# Supplementary material for: A Plyometric Warm-Up Protocol Improves Running Economy in Recreational Endurance Athletes
Source: Front Physiol. 2020 Mar 12;11:197. doi: 10.3389/fphys.2020.00197 (PMC7080849; doi:10.3389/fphys.2020.00197)
Supplement: Supplementary file 1 [file Data_Sheet_1.zip]

Archive with 315 entries (250 files):
- Datasheet 1/
- Datasheet 1/.DS_Store
- __MACOSX/
- __MACOSX/Datasheet 1/
- __MACOSX/Datasheet 1/._.DS_Store
- Datasheet 1/Bascic information of the participants /
- Datasheet 1/Bascic information of the participants /.DS_Store
- __MACOSX/Datasheet 1/Bascic information of the participants /
- __MACOSX/Datasheet 1/Bascic information of the participants /._.DS_Store
- Datasheet 1/Bascic information of the participants /Basic information of the participants .xlsx
- __MACOSX/Datasheet 1/Bascic information of the participants /._Basic information of the participants .xlsx
- Datasheet 1/Bascic information of the participants /~$σÅùΦ»òΦÇàσƒ║μ£1⁄4Σ┐íμü».xlsx
- __MACOSX/Datasheet 1/Bascic information of the participants /._~$σÅùΦ»òΦÇàσƒ║μ£1⁄4Σ┐íμü».xlsx
- __MACOSX/Datasheet 1/._Bascic information of the participants 
- Datasheet 1/Force plate data -leg stiffness/
- Datasheet 1/Force plate data -leg stiffness/.DS_Store
- __MACOSX/Datasheet 1/Force plate data -leg stiffness/
- __MACOSX/Datasheet 1/Force plate data -leg stiffness/._.DS_Store
- Datasheet 1/Force plate data -leg stiffness/1/
- Datasheet 1/Force plate data -leg stiffness/1/.DS_Store
- __MACOSX/Datasheet 1/Force plate data -leg stiffness/1/
- __MACOSX/Datasheet 1/Force plate data -leg stiffness/1/._.DS_Store
- Datasheet 1/Force plate data -leg stiffness/1/1 Control .csv
- __MACOSX/Datasheet 1/Force plate data -leg stiffness/1/._1 Control .csv
- Datasheet 1/Force plate data -leg stiffness/1/1 Plyometric .csv
- __MACOSX/Datasheet 1/Force plate data -leg stiffness/1/._1 Plyometric .csv
- Datasheet 1/Force plate data -leg stiffness/1/1 Resistance .csv
- __MACOSX/Datasheet 1/Force plate data -leg stiffness/1/._1 Resistance .csv
- __MACOSX/Datasheet 1/Force plate data -leg stiffness/._1
- Datasheet 1/Force plate data -leg stiffness/10/
- Datasheet 1/Force plate data -leg stiffness/10/.DS_Store
- __MACOSX/Datasheet 1/Force plate data -leg stiffness/10/
- __MACOSX/Datasheet 1/Force plate data -leg stiffness/10/._.DS_Store
- Datasheet 1/Force plate data -leg stiffness/10/10 Control .csv
- __MACOSX/Datasheet 1/Force plate data -leg stiffness/10/._10 Control .csv
- Datasheet 1/Force plate data -leg stiffness/10/10 Plyometric .csv
- __MACOSX/Datasheet 1/Force plate data -leg stiffness/10/._10 Plyometric .csv
- Datasheet 1/Force plate data -leg stiffness/10/10 Resistance .csv
- __MACOSX/Datasheet 1/Force plate data -leg stiffness/10/._10 Resistance .csv
- __MACOSX/Datasheet 1/Force plate data -leg stiffness/._10
- Datasheet 1/Force plate data -leg stiffness/11/
- Datasheet 1/Force plate data -leg stiffness/11/.DS_Store
- __MACOSX/Datasheet 1/Force plate data -leg stiffness/11/
- __MACOSX/Datasheet 1/Force plate data -leg stiffness/11/._.DS_Store
- Datasheet 1/Force plate data -leg stiffness/11/11 Control .csv
- __MACOSX/Datasheet 1/Force plate data -leg stiffness/11/._11 Control .csv
- Datasheet 1/Force plate data -leg stiffness/11/11 Plyometric .csv
- __MACOSX/Datasheet 1/Force plate data -leg stiffness/11/._11 Plyometric .csv
- Datasheet 1/Force plate data -leg stiffness/11/11 Resistance .csv
- __MACOSX/Datasheet 1/Force plate data -leg stiffness/11/._11 Resistance .csv
- __MACOSX/Datasheet 1/Force plate data -leg stiffness/._11
- Datasheet 1/Force plate data -leg stiffness/12/
- Datasheet 1/Force plate data -leg stiffness/12/.DS_Store
- __MACOSX/Datasheet 1/Force plate data -leg stiffness/12/
- __MACOSX/Datasheet 1/Force plate data -leg stiffness/12/._.DS_Store
- Datasheet 1/Force plate data -leg stiffness/12/12 Control .csv
- __MACOSX/Datasheet 1/Force plate data -leg stiffness/12/._12 Control .csv
- Datasheet 1/Force plate data -leg stiffness/12/12 Plyometric .csv
- __MACOSX/Datasheet 1/Force plate data -leg stiffness/12/._12 Plyometric .csv
- Datasheet 1/Force plate data -leg stiffness/12/12 Resistance .csv
- __MACOSX/Datasheet 1/Force plate data -leg stiffness/12/._12 Resistance .csv
- __MACOSX/Datasheet 1/Force plate data -leg stiffness/._12
- Datasheet 1/Force plate data -leg stiffness/2/
- Datasheet 1/Force plate data -leg stiffness/2/.DS_Store
- __MACOSX/Datasheet 1/Force plate data -leg stiffness/2/
- __MACOSX/Datasheet 1/Force plate data -leg stiffness/2/._.DS_Store
- Datasheet 1/Force plate data -leg stiffness/2/2 Control .csv
- __MACOSX/Datasheet 1/Force plate data -leg stiffness/2/._2 Control .csv
- Datasheet 1/Force plate data -leg stiffness/2/2 Plyometric .csv
- __MACOSX/Datasheet 1/Force plate data -leg stiffness/2/._2 Plyometric .csv
- Datasheet 1/Force plate data -leg stiffness/2/2 Resistance .csv
- __MACOSX/Datasheet 1/Force plate data -leg stiffness/2/._2 Resistance .csv
- __MACOSX/Datasheet 1/Force plate data -leg stiffness/._2
- Datasheet 1/Force plate data -leg stiffness/3/
- Datasheet 1/Force plate data -leg stiffness/3/.DS_Store
- __MACOSX/Datasheet 1/Force plate data -leg stiffness/3/
- __MACOSX/Datasheet 1/Force plate data -leg stiffness/3/._.DS_Store
- Datasheet 1/Force plate data -leg stiffness/3/3 Control .csv
- __MACOSX/Datasheet 1/Force plate data -leg stiffness/3/._3 Control .csv
- Datasheet 1/Force plate data -leg stiffness/3/3 Plyometric .csv
- __MACOSX/Datasheet 1/Force plate data -leg stiffness/3/._3 Plyometric .csv
- Datasheet 1/Force plate data -leg stiffness/3/3 Resistance .csv
- __MACOSX/Datasheet 1/Force plate data -leg stiffness/3/._3 Resistance .csv
- __MACOSX/Datasheet 1/Force plate data -leg stiffness/._3
- Datasheet 1/Force plate data -leg stiffness/4/
- Datasheet 1/Force plate data -leg stiffness/4/.DS_Store
- __MACOSX/Datasheet 1/Force plate data -leg stiffness/4/
- __MACOSX/Datasheet 1/Force plate data -leg stiffness/4/._.DS_Store
- Datasheet 1/Force plate data -leg stiffness/4/4 Control .csv
- __MACOSX/Datasheet 1/Force plate data -leg stiffness/4/._4 Control .csv
- Datasheet 1/Force plate data -leg stiffness/4/4 Plyometric .csv
- __MACOSX/Datasheet 1/Force plate data -leg stiffness/4/._4 Plyometric .csv
- Datasheet 1/Force plate data -leg stiffness/4/4 Resistance  .csv
- __MACOSX/Datasheet 1/Force plate data -leg stiffness/4/._4 Resistance  .csv
- __MACOSX/Datasheet 1/Force plate data -leg stiffness/._4
- Datasheet 1/Force plate data -leg stiffness/5/
- Datasheet 1/Force plate data -leg stiffness/5/.DS_Store
- __MACOSX/Datasheet 1/Force plate data -leg stiffness/5/
- __MACOSX/Datasheet 1/Force plate data -leg stiffness/5/._.DS_Store
- Datasheet 1/Force plate data -leg stiffness/5/5 Control .csv
- __MACOSX/Datasheet 1/Force plate data -leg stiffness/5/._5 Control .csv
- Datasheet 1/Force plate data -leg stiffness/5/5 Plyometric .csv
- __MACOSX/Datasheet 1/Force plate data -leg stiffness/5/._5 Plyometric .csv
- Datasheet 1/Force plate data -leg stiffness/5/5 Resistance .csv
- __MACOSX/Datasheet 1/Force plate data -leg stiffness/5/._5 Resistance .csv
- __MACOSX/Datasheet 1/Force plate data -leg stiffness/._5
- Datasheet 1/Force plate data -leg stiffness/6/
- Datasheet 1/Force plate data -leg stiffness/6/.DS_Store
- __MACOSX/Datasheet 1/Force plate data -leg stiffness/6/
- __MACOSX/Datasheet 1/Force plate data -leg stiffness/6/._.DS_Store
- Datasheet 1/Force plate data -leg stiffness/6/6 Control .csv
- __MACOSX/Datasheet 1/Force plate data -leg stiffness/6/._6 Control .csv
- Datasheet 1/Force plate data -leg stiffness/6/6 Plyometric .csv
- __MACOSX/Datasheet 1/Force plate data -leg stiffness/6/._6 Plyometric .csv
- Datasheet 1/Force plate data -leg stiffness/6/6 Resistance .csv
- __MACOSX/Datasheet 1/Force plate data -leg stiffness/6/._6 Resistance .csv
- __MACOSX/Datasheet 1/Force plate data -leg stiffness/._6
- Datasheet 1/Force plate data -leg stiffness/7/
- Datasheet 1/Force plate data -leg stiffness/7/.DS_Store
- __MACOSX/Datasheet 1/Force plate data -leg stiffness/7/
- __MACOSX/Datasheet 1/Force plate data -leg stiffness/7/._.DS_Store
- Datasheet 1/Force plate data -leg stiffness/7/7 Control .csv
- __MACOSX/Datasheet 1/Force plate data -leg stiffness/7/._7 Control .csv
- Datasheet 1/Force plate data -leg stiffness/7/7 Plyometric .csv
- __MACOSX/Datasheet 1/Force plate data -leg stiffness/7/._7 Plyometric .csv
- Datasheet 1/Force plate data -leg stiffness/7/7 Resistance .csv
- __MACOSX/Datasheet 1/Force plate data -leg stiffness/7/._7 Resistance .csv
- __MACOSX/Datasheet 1/Force plate data -leg stiffness/._7
- Datasheet 1/Force plate data -leg stiffness/8/
- Datasheet 1/Force plate data -leg stiffness/8/.DS_Store
- __MACOSX/Datasheet 1/Force plate data -leg stiffness/8/
- __MACOSX/Datasheet 1/Force plate data -leg stiffness/8/._.DS_Store
- Datasheet 1/Force plate data -leg stiffness/8/8 Control .csv
- __MACOSX/Datasheet 1/Force plate data -leg stiffness/8/._8 Control .csv
- Datasheet 1/Force plate data -leg stiffness/8/8 Plyometric .csv
- __MACOSX/Datasheet 1/Force plate data -leg stiffness/8/._8 Plyometric .csv
- Datasheet 1/Force plate data -leg stiffness/8/8 Resistance .csv
- __MACOSX/Datasheet 1/Force plate data -leg stiffness/8/._8 Resistance .csv
- __MACOSX/Datasheet 1/Force plate data -leg stiffness/._8
- Datasheet 1/Force plate data -leg stiffness/9/
- Datasheet 1/Force plate data -leg stiffness/9/.DS_Store
- __MACOSX/Datasheet 1/Force plate data -leg stiffness/9/
- __MACOSX/Datasheet 1/Force plate data -leg stiffness/9/._.DS_Store
- Datasheet 1/Force plate data -leg stiffness/9/9 Control .csv
- __MACOSX/Datasheet 1/Force plate data -leg stiffness/9/._9 Control .csv
- Datasheet 1/Force plate data -leg stiffness/9/9 Plyometric csv.csv
- __MACOSX/Datasheet 1/Force plate data -leg stiffness/9/._9 Plyometric csv.csv
- Datasheet 1/Force plate data -leg stiffness/9/9 Resistance .csv
- __MACOSX/Datasheet 1/Force plate data -leg stiffness/9/._9 Resistance .csv
- __MACOSX/Datasheet 1/Force plate data -leg stiffness/._9
- __MACOSX/Datasheet 1/._Force plate data -leg stiffness
- Datasheet 1/Perceived race readiness /
- Datasheet 1/Perceived race readiness /.DS_Store
- __MACOSX/Datasheet 1/Perceived race readiness /
- __MACOSX/Datasheet 1/Perceived race readiness /._.DS_Store
- Datasheet 1/Perceived race readiness /Perceived race readiness .xlsx
- __MACOSX/Datasheet 1/Perceived race readiness /._Perceived race readiness .xlsx
- __MACOSX/Datasheet 1/._Perceived race readiness 
- Datasheet 1/Rating of perceived exertion /
- Datasheet 1/Rating of perceived exertion /.DS_Store
- __MACOSX/Datasheet 1/Rating of perceived exertion /
- __MACOSX/Datasheet 1/Rating of perceived exertion /._.DS_Store
- Datasheet 1/Rating of perceived exertion /Rating of perceived exertion .xlsx
- __MACOSX/Datasheet 1/Rating of perceived exertion /._Rating of perceived exertion .xlsx
- __MACOSX/Datasheet 1/._Rating of perceived exertion 
- Datasheet 1/Running economy /
- Datasheet 1/Running economy /.DS_Store
- __MACOSX/Datasheet 1/Running economy /
- __MACOSX/Datasheet 1/Running economy /._.DS_Store
- Datasheet 1/Running economy /1/
- Datasheet 1/Running economy /1/.DS_Store
- __MACOSX/Datasheet 1/Running economy /1/
- __MACOSX/Datasheet 1/Running economy /1/._.DS_Store
- Datasheet 1/Running economy /1/1 Control .xls
- __MACOSX/Datasheet 1/Running economy /1/._1 Control .xls
- Datasheet 1/Running economy /1/1 Plyometric.xls
- __MACOSX/Datasheet 1/Running economy /1/._1 Plyometric.xls
- Datasheet 1/Running economy /1/1 Resistance .xls
- __MACOSX/Datasheet 1/Running economy /1/._1 Resistance .xls
- __MACOSX/Datasheet 1/Running economy /._1
- Datasheet 1/Running economy /10/
- Datasheet 1/Running economy /10/.DS_Store
- __MACOSX/Datasheet 1/Running economy /10/
- __MACOSX/Datasheet 1/Running economy /10/._.DS_Store
- Datasheet 1/Running economy /10/10 Control.xls
- __MACOSX/Datasheet 1/Running economy /10/._10 Control.xls
- Datasheet 1/Running economy /10/10 Plyometric.xls
- __MACOSX/Datasheet 1/Running economy /10/._10 Plyometric.xls
- Datasheet 1/Running economy /10/10 Reisistance .xls
- __MACOSX/Datasheet 1/Running economy /10/._10 Reisistance .xls
- __MACOSX/Datasheet 1/Running economy /._10
- Datasheet 1/Running economy /11/
- Datasheet 1/Running economy /11/.DS_Store
- __MACOSX/Datasheet 1/Running economy /11/
- __MACOSX/Datasheet 1/Running economy /11/._.DS_Store
- Datasheet 1/Running economy /11/11 Control .xls
- __MACOSX/Datasheet 1/Running economy /11/._11 Control .xls
- Datasheet 1/Running economy /11/11 Plyometric .xls
- __MACOSX/Datasheet 1/Running economy /11/._11 Plyometric .xls
- Datasheet 1/Running economy /11/11 Resistance.xls
- __MACOSX/Datasheet 1/Running economy /11/._11 Resistance.xls
- __MACOSX/Datasheet 1/Running economy /._11
- Datasheet 1/Running economy /12/
- Datasheet 1/Running economy /12/.DS_Store
- __MACOSX/Datasheet 1/Running economy /12/
- __MACOSX/Datasheet 1/Running economy /12/._.DS_Store
- Datasheet 1/Running economy /12/11 Control .xls
- __MACOSX/Datasheet 1/Running economy /12/._11 Control .xls
- Datasheet 1/Running economy /12/11 Plyometric .xls
- __MACOSX/Datasheet 1/Running economy /12/._11 Plyometric .xls
- Datasheet 1/Running economy /12/11 Resistance.xls
- __MACOSX/Datasheet 1/Running economy /12/._11 Resistance.xls
- __MACOSX/Datasheet 1/Running economy /._12
- Datasheet 1/Running economy /2/
- Datasheet 1/Running economy /2/.DS_Store
- __MACOSX/Datasheet 1/Running economy /2/
- __MACOSX/Datasheet 1/Running economy /2/._.DS_Store
- Datasheet 1/Running economy /2/2 Control .xls
- __MACOSX/Datasheet 1/Running economy /2/._2 Control .xls
- Datasheet 1/Running economy /2/2 Plyometric .xls
- __MACOSX/Datasheet 1/Running economy /2/._2 Plyometric .xls
- Datasheet 1/Running economy /2/2 Resistance.xls
- __MACOSX/Datasheet 1/Running economy /2/._2 Resistance.xls
- __MACOSX/Datasheet 1/Running economy /._2
- Datasheet 1/Running economy /3/
- Datasheet 1/Running economy /3/.DS_Store
- __MACOSX/Datasheet 1/Running economy /3/
- __MACOSX/Datasheet 1/Running economy /3/._.DS_Store
- Datasheet 1/Running economy /3/3 Control .xls
- __MACOSX/Datasheet 1/Running economy /3/._3 Control .xls
- Datasheet 1/Running economy /3/3 Plyometric .xls
- __MACOSX/Datasheet 1/Running economy /3/._3 Plyometric .xls
- Datasheet 1/Running economy /3/3 Resistance.xls
- __MACOSX/Datasheet 1/Running economy /3/._3 Resistance.xls
- __MACOSX/Datasheet 1/Running economy /._3
- Datasheet 1/Running economy /4/
- Datasheet 1/Running economy /4/.DS_Store
- __MACOSX/Datasheet 1/Running economy /4/
- __MACOSX/Datasheet 1/Running economy /4/._.DS_Store
- Datasheet 1/Running economy /4/4 Control.xls
- __MACOSX/Datasheet 1/Running economy /4/._4 Control.xls
- Datasheet 1/Running economy /4/4 Plyometric .xls
- __MACOSX/Datasheet 1/Running economy /4/._4 Plyometric .xls
- Datasheet 1/Running economy /4/4 Resistance.xls
- __MACOSX/Datasheet 1/Running economy /4/._4 Resistance.xls
- __MACOSX/Datasheet 1/Running economy /._4
- Datasheet 1/Running economy /5/
- Datasheet 1/Running economy /5/.DS_Store
- __MACOSX/Datasheet 1/Running economy /5/
- __MACOSX/Datasheet 1/Running economy /5/._.DS_Store
- Datasheet 1/Running economy /5/5 Control .xls
- __MACOSX/Datasheet 1/Running economy /5/._5 Control .xls
- Datasheet 1/Running economy /5/5 Plyometric .xls
- __MACOSX/Datasheet 1/Running economy /5/._5 Plyometric .xls
- Datasheet 1/Running economy /5/5 Resistance.xls
- __MACOSX/Datasheet 1/Running economy /5/._5 Resistance.xls
- __MACOSX/Datasheet 1/Running economy /._5
- Datasheet 1/Running economy /6/
- Datasheet 1/Running economy /6/.DS_Store
- __MACOSX/Datasheet 1/Running economy /6/
- __MACOSX/Datasheet 1/Running economy /6/._.DS_Store
- Datasheet 1/Running economy /6/6 Control .xls
- __MACOSX/Datasheet 1/Running economy /6/._6 Control .xls
- Datasheet 1/Running economy /6/6 Plyometric.xls
- __MACOSX/Datasheet 1/Running economy /6/._6 Plyometric.xls
- Datasheet 1/Running economy /6/6 Resistance .xls
- __MACOSX/Datasheet 1/Running economy /6/._6 Resistance .xls
- __MACOSX/Datasheet 1/Running economy /._6
- Datasheet 1/Running economy /7/
- Datasheet 1/Running economy /7/.DS_Store
- __MACOSX/Datasheet 1/Running economy /7/
- __MACOSX/Datasheet 1/Running economy /7/._.DS_Store
- Datasheet 1/Running economy /7/7 Control .xls
- __MACOSX/Datasheet 1/Running economy /7/._7 Control .xls
- Datasheet 1/Running economy /7/7 Plyometric .xls
- __MACOSX/Datasheet 1/Running economy /7/._7 Plyometric .xls
- Datasheet 1/Running economy /7/7 Resistance  .xls
- __MACOSX/Datasheet 1/Running economy /7/._7 Resistance  .xls
- __MACOSX/Datasheet 1/Running economy /._7
- Datasheet 1/Running economy /8/
- Datasheet 1/Running economy /8/ 8 Control .xls
- __MACOSX/Datasheet 1/Running economy /8/
- __MACOSX/Datasheet 1/Running economy /8/._ 8 Control .xls
- Datasheet 1/Running economy /8/.DS_Store
- __MACOSX/Datasheet 1/Running economy /8/._.DS_Store
- Datasheet 1/Running economy /8/8 Plyometric.xls
- __MACOSX/Datasheet 1/Running economy /8/._8 Plyometric.xls
- Datasheet 1/Running economy /8/8 Resistance .xls
- __MACOSX/Datasheet 1/Running economy /8/._8 Resistance .xls
- __MACOSX/Datasheet 1/Running economy /._8
- Datasheet 1/Running economy /9/
- Datasheet 1/Running economy /9/.DS_Store
- __MACOSX/Datasheet 1/Running economy /9/
- __MACOSX/Datasheet 1/Running economy /9/._.DS_Store
- Datasheet 1/Running economy /9/9 Control .xls
- __MACOSX/Datasheet 1/Running economy /9/._9 Control .xls
- Datasheet 1/Running economy /9/9 Plypmetric .xls
- __MACOSX/Datasheet 1/Running economy /9/._9 Plypmetric .xls
- Datasheet 1/Running economy /9/9 Resistance.xls
- __MACOSX/Datasheet 1/Running economy /9/._9 Resistance.xls
[truncated: 15 more entries]
