# Supplementary material for: A Plyometric Warm-Up Protocol Improves Running Economy in Recreational Endurance Athletes
Source: Front Physiol. 2020 Mar 12;11:197. doi: 10.3389/fphys.2020.00197 (PMC7080849; doi:10.3389/fphys.2020.00197)
Supplement: Supplementary file 1 [file Data_Sheet_1.zip › Datasheet 1/Bascic information of the participants /Basic information of the participants .xlsx]

## Sheet: 工作表1
Participants	Body height	Body weight	BMI	BF%	VO2max	Age
	165.1	51.8	19.0036	22.9	34	19
	162.7	62.3	23.5349	28.1	53	19
	165	59.2	21.7447	27.6	38	19
	153.6	44.6	18.9039	28.6	44	19
	159.6	52.1	20.4537	26.3	46	19
	173.2	66.4	22.1346	28.2	32	19
	159.1	54	21.3331	31.5	34	19
	176.7	71.4	22.453	14.9	41	19
	171.8	52.6	17.8213	17.7	33	19
	178.2	71.3	22.453	15.8	36	24
	162.4	65.5	24.8353	35.6	37	24
	162.3	54.7	20.7659	28.9	36	24
Average Score	165.808	58.825	21.3968	25.5083	38.6667	20.25
Standard Deviation	7.56817	8.5487	2.05135	6.41255	6.25712	2.26134
