# Supplementary material for: A Plyometric Warm-Up Protocol Improves Running Economy in Recreational Endurance Athletes
Source: Front Physiol. 2020 Mar 12;11:197. doi: 10.3389/fphys.2020.00197 (PMC7080849; doi:10.3389/fphys.2020.00197)
Supplement: Supplementary file 1 [file Data_Sheet_1.zip › Datasheet 1/Force plate data -leg stiffness/1/1 Control .csv]

FORCE PLATES
600.000000	Hz
	Corner 1			Corner 2			Corner 3			Corner 4
Plate#	X	Y	Z	X	Y	Z	X	Y	Z	X	Y	Z
1	1200.000000	400.000000	0.000000	1200.000000	0.000000	0.000000	600.000000	0.000000	0.000000	600.000000	400.000000	0.000000
2	600.000000	400.000000	0.000000	600.000000	0.000000	0.000000	0.000000	0.000000	0.000000	0.000000	400.000000	0.000000
3	-55.000000	500.000000	0.000000	-55.000000	-100.000000	0.000000	-955.000000	-100.000000	0.000000	-955.000000	500.000000	0.000000
	Force Plate 1												Force Plate 2												Force Plate 3
Sample #	COP:X	COP:Y	COP:Z	Ref:X	Ref:Y	Ref:Z	Force:X	Force:Y	Force:Z	Moment:X	Moment:Y	Moment:Z	COP:X	COP:Y	COP:Z	Ref:X	Ref:Y	Ref:Z	Force:X	Force:Y	Force:Z	Moment:X	Moment:Y	Moment:Z	COP:X	COP:Y	COP:Z	Ref:X	Ref:Y	Ref:Z	Force:X	Force:Y	Force:Z	Moment:X	Moment:Y	Moment:Z
Units:	mm	mm	mm	mm	mm	mm	N	N	N	Nmm	Nmm	Nmm	mm	mm	mm	mm	mm	mm	N	N	N	Nmm	Nmm	Nmm	mm	mm	mm	mm	mm	mm	N	N	N	Nmm	Nmm	Nmm
1				900.000000	200.000000	0.000000	0.381140	0.517960	-1.477300	-24.426722	-85.245036	154.305088	299.067369	200.948421	0.000000	300.000000	200.000000	0.000000	7.630000	10.102120	2232.286072	2117.147455	2081.899927	-1391.597975				-505.000000	200.000000	0.000000	1.267770	2.501380	4.719240	499.184048	979.368742	-467.680401
2				900.000000	200.000000	0.000000	0.212990	0.686860	-1.607650	-89.976007	-12.341784	161.865349	298.957451	200.869330	0.000000	300.000000	200.000000	0.000000	7.660520	10.956680	2226.945492	1935.950150	2321.699919	-1391.597975				-505.000000	200.000000	0.000000	1.992210	0.536010	8.651940	1422.918143	2787.780850	-234.627098
3				900.000000	200.000000	0.000000	0.414770	0.698120	-1.390400	-97.328309	-30.985067	166.486097	298.974804	200.905514	0.000000	300.000000	200.000000	0.000000	7.141680	9.613800	2232.743836	2021.780453	2288.999920	-1373.287475				-505.000000	200.000000	0.000000	3.259980	-0.536010	-2.359620	1009.721283	2456.378047	-646.954557
4				900.000000	200.000000	0.000000	0.313880	0.619300	-1.086250	-76.135836	-67.641035	166.517316	299.111315	200.956966	0.000000	300.000000	200.000000	0.000000	7.385840	9.552760	2232.286072	2136.220856	1983.799931	-1495.357473				-505.000000	200.000000	0.000000	0.362220	0.178670	-3.146160	126.375631	3295.317958	-587.300406
5				900.000000	200.000000	0.000000	0.392350	0.506700	-1.781450	-61.390281	-24.632165	175.969944	298.969182	200.970279	0.000000	300.000000	200.000000	0.000000	7.538440	11.506040	2231.141662	2164.830956	2299.899920	-1373.287475				-505.000000	200.000000	0.000000	2.897760	-0.536010	7.865400	199.827271	1938.312405	-118.228692
6				900.000000	200.000000	0.000000	0.336300	0.675600	-1.390400	-78.153032	-58.149492	161.727128	299.042562	200.927441	0.000000	300.000000	200.000000	0.000000	7.263760	11.506040	2231.370544	2069.463954	2136.399925	-1397.701475				-505.000000	200.000000	0.000000	2.535540	-1.965370	7.078860	-929.070243	-292.713362	-178.300275
7				900.000000	200.000000	0.000000	0.392350	0.529220	-1.520750	-124.521305	-85.666255	154.303946	298.960301	200.935285	0.000000	300.000000	200.000000	0.000000	7.782600	10.682000	2233.049012	2088.537354	2321.699919	-1452.632974				-505.000000	200.000000	0.000000	2.716650	0.178670	9.438480	474.830408	-40.771592	-58.791873
8				900.000000	200.000000	0.000000	0.437190	0.574260	-1.477300	-98.498362	-31.827505	149.480059	299.018573	200.982565	0.000000	300.000000	200.000000	0.000000	7.568960	11.597600	2232.362366	2193.441057	2190.899923	-1336.666476				-505.000000	200.000000	0.000000	0.905550	-0.893350	3.932700	62.074010	1399.743121	-353.384825
9				900.000000	200.000000	0.000000	0.358720	0.765680	-1.346950	-142.747537	-79.377036	147.329715	299.062390	200.995517	0.000000	300.000000	200.000000	0.000000	7.416360	11.261880	2232.057190	2222.051158	2092.799927	-1373.287475				-505.000000	200.000000	0.000000	1.629990	1.072020	7.078860	-513.645771	1087.781539	-292.833546
10				900.000000	200.000000	0.000000	0.403560	0.641820	-1.477300	-79.634121	-76.036351	166.445351	299.038203	200.931205	0.000000	300.000000	200.000000	0.000000	7.324800	11.017720	2232.591248	2079.000654	2147.299925	-1342.769976				-505.000000	200.000000	0.000000	0.362220	-0.893350	-0.786540	872.408484	243.968510	-412.085457
11				900.000000	200.000000	0.000000	0.425980	0.585520	-1.433850	-89.948601	-82.065985	115.766903	298.945585	200.969517	0.000000	300.000000	200.000000	0.000000	7.355320	10.315760	2232.896424	2164.830956	2354.399918	-1373.287475				-505.000000	200.000000	0.000000	-0.543330	2.144040	-3.932700	1171.765261	566.889058	-115.410037
12				900.000000	200.000000	0.000000	0.470820	0.551740	-1.433850	-147.627085	-139.638166	149.424275	298.989691	200.969351	0.000000	300.000000	200.000000	0.000000	7.538440	10.315760	2233.277894	2164.830956	2256.299921	-1470.943473				-505.000000	200.000000	0.000000	0.724440	1.786700	6.292320	-123.015402	613.042763	-468.315166
13				900.000000	200.000000	0.000000	0.459610	0.585520	-1.651100	-82.132612	-98.446736	168.744585	299.008910	200.956835	0.000000	300.000000	200.000000	0.000000	7.721560	10.559920	2232.591248	2136.220856	2212.699923	-1293.941977				-505.000000	200.000000	0.000000	2.897760	0.893350	0.786540	285.751535	1017.040192	-58.128130
14				900.000000	200.000000	0.000000	0.347510	0.540480	-1.824900	-88.187946	-124.064644	161.589853	299.047837	200.914244	0.000000	300.000000	200.000000	0.000000	7.416360	10.712520	2232.286072	2040.853853	2125.499926	-1336.666476				-505.000000	200.000000	0.000000	0.905550	2.858720	3.146160	1099.760854	737.639511	2.640481
15				900.000000	200.000000	0.000000	0.381140	0.698120	-1.477300	-117.520989	-115.640855	149.653317	299.013657	200.854434	0.000000	300.000000	200.000000	0.000000	7.050120	10.468360	2232.286072	1907.340050	2201.799923	-1403.804975				-505.000000	200.000000	0.000000	0.724440	1.429360	3.146160	86.742266	1676.588528	-174.933789
16				900.000000	200.000000	0.000000	0.381140	0.788200	-1.260050	-121.627484	-120.908868	154.556411	298.974699	200.956867	0.000000	300.000000	200.000000	0.000000	7.416360	9.735880	2232.514954	2136.220856	2288.999920	-1361.080475				-505.000000	200.000000	0.000000	0.000000	-0.893350	0.786540	988.350332	2120.373691	234.128605
17				900.000000	200.000000	0.000000	0.392350	0.630560	-1.433850	-84.073324	-75.615132	207.410715	299.052947	201.003719	0.000000	300.000000	200.000000	0.000000	7.355320	10.254720	2232.820130	2241.124558	2114.599926	-1354.976975				-505.000000	200.000000	0.000000	0.724440	-1.608030	7.865400	945.671354	611.549910	-295.304469
18				900.000000	200.000000	0.000000	0.425980	0.641820	-1.694550	-55.736010	-81.823534	149.554504	299.033023	200.931492	0.000000	300.000000	200.000000	0.000000	7.080640	11.689160	2231.904602	2079.000654	2158.199924	-1391.597975				-505.000000	200.000000	0.000000	2.354430	1.786700	3.932700	-933.916185	2372.631456	-115.980973
19				900.000000	200.000000	0.000000	0.246620	0.686860	-1.564200	-73.848872	-99.888565	159.420848	298.969817	200.914150	0.000000	300.000000	200.000000	0.000000	7.813120	11.689160	2232.514954	2040.853853	2299.899920	-1446.529474				-505.000000	200.000000	0.000000	-0.543330	0.714680	11.798100	-650.706877	949.670551	-645.463388
20				900.000000	200.000000	0.000000	0.403560	0.675600	-1.173150	-69.886900	-76.319211	156.838126	298.974313	200.923041	0.000000	300.000000	200.000000	0.000000	7.874160	11.078760	2231.675720	2059.927254	2288.999920	-1373.287475				-505.000000	200.000000	0.000000	1.992210	-0.714680	6.292320	-158.557903	668.900012	410.371083
21				900.000000	200.000000	0.000000	0.437190	0.664340	-1.042800	-34.030773	-113.287109	156.792814	298.999316	201.012192	0.000000	300.000000	200.000000	0.000000	7.843640	11.109280	2232.972718	2260.197959	2234.499922	-1422.115474				-505.000000	200.000000	0.000000	1.448880	0.357340	4.719240	-1251.975838	1233.549791	352.687797
22				900.000000	200.000000	0.000000	0.403560	0.675600	-1.260050	-69.976929	-76.238394	188.163708	299.037677	200.957358	0.000000	300.000000	200.000000	0.000000	7.568960	11.536560	2231.370544	2136.220856	2147.299925	-1379.390975				-505.000000	200.000000	0.000000	2.535540	0.536010	1.573080	1190.719830	1038.211696	117.794028
23				900.000000	200.000000	0.000000	0.280250	0.574260	-1.694550	-98.723434	-111.284163	176.148910	299.072347	200.948324	0.000000	300.000000	200.000000	0.000000	6.958560	10.956680	2232.514954	2117.147455	2070.999928	-1397.701475				-505.000000	200.000000	0.000000	-0.362220	-1.429360	0.786540	376.836358	1744.581600	-60.071584
24				900.000000	200.000000	0.000000	0.470820	0.698120	-1.607650	-77.450729	-88.816833	166.428029	298.959874	200.867309	0.000000	300.000000	200.000000	0.000000	7.446880	10.651480	2232.133484	1935.950150	2321.699919	-1336.666476				-505.000000	200.000000	0.000000	2.354430	-0.536010	-7.865400	1472.544828	1588.407808	-59.441127
25				900.000000	200.000000	0.000000	0.504450	0.698120	-1.477300	-17.007733	-125.784731	139.886927	299.037841	200.995653	0.000000	300.000000	200.000000	0.000000	7.111160	10.163160	2231.752014	2222.051158	2147.299925	-1446.529474				-505.000000	200.000000	0.000000	1.992210	0.357340	11.011560	-93.312434	2652.971564	-293.540754
26				900.000000	200.000000	0.000000	0.560500	0.630560	-1.564200	-35.962004	-46.956534	151.814329	299.062069	201.030050	0.000000	300.000000	200.000000	0.000000	7.538440	10.468360	2231.294250	2298.344760	2092.799927	-1287.838477				-505.000000	200.000000	0.000000	-1.086660	-0.893350	6.292320	293.894783	590.062411	-470.713646
27				900.000000	200.000000	0.000000	0.369930	0.563000	-1.564200	-66.887836	-155.626170	202.551791	299.003482	200.953084	0.000000	300.000000	200.000000	0.000000	7.507920	10.895640	2231.370544	2126.684155	2223.599922	-1354.976975				-505.000000	200.000000	0.000000	3.622200	1.250690	1.573080	1697.229124	-220.672162	118.385326
28				900.000000	200.000000	0.000000	0.336300	0.664340	-1.173150	-34.165815	-78.615414	173.764957	299.057957	200.918171	0.000000	300.000000	200.000000	0.000000	7.843640	9.552760	2233.125306	2050.390553	2103.699926	-1416.011974				-505.000000	200.000000	0.000000	1.267770	-0.178670	4.719240	221.198221	2570.208830	-293.991473
29				900.000000	200.000000	0.000000	0.313880	0.596780	-1.477300	-133.755761	-62.211389	190.592974	299.052849	200.965378	0.000000	300.000000	200.000000	0.000000	7.965720	9.491720	2232.591248	2155.294256	2114.599926	-1385.494475				-505.000000	200.000000	0.000000	1.992210	1.250690	5.505780	-387.144294	1597.636490	-703.901656
30				900.000000	200.000000	0.000000	0.437190	0.675600	-0.869000	-113.797634	-57.723074	159.212946	298.983561	200.991923	0.000000	300.000000	200.000000	0.000000	7.477400	9.644320	2230.531310	2212.514458	2267.199921	-1434.322474				-505.000000	200.000000	0.000000	-1.086660	1.250690	6.292320	307.814641	457.492403	-644.911248
31				900.000000	200.000000	0.000000	0.437190	0.731900	-1.042800	-83.515545	-37.297560	166.494285	298.955062	200.931333	0.000000	300.000000	200.000000	0.000000	7.507920	11.078760	2232.286072	2079.000654	2332.599918	-1409.908474				-505.000000	200.000000	0.000000	1.629990	0.178670	11.798100	938.283185	685.592958	58.783257
32				900.000000	200.000000	0.000000	0.381140	0.585520	-1.346950	-113.981754	-125.894021	132.680978	298.931013	200.922473	0.000000	300.000000	200.000000	0.000000	7.782600	10.987200	2233.049012	2059.927254	2387.099916	-1397.701475				-505.000000	200.000000	0.000000	-0.362220	-1.429360	-3.146160	-434.190272	555.183666	-60.071584
33				900.000000	200.000000	0.000000	0.437190	0.574260	-1.042800	-94.027690	-32.231590	159.118700	299.023356	200.948486	0.000000	300.000000	200.000000	0.000000	7.355320	11.231360	2232.133484	2117.147455	2179.999924	-1434.322474				-505.000000	200.000000	0.000000	1.448880	2.858720	-3.146160	1562.521476	180.453997	-584.843972
34				900.000000	200.000000	0.000000	0.369930	0.619300	-1.607650	-72.655477	-28.936513	154.410948	299.032593	200.957555	0.000000	300.000000	200.000000	0.000000	7.355320	11.109280	2230.912780	2136.220856	2158.199924	-1306.148976				-505.000000	200.000000	0.000000	2.354430	-0.178670	7.865400	221.449914	-547.640837	-411.566603
35				900.000000	200.000000	0.000000	0.403560	0.619300	-1.694550	-32.540203	-50.504459	159.195427	298.993816	200.961533	0.000000	300.000000	200.000000	0.000000	7.446880	10.895640	2231.599426	2145.757556	2245.399921	-1391.597975				-505.000000	200.000000	0.000000	-0.543330	0.714680	-3.146160	-651.902418	831.282646	-821.695684
36				900.000000	200.000000	0.000000	0.291460	0.585520	-0.955900	-109.556096	-92.168855	149.641507	299.018573	200.952661	0.000000	300.000000	200.000000	0.000000	7.813120	10.285240	2232.362366	2126.684155	2190.899923	-1324.459476				-505.000000	200.000000	0.000000	0.905550	0.178670	9.438480	938.094415	1394.518136	-293.623379
37				900.000000	200.000000	0.000000	0.381140	0.653080	-1.477300	-123.396266	-39.651306	144.792109	299.013825	200.935445	0.000000	300.000000	200.000000	0.000000	7.080640	10.285240	2232.667542	2088.537354	2201.799923	-1361.080475				-505.000000	200.000000	0.000000	1.811100	-0.178670	-4.719240	-1053.532878	690.308948	-470.267235
38				900.000000	200.000000	0.000000	0.459610	0.563000	-1.607650	-95.076562	-118.751024	159.085001	299.042987	200.944117	0.000000	300.000000	200.000000	0.000000	7.172200	10.559920	2232.362366	2107.610755	2136.399925	-1306.148976				-505.000000	200.000000	0.000000	2.173320	1.786700	-7.078860	223.362910	1068.340318	412.730403
39				900.000000	200.000000	0.000000	0.347510	0.630560	-1.955250	-88.634024	-58.085809	171.312268	298.996608	200.972108	0.000000	300.000000	200.000000	0.000000	6.897520	10.651480	2226.945492	2164.830956	2234.499922	-1318.355976				-505.000000	200.000000	0.000000	3.984420	-1.429360	3.932700	261.272049	550.590671	-236.651611
40				900.000000	200.000000	0.000000	0.392350	0.641820	-1.216600	-79.364036	-55.553295	156.818325	299.008774	200.914244	0.000000	300.000000	200.000000	0.000000	7.446880	10.834600	2232.286072	2040.853853	2212.699923	-1373.287475				-505.000000	200.000000	0.000000	-0.362220	-0.536010	4.719240	778.655587	2271.129497	-176.711992
41				900.000000	200.000000	0.000000	0.246620	0.630560	-1.607650	-64.150729	-64.386367	185.874750	298.984464	200.965411	0.000000	300.000000	200.000000	0.000000	7.660520	10.071600	2232.514954	2155.294256	2267.199921	-1452.632974				-505.000000	200.000000	0.000000	-0.543330	1.608030	7.078860	792.764215	821.579102	-233.406908
42				900.000000	200.000000	0.000000	0.369930	0.608040	-1.651100	-85.225768	-145.413413	161.629456	298.979128	201.017124	0.000000	300.000000	200.000000	0.000000	7.477400	11.719680	2231.523132	2269.734659	2278.099920	-1440.425974				-505.000000	200.000000	0.000000	2.535540	1.072020	-3.146160	-630.279774	-548.149833	-175.417792
43				900.000000	200.000000	0.000000	0.336300	0.675600	-1.607650	-62.295982	-128.871028	161.727128	299.032924	200.978594	0.000000	300.000000	200.000000	0.000000	7.324800	11.658640	2231.675720	2183.904357	2158.199924	-1287.838477				-505.000000	200.000000	0.000000	4.708860	0.357340	11.011560	833.215581	632.606979	-822.454974
44				900.000000	200.000000	0.000000	0.381140	0.551740	-1.824900	-51.539487	-95.053708	163.975144	298.925361	200.982968	0.000000	300.000000	200.000000	0.000000	7.568960	11.414480	2231.446838	2193.441057	2397.999916	-1379.390975				-505.000000	200.000000	0.000000	-1.629990	-1.429360	3.146160	492.841129	1156.205042	-529.922951
45				900.000000	200.000000	0.000000	0.392350	0.630560	-1.564200	-19.879883	-80.559877	176.085134	298.999042	200.914213	0.000000	300.000000	200.000000	0.000000	7.721560	11.109280	2232.362366	2040.853853	2234.499922	-1385.494475				-505.000000	200.000000	0.000000	1.992210	-0.536010	4.719240	-32.056426	405.252850	-646.853136
46				900.000000	200.000000	0.000000	0.224200	0.675600	-1.694550	-38.262829	-78.580204	166.662584	299.047642	200.974254	0.000000	300.000000	200.000000	0.000000	7.568960	11.200840	2231.828308	2174.367657	2125.499926	-1403.804975				-505.000000	200.000000	0.000000	0.905550	-0.178670	4.719240	-357.881788	736.146658	117.246195
47				900.000000	200.000000	0.000000	0.392350	0.585520	-1.651100	-41.927309	-126.072789	185.681887	299.164884	200.961402	0.000000	300.000000	200.000000	0.000000	7.202720	11.628120	2231.904602	2145.757556	1863.899935	-1385.494475				-505.000000	200.000000	0.000000	-0.181110	0.357340	4.719240	601.080192	404.190429	235.329999
48				900.000000	200.000000	0.000000	0.358720	0.596780	-2.172500	-78.188565	-98.873154	144.762978	299.027907	200.897523	0.000000	300.000000	200.000000	0.000000	7.446880	10.682000	2231.370544	2002.707052	2169.099924	-1397.701475				-505.000000	200.000000	0.000000	0.181110	0.893350	-3.932700	-293.706013	2246.463291	-469.119489
49				900.000000	200.000000	0.000000	0.291460	0.630560	-1.651100	-76.257334	-157.379928	183.418636	299.018573	200.918485	0.000000	300.000000	200.000000	0.000000	7.233240	10.193680	2232.362366	2050.390553	2190.899923	-1428.218974				-505.000000	200.000000	0.000000	1.267770	-0.536010	5.505780	-31.993503	1111.192323	-118.098292
50				900.000000	200.000000	0.000000	0.358720	0.585520	-1.129700	-141.900395	-115.040868	156.800806	299.023323	200.935701	0.000000	300.000000	200.000000	0.000000	7.233240	11.017720	2232.057190	2088.537354	2179.999924	-1385.494475				-505.000000	200.000000	0.000000	1.448880	0.178670	8.651940	243.135481	1362.387666	-528.643241
51				900.000000	200.000000	0.000000	0.437190	0.686860	-1.303500	-81.619847	-52.253019	151.994437	298.984325	200.927092	0.000000	300.000000	200.000000	0.000000	7.355320	10.682000	2232.209778	2069.463954	2267.199921	-1354.976975				-505.000000	200.000000	0.000000	2.716650	0.357340	5.505780	369.511111	-169.609467	-998.527894
52				900.000000	200.000000	0.000000	0.257830	0.641820	-1.781450	-47.784978	-95.082180	166.596328	299.096388	200.914525	0.000000	300.000000	200.000000	0.000000	7.233240	9.705360	2231.599426	2040.853853	2016.499929	-1354.976975				-505.000000	200.000000	0.000000	0.362220	-0.178670	6.292320	1032.036081	-160.459350	-58.942634
53				900.000000	200.000000	0.000000	0.425980	0.664340	-1.781450	-70.980786	-96.940627	176.081708	299.018204	200.901736	0.000000	300.000000	200.000000	0.000000	7.752080	9.552760	2231.523132	2012.243752	2190.899923	-1385.494475				-505.000000	200.000000	0.000000	1.086660	-0.357340	-3.932700	788.774754	2059.098457	-411.634739
54				900.000000	200.000000	0.000000	0.425980	0.686860	-1.346950	-69.603270	-112.542622	156.825371	299.018506	200.918547	0.000000	300.000000	200.000000	0.000000	7.599480	11.048240	2232.209778	2050.390553	2190.899923	-1434.322474				-505.000000	200.000000	0.000000	2.173320	-2.322710	-3.146160	90.833130	1064.608186	-354.842709
55				900.000000	200.000000	0.000000	0.437190	0.630560	-1.607650	-128.479213	-97.563889	188.086980	299.037348	200.936309	0.000000	300.000000	200.000000	0.000000	7.080640	11.261880	2230.607604	2088.537354	2147.299925	-1391.597975				-505.000000	200.000000	0.000000	0.181110	0.000000	17.303879	-693.511701	1430.889734	-411.223179
56				900.000000	200.000000	0.000000	0.336300	0.630560	-1.520750	-72.101761	-98.556026	176.143201	299.013387	200.940134	0.000000	300.000000	200.000000	0.000000	7.660520	11.414480	2231.675720	2098.074055	2201.799923	-1379.390975				-505.000000	200.000000	0.000000	1.448880	0.357340	7.865400	138.067877	2688.834166	411.431896
57				900.000000	200.000000	0.000000	0.437190	0.709380	-1.520750	-109.061256	-102.710676	180.931302	299.003959	200.948356	0.000000	300.000000	200.000000	0.000000	7.446880	10.773560	2232.438660	2117.147455	2223.599922	-1452.632974				-505.000000	200.000000	0.000000	2.535540	-0.178670	7.865400	-705.078101	1562.520314	-59.116500
58				900.000000	200.000000	0.000000	0.403560	0.619300	-1.607650	-84.717067	-40.453336	168.834068	298.970133	200.883976	0.000000	300.000000	200.000000	0.000000	7.416360	11.017720	2233.201600	1974.096951	2299.899920	-1367.183975				-505.000000	200.000000	0.000000	2.535540	0.178670	1.573080	-452.326840	905.641689	-117.521483
59				900.000000	200.000000	0.000000	0.358720	0.608040	-1.433850	-137.267590	-129.955918	164.050730	299.003585	200.957260	0.000000	300.000000	200.000000	0.000000	7.263760	10.956680	2231.599426	2136.220856	2223.599922	-1318.355976				-505.000000	200.000000	0.000000	1.086660	-0.536010	3.146160	-1074.526289	2317.520633	-176.827902
60				900.000000	200.000000	0.000000	0.302670	0.653080	-1.694550	-107.539217	-26.085929	161.741025	299.062518	200.965477	0.000000	300.000000	200.000000	0.000000	7.294280	10.956680	2232.362366	2155.294256	2092.799927	-1348.873476				-505.000000	200.000000	0.000000	-1.629990	-0.178670	-9.438480	220.065604	1168.147865	-235.015553
61				900.000000	200.000000	0.000000	0.313880	0.641820	-2.172500	-100.456999	-107.158583	149.670639	299.072759	200.930824	0.000000	300.000000	200.000000	0.000000	7.294280	10.620960	2233.506776	2079.000654	2070.999928	-1379.390975				-505.000000	200.000000	0.000000	0.905550	-1.250690	3.146160	735.284455	1400.489547	-1.259349
62				900.000000	200.000000	0.000000	0.358720	0.517960	-1.042800	-76.243473	-49.264075	173.605596	299.018775	200.939652	0.000000	300.000000	200.000000	0.000000	7.721560	10.407320	2232.820130	2098.074055	2190.899923	-1361.080475				-505.000000	200.000000	0.000000	3.441090	-0.536010	10.225020	1242.360057	-1278.483946	-235.760355
63				900.000000	200.000000	0.000000	0.403560	0.427880	-1.824900	-84.783753	-40.251294	183.114008	299.052655	200.986938	0.000000	300.000000	200.000000	0.000000	7.874160	10.468360	2232.133484	2202.977757	2114.599926	-1318.355976				-505.000000	200.000000	0.000000	2.716650	-0.714680	1.573080	-274.751444	2618.092819	292.824930
64				900.000000	200.000000	0.000000	0.336300	0.484180	-1.390400	-86.035708	-88.545311	149.500807	299.067177	200.927251	0.000000	300.000000	200.000000	0.000000	7.294280	10.590440	2231.828308	2069.463954	2081.899927	-1342.769976				-505.000000	200.000000	0.000000	2.535540	2.680050	11.798100	278.929674	1956.498204	-232.635870
65				900.000000	200.000000	0.000000	0.325090	0.641820	-1.651100	-115.998950	-52.379443	166.526646	298.974313	200.952954	0.000000	300.000000	200.000000	0.000000	7.630000	10.346280	2231.675720	2126.684155	2288.999920	-1452.632974				-505.000000	200.000000	0.000000	1.629990	-0.178670	-7.078860	-127.193632	570.937185	-411.508648
66				900.000000	200.000000	0.000000	0.470820	0.517960	-1.303500	-152.903633	-48.571933	163.850820	298.989312	200.918453	0.000000	300.000000	200.000000	0.000000	7.355320	11.139800	2232.438660	2050.390553	2256.299921	-1367.183975				-505.000000	200.000000	0.000000	0.362220	-2.322710	-2.359620	2175.584087	2101.441466	-237.209624
67				900.000000	200.000000	0.000000	0.414770	0.563000	-1.433850	-70.773324	-117.066147	168.770095	298.988759	200.974521	0.000000	300.000000	200.000000	0.000000	7.416360	10.285240	2231.217956	2174.367657	2256.299921	-1385.494475				-505.000000	200.000000	0.000000	1.811100	-0.536010	0.786540	1357.420981	1745.644021	-529.350449
68				900.000000	200.000000	0.000000	0.325090	0.709380	-1.173150	-80.557431	-78.153786	147.312196	299.023456	200.995381	0.000000	300.000000	200.000000	0.000000	7.507920	11.414480	2232.362366	2222.051158	2179.999924	-1342.769976				-505.000000	200.000000	0.000000	-0.181110	1.786700	11.011560	1267.154160	2254.199120	236.686462
69				900.000000	200.000000	0.000000	0.347510	0.653080	-1.564200	-31.014100	-58.449486	173.742871	299.048130	200.948130	0.000000	300.000000	200.000000	0.000000	7.691040	11.078760	2232.972718	2117.147455	2125.499926	-1446.529474				-505.000000	200.000000	0.000000	0.905550	0.178670	18.090419	-566.821454	-602.242665	-763.576169
70				900.000000	200.000000	0.000000	0.325090	0.450400	-1.303500	-23.008256	-103.362410	159.119645	298.998666	200.995755	0.000000	300.000000	200.000000	0.000000	7.843640	11.048240	2231.523132	2222.051158	2234.499922	-1428.218974				-505.000000	200.000000	0.000000	0.543330	0.357340	-3.146160	-441.893057	235.248824	235.272044
71				900.000000	200.000000	0.000000	0.358720	0.608040	-1.477300	-105.148363	-89.387750	168.870050	298.989415	200.948259	0.000000	300.000000	200.000000	0.000000	7.568960	10.956680	2232.667542	2117.147455	2256.299921	-1391.597975				-505.000000	200.000000	0.000000	2.535540	-3.930740	3.146160	1036.378637	1566.998873	348.531476
72				900.000000	200.000000	0.000000	0.347510	0.641820	-0.999350	-63.056844	-89.370616	166.503419	299.052590	200.897278	0.000000	300.000000	200.000000	0.000000	7.172200	11.261880	2231.980896	2002.707052	2114.599926	-1330.562976				-505.000000	200.000000	0.000000	1.629990	0.178670	-3.932700	10.496706	1495.941531	-469.913631
73				900.000000	200.000000	0.000000	0.470820	0.574260	-1.564200	-78.485740	-114.187091	168.722499	298.998598	200.914619	0.000000	300.000000	200.000000	0.000000	7.294280	10.437840	2231.370544	2040.853853	2234.499922	-1458.736474				-505.000000	200.000000	0.000000	0.905550	-0.714680	4.719240	1115.292272	1266.426687	-705.679859
74				900.000000	200.000000	0.000000	0.437190	0.686860	-1.260050	-69.513242	-123.217007	168.862058	298.979477	200.922788	0.000000	300.000000	200.000000	0.000000	6.805960	9.949520	2232.286072	2059.927254	2278.099920	-1403.804975				-505.000000	200.000000	0.000000	0.905550	2.144040	3.146160	245.803554	605.069504	-174.270046
75				900.000000	200.000000	0.000000	0.392350	0.653080	-1.477300	-63.088313	-35.046964	188.154378	299.018607	200.961172	0.000000	300.000000	200.000000	0.000000	7.416360	10.285240	2232.438660	2145.757556	2190.899923	-1293.941977				-505.000000	200.000000	0.000000	0.181110	-0.714680	1.573080	651.776571	1445.818262	-235.669115
76				900.000000	200.000000	0.000000	0.369930	0.664340	-0.869000	-74.056018	-49.887337	168.910796	298.981854	200.950761	0.000000	300.000000	200.000000	0.000000	6.897520	10.926160	2226.792904	2117.147455	2267.199921	-1336.666476				-505.000000	200.000000	0.000000	1.267770	-1.072020	11.798100	51.891920	1370.360926	-412.327459
77				900.000000	200.000000	0.000000	0.358720	0.630560	-1.738000	-52.224181	-119.541119	159.252354	299.081358	200.919176	0.000000	300.000000	200.000000	0.000000	7.355320	10.346280	2230.683898	2050.390553	2049.199928	-1391.597975				-505.000000	200.000000	0.000000	1.086660	-1.072020	8.651940	-1453.967797	191.175531	233.872115
78				900.000000	200.000000	0.000000	0.437190	0.776940	-1.694550	-62.233359	-112.680982	140.029911	298.998974	200.961271	0.000000	300.000000	200.000000	0.000000	7.599480	9.980040	2232.209778	2145.757556	2234.499922	-1434.322474				-505.000000	200.000000	0.000000	1.629990	0.000000	7.078860	0.566309	1485.491561	-411.339090
79				900.000000	200.000000	0.000000	0.347510	0.529220	-1.346950	-72.074356	-48.519588	144.711760	298.974489	200.961336	0.000000	300.000000	200.000000	0.000000	7.538440	9.796920	2232.057190	2145.757556	2288.999920	-1354.976975				-505.000000	200.000000	0.000000	2.354430	0.536010	-0.786540	-1125.788977	-937.140169	294.040812
80				900.000000	200.000000	0.000000	0.448400	0.630560	-1.260050	-112.036978	-98.348785	163.978765	299.008401	200.948778	0.000000	300.000000	200.000000	0.000000	7.446880	10.010560	2231.446838	2117.147455	2212.699923	-1403.804975				-505.000000	200.000000	0.000000	1.086660	0.000000	9.438480	348.203084	190.429105	-58.831031
81				900.000000	200.000000	0.000000	0.336300	0.731900	-1.607650	-72.039139	-52.881479	166.598807	299.032759	200.970213	0.000000	300.000000	200.000000	0.000000	7.385840	11.506040	2231.294250	2164.830956	2158.199924	-1385.494475	-587.794860	253.955071	0.000000	-505.000000	200.000000	0.000000	1.267770	4.109410	19.663499	1060.945491	1628.036676	-642.386677
82				900.000000	200.000000	0.000000	0.381140	0.585520	-1.173150	-77.616925	-115.923715	166.416220	298.999008	200.931333	0.000000	300.000000	200.000000	0.000000	7.691040	10.895640	2232.286072	2079.000654	2234.499922	-1330.562976				-505.000000	200.000000	0.000000	3.441090	-1.250690	-1.573080	1082.354921	-471.867506	174.770104
83				900.000000	200.000000	0.000000	0.437190	0.698120	-1.738000	-109.750014	-77.178784	152.004909	299.057828	200.926839	0.000000	300.000000	200.000000	0.000000	7.782600	10.376800	2232.820130	2069.463954	2103.699926	-1409.908474				-505.000000	200.000000	0.000000	-0.362220	-0.178670	1.573080	-473.949483	1611.265166	-235.116975
84				900.000000	200.000000	0.000000	0.224200	0.731900	-1.868350	-68.288694	-98.682450	149.847322	299.102224	200.977591	0.000000	300.000000	200.000000	0.000000	7.294280	10.804080	2233.964540	2183.904357	2005.599930	-1354.976975				-505.000000	200.000000	0.000000	0.905550	-1.250690	0.786540	1314.175694	342.168768	-588.700335
85				900.000000	200.000000	0.000000	0.369930	0.608040	-1.477300	-77.004651	-135.443107	144.761836	299.071966	200.957260	0.000000	300.000000	200.000000	0.000000	6.928040	10.376800	2231.599426	2136.220856	2070.999928	-1379.390975				-505.000000	200.000000	0.000000	1.811100	0.714680	5.505780	506.949757	-247.384647	0.533343
86				900.000000	200.000000	0.000000	0.358720	0.698120	-1.520750	-89.422292	-84.281372	183.411785	298.979512	200.982565	0.000000	300.000000	200.000000	0.000000	7.416360	10.468360	2232.362366	2193.441057	2278.099920	-1373.287475				-505.000000	200.000000	0.000000	2.897760	1.608030	4.719240	213.495436	483.028030	295.014693
87				900.000000	200.000000	0.000000	0.347510	0.574260	-1.477300	-106.539423	-124.387912	156.801948	298.979302	200.944310	0.000000	300.000000	200.000000	0.000000	7.752080	10.773560	2231.904602	2107.610755	2278.099920	-1354.976975				-505.000000	200.000000	0.000000	0.543330	1.250690	1.573080	-155.826906	1026.190309	-292.577055
88				900.000000	200.000000	0.000000	0.459610	0.686860	-1.260050	-101.677484	-114.008323	185.706452	299.076977	200.905854	0.000000	300.000000	200.000000	0.000000	7.416360	10.590440	2231.904602	2021.780453	2060.099928	-1354.976975				-505.000000	200.000000	0.000000	1.992210	-0.536010	1.573080	1010.035898	1071.088593	-353.132642
89				900.000000	200.000000	0.000000	0.336300	0.585520	-1.607650	-86.108128	-113.673119	190.559275	299.028604	201.029276	0.000000	300.000000	200.000000	0.000000	7.507920	10.651480	2232.972718	2298.344760	2169.099924	-1354.976975				-505.000000	200.000000	0.000000	-0.181110	1.786700	2.359620	-702.410027	1732.129781	236.686462
90				900.000000	200.000000	0.000000	0.369930	0.563000	-1.607650	-123.220273	-74.530242	159.177909	298.979337	200.927187	0.000000	300.000000	200.000000	0.000000	7.507920	10.071600	2231.980896	2069.463954	2278.099920	-1336.666476				-505.000000	200.000000	0.000000	1.629990	1.965370	4.719240	466.750083	1222.590825	-820.682644
91				900.000000	200.000000	0.000000	0.515660	0.709380	-0.999350	-116.562146	-111.492943	154.343746	298.979198	200.978594	0.000000	300.000000	200.000000	0.000000	7.416360	9.705360	2231.675720	2183.904357	2278.099920	-1385.494475				-505.000000	200.000000	0.000000	0.362220	0.000000	1.573080	231.757850	506.869245	234.947417
92				900.000000	200.000000	0.000000	0.313880	0.675600	-1.520750	-82.308605	-52.039041	149.702055	299.106890	200.896695	0.000000	300.000000	200.000000	0.000000	7.874160	11.078760	2233.430482	2002.707052	1994.699930	-1263.424477				-505.000000	200.000000	0.000000	0.181110	-0.536010	-1.573080	83.256191	1051.093946	-822.940544
93				900.000000	200.000000	0.000000	0.336300	0.608040	-0.999350	-68.468434	-68.645108	159.254637	298.974699	200.999585	0.000000	300.000000	200.000000	0.000000	7.416360	11.170320	2232.514954	2231.587858	2288.999920	-1385.494475				-505.000000	200.000000	0.000000	0.905550	-0.178670	8.651940	-705.015178	1527.834570	-528.938890
94				900.000000	200.000000	0.000000	0.470820	0.427880	-1.781450	-108.861921	-159.578778	168.586366	298.998700	200.940166	0.000000	300.000000	200.000000	0.000000	7.324800	11.567080	2231.599426	2098.074055	2234.499922	-1354.976975				-505.000000	200.000000	0.000000	0.181110	3.037390	4.719240	-858.174010	1310.262549	-173.364302
95				900.000000	200.000000	0.000000	0.269040	0.529220	-1.433850	-96.287565	-30.009467	164.070336	298.974979	200.969418	0.000000	300.000000	200.000000	0.000000	7.691040	11.048240	2233.125306	2164.830956	2288.999920	-1342.769976				-505.000000	200.000000	0.000000	3.078870	0.178670	2.359620	126.816093	-188.541692	176.155544
96				900.000000	200.000000	0.000000	0.325090	0.551740	-1.390400	-107.376768	-72.885774	159.213892	299.047837	200.922788	0.000000	300.000000	200.000000	0.000000	7.385840	10.132640	2232.286072	2059.927254	2125.499926	-1354.976975				-505.000000	200.000000	0.000000	1.086660	1.072020	3.932700	-50.633456	858.504126	-351.534178
97				900.000000	200.000000	0.000000	0.437190	0.641820	-1.607650	-51.625452	3.755510	147.133230	299.038038	200.982632	0.000000	300.000000	200.000000	0.000000	7.019600	10.376800	2232.209778	2193.441057	2147.299925	-1300.045476				-505.000000	200.000000	0.000000	1.992210	1.072020	7.078860	644.514248	1463.573630	-821.559411
98				900.000000	200.000000	0.000000	0.313880	0.574260	-1.564200	-50.342028	-82.394452	152.017468	299.008232	200.948940	0.000000	300.000000	200.000000	0.000000	7.416360	10.712520	2231.065368	2117.147455	2212.699923	-1367.183975				-505.000000	200.000000	0.000000	0.724440	-1.250690	12.584640	-422.120486	1004.781374	-236.221255
99				900.000000	200.000000	0.000000	0.358720	0.608040	-1.173150	-56.586900	-125.132399	185.737671	298.942586	200.878045	0.000000	300.000000	200.000000	0.000000	7.294280	10.468360	2226.564022	1955.023551	2354.399918	-1306.148976				-505.000000	200.000000	0.000000	3.441090	-1.786700	8.651940	1514.002965	1506.979060	-60.714964
100				900.000000	200.000000	0.000000	0.313880	0.686860	-1.651100	-25.692537	-132.973334	147.302866	299.077481	200.922441	0.000000	300.000000	200.000000	0.000000	7.630000	9.827440	2233.125306	2059.927254	2060.099928	-1495.357473				-505.000000	200.000000	0.000000	0.181110	0.357340	10.225020	254.072649	1835.317593	-293.395866
101				900.000000	200.000000	0.000000	0.470820	0.821980	-1.129700	-63.813958	-109.525206	173.772199	298.974173	200.987276	0.000000	300.000000	200.000000	0.000000	7.630000	10.102120	2231.370544	2202.977757	2288.999920	-1354.976975				-505.000000	200.000000	0.000000	1.267770	1.608030	11.798100	-17.570259	1237.790918	-703.504585
102				900.000000	200.000000	0.000000	0.369930	0.619300	-1.303500	-56.258256	-84.945042	178.507549	298.988828	200.957358	0.000000	300.000000	200.000000	0.000000	7.202720	10.559920	2231.370544	2136.220856	2256.299921	-1373.287475				-505.000000	200.000000	0.000000	-0.543330	-0.893350	6.292320	62.262779	1617.745573	-529.501211
103				900.000000	200.000000	0.000000	0.504450	0.653080	-1.564200	-111.424704	-130.769884	163.941641	298.955134	200.944085	0.000000	300.000000	200.000000	0.000000	7.324800	11.536560	2232.438660	2107.610755	2332.599918	-1409.908474				-505.000000	200.000000	0.000000	2.535540	0.357340	-3.146160	368.818956	1042.690255	-176.096024
104				900.000000	200.000000	0.000000	0.336300	0.619300	-1.173150	-84.266925	-27.955715	142.397488	298.949713	200.927472	0.000000	300.000000	200.000000	0.000000	7.538440	11.170320	2231.294250	2069.463954	2343.499918	-1434.322474				-505.000000	200.000000	0.000000	1.629990	1.250690	1.573080	654.885107	32.446465	-410.152185
105				900.000000	200.000000	0.000000	0.392350	0.675600	-0.825550	-41.383075	-106.576671	164.078720	299.047642	200.952889	0.000000	300.000000	200.000000	0.000000	7.538440	11.322920	2231.828308	2126.684155	2125.499926	-1416.011974				-505.000000	200.000000	0.000000	-0.543330	0.536010	14.157719	-429.697425	417.151243	-293.168353
106				900.000000	200.000000	0.000000	0.336300	0.731900	-1.520750	-47.825929	-73.226176	185.876088	299.042529	200.987309	0.000000	300.000000	200.000000	0.000000	7.385840	11.322920	2231.294250	2202.977757	2136.399925	-1385.494475				-505.000000	200.000000	0.000000	0.362220	-2.144040	8.651940	-476.491710	632.721415	-530.760560
107				900.000000	200.000000	0.000000	0.414770	0.720640	-1.477300	-112.573085	-81.563949	149.639420	299.091504	200.948713	0.000000	300.000000	200.000000	0.000000	7.355320	11.017720	2231.599426	2117.147455	2027.399929	-1422.115474				-505.000000	200.000000	0.000000	3.441090	0.714680	11.798100	391.637140	1503.993355	-58.341155
108				900.000000	200.000000	0.000000	0.549290	0.596780	-1.260050	-113.428039	-117.701345	134.926907	299.043150	200.931142	0.000000	300.000000	200.000000	0.000000	7.752080	10.651480	2232.743836	2079.000654	2136.399925	-1409.908474				-505.000000	200.000000	0.000000	3.441090	-0.536010	2.359620	1241.730825	1380.380465	410.424730
109				900.000000	200.000000	0.000000	0.369930	0.641820	-1.260050	-131.675943	-105.249330	180.938153	299.086931	200.952661	0.000000	300.000000	200.000000	0.000000	7.538440	10.285240	2232.362366	2126.684155	2038.299929	-1379.390975				-505.000000	200.000000	0.000000	0.362220	-1.072020	3.146160	514.463772	1565.936451	468.906465
110				900.000000	200.000000	0.000000	0.257830	0.698120	-1.824900	-109.840042	-54.514012	164.239027	299.027674	200.961862	0.000000	300.000000	200.000000	0.000000	7.294280	10.620960	2230.836486	2145.757556	2169.099924	-1416.011974				-505.000000	200.000000	0.000000	2.897760	0.893350	3.146160	1212.468320	-708.609183	118.104166
111				900.000000	200.000000	0.000000	0.269040	0.551740	-1.651100	-55.379960	-80.467124	142.404339	299.023690	200.939620	0.000000	300.000000	200.000000	0.000000	7.141680	10.193680	2232.896424	2098.074055	2179.999924	-1373.287475				-505.000000	200.000000	0.000000	3.078870	1.608030	1.573080	1950.483771	1137.904807	-997.369966
112				900.000000	200.000000	0.000000	0.347510	0.641820	-0.999350	-123.364797	-74.172706	176.142060	299.048325	200.909505	0.000000	300.000000	200.000000	0.000000	7.721560	10.559920	2233.430482	2031.317153	2125.499926	-1385.494475				-505.000000	200.000000	0.000000	1.448880	1.608030	0.786540	213.180820	1237.281923	-174.822186
113				900.000000	200.000000	0.000000	0.470820	0.551740	-0.999350	-62.745808	-58.986732	173.520876	299.038860	200.951913	0.000000	300.000000	200.000000	0.000000	7.324800	10.346280	2234.117128	2126.684155	2147.299925	-1373.287475				-505.000000	200.000000	0.000000	-0.543330	-0.536010	8.651940	778.970203	2013.216316	-470.417996
114				900.000000	200.000000	0.000000	0.403560	0.619300	-1.564200	-88.692583	-96.219414	178.472708	299.057184	200.931747	0.000000	300.000000	200.000000	0.000000	7.202720	10.102120	2231.294250	2079.000654	2103.699926	-1293.941977				-505.000000	200.000000	0.000000	0.724440	1.072020	-0.786540	-861.723008	1017.470623	-234.017003
115				900.000000	200.000000	0.000000	0.358720	0.664340	-1.564200	-86.837836	-104.504843	161.693429	298.920218	200.978929	0.000000	300.000000	200.000000	0.000000	7.324800	10.285240	2230.912780	2183.904357	2408.899916	-1397.701475				-505.000000	200.000000	0.000000	3.078870	1.429360	1.573080	549.880427	2065.894859	1.110153
116				900.000000	200.000000	0.000000	0.212990	0.585520	-1.433850	-73.866480	-47.965207	132.855182	298.984221	200.944278	0.000000	300.000000	200.000000	0.000000	7.538440	11.109280	2231.980896	2107.610755	2267.199921	-1312.252476				-505.000000	200.000000	0.000000	0.724440	1.429360	10.225020	203.124577	-451.249428	60.042606
117				900.000000	200.000000	0.000000	0.313880	0.540480	-1.477300	-83.807302	-62.211389	173.672994	299.023590	200.918359	0.000000	300.000000	200.000000	0.000000	7.782600	11.445000	2232.667542	2050.390553	2179.999924	-1367.183975				-505.000000	200.000000	0.000000	1.629990	0.714680	-4.719240	621.947757	701.267913	-704.381352
118				900.000000	200.000000	0.000000	0.347510	0.619300	-1.651100	-80.741551	-78.632548	171.301796	299.067114	200.978594	0.000000	300.000000	200.000000	0.000000	7.477400	11.170320	2231.675720	2183.904357	2081.899927	-1361.080475				-505.000000	200.000000	0.000000	0.000000	-1.608030	11.798100	135.273957	1447.073684	350.938571
119				900.000000	200.000000	0.000000	0.504450	0.596780	-1.651100	-89.709985	-69.897428	156.660302	298.994297	200.943988	0.000000	300.000000	200.000000	0.000000	7.843640	11.109280	2232.667542	2107.610755	2245.399921	-1373.287475				-505.000000	200.000000	0.000000	0.905550	0.893350	4.719240	-2030.253887	-324.413401	0.775345
120				900.000000	200.000000	0.000000	0.235410	0.540480	-1.607650	-100.024466	-68.990709	193.031570	299.052849	200.926934	0.000000	300.000000	200.000000	0.000000	7.050120	10.926160	2232.591248	2069.463954	2114.599926	-1409.908474				-505.000000	200.000000	0.000000	-0.905550	1.072020	6.292320	991.899331	1772.233511	-175.142505
121				900.000000	200.000000	0.000000	0.403560	0.596780	-0.651750	-132.900491	-127.463812	144.716523	299.058054	200.913807	0.000000	300.000000	200.000000	0.000000	7.416360	11.078760	2233.354188	2040.853853	2103.699926	-1318.355976				-505.000000	200.000000	0.000000	-0.181110	-1.429360	0.000000	608.405438	1866.939068	-706.271158
122				900.000000	200.000000	0.000000	0.493240	0.675600	-1.260050	-86.059050	-79.931416	183.251479	299.062678	200.956769	0.000000	300.000000	200.000000	0.000000	7.446880	10.651480	2232.743836	2136.220856	2092.799927	-1367.183975				-505.000000	200.000000	0.000000	1.448880	-0.357340	4.719240	442.018903	172.989732	-117.943223
123				900.000000	200.000000	0.000000	0.269040	0.675600	-1.564200	-74.312559	-110.943760	193.122391	299.018573	201.012469	0.000000	300.000000	200.000000	0.000000	7.172200	10.559920	2232.362366	2260.197959	2190.899923	-1428.218974				-505.000000	200.000000	0.000000	1.629990	0.357340	15.730799	-92.934895	2140.130907	-528.488171
124				900.000000	200.000000	0.000000	0.425980	0.608040	-1.477300	-101.127832	-92.157517	156.752068	299.047577	200.948681	0.000000	300.000000	200.000000	0.000000	7.507920	10.590440	2231.675720	2117.147455	2125.499926	-1373.287475				-505.000000	200.000000	0.000000	2.173320	1.072020	7.865400	-50.318840	2512.428296	0.843481
125				900.000000	200.000000	0.000000	0.560500	0.619300	-1.303500	-116.566210	-107.990624	168.671478	298.965217	200.973688	0.000000	300.000000	200.000000	0.000000	7.507920	10.407320	2233.125306	2174.367657	2310.799919	-1367.183975				-505.000000	200.000000	0.000000	0.362220	-0.893350	13.371180	1220.989107	1953.942930	-118.364964
126				900.000000	200.000000	0.000000	0.482030	0.653080	-1.824900	-43.345776	-89.076418	183.242149	299.013117	201.004509	0.000000	300.000000	200.000000	0.000000	7.172200	9.827440	2231.065368	2241.124558	2201.799923	-1379.390975				-505.000000	200.000000	0.000000	0.543330	0.714680	1.573080	506.635141	1291.330324	-351.829827
127				900.000000	200.000000	0.000000	0.257830	0.619300	-1.868350	-56.843441	-54.473604	193.081645	299.013286	200.974421	0.000000	300.000000	200.000000	0.000000	7.599480	10.315760	2231.446838	2174.367657	2201.799923	-1391.597975				-505.000000	200.000000	0.000000	1.086660	0.357340	2.359620	1295.787434	64.576935	-234.724212
128				900.000000	200.000000	0.000000	0.257830	0.675600	-1.738000	-86.554206	-44.462889	156.989103	298.959732	200.927251	0.000000	300.000000	200.000000	0.000000	7.477400	10.041080	2231.828308	2069.463954	2321.699919	-1361.080475				-505.000000	200.000000	0.000000	1.992210	-0.178670	0.000000	336.636684	409.731409	-529.025823
129				900.000000	200.000000	0.000000	0.302670	0.596780	-1.520750	-117.718654	-61.709353	149.640366	298.969429	200.995687	0.000000	300.000000	200.000000	0.000000	7.416360	11.475520	2231.675720	2222.051158	2299.899920	-1458.736474				-505.000000	200.000000	0.000000	-1.629990	-0.178670	0.000000	336.636684	1159.190748	-58.783257
130				900.000000	200.000000	0.000000	0.358720	0.563000	-0.782100	-70.098110	-140.693985	161.599183	298.984429	200.897094	0.000000	300.000000	200.000000	0.000000	7.477400	11.597600	2232.438660	2002.707052	2267.199921	-1312.252476				-505.000000	200.000000	0.000000	0.000000	-1.072020	11.798100	1210.051939	1181.933669	-353.481939
131				900.000000	200.000000	0.000000	0.336300	0.574260	-1.303500	-70.174594	-58.230309	205.006764	299.028538	200.982364	0.000000	300.000000	200.000000	0.000000	7.599480	11.139800	2232.820130	2193.441057	2169.099924	-1361.080475				-505.000000	200.000000	0.000000	0.724440	0.536010	0.786540	-314.951118	1148.547778	-175.781578
132				900.000000	200.000000	0.000000	0.369930	0.709380	-1.433850	-56.704335	-3.768297	159.314043	299.028372	200.935541	0.000000	300.000000	200.000000	0.000000	7.172200	10.926160	2232.438660	2088.537354	2169.099924	-1416.011974				-505.000000	200.000000	0.000000	-0.543330	-0.714680	0.000000	72.570715	1491.146977	-235.611160
133				900.000000	200.000000	0.000000	0.515660	0.664340	-1.564200	-82.817306	-90.703752	142.253558	298.979860	200.922441	0.000000	300.000000	200.000000	0.000000	7.630000	11.048240	2233.125306	2059.927254	2278.099920	-1409.908474				-505.000000	200.000000	0.000000	1.267770	-0.357340	5.505780	94.633821	50.632264	175.791759
134				900.000000	200.000000	0.000000	0.369930	0.630560	-1.346950	-112.127007	-39.310904	161.650400	298.979512	200.939845	0.000000	300.000000	200.000000	0.000000	7.507920	10.315760	2232.362366	2098.074055	2278.099920	-1373.287475				-505.000000	200.000000	0.000000	0.724440	-0.178670	-1.573080	-1053.281185	1150.787057	176.004783
135				900.000000	200.000000	0.000000	0.425980	0.619300	-1.346950	-132.693345	-72.014863	185.678461	299.091845	200.961172	0.000000	300.000000	200.000000	0.000000	7.294280	10.407320	2232.438660	2145.757556	2027.399929	-1373.287475				-505.000000	200.000000	0.000000	0.362220	-1.608030	2.359620	1176.862896	2096.962907	174.677298
136				900.000000	200.000000	0.000000	0.381140	0.641820	-1.694550	-63.777071	-135.702693	197.794160	298.964403	200.935989	0.000000	300.000000	200.000000	0.000000	7.294280	10.529400	2231.370544	2088.537354	2310.799919	-1416.011974				-505.000000	200.000000	0.000000	-0.543330	1.608030	7.078860	1140.212221	1882.139161	-644.615598
137				900.000000	200.000000	0.000000	0.448400	0.686860	-1.433850	-49.590648	-88.055211	178.489085	298.994263	200.892761	0.000000	300.000000	200.000000	0.000000	7.660520	9.674840	2232.591248	1993.170352	2245.399921	-1464.839973				-505.000000	200.000000	0.000000	0.181110	0.357340	3.932700	-441.326748	383.018924	-410.884064
138				900.000000	200.000000	0.000000	0.369930	0.619300	-1.607650	-72.655477	-64.398303	164.049588	299.042660	200.957260	0.000000	300.000000	200.000000	0.000000	7.965720	10.651480	2231.599426	2136.220856	2136.399925	-1391.597975				-505.000000	200.000000	0.000000	2.535540	0.357340	8.651940	-1020.029219	236.073815	411.344963
139				900.000000	200.000000	0.000000	0.381140	0.720640	-1.781450	-104.847124	-59.632326	176.180522	299.018339	200.969981	0.000000	300.000000	200.000000	0.000000	7.050120	10.468360	2231.828308	2164.830956	2190.899923	-1318.355976				-505.000000	200.000000	0.000000	1.086660	1.965370	-4.719240	-344.717009	1662.134861	-644.406882
140				900.000000	200.000000	0.000000	0.414770	0.664340	-1.520750	-74.731231	-172.711000	183.322302	299.077639	201.020490	0.000000	300.000000	200.000000	0.000000	7.691040	10.010560	2233.506776	2279.271359	2060.099928	-1391.597975				-505.000000	200.000000	0.000000	0.724440	0.714680	11.011560	-187.505792	343.424190	59.364375
141				900.000000	200.000000	0.000000	0.403560	0.641820	-1.564200	-75.703619	-30.361805	178.493652	298.950000	200.961402	0.000000	300.000000	200.000000	0.000000	7.721560	9.888480	2231.904602	2145.757556	2343.499918	-1373.287475				-505.000000	200.000000	0.000000	-2.897760	0.178670	3.932700	-104.690064	2425.301440	-822.016003
142				900.000000	200.000000	0.000000	0.358720	0.495440	-1.477300	-93.703110	-84.321780	161.536352	299.091814	200.965477	0.000000	300.000000	200.000000	0.000000	7.721560	11.231360	2232.362366	2155.294256	2027.399929	-1354.976975				-505.000000	200.000000	0.000000	1.629990	-0.714680	6.292320	652.154110	2281.658031	-353.273223
143				900.000000	200.000000	0.000000	0.313880	0.675600	-1.824900	-46.438932	-51.756181	168.979335	298.994469	200.948097	0.000000	300.000000	200.000000	0.000000	7.538440	11.445000	2233.049012	2117.147455	2245.399921	-1342.769976				-505.000000	200.000000	0.000000	2.897760	-0.893350	5.505780	62.199856	1807.981677	-412.288301
144				900.000000	200.000000	0.000000	0.269040	0.641820	-1.564200	-7.354605	-126.141670	149.717093	299.067145	200.923009	0.000000	300.000000	200.000000	0.000000	7.416360	10.285240	2231.752014	2059.927254	2081.899927	-1318.355976				-505.000000	200.000000	0.000000	0.362220	-1.786700	7.865400	471.596025	-161.952203	291.995937
145				900.000000	200.000000	0.000000	0.246620	0.653080	-1.520750	-119.420750	-120.192853	149.750792	298.974384	200.918704	0.000000	300.000000	200.000000	0.000000	7.538440	10.132640	2231.828308	2050.390553	2288.999920	-1361.080475				-505.000000	200.000000	0.000000	0.000000	1.250690	-2.359620	1117.834499	1062.799338	-703.742279
146				900.000000	200.000000	0.000000	0.448400	0.675600	-0.738650	-61.395698	-103.899657	166.430313	299.028803	200.947935	0.000000	300.000000	200.000000	0.000000	7.507920	10.468360	2233.430482	2117.147455	2169.099924	-1318.355976				-505.000000	200.000000	0.000000	1.992210	-1.250690	7.078860	-190.928945	668.153586	409.862409
147				900.000000	200.000000	0.000000	0.470820	0.540480	-1.433850	-103.864939	-104.176376	166.281424	299.037907	200.978494	0.000000	300.000000	200.000000	0.000000	7.141680	10.743040	2231.904602	2183.904357	2147.299925	-1281.734977				-505.000000	200.000000	0.000000	2.535540	-2.144040	2.359620	-476.995096	1435.175292	-178.469833
148				900.000000	200.000000	0.000000	0.414770	0.630560	-1.173150	-79.782708	-56.516959	185.700547	299.067655	201.016463	0.000000	300.000000	200.000000	0.000000	6.958560	10.376800	2232.972718	2269.734659	2081.899927	-1300.045476				-505.000000	200.000000	0.000000	2.716650	0.000000	-6.292320	578.576624	371.866959	-1175.099305
149				900.000000	200.000000	0.000000	0.302670	0.585520	-1.824900	-58.189487	-51.294553	176.136155	298.935567	200.935573	0.000000	300.000000	200.000000	0.000000	7.599480	10.559920	2232.362366	2088.537354	2376.199917	-1397.701475				-505.000000	200.000000	0.000000	0.543330	-0.357340	-3.146160	-137.690338	898.098861	-294.103075
150				900.000000	200.000000	0.000000	0.347510	0.563000	-1.260050	-74.613797	-68.864285	159.201136	298.974419	200.961402	0.000000	300.000000	200.000000	0.000000	7.813120	9.796920	2231.904602	2145.757556	2288.999920	-1391.597975				-505.000000	200.000000	0.000000	0.000000	-0.178670	-1.573080	-705.833179	2520.322992	-58.913656
151				900.000000	200.000000	0.000000	0.425980	0.675600	-1.477300	-58.140409	-147.883186	164.043880	299.101088	200.944633	0.000000	300.000000	200.000000	0.000000	7.385840	11.048240	2231.141662	2107.610755	2005.599930	-1397.701475				-505.000000	200.000000	0.000000	1.629990	0.714680	4.719240	-651.273186	-103.109248	235.524227
152				900.000000	200.000000	0.000000	0.403560	0.709380	-1.738000	-57.019434	-111.255690	154.459882	299.013050	200.957555	0.000000	300.000000	200.000000	0.000000	7.568960	10.468360	2230.912780	2136.220856	2201.799923	-1379.390975				-505.000000	200.000000	0.000000	1.992210	0.893350	5.505780	-756.214943	1730.206497	118.176610
153				900.000000	200.000000	0.000000	0.437190	0.686860	-1.564200	-33.643569	-112.802207	183.320019	299.013286	200.987242	0.000000	300.000000	200.000000	0.000000	7.385840	9.980040	2231.446838	2202.977757	2201.799923	-1336.666476				-505.000000	200.000000	0.000000	0.362220	-1.608030	9.438480	1061.613202	-30.875048	-530.251886
154				900.000000	200.000000	0.000000	0.381140	0.608040	-1.520750	-101.172847	-80.138657	164.027503	299.008740	200.944181	0.000000	300.000000	200.000000	0.000000	7.996240	11.445000	2232.209778	2107.610755	2212.699923	-1446.529474				-505.000000	200.000000	0.000000	1.992210	0.714680	0.000000	159.061288	1072.581446	118.007052
155				900.000000	200.000000	0.000000	0.392350	0.540480	-2.129050	-68.400394	-90.166506	173.591699	299.018741	200.909785	0.000000	300.000000	200.000000	0.000000	7.416360	11.292400	2232.743836	2031.317153	2190.899923	-1373.287475				-505.000000	200.000000	0.000000	2.716650	1.250690	2.359620	423.316027	1556.786334	-57.774526
156				900.000000	200.000000	0.000000	0.313880	0.563000	-1.433850	-86.855444	-107.845527	176.103598	299.082331	200.926744	0.000000	300.000000	200.000000	0.000000	7.477400	11.017720	2233.049012	2069.463954	2049.199928	-1354.976975				-505.000000	200.000000	0.000000	0.724440	1.072020	7.865400	297.129166	478.979903	-57.784707
157				900.000000	200.000000	0.000000	0.280250	0.698120	-1.086250	-64.848968	-127.047791	159.396479	299.096419	200.935861	0.000000	300.000000	200.000000	0.000000	7.355320	10.865120	2231.675720	2088.537354	2016.499929	-1385.494475				-505.000000	200.000000	0.000000	0.724440	-2.144040	17.303879	1145.624471	1132.872822	-295.813143
158				900.000000	200.000000	0.000000	0.515660	0.709380	-1.520750	-101.020195	-29.952522	144.705106	299.058343	200.892182	0.000000	300.000000	200.000000	0.000000	7.294280	10.285240	2234.040834	1993.170352	2103.699926	-1409.908474				-505.000000	200.000000	0.000000	1.448880	-1.965370	2.359620	-1392.711789	42.659004	174.251249
159				900.000000	200.000000	0.000000	0.482030	0.641820	-1.824900	-67.932644	-129.604177	156.725416	299.043216	200.952433	0.000000	300.000000	200.000000	0.000000	7.141680	10.468360	2232.896424	2126.684155	2136.399925	-1361.080475				-505.000000	200.000000	0.000000	-0.181110	1.250690	3.932700	655.073877	537.506863	-410.007297
160				900.000000	200.000000	0.000000	0.493240	0.653080	-1.260050	-70.904303	-110.327236	185.640196	299.042823	200.952824	0.000000	300.000000	200.000000	0.000000	7.477400	10.712520	2231.980896	2126.684155	2136.399925	-1458.736474				-505.000000	200.000000	0.000000	1.267770	0.714680	-0.786540	1085.526380	1647.443763	-821.840572
161				900.000000	200.000000	0.000000	0.325090	0.641820	-1.738000	-55.781025	-102.958325	159.297666	299.062454	200.995449	0.000000	300.000000	200.000000	0.000000	7.202720	10.987200	2232.209778	2222.051158	2092.799927	-1373.287475				-505.000000	200.000000	0.000000	0.000000	-0.536010	13.371180	316.083735	915.300802	-235.485068
162				900.000000	200.000000	0.000000	0.437190	0.675600	-1.042800	-117.998221	-42.363530	147.164645	298.898225	200.874002	0.000000	300.000000	200.000000	0.000000	7.660520	10.163160	2225.953670	1945.486851	2452.499914	-1403.804975				-505.000000	200.000000	0.000000	0.181110	-0.357340	3.932700	-368.756033	1841.289005	293.366889
163				900.000000	200.000000	0.000000	0.347510	0.574260	-1.260050	-78.170640	-99.260105	188.127529	299.033387	200.978126	0.000000	300.000000	200.000000	0.000000	7.416360	9.644320	2232.743836	2183.904357	2158.199924	-1464.839973				-505.000000	200.000000	0.000000	1.448880	0.178670	3.146160	474.327022	2295.602702	-411.155043
164				900.000000	200.000000	0.000000	0.381140	0.686860	-1.694550	-73.983914	-90.108963	183.378086	299.012982	201.000371	0.000000	300.000000	200.000000	0.000000	7.538440	9.339120	2230.760192	2231.587858	2201.799923	-1312.252476				-505.000000	200.000000	0.000000	1.267770	0.893350	-1.573080	-640.965250	455.060124	59.490466
165				900.000000	200.000000	0.000000	0.403560	0.563000	-1.477300	-123.085231	-45.640532	171.191369	299.067114	201.008507	0.000000	300.000000	200.000000	0.000000	7.172200	9.705360	2231.675720	2250.661259	2081.899927	-1373.287475				-505.000000	200.000000	0.000000	-0.181110	0.000000	0.000000	231.632004	1071.519024	-822.402892
166				900.000000	200.000000	0.000000	0.381140	0.664340	-1.433850	-98.764384	-70.087534	147.212241	298.969500	200.965708	0.000000	300.000000	200.000000	0.000000	7.385840	10.102120	2231.828308	2155.294256	2299.899920	-1428.218974				-505.000000	200.000000	0.000000	1.448880	-0.357340	6.292320	1021.224759	304.066887	-705.384210
167				900.000000	200.000000	0.000000	0.358720	0.540480	-0.955900	-107.390313	-44.278923	156.758919	298.994022	200.897247	0.000000	300.000000	200.000000	0.000000	7.660520	11.200840	2232.057190	2002.707052	2245.399921	-1379.390975				-505.000000	200.000000	0.000000	1.448880	-2.144040	6.292320	218.215532	1364.626945	-413.359295
168				900.000000	200.000000	0.000000	0.358720	0.529220	-1.086250	-136.132754	-135.345156	156.748447	299.042954	200.974054	0.000000	300.000000	200.000000	0.000000	7.568960	11.017720	2232.286072	2174.367657	2136.399925	-1354.976975				-505.000000	200.000000	0.000000	1.267770	0.893350	4.719240	1212.594166	979.368742	-939.159211
169				900.000000	200.000000	0.000000	0.493240	0.619300	-1.651100	-116.926323	-130.227439	173.560480	299.057313	200.999995	0.000000	300.000000	200.000000	0.000000	7.111160	11.414480	2231.599426	2231.587858	2103.699926	-1330.562976				-505.000000	200.000000	0.000000	0.905550	0.357340	2.359620	369.259419	870.955945	-352.197920
170				900.000000	200.000000	0.000000	0.313880	0.664340	-1.651100	-62.804683	-77.247665	149.691583	298.984429	200.901366	0.000000	300.000000	200.000000	0.000000	7.050120	11.017720	2232.438660	2012.243752	2267.199921	-1342.769976				-505.000000	200.000000	0.000000	0.362220	-2.144040	7.865400	-708.186637	500.897834	-60.807770
171				900.000000	200.000000	0.000000	0.280250	0.540480	-1.303500	-115.791487	-40.724260	137.562933	299.043347	200.969384	0.000000	300.000000	200.000000	0.000000	7.141680	10.804080	2233.201600	2164.830956	2136.399925	-1318.355976				-505.000000	200.000000	0.000000	1.629990	0.357340	0.786540	600.765576	1358.892965	-234.767678
172				900.000000	200.000000	0.000000	0.482030	0.619300	-1.390400	-124.697298	-33.754834	161.523793	299.052817	200.956867	0.000000	300.000000	200.000000	0.000000	7.507920	10.468360	2232.514954	2136.220856	2114.599926	-1336.666476				-505.000000	200.000000	0.000000	1.448880	1.250690	3.146160	-387.333063	1367.612651	-468.881795
173				900.000000	200.000000	0.000000	0.313880	0.675600	-1.607650	-18.070150	-117.815833	144.882734	298.984741	200.930983	0.000000	300.000000	200.000000	0.000000	6.989080	10.743040	2233.125306	2079.000654	2267.199921	-1367.183975				-505.000000	200.000000	0.000000	0.000000	0.178670	5.505780	242.883788	1453.045096	-58.574541
174				900.000000	200.000000	0.000000	0.392350	0.788200	-1.694550	-93.933914	-55.108801	173.822079	299.008740	200.995449	0.000000	300.000000	200.000000	0.000000	7.385840	10.041080	2232.209778	2222.051158	2212.699923	-1409.908474				-505.000000	200.000000	0.000000	1.086660	-1.965370	14.944259	-1.912995	2306.324237	-60.696168
175				900.000000	200.000000	0.000000	0.403560	0.653080	-2.085600	-115.985405	-75.470632	156.817183	298.950466	200.952433	0.000000	300.000000	200.000000	0.000000	7.507920	10.895640	2232.896424	2126.684155	2343.499918	-1354.976975				-505.000000	200.000000	0.000000	4.165530	-0.893350	6.292320	-401.001228	-125.457610	-471.133821
176				900.000000	200.000000	0.000000	0.470820	0.630560	-1.129700	-119.942996	-79.129386	188.052139	299.014028	201.003582	0.000000	300.000000	200.000000	0.000000	7.599480	9.949520	2233.125306	2241.124558	2201.799923	-1477.046973				-505.000000	200.000000	0.000000	0.181110	0.178670	0.000000	-336.636684	784.461078	-176.077227
177				900.000000	200.000000	0.000000	0.414770	0.495440	-1.824900	-110.145344	-76.174711	180.755565	299.037907	201.063952	0.000000	300.000000	200.000000	0.000000	7.294280	11.567080	2231.904602	2374.638362	2147.299925	-1458.736474				-505.000000	200.000000	0.000000	-1.267770	-1.608030	0.786540	-560.502979	738.816368	116.063598
178				900.000000	200.000000	0.000000	0.381140	0.517960	-1.607650	-72.808128	-69.925900	151.895428	298.974559	200.965543	0.000000	300.000000	200.000000	0.000000	7.080640	11.170320	2232.209778	2155.294256	2288.999920	-1464.839973				-505.000000	200.000000	0.000000	-1.267770	0.536010	7.078860	1191.160293	600.274950	-645.574990
179				900.000000	200.000000	0.000000	0.403560	0.675600	-1.607650	-78.378103	-101.244976	176.115407	299.028438	200.892761	0.000000	300.000000	200.000000	0.000000	7.752080	11.506040	2232.591248	1993.170352	2169.099924	-1440.425974				-505.000000	200.000000	0.000000	2.535540	1.072020	0.000000	875.579943	2630.544637	529.511392
180				900.000000	200.000000	0.000000	0.392350	0.596780	-1.303500	-69.247221	-141.593967	154.366777	298.989208	200.935637	0.000000	300.000000	200.000000	0.000000	7.385840	11.353440	2232.209778	2088.537354	2256.299921	-1318.355976				-505.000000	200.000000	0.000000	-1.629990	-0.893350	7.865400	525.652633	356.306440	-411.926081
181				900.000000	200.000000	0.000000	0.358720	0.641820	-1.607650	-43.584391	-99.398464	142.395205	299.028671	200.969418	0.000000	300.000000	200.000000	0.000000	6.958560	11.719680	2233.125306	2164.830956	2169.099924	-1306.148976				-505.000000	200.000000	0.000000	1.267770	-0.178670	-2.359620	-242.632095	1251.226594	-470.223769
182				900.000000	200.000000	0.000000	0.504450	0.675600	-1.955250	-74.717686	-125.340238	168.781905	298.988862	200.927409	0.000000	300.000000	200.000000	0.000000	7.294280	11.414480	2231.446838	2069.463954	2256.299921	-1342.769976				-505.000000	200.000000	0.000000	1.267770	-0.893350	2.359620	756.844175	1909.598072	-294.669704
183				900.000000	200.000000	0.000000	0.369930	0.596780	-1.824900	-97.931103	-99.658050	183.305926	299.033453	200.935349	0.000000	300.000000	200.000000	0.000000	7.599480	10.559920	2232.896424	2088.537354	2158.199924	-1373.287475				-505.000000	200.000000	0.000000	1.267770	-0.893350	3.932700	-864.454005	714.975153	175.283085
184				900.000000	200.000000	0.000000	0.257830	0.664340	-2.042150	-95.374053	-84.707789	183.484892	299.052526	200.961435	0.000000	300.000000	200.000000	0.000000	7.416360	10.620960	2231.828308	2145.757556	2114.599926	-1354.976975				-505.000000	200.000000	0.000000	1.086660	0.178670	-1.573080	589.765485	3382.559250	-469.870164
185				900.000000	200.000000	0.000000	0.392350	0.596780	-1.998700	-90.070099	-75.089822	176.053718	299.057474	200.982733	0.000000	300.000000	200.000000	0.000000	7.355320	10.651480	2231.980896	2193.441057	2103.699926	-1452.632974				-505.000000	200.000000	0.000000	-0.724440	0.536010	13.371180	-1124.656360	1754.556708	0.566629
186				900.000000	200.000000	0.000000	0.381140	0.754420	-2.172500	-39.532708	-99.796409	152.115336	299.057023	200.970379	0.000000	300.000000	200.000000	0.000000	7.050120	11.017720	2230.912780	2164.830956	2103.699926	-1446.529474				-505.000000	200.000000	0.000000	0.724440	0.536010	7.865400	959.591212	346.409896	-234.525676
187				900.000000	200.000000	0.000000	0.437190	0.608040	-1.173150	-72.669021	-87.836034	137.463174	299.018137	200.948810	0.000000	300.000000	200.000000	0.000000	7.813120	9.949520	2231.370544	2117.147455	2190.899923	-1379.390975				-505.000000	200.000000	0.000000	0.181110	0.536010	3.146160	-83.130344	2372.315461	-469.458605
188				900.000000	200.000000	0.000000	0.482030	0.551740	-0.869000	-66.631295	-110.229285	156.641642	298.955062	200.918516	0.000000	300.000000	200.000000	0.000000	7.538440	9.705360	2232.286072	2050.390553	2332.599918	-1367.183975				-505.000000	200.000000	0.000000	1.448880	0.000000	3.932700	1505.922641	1101.726210	-117.604108
189				900.000000	200.000000	0.000000	0.280250	0.574260	-1.129700	-74.015068	-111.809473	144.823329	299.008706	200.969848	0.000000	300.000000	200.000000	0.000000	7.477400	9.796920	2232.133484	2164.830956	2212.699923	-1385.494475				-505.000000	200.000000	0.000000	0.181110	-1.608030	1.573080	-328.808052	1048.108240	-295.261003
190				900.000000	200.000000	0.000000	0.224200	0.529220	-1.824900	-88.651633	-63.261068	166.526450	298.973892	201.004646	0.000000	300.000000	200.000000	0.000000	7.477400	10.407320	2230.760192	2241.124558	2288.999920	-1440.425974				-505.000000	200.000000	0.000000	1.086660	-0.357340	6.292320	905.408757	723.694840	-176.658344
191				900.000000	200.000000	0.000000	0.313880	0.517960	-1.651100	-133.161095	-122.841394	159.194090	298.970028	200.905421	0.000000	300.000000	200.000000	0.000000	7.538440	11.353440	2232.972718	2021.780453	2299.899920	-1428.218974				-505.000000	200.000000	0.000000	2.716650	0.893350	6.292320	749.456005	1287.914187	-175.601839
192				900.000000	200.000000	0.000000	0.347510	0.529220	-1.694550	-100.578181	-124.185869	183.266322	299.008639	200.888732	0.000000	300.000000	200.000000	0.000000	7.416360	10.682000	2231.980896	1983.633652	2212.699923	-1312.252476				-505.000000	200.000000	0.000000	0.362220	0.893350	9.438480	981.339702	234.264966	-762.854471
193				900.000000	200.000000	0.000000	0.414770	0.506700	-1.433850	-117.317590	-71.472418	139.801815	299.062678	200.943955	0.000000	300.000000	200.000000	0.000000	7.324800	10.529400	2232.743836	2107.610755	2092.799927	-1361.080475				-505.000000	200.000000	0.000000	2.173320	1.250690	5.505780	886.831727	2382.097568	-468.939750
194				900.000000	200.000000	0.000000	0.313880	0.754420	-1.303500	-90.899317	-123.164662	164.233318	299.037874	200.974254	0.000000	300.000000	200.000000	0.000000	7.202720	11.109280	2231.828308	2174.367657	2147.299925	-1361.080475				-505.000000	200.000000	0.000000	1.086660	-0.536010	7.078860	547.212353	1783.508472	-764.268889
195				900.000000	200.000000	0.000000	0.381140	0.596780	-0.782100	-36.542808	-65.627692	154.378391	299.223648	200.897125	0.000000	300.000000	200.000000	0.000000	7.416360	11.048240	2232.362366	2002.707052	1733.099939	-1367.183975				-505.000000	200.000000	0.000000	1.629990	0.357340	4.719240	601.080192	1355.160833	-58.535382
196				900.000000	200.000000	0.000000	0.358720	0.517960	-1.260050	-72.448014	-104.787702	147.099335	299.062454	200.948454	0.000000	300.000000	200.000000	0.000000	7.507920	10.193680	2232.209778	2117.147455	2092.799927	-1385.494475				-505.000000	200.000000	0.000000	2.897760	1.608030	3.932700	329.248515	218.634442	236.270594
197				900.000000	200.000000	0.000000	0.336300	0.630560	-2.085600	-72.686946	-123.360565	152.046600	298.974874	200.956704	0.000000	300.000000	200.000000	0.000000	7.507920	10.773560	2232.896424	2136.220856	2288.999920	-1403.804975				-505.000000	200.000000	0.000000	1.267770	-1.429360	6.292320	-201.803189	447.595860	-1058.851660
198				900.000000	200.000000	0.000000	0.280250	0.720640	-1.564200	-72.457811	-86.075538	140.140142	299.042758	200.995619	0.000000	300.000000	200.000000	0.000000	7.446880	11.017720	2231.828308	2222.051158	2136.399925	-1409.908474				-505.000000	200.000000	0.000000	0.362220	-0.893350	3.932700	641.154019	769.769981	-412.085457
199				900.000000	200.000000	0.000000	0.414770	0.506700	-0.999350	-76.662146	-36.414713	159.079096	298.998529	200.923230	0.000000	300.000000	200.000000	0.000000	7.507920	10.682000	2231.217956	2059.927254	2234.499922	-1440.425974				-505.000000	200.000000	0.000000	1.992210	-2.144040	7.865400	449.973382	1330.257196	-883.355551
200				900.000000	200.000000	0.000000	0.313880	0.619300	-1.216600	-124.517242	-72.585780	178.565617	298.974384	201.046896	0.000000	300.000000	200.000000	0.000000	7.477400	9.796920	2231.828308	2336.491561	2288.999920	-1373.287475				-505.000000	200.000000	0.000000	1.811100	-1.250690	0.000000	619.216760	-1037.579706	409.876898
201				900.000000	200.000000	0.000000	0.269040	0.517960	-1.607650	-108.992900	-95.705442	166.469524	299.017499	201.030684	0.000000	300.000000	200.000000	0.000000	7.843640	10.437840	2229.920958	2298.344760	2190.899923	-1379.390975				-505.000000	200.000000	0.000000	3.984420	0.893350	5.505780	170.313072	-909.172262	470.481825
202				900.000000	200.000000	0.000000	0.392350	0.596780	-1.868350	-93.955586	-80.277017	149.547457	299.052526	200.969981	0.000000	300.000000	200.000000	0.000000	7.355320	10.895640	2231.828308	2164.830956	2114.599926	-1391.597975				-505.000000	200.000000	0.000000	2.535540	-1.429360	7.865400	-201.677343	501.960256	-412.767997
203				900.000000	200.000000	0.000000	0.369930	0.596780	-1.346950	-53.210114	-84.904633	166.438305	299.013657	200.995415	0.000000	300.000000	200.000000	0.000000	7.141680	11.536560	2232.286072	2222.051158	2201.799923	-1342.769976				-505.000000	200.000000	0.000000	1.992210	1.429360	10.225020	1361.284596	532.597873	-468.755703
204				900.000000	200.000000	0.000000	0.414770	0.540480	-1.042800	-83.357160	-61.704154	159.110511	299.008910	200.918390	0.000000	300.000000	200.000000	0.000000	7.416360	11.109280	2232.591248	2050.390553	2212.699923	-1354.976975				-505.000000	200.000000	0.000000	1.267770	-0.357340	7.865400	-1063.337428	1241.523051	-529.137425
205				900.000000	200.000000	0.000000	0.347510	0.653080	-1.694550	-107.539217	-98.856020	197.839472	298.999008	200.939877	0.000000	300.000000	200.000000	0.000000	7.263760	11.200840	2232.286072	2098.074055	2234.499922	-1361.080475				-505.000000	200.000000	0.000000	2.354430	-0.714680	11.798100	420.962569	906.897111	-235.842980
206				900.000000	200.000000	0.000000	0.336300	0.810720	-2.172500	-81.440106	-52.356169	166.672110	299.038236	200.990974	0.000000	300.000000	200.000000	0.000000	7.721560	11.383960	2232.667542	2212.514458	2147.299925	-1336.666476				-505.000000	200.000000	0.000000	0.905550	-2.322710	-2.359620	322.528057	1008.004511	56.467403
207				900.000000	200.000000	0.000000	0.392350	0.641820	-1.607650	-31.522801	-126.113198	178.505265	299.008943	200.922631	0.000000	300.000000	200.000000	0.000000	7.141680	10.254720	2232.667542	2059.927254	2212.699923	-1397.701475				-505.000000	200.000000	0.000000	2.535540	-1.608030	9.438480	829.981199	1693.597469	57.015235
208				900.000000	200.000000	0.000000	0.448400	0.630560	-1.520750	-60.040171	-87.974394	178.436726	298.979442	200.875824	0.000000	300.000000	200.000000	0.000000	7.111160	10.559920	2232.209778	1955.023551	2278.099920	-1452.632974				-505.000000	200.000000	0.000000	1.448880	1.608030	3.146160	445.001593	1500.182658	-997.239567
209				900.000000	200.000000	0.000000	0.493240	0.608040	-1.651100	-57.082057	-99.831620	147.043747	299.091876	200.901335	0.000000	300.000000	200.000000	0.000000	7.446880	10.559920	2232.514954	2012.243752	2027.399929	-1458.736474				-505.000000	200.000000	0.000000	3.078870	0.357340	14.944259	-324.629822	594.935529	-352.371786
210				900.000000	200.000000	0.000000	0.448400	0.619300	-1.564200	-28.384630	-72.736076	159.148973	299.023222	200.914431	0.000000	300.000000	200.000000	0.000000	7.294280	10.498880	2231.828308	2040.853853	2179.999924	-1354.976975				-505.000000	200.000000	0.000000	1.086660	0.000000	7.865400	-231.002772	457.061972	117.401265
211				900.000000	200.000000	0.000000	0.291460	0.619300	-1.738000	-40.626277	-142.101202	188.227484	298.998495	201.030120	0.000000	300.000000	200.000000	0.000000	7.477400	10.926160	2231.141662	2298.344760	2234.499922	-1416.011974				-505.000000	200.000000	0.000000	1.267770	0.000000	5.505780	-578.639547	50.632264	-293.821915
212				900.000000	200.000000	0.000000	0.369930	0.664340	-1.607650	-50.698078	-84.662182	154.452835	299.018271	200.931587	0.000000	300.000000	200.000000	0.000000	7.538440	10.529400	2231.675720	2079.000654	2190.899923	-1489.253973				-505.000000	200.000000	0.000000	0.000000	-0.178670	7.078860	221.386991	1584.122250	-587.610544
213				900.000000	200.000000	0.000000	0.347510	0.709380	-1.390400	-44.597730	-58.611120	149.698629	299.013792	200.884218	0.000000	300.000000	200.000000	0.000000	7.904680	10.193680	2232.591248	1974.096951	2201.799923	-1416.011974				-505.000000	200.000000	0.000000	1.992210	-0.714680	1.573080	-43.119440	1866.508637	-118.325805
214				900.000000	200.000000	0.000000	0.325090	0.686860	-1.173150	-77.464274	-138.945426	173.797514	299.018070	200.953149	0.000000	300.000000	200.000000	0.000000	7.935200	10.254720	2231.217956	2126.684155	2190.899923	-1434.322474				-505.000000	200.000000	0.000000	1.086660	0.714680	2.359620	1085.778073	1655.417023	-175.640997
215				900.000000	200.000000	0.000000	0.358720	0.551740	-1.651100	-83.523672	-134.819845	173.637012	299.018104	200.948843	0.000000	300.000000	200.000000	0.000000	7.202720	11.506040	2231.294250	2117.147455	2190.899923	-1367.183975				-505.000000	200.000000	0.000000	1.992210	0.714680	5.505780	275.317753	1199.926468	-293.201639
216				900.000000	200.000000	0.000000	0.313880	0.540480	-1.173150	-127.718035	-52.362309	195.359935	299.048032	200.909785	0.000000	300.000000	200.000000	0.000000	7.324800	11.231360	2232.743836	2031.317153	2125.499926	-1342.769976				-505.000000	200.000000	0.000000	2.535540	-0.357340	9.438480	-252.499569	1163.317439	-59.286058
217				900.000000	200.000000	0.000000	0.347510	0.698120	-1.390400	-49.081947	-94.072909	176.194419	299.091907	200.918390	0.000000	300.000000	200.000000	0.000000	7.691040	10.956680	2232.591248	2050.390553	2027.399929	-1336.666476				-505.000000	200.000000	0.000000	-0.543330	0.536010	11.798100	-82.438189	-110.889507	118.040337
218				900.000000	200.000000	0.000000	0.291460	0.608040	-2.085600	-105.778561	-101.250174	152.072111	299.106157	200.965807	0.000000	300.000000	200.000000	0.000000	7.782600	11.261880	2231.599426	2155.294256	1994.699930	-1361.080475				-505.000000	200.000000	0.000000	0.362220	1.072020	8.651940	992.088100	-162.698629	-1056.405407
219				900.000000	200.000000	0.000000	0.414770	0.619300	-1.738000	-48.667338	-35.727769	192.919055	299.003823	200.931396	0.000000	300.000000	200.000000	0.000000	7.385840	11.445000	2232.133484	2079.000654	2223.599922	-1367.183975				-505.000000	200.000000	0.000000	0.905550	0.357340	7.865400	138.067877	733.160952	-469.686118
220				900.000000	200.000000	0.000000	0.336300	0.653080	-1.260050	-82.965893	-88.666537	168.935165	299.042889	200.914306	0.000000	300.000000	200.000000	0.000000	7.477400	10.498880	2232.133484	2040.853853	2136.399925	-1373.287475				-505.000000	200.000000	0.000000	2.535540	0.178670	8.651940	590.583486	1031.493859	-235.009680
221				900.000000	200.000000	0.000000	0.482030	0.653080	-1.824900	-135.817971	-63.746568	176.013169	298.979337	200.961369	0.000000	300.000000	200.000000	0.000000	7.843640	10.224200	2231.980896	2145.757556	2278.099920	-1483.150473				-505.000000	200.000000	0.000000	1.992210	1.250690	-1.573080	1002.081420	411.224262	-116.460669
222				900.000000	200.000000	0.000000	0.302670	0.675600	-0.955900	-89.764481	-72.366603	188.268230	298.989415	200.982431	0.000000	300.000000	200.000000	0.000000	7.691040	10.163160	2232.667542	2193.441057	2256.299921	-1470.943473				-505.000000	200.000000	0.000000	2.716650	-1.072020	5.505780	-296.059471	-169.609467	-353.699271
223				900.000000	200.000000	0.000000	0.493240	0.551740	-1.173150	-62.925865	-95.210143	168.678329	299.037907	200.940038	0.000000	300.000000	200.000000	0.000000	7.019600	10.620960	2231.904602	2098.074055	2147.299925	-1306.148976				-505.000000	200.000000	0.000000	2.354430	0.714680	7.078860	507.075603	1971.935728	-528.207011
224				900.000000	200.000000	0.000000	0.369930	0.585520	-1.781450	-86.288184	-18.642939	178.476134	299.032593	200.936181	0.000000	300.000000	200.000000	0.000000	7.935200	10.712520	2230.912780	2088.537354	2158.199924	-1367.183975				-505.000000	200.000000	0.000000	-1.811100	-0.178670	10.225020	569.086689	1955.866214	528.672218
225				900.000000	200.000000	0.000000	0.414770	0.563000	-1.651100	-119.244757	-71.270375	144.673494	298.979651	200.931173	0.000000	300.000000	200.000000	0.000000	7.568960	10.926160	2232.667542	2079.000654	2278.099920	-1354.976975				-505.000000	200.000000	0.000000	-0.181110	0.536010	6.292320	-82.878651	1993.537664	-175.709134
226				900.000000	200.000000	0.000000	0.403560	0.439140	-1.477300	-96.021544	-25.376652	159.027879	299.018204	200.995755	0.000000	300.000000	200.000000	0.000000	7.630000	10.010560	2231.523132	2222.051158	2190.899923	-1373.287475				-505.000000	200.000000	0.000000	0.905550	0.178670	-3.932700	-916.031309	214.077319	117.585311
227				900.000000	200.000000	0.000000	0.257830	0.596780	-1.694550	-69.652348	-100.228967	149.686820	299.028073	200.965741	0.000000	300.000000	200.000000	0.000000	7.233240	9.980040	2231.752014	2155.294256	2169.099924	-1300.045476				-505.000000	200.000000	0.000000	1.086660	-0.357340	12.584640	-136.431874	452.583414	-59.170147
228				900.000000	200.000000	0.000000	0.336300	0.472920	-1.651100	-62.646298	-103.500770	156.719315	298.989139	200.910065	0.000000	300.000000	200.000000	0.000000	7.233240	11.292400	2232.057190	2031.317153	2256.299921	-1318.355976				-505.000000	200.000000	0.000000	1.267770	0.893350	0.000000	285.688612	-76.712758	176.978664
229				900.000000	200.000000	0.000000	0.369930	0.641820	-1.173150	-47.154780	-54.670448	166.480192	298.984325	200.935637	0.000000	300.000000	200.000000	0.000000	7.477400	11.170320	2232.209778	2088.537354	2267.199921	-1409.908474				-505.000000	200.000000	0.000000	3.984420	0.178670	-3.146160	10.559629	2545.858619	-411.357886
230				900.000000	200.000000	0.000000	0.414770	0.551740	-1.390400	-47.068815	-61.380886	166.349963	299.102132	200.952075	0.000000	300.000000	200.000000	0.000000	7.324800	11.139800	2233.735658	2126.684155	2005.599930	-1336.666476				-505.000000	200.000000	0.000000	0.905550	1.429360	0.000000	-376.773434	1270.905246	-586.156968
231				900.000000	200.000000	0.000000	0.358720	0.664340	-1.173150	-46.227406	-59.274790	159.283769	299.062293	200.952889	0.000000	300.000000	200.000000	0.000000	7.507920	10.865120	2231.828308	2126.684155	2092.799927	-1354.976975				-505.000000	200.000000	0.000000	3.984420	0.714680	0.786540	1548.916234	155.866355	-645.825608
232				900.000000	200.000000	0.000000	0.403560	0.675600	-1.564200	-74.312559	-182.340903	135.151185	299.126143	200.939684	0.000000	300.000000	200.000000	0.000000	7.538440	10.895640	2232.743836	2098.074055	1951.099932	-1330.562976				-505.000000	200.000000	0.000000	0.362220	0.536010	0.000000	727.329976	1436.352150	-293.240797
233				900.000000	200.000000	0.000000	0.369930	0.653080	-1.303500	-78.990377	-54.549222	130.345762	298.974454	200.957096	0.000000	300.000000	200.000000	0.000000	7.233240	10.498880	2231.980896	2136.220856	2288.999920	-1373.287475				-505.000000	200.000000	0.000000	1.992210	-0.357340	1.573080	-484.760804	938.518586	-529.195380
234				900.000000	200.000000	0.000000	0.448400	0.551740	-2.085600	-120.158586	-87.449083	161.495803	298.942876	200.997700	0.000000	300.000000	200.000000	0.000000	7.294280	10.590440	2227.174374	2222.051158	2354.399918	-1361.080475				-505.000000	200.000000	0.000000	0.362220	0.178670	14.944259	822.718876	361.609989	-176.091716
235				900.000000	200.000000	0.000000	0.560500	0.641820	-1.390400	-35.318260	-97.777868	171.102082	299.013286	200.974421	0.000000	300.000000	200.000000	0.000000	8.118320	11.017720	2231.446838	2174.367657	2201.799923	-1373.287475				-505.000000	200.000000	0.000000	0.905550	0.357340	11.011560	-556.576441	730.175247	-528.430216
236				900.000000	200.000000	0.000000	0.425980	0.461660	-1.086250	-70.565861	-62.125374	166.254575	298.988620	200.966104	0.000000	300.000000	200.000000	0.000000	7.813120	10.620960	2230.912780	2155.294256	2256.299921	-1403.804975				-505.000000	200.000000	0.000000	0.362220	-0.893350	13.371180	1452.621111	1025.952878	-470.829556
237				900.000000	200.000000	0.000000	0.392350	0.484180	-1.129700	-69.683502	-65.766052	168.720020	299.013657	200.986871	0.000000	300.000000	200.000000	0.000000	7.660520	10.590440	2232.286072	2202.977757	2201.799923	-1312.252476				-505.000000	200.000000	0.000000	0.724440	-1.072020	10.225020	862.478087	1139.590660	116.412895
238				900.000000	200.000000	0.000000	0.190570	0.675600	-1.607650	-74.357573	-102.605987	190.794025	298.950251	200.965444	0.000000	300.000000	200.000000	0.000000	7.416360	11.200840	2232.438660	2155.294256	2343.499918	-1477.046973				-505.000000	200.000000	0.000000	2.354430	0.536010	-8.651940	147.557812	926.304198	-293.400174
239				900.000000	200.000000	0.000000	0.369930	0.619300	-1.173150	-60.143744	-49.604478	156.820608	299.038301	200.943923	0.000000	300.000000	200.000000	0.000000	7.324800	11.383960	2232.820130	2107.610755	2147.299925	-1354.976975				-505.000000	200.000000	0.000000	1.448880	-2.858720	9.438480	175.221938	831.361210	-120.317033
240				900.000000	200.000000	0.000000	0.325090	0.675600	-1.520750	-70.247014	-174.083947	166.558062	299.032825	200.927409	0.000000	300.000000	200.000000	0.000000	7.385840	10.865120	2231.446838	2069.463954	2158.199924	-1379.390975				-505.000000	200.000000	0.000000	0.724440	-0.357340	14.157719	95.325976	2063.848579	-294.117564
241				900.000000	200.000000	0.000000	0.459610	0.574260	-1.216600	-29.879263	-124.180671	166.324453	299.042889	200.969848	0.000000	300.000000	200.000000	0.000000	7.477400	11.109280	2232.133484	2164.830956	2136.399925	-1361.080475				-505.000000	200.000000	0.000000	1.629990	0.357340	3.146160	1295.850357	1886.933715	-293.511777
242				900.000000	200.000000	0.000000	0.302670	0.585520	-1.694550	-86.198156	-91.943538	209.871396	298.980069	200.913713	0.000000	300.000000	200.000000	0.000000	7.538440	10.804080	2233.583070	2040.853853	2278.099920	-1367.183975				-505.000000	200.000000	0.000000	2.716650	-0.357340	13.371180	-368.000955	-442.213746	-235.532842
243				900.000000	200.000000	0.000000	0.437190	0.596780	-1.477300	-61.386217	-87.553175	159.139643	299.038236	200.965345	0.000000	300.000000	200.000000	0.000000	7.141680	10.773560	2232.667542	2155.294256	2147.299925	-1348.873476				-505.000000	200.000000	0.000000	1.992210	-0.178670	3.146160	-358.007635	1069.595740	117.159263
244				900.000000	200.000000	0.000000	0.291460	0.596780	-1.694550	-105.837120	-81.349971	190.616201	299.067018	201.004337	0.000000	300.000000	200.000000	0.000000	7.202720	10.956680	2231.446838	2241.124558	2081.899927	-1367.183975				-505.000000	200.000000	0.000000	0.362220	1.072020	7.865400	644.577171	1296.317878	-410.220321
245				900.000000	200.000000	0.000000	0.470820	0.585520	-2.085600	-90.623814	-98.504279	166.323311	299.042398	200.957522	0.000000	300.000000	200.000000	0.000000	7.477400	10.254720	2230.989074	2136.220856	2136.399925	-1403.804975				-505.000000	200.000000	0.000000	-0.181110	2.144040	3.146160	-796.540463	1201.103326	-56.694916
246				900.000000	200.000000	0.000000	0.425980	0.608040	-1.173150	-88.751142	-31.648737	149.523088	298.994297	200.935445	0.000000	300.000000	200.000000	0.000000	7.752080	10.620960	2232.667542	2088.537354	2245.399921	-1428.218974				-505.000000	200.000000	0.000000	0.362220	0.357340	2.359620	-94.004589	1301.542863	-117.178059
247				900.000000	200.000000	0.000000	0.369930	0.619300	-1.607650	-100.799188	-79.596212	166.459248	299.008808	200.986837	0.000000	300.000000	200.000000	0.000000	7.263760	10.468360	2232.362366	2202.977757	2212.699923	-1379.390975				-505.000000	200.000000	0.000000	2.354430	-1.429360	11.011560	-1243.769667	642.503523	57.199282
248				900.000000	200.000000	0.000000	0.437190	0.608040	-1.651100	-61.102587	-117.787360	156.740455	299.077198	200.995347	0.000000	300.000000	200.000000	0.000000	7.538440	11.078760	2232.438660	2222.051158	2060.099928	-1391.597975				-505.000000	200.000000	0.000000	0.362220	0.178670	10.225020	-335.818682	498.658555	-411.068110
249				900.000000	200.000000	0.000000	0.291460	0.619300	-1.260050	-52.192712	-147.611665	185.817824	299.008605	200.944310	0.000000	300.000000	200.000000	0.000000	7.233240	10.895640	2231.904602	2107.610755	2212.699923	-1367.183975				-505.000000	200.000000	0.000000	1.086660	1.608030	8.651940	1371.970071	1914.585626	-57.305011
250				900.000000	200.000000	0.000000	0.280250	0.630560	-1.564200	-68.126245	-75.943598	183.430249	298.984464	200.944052	0.000000	300.000000	200.000000	0.000000	7.721560	9.613800	2232.514954	2107.610755	2267.199921	-1391.597975				-505.000000	200.000000	0.000000	3.259980	-1.608030	-3.146160	249.894418	-724.555702	526.910069
251				900.000000	200.000000	0.000000	0.302670	0.495440	-1.651100	-93.883166	-61.588127	161.594420	298.974699	200.978226	0.000000	300.000000	200.000000	0.000000	7.782600	9.430680	2232.514954	2183.904357	2288.999920	-1342.769976				-505.000000	200.000000	0.000000	1.629990	0.178670	5.505780	-104.564218	1486.984414	-234.937236
252				900.000000	200.000000	0.000000	0.291460	0.563000	-1.651100	-127.285818	-71.258439	164.078524	299.032990	200.995619	0.000000	300.000000	200.000000	0.000000	7.538440	10.010560	2231.828308	2222.051158	2158.199924	-1403.804975				-505.000000	200.000000	0.000000	2.354430	1.072020	-3.146160	2033.488269	1318.789235	-351.635599
253				900.000000	200.000000	0.000000	0.392350	0.641820	-2.129050	-116.494106	-80.034566	156.818325	299.037710	200.948778	0.000000	300.000000	200.000000	0.000000	7.233240	11.506040	2231.446838	2117.147455	2147.299925	-1397.701475				-505.000000	200.000000	0.000000	1.448880	1.250690	7.865400	-271.139522	1363.134092	-586.369992
254				900.000000	200.000000	0.000000	0.425980	0.664340	-1.129700	-58.243982	-117.810635	149.575447	299.018842	200.922504	0.000000	300.000000	200.000000	0.000000	7.416360	11.048240	2232.972718	2059.927254	2190.899923	-1342.769976				-505.000000	200.000000	0.000000	1.811100	-0.357340	10.225020	326.643364	278.416824	-235.460398
255				900.000000	200.000000	0.000000	0.437190	0.664340	-1.303500	-30.280328	-113.044658	132.696213	299.013859	200.948227	0.000000	300.000000	200.000000	0.000000	7.568960	11.231360	2232.743836	2117.147455	2201.799923	-1397.701475				-505.000000	200.000000	0.000000	3.259980	-0.536010	0.000000	199.198039	1791.288731	-588.210459
256				900.000000	200.000000	0.000000	0.325090	0.653080	-1.781450	-67.423943	-107.983887	154.488818	299.062838	200.926712	0.000000	300.000000	200.000000	0.000000	7.141680	11.567080	2233.125306	2069.463954	2092.799927	-1434.322474				-505.000000	200.000000	0.000000	2.173320	1.072020	0.786540	-629.965158	1723.726090	235.819876
257				900.000000	200.000000	0.000000	0.482030	0.551740	-1.216600	-54.929818	-69.378257	166.280282	299.042627	200.940198	0.000000	300.000000	200.000000	0.000000	7.721560	10.773560	2231.523132	2098.074055	2136.399925	-1373.287475				-505.000000	200.000000	0.000000	1.448880	1.786700	1.573080	-239.208943	2694.805577	-468.373121
258				900.000000	200.000000	0.000000	0.538080	0.517960	-1.651100	-84.914732	-96.612161	185.468080	299.057248	200.974421	0.000000	300.000000	200.000000	0.000000	7.721560	10.834600	2231.446838	2174.367657	2103.699926	-1434.322474				-505.000000	200.000000	0.000000	1.086660	-0.178670	7.078860	453.018995	60.098377	-0.256491
259				900.000000	200.000000	0.000000	0.470820	0.653080	-1.129700	-110.974562	-53.799537	168.795802	299.013589	200.965576	0.000000	300.000000	200.000000	0.000000	7.050120	10.529400	2232.133484	2155.294256	2201.799923	-1446.529474				-505.000000	200.000000	0.000000	0.543330	0.178670	0.786540	-1031.469772	1424.646758	117.614289
260				900.000000	200.000000	0.000000	0.414770	0.574260	-1.520750	-50.297014	-182.842940	188.057848	299.018674	200.973921	0.000000	300.000000	200.000000	0.000000	7.538440	10.376800	2232.591248	2174.367657	2190.899923	-1391.597975				-505.000000	200.000000	0.000000	1.629990	-1.608030	-3.932700	18.199491	833.091494	-177.888716
261				900.000000	200.000000	0.000000	0.414770	0.698120	-1.564200	-45.241473	-101.747012	125.521875	299.003482	200.957358	0.000000	300.000000	200.000000	0.000000	7.538440	10.865120	2231.370544	2136.220856	2223.599922	-1348.873476				-505.000000	200.000000	0.000000	0.181110	-1.786700	1.573080	-339.619374	1048.108240	-177.942363
262				900.000000	200.000000	0.000000	0.302670	0.608040	-1.738000	-57.172085	-31.111491	171.337778	299.008367	200.970180	0.000000	300.000000	200.000000	0.000000	7.477400	10.041080	2231.370544	2164.830956	2212.699923	-1477.046973				-505.000000	200.000000	0.000000	2.535540	0.357340	-2.359620	253.065877	246.523785	293.856766
263				900.000000	200.000000	0.000000	0.392350	0.540480	-1.129700	-99.529309	-70.832022	166.362719	299.004027	200.914119	0.000000	300.000000	200.000000	0.000000	7.416360	9.888480	2232.591248	2040.853853	2223.599922	-1452.632974				-505.000000	200.000000	0.000000	0.362220	-1.072020	2.359620	-759.575172	240.982804	-177.278621
264				900.000000	200.000000	0.000000	0.313880	0.495440	-1.173150	-45.141648	-47.296339	159.173146	299.008639	200.914369	0.000000	300.000000	200.000000	0.000000	7.294280	11.261880	2231.980896	2040.853853	2212.699923	-1379.390975				-505.000000	200.000000	0.000000	2.354430	-0.178670	3.932700	568.583304	384.081346	-235.334307
265				900.000000	200.000000	0.000000	0.414770	0.596780	-1.564200	-89.619957	-137.208802	166.391851	299.081766	200.974321	0.000000	300.000000	200.000000	0.000000	7.141680	11.536560	2231.675720	2174.367657	2049.199928	-1397.701475				-505.000000	200.000000	0.000000	1.629990	0.714680	12.584640	970.780073	1480.266576	-469.404957
266				900.000000	200.000000	0.000000	0.291460	0.608040	-1.694550	-53.106541	-30.690271	180.988032	299.052590	200.952824	0.000000	300.000000	200.000000	0.000000	6.989080	11.139800	2231.980896	2126.684155	2114.599926	-1342.769976				-505.000000	200.000000	0.000000	1.629990	-0.357340	2.359620	441.830134	1489.970119	645.715570
267				900.000000	200.000000	0.000000	0.403560	0.585520	-1.433850	-65.825420	-116.604519	173.621973	298.999213	200.879886	0.000000	300.000000	200.000000	0.000000	7.446880	11.078760	2232.743836	1964.560251	2234.499922	-1440.425974				-505.000000	200.000000	0.000000	0.905550	-1.072020	6.292320	514.715465	867.223812	292.630702
268				900.000000	200.000000	0.000000	0.515660	0.641820	-1.260050	-87.450110	-90.986612	147.051935	298.974559	200.935637	0.000000	300.000000	200.000000	0.000000	7.538440	10.224200	2232.209778	2088.537354	2288.999920	-1330.562976				-505.000000	200.000000	0.000000	1.811100	0.536010	1.573080	264.191815	419.197522	117.851983
269				900.000000	200.000000	0.000000	0.269040	0.664340	-1.694550	-14.603335	-75.360745	152.147697	299.072252	200.948421	0.000000	300.000000	200.000000	0.000000	6.958560	11.383960	2232.286072	2117.147455	2070.999928	-1391.597975				-505.000000	200.000000	0.000000	2.897760	1.429360	0.000000	1360.466594	620.076596	-703.804542
270				900.000000	200.000000	0.000000	0.392350	0.540480	-1.260050	-83.582231	-116.304526	192.868980	299.032891	200.957260	0.000000	300.000000	200.000000	0.000000	7.904680	10.804080	2231.599426	2136.220856	2158.199924	-1391.597975				-505.000000	200.000000	0.000000	1.267770	2.144040	10.225020	14.737859	-218.986309	-174.299024
271				900.000000	200.000000	0.000000	0.605340	0.686860	-1.042800	-89.390822	-115.145557	197.603776	298.989381	200.961106	0.000000	300.000000	200.000000	0.000000	7.935200	10.254720	2232.591248	2145.757556	2256.299921	-1379.390975				-505.000000	200.000000	0.000000	3.078870	1.786700	5.505780	108.553679	1001.602668	-703.479915
272				900.000000	200.000000	0.000000	0.392350	0.698120	-1.042800	-113.050317	-96.242688	154.461023	299.018372	200.991312	0.000000	300.000000	200.000000	0.000000	7.355320	10.743040	2231.904602	2212.514458	2190.899923	-1397.701475				-505.000000	200.000000	0.000000	-0.543330	1.786700	4.719240	1035.018771	691.248374	60.483143
273				900.000000	200.000000	0.000000	0.425980	0.574260	-0.738650	-65.568879	-97.910431	147.082013	299.023423	200.982599	0.000000	300.000000	200.000000	0.000000	7.294280	10.773560	2232.286072	2193.441057	2179.999924	-1391.597975				-505.000000	200.000000	0.000000	1.267770	1.250690	0.000000	-40.136750	1646.697337	-527.611405
274				900.000000	200.000000	0.000000	0.336300	0.608040	-1.260050	-104.923292	-88.666537	185.760898	299.013623	200.956998	0.000000	300.000000	200.000000	0.000000	7.202720	10.041080	2232.209778	2136.220856	2201.799923	-1446.529474				-505.000000	200.000000	0.000000	1.267770	-1.250690	3.932700	272.083370	449.835139	292.432167
275				900.000000	200.000000	0.000000	0.336300	0.506700	-0.999350	-76.662146	-109.172868	166.389371	298.950430	200.914025	0.000000	300.000000	200.000000	0.000000	7.507920	10.163160	2232.820130	2040.853853	2343.499918	-1361.080475				-505.000000	200.000000	0.000000	2.535540	-0.178670	3.146160	-242.191633	1434.428866	-764.045684
276				900.000000	200.000000	0.000000	0.313880	0.641820	-1.694550	-99.961843	-67.075316	147.260979	299.023956	200.939363	0.000000	300.000000	200.000000	0.000000	7.538440	11.017720	2233.506776	2098.074055	2179.999924	-1348.873476				-505.000000	200.000000	0.000000	3.259980	0.714680	0.786540	1548.916234	-65.437798	-821.999948
277				900.000000	200.000000	0.000000	0.325090	0.788200	-1.433850	-77.581708	-47.515516	164.253120	299.072283	200.892853	0.000000	300.000000	200.000000	0.000000	7.568960	11.017720	2232.362366	1993.170352	2070.999928	-1330.562976				-505.000000	200.000000	0.000000	1.267770	-0.536010	10.225020	-379.063969	841.573749	-0.610095
278				900.000000	200.000000	0.000000	0.313880	0.686860	-1.651100	-69.918370	-92.445575	164.170487	299.042954	201.003959	0.000000	300.000000	200.000000	0.000000	7.355320	11.506040	2232.286072	2241.124558	2136.399925	-1409.908474				-505.000000	200.000000	0.000000	0.362220	-1.072020	4.719240	-527.754398	-26.396490	57.697774
279				900.000000	200.000000	0.000000	0.392350	0.596780	-1.651100	-85.689455	-70.347120	183.282698	299.038663	200.939299	0.000000	300.000000	200.000000	0.000000	7.294280	10.804080	2233.659364	2098.074055	2147.299925	-1367.183975				-505.000000	200.000000	0.000000	1.267770	-0.536010	3.146160	315.265734	1643.711631	-705.539279
280				900.000000	200.000000	0.000000	0.269040	0.630560	-1.520750	-128.389184	-105.918199	164.164582	299.023456	200.927029	0.000000	300.000000	200.000000	0.000000	7.416360	10.834600	2232.362366	2069.463954	2179.999924	-1342.769976				-505.000000	200.000000	0.000000	3.803310	0.357340	3.146160	-904.653679	827.436078	-469.917938
281				900.000000	200.000000	0.000000	0.336300	0.608040	-1.998700	-85.585882	-77.847652	173.712598	299.062326	200.965675	0.000000	300.000000	200.000000	0.000000	7.507920	11.322920	2231.904602	2155.294256	2092.799927	-1440.425974				-505.000000	200.000000	0.000000	0.543330	1.072020	11.011560	-281.699151	619.523170	-234.002514
282				900.000000	200.000000	0.000000	0.369930	0.686860	-1.086250	-81.394776	-64.883205	164.112419	299.056991	200.919113	0.000000	300.000000	200.000000	0.000000	6.897520	10.559920	2230.836486	2050.390553	2103.699926	-1373.287475				-505.000000	200.000000	0.000000	-0.724440	1.250690	1.573080	75.805098	174.913016	529.941748
283				900.000000	200.000000	0.000000	0.358720	0.540480	-2.085600	-104.540152	-93.888001	166.397559	298.994297	200.935445	0.000000	300.000000	200.000000	0.000000	7.477400	10.712520	2232.667542	2088.537354	2245.399921	-1367.183975				-505.000000	200.000000	0.000000	2.716650	-0.714680	8.651940	304.894874	1948.524944	-764.568846
284				900.000000	200.000000	0.000000	0.325090	0.585520	-1.694550	-82.177626	-52.339034	144.787346	298.955205	200.931205	0.000000	300.000000	200.000000	0.000000	7.507920	10.315760	2232.591248	2079.000654	2332.599918	-1391.597975				-505.000000	200.000000	0.000000	2.535540	1.250690	0.786540	1928.798205	1436.668145	-292.736432
285				900.000000	200.000000	0.000000	0.336300	0.608040	-1.477300	-81.025181	-68.200615	176.122258	298.979512	200.952661	0.000000	300.000000	200.000000	0.000000	7.050120	10.559920	2232.362366	2126.684155	2278.099920	-1354.976975				-505.000000	200.000000	0.000000	0.905550	1.072020	0.786540	528.194861	1005.018805	-645.240182
286				900.000000	200.000000	0.000000	0.347510	0.585520	-1.173150	-93.699046	-89.208982	183.318681	298.998632	201.004337	0.000000	300.000000	200.000000	0.000000	7.568960	10.926160	2231.446838	2241.124558	2234.499922	-1379.390975				-505.000000	200.000000	0.000000	1.086660	0.178670	12.584640	-219.813911	717.723428	-117.405572
287				900.000000	200.000000	0.000000	0.425980	0.517960	-1.651100	-60.791551	-61.600063	200.042176	298.994469	200.952368	0.000000	300.000000	200.000000	0.000000	7.813120	9.888480	2233.049012	2126.684155	2245.399921	-1409.908474				-505.000000	200.000000	0.000000	1.811100	1.429360	11.798100	1824.674449	2000.334066	-468.741215
288				900.000000	200.000000	0.000000	0.358720	0.608040	-0.564850	-76.059353	-171.291848	139.954129	298.989829	200.922252	0.000000	300.000000	200.000000	0.000000	7.874160	10.926160	2233.583070	2059.927254	2256.299921	-1336.666476				-505.000000	200.000000	0.000000	1.811100	-0.893350	7.865400	757.284637	1473.786169	-764.665960
289				900.000000	200.000000	0.000000	0.403560	0.698120	-1.651100	-69.454683	-116.402477	152.039750	299.096573	200.897247	0.000000	300.000000	200.000000	0.000000	7.568960	10.682000	2232.057190	2002.707052	2016.499929	-1434.322474				-505.000000	200.000000	0.000000	2.897760	-0.893350	3.932700	1220.234029	881.484479	-764.752893
290				900.000000	200.000000	0.000000	0.459610	0.540480	-1.390400	-91.758334	-134.150977	175.931678	299.023356	200.952759	0.000000	300.000000	200.000000	0.000000	6.989080	10.620960	2232.133484	2126.684155	2179.999924	-1342.769976				-505.000000	200.000000	0.000000	2.716650	-1.072020	1.573080	166.889920	1690.102768	-236.211074
291				900.000000	200.000000	0.000000	0.425980	0.551740	-1.607650	-39.252825	-117.366141	166.338350	299.082080	200.918453	0.000000	300.000000	200.000000	0.000000	7.202720	11.109280	2232.438660	2050.390553	2049.199928	-1379.390975				-505.000000	200.000000	0.000000	1.629990	0.000000	6.292320	347.951391	2414.228038	411.078291
292				900.000000	200.000000	0.000000	0.403560	0.675600	-1.346950	-62.025897	-96.421457	166.476767	299.028007	200.910252	0.000000	300.000000	200.000000	0.000000	7.813120	10.895640	2231.599426	2031.317153	2169.099924	-1434.322474				-505.000000	200.000000	0.000000	1.267770	2.680050	4.719240	-69.084640	316.518705	883.603426
293				900.000000	200.000000	0.000000	0.493240	0.608040	-1.260050	-88.841171	-54.601567	122.947146	299.018473	200.905761	0.000000	300.000000	200.000000	0.000000	7.172200	10.254720	2232.133484	2021.780453	2190.899923	-1452.632974				-505.000000	200.000000	0.000000	0.905550	1.072020	-2.359620	296.311164	1538.284540	-351.519689
294				900.000000	200.000000	0.000000	0.392350	0.675600	-1.738000	-54.389964	-85.464212	190.584981	298.993609	200.901890	0.000000	300.000000	200.000000	0.000000	7.599480	10.407320	2231.141662	2012.243752	2245.399921	-1354.976975				-505.000000	200.000000	0.000000	1.811100	0.536010	-1.573080	727.204130	2410.733337	-58.380313
295				900.000000	200.000000	0.000000	0.437190	0.743160	-1.346950	-111.510669	-62.344551	156.866117	298.954705	200.935925	0.000000	300.000000	200.000000	0.000000	7.630000	10.834600	2231.523132	2088.537354	2332.599918	-1373.287475				-505.000000	200.000000	0.000000	2.354430	0.178670	5.505780	1285.227805	780.298515	-528.715685
296				900.000000	200.000000	0.000000	0.493240	0.720640	-1.694550	-108.777626	-125.121061	151.967785	299.028139	200.957129	0.000000	300.000000	200.000000	0.000000	7.630000	10.651480	2231.904602	2136.220856	2169.099924	-1409.908474				-505.000000	200.000000	0.000000	-0.181110	2.322710	5.505780	604.251651	-524.546049	-585.222246
297				900.000000	200.000000	0.000000	0.448400	0.630560	-1.260050	-99.975388	-88.216845	188.075366	298.994125	200.952693	0.000000	300.000000	200.000000	0.000000	7.416360	10.529400	2232.286072	2126.684155	2245.399921	-1354.976975				-505.000000	200.000000	0.000000	2.173320	1.429360	7.865400	318.751809	656.448194	294.903090
298				900.000000	200.000000	0.000000	0.470820	0.517960	-1.173150	-132.665939	-53.759128	175.899121	299.076345	201.021921	0.000000	300.000000	200.000000	0.000000	7.416360	10.010560	2230.378722	2279.271359	2060.099928	-1416.011974				-505.000000	200.000000	0.000000	3.259980	-0.893350	9.438480	-169.117532	2180.041636	-471.061377
299				900.000000	200.000000	0.000000	0.369930	0.630560	-1.694550	-52.179167	-104.845245	161.650400	299.071966	200.982901	0.000000	300.000000	200.000000	0.000000	7.294280	10.437840	2231.599426	2193.441057	2070.999928	-1342.769976				-505.000000	200.000000	0.000000	2.716650	0.714680	4.719240	-767.089187	-434.003055	-352.003693
300				900.000000	200.000000	0.000000	0.369930	0.585520	-1.346950	-73.776452	-84.904633	176.066473	299.018775	200.969550	0.000000	300.000000	200.000000	0.000000	7.294280	9.491720	2232.820130	2164.830956	2190.899923	-1397.701475				-505.000000	200.000000	0.000000	2.173320	-0.357340	1.573080	94.319205	794.989613	410.695709
301				900.000000	200.000000	0.000000	0.448400	0.630560	-1.390400	-59.905128	-108.359499	176.027066	298.979581	200.905607	0.000000	300.000000	200.000000	0.000000	7.294280	10.651480	2232.514954	2021.780453	2278.099920	-1354.976975				-505.000000	200.000000	0.000000	1.629990	-0.357340	1.573080	673.399214	1093.006524	58.274584
302				900.000000	200.000000	0.000000	0.392350	0.653080	-1.303500	-58.887726	5.319162	185.744718	299.003959	200.926997	0.000000	300.000000	200.000000	0.000000	7.080640	11.231360	2232.438660	2069.463954	2223.599922	-1293.941977				-505.000000	200.000000	0.000000	1.086660	-0.893350	9.438480	-169.117532	1516.129178	-235.911117
303				900.000000	200.000000	0.000000	0.437190	0.664340	-1.564200	-62.714655	-62.142508	149.563834	298.964616	200.935797	0.000000	300.000000	200.000000	0.000000	7.233240	11.200840	2231.828308	2088.537354	2310.799919	-1306.148976				-505.000000	200.000000	0.000000	1.448880	-0.536010	8.651940	-495.005817	1627.527681	-353.089176
304				900.000000	200.000000	0.000000	0.425980	0.574260	-1.390400	-126.552046	-46.644604	175.997934	299.013556	200.914338	0.000000	300.000000	200.000000	0.000000	7.446880	10.773560	2232.057190	2040.853853	2201.799923	-1367.183975				-505.000000	200.000000	0.000000	1.267770	0.893350	15.730799	-60.500930	836.348764	-234.230027
305				900.000000	200.000000	0.000000	0.414770	0.596780	-1.303500	-61.206160	-132.385283	154.343550	299.023856	200.956541	0.000000	300.000000	200.000000	0.000000	7.477400	10.956680	2233.277894	2136.220856	2179.999924	-1403.804975				-505.000000	200.000000	0.000000	-0.905550	-0.178670	0.000000	1147.348697	1778.204923	-587.538100
306				900.000000	200.000000	0.000000	0.381140	0.551740	-1.607650	-79.458128	-105.387690	159.155824	299.067592	200.918296	0.000000	300.000000	200.000000	0.000000	7.568960	10.041080	2232.820130	2050.390553	2081.899927	-1318.355976				-505.000000	200.000000	0.000000	0.000000	0.357340	-0.786540	-94.256282	1326.446500	-234.637279
307				900.000000	200.000000	0.000000	0.437190	0.619300	-1.477300	-56.438313	-57.157355	161.570247	299.042627	200.944472	0.000000	300.000000	200.000000	0.000000	7.630000	10.895640	2231.523132	2107.610755	2136.399925	-1428.218974				-505.000000	200.000000	0.000000	1.267770	0.714680	3.146160	622.576989	2041.421653	-410.631881
308				900.000000	200.000000	0.000000	0.269040	0.641820	-1.303500	-111.618306	-80.790392	152.126754	299.006397	200.963543	0.000000	300.000000	200.000000	0.000000	7.721560	10.682000	2226.945492	2145.757556	2212.699923	-1373.287475				-505.000000	200.000000	0.000000	0.181110	0.714680	11.011560	-187.505792	1702.001160	-469.289047
309				900.000000	200.000000	0.000000	0.403560	0.619300	-1.173150	-112.410637	-61.121301	176.063048	298.925618	200.918642	0.000000	300.000000	200.000000	0.000000	7.935200	10.834600	2231.980896	2050.390553	2397.999916	-1391.597975				-505.000000	200.000000	0.000000	2.535540	-1.965370	4.719240	-929.259012	902.655983	-589.508966
310				900.000000	200.000000	0.000000	0.403560	0.630560	-1.651100	-64.195743	-45.478898	173.663860	299.003789	200.957064	0.000000	300.000000	200.000000	0.000000	7.568960	9.827440	2232.057190	2136.220856	2223.599922	-1361.080475				-505.000000	200.000000	0.000000	3.259980	0.893350	7.865400	402.133846	2579.244511	-351.877601
311				900.000000	200.000000	0.000000	0.459610	0.472920	-1.216600	-130.545170	-83.652911	159.001226	299.037578	200.931810	0.000000	300.000000	200.000000	0.000000	7.263760	10.590440	2231.141662	2079.000654	2147.299925	-1342.769976				-505.000000	200.000000	0.000000	1.629990	-0.536010	6.292320	-263.562583	2016.518016	-235.615467
312				900.000000	200.000000	0.000000	0.369930	0.563000	-1.781450	-107.318209	-119.962338	178.455190	299.077103	200.944181	0.000000	300.000000	200.000000	0.000000	7.507920	11.322920	2232.209778	2107.610755	2060.099928	-1416.011974				-505.000000	200.000000	0.000000	0.724440	-0.357340	-6.292320	556.953981	227.275564	-1175.279044
313				900.000000	200.000000	0.000000	0.358720	0.517960	-1.129700	-76.333502	-140.370717	190.473217	299.023590	200.901273	0.000000	300.000000	200.000000	0.000000	7.294280	11.445000	2232.667542	2012.243752	2179.999924	-1336.666476				-505.000000	200.000000	0.000000	2.354430	1.786700	-1.573080	1961.043400	654.446346	1.507224
314				900.000000	200.000000	0.000000	0.336300	0.529220	-1.520750	-92.357063	-108.687966	156.771674	299.047967	200.918390	0.000000	300.000000	200.000000	0.000000	7.324800	9.949520	2232.591248	2050.390553	2125.499926	-1452.632974				-505.000000	200.000000	0.000000	1.448880	-1.429360	-1.573080	260.831586	709.241173	-412.681064
315				900.000000	200.000000	0.000000	0.313880	0.551740	-1.346950	-83.208573	-102.860374	154.406185	299.042431	200.961764	0.000000	300.000000	200.000000	0.000000	7.172200	10.956680	2231.065368	2145.757556	2136.399925	-1379.390975				-505.000000	200.000000	0.000000	1.448880	0.178670	13.371180	-683.014995	695.059071	117.541845
316				900.000000	200.000000	0.000000	0.425980	0.484180	-1.303500	-61.822498	-77.121241	195.191440	298.974348	200.940102	0.000000	300.000000	200.000000	0.000000	7.721560	11.536560	2231.752014	2098.074055	2288.999920	-1477.046973				-505.000000	200.000000	0.000000	1.448880	0.893350	7.865400	-1103.474179	1893.414122	-821.685503
317				900.000000	200.000000	0.000000	0.403560	0.495440	-1.781450	-85.977149	-60.555582	173.538198	299.033255	200.926997	0.000000	300.000000	200.000000	0.000000	7.477400	11.231360	2232.438660	2069.463954	2158.199924	-1403.804975				-505.000000	200.000000	0.000000	2.716650	-0.714680	10.225020	652.468726	1151.612048	-177.127859
318				900.000000	200.000000	0.000000	0.470820	0.495440	-1.390400	-117.736263	-78.886935	168.649197	298.998940	200.965576	0.000000	300.000000	200.000000	0.000000	7.782600	10.498880	2232.133484	2155.294256	2234.499922	-1391.597975				-505.000000	200.000000	0.000000	-0.543330	-1.608030	6.292320	19.017493	954.895536	409.726137
319				900.000000	200.000000	0.000000	0.313880	0.517960	-1.651100	-92.955793	-56.983785	147.145789	299.023022	200.987276	0.000000	300.000000	200.000000	0.000000	7.294280	10.895640	2231.370544	2202.977757	2179.999924	-1385.494475				-505.000000	200.000000	0.000000	0.905550	0.893350	7.078860	286.254921	-326.652680	-116.712852
320				900.000000	200.000000	0.000000	0.414770	0.608040	-1.738000	-49.131025	-137.047168	178.450623	299.091628	200.999858	0.000000	300.000000	200.000000	0.000000	7.019600	10.804080	2231.904602	2231.587858	2027.399929	-1403.804975				-505.000000	200.000000	0.000000	-0.543330	-1.429360	6.292320	-780.883199	2280.595609	-177.545292
321				900.000000	200.000000	0.000000	0.302670	0.517960	-1.651100	-68.832612	-66.654097	166.434684	299.043216	200.884097	0.000000	300.000000	200.000000	0.000000	7.538440	10.651480	2232.896424	1974.096951	2136.399925	-1416.011974				-505.000000	200.000000	0.000000	-0.905550	0.000000	3.932700	-1273.661405	581.342724	-587.368543
322				900.000000	200.000000	0.000000	0.414770	0.596780	-1.129700	-52.985043	-127.480947	151.933890	299.052429	200.961533	0.000000	300.000000	200.000000	0.000000	7.630000	9.796920	2231.599426	2145.757556	2114.599926	-1391.597975				-505.000000	200.000000	0.000000	0.181110	0.000000	-1.573080	-463.389854	1448.803968	293.706005
323				900.000000	200.000000	0.000000	0.313880	0.585520	-1.477300	-61.849904	-67.277359	183.353522	298.984255	200.982699	0.000000	300.000000	200.000000	0.000000	7.355320	10.437840	2232.057190	2193.441057	2267.199921	-1361.080475				-505.000000	200.000000	0.000000	1.811100	0.893350	6.292320	517.824001	149.578948	646.887986
324				900.000000	200.000000	0.000000	0.201780	0.574260	-1.433850	-86.391758	-103.229249	183.459185	299.076566	200.957555	0.000000	300.000000	200.000000	0.000000	7.324800	9.796920	2230.912780	2136.220856	2060.099928	-1361.080475				-505.000000	200.000000	0.000000	0.905550	0.000000	6.292320	927.031401	734.653805	234.903951
325				900.000000	200.000000	0.000000	0.381140	0.653080	-1.303500	-87.031438	-115.802489	166.479050	299.038104	200.909941	0.000000	300.000000	200.000000	0.000000	7.416360	10.956680	2232.362366	2031.317153	2147.299925	-1464.839973				-505.000000	200.000000	0.000000	2.354430	0.357340	10.225020	254.072649	1571.240000	-58.593337
326				900.000000	200.000000	0.000000	0.437190	0.630560	-1.738000	-80.367893	-41.716994	149.532418	299.028405	200.939781	0.000000	300.000000	200.000000	0.000000	7.477400	10.956680	2232.514954	2098.074055	2169.099924	-1440.425974				-505.000000	200.000000	0.000000	2.716650	0.000000	9.438480	1622.179105	91.798415	-470.170121
327				900.000000	200.000000	0.000000	0.425980	0.596780	-1.303500	-133.575704	-61.923331	127.825675	299.032593	200.966104	0.000000	300.000000	200.000000	0.000000	7.294280	10.987200	2230.912780	2155.294256	2158.199924	-1391.597975				-505.000000	200.000000	0.000000	1.629990	-0.178670	11.011560	569.149613	686.339385	-176.532253
328				900.000000	200.000000	0.000000	0.470820	0.765680	-1.824900	-66.852619	-88.614790	178.539160	299.072378	200.939748	0.000000	300.000000	200.000000	0.000000	7.202720	11.048240	2232.591248	2098.074055	2070.999928	-1379.390975				-505.000000	200.000000	0.000000	0.362220	0.000000	7.078860	-115.249693	2490.194370	-352.493570
329				900.000000	200.000000	0.000000	0.212990	0.596780	-1.868350	-81.893996	-93.154852	154.552594	298.998563	200.970213	0.000000	300.000000	200.000000	0.000000	7.477400	11.292400	2231.294250	2164.830956	2234.499922	-1391.597975				-505.000000	200.000000	0.000000	0.724440	-0.536010	8.651940	-263.373814	610.803484	-0.566629
330				900.000000	200.000000	0.000000	0.414770	0.551740	-1.260050	-91.159605	-86.831962	173.578944	298.959803	201.012642	0.000000	300.000000	200.000000	0.000000	7.294280	11.139800	2231.980896	2260.197959	2321.699919	-1348.873476				-505.000000	200.000000	0.000000	-3.078870	-1.786700	2.359620	7.891555	2305.183251	-353.913861
331				900.000000	200.000000	0.000000	0.515660	0.641820	-1.433850	-79.589107	-131.352737	144.642275	299.018808	201.007956	0.000000	300.000000	200.000000	0.000000	7.721560	10.620960	2232.896424	2250.661259	2190.899923	-1330.562976				-505.000000	200.000000	0.000000	0.905550	0.000000	-1.573080	810.586167	476.978055	-587.513431
332				900.000000	200.000000	0.000000	0.504450	0.585520	-1.564200	-78.022053	-145.967794	187.975411	299.038137	200.999619	0.000000	300.000000	200.000000	0.000000	7.324800	10.437840	2232.438660	2231.587858	2147.299925	-1477.046973				-505.000000	200.000000	0.000000	0.724440	1.786700	12.584640	-122.512016	1535.061403	1.637623
333				900.000000	200.000000	0.000000	0.459610	0.563000	-1.390400	-114.954142	-118.953067	156.675341	299.013455	200.935797	0.000000	300.000000	200.000000	0.000000	7.507920	10.773560	2231.828308	2088.537354	2201.799923	-1403.804975				-505.000000	200.000000	0.000000	1.629990	-0.357340	11.798100	-599.758805	1083.302980	-294.190008
334				900.000000	200.000000	0.000000	0.392350	0.585520	-1.694550	-82.177626	-70.306711	171.223926	298.952807	200.971875	0.000000	300.000000	200.000000	0.000000	7.752080	10.254720	2227.479550	2164.830956	2332.599918	-1434.322474				-505.000000	200.000000	0.000000	1.629990	-0.357340	5.505780	-136.998183	1486.984414	-176.701811
335				900.000000	200.000000	0.000000	0.313880	0.675600	-0.955900	-121.928722	-47.498381	159.340695	299.040593	200.937913	0.000000	300.000000	200.000000	0.000000	7.324800	10.254720	2226.792904	2088.537354	2136.399925	-1293.941977				-505.000000	200.000000	0.000000	1.267770	1.608030	0.786540	-481.715191	1115.670881	60.168698
336				900.000000	200.000000	0.000000	0.493240	0.563000	-1.216600	-50.445601	-74.905855	166.279140	299.047512	200.961566	0.000000	300.000000	200.000000	0.000000	7.111160	9.796920	2231.523132	2145.757556	2125.499926	-1300.045476				-505.000000	200.000000	0.000000	0.000000	0.536010	11.798100	612.457822	1447.073684	-175.723622
337				900.000000	200.000000	0.000000	0.280250	0.540480	-1.564200	-91.938391	-45.547779	156.840214	299.028239	200.935669	0.000000	300.000000	200.000000	0.000000	7.385840	11.445000	2232.133484	2088.537354	2169.099924	-1434.322474				-505.000000	200.000000	0.000000	0.181110	1.786700	2.359620	224.117988	517.081785	-703.248094
338				900.000000	200.000000	0.000000	0.482030	0.563000	-1.477300	-86.900459	-59.003866	122.916872	298.950430	200.926839	0.000000	300.000000	200.000000	0.000000	7.111160	11.567080	2232.820130	2069.463954	2343.499918	-1440.425974				-505.000000	200.000000	0.000000	3.259980	-0.536010	6.292320	778.781434	327.047239	-646.954557
339				900.000000	200.000000	0.000000	0.482030	0.517960	-0.999350	-116.403761	-64.514330	190.345468	299.082143	200.939748	0.000000	300.000000	200.000000	0.000000	7.477400	11.506040	2232.591248	2098.074055	2049.199928	-1373.287475				-505.000000	200.000000	0.000000	-1.811100	0.714680	-0.786540	390.630369	508.046103	-469.129670
340				900.000000	200.000000	0.000000	0.425980	0.641820	-1.520750	-67.617544	-61.721289	164.012464	299.037710	200.944504	0.000000	300.000000	200.000000	0.000000	7.355320	10.987200	2231.446838	2107.610755	2147.299925	-1440.425974				-505.000000	200.000000	0.000000	0.000000	-0.178670	2.359620	-473.886560	262.900735	-235.145952
341				900.000000	200.000000	0.000000	0.459610	0.686860	-1.433850	30.819957	-88.516839	200.164412	299.003993	200.973954	0.000000	300.000000	200.000000	0.000000	7.416360	11.353440	2232.514954	2174.367657	2223.599922	-1391.597975				-505.000000	200.000000	0.000000	-0.362220	1.250690	7.865400	423.756489	1340.153740	-351.248710
342				900.000000	200.000000	0.000000	0.358720	0.788200	-1.955250	-70.080818	-63.613407	181.085900	299.042791	200.935765	0.000000	300.000000	200.000000	0.000000	7.660520	11.048240	2231.904602	2088.537354	2136.399925	-1416.011974				-505.000000	200.000000	0.000000	1.992210	-1.250690	3.146160	40.388443	274.175696	-412.554972
343				900.000000	200.000000	0.000000	0.358720	0.630560	-0.999350	-107.746363	-84.766274	156.842693	299.027940	200.982968	0.000000	300.000000	200.000000	0.000000	7.660520	10.682000	2231.446838	2193.441057	2169.099924	-1440.425974				-505.000000	200.000000	0.000000	-0.543330	0.000000	3.932700	579.394625	-103.425243	-176.188830
344				900.000000	200.000000	0.000000	0.347510	0.641820	-1.433850	-115.773879	-104.164441	156.864779	299.042922	200.935637	0.000000	300.000000	200.000000	0.000000	7.324800	11.078760	2232.209778	2088.537354	2136.399925	-1342.769976				-505.000000	200.000000	0.000000	0.362220	-0.357340	-0.786540	-1179.845585	1569.668583	234.608301
345				900.000000	200.000000	0.000000	0.369930	0.574260	-1.520750	-106.584437	-145.534639	183.284982	299.013556	200.927155	0.000000	300.000000	200.000000	0.000000	7.324800	10.712520	2232.057190	2069.463954	2201.799923	-1397.701475				-505.000000	200.000000	0.000000	1.629990	-0.357340	11.011560	-20.741719	421.199370	234.506880
346				900.000000	200.000000	0.000000	0.358720	0.596780	-1.346950	-121.559128	-119.904795	192.956180	298.979163	200.944440	0.000000	300.000000	200.000000	0.000000	7.691040	10.102120	2231.599426	2107.610755	2278.099920	-1416.011974				-505.000000	200.000000	0.000000	3.078870	0.536010	-1.573080	1885.364149	1008.320506	-469.690425
347				900.000000	200.000000	0.000000	0.291460	0.517960	-1.129700	-60.251381	-66.677371	154.397997	299.018707	200.922631	0.000000	300.000000	200.000000	0.000000	7.416360	10.254720	2232.667542	2059.927254	2190.899923	-1385.494475				-505.000000	200.000000	0.000000	1.992210	3.394730	9.438480	-25.461814	931.054321	-349.402370
348				900.000000	200.000000	0.000000	0.459610	0.506700	-1.694550	-109.546615	-98.406328	156.622982	299.091845	200.901366	0.000000	300.000000	200.000000	0.000000	7.385840	9.400160	2232.438660	2012.243752	2027.399929	-1336.666476				-505.000000	200.000000	0.000000	1.086660	1.072020	10.225020	2266.189967	1647.952759	118.418612
349				900.000000	200.000000	0.000000	0.302670	0.630560	-1.520750	-96.224943	-112.369052	197.864983	299.072125	200.982733	0.000000	300.000000	200.000000	0.000000	7.568960	9.857960	2231.980896	2193.441057	2070.999928	-1464.839973				-505.000000	200.000000	0.000000	-0.905550	-2.322710	7.078860	1597.259156	2169.197107	-354.596400
350				900.000000	200.000000	0.000000	0.414770	0.653080	-1.433850	-50.981708	-56.274508	188.131151	298.999077	200.914181	0.000000	300.000000	200.000000	0.000000	7.294280	10.804080	2232.438660	2040.853853	2234.499922	-1409.908474				-505.000000	200.000000	0.000000	2.716650	-0.893350	9.438480	641.594481	1550.068496	-294.785614
351				900.000000	200.000000	0.000000	0.369930	0.608040	-0.651750	-84.190442	-34.891470	183.316397	299.052590	200.841732	0.000000	300.000000	200.000000	0.000000	7.660520	10.926160	2231.980896	1878.729949	2114.599926	-1330.562976				-505.000000	200.000000	0.000000	1.811100	-1.250690	1.573080	1430.054619	684.337536	351.132799
352				900.000000	200.000000	0.000000	0.403560	0.743160	-1.173150	-107.310082	-81.385181	161.720277	299.062390	200.974154	0.000000	300.000000	200.000000	0.000000	7.568960	10.895640	2232.057190	2174.367657	2092.799927	-1391.597975				-505.000000	200.000000	0.000000	-0.724440	1.072020	11.011560	181.564856	2287.076016	-527.621586
353				900.000000	200.000000	0.000000	0.381140	0.653080	-1.911800	-79.620576	-89.906921	183.346671	299.076945	200.965708	0.000000	300.000000	200.000000	0.000000	7.630000	11.109280	2231.828308	2155.294256	2060.099928	-1367.183975				-505.000000	200.000000	0.000000	1.267770	-1.072020	8.651940	-411.623780	445.356580	-294.839262
354				900.000000	200.000000	0.000000	0.358720	0.585520	-1.564200	-106.165765	-28.515294	176.078087	298.974313	200.931587	0.000000	300.000000	200.000000	0.000000	7.507920	11.414480	2231.675720	2079.000654	2288.999920	-1403.804975				-505.000000	200.000000	0.000000	2.173320	-0.714680	12.584640	1000.105502	784.539643	-588.293084
355				900.000000	200.000000	0.000000	0.336300	0.686860	-1.303500	-109.763559	-43.032399	185.834201	298.974278	200.944440	0.000000	300.000000	200.000000	0.000000	7.904680	11.261880	2231.599426	2107.610755	2288.999920	-1483.150473				-505.000000	200.000000	0.000000	0.905550	1.250690	3.146160	1002.458959	1135.349533	764.787743
356				900.000000	200.000000	0.000000	0.381140	0.641820	-1.390400	-79.544092	-54.930033	197.794160	298.988862	201.017158	0.000000	300.000000	200.000000	0.000000	7.721560	10.926160	2231.446838	2269.734659	2256.299921	-1391.597975				-505.000000	200.000000	0.000000	1.448880	0.357340	3.146160	-673.021675	1367.612651	235.199600
357				900.000000	200.000000	0.000000	0.392350	0.585520	-1.390400	-118.047298	-85.787480	200.139847	299.106157	200.982901	0.000000	300.000000	200.000000	0.000000	7.141680	10.468360	2231.599426	2193.441057	1994.699930	-1361.080475				-505.000000	200.000000	0.000000	1.811100	0.357340	7.078860	-1251.787069	1341.962588	-176.038068
358				900.000000	200.000000	0.000000	0.325090	0.596780	-2.085600	-94.180657	-158.360727	154.436459	299.038006	200.948486	0.000000	300.000000	200.000000	0.000000	7.324800	10.865120	2232.133484	2117.147455	2147.299925	-1434.322474				-505.000000	200.000000	0.000000	1.629990	-2.501380	15.730799	-960.812052	1477.280870	-61.248308
359				900.000000	200.000000	0.000000	0.369930	0.596780	-1.607650	-105.747092	-130.255912	159.209325	298.974804	200.931142	0.000000	300.000000	200.000000	0.000000	7.599480	10.468360	2232.743836	2079.000654	2288.999920	-1409.908474				-505.000000	200.000000	0.000000	1.267770	0.357340	3.146160	-209.757668	1378.571617	-410.970997
360				900.000000	200.000000	0.000000	0.347510	0.517960	-1.607650	-121.054490	-144.530566	183.255850	299.023723	200.892608	0.000000	300.000000	200.000000	0.000000	7.782600	10.407320	2232.972718	1993.170352	2179.999924	-1373.287475				-505.000000	200.000000	0.000000	-0.362220	-0.178670	4.719240	568.646227	547.719402	-0.140580
361				900.000000	200.000000	0.000000	0.235410	0.472920	-1.173150	-62.151142	-79.526734	168.872138	298.964545	201.021327	0.000000	300.000000	200.000000	0.000000	7.019600	9.705360	2231.675720	2279.271359	2310.799919	-1245.113977				-505.000000	200.000000	0.000000	0.543330	1.072020	3.146160	412.567628	1024.697456	-645.211205
362				900.000000	200.000000	0.000000	0.448400	0.608040	-1.998700	-97.647473	-31.804231	166.367482	299.057925	200.935285	0.000000	300.000000	200.000000	0.000000	6.989080	9.857960	2233.049012	2088.537354	2103.699926	-1416.011974				-505.000000	200.000000	0.000000	1.811100	-1.072020	7.865400	167.393306	678.366125	116.325962
363				900.000000	200.000000	0.000000	0.414770	0.608040	-1.390400	-84.955683	-71.512826	176.040963	299.004163	200.935349	0.000000	300.000000	200.000000	0.000000	7.446880	10.712520	2232.896424	2088.537354	2223.599922	-1428.218974				-505.000000	200.000000	0.000000	2.354430	-1.072020	-2.359620	-180.872701	257.482750	-706.134885
364				900.000000	200.000000	0.000000	0.369930	0.596780	-1.607650	-81.623911	-104.926062	154.390004	299.076819	200.914556	0.000000	300.000000	200.000000	0.000000	7.385840	11.048240	2231.523132	2040.853853	2060.099928	-1330.562976				-505.000000	200.000000	0.000000	0.905550	1.429360	2.359620	1244.839362	1003.525952	-116.204179
365				900.000000	200.000000	0.000000	0.336300	0.664340	-2.215950	-39.266686	-128.305309	164.126316	299.052752	200.892853	0.000000	300.000000	200.000000	0.000000	7.019600	11.353440	2232.362366	1993.170352	2114.599926	-1373.287475				-505.000000	200.000000	0.000000	0.362220	0.714680	14.944259	276.072831	494.179996	-410.559437
366				900.000000	200.000000	0.000000	0.526870	0.630560	-1.173150	-71.741648	-66.199207	144.620190	298.969288	200.953084	0.000000	300.000000	200.000000	0.000000	7.019600	11.292400	2231.370544	2126.684155	2299.899920	-1416.011974				-505.000000	200.000000	0.000000	0.000000	-0.178670	9.438480	569.023766	653.892919	117.318639
367				900.000000	200.000000	0.000000	0.493240	0.551740	-1.433850	-67.216480	-79.769782	161.449348	298.994469	200.901119	0.000000	300.000000	200.000000	0.000000	7.355320	11.261880	2233.049012	2012.243752	2245.399921	-1391.597975				-505.000000	200.000000	0.000000	0.362220	0.536010	0.000000	379.881971	508.362098	-939.425883
368				900.000000	200.000000	0.000000	0.246620	0.619300	-1.607650	-76.676007	-13.726667	178.635298	298.960016	200.961172	0.000000	300.000000	200.000000	0.000000	7.141680	10.041080	2232.438660	2145.757556	2321.699919	-1409.908474				-505.000000	200.000000	0.000000	0.543330	-2.144040	-3.932700	-709.130485	1429.125316	-178.310456
369				900.000000	200.000000	0.000000	0.224200	0.664340	-1.824900	-18.758907	-83.524948	169.061772	298.974313	201.004234	0.000000	300.000000	200.000000	0.000000	7.691040	10.620960	2231.675720	2241.124558	2288.999920	-1464.839973				-505.000000	200.000000	0.000000	0.543330	0.000000	4.719240	-1157.782480	-302.495470	58.700632
370				900.000000	200.000000	0.000000	0.302670	0.596780	-1.129700	-105.251936	-188.722278	205.062548	299.057603	200.961238	0.000000	300.000000	200.000000	0.000000	6.867000	10.407320	2232.286072	2145.757556	2103.699926	-1452.632974				-505.000000	200.000000	0.000000	1.267770	-1.965370	3.932700	-2.793920	-610.724920	-471.919347
371				900.000000	200.000000	0.000000	0.392350	0.641820	-1.520750	-27.412242	-90.732225	161.637645	298.959767	200.897309	0.000000	300.000000	200.000000	0.000000	7.385840	10.620960	2231.904602	2002.707052	2321.699919	-1416.011974				-505.000000	200.000000	0.000000	2.354430	-0.357340	2.359620	326.014132	1180.994243	-294.247963
372				900.000000	200.000000	0.000000	0.560500	0.495440	-0.955900	-125.327181	-123.511802	156.507988	299.008876	200.875705	0.000000	300.000000	200.000000	0.000000	7.904680	9.980040	2232.514954	1955.023551	2212.699923	-1385.494475				-505.000000	200.000000	0.000000	3.441090	0.357340	5.505780	832.775119	-80.875322	352.528420
373				900.000000	200.000000	0.000000	0.414770	0.574260	-1.346950	-50.116957	-142.476814	166.370907	299.042922	200.948454	0.000000	300.000000	200.000000	0.000000	7.507920	9.796920	2232.209778	2117.147455	2136.399925	-1348.873476				-505.000000	200.000000	0.000000	-1.086660	1.429360	4.719240	318.500116	2182.395351	236.419790
374				900.000000	200.000000	0.000000	0.437190	0.765680	-1.433850	-58.406431	-62.263733	147.248420	299.071998	201.004234	0.000000	300.000000	200.000000	0.000000	7.141680	9.766400	2231.675720	2241.124558	2070.999928	-1434.322474				-505.000000	200.000000	0.000000	4.527750	-0.357340	-3.146160	904.653679	1452.421664	-705.630520
375				900.000000	200.000000	0.000000	0.336300	0.596780	-1.781450	-41.598665	-52.719845	159.244165	299.081955	200.944214	0.000000	300.000000	200.000000	0.000000	7.538440	10.956680	2232.133484	2107.610755	2049.199928	-1434.322474				-505.000000	200.000000	0.000000	3.259980	1.250690	0.000000	886.391265	1261.008702	588.367093
376				900.000000	200.000000	0.000000	0.347510	0.686860	-1.607650	-142.242900	-159.728476	156.906666	298.998871	200.940005	0.000000	300.000000	200.000000	0.000000	7.874160	11.261880	2231.980896	2098.074055	2234.499922	-1330.562976				-505.000000	200.000000	0.000000	0.181110	1.429360	6.292320	666.073968	1441.339704	-586.099013
377				900.000000	200.000000	0.000000	0.560500	0.709380	-1.433850	-64.745395	-77.473579	168.755252	298.954669	200.901766	0.000000	300.000000	200.000000	0.000000	7.752080	11.261880	2231.446838	2012.243752	2332.599918	-1403.804975				-505.000000	200.000000	0.000000	0.181110	-1.072020	8.651940	167.456229	1704.240439	-236.008230
378				900.000000	200.000000	0.000000	0.482030	0.731900	-1.694550	-60.067576	-119.593463	156.809190	299.033255	200.982531	0.000000	300.000000	200.000000	0.000000	7.324800	11.353440	2232.438660	2193.441057	2158.199924	-1324.459476				-505.000000	200.000000	0.000000	1.267770	-0.536010	3.146160	-32.182272	1378.571617	-0.610095
379				900.000000	200.000000	0.000000	0.459610	0.698120	-1.694550	-105.684469	-73.076478	171.258963	299.057410	200.961435	0.000000	300.000000	200.000000	0.000000	7.416360	11.078760	2231.828308	2145.757556	2103.699926	-1440.425974				-505.000000	200.000000	0.000000	0.362220	-0.178670	11.798100	-704.763485	1027.445731	-528.895423
380				900.000000	200.000000	0.000000	0.347510	0.709380	-1.477300	-113.036772	-53.464333	173.795230	298.920771	200.939973	0.000000	300.000000	200.000000	0.000000	7.355320	10.651480	2232.057190	2098.074055	2408.899916	-1397.701475				-505.000000	200.000000	0.000000	1.629990	0.357340	8.651940	948.842814	-371.981395	235.185111
381				900.000000	200.000000	0.000000	0.369930	0.540480	-1.781450	-96.183992	-18.642939	178.434246	298.950000	200.910127	0.000000	300.000000	200.000000	0.000000	7.416360	10.773560	2231.904602	2031.317153	2343.499918	-1318.355976				-505.000000	200.000000	0.000000	2.716650	-1.786700	2.359620	1166.051574	2219.636370	-178.145206
382				900.000000	200.000000	0.000000	0.313880	0.517960	-1.086250	-72.267957	-92.970885	168.832730	299.008571	200.987073	0.000000	300.000000	200.000000	0.000000	7.507920	10.712520	2231.828308	2202.977757	2212.699923	-1287.838477				-505.000000	200.000000	0.000000	2.535540	-1.429360	4.719240	840.414981	-688.184105	57.184793
383				900.000000	200.000000	0.000000	0.392350	0.720640	-1.042800	-112.122943	-111.440598	168.939928	299.057571	200.986904	0.000000	300.000000	200.000000	0.000000	7.660520	10.620960	2232.209778	2202.977757	2103.699926	-1336.666476				-505.000000	200.000000	0.000000	-0.905550	-1.072020	6.292320	862.163471	2302.513540	-235.921298
384				900.000000	200.000000	0.000000	0.358720	0.472920	-1.216600	-74.257747	-49.102441	180.792689	299.003823	200.918579	0.000000	300.000000	200.000000	0.000000	7.660520	10.041080	2232.133484	2050.390553	2223.599922	-1367.183975				-505.000000	200.000000	0.000000	1.448880	0.000000	-11.011560	694.015087	2043.898363	-646.300996
385				900.000000	200.000000	0.000000	0.414770	0.506700	-1.260050	-64.870640	-66.568082	178.356377	298.984672	200.956671	0.000000	300.000000	200.000000	0.000000	7.568960	9.888480	2232.972718	2136.220856	2267.199921	-1342.769976				-505.000000	200.000000	0.000000	3.803310	-1.250690	-0.786540	503.337835	35.748166	115.997028
386				900.000000	200.000000	0.000000	0.269040	0.517960	-1.564200	-116.988946	-105.877790	164.059864	299.058054	200.994939	0.000000	300.000000	200.000000	0.000000	7.416360	10.956680	2233.354188	2222.051158	2103.699926	-1416.011974				-505.000000	200.000000	0.000000	2.354430	-0.714680	2.359620	767.655496	650.714214	116.621612
387				900.000000	200.000000	0.000000	0.392350	0.619300	-1.303500	-56.258256	-55.472478	183.303642	299.096419	200.974321	0.000000	300.000000	200.000000	0.000000	7.385840	10.193680	2231.675720	2174.367657	2016.499929	-1330.562976				-505.000000	200.000000	0.000000	1.992210	-1.072020	11.798100	862.603933	1459.095071	-294.897217
388				900.000000	200.000000	0.000000	0.291460	0.585520	-1.694550	-66.095505	-121.877730	140.002867	299.028405	200.948324	0.000000	300.000000	200.000000	0.000000	7.721560	10.620960	2232.514954	2117.147455	2169.099924	-1416.011974				-505.000000	200.000000	0.000000	0.543330	-1.608030	7.865400	-675.752672	1285.358912	-60.313586
389				900.000000	200.000000	0.000000	0.336300	0.630560	-1.738000	-88.408953	-88.222043	152.046600	298.959483	200.923198	0.000000	300.000000	200.000000	0.000000	7.813120	11.017720	2231.294250	2059.927254	2321.699919	-1409.908474				-505.000000	200.000000	0.000000	0.724440	0.714680	11.798100	739.085146	872.957793	-58.123823
390				900.000000	200.000000	0.000000	0.336300	0.653080	-2.085600	-55.677451	-62.568926	185.802785	298.998461	200.983136	0.000000	300.000000	200.000000	0.000000	7.568960	11.261880	2231.065368	2193.441057	2234.499922	-1367.183975				-505.000000	200.000000	0.000000	-1.267770	0.714680	8.651940	43.937442	1526.772148	59.523752
391				900.000000	200.000000	0.000000	0.358720	0.754420	-1.564200	-63.025690	-109.570813	173.825504	298.979163	200.961533	0.000000	300.000000	200.000000	0.000000	7.599480	11.109280	2231.599426	2145.757556	2278.099920	-1397.701475				-505.000000	200.000000	0.000000	1.629990	1.250690	0.000000	-735.032762	564.219347	-1115.081369
392				900.000000	200.000000	0.000000	0.437190	0.608040	-0.955900	-80.485011	-72.840167	147.101815	299.028106	200.931524	0.000000	300.000000	200.000000	0.000000	7.538440	10.926160	2231.828308	2079.000654	2169.099924	-1428.218974				-505.000000	200.000000	0.000000	-0.181110	-1.429360	4.719240	-433.561040	2127.600524	-295.062467
393				900.000000	200.000000	0.000000	0.235410	0.574260	-1.738000	-114.850569	-94.199333	149.689103	298.930867	200.978126	0.000000	300.000000	200.000000	0.000000	7.263760	10.315760	2232.743836	2183.904357	2387.099916	-1391.597975				-505.000000	200.000000	0.000000	1.267770	-0.536010	4.719240	-32.056426	714.228727	116.878102
394				900.000000	200.000000	0.000000	0.425980	0.574260	-1.433850	-58.248046	-107.395835	185.636574	299.052914	200.995211	0.000000	300.000000	200.000000	0.000000	7.752080	10.468360	2232.743836	2222.051158	2114.599926	-1367.183975				-505.000000	200.000000	0.000000	1.448880	-1.786700	0.000000	1165.862804	575.178313	-1.811489
395				900.000000	200.000000	0.000000	0.179360	0.608040	-1.607650	-117.344996	-97.078389	178.694508	299.003789	200.974154	0.000000	300.000000	200.000000	0.000000	7.630000	10.682000	2232.057190	2174.367657	2223.599922	-1452.632974				-505.000000	200.000000	0.000000	0.362220	-0.178670	11.011560	-241.562401	1293.332172	-1233.824607
396				900.000000	200.000000	0.000000	0.336300	0.551740	-1.390400	-59.130405	-103.743221	207.395480	299.101733	200.961041	0.000000	300.000000	200.000000	0.000000	7.416360	9.705360	2232.743836	2145.757556	2005.599930	-1422.115474				-505.000000	200.000000	0.000000	1.811100	-1.072020	12.584640	515.218851	1601.877618	116.325962
397				900.000000	200.000000	0.000000	0.313880	0.551740	-1.303500	-95.225149	-67.438993	154.406185	299.052623	200.935701	0.000000	300.000000	200.000000	0.000000	7.630000	9.613800	2232.057190	2088.537354	2114.599926	-1342.769976				-505.000000	200.000000	0.000000	-0.181110	-0.357340	7.078860	1368.735688	1329.941201	117.163570
398				900.000000	200.000000	0.000000	0.325090	0.596780	-1.607650	-73.582850	-62.551791	154.436459	298.920513	200.987208	0.000000	300.000000	200.000000	0.000000	7.111160	9.674840	2231.523132	2202.977757	2408.899916	-1409.908474				-505.000000	200.000000	0.000000	1.267770	-1.965370	-3.932700	-814.135165	-72.980626	-236.942952
399				900.000000	200.000000	0.000000	0.538080	0.765680	-1.173150	-29.992634	-51.462925	151.963218	299.101733	200.961041	0.000000	300.000000	200.000000	0.000000	7.111160	11.261880	2232.743836	2145.757556	2005.599930	-1336.666476				-505.000000	200.000000	0.000000	1.811100	-1.072020	-0.786540	1672.309175	23.726779	-764.835518
400				900.000000	200.000000	0.000000	0.437190	0.574260	-1.694550	-122.846615	-132.944862	161.528360	299.013556	200.965609	0.000000	300.000000	200.000000	0.000000	7.507920	11.261880	2232.057190	2155.294256	2201.799923	-1324.459476				-505.000000	200.000000	0.000000	-0.181110	1.965370	6.292320	-343.836084	137.557561	-1173.002348
401				900.000000	200.000000	0.000000	0.325090	0.765680	-1.738000	-38.618879	-118.156235	140.135575	298.989346	200.931237	0.000000	300.000000	200.000000	0.000000	7.507920	11.475520	2232.514954	2079.000654	2256.299921	-1428.218974				-505.000000	200.000000	0.000000	0.543330	2.858720	12.584640	753.067927	352.890303	-232.306936
402				900.000000	200.000000	0.000000	0.291460	0.608040	-1.911800	-137.762746	-76.081958	159.301091	299.008943	200.943988	0.000000	300.000000	200.000000	0.000000	7.599480	10.956680	2232.667542	2107.610755	2212.699923	-1397.701475				-505.000000	200.000000	0.000000	1.448880	-0.714680	3.146160	-969.521609	837.332622	-412.002832
403				900.000000	200.000000	0.000000	0.313880	0.653080	-1.260050	-99.048014	-11.753732	168.958392	299.032858	200.974387	0.000000	300.000000	200.000000	0.000000	7.141680	10.956680	2231.523132	2174.367657	2158.199924	-1403.804975				-505.000000	200.000000	0.000000	0.905550	0.714680	4.719240	-998.721191	205.866629	0.605787
404				900.000000	200.000000	0.000000	0.482030	0.641820	-1.433850	-19.281153	-109.703974	147.086776	299.062454	200.982632	0.000000	300.000000	200.000000	0.000000	7.416360	11.414480	2232.209778	2193.441057	2092.799927	-1446.529474				-505.000000	200.000000	0.000000	1.992210	-0.714680	3.932700	-158.746672	140.859262	-294.558101
405				900.000000	200.000000	0.000000	0.347510	0.709380	-2.215950	-97.719892	-93.305148	193.072511	299.009113	200.922473	0.000000	300.000000	200.000000	0.000000	8.240400	10.712520	2233.049012	2059.927254	2212.699923	-1525.874972				-505.000000	200.000000	0.000000	-0.724440	0.536010	3.932700	-1125.411438	2426.363862	353.031221
406				900.000000	200.000000	0.000000	0.526870	0.664340	-1.260050	-82.502206	-81.316300	183.206167	299.023122	200.952987	0.000000	300.000000	200.000000	0.000000	7.294280	10.682000	2231.599426	2126.684155	2179.999924	-1391.597975				-505.000000	200.000000	0.000000	1.448880	-0.357340	14.157719	1253.485995	1357.162681	-587.896013
407				900.000000	200.000000	0.000000	0.347510	0.619300	-1.129700	-116.386153	12.070009	192.988737	299.013859	200.956769	0.000000	300.000000	200.000000	0.000000	7.507920	10.590440	2232.743836	2136.220856	2201.799923	-1385.494475				-505.000000	200.000000	0.000000	1.629990	0.000000	7.078860	1390.358331	557.501509	-293.850893
408				900.000000	200.000000	0.000000	0.347510	0.743160	-1.694550	-95.788662	-119.119899	188.284606	299.042856	200.935701	0.000000	300.000000	200.000000	0.000000	7.172200	10.804080	2232.057190	2088.537354	2136.399925	-1373.287475				-505.000000	200.000000	0.000000	1.992210	-0.714680	4.719240	-1201.027766	405.252850	-118.325805
409				900.000000	200.000000	0.000000	0.280250	0.596780	-1.433850	-113.608096	-40.603034	171.350534	298.976924	200.899399	0.000000	300.000000	200.000000	0.000000	7.507920	10.498880	2226.716610	2002.707052	2278.099920	-1348.873476				-505.000000	200.000000	0.000000	1.267770	-0.714680	7.865400	536.463955	180.962992	-529.476541
410				900.000000	200.000000	0.000000	0.347510	0.563000	-0.955900	-122.545060	-79.279084	192.936378	299.067719	200.935253	0.000000	300.000000	200.000000	0.000000	7.568960	9.857960	2233.125306	2088.537354	2081.899927	-1434.322474				-505.000000	200.000000	0.000000	0.181110	0.536010	8.651940	-198.505884	245.970358	-645.690901
411				900.000000	200.000000	0.000000	0.403560	0.619300	-1.477300	-104.684676	-70.970381	188.111349	299.071712	200.957522	0.000000	300.000000	200.000000	0.000000	7.080640	10.010560	2230.989074	2136.220856	2070.999928	-1348.873476				-505.000000	200.000000	0.000000	1.448880	2.322710	-4.719240	1761.593669	-480.903187	-585.352645
412				900.000000	200.000000	0.000000	0.403560	0.720640	-1.477300	-88.449904	-141.893961	164.108994	298.959981	200.944117	0.000000	300.000000	200.000000	0.000000	6.928040	11.414480	2232.362366	2107.610755	2321.699919	-1397.701475				-505.000000	200.000000	0.000000	0.181110	-0.893350	7.078860	-516.754307	1573.163285	-705.791462
413				900.000000	200.000000	0.000000	0.504450	0.596780	-1.868350	-81.893996	-155.816874	154.250642	298.979163	200.901705	0.000000	300.000000	200.000000	0.000000	7.538440	11.506040	2231.599426	2012.243752	2278.099920	-1318.355976				-505.000000	200.000000	0.000000	1.267770	-2.501380	7.078860	-266.608196	579.419440	56.268867
414				900.000000	200.000000	0.000000	0.291460	0.619300	-1.694550	-108.930277	-50.954151	159.311563	298.915777	200.991346	0.000000	300.000000	200.000000	0.000000	7.660520	11.109280	2231.828308	2212.514458	2419.799915	-1391.597975				-505.000000	200.000000	0.000000	1.448880	0.714680	10.225020	44.063288	1493.464820	-175.669975
415				900.000000	200.000000	0.000000	0.448400	0.698120	-1.433850	-93.352793	-67.791331	178.499557	299.023222	200.965708	0.000000	300.000000	200.000000	0.000000	7.263760	10.895640	2231.828308	2155.294256	2179.999924	-1446.529474				-505.000000	200.000000	0.000000	1.992210	-1.072020	9.438480	1094.047167	533.344299	527.520164
416				900.000000	200.000000	0.000000	0.246620	0.731900	-1.564200	-96.117306	-59.360805	137.775794	298.998598	201.021467	0.000000	300.000000	200.000000	0.000000	7.111160	11.475520	2231.370544	2279.271359	2234.499922	-1300.045476				-505.000000	200.000000	0.000000	0.362220	-0.357340	6.292320	-21.119258	1297.810731	293.352400
417				900.000000	200.000000	0.000000	0.347510	0.630560	-1.520750	-100.245473	-43.291984	156.854307	299.033188	200.956966	0.000000	300.000000	200.000000	0.000000	8.118320	10.498880	2232.286072	2136.220856	2158.199924	-1379.390975				-505.000000	200.000000	0.000000	1.267770	-0.178670	-3.146160	-590.143024	854.262999	528.425909
418				900.000000	200.000000	0.000000	0.325090	0.596780	-1.433850	-89.484914	-103.241185	156.846119	298.950430	200.922567	0.000000	300.000000	200.000000	0.000000	7.599480	10.651480	2232.820130	2059.927254	2343.499918	-1428.218974				-505.000000	200.000000	0.000000	1.992210	0.357340	3.932700	485.201267	405.999277	176.412035
419				900.000000	200.000000	0.000000	0.347510	0.563000	-1.173150	-38.338997	-48.681222	164.020457	299.037710	200.944504	0.000000	300.000000	200.000000	0.000000	7.874160	10.773560	2231.446838	2107.610755	2147.299925	-1367.183975				-505.000000	200.000000	0.000000	2.173320	-0.357340	-1.573080	441.515518	1460.825355	58.231117
420				900.000000	200.000000	0.000000	0.246620	0.551740	-1.129700	-62.880850	-49.632950	180.982127	299.086463	200.961698	0.000000	300.000000	200.000000	0.000000	7.355320	10.804080	2231.217956	2145.757556	2038.299929	-1306.148976				-505.000000	200.000000	0.000000	1.267770	0.000000	6.292320	811.215399	845.305881	-940.007000
421				900.000000	200.000000	0.000000	0.347510	0.506700	-1.433850	-93.194409	-88.966531	163.968098	299.003823	200.944214	0.000000	300.000000	200.000000	0.000000	7.721560	10.468360	2232.133484	2107.610755	2223.599922	-1409.908474				-505.000000	200.000000	0.000000	1.629990	0.357340	-1.573080	484.760804	2156.552288	293.929210
422				900.000000	200.000000	0.000000	0.448400	0.821980	-1.216600	-79.986107	-22.399644	178.614746	298.921509	200.964949	0.000000	300.000000	200.000000	0.000000	7.599480	9.674840	2233.583070	2155.294256	2408.899916	-1367.183975				-505.000000	200.000000	0.000000	1.629990	-0.357340	11.798100	95.137207	22.742922	-705.398699
423				900.000000	200.000000	0.000000	0.392350	0.664340	-1.781450	-58.919195	-131.017533	185.755189	298.979616	200.965378	0.000000	300.000000	200.000000	0.000000	7.416360	11.170320	2232.591248	2155.294256	2278.099920	-1361.080475				-505.000000	200.000000	0.000000	1.448880	0.178670	-2.359620	821.334565	1240.267629	-528.643241
424				900.000000	200.000000	0.000000	0.336300	0.608040	-1.346950	-60.787487	-88.585720	192.989878	299.077040	200.935701	0.000000	300.000000	200.000000	0.000000	6.470240	10.071600	2232.057190	2088.537354	2060.099928	-1367.183975				-505.000000	200.000000	0.000000	2.535540	2.144040	7.078860	14.486167	2226.116777	-350.632741
425				900.000000	200.000000	0.000000	0.414770	0.653080	-1.477300	-47.006192	-111.959769	144.757269	299.037742	200.923104	0.000000	300.000000	200.000000	0.000000	7.263760	11.078760	2231.523132	2059.927254	2147.299925	-1367.183975				-505.000000	200.000000	0.000000	2.354430	-0.893350	6.292320	757.158791	646.982081	-588.477130
426				900.000000	200.000000	0.000000	0.459610	0.675600	-1.738000	-70.472085	-118.629799	159.189719	299.057796	200.914056	0.000000	300.000000	200.000000	0.000000	7.599480	11.200840	2232.743836	2040.853853	2103.699926	-1446.529474				-505.000000	200.000000	0.000000	-0.181110	0.536010	13.371180	496.767667	1058.829775	-293.197331
427				900.000000	200.000000	0.000000	0.403560	0.720640	-1.564200	-64.416751	-106.351354	180.976615	298.964439	200.978694	0.000000	300.000000	200.000000	0.000000	8.026760	11.231360	2231.446838	2183.904357	2310.799919	-1397.701475				-505.000000	200.000000	0.000000	1.267770	1.072020	12.584640	-49.941301	441.624448	-469.036864
428				900.000000	200.000000	0.000000	0.414770	0.664340	-1.129700	-58.243982	-157.876766	188.141622	299.023055	200.948778	0.000000	300.000000	200.000000	0.000000	7.538440	11.200840	2231.446838	2117.147455	2179.999924	-1428.218974				-505.000000	200.000000	0.000000	2.535540	0.000000	9.438480	-694.140933	-162.382634	-235.179238
429				900.000000	200.000000	0.000000	0.313880	0.540480	-1.260050	-47.397459	-67.479401	176.082654	299.037216	200.970645	0.000000	300.000000	200.000000	0.000000	7.721560	11.017720	2230.302428	2164.830956	2147.299925	-1385.494475				-505.000000	200.000000	0.000000	-1.086660	-0.536010	5.505780	-147.809504	723.378844	-587.862727
430				900.000000	200.000000	0.000000	0.414770	0.585520	-1.564200	-82.042583	-142.274771	139.875118	299.043150	200.905514	0.000000	300.000000	200.000000	0.000000	7.507920	10.651480	2232.743836	2021.780453	2136.399925	-1385.494475				-505.000000	200.000000	0.000000	0.362220	0.714680	8.651940	854.649455	1428.141459	-58.094845
431				900.000000	200.000000	0.000000	0.448400	0.653080	-1.303500	-74.969847	-108.440316	185.686650	298.989277	200.965477	0.000000	300.000000	200.000000	0.000000	7.538440	10.834600	2232.362366	2155.294256	2256.299921	-1293.941977				-505.000000	200.000000	0.000000	1.811100	1.429360	7.078860	318.688886	1607.102603	-409.997116
432				900.000000	200.000000	0.000000	0.425980	0.619300	-1.216600	-84.311939	-158.257577	178.449481	299.048195	200.918171	0.000000	300.000000	200.000000	0.000000	7.630000	10.773560	2233.125306	2050.390553	2125.499926	-1361.080475				-505.000000	200.000000	0.000000	0.543330	0.000000	16.517339	1275.297408	2337.708280	-352.508058
433				900.000000	200.000000	0.000000	0.291460	0.585520	-1.433850	-61.804889	-41.064662	154.460827	299.077008	200.927187	0.000000	300.000000	200.000000	0.000000	7.782600	9.827440	2231.980896	2069.463954	2060.099928	-1367.183975				-505.000000	200.000000	0.000000	2.535540	0.714680	11.011560	159.942213	1559.534609	-293.245105
434				900.000000	200.000000	0.000000	0.336300	0.641820	-1.260050	-99.511701	-103.864447	164.105373	299.048325	200.918045	0.000000	300.000000	200.000000	0.000000	7.416360	9.857960	2233.430482	2050.390553	2125.499926	-1361.080475				-505.000000	200.000000	0.000000	-0.724440	-2.322710	0.786540	206.963748	175.659443	-413.354987
435				900.000000	200.000000	0.000000	0.257830	0.529220	-0.955900	-107.854000	-111.047851	159.262629	298.999179	200.948259	0.000000	300.000000	200.000000	0.000000	7.660520	9.827440	2232.667542	2117.147455	2234.499922	-1354.976975				-505.000000	200.000000	0.000000	1.811100	1.250690	4.719240	1118.400808	813.921838	-116.446180
436				900.000000	200.000000	0.000000	0.414770	0.664340	-1.086250	-150.671163	-92.059566	173.683662	299.023623	200.978126	0.000000	300.000000	200.000000	0.000000	7.385840	10.224200	2232.743836	2183.904357	2179.999924	-1318.355976				-505.000000	200.000000	0.000000	-0.181110	-0.357340	-0.786540	209.946437	1072.265451	-646.509712
437				900.000000	200.000000	0.000000	0.336300	0.709380	-1.781450	-101.290281	-67.917755	149.710243	299.018372	200.922946	0.000000	300.000000	200.000000	0.000000	7.752080	10.987200	2231.904602	2059.927254	2190.899923	-1342.769976				-505.000000	200.000000	0.000000	0.181110	-0.178670	8.651940	-10.119166	1704.240439	-235.160441
438				900.000000	200.000000	0.000000	0.515660	0.675600	-1.868350	-102.771370	-130.948652	183.228252	299.038301	200.986635	0.000000	300.000000	200.000000	0.000000	7.507920	11.048240	2232.820130	2202.977757	2147.299925	-1300.045476				-505.000000	200.000000	0.000000	2.716650	1.072020	16.517339	413.637323	1410.780651	-762.873268
439				900.000000	200.000000	0.000000	0.515660	0.675600	-1.346950	-98.210669	-151.697434	154.312331	298.955027	200.910003	0.000000	300.000000	200.000000	0.000000	8.148840	10.987200	2232.209778	2031.317153	2332.599918	-1397.701475				-505.000000	200.000000	0.000000	2.354430	-1.608030	7.078860	482.344423	115.955626	-236.690770
440				900.000000	200.000000	0.000000	0.369930	0.686860	-1.173150	-129.731167	-95.198207	195.438000	299.003755	201.012642	0.000000	300.000000	200.000000	0.000000	7.599480	10.285240	2231.980896	2260.197959	2223.599922	-1367.183975				-505.000000	200.000000	0.000000	0.181110	0.357340	-3.146160	-441.893057	654.876777	-410.884064
441				900.000000	200.000000	0.000000	0.336300	0.551740	-1.564200	-83.433644	-57.987858	144.744317	299.028173	200.995551	0.000000	300.000000	200.000000	0.000000	7.599480	11.506040	2231.980896	2222.051158	2169.099924	-1440.425974				-505.000000	200.000000	0.000000	0.724440	-0.178670	14.157719	-820.390717	473.008492	-176.459809
442				900.000000	200.000000	0.000000	0.336300	0.731900	-1.173150	-51.486346	-33.021685	144.911866	298.979163	200.970080	0.000000	300.000000	200.000000	0.000000	7.263760	10.651480	2231.599426	2164.830956	2278.099920	-1354.976975				-505.000000	200.000000	0.000000	1.267770	0.714680	6.292320	1665.172699	1375.585911	-351.887782
443				900.000000	200.000000	0.000000	0.347510	0.551740	-2.302850	-148.527369	-98.290301	166.419645	299.008740	200.922820	0.000000	300.000000	200.000000	0.000000	7.599480	10.743040	2232.209778	2059.927254	2212.699923	-1348.873476				-505.000000	200.000000	0.000000	-1.811100	1.786700	-4.719240	-123.896327	1307.198279	-409.368224
444				900.000000	200.000000	0.000000	0.313880	0.574260	-1.216600	-138.433580	-42.189960	183.343050	298.993988	200.931460	0.000000	300.000000	200.000000	0.000000	7.385840	10.590440	2231.980896	2079.000654	2245.399921	-1348.873476				-505.000000	200.000000	0.000000	1.992210	-0.178670	3.146160	1147.600390	2130.155799	-822.746316
445				900.000000	200.000000	0.000000	0.325090	0.506700	-1.216600	-92.969338	-47.717558	135.075403	299.047609	200.910189	0.000000	300.000000	200.000000	0.000000	7.416360	9.857960	2231.752014	2031.317153	2125.499926	-1373.287475				-505.000000	200.000000	0.000000	4.165530	0.357340	0.000000	-1020.721374	-252.056206	117.494071
446				900.000000	200.000000	0.000000	0.425980	0.529220	-1.086250	-47.681089	-107.719103	147.040125	299.092279	200.952173	0.000000	300.000000	200.000000	0.000000	7.263760	9.583280	2233.506776	2126.684155	2027.399929	-1324.459476				-505.000000	200.000000	0.000000	0.543330	0.000000	11.011560	232.512929	884.663185	-411.252157
447				900.000000	200.000000	0.000000	0.291460	0.698120	-1.520750	-97.463352	-96.709515	161.794526	299.023656	200.909754	0.000000	300.000000	200.000000	0.000000	7.568960	9.888480	2232.820130	2031.317153	2179.999924	-1361.080475				-505.000000	200.000000	0.000000	2.897760	0.893350	0.786540	-61.696470	1547.320221	-998.033709
448				900.000000	200.000000	0.000000	0.414770	0.698120	-1.477300	-33.089854	-101.827829	183.353718	299.033486	200.956671	0.000000	300.000000	200.000000	0.000000	7.385840	10.895640	2232.972718	2136.220856	2158.199924	-1361.080475				-505.000000	200.000000	0.000000	3.441090	-1.608030	1.573080	597.719963	850.846862	233.175087
449				900.000000	200.000000	0.000000	0.414770	0.686860	-1.216600	-49.365577	-81.806400	156.836985	299.111132	201.021257	0.000000	300.000000	200.000000	0.000000	7.294280	11.628120	2231.828308	2279.271359	1983.799931	-1342.769976				-505.000000	200.000000	0.000000	-1.267770	0.178670	9.438480	1517.174425	1260.885707	-234.705415
450				900.000000	200.000000	0.000000	0.403560	0.675600	-1.651100	-50.279406	-80.940687	156.838126	299.013353	200.957260	0.000000	300.000000	200.000000	0.000000	7.233240	10.926160	2231.599426	2136.220856	2201.799923	-1391.597975				-505.000000	200.000000	0.000000	1.992210	1.608030	3.932700	-249.831495	2261.979379	-527.330244
451				900.000000	200.000000	0.000000	0.414770	0.551740	-1.086250	-62.835836	-86.993596	171.169284	298.940341	200.957031	0.000000	300.000000	200.000000	0.000000	7.446880	11.445000	2232.133484	2136.220856	2365.299917	-1470.943473				-505.000000	200.000000	0.000000	1.629990	1.608030	5.505780	908.454370	956.704384	-762.277661
452				900.000000	200.000000	0.000000	0.470820	0.709380	-1.216600	-96.684566	-129.708269	159.209521	298.950179	200.927060	0.000000	300.000000	200.000000	0.000000	7.477400	11.139800	2232.286072	2069.463954	2343.499918	-1397.701475				-505.000000	200.000000	0.000000	1.267770	-0.893350	-0.786540	988.224486	1647.443763	-59.693309
453				900.000000	200.000000	0.000000	0.403560	0.641820	-1.346950	-67.437487	-96.421457	178.493652	299.057571	200.986904	0.000000	300.000000	200.000000	0.000000	7.385840	11.048240	2232.209778	2202.977757	2103.699926	-1367.183975				-505.000000	200.000000	0.000000	2.897760	0.714680	6.292320	-419.515335	83.825156	-704.482773
454				900.000000	200.000000	0.000000	0.425980	0.641820	-0.999350	-55.015783	-77.404101	185.699405	299.072030	200.952921	0.000000	300.000000	200.000000	0.000000	7.538440	10.712520	2231.752014	2126.684155	2070.999928	-1354.976975				-505.000000	200.000000	0.000000	-0.181110	-0.178670	7.865400	-820.894103	1196.624767	234.821326
455				900.000000	200.000000	0.000000	0.392350	0.574260	-1.042800	-90.007160	-81.044779	180.852095	299.067337	200.897186	0.000000	300.000000	200.000000	0.000000	7.752080	10.468360	2232.209778	2002.707052	2081.899927	-1330.562976				-505.000000	200.000000	0.000000	2.173320	-1.965370	6.292320	-581.685160	-1463.179070	-413.247692
456				900.000000	200.000000	0.000000	0.381140	0.641820	-0.955900	-71.052890	-136.389637	144.781638	298.959839	200.986972	0.000000	300.000000	200.000000	0.000000	7.568960	10.254720	2232.057190	2202.977757	2321.699919	-1489.253973				-505.000000	200.000000	0.000000	-0.724440	-1.072020	7.865400	-990.766713	301.511612	116.528806
457				900.000000	200.000000	0.000000	0.392350	0.551740	-1.086250	-78.917957	-106.334220	147.095910	298.944828	200.931747	0.000000	300.000000	200.000000	0.000000	7.416360	9.735880	2231.294250	2079.000654	2354.399918	-1300.045476				-505.000000	200.000000	0.000000	0.724440	-1.250690	4.719240	619.594299	-446.024442	-59.988959
458				900.000000	200.000000	0.000000	0.470820	0.675600	-0.999350	-57.645253	-79.250612	161.587765	299.010987	200.968124	0.000000	300.000000	200.000000	0.000000	7.385840	10.651480	2226.258846	2155.294256	2201.799923	-1361.080475				-505.000000	200.000000	0.000000	1.267770	-1.072020	7.865400	746.473315	2302.083109	-412.327459
459				900.000000	200.000000	0.000000	0.280250	0.675600	-1.520750	-86.329135	-86.115947	140.098255	299.072220	200.918547	0.000000	300.000000	200.000000	0.000000	7.263760	9.766400	2232.209778	2050.390553	2070.999928	-1397.701475				-505.000000	200.000000	0.000000	2.354430	-0.714680	9.438480	999.853809	1174.276405	-588.307572
460				900.000000	200.000000	0.000000	0.369930	0.596780	-1.303500	-81.308811	-29.219372	183.305926	299.004061	200.956802	0.000000	300.000000	200.000000	0.000000	7.630000	9.888480	2232.667542	2136.220856	2223.599922	-1434.322474				-505.000000	200.000000	0.000000	1.811100	0.357340	3.146160	716.770347	-112.575360	58.938326
461				900.000000	200.000000	0.000000	0.470820	0.484180	-1.911800	-82.555348	-27.742334	190.325666	299.042562	200.978728	0.000000	300.000000	200.000000	0.000000	7.172200	10.865120	2231.370544	2183.904357	2136.399925	-1470.943473				-505.000000	200.000000	0.000000	-0.905550	-0.714680	7.078860	73.137024	1771.487085	-881.767267
462				900.000000	200.000000	0.000000	0.369930	0.720640	-1.564200	-112.663114	-79.636621	159.324514	299.086650	200.948681	0.000000	300.000000	200.000000	0.000000	7.721560	11.231360	2231.675720	2117.147455	2038.299929	-1330.562976				-505.000000	200.000000	0.000000	0.543330	1.429360	11.011560	319.003502	354.383155	-116.175201
463				900.000000	200.000000	0.000000	0.347510	0.664340	-1.998700	-83.267448	-52.979431	159.295383	298.984360	200.952693	0.000000	300.000000	200.000000	0.000000	7.324800	11.109280	2232.286072	2126.684155	2267.199921	-1391.597975				-505.000000	200.000000	0.000000	0.000000	-1.429360	2.359620	-86.301804	1456.030801	-823.773844
464				900.000000	200.000000	0.000000	0.493240	0.529220	-1.260050	-76.004857	-54.601567	180.705686	298.993919	200.974254	0.000000	300.000000	200.000000	0.000000	7.782600	11.322920	2231.828308	2174.367657	2245.399921	-1379.390975				-505.000000	200.000000	0.000000	1.992210	-1.429360	7.865400	493.218668	1330.257196	-119.004037
465				900.000000	200.000000	0.000000	0.347510	0.619300	-1.303500	-124.607270	-58.691937	154.434175	298.920808	200.948486	0.000000	300.000000	200.000000	0.000000	7.477400	11.048240	2232.133484	2117.147455	2408.899916	-1434.322474				-505.000000	200.000000	0.000000	-0.181110	-1.608030	0.786540	-907.950985	-122.357468	174.720764
466				900.000000	200.000000	0.000000	0.325090	0.472920	-1.216600	-102.401459	-88.245318	178.417870	299.062710	200.999448	0.000000	300.000000	200.000000	0.000000	7.568960	10.529400	2232.820130	2231.587858	2092.799927	-1373.287475				-505.000000	200.000000	0.000000	0.362220	-1.608030	-1.573080	944.916276	-152.995085	-354.019590
467				900.000000	200.000000	0.000000	0.538080	0.664340	-1.564200	-102.919957	-96.692978	200.062174	299.018137	200.974454	0.000000	300.000000	200.000000	0.000000	7.599480	10.559920	2231.370544	2174.367657	2190.899923	-1361.080475				-505.000000	200.000000	0.000000	2.897760	0.893350	5.505780	401.945076	1940.551685	-586.825018
468				900.000000	200.000000	0.000000	0.358720	0.653080	-1.129700	-58.707669	-135.304748	161.682957	298.959981	200.948389	0.000000	300.000000	200.000000	0.000000	7.568960	10.468360	2232.362366	2117.147455	2321.699919	-1336.666476				-505.000000	200.000000	0.000000	0.000000	-1.072020	11.011560	-527.251013	1978.100140	57.726752
469				900.000000	200.000000	0.000000	0.437190	0.664340	-0.999350	-74.191061	-37.337969	156.792814	299.028472	200.914088	0.000000	300.000000	200.000000	0.000000	7.660520	10.620960	2232.667542	2040.853853	2169.099924	-1373.287475				-505.000000	200.000000	0.000000	-0.543330	0.178670	3.932700	11.125938	1487.414845	176.445320
470				900.000000	200.000000	0.000000	0.493240	0.563000	-1.824900	-59.116861	-145.263715	163.869480	299.116107	200.974154	0.000000	300.000000	200.000000	0.000000	7.050120	10.193680	2232.057190	2174.367657	1972.899931	-1373.287475				-505.000000	200.000000	0.000000	-0.724440	-0.357340	0.000000	-832.334657	-221.304153	117.207037
471				900.000000	200.000000	0.000000	0.257830	0.754420	-1.911800	-111.632167	-105.092894	159.472065	298.999042	200.922757	0.000000	300.000000	200.000000	0.000000	7.599480	10.041080	2232.362366	2059.927254	2234.499922	-1275.631477				-505.000000	200.000000	0.000000	1.629990	-0.178670	13.371180	-704.637639	2274.940193	175.932339
472				900.000000	200.000000	0.000000	0.482030	0.641820	-1.694550	-99.961843	-99.329583	154.315756	298.984707	200.973721	0.000000	300.000000	200.000000	0.000000	7.355320	9.644320	2233.049012	2174.367657	2267.199921	-1336.666476				-505.000000	200.000000	0.000000	1.267770	-0.178670	6.292320	1147.852083	315.025852	-528.967867
473				900.000000	200.000000	0.000000	0.425980	0.608040	-1.651100	-129.451601	-71.732003	154.342408	298.999111	200.914150	0.000000	300.000000	200.000000	0.000000	7.721560	11.139800	2232.514954	2040.853853	2234.499922	-1342.769976				-505.000000	200.000000	0.000000	1.629990	0.714680	5.505780	275.317753	426.424355	-293.172661
474				900.000000	200.000000	0.000000	0.313880	0.731900	-1.520750	-128.236533	-62.170981	161.802714	299.032726	201.000166	0.000000	300.000000	200.000000	0.000000	7.416360	11.200840	2231.217956	2231.587858	2158.199924	-1348.873476				-505.000000	200.000000	0.000000	3.441090	-0.536010	9.438480	1126.481132	578.242583	-294.504454
475				900.000000	200.000000	0.000000	0.448400	0.608040	-1.738000	-49.131025	-92.838321	132.632240	299.037973	200.995517	0.000000	300.000000	200.000000	0.000000	7.172200	11.170320	2232.057190	2222.051158	2147.299925	-1348.873476				-505.000000	200.000000	0.000000	0.724440	1.608030	0.786540	560.628826	883.407763	-292.252428
476				900.000000	200.000000	0.000000	0.381140	0.551740	-1.433850	-47.113829	-110.615294	176.023445	298.940667	200.901212	0.000000	300.000000	200.000000	0.000000	7.477400	10.926160	2232.820130	2012.243752	2365.299917	-1446.529474				-505.000000	200.000000	0.000000	0.181110	-1.429360	-0.786540	-318.185500	917.777512	233.605443
477				900.000000	200.000000	0.000000	0.448400	0.529220	-1.173150	-96.017480	-118.693482	144.607238	299.013758	200.892791	0.000000	300.000000	200.000000	0.000000	7.691040	10.773560	2232.514954	1993.170352	2201.799923	-1385.494475				-505.000000	200.000000	0.000000	1.086660	0.000000	9.438480	348.203084	1383.559171	-0.086933
478				900.000000	200.000000	0.000000	0.425980	0.630560	-0.999350	-59.500000	-148.327680	156.773012	298.984047	200.978627	0.000000	300.000000	200.000000	0.000000	7.416360	10.651480	2231.599426	2183.904357	2267.199921	-1336.666476				-505.000000	200.000000	0.000000	3.078870	-0.714680	1.573080	-738.015452	-187.795266	-294.645034
479				900.000000	200.000000	0.000000	0.313880	0.461660	-1.520750	-99.159715	-82.434860	168.780371	299.023156	200.987141	0.000000	300.000000	200.000000	0.000000	7.111160	10.834600	2231.675720	2202.977757	2179.999924	-1391.597975				-505.000000	200.000000	0.000000	0.724440	2.322710	-2.359620	1182.702429	1284.103491	-232.830098
480				900.000000	200.000000	0.000000	0.269040	0.664340	-1.520750	-102.874943	-141.379988	166.605658	298.998906	200.939973	0.000000	300.000000	200.000000	0.000000	7.233240	10.651480	2232.057190	2098.074055	2234.499922	-1354.976975				-505.000000	200.000000	0.000000	2.173320	1.429360	0.786540	-29.262506	1060.876054	-410.026094
481				900.000000	200.000000	0.000000	0.313880	0.619300	-0.869000	-164.362430	-113.436808	152.059356	298.984429	200.871463	0.000000	300.000000	200.000000	0.000000	7.813120	10.895640	2232.438660	1945.486851	2267.199921	-1336.666476				-505.000000	200.000000	0.000000	1.811100	0.714680	-1.573080	158.935442	-240.666809	-116.954854
482				900.000000	200.000000	0.000000	0.437190	0.675600	-1.346950	-66.046427	-97.806340	127.887365	299.086869	200.952726	0.000000	300.000000	200.000000	0.000000	7.477400	10.193680	2232.209778	2126.684155	2038.299929	-1318.355976				-505.000000	200.000000	0.000000	1.267770	-1.072020	8.651940	-759.071786	-84.923449	-471.071558
483				900.000000	200.000000	0.000000	0.347510	0.619300	-1.738000	-48.667338	-83.617701	168.892136	299.116167	201.008266	0.000000	300.000000	200.000000	0.000000	7.568960	10.559920	2232.209778	2250.661259	1972.899931	-1361.080475				-505.000000	200.000000	0.000000	1.629990	1.965370	8.651940	119.616693	1749.138723	-644.450348
484				900.000000	200.000000	0.000000	0.325090	0.743160	-1.651100	-87.702587	-77.709293	176.259533	299.003687	200.901612	0.000000	300.000000	200.000000	0.000000	7.446880	10.010560	2231.828308	2012.243752	2223.599922	-1385.494475				-505.000000	200.000000	0.000000	0.724440	-0.178670	15.730799	-704.448869	1266.935683	117.260684
485				900.000000	200.000000	0.000000	0.392350	0.551740	-0.999350	-74.807399	-96.283097	183.240811	299.081892	200.888732	0.000000	300.000000	200.000000	0.000000	7.599480	11.109280	2231.980896	1983.633652	2049.199928	-1336.666476				-505.000000	200.000000	0.000000	1.992210	1.965370	14.157719	583.321163	-1194.544355	119.193957
486				900.000000	200.000000	0.000000	0.482030	0.585520	-1.520750	-98.079690	-18.435698	166.311697	299.003755	200.982733	0.000000	300.000000	200.000000	0.000000	7.660520	11.170320	2231.980896	2193.441057	2223.599922	-1385.494475				-505.000000	200.000000	0.000000	0.724440	0.714680	-2.359620	853.768530	1681.813513	294.340769
487				900.000000	200.000000	0.000000	0.414770	0.664340	-1.260050	-114.666448	-81.765992	159.225701	299.008232	201.000234	0.000000	300.000000	200.000000	0.000000	7.538440	11.261880	2231.065368	2231.587858	2212.699923	-1318.355976				-505.000000	200.000000	0.000000	1.629990	-0.714680	7.865400	768.095959	556.755083	-529.505518
488				900.000000	200.000000	0.000000	0.336300	0.551740	-1.607650	-71.417067	-68.079389	166.431258	298.984464	200.922694	0.000000	300.000000	200.000000	0.000000	7.568960	11.109280	2232.514954	2059.927254	2267.199921	-1446.529474				-505.000000	200.000000	0.000000	0.000000	0.893350	10.225020	749.770621	-805.123588	-645.337296
489				900.000000	200.000000	0.000000	0.347510	0.619300	-1.216600	-64.209288	-73.970663	164.072816	298.940667	200.952466	0.000000	300.000000	200.000000	0.000000	7.263760	10.895640	2232.820130	2126.684155	2365.299917	-1403.804975				-505.000000	200.000000	0.000000	0.362220	1.786700	3.146160	455.812915	-555.183666	-468.286189
490				900.000000	200.000000	0.000000	0.392350	0.619300	-1.042800	-80.111352	-70.912839	168.845681	298.994572	200.973622	0.000000	300.000000	200.000000	0.000000	7.721560	11.353440	2233.277894	2174.367657	2245.399921	-1373.287475				-505.000000	200.000000	0.000000	3.078870	0.536010	6.292320	-430.326657	205.436197	-293.458129
491				900.000000	200.000000	0.000000	0.257830	0.731900	-1.390400	-91.916719	-70.116007	169.089762	299.004129	200.961008	0.000000	300.000000	200.000000	0.000000	7.324800	10.468360	2232.820130	2145.757556	2223.599922	-1342.769976				-505.000000	200.000000	0.000000	1.629990	0.357340	4.719240	948.528198	824.880803	-587.232270
492				900.000000	200.000000	0.000000	0.291460	0.653080	-1.520750	-59.112797	-56.181755	159.342979	299.047870	200.905669	0.000000	300.000000	200.000000	0.000000	7.538440	10.529400	2232.362366	2021.780453	2125.499926	-1330.562976				-505.000000	200.000000	0.000000	2.173320	0.178670	3.932700	821.837951	1190.460355	-117.492505
493				900.000000	200.000000	0.000000	0.325090	0.608040	-1.042800	-68.513448	-63.077102	166.495231	298.984082	200.923041	0.000000	300.000000	200.000000	0.000000	7.477400	10.529400	2231.675720	2059.927254	2267.199921	-1373.287475				-505.000000	200.000000	0.000000	1.267770	2.144040	-1.573080	361.242017	852.770146	-350.531320
494				900.000000	200.000000	0.000000	0.347510	0.506700	-1.129700	-88.858779	-33.523721	161.558437	298.993850	200.961501	0.000000	300.000000	200.000000	0.000000	7.568960	10.346280	2231.675720	2145.757556	2245.399921	-1324.459476				-505.000000	200.000000	0.000000	3.441090	1.429360	3.146160	781.638277	319.073980	-116.407022
495				900.000000	200.000000	0.000000	0.347510	0.585520	-1.390400	-89.903587	-139.666639	183.318681	299.096851	200.986668	0.000000	300.000000	200.000000	0.000000	7.477400	10.834600	2232.743836	2202.977757	2016.499929	-1330.562976				-505.000000	200.000000	0.000000	1.267770	0.536010	2.359620	1654.046761	849.038014	-587.033735
496				900.000000	200.000000	0.000000	0.246620	0.630560	-1.607650	-84.253380	-84.650246	209.971351	299.043085	200.986736	0.000000	300.000000	200.000000	0.000000	7.141680	9.705360	2232.591248	2202.977757	2136.399925	-1348.873476				-505.000000	200.000000	0.000000	1.086660	-0.357340	3.146160	905.157065	991.820560	-117.914246
497				900.000000	200.000000	0.000000	0.358720	0.574260	-2.259400	-67.144376	-53.198607	142.332374	298.960016	200.944085	0.000000	300.000000	200.000000	0.000000	7.874160	9.980040	2232.438660	2107.610755	2321.699919	-1312.252476				-505.000000	200.000000	0.000000	0.362220	-0.714680	7.865400	883.911961	235.757819	-294.427702
498				900.000000	200.000000	0.000000	0.392350	0.686860	-1.824900	-110.303729	-44.855636	142.402251	299.028704	200.960844	0.000000	300.000000	200.000000	0.000000	7.691040	10.743040	2233.201600	2145.757556	2169.099924	-1440.425974				-505.000000	200.000000	0.000000	1.086660	1.072020	-0.786540	2381.125045	332.702656	-292.790079
499				900.000000	200.000000	0.000000	0.515660	0.608040	-1.607650	-97.242345	-50.135584	149.430180	299.028239	200.986938	0.000000	300.000000	200.000000	0.000000	7.202720	11.383960	2232.133484	2202.977757	2169.099924	-1361.080475				-505.000000	200.000000	0.000000	-1.267770	-0.714680	-3.932700	419.704105	610.724920	-294.297303
500				900.000000	200.000000	0.000000	0.392350	0.619300	-1.781450	-56.753412	-65.159924	173.665002	298.979058	201.008645	0.000000	300.000000	200.000000	0.000000	7.721560	11.872280	2231.370544	2250.661259	2278.099920	-1446.529474				-505.000000	200.000000	0.000000	3.441090	1.250690	7.865400	771.204495	712.305443	-586.529369
501				900.000000	200.000000	0.000000	0.302670	0.698120	-1.564200	-89.467306	-76.866854	156.963592	299.013758	200.952596	0.000000	300.000000	200.000000	0.000000	7.599480	11.383960	2232.514954	2126.684155	2201.799923	-1391.597975				-505.000000	200.000000	0.000000	1.811100	-2.322710	4.719240	-255.985644	1874.481897	-531.046028
502				900.000000	200.000000	0.000000	0.381140	0.641820	-1.868350	-67.977658	-155.804938	166.468579	299.013691	200.982565	0.000000	300.000000	200.000000	0.000000	7.507920	11.109280	2232.362366	2193.441057	2201.799923	-1330.562976				-505.000000	200.000000	0.000000	2.354430	-1.072020	5.505780	977.916550	515.158500	-1411.064069
503				900.000000	200.000000	0.000000	0.414770	0.563000	-1.390400	-90.830960	-91.776706	171.179755	299.042725	200.995653	0.000000	300.000000	200.000000	0.000000	7.355320	11.445000	2231.752014	2222.051158	2136.399925	-1391.597975				-505.000000	200.000000	0.000000	0.000000	0.000000	3.932700	926.842631	2117.387985	-822.417381
504				900.000000	200.000000	0.000000	0.257830	0.517960	-0.999350	-31.972626	-70.479683	149.613517	299.042889	200.974121	0.000000	300.000000	200.000000	0.000000	7.538440	10.773560	2232.133484	2174.367657	2136.399925	-1342.769976				-505.000000	200.000000	0.000000	0.905550	2.501380	14.944259	384.186048	991.583129	237.277760
505				900.000000	200.000000	0.000000	0.336300	0.675600	-1.477300	-94.325181	-118.860314	190.643049	298.969464	200.931555	0.000000	300.000000	200.000000	0.000000	7.233240	10.346280	2231.752014	2079.000654	2299.899920	-1440.425974				-505.000000	200.000000	0.000000	1.811100	1.965370	-1.573080	2.982690	1085.033264	-526.976640
506				900.000000	200.000000	0.000000	0.437190	0.810720	-1.911800	-28.903128	-36.489390	130.422686	298.991609	200.903682	0.000000	300.000000	200.000000	0.000000	7.355320	10.682000	2226.716610	2012.243752	2245.399921	-1446.529474				-505.000000	200.000000	0.000000	0.181110	0.714680	14.157719	855.089917	1168.735425	-58.080356
507				900.000000	200.000000	0.000000	0.392350	0.675600	-1.955250	-42.553445	-24.470531	154.440080	299.055796	200.937399	0.000000	300.000000	200.000000	0.000000	7.630000	10.376800	2228.013608	2088.537354	2103.699926	-1367.183975				-505.000000	200.000000	0.000000	-1.086660	1.072020	10.225020	413.133937	1779.460344	-351.360312
508				900.000000	200.000000	0.000000	0.538080	0.585520	-1.346950	-49.653270	-117.158900	161.434309	299.008503	200.948681	0.000000	300.000000	200.000000	0.000000	7.507920	10.193680	2231.675720	2117.147455	2212.699923	-1403.804975				-505.000000	200.000000	0.000000	3.078870	0.714680	8.651940	-535.142568	600.906940	-528.264966
509				900.000000	200.000000	0.000000	0.459610	0.641820	-1.260050	-19.101096	-124.140262	151.929323	299.033089	200.952791	0.000000	300.000000	200.000000	0.000000	7.507920	9.827440	2232.057190	2126.684155	2158.199924	-1416.011974				-505.000000	200.000000	0.000000	2.354430	-0.714680	6.292320	1810.314129	-1341.568029	-177.098882
510				900.000000	200.000000	0.000000	0.392350	0.517960	-0.825550	-35.813100	-131.906521	159.112795	298.901313	200.939909	0.000000	300.000000	200.000000	0.000000	7.080640	9.400160	2232.209778	2098.074055	2452.499914	-1416.011974				-505.000000	200.000000	0.000000	1.086660	-0.178670	7.865400	221.449914	722.201987	-293.976984
511				900.000000	200.000000	0.000000	0.403560	0.686860	-0.825550	-117.309463	-56.378599	164.077579	299.023156	200.965774	0.000000	300.000000	200.000000	0.000000	7.263760	11.200840	2231.675720	2155.294256	2179.999924	-1373.287475				-505.000000	200.000000	0.000000	1.086660	-1.072020	9.438480	514.967158	985.849149	57.639819
512				900.000000	200.000000	0.000000	0.493240	0.630560	-1.477300	-76.077277	-84.795344	147.064690	298.998392	201.055875	0.000000	300.000000	200.000000	0.000000	7.599480	10.926160	2230.912780	2355.564961	2234.499922	-1428.218974				-505.000000	200.000000	0.000000	0.362220	0.000000	6.292320	-1041.840631	2623.510804	-117.517175
513				900.000000	200.000000	0.000000	0.358720	0.596780	-1.607650	-101.726562	-114.596374	149.582298	299.013556	200.978427	0.000000	300.000000	200.000000	0.000000	7.385840	11.597600	2232.057190	2183.904357	2201.799923	-1477.046973				-505.000000	200.000000	0.000000	1.267770	0.357340	13.371180	370.140343	971.158051	117.725891
514				900.000000	200.000000	0.000000	0.123310	0.619300	-1.738000	-92.893170	-135.176784	166.714747	299.062293	200.875974	0.000000	300.000000	200.000000	0.000000	7.324800	10.743040	2231.828308	1955.023551	2092.799927	-1446.529474				-505.000000	200.000000	0.000000	2.716650	-1.250690	9.438480	-1117.268190	-571.051621	-1.404237
515				900.000000	200.000000	0.000000	0.369930	0.630560	-1.260050	-103.995918	-69.787541	176.108361	299.013893	200.961008	0.000000	300.000000	200.000000	0.000000	7.721560	10.987200	2232.820130	2145.757556	2201.799923	-1354.976975				-505.000000	200.000000	0.000000	-0.543330	-0.178670	2.359620	-473.886560	428.347639	-176.358387
516				900.000000	200.000000	0.000000	0.369930	0.563000	-1.738000	-87.170544	-84.540957	166.406889	299.096203	200.995926	0.000000	300.000000	200.000000	0.000000	7.233240	10.529400	2231.141662	2222.051158	2016.499929	-1251.217477				-505.000000	200.000000	0.000000	1.086660	-0.178670	-6.292320	-242.946711	1663.627714	-587.697477
517				900.000000	200.000000	0.000000	0.302670	0.619300	-1.738000	-44.646808	-71.639250	154.480629	299.062229	200.940134	0.000000	300.000000	200.000000	0.000000	7.141680	10.865120	2231.675720	2098.074055	2092.799927	-1336.666476				-505.000000	200.000000	0.000000	-0.362220	2.144040	6.292320	709.319255	1076.506578	-115.424526
518				900.000000	200.000000	0.000000	0.325090	0.596780	-1.477300	-101.591519	-128.530626	144.797818	298.999179	200.939716	0.000000	300.000000	200.000000	0.000000	7.507920	10.620960	2232.667542	2098.074055	2234.499922	-1373.287475				-505.000000	200.000000	0.000000	1.448880	-0.178670	-0.786540	220.757759	443.354732	-294.005962
519				900.000000	200.000000	0.000000	0.459610	0.563000	-1.564200	-91.011017	-83.329643	159.085001	298.998700	200.970080	0.000000	300.000000	200.000000	0.000000	7.538440	10.376800	2231.599426	2164.830956	2234.499922	-1397.701475				-505.000000	200.000000	0.000000	0.000000	0.178670	5.505780	-683.644227	-270.365000	-58.574541
520				900.000000	200.000000	0.000000	0.459610	0.776940	-1.564200	-90.242028	-103.593523	147.235664	299.027874	201.000132	0.000000	300.000000	200.000000	0.000000	7.446880	9.980040	2231.294250	2231.587858	2169.099924	-1324.459476				-505.000000	200.000000	0.000000	0.181110	-0.357340	11.798100	674.217216	375.554660	-59.097703
521				900.000000	200.000000	0.000000	0.336300	0.574260	-1.694550	-66.559192	-133.856181	144.765261	299.101303	201.025601	0.000000	300.000000	200.000000	0.000000	7.233240	10.285240	2231.675720	2288.808060	2005.599930	-1324.459476				-505.000000	200.000000	0.000000	0.543330	-0.714680	9.438480	-274.122212	1018.726045	-235.698092
522				900.000000	200.000000	0.000000	0.358720	0.608040	-1.173150	-72.669021	-99.802549	135.134809	298.974524	200.961303	0.000000	300.000000	200.000000	0.000000	8.209880	10.956680	2232.133484	2145.757556	2288.999920	-1318.355976				-505.000000	200.000000	0.000000	0.905550	-2.144040	4.719240	1144.617700	868.716665	-472.059927
523				900.000000	200.000000	0.000000	0.302670	0.630560	-1.955250	-108.736675	-66.371238	159.310421	298.954812	200.905916	0.000000	300.000000	200.000000	0.000000	7.691040	10.743040	2231.752014	2021.780453	2332.599918	-1452.632974				-505.000000	200.000000	0.000000	2.897760	-0.893350	0.786540	-633.073694	-308.659881	-529.776498
524				900.000000	200.000000	0.000000	0.381140	0.574260	-1.651100	-86.616829	-130.677131	171.225068	298.949856	200.965807	0.000000	300.000000	200.000000	0.000000	7.507920	11.506040	2231.599426	2155.294256	2343.499918	-1373.287475				-505.000000	200.000000	0.000000	1.267770	-0.893350	6.292320	1220.422798	1508.155918	-59.693309
525				900.000000	200.000000	0.000000	0.302670	0.529220	-1.346950	-120.320718	-112.530686	185.722436	299.032792	200.957358	0.000000	300.000000	200.000000	0.000000	7.263760	11.536560	2231.370544	2136.220856	2158.199924	-1440.425974				-505.000000	200.000000	0.000000	3.622200	0.000000	11.011560	-230.751079	1493.780816	-528.986664
526				900.000000	200.000000	0.000000	0.493240	0.698120	-1.129700	-72.935043	-85.118612	183.272423	298.975014	200.973655	0.000000	300.000000	200.000000	0.000000	7.538440	10.712520	2233.201600	2174.367657	2288.999920	-1354.976975				-505.000000	200.000000	0.000000	1.629990	-0.893350	6.292320	-285.185226	-369.742115	-529.675076
527				900.000000	200.000000	0.000000	0.470820	0.495440	-1.303500	-105.584644	-99.231632	151.781576	299.047967	200.909847	0.000000	300.000000	200.000000	0.000000	7.416360	10.834600	2232.591248	2031.317153	2125.499926	-1354.976975				-505.000000	200.000000	0.000000	-0.543330	0.357340	-2.359620	368.881879	963.106227	-117.105615
528				900.000000	200.000000	0.000000	0.313880	0.641820	-1.129700	-63.191886	-92.930477	161.718940	298.998632	200.970147	0.000000	300.000000	200.000000	0.000000	7.324800	10.407320	2231.446838	2164.830956	2234.499922	-1361.080475				-505.000000	200.000000	0.000000	1.086660	2.680050	3.932700	741.564450	1388.784156	-115.031763
529				900.000000	200.000000	0.000000	0.269040	0.619300	-1.824900	-80.921608	-75.239520	140.057509	299.042856	201.008335	0.000000	300.000000	200.000000	0.000000	7.446880	10.773560	2232.057190	2250.661259	2136.399925	-1336.666476				-505.000000	200.000000	0.000000	4.889970	-0.714680	2.359620	-274.688521	-32.991332	-236.045824
530				900.000000	200.000000	0.000000	0.358720	0.641820	-0.999350	-63.056844	-125.294033	192.998067	298.942658	200.963642	0.000000	300.000000	200.000000	0.000000	7.599480	10.620960	2226.716610	2145.757556	2354.399918	-1452.632974				-505.000000	200.000000	0.000000	1.448880	1.250690	9.438480	1002.962345	698.791203	-57.673104
531				900.000000	200.000000	0.000000	0.493240	0.563000	-1.694550	-58.981818	-94.725241	156.640500	299.048227	200.879706	0.000000	300.000000	200.000000	0.000000	7.630000	10.346280	2233.201600	1964.560251	2125.499926	-1428.218974				-505.000000	200.000000	0.000000	2.716650	0.536010	11.011560	-82.501112	1813.715658	59.035440
532				900.000000	200.000000	0.000000	0.493240	0.686860	-1.173150	-17.156321	-59.748354	161.575010	298.964297	200.961731	0.000000	300.000000	200.000000	0.000000	7.813120	9.919000	2231.141662	2145.757556	2310.799919	-1318.355976				-505.000000	200.000000	0.000000	1.448880	2.144040	9.438480	709.570948	301.081181	-644.266302
533				900.000000	200.000000	0.000000	0.504450	0.641820	-1.433850	-31.342744	-39.703651	154.292529	299.106004	200.987343	0.000000	300.000000	200.000000	0.000000	6.989080	9.613800	2231.217956	2202.977757	1994.699930	-1391.597975				-505.000000	200.000000	0.000000	1.811100	-1.786700	5.505780	471.407255	1741.165463	-530.537354
534				900.000000	200.000000	0.000000	0.504450	0.698120	-1.955250	-9.461829	-49.350688	180.851149	299.047609	200.995653	0.000000	300.000000	200.000000	0.000000	7.263760	11.170320	2231.752014	2222.051158	2125.499926	-1373.287475				-505.000000	200.000000	0.000000	0.543330	-1.965370	6.292320	-581.685160	1021.711751	-530.605491
535				900.000000	200.000000	0.000000	0.302670	0.608040	-0.912450	-124.665829	-82.538952	149.650837	299.023389	200.935637	0.000000	300.000000	200.000000	0.000000	7.630000	10.926160	2232.209778	2088.537354	2179.999924	-1434.322474				-505.000000	200.000000	0.000000	0.181110	-0.536010	9.438480	199.953117	1305.783991	-411.731853
536				900.000000	200.000000	0.000000	0.381140	0.540480	-1.303500	-31.360352	-70.208760	156.735692	299.018372	200.965675	0.000000	300.000000	200.000000	0.000000	7.660520	10.804080	2231.904602	2155.294256	2190.899923	-1428.218974				-505.000000	200.000000	0.000000	1.267770	1.429360	-3.146160	86.238880	2312.533079	177.487337
537				900.000000	200.000000	0.000000	0.459610	0.585520	-1.520750	-65.915448	-32.710352	161.515604	299.004197	200.926775	0.000000	300.000000	200.000000	0.000000	7.446880	11.048240	2232.972718	2069.463954	2223.599922	-1391.597975				-505.000000	200.000000	0.000000	0.724440	1.072020	1.573080	-1440.614248	1943.221395	59.703490
538				900.000000	200.000000	0.000000	0.425980	0.551740	-1.781450	-67.576594	-91.874657	156.699709	299.038006	200.957031	0.000000	300.000000	200.000000	0.000000	7.691040	11.322920	2232.133484	2136.220856	2147.299925	-1367.183975	-522.203526	172.783207	0.000000	-505.000000	200.000000	0.000000	1.448880	-1.429360	24.382739	-663.619964	419.469086	-295.192866
539				900.000000	200.000000	0.000000	0.482030	0.641820	-1.390400	-75.523562	-130.008263	178.412357	298.945513	200.884157	0.000000	300.000000	200.000000	0.000000	7.630000	10.285240	2232.743836	1974.096951	2354.399918	-1330.562976				-505.000000	200.000000	0.000000	1.811100	-0.893350	-0.786540	-285.751535	2542.556918	116.495520
540				900.000000	200.000000	0.000000	0.381140	0.585520	-0.869000	-73.281296	-101.008665	137.500298	299.018238	200.952987	0.000000	300.000000	200.000000	0.000000	7.691040	10.407320	2231.599426	2126.684155	2190.899923	-1391.597975				-505.000000	200.000000	0.000000	1.267770	1.608030	11.011560	793.078831	973.397330	118.912796
541				900.000000	200.000000	0.000000	0.425980	0.540480	-0.912450	-79.201587	-11.627308	166.327878	299.111072	200.935861	0.000000	300.000000	200.000000	0.000000	7.538440	10.498880	2231.675720	2088.537354	1983.799931	-1348.873476				-505.000000	200.000000	0.000000	0.905550	-1.786700	4.719240	934.608340	603.576651	-412.976713
542				900.000000	200.000000	0.000000	0.358720	0.596780	-1.433850	-93.505444	-74.230249	171.269239	299.028538	200.935381	0.000000	300.000000	200.000000	0.000000	7.538440	10.590440	2232.820130	2088.537354	2169.099924	-1409.908474				-505.000000	200.000000	0.000000	1.992210	-0.714680	1.573080	999.224577	1468.798615	-294.558101
543				900.000000	200.000000	0.000000	0.369930	0.641820	-1.433850	-79.589107	-18.966207	185.757473	299.042922	200.892914	0.000000	300.000000	200.000000	0.000000	7.843640	10.437840	2232.209778	1993.170352	2136.399925	-1477.046973				-505.000000	200.000000	0.000000	0.905550	0.893350	0.000000	517.320616	740.625217	177.007641
544				900.000000	200.000000	0.000000	0.381140	0.484180	-0.869000	-145.803491	-55.414935	173.550954	299.018540	200.875794	0.000000	300.000000	200.000000	0.000000	7.660520	9.705360	2232.286072	1955.023551	2190.899923	-1391.597975				-505.000000	200.000000	0.000000	-0.724440	0.000000	0.786540	-926.465092	1766.499531	-234.918439
545				900.000000	200.000000	0.000000	0.392350	0.664340	-1.346950	-114.756477	-90.893859	161.658588	298.969570	200.999824	0.000000	300.000000	200.000000	0.000000	7.477400	9.735880	2231.980896	2231.587858	2299.899920	-1361.080475				-505.000000	200.000000	0.000000	1.811100	0.536010	6.292320	-1009.406667	547.288970	-410.844905
546				900.000000	200.000000	0.000000	0.291460	0.788200	-1.346950	-69.450619	-76.607269	188.384561	298.994469	200.990804	0.000000	300.000000	200.000000	0.000000	6.958560	11.445000	2233.049012	2212.514458	2245.399921	-1287.838477				-505.000000	200.000000	0.000000	1.629990	0.357340	9.438480	138.193724	1085.542259	58.952815
547				900.000000	200.000000	0.000000	0.280250	0.698120	-1.173150	-113.185359	-10.449666	149.757839	298.998906	200.918610	0.000000	300.000000	200.000000	0.000000	7.721560	11.261880	2232.057190	2050.390553	2234.499922	-1330.562976				-505.000000	200.000000	0.000000	1.992210	-0.536010	-4.719240	-1190.971523	1607.340034	-59.412149
548				900.000000	200.000000	0.000000	0.425980	0.517960	-1.781450	-121.234547	-31.083018	163.897274	298.954991	200.961303	0.000000	300.000000	200.000000	0.000000	7.843640	11.078760	2232.133484	2145.757556	2332.599918	-1434.322474				-505.000000	200.000000	0.000000	2.173320	0.178670	5.505780	1516.859809	1719.247532	-117.492505
549				900.000000	200.000000	0.000000	0.347510	0.540480	-0.912450	-63.119466	-43.857703	151.951212	298.984221	201.016915	0.000000	300.000000	200.000000	0.000000	7.538440	10.987200	2231.980896	2269.734659	2267.199921	-1403.804975				-505.000000	200.000000	0.000000	1.448880	-0.893350	1.573080	-169.746764	971.395482	-59.707798
550				900.000000	200.000000	0.000000	0.369930	0.585520	-1.390400	-57.739345	-84.864225	173.656813	298.984221	200.957096	0.000000	300.000000	200.000000	0.000000	7.935200	11.292400	2231.980896	2136.220856	2267.199921	-1348.873476				-505.000000	200.000000	0.000000	3.259980	-0.178670	3.146160	1842.496401	1258.022996	-0.430356
551				900.000000	200.000000	0.000000	0.325090	0.563000	-1.520750	-54.781231	-87.962458	161.634024	299.052558	200.867398	0.000000	300.000000	200.000000	0.000000	7.660520	11.231360	2231.904602	1935.950150	2114.599926	-1428.218974				-505.000000	200.000000	0.000000	2.716650	-0.536010	5.505780	547.086507	1288.660613	351.738586
552				900.000000	200.000000	0.000000	0.459610	0.563000	-1.911800	-99.412191	-98.204285	168.723641	299.042922	200.901458	0.000000	300.000000	200.000000	0.000000	7.630000	10.468360	2232.209778	2012.243752	2136.399925	-1391.597975				-505.000000	200.000000	0.000000	0.362220	0.178670	1.573080	937.465183	-288.550798	-704.788604
553				900.000000	200.000000	0.000000	0.291460	0.439140	-1.129700	-87.620370	-46.413492	159.144014	299.028206	200.986972	0.000000	300.000000	200.000000	0.000000	7.355320	10.529400	2232.057190	2202.977757	2169.099924	-1342.769976				-505.000000	200.000000	0.000000	-0.905550	-0.536010	3.932700	-147.935351	2304.752820	-587.877216
554				900.000000	200.000000	0.000000	0.414770	0.653080	-1.173150	-90.916925	-81.846809	190.540811	299.008639	201.004097	0.000000	300.000000	200.000000	0.000000	7.446880	10.529400	2231.980896	2241.124558	2212.699923	-1342.769976				-505.000000	200.000000	0.000000	2.716650	0.536010	6.292320	1770.177379	757.634158	-410.917349
555				900.000000	200.000000	0.000000	0.459610	0.585520	-1.824900	-106.435850	-138.812862	168.744585	298.998666	200.893188	0.000000	300.000000	200.000000	0.000000	7.385840	11.017720	2231.523132	1993.170352	2234.499922	-1342.769976				-505.000000	200.000000	0.000000	2.897760	0.357340	0.000000	21.622643	752.646604	235.083690
556				900.000000	200.000000	0.000000	0.392350	0.765680	-1.129700	-106.337694	-40.436202	152.114194	299.057377	200.918736	0.000000	300.000000	200.000000	0.000000	7.294280	10.132640	2231.752014	2050.390553	2103.699926	-1428.218974				-505.000000	200.000000	0.000000	1.086660	-0.357340	5.505780	-600.262190	459.301251	-235.402443
557				900.000000	200.000000	0.000000	0.448400	0.630560	-1.433850	-116.237565	-82.989241	161.569105	299.033321	200.995279	0.000000	300.000000	200.000000	0.000000	7.263760	9.949520	2232.591248	2222.051158	2158.199924	-1428.218974				-505.000000	200.000000	0.000000	0.905550	-0.714680	0.786540	999.161654	2728.428900	292.969818
558				900.000000	200.000000	0.000000	0.381140	0.720640	-1.998700	-44.764242	-64.496254	152.083921	299.091690	200.935701	0.000000	300.000000	200.000000	0.000000	7.477400	9.674840	2232.057190	2088.537354	2027.399929	-1306.148976				-505.000000	200.000000	0.000000	2.173320	-1.608030	1.573080	1524.247978	662.419605	-882.861366
559				900.000000	200.000000	0.000000	0.392350	0.698120	-1.433850	-33.044840	-80.681102	178.557624	299.003380	200.927536	0.000000	300.000000	200.000000	0.000000	7.446880	9.980040	2231.141662	2069.463954	2223.599922	-1446.529474				-505.000000	200.000000	0.000000	1.811100	-0.714680	10.225020	-505.691293	1073.836868	-353.287711
560				900.000000	200.000000	0.000000	0.347510	0.529220	-1.520750	-100.398124	-134.479443	171.218021	298.945080	200.995619	0.000000	300.000000	200.000000	0.000000	7.355320	11.383960	2231.828308	2222.051158	2354.399918	-1434.322474				-505.000000	200.000000	0.000000	-0.543330	0.536010	14.157719	149.382584	2935.981382	-234.424255
561				900.000000	200.000000	0.000000	0.336300	0.664340	-1.477300	-54.583566	-128.992254	166.535976	298.989553	200.918234	0.000000	300.000000	200.000000	0.000000	7.568960	11.109280	2232.972718	2050.390553	2256.299921	-1354.976975				-505.000000	200.000000	0.000000	0.181110	-0.178670	12.584640	-241.436554	1170.228278	-117.672244
562				900.000000	200.000000	0.000000	0.358720	0.675600	-1.303500	-29.816641	-79.417444	159.294241	299.008469	201.004268	0.000000	300.000000	200.000000	0.000000	7.752080	10.987200	2231.599426	2241.124558	2212.699923	-1403.804975				-505.000000	200.000000	0.000000	0.724440	1.072020	8.651940	297.192089	1141.083513	-527.737496
563				900.000000	200.000000	0.000000	0.459610	0.596780	-1.303500	-37.082979	-129.165824	156.706756	299.057635	201.008197	0.000000	300.000000	200.000000	0.000000	7.446880	11.292400	2232.362366	2250.661259	2103.699926	-1367.183975				-505.000000	200.000000	0.000000	-0.181110	0.357340	3.932700	-557.142750	-788.193211	-587.087382
564				900.000000	200.000000	0.000000	0.403560	0.608040	-1.303500	-72.804064	-71.132015	164.004276	299.047870	200.892853	0.000000	300.000000	200.000000	0.000000	7.263760	11.231360	2232.362366	1993.170352	2125.499926	-1397.701475				-505.000000	200.000000	0.000000	1.811100	0.893350	7.078860	-61.193085	546.542544	-351.761691
565				900.000000	200.000000	0.000000	0.302670	0.506700	-1.694550	-113.567145	-122.339358	173.653192	299.091659	201.004097	0.000000	300.000000	200.000000	0.000000	7.691040	10.468360	2231.980896	2241.124558	2027.399929	-1312.252476				-505.000000	200.000000	0.000000	1.267770	0.536010	-1.573080	1422.100141	1780.760197	-175.825044
566				900.000000	200.000000	0.000000	0.381140	0.630560	-1.694550	-88.363939	-44.515234	168.867767	298.988793	200.914650	0.000000	300.000000	200.000000	0.000000	7.721560	10.834600	2231.294250	2040.853853	2256.299921	-1428.218974				-505.000000	200.000000	0.000000	0.724440	-0.357340	0.786540	441.704287	883.407763	-117.885268
567				900.000000	200.000000	0.000000	0.392350	0.551740	-1.824900	-103.806380	-115.779215	207.337412	299.047902	200.986803	0.000000	300.000000	200.000000	0.000000	7.507920	10.773560	2232.438660	2202.977757	2125.499926	-1330.562976				-505.000000	200.000000	0.000000	0.905550	0.357340	2.359620	1759.051441	2726.936047	-587.174315
568				900.000000	200.000000	0.000000	0.437190	0.664340	-1.433850	-54.538552	-67.329703	166.431454	298.998837	200.969948	0.000000	300.000000	200.000000	0.000000	7.477400	10.773560	2231.904602	2164.830956	2234.499922	-1477.046973				-505.000000	200.000000	0.000000	1.811100	1.072020	7.865400	-281.950844	2666.916235	353.337051
569				900.000000	200.000000	0.000000	0.358720	0.686860	-1.086250	-109.538488	-59.355607	188.220634	298.979302	200.935765	0.000000	300.000000	200.000000	0.000000	7.630000	9.369640	2231.904602	2088.537354	2278.099920	-1403.804975				-505.000000	200.000000	0.000000	1.086660	-1.608030	13.371180	-212.048202	1644.967053	-60.357052
570				900.000000	200.000000	0.000000	0.526870	0.563000	-1.607650	-78.994441	-75.927062	185.521580	299.023256	200.978494	0.000000	300.000000	200.000000	0.000000	8.026760	11.078760	2231.904602	2183.904357	2179.999924	-1416.011974				-505.000000	200.000000	0.000000	1.992210	0.714680	11.011560	623.206221	929.561468	-410.689836
571				900.000000	200.000000	0.000000	0.358720	0.675600	-1.346950	-94.190139	-150.300615	188.210162	299.067114	200.995687	0.000000	300.000000	200.000000	0.000000	7.172200	10.132640	2231.675720	2222.051158	2081.899927	-1416.011974				-505.000000	200.000000	0.000000	0.362220	-0.536010	2.359620	-495.509203	1964.392900	-353.002243
572				900.000000	200.000000	0.000000	0.246620	0.517960	-1.303500	-92.595679	-49.471316	166.492751	299.062614	200.939748	0.000000	300.000000	200.000000	0.000000	7.416360	11.322920	2232.591248	2098.074055	2092.799927	-1403.804975				-505.000000	200.000000	0.000000	1.267770	-1.786700	6.292320	-802.505842	845.305881	-647.982085
573				900.000000	200.000000	0.000000	0.414770	0.450400	-1.303500	-79.295679	-71.593643	168.665377	299.042922	200.905730	0.000000	300.000000	200.000000	0.000000	7.599480	10.865120	2232.209778	2021.780453	2136.399925	-1367.183975				-505.000000	200.000000	0.000000	1.267770	0.893350	-6.292320	401.001228	857.248704	-939.159211
574				900.000000	200.000000	0.000000	0.504450	0.608040	-1.868350	-65.348188	-54.497475	173.538394	299.013927	201.007956	0.000000	300.000000	200.000000	0.000000	7.507920	11.078760	2232.896424	2250.661259	2201.799923	-1367.183975				-505.000000	200.000000	0.000000	1.267770	1.072020	1.573080	-282.454229	2175.484513	-292.804568
575				900.000000	200.000000	0.000000	0.425980	0.698120	-1.173150	-68.959527	-107.638286	200.209725	299.018305	200.944375	0.000000	300.000000	200.000000	0.000000	7.782600	10.987200	2231.752014	2107.610755	2190.899923	-1312.252476				-505.000000	200.000000	0.000000	2.173320	1.072020	4.719240	-282.202537	792.003907	-410.365209
576				900.000000	200.000000	0.000000	0.403560	0.664340	-1.346950	-26.304812	-172.411006	168.875955	299.013724	200.961172	0.000000	300.000000	200.000000	0.000000	7.721560	11.170320	2232.438660	2145.757556	2201.799923	-1373.287475				-505.000000	200.000000	0.000000	2.354430	-0.178670	11.011560	221.701607	1570.493574	117.130285
577				900.000000	200.000000	0.000000	0.381140	0.608040	-1.086250	-92.681644	-100.806622	180.895124	299.023556	200.922662	0.000000	300.000000	200.000000	0.000000	7.446880	10.376800	2232.591248	2059.927254	2179.999924	-1391.597975				-505.000000	200.000000	0.000000	1.267770	-0.178670	-3.146160	104.752987	1119.403013	234.705415
578				900.000000	200.000000	0.000000	0.336300	0.596780	-1.607650	-109.767622	-27.551630	123.099264	299.052752	200.931301	0.000000	300.000000	200.000000	0.000000	7.294280	10.254720	2232.362366	2079.000654	2114.599926	-1324.459476				-505.000000	200.000000	0.000000	1.448880	-0.536010	6.292320	83.885423	834.346916	-235.600979
579				900.000000	200.000000	0.000000	0.392350	0.484180	-1.824900	-14.116306	-80.317426	156.671719	299.013387	200.914494	0.000000	300.000000	200.000000	0.000000	7.324800	10.987200	2231.675720	2040.853853	2201.799923	-1336.666476				-505.000000	200.000000	0.000000	0.543330	-2.144040	0.786540	1607.567092	1026.936736	-354.542752
580				900.000000	200.000000	0.000000	0.358720	0.675600	-1.260050	-78.017989	-125.051582	142.426620	298.984949	200.913713	0.000000	300.000000	200.000000	0.000000	7.294280	10.376800	2233.583070	2040.853853	2267.199921	-1324.459476				-505.000000	200.000000	0.000000	3.441090	-0.357340	11.798100	1021.665222	1238.853340	-470.567192
581				900.000000	200.000000	0.000000	0.336300	0.472920	-1.738000	-90.880038	-67.958164	159.128975	298.965005	200.918359	0.000000	300.000000	200.000000	0.000000	7.568960	9.674840	2232.667542	2050.390553	2310.799919	-1422.115474				-505.000000	200.000000	0.000000	-0.724440	-1.072020	13.371180	399.465772	959.136664	351.505200
582				900.000000	200.000000	0.000000	0.381140	0.427880	-0.955900	-87.904000	-95.861878	173.498595	298.984394	200.909941	0.000000	300.000000	200.000000	0.000000	7.904680	9.857960	2232.362366	2031.317153	2267.199921	-1483.150473				-505.000000	200.000000	0.000000	0.362220	-0.357340	3.146160	326.077055	1168.226429	-411.576784
583				900.000000	200.000000	0.000000	0.313880	0.743160	-1.260050	-75.235869	-87.743281	178.680807	299.003414	200.995892	0.000000	300.000000	200.000000	0.000000	7.263760	11.109280	2231.217956	2222.051158	2223.599922	-1342.769976				-505.000000	200.000000	0.000000	1.267770	1.965370	8.651940	1509.408716	577.926588	60.507813
584				900.000000	200.000000	0.000000	0.381140	0.698120	-1.477300	-69.274626	-100.442946	185.798218	298.998426	201.008818	0.000000	300.000000	200.000000	0.000000	7.385840	11.597600	2230.989074	2250.661259	2234.499922	-1373.287475				-505.000000	200.000000	0.000000	1.811100	-1.072020	9.438480	167.519152	942.013287	-177.394531
585				900.000000	200.000000	0.000000	0.291460	0.563000	-0.912450	-82.294744	-173.264783	176.126825	298.984325	200.952726	0.000000	300.000000	200.000000	0.000000	7.630000	11.353440	2232.209778	2126.684155	2267.199921	-1446.529474				-505.000000	200.000000	0.000000	-0.724440	-0.357340	6.292320	-252.751261	833.284494	-646.466246
586				900.000000	200.000000	0.000000	0.392350	0.484180	-1.911800	-90.596408	-125.830338	166.310360	298.975329	200.977625	0.000000	300.000000	200.000000	0.000000	7.385840	10.682000	2233.888246	2183.904357	2288.999920	-1409.908474				-505.000000	200.000000	0.000000	1.629990	1.250690	-0.786540	1002.144343	1360.385818	-233.919889
587				900.000000	200.000000	0.000000	0.526870	0.551740	-0.912450	-98.840551	-86.705538	156.595187	298.998495	200.961731	0.000000	300.000000	200.000000	0.000000	7.385840	11.048240	2231.141662	2145.757556	2234.499922	-1312.252476				-505.000000	200.000000	0.000000	1.267770	0.714680	4.719240	1433.414848	1509.648771	118.065007
588				900.000000	200.000000	0.000000	0.313880	0.776940	-1.651100	-17.962513	-92.445575	159.434941	299.013758	200.948324	0.000000	300.000000	200.000000	0.000000	7.263760	10.620960	2232.514954	2117.147455	2201.799923	-1336.666476				-505.000000	200.000000	0.000000	1.629990	0.893350	6.292320	-408.704014	1353.667980	-234.259005
589				900.000000	200.000000	0.000000	0.437190	0.641820	-1.433850	-31.342744	-138.253283	207.374732	299.032957	201.004200	0.000000	300.000000	200.000000	0.000000	7.324800	10.468360	2231.752014	2241.124558	2158.199924	-1434.322474				-505.000000	200.000000	0.000000	2.354430	-0.893350	9.438480	409.962478	1571.986427	292.684350
590				900.000000	200.000000	0.000000	0.280250	0.472920	-1.216600	-138.586231	-86.398806	168.825684	299.008842	200.909910	0.000000	300.000000	200.000000	0.000000	7.477400	10.682000	2232.438660	2031.317153	2212.699923	-1391.597975				-505.000000	200.000000	0.000000	2.173320	0.714680	8.651940	-303.510564	257.991746	-410.704325
591				900.000000	200.000000	0.000000	0.414770	0.574260	-1.173150	-106.224324	-31.187109	168.780567	298.999042	200.961205	0.000000	300.000000	200.000000	0.000000	7.019600	10.315760	2232.362366	2145.757556	2234.499922	-1318.355976				-505.000000	200.000000	0.000000	3.259980	0.714680	8.651940	-650.958570	324.807960	176.649729
592				900.000000	200.000000	0.000000	0.325090	0.799460	-1.173150	-44.683695	-108.549606	161.853931	298.964828	200.944149	0.000000	300.000000	200.000000	0.000000	7.630000	10.468360	2232.286072	2107.610755	2310.799919	-1342.769976				-505.000000	200.000000	0.000000	0.905550	1.608030	6.292320	1719.229307	867.223812	-468.499213
593				900.000000	200.000000	0.000000	0.381140	0.675600	-1.477300	-86.284121	-125.772795	164.090334	299.003312	200.944698	0.000000	300.000000	200.000000	0.000000	7.324800	9.735880	2230.989074	2107.610755	2223.599922	-1385.494475				-505.000000	200.000000	0.000000	0.724440	-0.178670	10.225020	-704.889331	-451.249428	587.213474
594				900.000000	200.000000	0.000000	0.358720	0.608040	-1.173150	-76.689552	-49.142850	185.737671	298.970028	200.935317	0.000000	300.000000	200.000000	0.000000	7.385840	9.247560	2232.972718	2088.537354	2299.899920	-1397.701475				-505.000000	200.000000	0.000000	1.448880	-1.250690	1.573080	-538.817413	-486.874599	-1.302815
595				900.000000	200.000000	0.000000	0.448400	0.551740	-1.520750	-111.532341	-82.908424	185.592404	299.042889	200.957031	0.000000	300.000000	200.000000	0.000000	7.294280	11.017720	2232.133484	2136.220856	2136.399925	-1434.322474				-505.000000	200.000000	0.000000	0.724440	0.714680	11.798100	623.269144	342.677764	235.596671
596				900.000000	200.000000	0.000000	0.392350	0.675600	-1.824900	-102.726355	-105.647275	180.946341	299.037512	200.987444	0.000000	300.000000	200.000000	0.000000	7.477400	9.796920	2230.989074	2202.977757	2147.299925	-1306.148976				-505.000000	200.000000	0.000000	2.173320	-0.714680	7.865400	652.279957	921.588209	-118.340294
597				900.000000	200.000000	0.000000	0.347510	0.585520	-1.781450	-74.226594	-32.917593	180.909021	299.047414	200.961665	0.000000	300.000000	200.000000	0.000000	7.416360	11.567080	2231.294250	2145.757556	2125.499926	-1391.597975				-505.000000	200.000000	0.000000	-0.905550	0.178670	11.798100	475.019177	1236.728497	-117.246195
598				900.000000	200.000000	0.000000	0.392350	0.720640	-1.433850	-156.753903	-75.615132	178.578568	298.979233	200.935829	0.000000	300.000000	200.000000	0.000000	7.660520	10.926160	2231.752014	2088.537354	2278.099920	-1440.425974				-505.000000	200.000000	0.000000	2.354430	1.608030	4.719240	1140.023451	515.904927	-527.359222
599				900.000000	200.000000	0.000000	0.269040	0.619300	-0.999350	-100.168989	-76.007281	156.925130	299.023323	200.965609	0.000000	300.000000	200.000000	0.000000	7.935200	11.078760	2232.057190	2155.294256	2179.999924	-1385.494475				-505.000000	200.000000	0.000000	1.629990	1.250690	-0.786540	-387.647679	564.965774	236.032900
600				900.000000	200.000000	0.000000	0.414770	0.619300	-1.477300	-112.725736	-127.157679	166.412794	299.062005	200.953182	0.000000	300.000000	200.000000	0.000000	7.416360	11.078760	2231.141662	2126.684155	2092.799927	-1287.838477				-505.000000	200.000000	0.000000	3.078870	0.714680	9.438480	275.632369	1130.440543	-704.497262
601				900.000000	200.000000	0.000000	0.470820	0.382840	-1.433850	-82.212843	-129.506226	183.002439	299.072125	200.944278	0.000000	300.000000	200.000000	0.000000	7.263760	11.536560	2231.980896	2107.610755	2070.999928	-1312.252476				-505.000000	200.000000	0.000000	1.629990	1.429360	13.371180	-259.887738	1612.090157	-57.518035
602				900.000000	200.000000	0.000000	0.201780	0.517960	-1.694550	-76.918686	-77.656948	142.442605	299.092186	200.930919	0.000000	300.000000	200.000000	0.000000	7.813120	10.437840	2233.277894	2079.000654	2027.399929	-1373.287475				-505.000000	200.000000	0.000000	2.354430	-0.357340	4.719240	557.834905	1178.754963	-470.480259
603				900.000000	200.000000	0.000000	0.403560	0.563000	-1.303500	-82.699872	-76.197985	202.516950	299.023189	200.901643	0.000000	300.000000	200.000000	0.000000	7.538440	9.980040	2231.752014	2012.243752	2179.999924	-1293.941977				-505.000000	200.000000	0.000000	2.535540	-1.608030	-9.438480	-908.768986	1711.511703	-177.961160
604				900.000000	200.000000	0.000000	0.336300	0.619300	-1.564200	-48.487281	-27.592038	166.494089	298.986437	200.916782	0.000000	300.000000	200.000000	0.000000	7.446880	10.407320	2226.106258	2040.853853	2256.299921	-1391.597975				-505.000000	200.000000	0.000000	1.811100	-0.178670	-0.786540	799.837768	951.716830	-587.755432
605				900.000000	200.000000	0.000000	0.526870	0.698120	-1.477300	-49.171975	-45.652468	161.550641	298.964757	200.939941	0.000000	300.000000	200.000000	0.000000	7.660520	10.895640	2232.133484	2098.074055	2310.799919	-1416.011974				-505.000000	200.000000	0.000000	2.897760	1.608030	5.505780	1255.902376	-578.278455	60.038298
606				900.000000	200.000000	0.000000	0.358720	0.574260	-1.564200	-86.526800	-58.911113	176.067615	299.013657	200.888611	0.000000	300.000000	200.000000	0.000000	7.141680	10.163160	2232.286072	1983.633652	2201.799923	-1428.218974				-505.000000	200.000000	0.000000	1.267770	0.536010	-2.359620	-778.466818	455.806550	-822.010129
607				900.000000	200.000000	0.000000	0.269040	0.540480	-1.564200	-95.958921	-29.888241	152.032507	298.959910	200.961271	0.000000	300.000000	200.000000	0.000000	8.026760	11.261880	2232.209778	2145.757556	2321.699919	-1403.804975				-505.000000	200.000000	0.000000	2.173320	0.357340	2.359620	832.523426	1191.953208	-704.763934
608				900.000000	200.000000	0.000000	0.269040	0.653080	-1.694550	-123.621337	-70.294775	137.679265	299.067177	201.021257	0.000000	300.000000	200.000000	0.000000	7.355320	11.109280	2231.828308	2279.271359	2081.899927	-1257.320977				-505.000000	200.000000	0.000000	-0.362220	-0.536010	-0.786540	199.135116	1480.934438	-646.664781
609				900.000000	200.000000	0.000000	0.381140	0.529220	-1.390400	-92.222021	-105.589732	149.496240	299.071998	201.017054	0.000000	300.000000	200.000000	0.000000	7.568960	11.109280	2231.675720	2269.734659	2070.999928	-1354.976975				-505.000000	200.000000	0.000000	1.448880	-1.250690	8.651940	40.828906	832.107637	-412.511506
610				900.000000	200.000000	0.000000	0.336300	0.529220	-0.999350	-71.714242	-169.964507	161.590995	299.047837	200.952693	0.000000	300.000000	200.000000	0.000000	7.355320	10.987200	2232.286072	2126.684155	2125.499926	-1416.011974				-505.000000	200.000000	0.000000	2.535540	0.357340	14.157719	-93.060741	1954.258925	-881.025207
611				900.000000	200.000000	0.000000	0.201780	0.517960	-1.477300	-56.590964	-82.924961	159.310225	298.964899	200.845831	0.000000	300.000000	200.000000	0.000000	7.477400	11.383960	2232.438660	1888.266649	2310.799919	-1306.148976				-505.000000	200.000000	0.000000	2.716650	2.680050	0.000000	277.985827	2884.725686	119.814233
612				900.000000	200.000000	0.000000	0.369930	0.540480	-1.694550	-88.052903	-130.175095	168.795606	299.067592	200.973821	0.000000	300.000000	200.000000	0.000000	7.507920	10.956680	2232.820130	2174.367657	2081.899927	-1391.597975				-505.000000	200.000000	0.000000	1.086660	0.714680	8.651940	43.937442	986.595575	-175.640997
613				900.000000	200.000000	0.000000	0.358720	0.596780	-1.955250	-98.066145	-119.339076	192.956180	299.037644	200.983035	0.000000	300.000000	200.000000	0.000000	7.233240	10.712520	2231.294250	2193.441057	2147.299925	-1354.976975				-505.000000	200.000000	0.000000	-0.905550	-1.786700	-0.786540	818.351876	188.111261	-177.855430
614				900.000000	200.000000	0.000000	0.280250	0.540480	-1.129700	-27.159765	-101.677533	166.478854	298.950215	200.952661	0.000000	300.000000	200.000000	0.000000	7.172200	10.132640	2232.362366	2126.684155	2343.499918	-1367.183975				-505.000000	200.000000	0.000000	2.535540	1.965370	-0.786540	3.045613	1305.590990	-644.522792
615				900.000000	200.000000	0.000000	0.269040	0.563000	-0.955900	-74.298698	-60.849780	152.053451	299.013758	200.935509	0.000000	300.000000	200.000000	0.000000	7.263760	10.315760	2232.514954	2088.537354	2201.799923	-1354.976975				-505.000000	200.000000	0.000000	1.267770	1.608030	-8.651940	-250.838266	1257.198006	-174.807697
616				900.000000	200.000000	0.000000	0.347510	0.585520	-1.738000	-42.017338	-88.683671	154.402760	299.115774	200.936053	0.000000	300.000000	200.000000	0.000000	7.385840	10.498880	2231.217956	2088.537354	1972.899931	-1306.148976				-505.000000	200.000000	0.000000	1.811100	1.786700	1.573080	1266.399082	684.337536	-174.681606
617				900.000000	200.000000	0.000000	0.437190	0.731900	-1.564200	-51.891473	-16.548778	185.771566	299.076756	200.953084	0.000000	300.000000	200.000000	0.000000	7.294280	10.376800	2231.370544	2126.684155	2060.099928	-1409.908474				-505.000000	200.000000	0.000000	0.905550	-0.178670	10.225020	916.534695	465.781658	234.734393
618				900.000000	200.000000	0.000000	0.538080	0.675600	-2.129050	-58.815622	-45.507968	171.156724	299.013084	200.923325	0.000000	300.000000	200.000000	0.000000	7.752080	9.796920	2230.989074	2059.927254	2201.799923	-1324.459476				-505.000000	200.000000	0.000000	2.354430	-0.536010	7.078860	-1190.027675	-149.184389	58.047071
619				900.000000	200.000000	0.000000	0.504450	0.664340	-1.607650	-58.739139	-110.465596	156.723133	298.915925	200.986938	0.000000	300.000000	200.000000	0.000000	7.568960	10.956680	2232.133484	2202.977757	2419.799915	-1373.287475				-505.000000	200.000000	0.000000	2.354430	1.965370	7.078860	698.570856	115.955626	471.629571
620				900.000000	200.000000	0.000000	0.414770	0.720640	-0.999350	-132.180580	-71.876503	164.097380	299.023356	200.952759	0.000000	300.000000	200.000000	0.000000	7.477400	9.888480	2232.133484	2126.684155	2179.999924	-1385.494475				-505.000000	200.000000	0.000000	1.267770	2.322710	8.651940	-437.840673	-217.493456	2.102830
621				900.000000	200.000000	0.000000	0.280250	0.641820	-1.607650	-103.892345	-50.573340	161.753780	299.042562	201.017193	0.000000	300.000000	200.000000	0.000000	7.660520	11.048240	2231.370544	2269.734659	2136.399925	-1342.769976				-505.000000	200.000000	0.000000	2.354430	0.357340	7.078860	138.004954	1309.085692	-411.057929
622				900.000000	200.000000	0.000000	0.313880	0.608040	-1.173150	-100.812733	-57.428279	190.603445	298.999008	200.952693	0.000000	300.000000	200.000000	0.000000	7.080640	11.536560	2232.286072	2126.684155	2234.499922	-1428.218974				-505.000000	200.000000	0.000000	0.181110	0.000000	11.798100	-1273.032173	-154.725369	-176.246785
623				900.000000	200.000000	0.000000	0.257830	0.630560	-1.173150	-75.762178	-65.252079	176.224496	299.028173	200.918642	0.000000	300.000000	200.000000	0.000000	7.568960	10.834600	2231.980896	2050.390553	2169.099924	-1416.011974				-505.000000	200.000000	0.000000	1.811100	0.000000	-0.786540	579.017086	951.716830	293.575605
624				900.000000	200.000000	0.000000	0.414770	0.574260	-1.129700	-65.974007	-127.480947	154.322607	299.043183	200.952466	0.000000	300.000000	200.000000	0.000000	7.416360	10.987200	2232.820130	2126.684155	2136.399925	-1403.804975				-505.000000	200.000000	0.000000	1.448880	-0.357340	6.292320	1252.856763	171.496879	117.033171
625				900.000000	200.000000	0.000000	0.302670	0.495440	-1.173150	-73.285359	-143.088140	183.281361	299.077261	200.973921	0.000000	300.000000	200.000000	0.000000	7.507920	11.322920	2232.591248	2174.367657	2060.099928	-1348.873476				-505.000000	200.000000	0.000000	1.086660	0.714680	3.146160	-535.583030	1256.960575	-293.129195
626				900.000000	200.000000	0.000000	0.358720	0.619300	-0.999350	-68.004747	-130.360003	168.880522	299.057700	200.952596	0.000000	300.000000	200.000000	0.000000	7.477400	10.834600	2232.514954	2126.684155	2103.699926	-1330.562976				-505.000000	200.000000	0.000000	0.362220	-1.429360	7.078860	608.971747	1031.924290	-295.105934
627				900.000000	200.000000	0.000000	0.381140	0.630560	-1.651100	-108.421576	-85.083402	161.638787	299.004197	200.965213	0.000000	300.000000	200.000000	0.000000	7.538440	10.254720	2232.972718	2155.294256	2223.599922	-1403.804975				-505.000000	200.000000	0.000000	0.181110	0.000000	-0.786540	231.569081	652.637498	-646.199574
628				900.000000	200.000000	0.000000	0.235410	0.551740	-1.173150	-151.377530	-59.262854	149.668160	298.989208	200.935637	0.000000	300.000000	200.000000	0.000000	7.752080	10.285240	2232.209778	2088.537354	2256.299921	-1361.080475				-505.000000	200.000000	0.000000	2.354430	1.250690	6.292320	1234.342656	1044.692103	118.486748
629				900.000000	200.000000	0.000000	0.459610	0.608040	-1.607650	-93.221814	-113.685055	161.536548	299.018204	200.944472	0.000000	300.000000	200.000000	0.000000	7.416360	10.620960	2231.523132	2107.610755	2190.899923	-1348.873476				-505.000000	200.000000	0.000000	2.897760	0.714680	8.651940	-187.694562	1804.995972	-586.994576
630				900.000000	200.000000	0.000000	0.369930	0.653080	-1.564200	-83.280993	-49.240801	190.587265	298.984186	200.965675	0.000000	300.000000	200.000000	0.000000	7.721560	9.980040	2231.904602	2155.294256	2267.199921	-1348.873476				-505.000000	200.000000	0.000000	2.354430	-1.965370	0.000000	-582.188546	2376.363588	585.387496
631				900.000000	200.000000	0.000000	0.392350	0.608040	-1.433850	-109.123879	-50.285282	178.473850	298.974629	200.944117	0.000000	300.000000	200.000000	0.000000	7.599480	10.071600	2232.362366	2107.610755	2288.999920	-1324.459476				-505.000000	200.000000	0.000000	0.724440	-0.178670	9.438480	-241.688247	2068.327138	293.492980
632				900.000000	200.000000	0.000000	0.269040	0.619300	-1.738000	-96.913700	-24.660637	195.479692	298.975084	200.930887	0.000000	300.000000	200.000000	0.000000	7.538440	9.613800	2233.354188	2079.000654	2288.999920	-1336.666476				-505.000000	200.000000	0.000000	0.905550	0.000000	10.225020	695.714013	863.491680	58.671655
633				900.000000	200.000000	0.000000	0.347510	0.517960	-1.173150	-116.583818	-74.011072	171.207550	299.042987	200.982565	0.000000	300.000000	200.000000	0.000000	7.446880	10.071600	2232.362366	2193.441057	2136.399925	-1379.390975				-505.000000	200.000000	0.000000	2.716650	0.000000	0.786540	115.878925	-165.130909	58.526767
634				900.000000	200.000000	0.000000	0.269040	0.574260	-1.694550	-118.826085	-75.360745	154.473583	299.013455	200.974254	0.000000	300.000000	200.000000	0.000000	7.294280	11.231360	2231.828308	2174.367657	2201.799923	-1391.597975				-505.000000	200.000000	0.000000	1.086660	-0.178670	8.651940	-125.935168	1119.165582	-176.488787
635				900.000000	200.000000	0.000000	0.325090	0.596780	-1.564200	-113.743138	-128.449809	144.797818	299.023523	200.926965	0.000000	300.000000	200.000000	0.000000	7.477400	11.445000	2232.514954	2069.463954	2179.999924	-1373.287475				-505.000000	200.000000	0.000000	1.086660	2.680050	-1.573080	-532.852033	1394.009141	-996.193243
636				900.000000	200.000000	0.000000	0.190570	0.439140	-1.477300	-63.857302	-52.067513	159.248536	298.974804	200.871344	0.000000	300.000000	200.000000	0.000000	7.416360	11.109280	2232.743836	1945.486851	2288.999920	-1373.287475				-505.000000	200.000000	0.000000	3.803310	1.072020	-3.146160	1338.592258	1098.547504	-586.727904
637				900.000000	200.000000	0.000000	0.369930	0.585520	-1.216600	-117.867242	-85.025859	185.705114	299.032825	200.888945	0.000000	300.000000	200.000000	0.000000	7.721560	11.048240	2231.446838	1983.633652	2158.199924	-1403.804975				-505.000000	200.000000	0.000000	1.448880	-0.714680	11.011560	536.715648	1095.008372	-235.770536
638				900.000000	200.000000	0.000000	0.403560	0.574260	-1.824900	-50.612113	-111.174873	183.250141	299.125694	200.940166	0.000000	300.000000	200.000000	0.000000	7.507920	10.834600	2231.599426	2098.074055	1951.099932	-1361.080475				-505.000000	200.000000	0.000000	1.448880	-0.178670	0.786540	220.883605	707.001894	-411.494159
639				900.000000	200.000000	0.000000	0.369930	0.574260	-1.520750	-50.297014	-110.072849	171.236681	299.018473	200.918579	0.000000	300.000000	200.000000	0.000000	7.691040	10.865120	2232.133484	2050.390553	2190.899923	-1416.011974				-505.000000	200.000000	0.000000	0.724440	-0.178670	8.651940	1263.856854	1273.653521	-528.924401
640				900.000000	200.000000	0.000000	0.414770	0.439140	-1.520750	-84.004967	-15.665931	154.196945	298.969817	200.969683	0.000000	300.000000	200.000000	0.000000	7.935200	11.139800	2232.514954	2164.830956	2299.899920	-1452.632974				-505.000000	200.000000	0.000000	-0.543330	-0.357340	5.505780	326.265825	1618.491999	-470.248439
641				900.000000	200.000000	0.000000	0.493240	0.698120	-1.564200	-73.385185	-89.780497	144.717861	298.950179	200.944149	0.000000	300.000000	200.000000	0.000000	7.355320	9.980040	2232.286072	2107.610755	2343.499918	-1464.839973				-505.000000	200.000000	0.000000	-0.181110	0.357340	7.078860	-93.627050	269.381142	411.562295
642				900.000000	200.000000	0.000000	0.425980	0.731900	-1.129700	-91.646634	-127.942574	217.108761	298.994057	200.986938	0.000000	300.000000	200.000000	0.000000	7.538440	10.620960	2232.133484	2202.977757	2245.399921	-1397.701475				-505.000000	200.000000	0.000000	2.535540	-0.893350	5.505780	62.199856	901.909557	292.669861
643				900.000000	200.000000	0.000000	0.392350	0.709380	-2.042150	-73.416654	-130.775082	168.929456	298.964934	200.944052	0.000000	300.000000	200.000000	0.000000	7.172200	9.644320	2232.514954	2107.610755	2310.799919	-1470.943473				-505.000000	200.000000	0.000000	0.905550	-0.357340	-2.359620	-137.627415	1273.144525	-59.155658
644				900.000000	200.000000	0.000000	0.179360	0.574260	-1.738000	-90.727387	-41.231494	176.253432	298.926022	200.896941	0.000000	300.000000	200.000000	0.000000	7.446880	11.078760	2232.820130	2002.707052	2397.999916	-1434.322474				-505.000000	200.000000	0.000000	0.000000	0.357340	16.517339	833.656044	1442.595125	-352.125476
645				900.000000	200.000000	0.000000	0.358720	0.517960	-1.738000	-72.943170	-114.475149	204.931177	298.989312	200.944085	0.000000	300.000000	200.000000	0.000000	7.202720	10.010560	2232.438660	2107.610755	2256.299921	-1440.425974				-505.000000	200.000000	0.000000	0.000000	1.072020	9.438480	1339.599029	1847.022985	-175.214949
646				900.000000	200.000000	0.000000	0.302670	0.596780	-1.260050	-61.161146	-87.281653	190.604587	299.008062	200.979029	0.000000	300.000000	200.000000	0.000000	7.233240	11.109280	2230.683898	2183.904357	2212.699923	-1397.701475				-505.000000	200.000000	0.000000	-0.905550	-1.965370	3.146160	-466.120851	316.949136	56.951406
647				900.000000	200.000000	0.000000	0.291460	0.630560	-1.694550	-32.076516	-126.943700	159.322035	299.101211	200.948778	0.000000	300.000000	200.000000	0.000000	7.172200	11.383960	2231.446838	2117.147455	2005.599930	-1324.459476				-505.000000	200.000000	0.000000	1.629990	-0.893350	9.438480	641.594481	687.832237	-882.139668
648				900.000000	200.000000	0.000000	0.392350	0.641820	-1.042800	-75.163449	-86.110748	166.456965	299.013893	200.901212	0.000000	300.000000	200.000000	0.000000	7.691040	10.590440	2232.820130	2012.243752	2201.799923	-1385.494475				-505.000000	200.000000	0.000000	-0.543330	-0.178670	1.573080	915.842540	2152.504161	-411.334782
649				900.000000	200.000000	0.000000	0.470820	0.563000	-1.216600	-94.671434	-38.520810	144.615427	298.969641	200.944214	0.000000	300.000000	200.000000	0.000000	7.568960	11.048240	2232.133484	2107.610755	2299.899920	-1336.666476				-505.000000	200.000000	0.000000	1.448880	1.786700	-2.359620	-355.339561	577.417592	-174.652628
650				900.000000	200.000000	0.000000	0.414770	0.563000	-1.520750	-119.109715	-56.193691	132.625194	299.028173	200.978460	0.000000	300.000000	200.000000	0.000000	7.385840	10.285240	2231.980896	2183.904357	2169.099924	-1464.839973				-505.000000	200.000000	0.000000	1.992210	-1.608030	10.225020	-212.299895	1328.017917	-236.661792
651				900.000000	200.000000	0.000000	0.392350	0.472920	-1.781450	-62.781341	-75.291864	159.070908	299.023289	200.965642	0.000000	300.000000	200.000000	0.000000	7.141680	10.468360	2231.980896	2155.294256	2179.999924	-1306.148976				-505.000000	200.000000	0.000000	1.086660	0.714680	2.359620	738.330068	992.566986	-410.617392
652				900.000000	200.000000	0.000000	0.392350	0.731900	-1.955250	-44.255541	-49.800380	166.540739	298.996573	200.916468	0.000000	300.000000	200.000000	0.000000	7.446880	10.712520	2226.869198	2040.853853	2234.499922	-1391.597975				-505.000000	200.000000	0.000000	0.000000	-1.429360	5.505780	840.477904	922.765066	-882.517943
653				900.000000	200.000000	0.000000	0.515660	0.731900	-1.651100	-51.981502	-80.490995	139.906729	298.999077	200.931269	0.000000	300.000000	200.000000	0.000000	7.630000	10.285240	2232.438660	2079.000654	2234.499922	-1495.357473				-505.000000	200.000000	0.000000	0.362220	-1.786700	7.865400	-107.483984	3019.727973	-354.189148
654				900.000000	200.000000	0.000000	0.269040	0.517960	-2.172500	-61.331722	-74.916252	166.469524	299.033255	200.935541	0.000000	300.000000	200.000000	0.000000	7.477400	10.071600	2232.438660	2088.537354	2158.199924	-1306.148976				-505.000000	200.000000	0.000000	3.622200	1.608030	8.651940	445.442056	1363.450088	-57.507854
655				900.000000	200.000000	0.000000	0.448400	0.608040	-1.868350	-73.389249	-72.453216	159.138501	298.979302	201.004131	0.000000	300.000000	200.000000	0.000000	7.416360	10.651480	2231.904602	2241.124558	2278.099920	-1269.527977				-505.000000	200.000000	0.000000	1.811100	0.178670	7.078860	822.089644	2535.092654	293.745163
656				900.000000	200.000000	0.000000	0.291460	0.574260	-1.303500	-118.420957	-107.043497	132.763415	298.944972	200.910252	0.000000	300.000000	200.000000	0.000000	7.813120	9.583280	2231.599426	2031.317153	2354.399918	-1422.115474				-505.000000	200.000000	0.000000	1.267770	1.608030	9.438480	-712.655040	2698.300278	118.912796
657				900.000000	200.000000	0.000000	0.280250	0.517960	-1.738000	-105.107412	-75.781964	183.325531	298.959803	200.931460	0.000000	300.000000	200.000000	0.000000	8.057280	10.193680	2231.980896	2079.000654	2321.699919	-1318.355976				-505.000000	200.000000	0.000000	0.362220	0.893350	8.651940	-871.779252	2356.131510	-57.925287
658				900.000000	200.000000	0.000000	0.325090	0.664340	-1.303500	-98.629341	-62.834651	161.728270	298.974348	200.948648	0.000000	300.000000	200.000000	0.000000	7.294280	11.078760	2231.752014	2117.147455	2288.999920	-1330.562976				-505.000000	200.000000	0.000000	1.629990	0.000000	1.573080	0.125846	297.586480	411.078291
659				900.000000	200.000000	0.000000	0.179360	0.529220	-1.955250	-92.807205	-51.161392	147.295624	298.935349	200.995585	0.000000	300.000000	200.000000	0.000000	7.477400	11.841760	2231.904602	2222.051158	2376.199917	-1379.390975				-505.000000	200.000000	0.000000	1.992210	-0.357340	7.865400	326.454594	1595.397211	-176.730788
660				900.000000	200.000000	0.000000	0.347510	0.495440	-1.433850	-89.637565	-94.032501	166.367286	299.028472	200.986702	0.000000	300.000000	200.000000	0.000000	7.050120	11.536560	2232.667542	2202.977757	2169.099924	-1293.941977				-505.000000	200.000000	0.000000	2.716650	1.429360	11.011560	1477.163521	1018.295614	-645.045955
661				900.000000	200.000000	0.000000	0.369930	0.461660	-1.086250	-98.709573	-85.147084	154.264343	298.945549	200.918296	0.000000	300.000000	200.000000	0.000000	7.843640	10.651480	2232.820130	2050.390553	2354.399918	-1409.908474				-505.000000	200.000000	0.000000	0.905550	-0.357340	0.786540	-137.375722	607.308783	-235.387954
662				900.000000	200.000000	0.000000	0.425980	0.529220	-1.477300	-88.291519	-102.289457	173.546387	299.043314	200.943794	0.000000	300.000000	200.000000	0.000000	7.630000	10.529400	2233.125306	2107.610755	2136.399925	-1342.769976				-505.000000	200.000000	0.000000	1.992210	-1.072020	-2.359620	-296.688703	-781.159378	-529.873612
663				900.000000	200.000000	0.000000	0.414770	0.563000	-1.911800	-67.247950	-71.027924	171.179755	299.062422	200.965576	0.000000	300.000000	200.000000	0.000000	7.263760	10.682000	2232.133484	2155.294256	2092.799927	-1342.769976				-505.000000	200.000000	0.000000	0.724440	-0.893350	9.438480	-748.197541	477.487050	116.582453
664				900.000000	200.000000	0.000000	0.448400	0.619300	-1.651100	-40.536249	-21.995559	159.148973	299.033023	200.948583	0.000000	300.000000	200.000000	0.000000	7.477400	11.200840	2231.904602	2117.147455	2158.199924	-1348.873476				-505.000000	200.000000	0.000000	-1.992210	-1.072020	-4.719240	977.098548	1450.727252	-294.578464
665				900.000000	200.000000	0.000000	0.448400	0.551740	-1.303500	-14.814545	-88.176437	171.134443	298.979407	200.965576	0.000000	300.000000	200.000000	0.000000	7.355320	10.468360	2232.133484	2155.294256	2278.099920	-1373.287475				-505.000000	200.000000	0.000000	1.992210	-1.072020	3.932700	-180.369316	-256.850760	-118.664921
666				900.000000	200.000000	0.000000	0.448400	0.574260	-1.390400	-146.654697	-42.501890	156.697426	298.945224	200.935669	0.000000	300.000000	200.000000	0.000000	7.477400	10.193680	2232.133484	2088.537354	2354.399918	-1483.150473				-505.000000	200.000000	0.000000	0.724440	-1.072020	3.146160	398.647770	1941.728542	-236.051697
667				900.000000	200.000000	0.000000	0.459610	0.506700	-1.216600	-76.887217	-103.916791	171.080942	299.081578	200.944601	0.000000	300.000000	200.000000	0.000000	7.599480	10.834600	2231.217956	2107.610755	2049.199928	-1379.390975				-505.000000	200.000000	0.000000	1.086660	-1.072020	11.798100	-758.820093	1381.319891	-236.080674
668				900.000000	200.000000	0.000000	0.482030	0.574260	-1.173150	-17.772659	-145.408215	159.072245	299.008367	201.017193	0.000000	300.000000	200.000000	0.000000	7.416360	10.193680	2231.370544	2269.734659	2212.699923	-1397.701475				-505.000000	200.000000	0.000000	2.716650	-1.072020	4.719240	862.037624	759.127011	-177.466975
669				900.000000	200.000000	0.000000	0.358720	0.653080	-1.433850	-75.104890	-135.021888	171.321598	299.019009	200.905266	0.000000	300.000000	200.000000	0.000000	7.355320	11.048240	2233.354188	2021.780453	2190.899923	-1348.873476				-505.000000	200.000000	0.000000	0.905550	-1.072020	1.573080	282.705922	2462.542459	-529.786679
670				900.000000	200.000000	0.000000	0.325090	0.641820	-1.520750	-111.843377	-77.830518	154.478346	299.077387	200.926807	0.000000	300.000000	200.000000	0.000000	7.416360	10.651480	2232.896424	2069.463954	2060.099928	-1336.666476				-505.000000	200.000000	0.000000	2.535540	0.893350	11.798100	981.528471	-164.621913	118.133143
671				900.000000	200.000000	0.000000	0.347510	0.563000	-1.260050	-138.942281	-104.326075	171.249437	298.994297	201.003788	0.000000	300.000000	200.000000	0.000000	7.294280	10.895640	2232.667542	2241.124558	2245.399921	-1416.011974				-505.000000	200.000000	0.000000	2.535540	0.893350	7.865400	170.501842	634.530263	-704.284238
672				900.000000	200.000000	0.000000	0.381140	0.664340	-1.173150	-14.063164	-105.791775	176.128163	298.959127	200.932065	0.000000	300.000000	200.000000	0.000000	7.568960	11.383960	2230.531310	2079.000654	2321.699919	-1434.322474				-505.000000	200.000000	0.000000	0.181110	0.714680	2.359620	-419.829951	1179.931821	-939.241836
673				900.000000	200.000000	0.000000	0.414770	0.698120	-1.173150	-68.959527	-91.978749	171.305417	299.033585	200.888247	0.000000	300.000000	200.000000	0.000000	7.263760	11.445000	2233.201600	1983.633652	2158.199924	-1361.080475				-505.000000	200.000000	0.000000	1.448880	-0.357340	0.000000	673.273368	177.468291	-117.943223
674				900.000000	200.000000	0.000000	0.381140	0.506700	-1.564200	-101.370512	-59.834369	147.065636	299.013623	200.922820	0.000000	300.000000	200.000000	0.000000	7.477400	10.590440	2232.209778	2059.927254	2201.799923	-1391.597975				-505.000000	200.000000	0.000000	0.905550	-0.178670	6.292320	-126.123938	-60.766239	-58.986100
675				900.000000	200.000000	0.000000	0.403560	0.574260	-1.607650	-78.530754	-60.717216	178.430821	299.120930	200.948583	0.000000	300.000000	200.000000	0.000000	7.050120	10.193680	2231.904602	2117.147455	1961.999931	-1391.597975				-505.000000	200.000000	0.000000	1.086660	-0.714680	11.011560	-158.180364	2044.916354	-59.509263
676				900.000000	200.000000	0.000000	0.459610	0.664340	-1.955250	-71.160843	-103.229847	202.553129	299.086807	200.969881	0.000000	300.000000	200.000000	0.000000	7.111160	10.620960	2232.057190	2164.830956	2038.299929	-1385.494475				-505.000000	200.000000	0.000000	0.905550	0.357340	0.786540	21.685566	3391.278937	176.498968
677				900.000000	200.000000	0.000000	0.302670	0.574260	-1.433850	-86.391758	-152.977629	125.522821	299.008910	200.914119	0.000000	300.000000	200.000000	0.000000	7.507920	10.590440	2232.591248	2040.853853	2212.699923	-1409.908474				-505.000000	200.000000	0.000000	2.354430	-0.536010	7.865400	315.643273	-282.500823	-529.393916
678				900.000000	200.000000	0.000000	0.493240	0.619300	-1.477300	-120.766797	-89.861314	135.005918	298.993816	200.935893	0.000000	300.000000	200.000000	0.000000	7.599480	10.376800	2231.599426	2088.537354	2245.399921	-1513.667973				-505.000000	200.000000	0.000000	-0.181110	-1.250690	3.146160	1314.364464	935.963311	-294.892909
679				900.000000	200.000000	0.000000	0.448400	0.495440	-0.912450	-109.200046	-78.408173	173.491744	299.052979	200.948162	0.000000	300.000000	200.000000	0.000000	7.538440	9.888480	2232.896424	2117.147455	2114.599926	-1361.080475				-505.000000	200.000000	0.000000	0.905550	0.357340	8.651940	-440.949209	997.554540	-117.221526
680				900.000000	200.000000	0.000000	0.358720	0.686860	-1.651100	-61.877309	-58.830296	178.581993	299.023790	200.986500	0.000000	300.000000	200.000000	0.000000	7.324800	9.888480	2233.125306	2202.977757	2179.999924	-1434.322474				-505.000000	200.000000	0.000000	2.535540	1.965370	12.584640	4.115307	-165.368340	1.662293
681				900.000000	200.000000	0.000000	0.235410	0.641820	-0.999350	-99.241616	-74.622398	200.354796	298.979512	200.909941	0.000000	300.000000	200.000000	0.000000	7.507920	10.102120	2232.362366	2031.317153	2278.099920	-1379.390975				-505.000000	200.000000	0.000000	1.992210	-0.536010	9.438480	663.217125	135.634277	293.052443
682				900.000000	200.000000	0.000000	0.291460	0.596780	-1.781450	-113.968209	-71.137214	156.880959	299.009079	200.926775	0.000000	300.000000	200.000000	0.000000	7.507920	10.132640	2232.972718	2069.463954	2212.699923	-1397.701475				-505.000000	200.000000	0.000000	3.078870	0.714680	4.719240	-72.193176	1400.059116	-293.288572
683				900.000000	200.000000	0.000000	0.235410	0.495440	-1.433850	-77.575975	-119.812042	168.893082	299.028106	200.935797	0.000000	300.000000	200.000000	0.000000	7.050120	10.956680	2231.828308	2088.537354	2169.099924	-1385.494475				-505.000000	200.000000	0.000000	2.716650	1.072020	-5.505780	990.955483	901.400562	-292.920478
684				900.000000	200.000000	0.000000	0.235410	0.472920	-1.564200	-130.905284	-150.086636	183.330099	299.067145	200.982834	0.000000	300.000000	200.000000	0.000000	7.630000	11.017720	2231.752014	2193.441057	2081.899927	-1367.183975				-505.000000	200.000000	0.000000	3.622200	1.429360	1.573080	-29.199582	1105.027911	-762.606596
685				900.000000	200.000000	0.000000	0.313880	0.574260	-1.260050	-98.273291	-123.205071	185.752710	299.072030	200.923009	0.000000	300.000000	200.000000	0.000000	7.599480	11.261880	2231.752014	2059.927254	2070.999928	-1483.150473				-505.000000	200.000000	0.000000	1.448880	-1.429360	7.865400	1419.746683	965.424070	-412.681064
686				900.000000	200.000000	0.000000	0.269040	0.484180	-1.520750	-130.396583	-121.116109	171.257429	299.009383	200.930760	0.000000	300.000000	200.000000	0.000000	8.087800	10.682000	2233.659364	2079.000654	2212.699923	-1336.666476				-505.000000	200.000000	0.000000	1.267770	0.357340	0.786540	1411.477589	1513.380903	705.166878
687				900.000000	200.000000	0.000000	0.381140	0.540480	-0.955900	-107.390313	-95.861878	178.422633	298.994228	200.965411	0.000000	300.000000	200.000000	0.000000	7.446880	10.773560	2232.514954	2155.294256	2245.399921	-1385.494475				-505.000000	200.000000	0.000000	1.267770	0.178670	-2.359620	589.702562	1383.796602	-293.652357
688				900.000000	200.000000	0.000000	0.313880	0.506700	-1.564200	-85.288391	-77.328482	168.822258	299.027907	200.978728	0.000000	300.000000	200.000000	0.000000	7.538440	10.407320	2231.370544	2183.904357	2169.099924	-1324.459476				-505.000000	200.000000	0.000000	0.724440	1.250690	3.146160	-39.885058	1676.588528	-586.312037
689				900.000000	200.000000	0.000000	0.369930	0.641820	-1.607650	-87.810224	-34.002483	183.347813	299.071903	200.948778	0.000000	300.000000	200.000000	0.000000	7.477400	10.773560	2231.446838	2117.147455	2070.999928	-1354.976975				-505.000000	200.000000	0.000000	1.992210	-0.357340	5.505780	94.633821	-125.773605	175.733804
690				900.000000	200.000000	0.000000	0.369930	0.641820	-2.302850	-112.653632	-58.685797	156.841552	299.053011	200.892608	0.000000	300.000000	200.000000	0.000000	7.324800	10.620960	2232.972718	1993.170352	2114.599926	-1342.769976				-505.000000	200.000000	0.000000	0.362220	-0.536010	6.292320	431.333428	1297.810731	-353.002243
691				900.000000	200.000000	0.000000	0.425980	0.641820	-1.520750	-67.617544	-81.985168	151.964164	299.038137	200.918453	0.000000	300.000000	200.000000	0.000000	7.446880	10.590440	2232.438660	2050.390553	2147.299925	-1464.839973				-505.000000	200.000000	0.000000	1.267770	0.714680	-1.573080	506.383448	1780.760197	-645.608276
692				900.000000	200.000000	0.000000	0.482030	0.596780	-1.607650	-61.521259	-89.278460	175.960810	298.940124	201.008507	0.000000	300.000000	200.000000	0.000000	7.507920	10.437840	2231.675720	2250.661259	2365.299917	-1403.804975				-505.000000	200.000000	0.000000	2.716650	0.714680	11.011560	-766.585802	222.875570	-293.259594
693				900.000000	200.000000	0.000000	0.291460	0.619300	-1.346950	-72.385391	-71.541299	183.408164	298.979267	201.029804	0.000000	300.000000	200.000000	0.000000	7.385840	10.163160	2231.828308	2298.344760	2278.099920	-1397.701475				-505.000000	200.000000	0.000000	2.354430	-0.178670	7.078860	337.202993	1176.515684	-411.566603
694				900.000000	200.000000	0.000000	0.291460	0.585520	-1.738000	-74.181580	-50.913743	154.460827	298.999042	200.944117	0.000000	300.000000	200.000000	0.000000	7.691040	9.796920	2232.362366	2107.610755	2234.499922	-1342.769976				-505.000000	200.000000	0.000000	3.984420	-0.893350	11.011560	294.272322	809.012848	233.809852
695				900.000000	200.000000	0.000000	0.291460	0.540480	-1.477300	-107.930483	-111.947833	190.563842	298.975189	200.930792	0.000000	300.000000	200.000000	0.000000	7.843640	10.926160	2233.583070	2079.000654	2288.999920	-1354.976975				-505.000000	200.000000	0.000000	1.992210	0.357340	11.798100	22.566491	1989.375100	0.179739
696				900.000000	200.000000	0.000000	0.381140	0.484180	-1.390400	-77.994647	-110.655702	180.779934	299.052849	200.986736	0.000000	300.000000	200.000000	0.000000	7.355320	11.078760	2232.591248	2202.977757	2114.599926	-1348.873476				-505.000000	200.000000	0.000000	2.897760	-1.608030	3.146160	-560.314210	1677.650949	115.730356
697				900.000000	200.000000	0.000000	0.448400	0.641820	-1.651100	-120.019480	-103.051078	192.905158	299.042758	200.952889	0.000000	300.000000	200.000000	0.000000	7.019600	10.987200	2231.828308	2126.684155	2136.399925	-1397.701475				-505.000000	200.000000	0.000000	1.448880	1.429360	5.505780	1013.459051	1365.373372	236.216947
698				900.000000	200.000000	0.000000	0.325090	0.619300	-1.346950	-76.405922	-67.860212	166.505703	299.052817	200.901335	0.000000	300.000000	200.000000	0.000000	7.385840	11.078760	2232.514954	2012.243752	2114.599926	-1446.529474				-505.000000	200.000000	0.000000	1.992210	-2.144040	5.505780	681.416616	-125.773605	-413.402761
699				900.000000	200.000000	0.000000	0.414770	0.551740	-1.433850	-43.093299	-71.472418	185.627244	298.960052	200.914150	0.000000	300.000000	200.000000	0.000000	7.355320	10.407320	2232.514954	2040.853853	2321.699919	-1391.597975				-505.000000	200.000000	0.000000	1.267770	-0.714680	2.359620	883.471498	-211.522045	-294.500146
700				900.000000	200.000000	0.000000	0.459610	0.563000	-1.651100	-38.834153	-68.050917	163.904321	299.047870	200.978293	0.000000	300.000000	200.000000	0.000000	7.477400	10.315760	2232.362366	2183.904357	2125.499926	-1385.494475				-505.000000	200.000000	0.000000	1.629990	-1.429360	6.292320	1535.436839	2016.518016	292.233631
701				900.000000	200.000000	0.000000	0.347510	0.686860	-1.607650	-98.017067	-63.475047	195.461228	299.022822	200.906257	0.000000	300.000000	200.000000	0.000000	7.477400	10.529400	2230.912780	2021.780453	2179.999924	-1409.908474				-505.000000	200.000000	0.000000	-1.267770	-0.893350	7.865400	873.100639	1925.228597	-353.210960
702				900.000000	200.000000	0.000000	0.336300	0.619300	-1.564200	-116.836295	-52.921888	168.903749	298.984117	200.918736	0.000000	300.000000	200.000000	0.000000	7.630000	10.254720	2231.752014	2050.390553	2267.199921	-1446.529474				-505.000000	200.000000	0.000000	1.992210	-0.357340	0.000000	-21.622643	1072.581446	-176.730788
703				900.000000	200.000000	0.000000	0.414770	0.664340	-1.173150	-134.679071	-10.923229	200.189923	298.974594	200.931333	0.000000	300.000000	200.000000	0.000000	7.385840	10.254720	2232.286072	2079.000654	2288.999920	-1464.839973				-505.000000	200.000000	0.000000	0.543330	0.893350	-0.786540	864.705698	1956.419640	-586.636664
704				900.000000	200.000000	0.000000	0.369930	0.686860	-1.477300	-93.861494	-84.783408	173.751060	299.009011	200.943923	0.000000	300.000000	200.000000	0.000000	7.141680	9.827440	2232.820130	2107.610755	2212.699923	-1324.459476				-505.000000	200.000000	0.000000	0.724440	-0.714680	7.865400	73.199947	1141.829940	-59.480285
705				900.000000	200.000000	0.000000	0.448400	0.641820	-1.694550	-116.043964	-67.548880	166.398897	299.072220	200.978360	0.000000	300.000000	200.000000	0.000000	7.507920	9.919000	2232.209778	2183.904357	2070.999928	-1391.597975				-505.000000	200.000000	0.000000	2.173320	0.536010	4.719240	264.443508	1454.853944	-117.153389
706				900.000000	200.000000	0.000000	0.302670	0.371580	-1.738000	-139.279052	-122.298950	173.527531	299.033453	200.973788	0.000000	300.000000	200.000000	0.000000	7.263760	9.888480	2232.896424	2174.367657	2158.199924	-1409.908474				-505.000000	200.000000	0.000000	1.267770	1.072020	-2.359620	180.495162	588.376558	-1115.221949
707				900.000000	200.000000	0.000000	0.347510	0.574260	-1.042800	-114.130341	-69.066327	183.308209	298.979546	200.986803	0.000000	300.000000	200.000000	0.000000	7.752080	11.261880	2232.438660	2202.977757	2278.099920	-1330.562976				-505.000000	200.000000	0.000000	0.000000	-0.714680	9.438480	73.325794	919.032934	234.298163
708				900.000000	200.000000	0.000000	0.392350	0.630560	-0.999350	-131.869544	-25.359518	139.940232	298.998871	200.922914	0.000000	300.000000	200.000000	0.000000	7.843640	11.017720	2231.980896	2059.927254	2234.499922	-1373.287475				-505.000000	200.000000	0.000000	1.629990	-1.429360	-3.146160	376.521742	2555.755163	-530.183750
709				900.000000	200.000000	0.000000	0.280250	0.664340	-1.564200	-58.694124	-30.349869	149.726423	299.057120	201.004474	0.000000	300.000000	200.000000	0.000000	7.355320	10.987200	2231.141662	2241.124558	2103.699926	-1342.769976				-505.000000	200.000000	0.000000	0.362220	-0.893350	1.573080	177.701242	241.729231	175.355529
710				900.000000	200.000000	0.000000	0.437190	0.619300	-1.911800	-97.093757	-46.621330	200.124809	299.052234	200.957456	0.000000	300.000000	200.000000	0.000000	7.233240	11.445000	2231.141662	2136.220856	2114.599926	-1367.183975				-505.000000	200.000000	0.000000	1.992210	-0.714680	0.000000	72.570715	542.301416	-235.814003
711				900.000000	200.000000	0.000000	0.459610	0.664340	-1.303500	-114.711462	-73.440155	180.866188	298.964828	200.897155	0.000000	300.000000	200.000000	0.000000	7.874160	10.865120	2232.286072	2002.707052	2310.799919	-1367.183975				-505.000000	200.000000	0.000000	2.535540	-2.680050	7.865400	-45.724591	1695.090322	-237.722605
712				900.000000	200.000000	0.000000	0.515660	0.821980	-1.781450	-68.509701	-34.776040	139.990503	298.989657	200.948032	0.000000	300.000000	200.000000	0.000000	7.721560	10.285240	2233.201600	2117.147455	2256.299921	-1324.459476				-505.000000	200.000000	0.000000	0.362220	0.893350	3.146160	1096.652318	-422.613659	-234.157583
713				900.000000	200.000000	0.000000	0.381140	0.529220	-1.607650	-116.570273	-59.793960	168.773521	299.042725	200.999926	0.000000	300.000000	200.000000	0.000000	7.233240	11.109280	2231.752014	2231.587858	2136.399925	-1312.252476				-505.000000	200.000000	0.000000	1.992210	-0.714680	11.798100	768.410575	1326.525064	116.650589
714				900.000000	200.000000	0.000000	0.336300	0.540480	-1.564200	-75.856270	-83.317707	173.649767	299.013691	200.961205	0.000000	300.000000	200.000000	0.000000	7.294280	10.682000	2232.362366	2145.757556	2201.799923	-1422.115474				-505.000000	200.000000	0.000000	1.811100	1.608030	-3.146160	907.762215	1616.806146	-116.107065
715				900.000000	200.000000	0.000000	0.392350	0.495440	-1.651100	-81.821576	-45.017270	161.501511	298.950610	200.918139	0.000000	300.000000	200.000000	0.000000	7.813120	10.010560	2233.201600	2050.390553	2343.499918	-1416.011974				-505.000000	200.000000	0.000000	1.086660	-1.250690	3.932700	156.267368	1388.784156	-647.458923
716				900.000000	200.000000	0.000000	0.459610	0.574260	-1.564200	-66.424149	-103.593523	166.324453	298.983978	200.982968	0.000000	300.000000	200.000000	0.000000	7.263760	10.834600	2231.446838	2193.441057	2267.199921	-1373.287475				-505.000000	200.000000	0.000000	-1.086660	0.893350	14.157719	286.821230	1510.588198	118.422919
717				900.000000	200.000000	0.000000	0.302670	0.506700	-1.607650	-105.436056	-127.486145	176.062852	299.018070	200.970246	0.000000	300.000000	200.000000	0.000000	7.202720	10.071600	2231.217956	2164.830956	2190.899923	-1464.839973				-505.000000	200.000000	0.000000	2.716650	1.072020	-0.786540	180.621009	1559.772040	59.544114
718				900.000000	200.000000	0.000000	0.190570	0.563000	-2.085600	-87.530657	-107.227464	190.689307	298.973822	200.966236	0.000000	300.000000	200.000000	0.000000	7.477400	11.475520	2230.607604	2155.294256	2288.999920	-1403.804975				-505.000000	200.000000	0.000000	3.078870	1.250690	11.011560	192.376178	863.807675	-410.268095
719				900.000000	200.000000	0.000000	0.369930	0.664340	-2.042150	-95.374053	-63.994218	207.465357	299.032891	200.948713	0.000000	300.000000	200.000000	0.000000	7.111160	9.705360	2231.599426	2117.147455	2158.199924	-1336.666476				-505.000000	200.000000	0.000000	1.629990	0.357340	4.719240	1527.608207	1090.020818	-469.744073
720				900.000000	200.000000	0.000000	0.246620	0.495440	-1.433850	-89.637565	-130.405610	164.062148	299.057635	200.918485	0.000000	300.000000	200.000000	0.000000	7.477400	10.773560	2232.362366	2050.390553	2103.699926	-1354.976975				-505.000000	200.000000	0.000000	2.716650	1.429360	7.865400	202.935807	623.571298	-57.604968
721				900.000000	200.000000	0.000000	0.526870	0.641820	-0.825550	-95.041029	-86.786355	168.727262	299.120720	200.974454	0.000000	300.000000	200.000000	0.000000	7.538440	11.261880	2231.370544	2174.367657	1961.999931	-1318.355976				-505.000000	200.000000	0.000000	0.724440	0.178670	0.786540	242.506249	1811.397814	-293.608891
722				900.000000	200.000000	0.000000	0.403560	0.529220	-0.999350	-79.755302	-46.085025	156.701993	299.057538	200.965576	0.000000	300.000000	200.000000	0.000000	7.294280	11.322920	2232.133484	2155.294256	2103.699926	-1373.287475				-505.000000	200.000000	0.000000	3.078870	-0.536010	-3.932700	83.067421	1275.699800	-411.963674
723				900.000000	200.000000	0.000000	0.381140	0.585520	-1.520750	-53.853857	-80.138657	159.187239	299.023489	200.909910	0.000000	300.000000	200.000000	0.000000	7.294280	10.743040	2232.438660	2031.317153	2179.999924	-1391.597975				-505.000000	200.000000	0.000000	0.362220	-0.178670	6.292320	1263.668085	1165.240724	-176.430831
724				900.000000	200.000000	0.000000	0.425980	0.686860	-1.477300	-73.758843	-61.761697	147.186731	299.014061	200.849813	0.000000	300.000000	200.000000	0.000000	7.446880	10.804080	2233.201600	1897.803349	2201.799923	-1354.976975				-505.000000	200.000000	0.000000	1.448880	0.893350	-2.359620	-525.212171	2035.687673	-586.709108
725				900.000000	200.000000	0.000000	0.358720	0.754420	-1.651100	-51.054128	-38.566417	161.777203	298.964970	200.939748	0.000000	300.000000	200.000000	0.000000	7.782600	10.834600	2232.591248	2098.074055	2310.799919	-1483.150473				-505.000000	200.000000	0.000000	1.448880	-2.501380	2.359620	775.358282	440.369026	-413.698411
726				900.000000	200.000000	0.000000	0.470820	0.833240	-1.651100	-63.890441	-103.974334	147.276410	298.988655	200.948973	0.000000	300.000000	200.000000	0.000000	7.385840	10.773560	2230.989074	2117.147455	2256.299921	-1379.390975				-505.000000	200.000000	0.000000	0.181110	0.893350	-5.505780	285.248150	391.976042	-175.398996
727				900.000000	200.000000	0.000000	0.313880	0.698120	-1.738000	-37.380470	-77.166848	156.951978	299.076977	200.922946	0.000000	300.000000	200.000000	0.000000	7.752080	11.231360	2231.904602	2059.927254	2060.099928	-1416.011974				-505.000000	200.000000	0.000000	0.000000	-0.178670	5.505780	105.445143	1453.045096	-58.913656
728				900.000000	200.000000	0.000000	0.313880	0.563000	-1.173150	-94.626420	-57.428279	132.729716	299.042954	200.884339	0.000000	300.000000	200.000000	0.000000	7.782600	9.674840	2232.286072	1974.096951	2136.399925	-1379.390975				-505.000000	200.000000	0.000000	0.905550	-0.536010	7.865400	-842.516746	1263.440982	410.627573
729				900.000000	200.000000	0.000000	0.482030	0.506700	-1.520750	-73.181786	-99.491217	149.370774	299.013455	201.004165	0.000000	300.000000	200.000000	0.000000	7.874160	10.224200	2231.828308	2241.124558	2201.799923	-1367.183975				-505.000000	200.000000	0.000000	1.811100	0.893350	17.303879	634.520928	1862.539074	-351.761691
730				900.000000	200.000000	0.000000	0.414770	0.630560	-1.260050	-87.913797	-86.831962	209.797148	299.017801	200.987613	0.000000	300.000000	200.000000	0.000000	7.874160	10.041080	2230.607604	2202.977757	2190.899923	-1440.425974				-505.000000	200.000000	0.000000	2.716650	-0.178670	4.719240	105.382219	626.557003	-294.107383
731				900.000000	200.000000	0.000000	0.482030	0.439140	-1.651100	-136.406903	-63.908202	187.862505	298.999077	200.939813	0.000000	300.000000	200.000000	0.000000	7.630000	10.987200	2232.438660	2098.074055	2234.499922	-1354.976975				-505.000000	200.000000	0.000000	2.173320	2.322710	4.719240	1067.452736	1322.283936	-350.434206
732				900.000000	200.000000	0.000000	0.291460	0.641820	-1.781450	-92.010811	-101.533033	152.103526	298.989346	200.948324	0.000000	300.000000	200.000000	0.000000	7.324800	10.682000	2232.514954	2117.147455	2256.299921	-1409.908474				-505.000000	200.000000	0.000000	1.267770	-2.501380	-0.786540	890.922591	1117.163734	-589.916218
733				900.000000	200.000000	0.000000	0.369930	0.675600	-1.781450	-86.599220	-69.302639	152.053647	298.998803	200.969981	0.000000	300.000000	200.000000	0.000000	7.599480	10.895640	2231.828308	2164.830956	2234.499922	-1458.736474				-505.000000	200.000000	0.000000	0.362220	0.357340	-1.573080	-441.767211	244.714937	-822.107243
734				900.000000	200.000000	0.000000	0.347510	0.698120	-1.433850	-81.291203	-104.164441	171.375098	299.077198	200.901366	0.000000	300.000000	200.000000	0.000000	7.263760	10.834600	2232.438660	2012.243752	2060.099928	-1367.183975				-505.000000	200.000000	0.000000	1.629990	-0.893350	9.438480	-284.933534	-107.587806	-412.186879
735				900.000000	200.000000	0.000000	0.336300	0.698120	-1.390400	-49.081947	-103.743221	159.338411	299.052558	200.952856	0.000000	300.000000	200.000000	0.000000	7.202720	11.322920	2231.904602	2126.684155	2114.599926	-1367.183975				-505.000000	200.000000	0.000000	-0.724440	0.357340	5.505780	-557.016904	3220.291053	-234.579324
736				900.000000	200.000000	0.000000	0.313880	0.450400	-1.998700	-43.831134	-6.000818	183.227860	299.003959	200.914181	0.000000	300.000000	200.000000	0.000000	7.263760	11.048240	2232.438660	2040.853853	2223.599922	-1300.045476				-505.000000	200.000000	0.000000	1.448880	-0.536010	7.865400	431.459275	2025.984129	-411.833275
737				900.000000	200.000000	0.000000	0.369930	0.596780	-1.086250	-28.816847	-105.410964	151.980344	298.984360	200.922788	0.000000	300.000000	200.000000	0.000000	7.813120	10.498880	2232.286072	2059.927254	2267.199921	-1428.218974				-505.000000	200.000000	0.000000	0.724440	0.536010	5.505780	727.770439	348.649175	-410.757972
738				900.000000	200.000000	0.000000	0.381140	0.675600	-1.607650	-58.275452	-69.925900	166.499994	299.013117	200.991685	0.000000	300.000000	200.000000	0.000000	7.630000	10.407320	2231.065368	2212.514458	2201.799923	-1385.494475				-505.000000	200.000000	0.000000	0.181110	2.144040	3.146160	-912.356465	1842.035431	-115.467992
739				900.000000	200.000000	0.000000	0.459610	0.698120	-1.824900	-109.840042	-72.955252	159.210662	299.023122	201.017089	0.000000	300.000000	200.000000	0.000000	7.630000	10.743040	2231.599426	2269.734659	2179.999924	-1440.425974				-505.000000	200.000000	0.000000	1.448880	-1.429360	7.078860	608.971747	701.030482	-412.681064
740				900.000000	200.000000	0.000000	0.347510	0.776940	-1.086250	-25.418389	-89.289799	166.629081	298.959554	200.982968	0.000000	300.000000	200.000000	0.000000	7.721560	9.888480	2231.446838	2193.441057	2321.699919	-1440.425974				-505.000000	200.000000	0.000000	-0.724440	-0.714680	0.000000	72.570715	43.835862	116.867921
741				900.000000	200.000000	0.000000	0.437190	0.619300	-1.390400	-84.491996	-6.578473	188.076508	299.021416	200.967494	0.000000	300.000000	200.000000	0.000000	7.416360	10.407320	2227.708432	2155.294256	2179.999924	-1354.976975				-505.000000	200.000000	0.000000	2.173320	-0.357340	7.865400	-1179.153430	-271.541857	-352.977573
742				900.000000	200.000000	0.000000	0.392350	0.439140	-1.042800	-87.530341	-50.648959	163.858812	299.067464	200.991041	0.000000	300.000000	200.000000	0.000000	7.263760	9.674840	2232.514954	2212.514458	2081.899927	-1324.459476				-505.000000	200.000000	0.000000	3.078870	-1.250690	0.000000	-307.311255	-451.442428	116.054983
743				900.000000	200.000000	0.000000	0.369930	0.641820	-1.868350	-132.306141	-99.617641	159.251212	299.087212	200.926744	0.000000	300.000000	200.000000	0.000000	7.416360	10.041080	2233.049012	2069.463954	2038.299929	-1354.976975				-505.000000	200.000000	0.000000	1.448880	-0.178670	3.146160	915.968386	969.902629	117.202729
744				900.000000	200.000000	0.000000	0.313880	0.563000	-1.216600	-78.589313	-113.113539	178.513258	299.018842	200.969484	0.000000	300.000000	200.000000	0.000000	7.630000	10.041080	2232.972718	2164.830956	2190.899923	-1318.355976				-505.000000	200.000000	0.000000	0.000000	0.000000	1.573080	695.021858	263.647162	58.744099
745				900.000000	200.000000	0.000000	0.437190	0.619300	-1.955250	-97.138771	-36.448982	139.883306	299.043543	200.935029	0.000000	300.000000	200.000000	0.000000	7.507920	10.529400	2233.659364	2088.537354	2136.399925	-1379.390975				-505.000000	200.000000	0.000000	1.629990	-1.250690	4.719240	1082.858307	1090.020818	-1.317304
746				900.000000	200.000000	0.000000	0.280250	0.641820	-1.346950	-79.499078	-86.277581	176.211741	299.047544	200.957260	0.000000	300.000000	200.000000	0.000000	7.507920	10.926160	2231.599426	2136.220856	2125.499926	-1373.287475				-505.000000	200.000000	0.000000	0.724440	-1.429360	3.932700	-665.255967	-47.567994	644.770667
747				900.000000	200.000000	0.000000	0.358720	0.608040	-1.390400	-97.017274	-69.204687	178.508691	299.047088	200.927790	0.000000	300.000000	200.000000	0.000000	7.355320	11.353440	2230.531310	2069.463954	2125.499926	-1348.873476				-505.000000	200.000000	0.000000	2.897760	0.357340	-5.505780	1758.422209	-170.118463	-411.101396
748				900.000000	200.000000	0.000000	0.347510	0.630560	-1.738000	-72.326832	-88.683671	180.950908	299.023389	200.892914	0.000000	300.000000	200.000000	0.000000	7.568960	11.383960	2232.209778	1993.170352	2179.999924	-1373.287475				-505.000000	200.000000	0.000000	2.173320	1.429360	3.146160	781.638277	130.646723	-703.746587
749				900.000000	200.000000	0.000000	0.526870	0.641820	-0.825550	-66.897317	-81.720385	149.449982	298.994297	200.961073	0.000000	300.000000	200.000000	0.000000	7.263760	10.346280	2232.667542	2145.757556	2245.399921	-1397.701475				-505.000000	200.000000	0.000000	0.000000	-0.178670	3.146160	1031.784388	1985.564404	-411.378248
750				900.000000	200.000000	0.000000	0.392350	0.563000	-1.260050	-78.634327	-96.040646	190.480263	299.033255	200.965444	0.000000	300.000000	200.000000	0.000000	7.507920	10.346280	2232.438660	2155.294256	2158.199924	-1324.459476				-505.000000	200.000000	0.000000	0.543330	1.965370	12.584640	4.115307	87.750288	-56.922429
751				900.000000	200.000000	0.000000	0.336300	0.585520	-1.520750	-61.894918	-113.753936	188.149615	299.003210	200.974720	0.000000	300.000000	200.000000	0.000000	7.691040	10.895640	2230.760192	2174.367657	2223.599922	-1342.769976				-505.000000	200.000000	0.000000	1.811100	0.536010	3.932700	-2167.755455	2935.788382	0.363786
752				900.000000	200.000000	0.000000	0.425980	0.608040	-1.216600	-96.837217	-107.597878	202.535610	299.008740	200.995449	0.000000	300.000000	200.000000	0.000000	7.233240	10.010560	2232.209778	2222.051158	2212.699923	-1428.218974				-505.000000	200.000000	0.000000	-1.086660	-1.072020	0.000000	-64.867930	198.323800	-235.906809
753				900.000000	200.000000	0.000000	0.336300	0.551740	-1.303500	-75.122498	-103.824038	168.840918	298.959554	200.931683	0.000000	300.000000	200.000000	0.000000	7.782600	10.712520	2231.446838	2079.000654	2321.699919	-1483.150473				-505.000000	200.000000	0.000000	1.992210	-0.357340	6.292320	1600.304769	403.759998	175.733804
754				900.000000	200.000000	0.000000	0.425980	0.630560	-1.303500	-108.061462	-1.131692	171.230973	298.959945	200.905700	0.000000	300.000000	200.000000	0.000000	7.538440	9.919000	2232.286072	2021.780453	2321.699919	-1409.908474				-505.000000	200.000000	0.000000	2.897760	0.893350	5.505780	-1103.662948	84.571582	-175.616328
755				900.000000	200.000000	0.000000	0.392350	0.653080	-1.955250	-99.768241	-100.460080	171.286757	299.028272	200.918547	0.000000	300.000000	200.000000	0.000000	7.141680	9.827440	2232.209778	2050.390553	2169.099924	-1397.701475				-505.000000	200.000000	0.000000	1.267770	1.250690	-2.359620	-40.325520	455.806550	-468.867306
756				900.000000	200.000000	0.000000	0.302670	0.675600	-1.651100	-46.258875	-61.588127	207.545511	299.022922	200.953182	0.000000	300.000000	200.000000	0.000000	7.538440	9.705360	2231.141662	2126.684155	2179.999924	-1330.562976				-505.000000	200.000000	0.000000	1.992210	0.536010	7.078860	959.528289	1463.573630	-645.835789
757				900.000000	200.000000	0.000000	0.336300	0.698120	-1.477300	-101.438868	-68.200615	166.567392	299.033188	200.884339	0.000000	300.000000	200.000000	0.000000	7.630000	11.139800	2232.286072	1974.096951	2158.199924	-1373.287475				-505.000000	200.000000	0.000000	1.992210	0.536010	6.292320	1538.545375	-656.800061	-410.859394
758				900.000000	200.000000	0.000000	0.437190	0.619300	-1.520750	-108.750220	-133.106496	156.750927	299.111558	200.913994	0.000000	300.000000	200.000000	0.000000	7.416360	10.926160	2232.896424	2040.853853	1983.799931	-1336.666476				-505.000000	200.000000	0.000000	0.905550	-0.536010	6.292320	1126.229440	336.943783	-176.813413
759				900.000000	200.000000	0.000000	0.325090	0.653080	-1.564200	-51.116751	-32.196380	164.127458	299.140318	200.961566	0.000000	300.000000	200.000000	0.000000	7.507920	10.987200	2231.523132	2145.757556	1918.399933	-1391.597975				-505.000000	200.000000	0.000000	0.543330	-0.357340	9.438480	-831.579578	1283.866060	-529.079470
760				900.000000	200.000000	0.000000	0.369930	0.686860	-1.781450	-57.991822	-49.038759	176.160720	299.018104	200.948843	0.000000	300.000000	200.000000	0.000000	7.446880	11.048240	2231.294250	2117.147455	2190.899923	-1348.873476				-505.000000	200.000000	0.000000	-0.181110	-1.429360	10.225020	145.959432	2254.945546	-471.294763
761				900.000000	200.000000	0.000000	0.302670	0.529220	-1.477300	-68.188868	-21.222002	200.180397	299.004027	200.914119	0.000000	300.000000	200.000000	0.000000	7.782600	10.743040	2232.591248	2040.853853	2223.599922	-1416.011974				-505.000000	200.000000	0.000000	3.622200	2.501380	3.146160	-80.021808	308.115014	-996.565644
762				900.000000	200.000000	0.000000	0.437190	0.517960	-1.520750	-149.108173	-67.248886	183.162942	299.008774	200.978326	0.000000	300.000000	200.000000	0.000000	7.507920	10.712520	2232.286072	2183.904357	2212.699923	-1403.804975				-505.000000	200.000000	0.000000	0.362220	1.250690	3.146160	539.194952	1963.646473	-292.562566
763				900.000000	200.000000	0.000000	0.414770	0.585520	-1.694550	-122.382928	-91.493847	188.068320	299.077071	200.974121	0.000000	300.000000	200.000000	0.000000	7.630000	10.926160	2232.133484	2174.367657	2060.099928	-1367.183975				-505.000000	200.000000	0.000000	1.267770	-0.357340	8.651940	94.885514	1505.916639	-294.161031
764				900.000000	200.000000	0.000000	0.369930	0.754420	-1.433850	-54.849587	-89.889786	171.404230	299.032957	200.982834	0.000000	300.000000	200.000000	0.000000	7.355320	10.712520	2231.752014	2193.441057	2158.199924	-1354.976975				-505.000000	200.000000	0.000000	0.543330	-0.178670	-1.573080	452.326840	1824.596059	352.251568
765				900.000000	200.000000	0.000000	0.168150	0.551740	-2.085600	-156.343358	-131.634058	166.605462	299.028173	200.922914	0.000000	300.000000	200.000000	0.000000	7.294280	10.559920	2231.980896	2059.927254	2169.099924	-1367.183975				-505.000000	200.000000	0.000000	-0.181110	0.178670	1.573080	937.465183	937.456164	-411.024644
766				900.000000	200.000000	0.000000	0.313880	0.484180	-1.346950	-110.113875	-123.124254	161.572334	298.974944	200.922473	0.000000	300.000000	200.000000	0.000000	7.813120	10.620960	2233.049012	2059.927254	2288.999920	-1342.769976				-505.000000	200.000000	0.000000	3.078870	-0.893350	1.573080	-517.194769	-452.935281	57.650000
767				900.000000	200.000000	0.000000	0.369930	0.517960	-1.911800	-93.225878	-94.511263	192.871263	299.009011	200.965279	0.000000	300.000000	200.000000	0.000000	7.691040	11.506040	2232.820130	2155.294256	2212.699923	-1367.183975				-505.000000	200.000000	0.000000	1.811100	-0.536010	11.798100	1358.301906	409.493978	-588.094548
768				900.000000	200.000000	0.000000	0.313880	0.675600	-1.607650	-74.357573	-77.288073	193.075936	298.979546	200.978260	0.000000	300.000000	200.000000	0.000000	6.775440	9.857960	2232.438660	2183.904357	2278.099920	-1385.494475				-505.000000	200.000000	0.000000	2.716650	-2.322710	5.505780	-487.554725	1421.230621	643.763501
769				900.000000	200.000000	0.000000	0.336300	0.585520	-1.651100	-94.194202	-57.907041	168.872334	298.999008	200.948421	0.000000	300.000000	200.000000	0.000000	7.446880	10.956680	2232.286072	2117.147455	2234.499922	-1348.873476				-505.000000	200.000000	0.000000	0.724440	-0.357340	2.359620	210.198130	86.494866	-352.861663
770				900.000000	200.000000	0.000000	0.369930	0.551740	-1.607650	-99.560779	-69.464273	168.806078	299.067624	200.960975	0.000000	300.000000	200.000000	0.000000	7.782600	11.200840	2232.896424	2145.757556	2081.899927	-1306.148976				-505.000000	200.000000	0.000000	2.716650	0.536010	8.651940	728.022131	755.394878	-763.381941
771				900.000000	200.000000	0.000000	0.291460	0.585520	-1.564200	-98.124704	-71.339256	159.280148	299.043445	200.913775	0.000000	300.000000	200.000000	0.000000	6.958560	11.109280	2233.430482	2040.853853	2136.399925	-1367.183975				-505.000000	200.000000	0.000000	1.448880	-1.786700	-4.719240	1049.669263	-215.763172	-295.531982
772				900.000000	200.000000	0.000000	0.437190	0.641820	-1.607650	-51.625452	-92.497919	171.229831	299.076440	200.897830	0.000000	300.000000	200.000000	0.000000	7.111160	11.322920	2230.607604	2002.707052	2060.099928	-1293.941977				-505.000000	200.000000	0.000000	1.267770	-0.178670	11.011560	-704.826408	45.407279	-411.479670
773				900.000000	200.000000	0.000000	0.448400	0.653080	-1.694550	-35.169673	-87.812760	171.228689	299.013657	200.995415	0.000000	300.000000	200.000000	0.000000	7.874160	10.682000	2232.286072	2222.051158	2201.799923	-1385.494475				-505.000000	200.000000	0.000000	1.992210	-0.357340	9.438480	-715.763576	2521.894409	58.245606
774				900.000000	200.000000	0.000000	0.392350	0.675600	-1.651100	-134.710540	-100.742939	195.404302	298.945369	200.918453	0.000000	300.000000	200.000000	0.000000	7.904680	10.407320	2232.438660	2050.390553	2354.399918	-1361.080475				-505.000000	200.000000	0.000000	2.535540	1.608030	-1.573080	444.624054	510.917373	-762.350105
775				900.000000	200.000000	0.000000	0.459610	0.720640	-1.911800	-72.817925	-108.336225	156.821946	299.008774	200.978326	0.000000	300.000000	200.000000	0.000000	7.538440	10.559920	2232.286072	2183.904357	2212.699923	-1434.322474				-505.000000	200.000000	0.000000	2.897760	-0.893350	4.719240	641.216942	85.318008	-353.544202
776				900.000000	200.000000	0.000000	0.336300	0.619300	-1.303500	-76.360907	-73.428219	185.771370	299.028638	200.973721	0.000000	300.000000	200.000000	0.000000	7.782600	10.865120	2233.049012	2174.367657	2169.099924	-1379.390975				-505.000000	200.000000	0.000000	0.181110	-1.250690	3.932700	-306.996639	515.588932	116.286804
777				900.000000	200.000000	0.000000	0.403560	0.551740	-1.303500	-87.184089	-121.791715	168.771237	298.974384	200.944343	0.000000	300.000000	200.000000	0.000000	7.019600	10.590440	2231.828308	2107.610755	2288.999920	-1470.943473				-505.000000	200.000000	0.000000	1.448880	-1.072020	3.146160	398.647770	1500.182658	-412.341948
778				900.000000	200.000000	0.000000	0.369930	0.551740	-1.607650	-135.745551	-74.530242	192.902679	298.989381	200.956835	0.000000	300.000000	200.000000	0.000000	7.691040	9.735880	2232.591248	2136.220856	2256.299921	-1379.390975				-505.000000	200.000000	0.000000	1.811100	0.357340	6.292320	253.758033	812.428985	176.426524
779				900.000000	200.000000	0.000000	0.269040	0.540480	-0.912450	-107.345299	-76.088098	156.851828	299.008503	200.961501	0.000000	300.000000	200.000000	0.000000	7.965720	11.414480	2231.675720	2145.757556	2212.699923	-1422.115474				-505.000000	200.000000	0.000000	2.897760	1.072020	10.225020	1223.845950	1008.083075	-234.190868
780				900.000000	200.000000	0.000000	0.347510	0.540480	-1.346950	-67.590139	-129.575107	176.047813	299.086931	200.918485	0.000000	300.000000	200.000000	0.000000	7.141680	10.041080	2232.362366	2050.390553	2038.299929	-1391.597975				-505.000000	200.000000	0.000000	1.992210	0.000000	-4.719240	-0.377539	679.349982	-352.623969
781				900.000000	200.000000	0.000000	0.325090	0.585520	-1.390400	-85.883057	-123.545473	159.245307	299.028073	200.948648	0.000000	300.000000	200.000000	0.000000	7.202720	10.895640	2231.752014	2117.147455	2169.099924	-1379.390975				-505.000000	200.000000	0.000000	0.181110	-1.786700	5.505780	471.407255	2237.506174	-471.662856
782				900.000000	200.000000	0.000000	0.369930	0.686860	-1.303500	-49.455605	-100.142952	188.209020	299.023156	200.927314	0.000000	300.000000	200.000000	0.000000	7.568960	10.987200	2231.675720	2069.463954	2179.999924	-1318.355976				-505.000000	200.000000	0.000000	1.811100	1.429360	-0.786540	1707.851676	686.576816	59.955673
783				900.000000	200.000000	0.000000	0.381140	0.551740	-1.173150	-83.028516	-50.066106	176.023445	299.004129	200.926839	0.000000	300.000000	200.000000	0.000000	7.477400	10.743040	2232.820130	2069.463954	2223.599922	-1391.597975				-505.000000	200.000000	0.000000	0.543330	-2.322710	-0.786540	-1298.770123	233.009545	-60.991817
784				900.000000	200.000000	0.000000	0.414770	0.821980	-1.390400	-104.289345	-81.644766	144.914346	298.993541	200.944698	0.000000	300.000000	200.000000	0.000000	7.111160	11.322920	2230.989074	2107.610755	2245.399921	-1397.701475				-505.000000	200.000000	0.000000	1.267770	1.429360	0.000000	1707.914600	1116.417308	294.975534
785				900.000000	200.000000	0.000000	0.425980	0.653080	-0.999350	-118.880580	-82.470070	168.842256	298.994125	200.986871	0.000000	300.000000	200.000000	0.000000	7.660520	11.383960	2232.286072	2202.977757	2245.399921	-1428.218974				-505.000000	200.000000	0.000000	0.543330	0.714680	12.584640	160.068060	2208.870405	0.634765
786				900.000000	200.000000	0.000000	0.392350	0.653080	-2.259400	-100.083341	-90.045280	147.190156	299.047902	200.931269	0.000000	300.000000	200.000000	0.000000	7.721560	10.498880	2232.438660	2079.000654	2125.499926	-1342.769976				-505.000000	200.000000	0.000000	0.181110	1.608030	13.371180	-17.444413	1169.481851	-1055.882244
787				900.000000	200.000000	0.000000	0.313880	0.641820	-1.433850	-87.630167	-67.317767	156.899619	299.057732	200.935477	0.000000	300.000000	200.000000	0.000000	7.568960	10.498880	2232.591248	2088.537354	2103.699926	-1397.701475				-505.000000	200.000000	0.000000	3.622200	2.858720	2.359620	868.065927	839.141470	178.655445
788				900.000000	200.000000	0.000000	0.425980	0.731900	-1.651100	-80.125213	-76.797973	161.686578	299.013556	200.944246	0.000000	300.000000	200.000000	0.000000	7.813120	10.346280	2232.057190	2107.610755	2201.799923	-1397.701475				-505.000000	200.000000	0.000000	2.173320	1.072020	3.146160	-166.512381	-267.063299	-586.597505
789				900.000000	200.000000	0.000000	0.425980	0.596780	-1.607650	-53.480199	-36.310622	166.380237	298.989312	200.935541	0.000000	300.000000	200.000000	0.000000	6.928040	10.102120	2232.438660	2088.537354	2256.299921	-1361.080475				-505.000000	200.000000	0.000000	0.362220	-0.357340	8.651940	94.885514	2621.271525	-764.041376
790				900.000000	200.000000	0.000000	0.392350	0.563000	-1.129700	-102.622466	-101.227841	147.106382	298.989104	200.944278	0.000000	300.000000	200.000000	0.000000	7.782600	9.766400	2231.980896	2107.610755	2256.299921	-1458.736474				-505.000000	200.000000	0.000000	1.448880	-0.178670	-1.573080	104.878834	709.241173	410.923222
791				900.000000	200.000000	0.000000	0.280250	0.540480	-1.173150	-107.615384	-81.373245	168.888514	298.979965	200.918077	0.000000	300.000000	200.000000	0.000000	7.568960	10.102120	2233.354188	2050.390553	2278.099920	-1409.908474				-505.000000	200.000000	0.000000	-0.362220	0.893350	-3.932700	-988.602025	1616.490151	-57.867332
792				900.000000	200.000000	0.000000	0.392350	0.551740	-1.651100	-123.728974	-29.819360	180.831151	299.003619	200.965774	0.000000	300.000000	200.000000	0.000000	7.355320	9.552760	2231.675720	2155.294256	2223.599922	-1422.115474				-505.000000	200.000000	0.000000	2.535540	0.714680	0.000000	969.773302	641.994527	-1056.918388
793				900.000000	200.000000	0.000000	0.414770	0.506700	-1.520750	-85.243377	-147.381150	163.898416	299.082237	200.965279	0.000000	300.000000	200.000000	0.000000	7.446880	10.041080	2232.820130	2155.294256	2049.199928	-1385.494475				-505.000000	200.000000	0.000000	1.448880	-0.536010	2.359620	778.466818	440.369026	-235.600979
794				900.000000	200.000000	0.000000	0.459610	0.540480	-1.477300	-79.786772	-134.070160	154.244737	299.071966	200.965807	0.000000	300.000000	200.000000	0.000000	7.416360	11.261880	2231.599426	2155.294256	2070.999928	-1342.769976				-505.000000	200.000000	0.000000	3.622200	2.680050	3.932700	162.484441	-90.341434	2.253592
795				900.000000	200.000000	0.000000	0.347510	0.585520	-1.824900	-50.148427	-32.877185	125.486838	299.130846	200.914244	0.000000	300.000000	200.000000	0.000000	7.538440	10.865120	2232.286072	2040.853853	1940.199932	-1403.804975				-505.000000	200.000000	0.000000	2.354430	-1.429360	-2.359620	724.032671	1583.182823	-354.009409
796				900.000000	200.000000	0.000000	0.425980	0.686860	-1.738000	-86.090519	-86.849096	161.644691	298.994160	200.948389	0.000000	300.000000	200.000000	0.000000	7.416360	10.529400	2232.362366	2117.147455	2245.399921	-1330.562976				-505.000000	200.000000	0.000000	-0.724440	0.000000	11.798100	-230.688156	2021.189575	0.057955
797				900.000000	200.000000	0.000000	0.437190	0.653080	-1.173150	-66.793744	-77.704094	178.469283	299.013589	200.978393	0.000000	300.000000	200.000000	0.000000	7.568960	10.834600	2232.133484	2183.904357	2201.799923	-1330.562976				-505.000000	200.000000	0.000000	1.992210	-1.786700	8.651940	124.210943	1727.220792	115.633242
798				900.000000	200.000000	0.000000	0.381140	0.686860	-1.216600	-69.468228	-100.685397	183.378086	298.998803	200.978527	0.000000	300.000000	200.000000	0.000000	7.385840	10.743040	2231.828308	2183.904357	2234.499922	-1373.287475				-505.000000	200.000000	0.000000	-0.724440	-0.893350	5.505780	-1095.960163	303.750891	-705.719018
799				900.000000	200.000000	0.000000	0.246620	0.506700	-1.564200	-61.165209	-120.152445	154.433979	298.984464	200.961139	0.000000	300.000000	200.000000	0.000000	7.446880	10.559920	2232.514954	2145.757556	2267.199921	-1403.804975				-505.000000	200.000000	0.000000	1.448880	-1.786700	6.292320	239.838175	834.346916	-119.299686
800				900.000000	200.000000	0.000000	0.313880	0.585520	-1.433850	-106.030722	-128.109407	156.847260	298.999555	200.939363	0.000000	300.000000	200.000000	0.000000	7.294280	10.437840	2233.506776	2098.074055	2234.499922	-1354.976975				-505.000000	200.000000	0.000000	3.984420	0.178670	0.000000	242.443325	421.752796	-705.078380
801				900.000000	200.000000	0.000000	0.336300	0.529220	-1.086250	-79.845331	-114.158021	171.229635	298.974068	201.004474	0.000000	300.000000	200.000000	0.000000	7.080640	10.590440	2231.141662	2241.124558	2288.999920	-1440.425974				-505.000000	200.000000	0.000000	2.716650	1.786700	9.438480	340.500299	489.508437	-292.242247
802				900.000000	200.000000	0.000000	0.313880	0.574260	-1.129700	-45.871356	-87.864507	183.343050	299.023122	200.944440	0.000000	300.000000	200.000000	0.000000	7.111160	10.804080	2231.599426	2107.610755	2179.999924	-1397.701475				-505.000000	200.000000	0.000000	1.267770	-0.536010	6.292320	1242.045441	-347.824184	-646.795180
803				900.000000	200.000000	0.000000	0.313880	0.450400	-1.477300	-71.434676	-92.607209	161.540919	298.974734	200.965378	0.000000	300.000000	200.000000	0.000000	7.385840	9.644320	2232.591248	2155.294256	2288.999920	-1495.357473				-505.000000	200.000000	0.000000	0.724440	-2.501380	5.505780	659.793973	746.359197	-61.175864
804				900.000000	200.000000	0.000000	0.325090	0.574260	-1.129700	-94.117719	-42.732405	183.331436	299.009180	200.939492	0.000000	300.000000	200.000000	0.000000	7.538440	9.888480	2233.201600	2098.074055	2212.699923	-1391.597975				-505.000000	200.000000	0.000000	2.716650	-0.893350	2.359620	-517.131846	1159.076312	-529.762009
805				900.000000	200.000000	0.000000	0.313880	0.608040	-1.868350	-69.368718	-61.847713	178.555145	298.974138	200.948843	0.000000	300.000000	200.000000	0.000000	7.385840	11.200840	2231.294250	2117.147455	2288.999920	-1373.287475				-505.000000	200.000000	0.000000	2.354430	-0.893350	10.225020	-863.950620	1173.529978	-470.988933
806				900.000000	200.000000	0.000000	0.369930	0.698120	-0.912450	-32.504670	-90.374688	176.171191	299.042823	201.012642	0.000000	300.000000	200.000000	0.000000	6.867000	11.017720	2231.980896	2260.197959	2136.399925	-1385.494475				-505.000000	200.000000	0.000000	1.448880	-1.429360	1.573080	-1128.708744	971.395482	-471.425162
807				900.000000	200.000000	0.000000	0.369930	0.698120	-2.172500	-102.159095	-63.872992	164.122891	299.013724	200.897094	0.000000	300.000000	200.000000	0.000000	7.538440	11.017720	2232.438660	2002.707052	2201.799923	-1440.425974				-505.000000	200.000000	0.000000	0.362220	2.322710	3.146160	-785.729141	1168.226429	-56.568824
808				900.000000	200.000000	0.000000	0.425980	0.731900	-1.433850	-55.776961	-46.604196	185.783179	299.008943	200.909816	0.000000	300.000000	200.000000	0.000000	7.294280	11.231360	2232.667542	2031.317153	2212.699923	-1434.322474				-505.000000	200.000000	0.000000	1.448880	-1.250690	-0.786540	387.521833	1769.054805	-471.255605
809				900.000000	200.000000	0.000000	0.425980	0.765680	-1.129700	-66.132392	-46.887055	173.766294	299.062165	200.893188	0.000000	300.000000	200.000000	0.000000	7.446880	10.834600	2231.523132	1993.170352	2092.799927	-1373.287475				-505.000000	200.000000	0.000000	1.448880	1.429360	5.505780	666.011045	-623.176738	1.240552
810				900.000000	200.000000	0.000000	0.403560	0.641820	-1.173150	-47.154780	-126.978910	197.770933	299.042987	200.918485	0.000000	300.000000	200.000000	0.000000	7.660520	11.261880	2232.362366	2050.390553	2136.399925	-1397.701475				-505.000000	200.000000	0.000000	1.448880	0.536010	7.865400	496.327204	1893.414122	-528.304125
811				900.000000	200.000000	0.000000	0.470820	0.799460	-1.651100	-45.178851	-58.380604	183.389896	299.027907	200.965906	0.000000	300.000000	200.000000	0.000000	7.507920	10.315760	2231.370544	2155.294256	2169.099924	-1354.976975				-505.000000	200.000000	0.000000	0.905550	-0.536010	13.371180	-147.180272	1390.786004	-705.510301
812				900.000000	200.000000	0.000000	0.313880	0.664340	-1.086250	-106.445331	-62.575066	144.872263	298.910967	200.918642	0.000000	300.000000	200.000000	0.000000	7.782600	10.498880	2231.980896	2050.390553	2430.699915	-1416.011974				-505.000000	200.000000	0.000000	0.362220	-0.714680	14.157719	-1316.088690	2085.766510	-411.915900
813				900.000000	200.000000	0.000000	0.313880	0.585520	-1.433850	-77.887010	-102.779557	168.895561	298.989173	200.974121	0.000000	300.000000	200.000000	0.000000	7.630000	10.285240	2232.133484	2174.367657	2256.299921	-1367.183975				-505.000000	200.000000	0.000000	0.362220	0.536010	6.292320	-82.878651	2093.230775	-410.728995
814				900.000000	200.000000	0.000000	0.325090	0.653080	-1.173150	-94.937455	-128.813486	149.669497	299.120660	200.965972	0.000000	300.000000	200.000000	0.000000	7.263760	10.620960	2231.217956	2155.294256	1961.999931	-1342.769976				-505.000000	200.000000	0.000000	0.362220	-0.357340	6.292320	326.328748	1828.090760	-822.785475
815				900.000000	200.000000	0.000000	0.459610	0.675600	-1.738000	-82.533676	-52.772190	159.189719	299.028239	201.004028	0.000000	300.000000	200.000000	0.000000	7.446880	10.163160	2232.133484	2241.124558	2169.099924	-1348.873476				-505.000000	200.000000	0.000000	3.259980	-0.536010	1.573080	778.403895	464.095805	-646.954557
816				900.000000	200.000000	0.000000	0.403560	0.630560	-1.520750	-100.245473	-60.798033	192.941141	299.057700	200.935509	0.000000	300.000000	200.000000	0.000000	7.843640	9.827440	2232.514954	2088.537354	2103.699926	-1385.494475				-505.000000	200.000000	0.000000	3.803310	2.322710	10.225020	372.997187	555.578225	1.899987
817				900.000000	200.000000	0.000000	0.291460	0.517960	-1.738000	-133.251124	-10.385983	142.349696	299.077261	200.892761	0.000000	300.000000	200.000000	0.000000	7.630000	10.041080	2232.591248	1993.170352	2060.099928	-1324.459476				-505.000000	200.000000	0.000000	1.629990	-1.608030	2.359620	829.414890	2020.250149	-589.097406
818				900.000000	200.000000	0.000000	0.358720	0.574260	-1.390400	-38.100381	-3.347078	135.103394	299.101457	200.999790	0.000000	300.000000	200.000000	0.000000	7.446880	11.200840	2232.057190	2231.587858	2005.599930	-1293.941977				-505.000000	200.000000	0.000000	2.535540	-0.357340	11.798100	-483.942803	1293.648167	293.178534
819				900.000000	200.000000	0.000000	0.414770	0.540480	-1.651100	-55.843647	-40.874556	161.520171	298.984741	200.969418	0.000000	300.000000	200.000000	0.000000	7.416360	11.322920	2233.125306	2164.830956	2267.199921	-1379.390975				-505.000000	200.000000	0.000000	1.267770	0.714680	11.011560	-419.137796	1768.817374	-645.608276
820				900.000000	200.000000	0.000000	0.470820	0.461660	-1.260050	-118.992280	-139.799800	158.979141	298.993953	200.940038	0.000000	300.000000	200.000000	0.000000	7.477400	11.261880	2231.904602	2098.074055	2245.399921	-1397.701475				-505.000000	200.000000	0.000000	2.173320	-1.429360	7.078860	29.891738	2248.034708	-412.739019
821				900.000000	200.000000	0.000000	0.425980	0.551740	-1.868350	-75.707683	-61.398021	156.699709	298.949856	200.970080	0.000000	300.000000	200.000000	0.000000	7.843640	11.414480	2231.599426	2164.830956	2343.499918	-1397.701475				-505.000000	200.000000	0.000000	2.173320	0.178670	5.505780	-104.564218	658.687473	-411.212998
822				900.000000	200.000000	0.000000	0.538080	0.821980	-1.824900	-76.595776	-50.856797	161.654217	299.033222	201.046645	0.000000	300.000000	200.000000	0.000000	7.721560	10.437840	2232.362366	2336.491561	2158.199924	-1373.287475				-505.000000	200.000000	0.000000	0.181110	-1.250690	6.292320	851.352149	1176.199689	-529.898282
823				900.000000	200.000000	0.000000	0.369930	0.551740	-1.260050	-46.933772	-115.381270	159.167437	299.003823	200.961303	0.000000	300.000000	200.000000	0.000000	7.294280	10.926160	2232.133484	2145.757556	2223.599922	-1403.804975				-505.000000	200.000000	0.000000	-1.086660	0.178670	10.225020	1053.973340	1779.460344	-587.184496
824				900.000000	200.000000	0.000000	0.291460	0.416620	-1.433850	-80.821782	-91.724362	183.219672	298.998906	200.935701	0.000000	300.000000	200.000000	0.000000	7.965720	10.285240	2232.057190	2088.537354	2234.499922	-1397.701475				-505.000000	200.000000	0.000000	1.811100	-0.536010	6.292320	-1074.274596	-380.701081	-59.397660
825				900.000000	200.000000	0.000000	0.403560	0.551740	-1.651100	-119.708444	-91.072627	154.313276	298.994606	200.969318	0.000000	300.000000	200.000000	0.000000	7.721560	10.559920	2233.354188	2164.830956	2245.399921	-1379.390975				-505.000000	200.000000	0.000000	2.897760	3.216060	1.573080	1468.705657	353.443729	-232.156174
826				900.000000	200.000000	0.000000	0.392350	0.585520	-1.433850	-41.702238	-126.274832	156.765966	299.111132	200.974254	0.000000	300.000000	200.000000	0.000000	7.263760	10.529400	2231.828308	2174.367657	1983.799931	-1330.562976				-505.000000	200.000000	0.000000	3.078870	1.072020	8.651940	644.640094	733.476947	-527.925851
827				900.000000	200.000000	0.000000	0.269040	0.641820	-1.173150	-95.401142	-70.779677	181.042675	299.076882	200.995687	0.000000	300.000000	200.000000	0.000000	7.385840	10.834600	2231.675720	2222.051158	2060.099928	-1354.976975				-505.000000	200.000000	0.000000	0.362220	-1.429360	5.505780	493.029899	105.427091	-60.129539
828				900.000000	200.000000	0.000000	0.336300	0.630560	-1.651100	-96.359985	-108.566740	147.227280	298.969922	200.948227	0.000000	300.000000	200.000000	0.000000	7.172200	9.796920	2232.743836	2117.147455	2299.899920	-1367.183975				-505.000000	200.000000	0.000000	2.173320	-1.072020	4.719240	1556.933636	1587.423951	175.041083
829				900.000000	200.000000	0.000000	0.470820	0.529220	-1.694550	-116.660302	-27.944376	173.499932	298.979407	200.922851	0.000000	300.000000	200.000000	0.000000	6.989080	9.430680	2232.133484	2059.927254	2278.099920	-1422.115474				-505.000000	200.000000	0.000000	2.354430	-0.714680	14.944259	-505.313753	-554.358675	-647.051671
830				900.000000	200.000000	0.000000	0.549290	0.720640	-1.824900	-60.666306	-117.176035	166.367678	299.042496	200.918956	0.000000	300.000000	200.000000	0.000000	6.836480	10.682000	2231.217956	2050.390553	2136.399925	-1324.459476				-505.000000	200.000000	0.000000	1.267770	0.714680	-1.573080	-420.144567	2045.900212	-821.840572
831				900.000000	200.000000	0.000000	0.425980	0.664340	-1.390400	-94.698840	-66.908484	178.491368	299.032858	200.987208	0.000000	300.000000	200.000000	0.000000	7.202720	11.231360	2231.523132	2202.977757	2158.199924	-1428.218974				-505.000000	200.000000	0.000000	1.086660	-0.893350	-0.786540	988.224486	1260.692707	-823.352103
832				900.000000	200.000000	0.000000	0.358720	0.619300	-1.564200	-60.548872	-94.372903	149.603241	299.072822	200.947838	0.000000	300.000000	200.000000	0.000000	7.324800	11.017720	2233.659364	2117.147455	2070.999928	-1361.080475				-505.000000	200.000000	0.000000	0.543330	-0.536010	8.651940	-495.005817	489.192442	58.191959
833				900.000000	200.000000	0.000000	0.425980	0.540480	-1.129700	-115.611430	-72.216905	115.725016	299.023489	200.897094	0.000000	300.000000	200.000000	0.000000	7.385840	11.109280	2232.438660	2002.707052	2179.999924	-1428.218974				-505.000000	200.000000	0.000000	0.543330	1.965370	3.146160	119.176231	2217.827522	-468.131120
834				900.000000	200.000000	0.000000	0.470820	0.641820	-0.999350	-55.015783	-119.778371	178.423971	298.989139	200.961336	0.000000	300.000000	200.000000	0.000000	7.477400	11.170320	2232.057190	2145.757556	2256.299921	-1409.908474				-505.000000	200.000000	0.000000	1.811100	1.429360	-3.146160	86.238880	821.386102	-586.229412
835				900.000000	200.000000	0.000000	0.392350	0.574260	-0.825550	-109.884740	-101.510701	173.623114	299.042300	200.991821	0.000000	300.000000	200.000000	0.000000	7.477400	11.445000	2230.760192	2212.514458	2136.399925	-1361.080475				-505.000000	200.000000	0.000000	0.724440	2.322710	6.292320	141.050567	878.182778	-467.806493
836				900.000000	200.000000	0.000000	0.381140	0.720640	-1.086250	-100.106367	-131.202442	159.312901	298.964510	200.982901	0.000000	300.000000	200.000000	0.000000	7.385840	10.407320	2231.599426	2193.441057	2310.799919	-1428.218974				-505.000000	200.000000	0.000000	0.181110	0.714680	4.719240	-188.009178	-15.437524	-645.521343
837				900.000000	200.000000	0.000000	0.381140	0.596780	-1.564200	-113.743138	-115.560038	147.149411	299.008571	200.897339	0.000000	300.000000	200.000000	0.000000	7.630000	10.132640	2231.828308	2002.707052	2212.699923	-1428.218974				-505.000000	200.000000	0.000000	1.267770	1.429360	5.505780	550.195043	2569.462403	-57.489058
838				900.000000	200.000000	0.000000	0.448400	0.698120	-1.086250	-109.074801	-93.444449	151.993296	299.028106	200.952889	0.000000	300.000000	200.000000	0.000000	7.691040	10.407320	2231.828308	2126.684155	2169.099924	-1336.666476				-505.000000	200.000000	0.000000	1.448880	1.250690	0.786540	307.374178	441.861879	-233.905400
839				900.000000	200.000000	0.000000	0.325090	0.675600	-1.390400	-62.070911	-72.885774	181.016022	299.067082	200.978627	0.000000	300.000000	200.000000	0.000000	7.355320	10.529400	2231.599426	2183.904357	2081.899927	-1379.390975				-505.000000	200.000000	0.000000	1.629990	-1.429360	6.292320	29.828814	690.817943	-1.486862
840				900.000000	200.000000	0.000000	0.369930	0.563000	-1.564200	-107.093138	-145.494230	171.226210	299.140759	200.909816	0.000000	300.000000	200.000000	0.000000	7.172200	9.888480	2232.667542	2031.317153	1918.399933	-1293.941977				-505.000000	200.000000	0.000000	1.086660	-0.714680	4.719240	-853.579761	1785.747751	-118.253361
841				900.000000	200.000000	0.000000	0.381140	0.776940	-1.955250	-78.585566	-115.196362	149.726619	299.023489	200.858647	0.000000	300.000000	200.000000	0.000000	7.904680	10.987200	2232.438660	1916.876750	2179.999924	-1416.011974				-505.000000	200.000000	0.000000	1.629990	1.608030	7.865400	677.011136	1087.035112	-292.324872
842				900.000000	200.000000	0.000000	0.414770	0.608040	-1.564200	-69.053619	-106.812982	166.402322	298.954955	200.974154	0.000000	300.000000	200.000000	0.000000	7.385840	10.712520	2232.057190	2174.367657	2332.599918	-1354.976975				-505.000000	200.000000	0.000000	0.905550	0.536010	2.359620	-430.641273	75.535901	-175.796066
843				900.000000	200.000000	0.000000	0.224200	0.675600	-1.911800	-90.754793	-113.839951	164.252924	299.047544	200.965807	0.000000	300.000000	200.000000	0.000000	7.538440	10.865120	2231.599426	2155.294256	2125.499926	-1330.562976				-505.000000	200.000000	0.000000	1.448880	1.250690	11.011560	-39.255826	1757.858409	-527.625894
844				900.000000	200.000000	0.000000	0.369930	0.619300	-1.955250	-121.261953	-129.932644	159.230268	299.022788	200.974687	0.000000	300.000000	200.000000	0.000000	7.568960	11.200840	2230.836486	2174.367657	2179.999924	-1342.769976				-505.000000	200.000000	0.000000	0.724440	0.893350	9.438480	-871.716329	875.197072	118.278031
845				900.000000	200.000000	0.000000	0.482030	0.574260	-1.433850	-106.494409	-74.242185	171.120546	298.930611	200.939909	0.000000	300.000000	200.000000	0.000000	7.813120	10.956680	2232.209778	2098.074055	2387.099916	-1434.322474				-505.000000	200.000000	0.000000	-0.543330	2.144040	3.146160	1751.411579	1355.591264	2.078160
846				900.000000	200.000000	0.000000	0.437190	0.698120	-1.607650	-89.512320	-51.970160	147.185589	299.008842	200.973988	0.000000	300.000000	200.000000	0.000000	7.660520	10.437840	2232.438660	2174.367657	2212.699923	-1428.218974				-505.000000	200.000000	0.000000	1.086660	-0.714680	3.146160	651.902418	2317.520633	-823.182545
847				900.000000	200.000000	0.000000	0.381140	0.551740	-1.520750	-67.306509	-70.006717	168.794464	299.023055	200.982968	0.000000	300.000000	200.000000	0.000000	7.568960	10.529400	2231.446838	2193.441057	2179.999924	-1428.218974				-505.000000	200.000000	0.000000	-0.181110	-2.322710	3.932700	-603.496573	2260.916958	174.042533
848				900.000000	200.000000	0.000000	0.369930	0.551740	-1.781450	-67.576594	-99.698458	151.938457	299.013252	200.961632	0.000000	300.000000	200.000000	0.000000	7.446880	11.200840	2231.370544	2145.757556	2201.799923	-1324.459476				-505.000000	200.000000	0.000000	1.448880	-1.429360	10.225020	-85.672572	698.044777	-765.145656
849				900.000000	200.000000	0.000000	0.269040	0.450400	-1.346950	-91.402284	-106.079833	173.635674	298.974243	200.935925	0.000000	300.000000	200.000000	0.000000	7.446880	11.139800	2231.523132	2088.537354	2288.999920	-1464.839973				-505.000000	200.000000	0.000000	4.165530	-1.250690	6.292320	40.640136	1465.382478	-353.984739
850				900.000000	200.000000	0.000000	0.313880	0.619300	-1.390400	-44.286694	-87.622056	178.565617	299.111618	200.926744	0.000000	300.000000	200.000000	0.000000	7.233240	10.620960	2233.049012	2069.463954	1983.799931	-1434.322474				-505.000000	200.000000	0.000000	2.535540	0.357340	3.932700	21.937259	903.402410	-587.304714
851				900.000000	200.000000	0.000000	0.313880	0.551740	-1.433850	-87.319131	-97.713587	168.864146	299.037874	200.884520	0.000000	300.000000	200.000000	0.000000	7.691040	10.895640	2231.828308	1974.096951	2147.299925	-1324.459476				-505.000000	200.000000	0.000000	1.086660	0.178670	-0.786540	-452.515609	995.552692	-1057.311151
852				900.000000	200.000000	0.000000	0.403560	0.596780	-1.868350	-89.935056	-55.408795	161.584144	299.032924	200.931587	0.000000	300.000000	200.000000	0.000000	6.897520	10.132640	2231.675720	2079.000654	2158.199924	-1330.562976				-505.000000	200.000000	0.000000	0.724440	2.144040	4.719240	-912.230618	747.105623	-467.976050
853				900.000000	200.000000	0.000000	0.369930	0.664340	-1.607650	-147.190804	-69.464273	152.043175	298.970520	200.909257	0.000000	300.000000	200.000000	0.000000	7.050120	9.674840	2234.040834	2031.317153	2299.899920	-1397.701475				-505.000000	200.000000	0.000000	2.173320	1.608030	6.292320	1719.229307	2116.211127	-292.368338
854				900.000000	200.000000	0.000000	0.504450	0.619300	-0.782100	-120.046569	-90.969478	147.042605	299.034014	200.900658	0.000000	300.000000	200.000000	0.000000	7.233240	10.895640	2234.193422	2012.243752	2158.199924	-1330.562976				-505.000000	200.000000	0.000000	2.354430	-1.429360	12.584640	-85.483802	1569.000721	-236.521212
855				900.000000	200.000000	0.000000	0.425980	0.540480	-1.738000	-104.180038	-71.651186	147.050597	298.989450	200.982397	0.000000	300.000000	200.000000	0.000000	7.660520	11.383960	2232.743836	2193.441057	2256.299921	-1263.424477				-505.000000	200.000000	0.000000	-0.362220	-0.536010	7.865400	84.011269	1605.293754	-646.664781
856				900.000000	200.000000	0.000000	0.302670	0.754420	-0.912450	-22.145175	-67.341042	161.835271	299.028173	200.978460	0.000000	300.000000	200.000000	0.000000	7.507920	11.109280	2231.980896	2183.904357	2169.099924	-1312.252476				-505.000000	200.000000	0.000000	3.259980	-0.536010	-1.573080	199.072192	997.361540	-470.722261
857				900.000000	200.000000	0.000000	0.313880	0.698120	-1.520750	-33.134868	-72.302920	144.903678	299.018741	200.978126	0.000000	300.000000	200.000000	0.000000	7.660520	11.383960	2232.743836	2183.904357	2190.899923	-1458.736474				-505.000000	200.000000	0.000000	2.354430	2.858720	5.505780	1215.765626	1575.718559	-1172.357402
858				900.000000	200.000000	0.000000	0.448400	0.529220	-0.869000	-111.784502	-63.250672	156.655539	298.974734	200.939748	0.000000	300.000000	200.000000	0.000000	7.843640	10.682000	2232.591248	2098.074055	2288.999920	-1391.597975				-505.000000	200.000000	0.000000	0.362220	-1.965370	10.225020	924.237481	100.948533	-824.311495
859				900.000000	200.000000	0.000000	0.381140	0.641820	-1.129700	-71.232947	-55.172484	152.010618	299.013218	200.961665	0.000000	300.000000	200.000000	0.000000	7.446880	11.506040	2231.294250	2145.757556	2201.799923	-1367.183975				-505.000000	200.000000	0.000000	1.448880	1.429360	3.146160	86.742266	2295.602702	353.705144
860				900.000000	200.000000	0.000000	0.336300	0.641820	-1.564200	-39.518847	-57.987858	185.792314	299.023489	200.956900	0.000000	300.000000	200.000000	0.000000	7.263760	10.804080	2232.438660	2136.220856	2179.999924	-1470.943473				-505.000000	200.000000	0.000000	3.078870	0.893350	3.932700	980.899239	1135.665528	118.089677
861				900.000000	200.000000	0.000000	0.403560	0.630560	-1.303500	-67.856160	-81.263955	178.483180	299.086713	200.901612	0.000000	300.000000	200.000000	0.000000	7.446880	10.956680	2231.828308	2012.243752	2038.299929	-1348.873476				-505.000000	200.000000	0.000000	1.267770	-1.608030	1.573080	481.903961	584.644425	57.116657
862				900.000000	200.000000	0.000000	0.257830	0.506700	-1.173150	-161.273337	-105.779839	188.157607	298.984741	200.905359	0.000000	300.000000	200.000000	0.000000	7.477400	10.773560	2233.125306	2021.780453	2267.199921	-1409.908474				-505.000000	200.000000	0.000000	2.897760	-2.322710	3.146160	-140.295489	617.090891	-766.109355
863				900.000000	200.000000	0.000000	0.425980	0.698120	-1.086250	-60.828438	-178.642682	142.377882	298.989312	200.850103	0.000000	300.000000	200.000000	0.000000	7.599480	10.407320	2232.438660	1897.803349	2256.299921	-1416.011974				-505.000000	200.000000	0.000000	0.543330	1.072020	6.292320	1223.531334	1949.701802	-410.234810
864				900.000000	200.000000	0.000000	0.403560	0.563000	-1.173150	-114.729071	-0.329662	188.058990	298.988862	200.978694	0.000000	300.000000	200.000000	0.000000	7.477400	10.102120	2231.446838	2183.904357	2256.299921	-1348.873476				-505.000000	200.000000	0.000000	-1.448880	0.893350	14.157719	171.005228	2062.786158	-880.197780
865				900.000000	200.000000	0.000000	0.224200	0.698120	-1.260050	-113.275388	-109.380109	159.454547	299.062454	200.922820	0.000000	300.000000	200.000000	0.000000	7.538440	10.254720	2232.209778	2059.927254	2092.799927	-1318.355976				-505.000000	200.000000	0.000000	1.267770	-0.536010	14.157719	-31.301347	1633.261661	-470.562884
866				900.000000	200.000000	0.000000	0.448400	0.506700	-1.216600	-109.051459	-22.399644	137.357314	299.018909	200.892547	0.000000	300.000000	200.000000	0.000000	7.507920	10.926160	2233.125306	1993.170352	2190.899923	-1446.529474				-505.000000	200.000000	0.000000	2.716650	1.429360	3.146160	86.742266	495.479849	-292.581363
867				900.000000	200.000000	0.000000	0.347510	0.619300	-1.520750	-112.770750	-93.951684	154.434175	298.999316	200.926775	0.000000	300.000000	200.000000	0.000000	7.263760	9.552760	2232.972718	2069.463954	2234.499922	-1348.873476				-505.000000	200.000000	0.000000	1.811100	1.608030	-6.292320	907.510522	28.951764	-409.827558
868				900.000000	200.000000	0.000000	0.459610	0.608040	-1.260050	-76.779580	-78.546533	178.404169	299.013758	200.935509	0.000000	300.000000	200.000000	0.000000	7.355320	11.017720	2232.514954	2088.537354	2201.799923	-1312.252476				-505.000000	200.000000	0.000000	0.905550	0.000000	3.146160	926.779708	1002.779525	-881.233924
869				900.000000	200.000000	0.000000	0.347510	0.754420	-1.955250	-111.677181	-53.019839	161.788817	299.008469	200.880337	0.000000	300.000000	200.000000	0.000000	7.568960	11.078760	2231.599426	1964.560251	2212.699923	-1409.908474				-505.000000	200.000000	0.000000	0.543330	0.893350	3.932700	-61.444778	1156.521037	-292.916171
870				900.000000	200.000000	0.000000	0.403560	0.720640	-1.477300	-80.408843	-86.168291	185.795935	299.023323	200.914338	0.000000	300.000000	200.000000	0.000000	7.630000	10.895640	2232.057190	2040.853853	2179.999924	-1422.115474				-505.000000	200.000000	0.000000	2.535540	-1.429360	3.146160	29.577122	1036.718844	292.161187
871				900.000000	200.000000	0.000000	0.291460	0.630560	-1.433850	-100.155444	-0.536903	149.683394	298.979581	200.931237	0.000000	300.000000	200.000000	0.000000	7.324800	10.437840	2232.514954	2079.000654	2278.099920	-1403.804975				-505.000000	200.000000	0.000000	1.086660	1.429360	10.225020	550.572582	1382.812744	236.245925
872				900.000000	200.000000	0.000000	0.291460	0.585520	-1.303500	-53.628786	-76.647677	164.099468	299.008605	200.969948	0.000000	300.000000	200.000000	0.000000	7.446880	11.017720	2231.904602	2164.830956	2212.699923	-1373.287475				-505.000000	200.000000	0.000000	2.173320	0.536010	13.371180	728.399671	916.363224	-234.641587
873				900.000000	200.000000	0.000000	0.179360	0.743160	-2.215950	-68.185121	-35.721031	145.084928	298.949928	200.987107	0.000000	300.000000	200.000000	0.000000	7.385840	11.048240	2231.752014	2202.977757	2343.499918	-1342.769976				-505.000000	200.000000	0.000000	0.543330	0.357340	-0.786540	716.455731	895.859581	0.295649
874				900.000000	200.000000	0.000000	0.280250	0.484180	-0.999350	-61.507398	-137.260548	159.197515	298.965040	200.969583	0.000000	300.000000	200.000000	0.000000	7.599480	10.529400	2232.743836	2164.830956	2310.799919	-1336.666476				-505.000000	200.000000	0.000000	3.078870	-0.714680	-0.786540	304.139796	875.004072	-235.900936
875				900.000000	200.000000	0.000000	0.392350	0.517960	-0.999350	-116.403761	-111.481007	156.703135	298.960052	200.944052	0.000000	300.000000	200.000000	0.000000	7.507920	10.346280	2232.514954	2107.610755	2321.699919	-1367.183975				-505.000000	200.000000	0.000000	0.000000	0.714680	-3.932700	737.826682	1329.432205	-175.554065
876				900.000000	200.000000	0.000000	0.358720	0.608040	-1.129700	-112.829309	-115.040868	164.050730	298.999145	201.003822	0.000000	300.000000	200.000000	0.000000	6.958560	10.620960	2232.591248	2241.124558	2234.499922	-1434.322474				-505.000000	200.000000	0.000000	1.448880	-0.714680	-5.505780	-43.685749	1640.963356	645.390944
877				900.000000	200.000000	0.000000	0.280250	0.540480	-1.303500	-63.524594	-91.383959	168.888514	299.067177	200.952889	0.000000	300.000000	200.000000	0.000000	7.691040	10.376800	2231.828308	2126.684155	2081.899927	-1232.906978				-505.000000	200.000000	0.000000	-0.181110	2.501380	3.932700	1309.833138	1465.496914	-56.355800
878				900.000000	200.000000	0.000000	0.403560	0.517960	-1.260050	-84.509605	-101.568244	173.559142	299.009011	200.956737	0.000000	300.000000	200.000000	0.000000	7.538440	9.980040	2232.820130	2136.220856	2212.699923	-1348.873476				-505.000000	200.000000	0.000000	0.181110	0.357340	-3.932700	1411.100050	125.343174	411.533318
879				900.000000	200.000000	0.000000	0.392350	0.709380	-1.433850	-92.889107	-90.813042	166.519796	299.013488	200.897309	0.000000	300.000000	200.000000	0.000000	7.294280	11.017720	2231.904602	2002.707052	2201.799923	-1342.769976				-505.000000	200.000000	0.000000	1.811100	-0.536010	-3.146160	1472.922367	1219.096124	-646.838647
880				900.000000	200.000000	0.000000	0.358720	0.709380	-1.086250	-44.282630	-59.355607	185.831917	298.925287	200.944569	0.000000	300.000000	200.000000	0.000000	7.660520	11.017720	2231.294250	2107.610755	2397.999916	-1342.769976				-505.000000	200.000000	0.000000	2.897760	1.072020	9.438480	1339.599029	1273.969516	-469.167263
881				900.000000	200.000000	0.000000	0.381140	0.653080	-1.477300	-55.047253	-75.113096	168.888710	299.047837	200.999687	0.000000	300.000000	200.000000	0.000000	7.294280	11.445000	2232.286072	2231.587858	2125.499926	-1391.597975				-505.000000	200.000000	0.000000	1.811100	1.250690	7.865400	-1313.483539	-514.763941	-116.446180
882				900.000000	200.000000	0.000000	0.381140	0.619300	-1.303500	-124.607270	-105.670549	176.086275	299.081798	200.995653	0.000000	300.000000	200.000000	0.000000	7.416360	11.780720	2231.752014	2222.051158	2049.199928	-1397.701475				-505.000000	200.000000	0.000000	0.362220	1.250690	-1.573080	-40.262597	1040.134981	-586.283059
883				900.000000	200.000000	0.000000	0.403560	0.675600	-1.173150	-126.174324	-15.527572	171.296087	298.999077	200.935541	0.000000	300.000000	200.000000	0.000000	7.935200	11.170320	2232.438660	2088.537354	2234.499922	-1483.150473				-505.000000	200.000000	0.000000	2.716650	-1.250690	4.719240	1198.674308	1156.837033	-471.357026
884				900.000000	200.000000	0.000000	0.302670	0.653080	-1.433850	-91.187010	-132.713749	168.970005	298.999008	200.914244	0.000000	300.000000	200.000000	0.000000	7.630000	10.346280	2232.286072	2040.853853	2234.499922	-1385.494475				-505.000000	200.000000	0.000000	-0.181110	1.429360	0.000000	433.938579	541.238995	1.370951
885				900.000000	200.000000	0.000000	0.313880	0.551740	-0.999350	-82.848459	-93.051702	161.635165	299.003891	201.042409	0.000000	300.000000	200.000000	0.000000	7.172200	10.926160	2232.286072	2326.954861	2223.599922	-1373.287475				-505.000000	200.000000	0.000000	0.543330	1.965370	3.146160	-112.455773	1157.267464	178.053966
886				900.000000	200.000000	0.000000	0.392350	0.641820	-0.738650	-38.663577	-111.723458	161.637645	299.013556	200.974154	0.000000	300.000000	200.000000	0.000000	7.599480	10.895640	2232.057190	2174.367657	2201.799923	-1330.562976				-505.000000	200.000000	0.000000	0.905550	0.536010	-2.359620	-546.834814	80.014459	59.180328
887				900.000000	200.000000	0.000000	0.313880	0.563000	-1.173150	-38.338997	-97.956038	152.006997	299.042987	200.914213	0.000000	300.000000	200.000000	0.000000	7.935200	9.827440	2232.362366	2040.853853	2136.399925	-1348.873476				-505.000000	200.000000	0.000000	1.811100	0.536010	11.798100	-82.438189	674.633993	294.084279
888				900.000000	200.000000	0.000000	0.302670	0.608040	-1.390400	-64.853032	-102.358338	159.289478	299.052914	200.931142	0.000000	300.000000	200.000000	0.000000	7.507920	9.583280	2232.743836	2079.000654	2114.599926	-1403.804975				-505.000000	200.000000	0.000000	1.629990	0.536010	7.078860	-82.815728	424.931502	352.842866
889				900.000000	200.000000	0.000000	0.448400	0.563000	-1.781450	-111.338739	-82.665973	168.735255	299.071585	200.902075	0.000000	300.000000	200.000000	0.000000	7.111160	10.407320	2230.683898	2012.243752	2070.999928	-1391.597975				-505.000000	200.000000	0.000000	0.724440	-1.429360	5.505780	-201.866113	2602.339300	-647.599503
890				900.000000	200.000000	0.000000	0.482030	0.653080	-1.564200	-103.383644	-74.120959	176.013169	299.047935	200.944052	0.000000	300.000000	200.000000	0.000000	6.958560	9.552760	2232.514954	2107.610755	2125.499926	-1348.873476				-505.000000	200.000000	0.000000	1.811100	-0.893350	-1.573080	640.713557	1482.743286	-882.154157
891				900.000000	200.000000	0.000000	0.381140	0.585520	-0.869000	-109.466068	-90.876725	164.006559	298.974559	200.965543	0.000000	300.000000	200.000000	0.000000	7.477400	11.139800	2232.209778	2155.294256	2288.999920	-1348.873476				-505.000000	200.000000	0.000000	1.267770	-0.536010	14.157719	-262.933351	2296.111698	-176.842391
892				900.000000	200.000000	0.000000	0.381140	0.686860	-1.520750	-101.947569	-130.798357	171.329786	298.994469	200.922473	0.000000	300.000000	200.000000	0.000000	7.446880	10.987200	2233.049012	2059.927254	2245.399921	-1385.494475				-505.000000	200.000000	0.000000	1.086660	-0.178670	-0.786540	915.653770	730.412678	-411.465181
893				900.000000	200.000000	0.000000	0.403560	0.596780	-1.564200	-69.517306	-25.295835	171.222784	299.027807	200.948908	0.000000	300.000000	200.000000	0.000000	7.324800	11.231360	2231.141662	2117.147455	2169.099924	-1287.838477				-505.000000	200.000000	0.000000	0.181110	0.000000	4.719240	347.825545	1575.402564	-117.502686
894				900.000000	200.000000	0.000000	0.358720	0.743160	-1.651100	-11.312513	-104.424026	166.586052	298.993988	200.995551	0.000000	300.000000	200.000000	0.000000	7.233240	11.506040	2231.980896	2222.051158	2245.399921	-1385.494475				-505.000000	200.000000	0.000000	0.000000	-0.178670	0.786540	-126.564400	1324.953647	-470.122347
895				900.000000	200.000000	0.000000	0.369930	0.765680	-1.607650	-38.483836	-130.255912	195.511303	298.979163	200.957260	0.000000	300.000000	200.000000	0.000000	7.599480	11.078760	2231.599426	2136.220856	2278.099920	-1416.011974				-505.000000	200.000000	0.000000	0.000000	0.357340	7.078860	1296.164973	1584.122250	-528.357772
896				900.000000	200.000000	0.000000	0.425980	0.664340	-1.303500	-94.608811	-122.714971	147.165787	298.969852	200.939748	0.000000	300.000000	200.000000	0.000000	7.721560	10.407320	2232.591248	2098.074055	2299.899920	-1281.734977				-505.000000	200.000000	0.000000	1.448880	-0.714680	3.146160	-1432.785616	837.332622	-59.538240
897				900.000000	200.000000	0.000000	0.448400	0.743160	-1.564200	-83.592028	-52.472196	168.902803	299.028538	201.020804	0.000000	300.000000	200.000000	0.000000	7.660520	10.712520	2232.820130	2279.271359	2169.099924	-1348.873476				-505.000000	200.000000	0.000000	1.267770	0.178670	14.157719	1517.551964	307.561588	-646.116949
898				900.000000	200.000000	0.000000	0.403560	0.540480	-1.694550	-71.970782	-91.032219	195.267026	299.008164	201.000303	0.000000	300.000000	200.000000	0.000000	7.538440	10.926160	2230.912780	2231.587858	2212.699923	-1306.148976				-505.000000	200.000000	0.000000	2.897760	-0.357340	11.798100	-483.942803	874.020215	-529.267824
899				900.000000	200.000000	0.000000	0.414770	0.619300	-1.346950	-76.405922	-127.278904	164.003134	298.993781	200.923104	0.000000	300.000000	200.000000	0.000000	7.263760	10.559920	2231.523132	2059.927254	2245.399921	-1348.873476				-505.000000	200.000000	0.000000	1.629990	0.000000	5.505780	579.520472	824.134377	-352.594991
900				900.000000	200.000000	0.000000	0.302670	0.484180	-1.477300	-106.228387	-102.277521	123.029386	299.048162	200.926744	0.000000	300.000000	200.000000	0.000000	7.630000	10.224200	2233.049012	2069.463954	2125.499926	-1416.011974				-505.000000	200.000000	0.000000	-0.362220	0.536010	11.798100	1423.169836	2529.551674	0.537651
901				900.000000	200.000000	0.000000	0.493240	0.574260	-1.129700	-98.138249	-54.722792	142.193011	299.028770	200.922347	0.000000	300.000000	200.000000	0.000000	7.324800	10.346280	2233.354188	2059.927254	2169.099924	-1342.769976				-505.000000	200.000000	0.000000	0.724440	-0.893350	6.292320	-285.185226	1010.752785	-177.138040
902				900.000000	200.000000	0.000000	0.403560	0.698120	-1.433850	-97.373324	-106.472580	161.678390	299.018573	200.982565	0.000000	300.000000	200.000000	0.000000	7.385840	9.857960	2232.362366	2193.441057	2190.899923	-1342.769976				-505.000000	200.000000	0.000000	2.173320	-1.608030	7.078860	-212.551588	392.054606	-530.396774
903				900.000000	200.000000	0.000000	0.257830	0.517960	-1.564200	-60.701523	-115.548102	168.890798	299.032825	200.948778	0.000000	300.000000	200.000000	0.000000	7.294280	10.132640	2231.446838	2117.147455	2158.199924	-1312.252476				-505.000000	200.000000	0.000000	0.905550	1.786700	3.146160	803.260921	2195.909591	-468.329655
904				900.000000	200.000000	0.000000	0.425980	0.664340	-1.390400	-98.719370	-117.568184	164.033408	298.994400	200.913994	0.000000	300.000000	200.000000	0.000000	7.538440	10.529400	2232.896424	2040.853853	2245.399921	-1409.908474				-505.000000	200.000000	0.000000	1.992210	1.072020	5.505780	1223.468411	669.646439	59.602069
905				900.000000	200.000000	0.000000	0.381140	0.596780	-1.390400	-93.460430	-59.996003	137.510770	298.989035	200.987073	0.000000	300.000000	200.000000	0.000000	6.958560	10.987200	2231.828308	2202.977757	2256.299921	-1361.080475				-505.000000	200.000000	0.000000	3.078870	-1.608030	11.798100	598.537965	-462.638824	-60.516429
906				900.000000	200.000000	0.000000	0.381140	0.529220	-1.824900	-64.528451	-79.855798	142.267260	299.066667	201.017541	0.000000	300.000000	200.000000	0.000000	7.630000	11.292400	2230.607604	2269.734659	2081.899927	-1391.597975				-505.000000	200.000000	0.000000	1.267770	-0.178670	3.932700	452.767302	1775.535212	352.193613
907				900.000000	200.000000	0.000000	0.403560	0.619300	-1.738000	-84.852110	-116.321660	151.966447	299.130549	200.940198	0.000000	300.000000	200.000000	0.000000	7.843640	11.322920	2231.523132	2098.074055	1940.199932	-1391.597975				-505.000000	200.000000	0.000000	1.629990	0.178670	-0.786540	705.644410	1890.665847	-939.866420
908				900.000000	200.000000	0.000000	0.437190	0.641820	-1.607650	-115.953935	-107.695829	166.410511	298.979616	200.944020	0.000000	300.000000	200.000000	0.000000	7.721560	11.109280	2232.591248	2107.610755	2278.099920	-1483.150473				-505.000000	200.000000	0.000000	2.716650	0.178670	3.146160	-1494.545010	495.479849	-763.721057
909				900.000000	200.000000	0.000000	0.291460	0.551740	-1.042800	-115.057715	-112.351918	156.839072	298.964863	200.909941	0.000000	300.000000	200.000000	0.000000	7.813120	10.620960	2232.362366	2031.317153	2310.799919	-1403.804975				-505.000000	200.000000	0.000000	-1.629990	-1.429360	11.798100	1304.245298	-442.845737	233.750331
910				900.000000	200.000000	0.000000	0.313880	0.630560	-1.260050	-75.852206	-87.743281	178.576089	299.042856	200.969881	0.000000	300.000000	200.000000	0.000000	7.294280	10.651480	2232.057190	2164.830956	2136.399925	-1342.769976				-505.000000	200.000000	0.000000	1.448880	-0.714680	3.146160	1346.798429	704.762614	-235.770536
911				900.000000	200.000000	0.000000	0.145730	0.585520	-2.085600	-86.603284	-135.776772	181.118065	299.037973	200.965609	0.000000	300.000000	200.000000	0.000000	7.080640	10.254720	2232.057190	2155.294256	2147.299925	-1379.390975				-505.000000	200.000000	0.000000	0.724440	-0.178670	9.438480	1148.103776	1670.617116	-646.412598
912				900.000000	200.000000	0.000000	0.302670	0.529220	-1.651100	-52.286804	-91.983947	164.035495	299.019478	200.938978	0.000000	300.000000	200.000000	0.000000	7.507920	10.010560	2234.422304	2098.074055	2190.899923	-1373.287475				-505.000000	200.000000	0.000000	2.897760	1.072020	6.292320	1339.347336	2337.515280	-351.679066
913				900.000000	200.000000	0.000000	0.515660	0.698120	-1.260050	-69.049555	-50.458852	159.152594	299.062838	200.884006	0.000000	300.000000	200.000000	0.000000	7.599480	10.590440	2233.125306	1974.096951	2092.799927	-1367.183975				-505.000000	200.000000	0.000000	1.448880	-0.893350	-0.786540	756.592482	1371.344783	-470.916489
914				900.000000	200.000000	0.000000	0.325090	0.743160	-1.433850	-59.333804	-123.505065	144.933952	299.091721	200.995483	0.000000	300.000000	200.000000	0.000000	7.141680	9.796920	2232.133484	2222.051158	2027.399929	-1330.562976				-505.000000	200.000000	0.000000	-0.362220	2.144040	1.573080	-796.666309	2008.975188	-232.912723
915				900.000000	200.000000	0.000000	0.336300	0.788200	-1.564200	-77.716751	-68.119798	188.338107	299.106371	200.969848	0.000000	300.000000	200.000000	0.000000	7.263760	9.796920	2232.133484	2164.830956	1994.699930	-1361.080475				-505.000000	200.000000	0.000000	1.629990	-0.357340	6.292320	-368.567263	2546.798046	-0.469515
916				900.000000	200.000000	0.000000	0.358720	0.517960	-1.042800	-104.387185	-59.396015	192.882877	298.950215	200.956933	0.000000	300.000000	200.000000	0.000000	7.172200	10.010560	2232.362366	2136.220856	2343.499918	-1379.390975				-505.000000	200.000000	0.000000	-0.543330	-0.178670	18.090419	685.531923	1739.119184	234.850303
917				900.000000	200.000000	0.000000	0.358720	0.619300	-1.868350	-44.781850	-73.826164	168.880522	299.047609	200.918736	0.000000	300.000000	200.000000	0.000000	7.904680	10.651480	2231.752014	2050.390553	2125.499926	-1452.632974				-505.000000	200.000000	0.000000	-1.086660	0.357340	-3.932700	-326.139978	997.475976	176.658344
918				900.000000	200.000000	0.000000	0.437190	0.641820	-1.433850	-67.527516	-117.989403	147.133230	299.008300	201.034359	0.000000	300.000000	200.000000	0.000000	7.568960	11.078760	2231.217956	2307.881460	2212.699923	-1373.287475				-505.000000	200.000000	0.000000	-0.362220	-1.608030	9.438480	-559.810824	-119.609194	-295.217536
919				900.000000	200.000000	0.000000	0.347510	0.664340	-1.477300	-54.583566	-99.058062	152.066402	299.062197	200.948713	0.000000	300.000000	200.000000	0.000000	7.630000	11.475520	2231.599426	2117.147455	2092.799927	-1361.080475				-505.000000	200.000000	0.000000	0.181110	0.536010	5.505780	1191.034446	248.956064	0.494185
920				900.000000	200.000000	0.000000	0.313880	0.506700	-1.738000	-57.324736	-46.771028	156.773958	298.984082	200.999961	0.000000	300.000000	200.000000	0.000000	7.385840	11.109280	2231.675720	2231.587858	2267.199921	-1422.115474				-505.000000	200.000000	0.000000	1.448880	0.178670	11.011560	-219.939757	1492.718394	-469.899142
921				900.000000	200.000000	0.000000	0.224200	0.608040	-1.651100	-73.164178	-43.158823	195.515674	299.057603	200.986871	0.000000	300.000000	200.000000	0.000000	7.782600	10.620960	2232.286072	2202.977757	2103.699926	-1458.736474				-505.000000	200.000000	0.000000	2.173320	0.714680	7.865400	-71.941483	391.308179	235.480760
922				900.000000	200.000000	0.000000	0.280250	0.540480	-1.433850	-132.008651	-136.856463	180.936815	298.998769	200.918736	0.000000	300.000000	200.000000	0.000000	7.385840	10.041080	2231.752014	2050.390553	2234.499922	-1391.597975				-505.000000	200.000000	0.000000	4.165530	0.357340	11.011560	1064.847585	1195.763905	-234.970521
923				900.000000	200.000000	0.000000	0.381140	0.574260	-1.781450	-94.792932	-130.555906	190.502349	298.993713	200.940263	0.000000	300.000000	200.000000	0.000000	7.630000	10.834600	2231.370544	2098.074055	2245.399921	-1367.183975				-505.000000	200.000000	0.000000	2.535540	1.429360	8.651940	-607.713283	1561.773888	-57.590479
924				900.000000	200.000000	0.000000	0.291460	0.698120	-1.607650	-77.450729	-121.958547	173.842826	298.984255	200.986972	0.000000	300.000000	200.000000	0.000000	7.446880	10.285240	2232.057190	2202.977757	2267.199921	-1354.976975				-505.000000	200.000000	0.000000	0.905550	0.000000	4.719240	-347.070466	1531.566702	-176.304740
925				900.000000	200.000000	0.000000	0.358720	0.517960	-1.651100	-76.873672	-58.830296	178.424916	299.008774	200.931333	0.000000	300.000000	200.000000	0.000000	7.843640	9.583280	2232.286072	2079.000654	2212.699923	-1434.322474				-505.000000	200.000000	0.000000	-0.181110	-0.178670	1.573080	800.026538	1070.026171	-705.084253
926				900.000000	200.000000	0.000000	0.459610	0.743160	-1.477300	-111.645712	-113.806280	173.710510	298.999316	200.999380	0.000000	300.000000	200.000000	0.000000	7.324800	9.888480	2232.972718	2231.587858	2234.499922	-1416.011974				-505.000000	200.000000	0.000000	0.724440	-0.536010	1.573080	-148.124120	1147.801351	-411.775319
927				900.000000	200.000000	0.000000	0.448400	0.686860	-1.564200	-81.889932	-138.593685	171.260105	299.071966	201.008542	0.000000	300.000000	200.000000	0.000000	7.324800	9.827440	2231.599426	2250.661259	2070.999928	-1324.459476				-505.000000	200.000000	0.000000	3.259980	0.536010	3.146160	843.397671	1125.452989	-528.449013
928				900.000000	200.000000	0.000000	0.246620	0.675600	-1.955250	-82.758747	-145.118618	195.555278	298.988897	201.029944	0.000000	300.000000	200.000000	0.000000	7.172200	11.109280	2231.523132	2298.344760	2256.299921	-1336.666476				-505.000000	200.000000	0.000000	2.173320	1.429360	7.078860	-376.207126	922.334635	-586.258390
929				900.000000	200.000000	0.000000	0.437190	0.619300	-1.346950	-88.467512	-133.268130	156.750927	299.028106	200.948616	0.000000	300.000000	200.000000	0.000000	7.691040	11.383960	2231.828308	2117.147455	2169.099924	-1434.322474				-505.000000	200.000000	0.000000	1.811100	-1.608030	11.011560	251.027036	1603.370470	-354.135500
930				900.000000	200.000000	0.000000	0.291460	0.472920	-1.564200	-130.905284	-81.471196	161.585090	299.008198	200.983170	0.000000	300.000000	200.000000	0.000000	7.843640	11.170320	2230.989074	2193.441057	2212.699923	-1422.115474				-505.000000	200.000000	0.000000	1.448880	-0.178670	7.078860	1379.547010	701.030482	-470.238258
931				900.000000	200.000000	0.000000	0.313880	0.675600	-1.564200	-66.271498	-133.054151	166.569675	299.057152	200.897585	0.000000	300.000000	200.000000	0.000000	7.568960	11.506040	2231.217956	2002.707052	2103.699926	-1458.736474				-505.000000	200.000000	0.000000	1.811100	0.536010	6.292320	264.569354	1872.989044	-234.612609
932				900.000000	200.000000	0.000000	0.224200	0.585520	-1.477300	-89.993615	-23.056577	159.349829	299.018573	200.978293	0.000000	300.000000	200.000000	0.000000	7.752080	10.865120	2232.362366	2183.904357	2190.899923	-1416.011974				-505.000000	200.000000	0.000000	0.362220	-0.357340	0.786540	557.520289	905.325694	-587.809080
933				900.000000	200.000000	0.000000	0.336300	0.574260	-1.564200	-62.403619	-57.987858	188.139143	298.965217	200.888277	0.000000	300.000000	200.000000	0.000000	7.538440	10.987200	2233.125306	1983.633652	2310.799919	-1373.287475				-505.000000	200.000000	0.000000	1.267770	-1.965370	11.798100	113.651314	442.370874	-60.710656
934				900.000000	200.000000	0.000000	0.369930	0.450400	-1.607650	-107.754490	-140.387852	178.350472	298.974384	200.965708	0.000000	300.000000	200.000000	0.000000	7.477400	10.285240	2231.828308	2155.294256	2288.999920	-1428.218974				-505.000000	200.000000	0.000000	3.441090	-0.178670	3.146160	1031.784388	186.503972	-529.141733
935				900.000000	200.000000	0.000000	0.482030	0.540480	-1.173150	-11.122659	-59.286726	132.534569	299.057087	200.961764	0.000000	300.000000	200.000000	0.000000	7.050120	10.865120	2231.065368	2145.757556	2103.699926	-1367.183975				-505.000000	200.000000	0.000000	3.441090	-2.680050	6.292320	-161.666439	1641.788347	-531.515543
936				900.000000	200.000000	0.000000	0.437190	0.472920	-1.303500	-82.388836	-148.506448	190.350035	299.013556	200.957064	0.000000	300.000000	200.000000	0.000000	7.141680	10.712520	2232.057190	2136.220856	2201.799923	-1312.252476				-505.000000	200.000000	0.000000	1.086660	0.536010	11.011560	-545.765120	1382.066318	-821.995641
937				900.000000	200.000000	0.000000	0.392350	0.641820	-2.085600	-56.141138	-14.217365	144.770024	299.043249	200.879796	0.000000	300.000000	200.000000	0.000000	7.324800	10.804080	2232.972718	1964.560251	2136.399925	-1361.080475				-505.000000	200.000000	0.000000	3.622200	-0.357340	0.000000	1368.169379	1239.090771	-999.278569
938				900.000000	200.000000	0.000000	0.336300	0.630560	-1.564200	-88.228896	-108.647557	159.275581	299.028139	200.910127	0.000000	300.000000	200.000000	0.000000	7.385840	10.437840	2231.904602	2031.317153	2169.099924	-1379.390975				-505.000000	200.000000	0.000000	1.992210	1.072020	11.011560	-281.699151	664.421454	-292.862523
939				900.000000	200.000000	0.000000	0.482030	0.619300	-1.520750	-96.688629	-129.887037	183.210734	299.091690	200.927155	0.000000	300.000000	200.000000	0.000000	7.019600	9.827440	2232.057190	2069.463954	2027.399929	-1324.459476				-505.000000	200.000000	0.000000	0.905550	1.965370	1.573080	698.130394	2329.972452	-526.904196
940				900.000000	200.000000	0.000000	0.381140	0.608040	-1.738000	-85.315797	-79.936615	178.485464	299.023256	200.944310	0.000000	300.000000	200.000000	0.000000	7.568960	9.980040	2231.904602	2107.610755	2179.999924	-1367.183975				-505.000000	200.000000	0.000000	1.267770	0.357340	12.584640	-1367.162608	309.054441	-822.179687
941				900.000000	200.000000	0.000000	0.358720	0.517960	-1.824900	-36.848427	-134.658211	159.147636	298.974804	200.918328	0.000000	300.000000	200.000000	0.000000	7.324800	11.383960	2232.743836	2050.390553	2288.999920	-1434.322474				-505.000000	200.000000	0.000000	-1.086660	0.178670	13.371180	-567.198993	1113.624602	-469.696299
942				900.000000	200.000000	0.000000	0.257830	0.630560	-1.520750	-56.019640	-110.522541	161.766536	298.988897	200.953019	0.000000	300.000000	200.000000	0.000000	7.233240	11.109280	2231.523132	2126.684155	2256.299921	-1354.976975				-505.000000	200.000000	0.000000	2.716650	1.429360	7.865400	-839.408210	756.141305	-292.581363
943				900.000000	200.000000	0.000000	0.302670	0.630560	-1.868350	-124.728768	-127.243694	180.997362	299.086526	200.991550	0.000000	300.000000	200.000000	0.000000	7.507920	11.261880	2231.370544	2212.514458	2038.299929	-1409.908474				-505.000000	200.000000	0.000000	1.629990	-1.250690	15.730799	-1000.948803	681.860826	-588.758291
944				900.000000	200.000000	0.000000	0.482030	0.574260	-1.564200	-98.588391	-74.120959	161.481905	299.066890	200.936085	0.000000	300.000000	200.000000	0.000000	7.202720	11.506040	2231.141662	2088.537354	2081.899927	-1336.666476				-505.000000	200.000000	0.000000	0.362220	1.429360	10.225020	-144.323429	100.948533	353.792077
945				900.000000	200.000000	0.000000	0.212990	0.630560	-1.564200	-148.536850	-144.097411	173.861290	298.974278	201.008542	0.000000	300.000000	200.000000	0.000000	7.233240	10.987200	2231.599426	2250.661259	2288.999920	-1397.701475				-505.000000	200.000000	0.000000	1.086660	-0.714680	9.438480	189.141796	1118.419156	57.978935
946				900.000000	200.000000	0.000000	0.381140	0.472920	-1.694550	-98.876085	-74.911053	195.227423	298.984360	200.944149	0.000000	300.000000	200.000000	0.000000	7.904680	10.498880	2232.286072	2107.610755	2267.199921	-1428.218974				-505.000000	200.000000	0.000000	1.629990	-1.250690	-1.573080	-1465.597121	1361.132244	-1.317304
947				900.000000	200.000000	0.000000	0.291460	0.619300	-1.216600	-120.496711	-96.992374	140.034282	299.018607	200.956900	0.000000	300.000000	200.000000	0.000000	7.752080	10.102120	2232.438660	2136.220856	2190.899923	-1434.322474				-505.000000	200.000000	0.000000	0.905550	0.893350	-1.573080	-640.965250	1139.828091	118.263543
948				900.000000	200.000000	0.000000	0.313880	0.517960	-1.173150	-92.460637	-103.022008	156.784430	299.047902	200.965444	0.000000	300.000000	200.000000	0.000000	7.294280	10.529400	2232.438660	2155.294256	2125.499926	-1330.562976				-505.000000	200.000000	0.000000	2.897760	0.000000	3.932700	926.842631	1146.624494	-646.416906
949				900.000000	200.000000	0.000000	0.403560	0.506700	-1.173150	-117.047505	-91.517121	147.042409	299.086869	200.901458	0.000000	300.000000	200.000000	0.000000	7.263760	10.071600	2232.209778	2012.243752	2038.299929	-1391.597975				-505.000000	200.000000	0.000000	-0.543330	-0.536010	5.505780	778.718511	1088.211970	234.511188
950				900.000000	200.000000	0.000000	0.515660	0.630560	-1.564200	-76.167306	-90.703752	166.318744	299.091907	200.897033	0.000000	300.000000	200.000000	0.000000	7.477400	9.552760	2232.591248	2002.707052	2027.399929	-1440.425974				-505.000000	200.000000	0.000000	1.629990	0.714680	7.865400	275.506522	821.895098	-293.172661
951				900.000000	200.000000	0.000000	0.313880	0.551740	-1.303500	-83.163558	-133.296602	159.225505	299.008740	200.944181	0.000000	300.000000	200.000000	0.000000	7.752080	9.491720	2232.209778	2107.610755	2212.699923	-1428.218974				-505.000000	200.000000	0.000000	1.629990	0.714680	11.798100	507.453142	818.162966	-410.660859
952				900.000000	200.000000	0.000000	0.437190	0.574260	-1.173150	-90.142203	-57.440215	175.986320	299.028007	200.948713	0.000000	300.000000	200.000000	0.000000	7.355320	9.919000	2231.599426	2117.147455	2169.099924	-1397.701475				-505.000000	200.000000	0.000000	1.267770	0.357340	2.359620	-1367.980610	1114.178028	-117.250503
953				900.000000	200.000000	0.000000	0.392350	0.608040	-1.173150	-92.771672	-106.253403	185.702830	298.989104	200.935733	0.000000	300.000000	200.000000	0.000000	7.568960	11.597600	2231.980896	2088.537354	2256.299921	-1336.666476				-505.000000	200.000000	0.000000	0.362220	0.536010	11.011560	33.314890	2221.322223	-58.264403
954				900.000000	200.000000	0.000000	0.358720	0.585520	-1.824900	-90.353729	-109.328362	142.342846	298.989346	200.922694	0.000000	300.000000	200.000000	0.000000	7.813120	11.109280	2232.514954	2059.927254	2256.299921	-1361.080475				-505.000000	200.000000	0.000000	-0.543330	-0.357340	3.932700	-137.124029	2017.694874	-352.760241
955				900.000000	200.000000	0.000000	0.381140	0.754420	-1.260050	-90.854303	-131.040808	142.476696	299.008537	201.042658	0.000000	300.000000	200.000000	0.000000	7.385840	10.651480	2231.752014	2326.954861	2212.699923	-1428.218974				-505.000000	200.000000	0.000000	0.905550	0.178670	-0.786540	-220.883605	-584.328430	-587.343873
956				900.000000	200.000000	0.000000	0.325090	0.585520	-1.086250	-97.629548	-47.838784	168.883947	299.013151	200.987377	0.000000	300.000000	200.000000	0.000000	7.477400	11.200840	2231.141662	2202.977757	2201.799923	-1434.322474				-505.000000	200.000000	0.000000	-0.724440	0.357340	7.865400	-441.012132	1759.781693	-58.347028
957				900.000000	200.000000	0.000000	0.504450	0.551740	-1.781450	-83.658715	-69.776202	187.943996	298.979058	200.970180	0.000000	300.000000	200.000000	0.000000	7.721560	11.506040	2231.370544	2164.830956	2278.099920	-1361.080475				-505.000000	200.000000	0.000000	0.905550	1.429360	8.651940	87.182728	599.844518	-586.156968
958				900.000000	200.000000	0.000000	0.425980	0.439140	-1.433850	-55.771227	-97.263895	156.594991	299.008740	200.927092	0.000000	300.000000	200.000000	0.000000	7.416360	10.773560	2232.209778	2069.463954	2212.699923	-1428.218974				-505.000000	200.000000	0.000000	0.724440	-1.429360	0.000000	-318.122577	2474.994277	116.073779
959				900.000000	200.000000	0.000000	0.403560	0.551740	-1.607650	-107.601839	-126.574825	139.855316	298.950323	200.905576	0.000000	300.000000	200.000000	0.000000	7.721560	10.590440	2232.591248	2021.780453	2343.499918	-1391.597975				-505.000000	200.000000	0.000000	0.000000	-1.250690	-0.786540	1661.497854	1193.876492	-177.419201
960				900.000000	200.000000	0.000000	0.437190	0.529220	-1.564200	-80.340487	-117.868177	207.270014	299.028239	200.927124	0.000000	300.000000	200.000000	0.000000	7.874160	11.200840	2232.133484	2069.463954	2169.099924	-1324.459476				-505.000000	200.000000	0.000000	-0.181110	1.429360	7.865400	782.015816	3.494701	-233.605443
961				900.000000	200.000000	0.000000	0.269040	0.664340	-2.129050	-83.402490	-80.022630	171.424978	298.986819	200.954978	0.000000	300.000000	200.000000	0.000000	7.233240	10.498880	2226.945492	2126.684155	2256.299921	-1336.666476				-505.000000	200.000000	0.000000	0.905550	-1.250690	2.359620	1198.485539	1268.665967	-60.003447
962				900.000000	200.000000	0.000000	0.336300	0.585520	-1.781450	-118.452426	-57.785815	180.920634	299.003585	200.935893	0.000000	300.000000	200.000000	0.000000	7.477400	10.132640	2231.599426	2088.537354	2223.599922	-1428.218974				-505.000000	200.000000	0.000000	2.354430	0.893350	7.865400	-176.946164	1440.909272	-645.525651
963				900.000000	200.000000	0.000000	0.459610	0.585520	-1.607650	-74.046537	-42.761475	154.286624	299.003857	200.884369	0.000000	300.000000	200.000000	0.000000	7.507920	10.468360	2232.209778	1974.096951	2223.599922	-1409.908474				-505.000000	200.000000	0.000000	1.086660	0.357340	-1.573080	253.128801	1394.009141	-939.653396
964				900.000000	200.000000	0.000000	0.403560	0.551740	-1.303500	-99.245679	-61.000076	154.313276	299.081578	200.948875	0.000000	300.000000	200.000000	0.000000	7.263760	10.041080	2231.217956	2117.147455	2049.199928	-1330.562976				-505.000000	200.000000	0.000000	2.716650	0.714680	1.573080	738.267144	1159.822738	-469.491890
965				900.000000	200.000000	0.000000	0.336300	0.675600	-1.564200	-118.538391	-123.845467	183.414069	299.091504	200.995721	0.000000	300.000000	200.000000	0.000000	7.202720	11.383960	2231.599426	2222.051158	2027.399929	-1293.941977				-505.000000	200.000000	0.000000	1.992210	-0.536010	6.292320	-263.562583	138.619983	-235.644445
966				900.000000	200.000000	0.000000	0.302670	0.596780	-1.607650	-45.439139	-61.628536	178.556287	298.979093	200.965873	0.000000	300.000000	200.000000	0.000000	7.599480	11.353440	2231.446838	2155.294256	2278.099920	-1281.734977				-505.000000	200.000000	0.000000	4.165530	0.714680	5.505780	506.949757	1731.268919	-587.095998
967				900.000000	200.000000	0.000000	0.325090	0.551740	-1.346950	-79.188042	-32.398423	176.081512	298.921103	200.905514	0.000000	300.000000	200.000000	0.000000	7.599480	11.445000	2232.743836	2021.780453	2408.899916	-1342.769976				-505.000000	200.000000	0.000000	0.543330	-0.714680	1.573080	-1085.463457	1026.190309	116.766500
968				900.000000	200.000000	0.000000	0.504450	0.754420	-1.520750	-107.206509	-70.018653	168.855207	298.989035	200.969981	0.000000	300.000000	200.000000	0.000000	7.568960	10.956680	2231.828308	2164.830956	2256.299921	-1428.218974				-505.000000	200.000000	0.000000	1.267770	-0.536010	14.157719	-494.565355	1765.831668	-235.586490
969				900.000000	200.000000	0.000000	0.235410	0.619300	-1.216600	-52.147698	-120.014085	169.008271	299.008435	200.974387	0.000000	300.000000	200.000000	0.000000	7.080640	11.536560	2231.523132	2174.367657	2212.699923	-1440.425974				-505.000000	200.000000	0.000000	1.629990	-1.250690	-5.505780	1082.040305	2292.854428	-295.037797
970				900.000000	200.000000	0.000000	0.347510	0.630560	-1.303500	-59.815100	-58.691937	185.770228	299.082300	200.948130	0.000000	300.000000	200.000000	0.000000	7.416360	11.048240	2232.972718	2117.147455	2049.199928	-1385.494475				-505.000000	200.000000	0.000000	0.905550	-1.072020	4.719240	51.325611	205.866629	-412.298482
971				900.000000	200.000000	0.000000	0.369930	0.675600	-1.520750	-70.247014	-89.808969	168.921268	299.013825	200.961073	0.000000	300.000000	200.000000	0.000000	7.294280	10.102120	2232.667542	2145.757556	2201.799923	-1391.597975				-505.000000	200.000000	0.000000	2.897760	1.429360	15.730799	1477.541060	605.148068	1.124642
972				900.000000	200.000000	0.000000	0.437190	0.608040	-1.260050	-129.046473	-16.831638	163.969435	299.096975	200.901119	0.000000	300.000000	200.000000	0.000000	7.294280	10.346280	2233.049012	2012.243752	2016.499929	-1379.390975				-505.000000	200.000000	0.000000	1.992210	0.178670	5.505780	706.147795	6.796402	-587.430806
973				900.000000	200.000000	0.000000	0.336300	0.709380	-1.042800	-80.422388	-93.934549	168.987524	299.125664	200.957293	0.000000	300.000000	200.000000	0.000000	7.263760	10.346280	2231.523132	2136.220856	1951.099932	-1281.734977				-505.000000	200.000000	0.000000	2.716650	0.178670	2.359620	11.000091	1954.496356	-411.256465
974				900.000000	200.000000	0.000000	0.358720	0.551740	-1.433850	-51.134359	-74.230249	188.094972	299.023590	200.948259	0.000000	300.000000	200.000000	0.000000	7.141680	10.865120	2232.667542	2117.147455	2179.999924	-1318.355976				-505.000000	200.000000	0.000000	1.267770	2.858720	13.371180	1563.842863	1368.868073	-408.597187
975				900.000000	200.000000	0.000000	0.369930	0.619300	-1.738000	-112.995821	16.778442	154.410948	298.969887	200.905545	0.000000	300.000000	200.000000	0.000000	7.446880	9.796920	2232.667542	2021.780453	2299.899920	-1403.804975				-505.000000	200.000000	0.000000	1.629990	1.786700	2.359620	687.381995	1092.260097	-644.619906
976				900.000000	200.000000	0.000000	0.336300	0.596780	-1.390400	-97.480960	-108.809191	147.195865	299.009248	200.952238	0.000000	300.000000	200.000000	0.000000	7.843640	10.743040	2233.354188	2126.684155	2212.699923	-1403.804975				-505.000000	200.000000	0.000000	2.716650	0.714680	5.505780	-998.658268	1156.090606	-704.468285
977				900.000000	200.000000	0.000000	0.381140	0.664340	-1.346950	-102.694886	-100.564171	178.537823	299.037808	200.991414	0.000000	300.000000	200.000000	0.000000	7.263760	10.346280	2231.675720	2212.514458	2147.299925	-1379.390975				-505.000000	200.000000	0.000000	2.535540	-0.714680	9.438480	999.853809	-162.382634	-177.113371
978				900.000000	200.000000	0.000000	0.414770	0.641820	-1.520750	-99.781786	-46.061751	185.711019	299.037907	200.999858	0.000000	300.000000	200.000000	0.000000	7.660520	10.529400	2231.904602	2231.587858	2147.299925	-1385.494475				-505.000000	200.000000	0.000000	2.173320	-2.144040	5.505780	-708.375407	658.687473	-707.137744
979				900.000000	200.000000	0.000000	0.381140	0.551740	-1.738000	-103.716352	-90.068555	149.517183	298.989381	200.935477	0.000000	300.000000	200.000000	0.000000	7.538440	10.865120	2232.591248	2088.537354	2256.299921	-1391.597975				-505.000000	200.000000	0.000000	2.173320	1.072020	7.865400	-281.950844	-801.821887	-410.365209
980				900.000000	200.000000	0.000000	0.336300	0.585520	-1.129700	-81.592441	-27.996123	154.414373	299.013825	200.892730	0.000000	300.000000	200.000000	0.000000	7.538440	10.956680	2232.667542	1993.170352	2201.799923	-1434.322474				-505.000000	200.000000	0.000000	-0.905550	-0.536010	7.078860	-31.867656	710.927026	587.004757
981				900.000000	200.000000	0.000000	0.482030	0.619300	-2.215950	-137.614159	-27.921102	190.439714	299.032957	200.970014	0.000000	300.000000	200.000000	0.000000	7.233240	11.017720	2231.752014	2164.830956	2158.199924	-1336.666476				-505.000000	200.000000	0.000000	0.362220	1.786700	4.719240	687.570765	1431.873591	-115.821597
982				900.000000	200.000000	0.000000	0.313880	0.495440	-1.651100	-85.842106	-72.181695	173.631107	299.008672	200.965609	0.000000	300.000000	200.000000	0.000000	7.416360	10.529400	2232.057190	2155.294256	2212.699923	-1367.183975				-505.000000	200.000000	0.000000	0.724440	-1.250690	-1.573080	387.458910	1283.357064	-823.662241
983				900.000000	200.000000	0.000000	0.403560	0.641820	-1.390400	-83.564623	-147.040748	202.590253	299.018875	200.952368	0.000000	300.000000	200.000000	0.000000	7.202720	10.254720	2233.049012	2126.684155	2190.899923	-1397.701475				-505.000000	200.000000	0.000000	0.362220	-2.322710	-6.292320	-256.866569	779.473524	-472.186019
984				900.000000	200.000000	0.000000	0.493240	0.596780	-1.346950	-101.456477	-54.520750	163.900896	298.975364	200.977591	0.000000	300.000000	200.000000	0.000000	7.599480	10.498880	2233.964540	2183.904357	2288.999920	-1348.873476				-505.000000	200.000000	0.000000	1.448880	-1.072020	-1.573080	50.822226	311.531151	645.051828
985				900.000000	200.000000	0.000000	0.414770	0.506700	-1.607650	-89.353935	-76.376754	163.898416	299.013387	200.931587	0.000000	300.000000	200.000000	0.000000	7.446880	10.437840	2231.675720	2079.000654	2201.799923	-1342.769976				-505.000000	200.000000	0.000000	3.259980	-0.357340	-3.932700	2178.566777	601.890798	-764.273197
986				900.000000	200.000000	0.000000	0.302670	0.461660	-1.477300	-58.909398	-82.013641	163.972665	299.037973	200.969881	0.000000	300.000000	200.000000	0.000000	6.958560	10.773560	2232.057190	2164.830956	2147.299925	-1336.666476				-505.000000	200.000000	0.000000	3.078870	1.786700	-3.146160	2192.549558	479.533329	-351.015323
987				900.000000	200.000000	0.000000	0.437190	0.653080	-1.173150	-62.773214	-97.967974	190.517584	299.043085	200.905576	0.000000	300.000000	200.000000	0.000000	7.141680	10.834600	2232.591248	2021.780453	2136.399925	-1342.769976				-505.000000	200.000000	0.000000	3.259980	-0.714680	-0.786540	-159.124212	864.045107	-823.356411
988				900.000000	200.000000	0.000000	0.470820	0.608040	-1.520750	-133.337088	-88.897650	149.476634	298.974664	200.931269	0.000000	300.000000	200.000000	0.000000	6.928040	9.796920	2232.438660	2079.000654	2288.999920	-1470.943473				-505.000000	200.000000	0.000000	0.724440	-1.072020	4.719240	51.325611	349.395601	-940.980881
989				900.000000	200.000000	0.000000	0.381140	0.517960	-1.433850	-32.422769	5.902015	139.847128	299.033618	200.977892	0.000000	300.000000	200.000000	0.000000	7.477400	10.468360	2233.277894	2183.904357	2158.199924	-1434.322474				-505.000000	200.000000	0.000000	2.716650	1.250690	0.786540	-155.889829	1558.279187	118.457770
990				900.000000	200.000000	0.000000	0.336300	0.563000	-1.781450	-59.071846	-113.511485	149.574109	299.003721	200.987039	0.000000	300.000000	200.000000	0.000000	7.568960	11.567080	2231.904602	2202.977757	2223.599922	-1434.322474				-505.000000	200.000000	0.000000	-0.543330	0.000000	8.651940	-925.835860	1085.226264	-352.421126
991				900.000000	200.000000	0.000000	0.392350	0.439140	-0.999350	-51.300555	-76.019217	173.497453	299.008977	200.931142	0.000000	300.000000	200.000000	0.000000	7.446880	11.170320	2232.743836	2079.000654	2212.699923	-1434.322474				-505.000000	200.000000	0.000000	3.259980	1.965370	6.292320	698.507933	327.047239	-527.092550
992				900.000000	200.000000	0.000000	0.347510	0.608040	-1.868350	-85.450839	-93.628416	171.291324	298.906383	200.961106	0.000000	300.000000	200.000000	0.000000	7.904680	11.139800	2232.591248	2145.757556	2441.599915	-1336.666476				-505.000000	200.000000	0.000000	1.992210	0.536010	0.786540	-430.767119	806.695005	529.046185
993				900.000000	200.000000	0.000000	0.392350	0.551740	-0.869000	-114.877658	-96.404322	161.553870	299.048032	200.948227	0.000000	300.000000	200.000000	0.000000	7.599480	10.834600	2232.743836	2117.147455	2125.499926	-1361.080475				-505.000000	200.000000	0.000000	0.905550	-1.072020	12.584640	-63.861159	861.252401	-118.577988
994				900.000000	200.000000	0.000000	0.156940	0.664340	-1.477300	-102.829928	-111.474269	176.360434	299.072125	200.948551	0.000000	300.000000	200.000000	0.000000	7.691040	10.682000	2231.980896	2117.147455	2070.999928	-1397.701475				-505.000000	200.000000	0.000000	1.448880	-0.714680	0.786540	72.633639	-618.698180	-177.026438
995				900.000000	200.000000	0.000000	0.403560	0.720640	-1.477300	-56.285662	-126.696051	159.289674	299.033222	200.909941	0.000000	300.000000	200.000000	0.000000	7.141680	10.773560	2232.362366	2031.317153	2158.199924	-1416.011974				-505.000000	200.000000	0.000000	2.173320	-1.965370	9.438480	-349.801463	-140.464703	-648.224087
996				900.000000	200.000000	0.000000	0.280250	0.506700	-1.694550	-41.197601	-91.020283	156.808799	299.033321	200.888489	0.000000	300.000000	200.000000	0.000000	7.446880	10.102120	2232.591248	1983.633652	2158.199924	-1385.494475				-505.000000	200.000000	0.000000	1.267770	2.501380	0.786540	-311.842581	1911.090925	-232.704007
997				900.000000	200.000000	0.000000	0.358720	0.585520	-1.433850	-130.153903	-53.966369	195.355368	299.013320	200.935925	0.000000	300.000000	200.000000	0.000000	7.691040	10.498880	2231.523132	2088.537354	2201.799923	-1403.804975				-505.000000	200.000000	0.000000	2.354430	0.000000	7.865400	232.261236	1971.189302	-822.605736
998				900.000000	200.000000	0.000000	0.459610	0.484180	-1.998700	-94.706967	-138.651228	187.927619	299.013589	200.986938	0.000000	300.000000	200.000000	0.000000	7.477400	10.590440	2232.133484	2202.977757	2201.799923	-1312.252476				-505.000000	200.000000	0.000000	0.362220	-0.178670	0.786540	1379.043624	1700.745738	-176.430831
999				900.000000	200.000000	0.000000	0.493240	0.765680	-1.477300	-6.184552	-64.531464	192.973894	299.048162	200.892578	0.000000	300.000000	200.000000	0.000000	7.599480	9.919000	2233.049012	1993.170352	2125.499926	-1318.355976				-505.000000	200.000000	0.000000	-0.543330	0.536010	16.517339	1423.547375	1475.472022	-528.144748
1000				900.000000	200.000000	0.000000	0.358720	0.641820	-1.477300	-59.531470	1.799709	171.311126	298.964757	200.922851	0.000000	300.000000	200.000000	0.000000	7.477400	9.583280	2232.133484	2059.927254	2310.799919	-1348.873476				-505.000000	200.000000	0.000000	1.448880	-1.429360	-1.573080	839.911596	841.811180	-412.681064
1001				900.000000	200.000000	0.000000	0.369930	0.574260	-1.824900	-86.796885	-69.262230	132.682120	299.038663	200.986264	0.000000	300.000000	200.000000	0.000000	7.294280	9.705360	2233.659364	2202.977757	2147.299925	-1416.011974				-505.000000	200.000000	0.000000	1.811100	1.429360	3.932700	1013.333204	284.388235	-116.276623
1002				900.000000	200.000000	0.000000	0.392350	0.653080	-0.955900	-22.342840	-126.719325	156.828796	299.008842	200.978260	0.000000	300.000000	200.000000	0.000000	7.416360	11.231360	2232.438660	2183.904357	2212.699923	-1403.804975				-505.000000	200.000000	0.000000	1.448880	-0.178670	11.798100	-9.867474	696.551924	528.411420
1003				900.000000	200.000000	0.000000	0.302670	0.551740	-2.085600	-51.809572	-71.315982	154.417799	298.915962	200.974088	0.000000	300.000000	200.000000	0.000000	6.867000	11.261880	2232.209778	2174.367657	2419.799915	-1281.734977				-505.000000	200.000000	0.000000	1.086660	0.178670	6.292320	590.394717	1386.544876	705.011809
1004				900.000000	200.000000	0.000000	0.336300	0.641820	-1.911800	-92.145853	-82.994439	166.515033	298.935349	200.910127	0.000000	300.000000	200.000000	0.000000	7.721560	11.200840	2231.904602	2031.317153	2376.199917	-1397.701475				-505.000000	200.000000	0.000000	0.181110	-1.786700	6.292320	-339.241835	1176.199689	-354.174659
1005				900.000000	200.000000	0.000000	0.482030	0.720640	-1.607650	-48.379644	-74.080551	161.618039	299.008571	200.987073	0.000000	300.000000	200.000000	0.000000	7.568960	11.078760	2231.828308	2202.977757	2212.699923	-1409.908474				-505.000000	200.000000	0.000000	0.905550	0.893350	-8.651940	-178.267551	-974.574188	-410.433345
1006				900.000000	200.000000	0.000000	0.358720	0.664340	-1.607650	-127.088152	-79.134585	173.741730	299.057506	200.982699	0.000000	300.000000	200.000000	0.000000	7.691040	10.712520	2232.057190	2193.441057	2103.699926	-1330.562976				-505.000000	200.000000	0.000000	1.992210	1.250690	5.505780	1581.727738	404.506424	-175.204768
1007				900.000000	200.000000	0.000000	0.381140	0.585520	-1.738000	-118.407412	-125.530344	149.548599	299.086963	200.986803	0.000000	300.000000	200.000000	0.000000	7.507920	11.353440	2232.438660	2202.977757	2038.299929	-1306.148976				-505.000000	200.000000	0.000000	1.811100	0.357340	-1.573080	253.128801	2410.733337	-880.967252
1008				900.000000	200.000000	0.000000	0.448400	0.472920	-1.738000	-90.880038	-97.904291	178.290121	299.033288	200.892791	0.000000	300.000000	200.000000	0.000000	7.477400	10.559920	2232.514954	1993.170352	2158.199924	-1397.701475				-505.000000	200.000000	0.000000	0.000000	-1.072020	-5.505780	-876.020405	1861.205088	116.470850
1009				900.000000	200.000000	0.000000	0.448400	0.495440	-1.216600	-133.638327	-138.916953	149.395143	299.126292	200.918171	0.000000	300.000000	200.000000	0.000000	7.477400	10.376800	2233.125306	2050.390553	1951.099932	-1330.562976				-505.000000	200.000000	0.000000	1.992210	0.000000	9.438480	0.755078	931.054321	-0.159377
1010				900.000000	200.000000	0.000000	0.358720	0.506700	-1.477300	-117.362604	-79.255810	139.859883	299.067401	200.918485	0.000000	300.000000	200.000000	0.000000	7.538440	10.956680	2232.362366	2050.390553	2081.899927	-1397.701475				-505.000000	200.000000	0.000000	1.448880	-0.357340	1.573080	325.951209	-354.304591	-705.384210
1011				900.000000	200.000000	0.000000	0.369930	0.596780	-1.738000	-17.430470	-79.474987	154.390004	299.023289	200.952824	0.000000	300.000000	200.000000	0.000000	7.294280	10.804080	2231.980896	2126.684155	2179.999924	-1281.734977				-505.000000	200.000000	0.000000	1.629990	0.357340	11.011560	717.399579	1481.759429	-880.952763
1012				900.000000	200.000000	0.000000	0.414770	0.517960	-1.086250	-56.185836	-92.059566	166.318548	298.998666	200.961566	0.000000	300.000000	200.000000	0.000000	7.660520	9.766400	2231.523132	2145.757556	2234.499922	-1385.494475				-505.000000	200.000000	0.000000	1.629990	-1.250690	10.225020	40.954752	687.085811	-412.525995
1013				900.000000	200.000000	0.000000	0.392350	0.686860	-1.042800	-73.308701	-111.440598	173.727832	298.955348	200.939620	0.000000	300.000000	200.000000	0.000000	7.324800	9.796920	2232.896424	2098.074055	2332.599918	-1385.494475				-505.000000	200.000000	0.000000	0.905550	1.429360	3.932700	1360.781210	869.463092	-586.156968
1014				900.000000	200.000000	0.000000	0.358720	0.574260	-1.868350	-78.800839	-119.419893	159.199995	298.960052	200.973954	0.000000	300.000000	200.000000	0.000000	7.416360	11.048240	2232.514954	2174.367657	2321.699919	-1263.424477				-505.000000	200.000000	0.000000	2.716650	1.429360	5.505780	1476.723058	625.810577	412.347821
1015				900.000000	200.000000	0.000000	0.313880	0.619300	-1.260050	-56.213242	-87.743281	178.565617	299.062550	200.995347	0.000000	300.000000	200.000000	0.000000	7.477400	11.445000	2232.438660	2222.051158	2092.799927	-1397.701475				-505.000000	200.000000	0.000000	1.448880	-2.144040	11.798100	-244.608014	696.551924	-119.638802
1016				900.000000	200.000000	0.000000	0.392350	0.630560	-1.346950	-83.983295	-45.300129	185.723774	299.032891	200.952987	0.000000	300.000000	200.000000	0.000000	7.660520	11.170320	2231.599426	2126.684155	2158.199924	-1300.045476				-505.000000	200.000000	0.000000	0.543330	0.178670	3.146160	242.695018	2085.257515	-176.106205
1017				900.000000	200.000000	0.000000	0.437190	0.619300	-1.346950	-80.426452	-133.268130	161.570247	299.058150	200.943601	0.000000	300.000000	200.000000	0.000000	7.324800	11.078760	2233.583070	2107.610755	2103.699926	-1397.701475				-505.000000	200.000000	0.000000	1.448880	-0.357340	10.225020	210.827362	-97.375267	117.033171
1018				900.000000	200.000000	0.000000	0.493240	0.551740	-1.086250	-70.876897	-80.093050	161.449348	299.042562	200.953084	0.000000	300.000000	200.000000	0.000000	7.691040	10.773560	2231.370544	2126.684155	2136.399925	-1483.150473				-505.000000	200.000000	0.000000	2.535540	0.357340	9.438480	1180.537741	-1090.372685	0.136272
1019				900.000000	200.000000	0.000000	0.224200	0.506700	-1.520750	-129.469209	-93.939748	193.011768	299.003823	201.004028	0.000000	300.000000	200.000000	0.000000	7.355320	11.353440	2232.133484	2241.124558	2223.599922	-1361.080475				-505.000000	200.000000	0.000000	1.448880	0.714680	8.651940	1086.281459	1362.387666	-175.669975
1020				900.000000	200.000000	0.000000	0.257830	0.596780	-1.260050	-89.304857	-120.896932	195.470362	299.077103	200.914275	0.000000	300.000000	200.000000	0.000000	7.233240	10.895640	2232.209778	2040.853853	2060.099928	-1342.769976				-505.000000	200.000000	0.000000	1.448880	0.178670	11.011560	11.692246	-628.401723	-234.922747
1021				900.000000	200.000000	0.000000	0.291460	0.596780	-1.607650	-109.767622	-25.705118	183.387221	299.009147	200.862654	0.000000	300.000000	200.000000	0.000000	7.538440	10.559920	2233.125306	1926.413450	2212.699923	-1403.804975				-505.000000	200.000000	0.000000	-0.724440	-2.322710	-5.505780	-372.619648	181.630854	-178.378593
1022				900.000000	200.000000	0.000000	0.145730	0.574260	-1.129700	-49.891886	-116.401879	157.010992	298.970098	200.892547	0.000000	300.000000	200.000000	0.000000	7.141680	10.804080	2233.125306	1993.170352	2299.899920	-1318.355976				-505.000000	200.000000	0.000000	3.259980	0.178670	-1.573080	-105.130527	1527.641570	-235.067635
1023				900.000000	200.000000	0.000000	0.414770	0.619300	-1.781450	-84.897124	-202.864368	144.725853	299.018204	201.021397	0.000000	300.000000	200.000000	0.000000	7.324800	9.980040	2231.523132	2279.271359	2190.899923	-1385.494475				-505.000000	200.000000	0.000000	3.803310	1.072020	-3.146160	180.432239	435.697467	-645.472003
1024				900.000000	200.000000	0.000000	0.325090	0.675600	-1.651100	-6.053573	-87.841233	152.100101	299.042758	200.978527	0.000000	300.000000	200.000000	0.000000	7.477400	11.078760	2231.828308	2183.904357	2136.399925	-1391.597975				-505.000000	200.000000	0.000000	-0.543330	-1.250690	6.292320	735.536147	2148.025602	-177.375734
1025				900.000000	200.000000	0.000000	0.369930	0.641820	-1.738000	-31.657843	-99.738867	139.973931	298.983734	200.970379	0.000000	300.000000	200.000000	0.000000	7.385840	10.071600	2230.912780	2164.830956	2267.199921	-1373.287475				-505.000000	200.000000	0.000000	1.992210	1.608030	9.438480	561.320981	1328.764343	-57.377455
1026				900.000000	200.000000	0.000000	0.313880	0.630560	-1.129700	-99.840345	-32.138837	156.889148	298.969429	200.952954	0.000000	300.000000	200.000000	0.000000	7.599480	9.766400	2231.675720	2126.684155	2299.899920	-1367.183975				-505.000000	200.000000	0.000000	2.173320	1.429360	-2.359620	549.565811	135.871708	-586.258390
1027				900.000000	200.000000	0.000000	0.291460	0.675600	-1.216600	-69.931915	-142.586104	142.496301	299.004061	201.012331	0.000000	300.000000	200.000000	0.000000	7.507920	11.353440	2232.667542	2260.197959	2223.599922	-1306.148976				-505.000000	200.000000	0.000000	0.000000	0.714680	-3.146160	-304.454412	1196.115772	118.166429
1028				900.000000	200.000000	0.000000	0.369930	0.653080	-2.129050	-63.763526	-68.979371	188.177605	299.032924	200.970047	0.000000	300.000000	200.000000	0.000000	7.507920	11.322920	2231.675720	2164.830956	2158.199924	-1416.011974				-505.000000	200.000000	0.000000	0.905550	0.357340	0.786540	21.685566	1137.588812	293.987165
1029				900.000000	200.000000	0.000000	0.336300	0.664340	-1.520750	-90.813352	-73.226176	185.813257	299.013825	200.931173	0.000000	300.000000	200.000000	0.000000	7.782600	11.170320	2232.667542	2079.000654	2201.799923	-1361.080475				-505.000000	200.000000	0.000000	-1.267770	2.322710	12.584640	604.817960	595.049965	-408.903017
1030				900.000000	200.000000	0.000000	0.313880	0.664340	-1.346950	-142.900188	-112.992314	166.559203	298.998871	200.927187	0.000000	300.000000	200.000000	0.000000	7.446880	10.590440	2231.980896	2069.463954	2234.499922	-1318.355976				-505.000000	200.000000	0.000000	2.716650	-1.072020	13.371180	-63.798236	-177.073731	233.741716
1031				900.000000	200.000000	0.000000	0.392350	0.698120	-1.955250	-109.975085	-34.602471	173.738304	299.091907	200.952563	0.000000	300.000000	200.000000	0.000000	7.752080	10.926160	2232.591248	2126.684155	2027.399929	-1397.701475				-505.000000	200.000000	0.000000	0.362220	1.786700	2.359620	571.565994	1566.682878	119.154798
1032				900.000000	200.000000	0.000000	0.482030	0.585520	-1.173150	-73.596395	-69.418666	195.227619	299.091907	200.935477	0.000000	300.000000	200.000000	0.000000	7.385840	10.834600	2232.591248	2088.537354	2027.399929	-1318.355976				-505.000000	200.000000	0.000000	0.905550	2.501380	0.000000	1077.886518	1005.765231	-115.186832
1033				900.000000	200.000000	0.000000	0.336300	0.540480	-1.955250	-88.322988	-108.283881	183.288407	299.062293	201.038350	0.000000	300.000000	200.000000	0.000000	7.233240	10.620960	2231.828308	2317.418160	2092.799927	-1367.183975				-505.000000	200.000000	0.000000	-1.086660	1.608030	11.011560	793.078831	2308.993947	-292.107540
1034				900.000000	200.000000	0.000000	0.302670	0.596780	-1.607650	-85.644441	-51.496596	137.592065	299.038433	200.918171	0.000000	300.000000	200.000000	0.000000	7.538440	10.193680	2233.125306	2050.390553	2147.299925	-1342.769976				-505.000000	200.000000	0.000000	1.992210	-0.536010	2.359620	2052.442839	142.352115	-235.644445
1035				900.000000	200.000000	0.000000	0.302670	0.574260	-1.520750	-106.584437	-66.775323	176.125683	299.057828	200.952466	0.000000	300.000000	200.000000	0.000000	7.782600	10.651480	2232.820130	2126.684155	2103.699926	-1312.252476				-505.000000	200.000000	0.000000	2.716650	-0.357340	3.146160	905.157065	-34.800180	234.419947
1036				900.000000	200.000000	0.000000	0.302670	0.517960	-1.651100	-76.873672	-76.786037	190.531285	299.018372	201.029768	0.000000	300.000000	200.000000	0.000000	7.721560	10.743040	2231.904602	2298.344760	2190.899923	-1354.976975				-505.000000	200.000000	0.000000	1.448880	2.144040	1.573080	14.045704	1634.245519	-409.289907
1037				900.000000	200.000000	0.000000	0.269040	0.563000	-1.564200	-107.093138	-95.745850	188.198352	298.906009	200.948616	0.000000	300.000000	200.000000	0.000000	7.111160	10.743040	2231.828308	2117.147455	2441.599915	-1379.390975				-505.000000	200.000000	0.000000	0.543330	1.429360	0.000000	-260.957433	762.543148	-644.872089
1038				900.000000	200.000000	0.000000	0.246620	0.675600	-1.260050	-78.017989	-49.511725	152.181396	298.998940	200.935669	0.000000	300.000000	200.000000	0.000000	7.294280	10.041080	2232.133484	2088.537354	2234.499922	-1324.459476				-505.000000	200.000000	0.000000	1.086660	-0.714680	6.292320	-506.005909	591.124832	-235.741559
1039				900.000000	200.000000	0.000000	0.425980	0.540480	-1.477300	-119.992074	-102.289457	118.134676	299.032957	200.944375	0.000000	300.000000	200.000000	0.000000	7.477400	9.522240	2231.752014	2107.610755	2158.199924	-1367.183975				-505.000000	200.000000	0.000000	1.811100	1.429360	5.505780	-1187.044985	945.745419	-468.741215
1040				900.000000	200.000000	0.000000	0.470820	0.360320	-1.607650	-91.361334	-68.552953	158.884895	299.018808	200.960975	0.000000	300.000000	200.000000	0.000000	7.813120	11.261880	2232.896424	2145.757556	2190.899923	-1361.080475				-505.000000	200.000000	0.000000	-0.543330	3.573400	-3.146160	100.158738	1626.702690	-231.541772
1041				900.000000	200.000000	0.000000	0.313880	0.698120	-0.999350	-40.635758	-98.117672	181.048579	298.950000	200.948583	0.000000	300.000000	200.000000	0.000000	7.294280	11.231360	2231.904602	2117.147455	2343.499918	-1416.011974				-505.000000	200.000000	0.000000	1.448880	-0.536010	5.505780	-611.073512	702.523335	-940.530163
1042				900.000000	200.000000	0.000000	0.358720	0.585520	-1.955250	-126.673543	-94.009226	147.162166	298.984394	200.914213	0.000000	300.000000	200.000000	0.000000	7.660520	10.743040	2232.362366	2040.853853	2267.199921	-1428.218974				-505.000000	200.000000	0.000000	0.905550	1.072020	-3.146160	527.880245	876.180930	-175.287393
1043				900.000000	200.000000	0.000000	0.403560	0.585520	-1.129700	-73.551381	-81.425589	156.754352	298.988862	200.914588	0.000000	300.000000	200.000000	0.000000	6.897520	10.865120	2231.446838	2040.853853	2256.299921	-1281.734977				-505.000000	200.000000	0.000000	1.448880	0.714680	-0.786540	738.078375	973.634761	-880.599159
1044				900.000000	200.000000	0.000000	0.257830	0.608040	-1.520750	-89.111256	-80.126721	171.384232	298.993919	200.940070	0.000000	300.000000	200.000000	0.000000	7.691040	10.651480	2231.828308	2098.074055	2245.399921	-1385.494475				-505.000000	200.000000	0.000000	-0.543330	2.322710	9.438480	-901.041757	819.339823	-56.496380
1045				900.000000	200.000000	0.000000	0.313880	0.743160	-1.303500	-71.260352	-107.966753	156.993866	299.038236	200.931173	0.000000	300.000000	200.000000	0.000000	7.111160	10.651480	2232.667542	2079.000654	2147.299925	-1348.873476				-505.000000	200.000000	0.000000	-0.543330	1.608030	11.011560	908.894833	2276.117051	-468.383302
1046				900.000000	200.000000	0.000000	0.325090	0.698120	-1.346950	-85.221705	-103.322002	188.265946	299.033684	200.939395	0.000000	300.000000	200.000000	0.000000	7.538440	11.414480	2233.430482	2098.074055	2158.199924	-1397.701475				-505.000000	200.000000	0.000000	3.259980	1.072020	6.292320	-513.708694	-866.082827	411.965239
1047				900.000000	200.000000	0.000000	0.381140	0.698120	-1.694550	-89.602348	-79.977023	154.472637	299.053141	200.935189	0.000000	300.000000	200.000000	0.000000	7.630000	10.468360	2233.277894	2088.537354	2114.599926	-1434.322474				-505.000000	200.000000	0.000000	1.267770	-0.357340	5.505780	-21.182181	1243.762330	645.744548
1048				900.000000	200.000000	0.000000	0.414770	0.585520	-1.520750	-53.853857	-61.259661	161.562059	299.099178	200.946640	0.000000	300.000000	200.000000	0.000000	7.294280	10.773560	2226.411434	2107.610755	2005.599930	-1348.873476				-505.000000	200.000000	0.000000	-0.543330	2.144040	11.011560	362.248788	-242.713088	-409.130530
1049				900.000000	200.000000	0.000000	0.381140	0.709380	-1.433850	-108.971228	-70.087534	171.350730	299.066922	200.974521	0.000000	300.000000	200.000000	0.000000	7.355320	10.682000	2231.217956	2174.367657	2081.899927	-1342.769976				-505.000000	200.000000	0.000000	2.716650	-0.893350	8.651940	525.715556	-437.735188	-412.273812
1050				900.000000	200.000000	0.000000	0.347510	0.675600	-1.477300	-86.284121	-68.662242	183.402455	298.969676	200.931364	0.000000	300.000000	200.000000	0.000000	7.660520	10.285240	2232.209778	2079.000654	2299.899920	-1440.425974				-505.000000	200.000000	0.000000	1.267770	-0.893350	3.932700	988.602025	184.695124	-529.646099
1051				900.000000	200.000000	0.000000	0.538080	0.675600	-1.346950	-78.108018	-51.301291	166.337404	299.009079	200.926775	0.000000	300.000000	200.000000	0.000000	7.630000	9.980040	2232.972718	2069.463954	2212.699923	-1464.839973				-505.000000	200.000000	0.000000	1.992210	1.786700	2.359620	1034.830001	274.922122	-174.696094
1052				900.000000	200.000000	0.000000	0.403560	0.529220	-1.173150	-100.038010	-157.374730	159.111653	299.043216	200.926807	0.000000	300.000000	200.000000	0.000000	7.080640	11.200840	2232.896424	2069.463954	2136.399925	-1385.494475				-505.000000	200.000000	0.000000	1.267770	1.250690	2.359620	-734.843992	1114.178028	-527.611405
1053				900.000000	200.000000	0.000000	0.347510	0.484180	-1.738000	-78.354761	-149.475311	183.224435	298.993781	200.970114	0.000000	300.000000	200.000000	0.000000	7.233240	11.017720	2231.523132	2164.830956	2245.399921	-1391.597975				-505.000000	200.000000	0.000000	2.716650	-0.714680	5.505780	188.827180	-302.179474	-764.568846
1054				900.000000	200.000000	0.000000	0.336300	0.574260	-1.694550	-50.477071	-32.536782	139.945941	299.047935	200.995313	0.000000	300.000000	200.000000	0.000000	7.446880	11.200840	2232.514954	2222.051158	2125.499926	-1422.115474				-505.000000	200.000000	0.000000	0.000000	-3.037390	3.146160	-67.724773	1190.144360	525.814405
1055				900.000000	200.000000	0.000000	0.425980	0.608040	-1.433850	-145.308651	-61.802106	163.981049	298.964510	200.867517	0.000000	300.000000	200.000000	0.000000	7.752080	10.437840	2231.599426	1935.950150	2310.799919	-1391.597975				-505.000000	200.000000	0.000000	2.354430	-0.893350	2.359620	-169.683841	1180.994243	-59.780242
1056				900.000000	200.000000	0.000000	0.336300	0.619300	-1.607650	-136.983960	-73.145359	152.036129	298.984741	200.995041	0.000000	300.000000	200.000000	0.000000	7.660520	10.437840	2233.125306	2222.051158	2267.199921	-1440.425974				-505.000000	200.000000	0.000000	0.905550	1.965370	10.225020	1162.086557	1128.631695	-174.439604
1057				900.000000	200.000000	0.000000	0.403560	0.698120	-1.303500	-125.381993	-101.527835	154.449410	299.042954	200.897155	0.000000	300.000000	200.000000	0.000000	7.263760	10.346280	2232.286072	2002.707052	2136.399925	-1293.941977				-505.000000	200.000000	0.000000	2.173320	-0.893350	4.719240	641.216942	-3.416137	-412.230345
1058				900.000000	200.000000	0.000000	0.313880	0.686860	-1.868350	-70.143441	-92.243532	159.351167	298.999008	200.944149	0.000000	300.000000	200.000000	0.000000	7.691040	10.346280	2232.286072	2107.610755	2234.499922	-1379.390975				-505.000000	200.000000	0.000000	1.448880	-2.144040	8.651940	-129.043705	964.677644	-354.615196
1059				900.000000	200.000000	0.000000	0.269040	0.495440	-1.173150	-93.388010	-146.769226	151.990620	299.008808	200.914213	0.000000	300.000000	200.000000	0.000000	7.446880	10.285240	2232.362366	2040.853853	2212.699923	-1416.011974				-505.000000	200.000000	0.000000	1.629990	1.608030	9.438480	-17.759029	1085.542259	-292.324872
1060				900.000000	200.000000	0.000000	0.313880	0.596780	-1.433850	-105.567035	-87.581647	180.954333	299.057667	200.965444	0.000000	300.000000	200.000000	0.000000	7.507920	10.132640	2232.438660	2155.294256	2103.699926	-1330.562976				-505.000000	200.000000	0.000000	-0.905550	-1.250690	-1.573080	387.458910	1647.127768	-706.043645
1061				900.000000	200.000000	0.000000	0.269040	0.664340	-1.824900	-107.210572	-70.173550	154.557357	299.062582	200.995313	0.000000	300.000000	200.000000	0.000000	7.355320	9.888480	2232.514954	2222.051158	2092.799927	-1342.769976				-505.000000	200.000000	0.000000	0.000000	-1.072020	-4.719240	1208.730552	1993.028668	-529.714235
1062				900.000000	200.000000	0.000000	0.313880	0.517960	-1.738000	-89.025291	-51.836998	159.194090	299.091659	200.918642	0.000000	300.000000	200.000000	0.000000	7.416360	10.743040	2231.980896	2050.390553	2027.399929	-1440.425974				-505.000000	200.000000	0.000000	2.173320	-0.536010	11.011560	431.710967	1316.312525	-353.147131
1063				900.000000	200.000000	0.000000	0.403560	0.608040	-1.260050	-72.759050	-131.964063	176.052576	298.969394	200.935893	0.000000	300.000000	200.000000	0.000000	7.416360	9.857960	2231.599426	2088.537354	2299.899920	-1348.873476				-505.000000	200.000000	0.000000	-0.362220	1.072020	5.505780	-1671.931636	1077.253005	-468.906465
1064				900.000000	200.000000	0.000000	0.358720	0.517960	-1.129700	-84.374562	-69.447138	159.147636	299.023222	201.012711	0.000000	300.000000	200.000000	0.000000	7.782600	11.048240	2231.828308	2260.197959	2179.999924	-1318.355976				-505.000000	200.000000	0.000000	0.181110	1.608030	6.292320	1024.333295	1573.909711	-233.464863
1065				900.000000	200.000000	0.000000	0.482030	0.540480	-1.520750	-124.057618	-79.227338	173.498791	299.018305	201.004200	0.000000	300.000000	200.000000	0.000000	7.355320	11.292400	2231.752014	2241.124558	2190.899923	-1373.287475				-505.000000	200.000000	0.000000	1.811100	0.893350	9.438480	286.443690	411.733257	-175.529395
1066				900.000000	200.000000	0.000000	0.369930	0.731900	-1.694550	-56.047046	-59.251516	200.299208	298.998940	200.935669	0.000000	300.000000	200.000000	0.000000	7.172200	11.261880	2232.133484	2088.537354	2234.499922	-1391.597975				-505.000000	200.000000	0.000000	1.992210	-2.144040	10.225020	102.714146	1328.017917	-60.938169
1067				900.000000	200.000000	0.000000	0.336300	0.427880	-1.607650	-72.497092	-123.805058	166.316069	299.033387	200.926870	0.000000	300.000000	200.000000	0.000000	7.080640	10.987200	2232.743836	2069.463954	2158.199924	-1428.218974				-505.000000	200.000000	0.000000	2.173320	-1.250690	11.798100	-2043.607436	652.716062	-236.337165
1068				900.000000	200.000000	0.000000	0.504450	0.619300	-1.477300	-84.582025	-59.927122	161.500566	298.994022	200.957064	0.000000	300.000000	200.000000	0.000000	7.385840	10.926160	2232.057190	2136.220856	2245.399921	-1373.287475				-505.000000	200.000000	0.000000	2.173320	0.536010	12.584640	844.152749	1182.249665	-234.641587
1069				900.000000	200.000000	0.000000	0.470820	0.619300	-1.564200	-60.548872	-38.197542	163.945066	299.081735	200.952987	0.000000	300.000000	200.000000	0.000000	7.416360	11.200840	2231.599426	2126.684155	2049.199928	-1434.322474				-505.000000	200.000000	0.000000	-1.448880	0.357340	3.932700	137.753261	83.939592	-880.706454
1070				900.000000	200.000000	0.000000	0.459610	0.551740	-1.433850	-10.929057	-108.780719	166.303509	298.993713	200.957358	0.000000	300.000000	200.000000	0.000000	7.477400	10.682000	2231.370544	2136.220856	2245.399921	-1416.011974				-505.000000	200.000000	0.000000	2.716650	-0.178670	14.944259	569.464229	2207.693548	-235.363284
1071				900.000000	200.000000	0.000000	0.403560	0.517960	-1.824900	-137.361682	-95.976963	166.330162	299.013792	200.922662	0.000000	300.000000	200.000000	0.000000	7.630000	10.590440	2232.591248	2059.927254	2201.799923	-1348.873476				-505.000000	200.000000	0.000000	0.543330	-0.893350	3.146160	525.275094	-1096.422661	-59.635354
1072				900.000000	200.000000	0.000000	0.437190	0.720640	-1.868350	-52.670260	-102.387408	156.845173	298.915999	200.944149	0.000000	300.000000	200.000000	0.000000	7.660520	10.620960	2232.286072	2107.610755	2419.799915	-1464.839973				-505.000000	200.000000	0.000000	1.086660	0.178670	8.651940	-567.576533	-206.534491	587.523612
1073				900.000000	200.000000	0.000000	0.448400	0.551740	-1.477300	-123.548917	-113.344652	159.086142	299.057667	200.944085	0.000000	300.000000	200.000000	0.000000	7.996240	10.682000	2232.438660	2107.610755	2103.699926	-1336.666476				-505.000000	200.000000	0.000000	3.078870	0.536010	4.719240	380.259510	1930.339146	-469.690425
1074				900.000000	200.000000	0.000000	0.392350	0.720640	-0.999350	-43.728915	-152.008766	178.578568	299.003959	200.982531	0.000000	300.000000	200.000000	0.000000	7.233240	10.071600	2232.438660	2193.441057	2223.599922	-1391.597975				-505.000000	200.000000	0.000000	-0.724440	0.357340	0.786540	-673.210445	1368.789509	-293.323422
1075				900.000000	200.000000	0.000000	0.414770	0.675600	-1.303500	-45.898762	-117.187373	188.152094	298.945585	200.982330	0.000000	300.000000	200.000000	0.000000	7.111160	9.735880	2232.896424	2193.441057	2354.399918	-1446.529474				-505.000000	200.000000	0.000000	1.267770	0.536010	12.584640	-82.375266	1634.754514	-528.289636
1076				900.000000	200.000000	0.000000	0.392350	0.653080	-0.999350	-118.880580	-25.359518	164.057777	299.023656	200.832873	0.000000	300.000000	200.000000	0.000000	7.477400	10.987200	2232.820130	1859.656549	2179.999924	-1416.011974				-505.000000	200.000000	0.000000	-0.362220	-0.178670	7.078860	1263.731008	3196.880269	-587.581567
1077				900.000000	200.000000	0.000000	0.381140	0.653080	-1.303500	-119.195679	-90.472640	173.708031	299.037907	200.940038	0.000000	300.000000	200.000000	0.000000	7.050120	11.048240	2231.904602	2098.074055	2147.299925	-1422.115474				-505.000000	200.000000	0.000000	0.905550	1.072020	6.292320	-282.076690	1264.933834	-57.799196
1078				900.000000	200.000000	0.000000	0.257830	0.416620	-1.346950	-104.854935	-85.354325	166.386892	299.018271	200.974321	0.000000	300.000000	200.000000	0.000000	7.507920	11.445000	2231.675720	2174.367657	2190.899923	-1269.527977				-505.000000	200.000000	0.000000	3.259980	-0.714680	11.798100	-505.565446	56.682240	-647.124115
1079				900.000000	200.000000	0.000000	0.336300	0.619300	-1.477300	-72.520434	-83.398524	154.445789	298.998940	200.918579	0.000000	300.000000	200.000000	0.000000	7.599480	10.865120	2232.133484	2050.390553	2234.499922	-1379.390975				-505.000000	200.000000	0.000000	1.086660	2.322710	4.719240	835.820732	592.617685	2.117319
1080				900.000000	200.000000	0.000000	0.257830	0.608040	-0.999350	-128.776388	-90.743563	144.877971	298.979337	200.927187	0.000000	300.000000	200.000000	0.000000	7.507920	10.529400	2231.980896	2069.463954	2278.099920	-1361.080475				-505.000000	200.000000	0.000000	0.362220	-1.429360	-3.146160	608.153745	643.917811	-118.873638
1081				900.000000	200.000000	0.000000	0.515660	0.596780	-1.260050	-129.510160	-90.986612	161.468008	298.965146	200.884067	0.000000	300.000000	200.000000	0.000000	7.599480	11.139800	2232.972718	1974.096951	2310.799919	-1318.355976				-505.000000	200.000000	0.000000	2.897760	-0.178670	9.438480	1148.103776	611.119479	234.575016
1082				900.000000	200.000000	0.000000	0.325090	0.709380	-1.520750	-84.938075	-98.094398	188.276418	299.023122	200.948713	0.000000	300.000000	200.000000	0.000000	7.416360	10.865120	2231.599426	2117.147455	2179.999924	-1367.183975				-505.000000	200.000000	0.000000	1.267770	-0.178670	3.932700	1147.663313	2173.245234	234.705415
1083				900.000000	200.000000	0.000000	0.358720	0.686860	-1.564200	-81.889932	-114.636783	183.401314	299.023156	200.901674	0.000000	300.000000	200.000000	0.000000	7.599480	10.834600	2231.675720	2012.243752	2179.999924	-1379.390975				-505.000000	200.000000	0.000000	2.173320	-0.893350	-4.719240	-633.514157	-922.449071	-353.486247
1084				900.000000	200.000000	0.000000	0.403560	0.664340	-1.738000	-66.915242	-121.387630	173.695275	299.096573	200.935701	0.000000	300.000000	200.000000	0.000000	7.233240	10.041080	2232.057190	2088.537354	2016.499929	-1373.287475				-505.000000	200.000000	0.000000	0.362220	-1.965370	7.078860	229.089776	766.784275	-236.870508
1085				900.000000	200.000000	0.000000	0.526870	0.529220	-1.477300	-156.640533	-35.520528	137.296963	298.979407	200.974121	0.000000	300.000000	200.000000	0.000000	7.721560	10.285240	2232.133484	2174.367657	2278.099920	-1293.941977				-505.000000	200.000000	0.000000	-0.181110	0.714680	6.292320	-535.331337	932.977605	235.669115
1086				900.000000	200.000000	0.000000	0.403560	0.641820	-1.433850	-51.445395	-60.878850	142.348750	298.994297	201.029416	0.000000	300.000000	200.000000	0.000000	7.568960	10.895640	2232.667542	2298.344760	2245.399921	-1257.320977				-505.000000	200.000000	0.000000	1.992210	0.357340	-1.573080	-673.399214	1471.784321	-646.005346
1087				900.000000	200.000000	0.000000	0.291460	0.675600	-1.781450	-46.393918	-91.401094	135.267321	298.945513	200.952498	0.000000	300.000000	200.000000	0.000000	7.507920	10.285240	2232.743836	2126.684155	2354.399918	-1385.494475				-505.000000	200.000000	0.000000	0.905550	-0.893350	7.078860	293.957706	1794.467437	292.800260
1088				900.000000	200.000000	0.000000	0.291460	0.720640	-0.912450	-51.679947	-61.813444	147.357509	298.945405	200.965411	0.000000	300.000000	200.000000	0.000000	7.782600	11.139800	2232.514954	2155.294256	2354.399918	-1409.908474				-505.000000	200.000000	0.000000	1.629990	3.037390	2.359620	-279.282770	827.120083	413.960775
1089				900.000000	200.000000	0.000000	0.493240	0.517960	-1.520750	-116.943932	-49.293146	185.514534	298.979302	200.940038	0.000000	300.000000	200.000000	0.000000	7.630000	10.712520	2231.904602	2098.074055	2278.099920	-1367.183975				-505.000000	200.000000	0.000000	0.905550	-1.429360	-3.146160	-550.006273	1141.320944	703.500277
1090				900.000000	200.000000	0.000000	0.470820	0.686860	-1.564200	-49.725690	-149.648880	180.875518	299.028040	200.935861	0.000000	300.000000	200.000000	0.000000	7.416360	11.261880	2231.675720	2088.537354	2169.099924	-1275.631477				-505.000000	200.000000	0.000000	2.354430	-1.072020	1.573080	282.705922	253.750618	-647.390787
1091				900.000000	200.000000	0.000000	0.403560	0.563000	-2.085600	-59.386946	-151.460182	163.962389	299.023289	200.965642	0.000000	300.000000	200.000000	0.000000	7.233240	11.383960	2231.980896	2155.294256	2179.999924	-1458.736474				-505.000000	200.000000	0.000000	0.181110	-0.893350	4.719240	1451.928956	2105.682593	-235.838673
1092				900.000000	200.000000	0.000000	0.336300	0.653080	-1.824900	-91.592138	-169.196745	176.164145	299.033188	200.944149	0.000000	300.000000	200.000000	0.000000	7.446880	10.773560	2232.286072	2107.610755	2158.199924	-1348.873476				-505.000000	200.000000	0.000000	-1.086660	0.893350	11.011560	865.649546	1381.003896	-762.738561
1093				900.000000	200.000000	0.000000	0.448400	0.574260	-1.260050	-74.150110	-7.161326	183.203687	299.003993	200.926965	0.000000	300.000000	200.000000	0.000000	7.385840	10.804080	2232.514954	2069.463954	2223.599922	-1354.976975				-505.000000	200.000000	0.000000	0.905550	0.000000	4.719240	579.457549	868.716665	-58.816543
1094				900.000000	200.000000	0.000000	0.392350	0.563000	-0.912450	-102.397395	-101.429884	185.660943	299.052817	200.956867	0.000000	300.000000	200.000000	0.000000	7.630000	10.468360	2232.514954	2136.220856	2114.599926	-1348.873476				-505.000000	200.000000	0.000000	2.716650	-0.178670	8.651940	-357.567172	1683.384930	117.101308
1095				900.000000	200.000000	0.000000	0.325090	0.608040	-1.433850	-56.856986	-57.647455	168.904891	299.062422	200.935669	0.000000	300.000000	200.000000	0.000000	7.385840	10.620960	2232.133484	2088.537354	2092.799927	-1318.355976				-505.000000	200.000000	0.000000	-0.181110	-0.357340	3.146160	441.893057	3454.793450	117.163570
1096				900.000000	200.000000	0.000000	0.291460	0.585520	-1.651100	-122.337914	-116.852169	149.641507	298.984255	200.982699	0.000000	300.000000	200.000000	0.000000	7.507920	10.376800	2232.057190	2193.441057	2267.199921	-1403.804975				-505.000000	200.000000	0.000000	0.724440	-0.536010	7.865400	199.827271	1539.539962	-235.543023
1097				900.000000	200.000000	0.000000	0.347510	0.619300	-1.303500	-80.381438	-78.955816	166.482476	299.028073	200.905916	0.000000	300.000000	200.000000	0.000000	7.813120	10.620960	2231.752014	2021.780453	2169.099924	-1367.183975				-505.000000	200.000000	0.000000	-0.362220	0.714680	-3.932700	506.194678	1483.920144	-234.269186
1098				900.000000	200.000000	0.000000	0.280250	0.495440	-1.390400	-101.654142	-25.445533	156.798327	299.062518	200.952661	0.000000	300.000000	200.000000	0.000000	7.385840	9.674840	2232.362366	2126.684155	2092.799927	-1379.390975				-505.000000	200.000000	0.000000	1.267770	-0.357340	-7.865400	209.380129	858.741557	234.535857
1099				900.000000	200.000000	0.000000	0.280250	0.653080	-1.260050	-38.740061	-40.764668	164.173912	299.067305	200.978393	0.000000	300.000000	200.000000	0.000000	6.958560	9.827440	2232.133484	2183.904357	2081.899927	-1416.011974				-505.000000	200.000000	0.000000	1.992210	2.501380	16.517339	384.311894	1719.756527	-232.761962
1100				900.000000	200.000000	0.000000	0.414770	0.551740	-1.173150	-54.884804	-147.704418	173.578944	299.047284	200.927599	0.000000	300.000000	200.000000	0.000000	7.691040	11.231360	2230.989074	2069.463954	2125.499926	-1409.908474				-505.000000	200.000000	0.000000	-0.543330	2.144040	3.932700	-217.397530	-235.995250	60.822259
1101				900.000000	200.000000	0.000000	0.257830	0.540480	-1.129700	-83.447188	-65.292488	159.273101	298.974909	200.858442	0.000000	300.000000	200.000000	0.000000	7.660520	10.102120	2232.972718	1916.876750	2288.999920	-1483.150473				-505.000000	200.000000	0.000000	0.181110	-0.357340	3.146160	1136.789068	516.335358	-470.306394
1102				900.000000	200.000000	0.000000	0.403560	0.596780	-1.651100	-97.751046	-136.666357	147.126183	298.994538	200.943762	0.000000	300.000000	200.000000	0.000000	7.538440	10.956680	2233.201600	2107.610755	2245.399921	-1330.562976				-505.000000	200.000000	0.000000	1.811100	0.000000	-0.786540	-0.062923	1349.426852	-0.144888
1103				900.000000	200.000000	0.000000	0.336300	0.641820	-1.346950	-67.437487	-73.387810	176.153673	299.028405	200.965411	0.000000	300.000000	200.000000	0.000000	7.263760	11.414480	2232.514954	2155.294256	2169.099924	-1416.011974				-505.000000	200.000000	0.000000	2.173320	-0.357340	8.651940	-600.010498	788.271775	-1116.650856
1104				900.000000	200.000000	0.000000	0.358720	0.517960	-1.564200	-84.824704	-114.636783	178.424916	298.984221	200.969915	0.000000	300.000000	200.000000	0.000000	7.660520	10.956680	2231.980896	2164.830956	2267.199921	-1428.218974				-505.000000	200.000000	0.000000	0.905550	-0.536010	4.719240	1010.287591	1796.706717	-59.325216
1105				900.000000	200.000000	0.000000	0.336300	0.596780	-1.390400	-77.378309	-108.809191	152.015185	299.018439	200.914338	0.000000	300.000000	200.000000	0.000000	7.568960	10.346280	2232.057190	2040.853853	2190.899923	-1367.183975				-505.000000	200.000000	0.000000	3.078870	1.429360	3.146160	2171.430300	1136.411954	647.295238
1106				900.000000	200.000000	0.000000	0.459610	0.517960	-0.651750	-75.838345	-94.310162	139.765833	299.047479	200.948778	0.000000	300.000000	200.000000	0.000000	7.355320	11.292400	2231.446838	2117.147455	2125.499926	-1324.459476				-505.000000	200.000000	0.000000	0.000000	0.714680	1.573080	969.899148	396.217169	-586.762755
1107				900.000000	200.000000	0.000000	0.403560	0.776940	-1.477300	-53.967228	-126.696051	166.571013	299.018573	200.991109	0.000000	300.000000	200.000000	0.000000	7.416360	10.529400	2232.362366	2212.514458	2190.899923	-1391.597975				-505.000000	200.000000	0.000000	0.905550	0.000000	4.719240	695.273551	1929.276724	-235.048839
1108				900.000000	200.000000	0.000000	0.257830	0.551740	-1.607650	-115.642900	-90.177844	193.018814	299.096481	200.931524	0.000000	300.000000	200.000000	0.000000	7.568960	10.620960	2231.828308	2079.000654	2016.499929	-1281.734977				-505.000000	200.000000	0.000000	1.086660	-0.536010	13.371180	84.451731	716.977002	-0.595606
1109				900.000000	200.000000	0.000000	0.347510	0.585520	-1.433850	-33.661178	-73.768621	159.222080	298.964757	200.927124	0.000000	300.000000	200.000000	0.000000	8.148840	10.407320	2232.133484	2069.463954	2310.799919	-1385.494475				-505.000000	200.000000	0.000000	-0.181110	1.072020	7.865400	644.577171	533.774730	-175.200460
1110				900.000000	200.000000	0.000000	0.437190	0.664340	-1.346950	-102.694886	-42.080671	171.250775	298.970344	200.956377	0.000000	300.000000	200.000000	0.000000	7.538440	10.376800	2233.659364	2136.220856	2299.899920	-1409.908474				-505.000000	200.000000	0.000000	2.173320	-0.714680	13.371180	652.720419	-541.906857	-59.596196
1111				900.000000	200.000000	0.000000	0.470820	0.608040	-1.346950	-117.074911	-8.003765	192.850516	299.017902	200.970412	0.000000	300.000000	200.000000	0.000000	7.263760	10.010560	2230.836486	2164.830956	2190.899923	-1342.769976				-505.000000	200.000000	0.000000	1.086660	1.429360	-1.573080	202.180729	1394.009141	60.013629
1112				900.000000	200.000000	0.000000	0.437190	0.608040	-1.868350	-97.512430	-112.519348	168.788755	299.008232	200.978862	0.000000	300.000000	200.000000	0.000000	7.568960	11.078760	2231.065368	2183.904357	2212.699923	-1354.976975				-505.000000	200.000000	0.000000	0.000000	-1.250690	16.517339	504.722145	1310.025118	-412.395595
1113				900.000000	200.000000	0.000000	0.470820	0.472920	-1.260050	-138.631245	-170.195620	158.989613	299.008808	200.897125	0.000000	300.000000	200.000000	0.000000	7.568960	10.987200	2232.362366	2002.707052	2212.699923	-1422.115474				-505.000000	200.000000	0.000000	2.535540	0.000000	4.719240	-231.254465	1963.216042	-411.411534
1114				900.000000	200.000000	0.000000	0.201780	0.608040	-1.260050	-112.964352	-22.335364	159.394000	298.960620	200.913651	0.000000	300.000000	200.000000	0.000000	7.874160	10.559920	2233.735658	2040.853853	2321.699919	-1348.873476				-505.000000	200.000000	0.000000	0.181110	1.429360	0.786540	-376.710511	-144.275399	236.318369
1115				900.000000	200.000000	0.000000	0.336300	0.416620	-1.086250	-104.584850	-17.904592	163.895937	299.057023	201.021677	0.000000	300.000000	200.000000	0.000000	7.385840	10.865120	2230.912780	2279.271359	2103.699926	-1324.459476				-505.000000	200.000000	0.000000	-0.543330	1.429360	1.573080	665.696429	1357.084117	412.608620
1116				900.000000	200.000000	0.000000	0.403560	0.461660	-1.738000	-119.487437	-101.123750	187.964744	298.998769	200.961468	0.000000	300.000000	200.000000	0.000000	7.385840	11.048240	2231.752014	2145.757556	2234.499922	-1348.873476				-505.000000	200.000000	0.000000	2.535540	1.250690	8.651940	1002.899422	1031.493859	-703.945122
1117				900.000000	200.000000	0.000000	0.235410	0.619300	-1.564200	-84.672053	-63.965147	176.237252	299.047837	200.965510	0.000000	300.000000	200.000000	0.000000	7.568960	11.261880	2232.286072	2155.294256	2125.499926	-1361.080475				-505.000000	200.000000	0.000000	0.181110	-2.680050	5.505780	1459.694664	1176.946115	-883.719336
1118				900.000000	200.000000	0.000000	0.358720	0.630560	-1.651100	-112.442106	-104.424026	154.433033	299.027973	200.906009	0.000000	300.000000	200.000000	0.000000	7.782600	10.071600	2231.523132	2021.780453	2169.099924	-1367.183975				-505.000000	200.000000	0.000000	3.803310	-1.786700	6.292320	1629.630198	294.170343	-1.999843
1119				900.000000	200.000000	0.000000	0.470820	0.596780	-1.173150	-137.461192	-74.023008	183.201404	299.033188	200.935605	0.000000	300.000000	200.000000	0.000000	7.752080	10.376800	2232.286072	2088.537354	2158.199924	-1354.976975				-505.000000	200.000000	0.000000	1.629990	-0.357340	0.786540	789.152293	298.332906	-176.701811
1120				900.000000	200.000000	0.000000	0.493240	0.686860	-1.781450	-33.868640	-64.248605	166.394330	299.106340	201.025425	0.000000	300.000000	200.000000	0.000000	7.385840	10.865120	2232.057190	2288.808060	1994.699930	-1348.873476				-505.000000	200.000000	0.000000	0.000000	2.680050	12.584640	-184.271410	783.477221	-584.897619
1121				900.000000	200.000000	0.000000	0.325090	0.619300	-1.781450	-145.205077	-118.115827	149.638082	299.008435	200.940198	0.000000	300.000000	200.000000	0.000000	7.477400	10.712520	2231.523132	2098.074055	2212.699923	-1428.218974				-505.000000	200.000000	0.000000	-0.724440	0.178670	6.292320	-915.213308	1363.564524	411.436204
1122				900.000000	200.000000	0.000000	0.482030	0.596780	-1.346950	-101.456477	-13.531362	147.044888	299.008774	200.956966	0.000000	300.000000	200.000000	0.000000	7.416360	9.857960	2232.286072	2136.220856	2212.699923	-1428.218974				-505.000000	200.000000	0.000000	1.992210	-0.714680	4.719240	-1201.027766	1465.812909	-412.046299
1123				900.000000	200.000000	0.000000	0.369930	0.563000	-1.346950	-82.744886	-110.234483	149.539269	299.003925	200.909941	0.000000	300.000000	200.000000	0.000000	7.141680	10.041080	2232.362366	2031.317153	2223.599922	-1379.390975				-505.000000	200.000000	0.000000	2.173320	0.893350	6.292320	-292.888012	-4.908990	-175.558372
1124				900.000000	200.000000	0.000000	0.325090	0.608040	-1.520750	-56.947014	-113.292308	159.266251	298.993747	201.017158	0.000000	300.000000	200.000000	0.000000	7.294280	10.620960	2231.446838	2269.734659	2245.399921	-1348.873476				-505.000000	200.000000	0.000000	1.629990	1.072020	11.011560	181.564856	1481.759429	-704.042236
1125				900.000000	200.000000	0.000000	0.347510	0.743160	-1.607650	-75.595982	-93.870867	195.513587	299.028139	200.922946	0.000000	300.000000	200.000000	0.000000	7.477400	11.017720	2231.904602	2059.927254	2169.099924	-1318.355976				-505.000000	200.000000	0.000000	3.259980	1.072020	6.292320	-1208.604705	2315.597349	-57.987550
1126				900.000000	200.000000	0.000000	0.168150	0.720640	-1.607650	-72.502826	-81.418852	202.907440	299.013623	200.952726	0.000000	300.000000	200.000000	0.000000	7.477400	10.010560	2232.209778	2126.684155	2201.799923	-1452.632974				-505.000000	200.000000	0.000000	3.259980	1.429360	4.719240	550.132120	-1129.729988	-175.136632
1127				900.000000	200.000000	0.000000	0.336300	0.540480	-0.999350	-55.168434	-114.238838	156.782146	299.057603	200.931333	0.000000	300.000000	200.000000	0.000000	7.752080	10.468360	2232.286072	2079.000654	2103.699926	-1428.218974				-505.000000	200.000000	0.000000	3.078870	0.357340	7.865400	832.963888	999.363389	-587.348181
1128				900.000000	200.000000	0.000000	0.291460	0.619300	-1.477300	-52.417783	-106.881863	161.721223	299.047316	200.974587	0.000000	300.000000	200.000000	0.000000	7.263760	11.231360	2231.065368	2174.367657	2125.499926	-1361.080475				-505.000000	200.000000	0.000000	1.629990	-1.786700	8.651940	587.474950	1881.708730	115.662220
1129				900.000000	200.000000	0.000000	0.470820	0.731900	-1.303500	-51.621388	-89.099692	192.965706	299.106248	200.974254	0.000000	300.000000	200.000000	0.000000	7.324800	11.139800	2231.828308	2174.367657	1994.699930	-1312.252476				-505.000000	200.000000	0.000000	4.889970	1.608030	-0.786540	1834.479000	2621.394520	236.111218
1130				900.000000	200.000000	0.000000	0.201780	0.394100	-0.825550	-85.139487	-48.069299	161.604696	299.067401	200.897125	0.000000	300.000000	200.000000	0.000000	7.416360	11.109280	2232.362366	2002.707052	2081.899927	-1287.838477				-505.000000	200.000000	0.000000	3.622200	-0.714680	-3.146160	303.951026	2302.636535	-235.944402
1131				900.000000	200.000000	0.000000	0.425980	0.630560	-1.433850	-76.032263	-51.670166	156.773012	299.013825	200.961073	0.000000	300.000000	200.000000	0.000000	7.416360	10.773560	2232.667542	2145.757556	2201.799923	-1367.183975				-505.000000	200.000000	0.000000	2.535540	-0.178670	11.798100	569.212536	1293.648167	645.812684
1132				900.000000	200.000000	0.000000	0.515660	0.653080	-1.564200	-43.075690	-95.769722	161.520367	298.993713	200.935989	0.000000	300.000000	200.000000	0.000000	7.568960	10.407320	2231.370544	2088.537354	2245.399921	-1391.597975				-505.000000	200.000000	0.000000	2.535540	1.965370	5.505780	930.077014	901.909557	1.662293
1133				900.000000	200.000000	0.000000	0.392350	0.664340	-1.868350	-42.927103	-60.013137	180.935869	299.027608	200.919176	0.000000	300.000000	200.000000	0.000000	7.599480	10.620960	2230.683898	2050.390553	2169.099924	-1293.941977				-505.000000	200.000000	0.000000	0.000000	1.965370	9.438480	698.759626	2377.303015	-291.855357
1134				900.000000	200.000000	0.000000	0.560500	0.596780	-1.781450	-89.845028	-56.886431	178.289175	298.940776	200.854142	0.000000	300.000000	200.000000	0.000000	7.050120	10.193680	2233.049012	1907.340050	2365.299917	-1379.390975				-505.000000	200.000000	0.000000	3.803310	-1.608030	-4.719240	-560.943442	1497.750379	174.402011
1135				900.000000	200.000000	0.000000	0.336300	0.686860	-1.520750	-93.906509	-169.479605	164.147260	299.047674	200.931492	0.000000	300.000000	200.000000	0.000000	7.172200	9.522240	2231.904602	2079.000654	2125.499926	-1409.908474				-505.000000	200.000000	0.000000	0.181110	0.178670	6.292320	706.210719	1706.479718	117.643266
1136				900.000000	200.000000	0.000000	0.313880	0.563000	-1.433850	-98.917035	-72.383737	168.874617	299.076977	200.978494	0.000000	300.000000	200.000000	0.000000	7.385840	10.773560	2231.904602	2183.904357	2060.099928	-1373.287475				-505.000000	200.000000	0.000000	-0.724440	0.893350	5.505780	401.945076	303.750891	-1056.488032
1137				900.000000	200.000000	0.000000	0.291460	0.664340	-1.824900	-111.231103	-106.558595	168.992091	299.042758	200.987073	0.000000	300.000000	200.000000	0.000000	7.660520	10.071600	2231.828308	2202.977757	2136.399925	-1403.804975				-505.000000	200.000000	0.000000	1.811100	-0.536010	9.438480	-494.942894	146.593243	-470.606351
1138				900.000000	200.000000	0.000000	0.235410	0.641820	-1.129700	-22.986584	-64.369232	152.161594	298.989173	200.922851	0.000000	300.000000	200.000000	0.000000	7.355320	11.261880	2232.133484	2059.927254	2256.299921	-1385.494475				-505.000000	200.000000	0.000000	1.629990	0.000000	6.292320	347.951391	1618.807994	117.357798
1139				900.000000	200.000000	0.000000	0.246620	0.596780	-1.260050	-65.181676	-120.435304	166.566054	299.008876	200.909878	0.000000	300.000000	200.000000	0.000000	7.568960	10.651480	2232.514954	2031.317153	2212.699923	-1409.908474				-505.000000	200.000000	0.000000	1.448880	1.786700	8.651940	1382.781392	699.537629	-174.652628
1140				900.000000	200.000000	0.000000	0.313880	0.686860	-1.824900	-114.324259	-21.360361	176.218787	298.989381	200.956835	0.000000	300.000000	200.000000	0.000000	7.294280	10.682000	2232.591248	2136.220856	2256.299921	-1385.494475				-505.000000	200.000000	0.000000	1.629990	1.608030	1.573080	-134.204263	960.436516	60.139720
1141				900.000000	200.000000	0.000000	0.448400	0.641820	-1.390400	-75.523562	-77.963680	200.134139	299.038137	200.918453	0.000000	300.000000	200.000000	0.000000	7.233240	11.414480	2232.438660	2050.390553	2147.299925	-1422.115474				-505.000000	200.000000	0.000000	1.448880	-1.250690	4.719240	503.778297	703.269762	-823.720197
1142				900.000000	200.000000	0.000000	0.425980	0.517960	-1.651100	-84.914732	-76.797973	137.391013	299.028438	200.982464	0.000000	300.000000	200.000000	0.000000	7.294280	11.292400	2232.591248	2193.441057	2169.099924	-1342.769976				-505.000000	200.000000	0.000000	0.543330	-0.714680	3.146160	-506.257601	626.987434	234.254697
1143				900.000000	200.000000	0.000000	0.224200	0.698120	-1.086250	-92.992680	-48.750103	166.683527	299.018573	200.931301	0.000000	300.000000	200.000000	0.000000	7.019600	10.041080	2232.362366	2079.000654	2190.899923	-1336.666476				-505.000000	200.000000	0.000000	0.905550	-0.893350	4.719240	988.664948	1133.856680	234.056161
1144				900.000000	200.000000	0.000000	0.425980	0.596780	-1.868350	-81.893996	-61.398021	176.018877	298.950179	200.961238	0.000000	300.000000	200.000000	0.000000	7.507920	10.773560	2232.286072	2145.757556	2343.499918	-1452.632974				-505.000000	200.000000	0.000000	0.724440	0.178670	6.292320	127.130709	-1508.077354	-411.097088
1145				900.000000	200.000000	0.000000	0.358720	0.641820	-1.607650	-83.789694	-94.332494	156.853165	299.028306	200.982599	0.000000	300.000000	200.000000	0.000000	7.416360	10.956680	2232.286072	2193.441057	2169.099924	-1385.494475				-505.000000	200.000000	0.000000	1.629990	-0.536010	3.146160	546.897737	428.663634	-118.127270
1146				900.000000	200.000000	0.000000	0.313880	0.596780	-1.607650	-97.706031	-26.628374	154.448072	298.998803	200.982800	0.000000	300.000000	200.000000	0.000000	7.416360	10.590440	2231.828308	2193.441057	2234.499922	-1416.011974				-505.000000	200.000000	0.000000	0.905550	0.178670	7.865400	-799.271460	733.160952	-293.623379
1147				900.000000	200.000000	0.000000	0.392350	0.675600	-1.824900	-74.582644	-80.317426	149.620760	299.004402	200.965015	0.000000	300.000000	200.000000	0.000000	7.507920	10.102120	2233.430482	2155.294256	2223.599922	-1470.943473				-505.000000	200.000000	0.000000	-0.181110	0.714680	-6.292320	621.821910	944.920428	118.180917
1148				900.000000	200.000000	0.000000	0.515660	0.619300	-1.781450	-76.856064	-49.973950	156.669632	298.989381	200.973921	0.000000	300.000000	200.000000	0.000000	7.568960	10.010560	2232.591248	2174.367657	2256.299921	-1385.494475				-505.000000	200.000000	0.000000	0.362220	1.072020	0.000000	-398.396078	375.792091	-292.732124
1149				900.000000	200.000000	0.000000	0.392350	0.495440	-1.129700	-69.219815	-86.029931	159.091851	299.008266	200.974554	0.000000	300.000000	200.000000	0.000000	7.172200	9.430680	2231.141662	2174.367657	2212.699923	-1397.701475				-505.000000	200.000000	0.000000	-0.181110	-1.072020	3.146160	-643.696247	1996.523370	233.973536
1150				900.000000	200.000000	0.000000	0.392350	0.664340	-1.086250	-114.486391	-91.136310	166.477909	299.047642	200.918704	0.000000	300.000000	200.000000	0.000000	7.263760	9.949520	2231.828308	2050.390553	2125.499926	-1318.355976				-505.000000	200.000000	0.000000	2.354430	2.322710	9.438480	720.382269	1439.416420	-56.728201
1151				900.000000	200.000000	0.000000	0.313880	0.596780	-0.999350	-64.911591	-103.183642	161.677052	298.979512	200.897125	0.000000	300.000000	200.000000	0.000000	7.416360	10.895640	2232.362366	2002.707052	2278.099920	-1367.183975				-505.000000	200.000000	0.000000	1.629990	0.714680	4.719240	-419.641182	1222.590825	-528.149056
1152				900.000000	200.000000	0.000000	0.437190	0.517960	-1.607650	-76.828658	-77.300009	173.524301	299.023556	200.935477	0.000000	300.000000	200.000000	0.000000	7.355320	10.926160	2232.591248	2088.537354	2179.999924	-1342.769976				-505.000000	200.000000	0.000000	1.811100	0.714680	3.932700	275.191906	1610.088308	-880.628137
1153				900.000000	200.000000	0.000000	0.381140	0.563000	-1.520750	-103.027594	-90.270597	185.672557	299.062422	200.999756	0.000000	300.000000	200.000000	0.000000	7.355320	11.231360	2232.133484	2231.587858	2092.799927	-1361.080475				-505.000000	200.000000	0.000000	0.724440	-0.536010	-2.359620	1009.721283	753.823461	175.665667
1154				900.000000	200.000000	0.000000	0.280250	0.574260	-1.477300	-86.436772	-86.156355	190.606871	299.052331	200.884702	0.000000	300.000000	200.000000	0.000000	6.836480	11.078760	2231.370544	1974.096951	2114.599926	-1440.425974				-505.000000	200.000000	0.000000	4.165530	-0.714680	8.651940	-274.185135	932.863169	-588.452460
1155				900.000000	200.000000	0.000000	0.381140	0.686860	-1.433850	-97.837010	-90.351414	127.955904	298.984707	200.888307	0.000000	300.000000	200.000000	0.000000	7.324800	10.437840	2233.049012	1983.633652	2267.199921	-1446.529474				-505.000000	200.000000	0.000000	1.811100	0.178670	-4.719240	821.145796	2413.719043	-1233.601402
1156				900.000000	200.000000	0.000000	0.425980	0.675600	-1.260050	-65.956399	-97.425529	127.898978	298.984464	200.948324	0.000000	300.000000	200.000000	0.000000	7.782600	10.376800	2232.514954	2117.147455	2267.199921	-1495.357473				-505.000000	200.000000	0.000000	1.811100	-0.357340	-0.786540	-137.501568	-108.843228	-764.157286
1157				900.000000	200.000000	0.000000	0.347510	0.596780	-1.129700	-73.087694	-109.513270	139.955271	299.027973	200.970114	0.000000	300.000000	200.000000	0.000000	7.050120	10.956680	2231.523132	2164.830956	2169.099924	-1409.908474				-505.000000	200.000000	0.000000	1.267770	1.608030	11.798100	-133.386261	2033.210962	60.168698
1158				900.000000	200.000000	0.000000	0.392350	0.855760	-1.824900	-55.102064	-49.921606	178.704230	299.023489	200.935541	0.000000	300.000000	200.000000	0.000000	7.233240	10.712520	2232.438660	2088.537354	2179.999924	-1269.527977				-505.000000	200.000000	0.000000	2.354430	-1.429360	16.517339	1536.254840	902.418552	-1.544817
1159				900.000000	200.000000	0.000000	0.235410	0.675600	-1.303500	-70.021943	-54.075658	176.289611	299.013589	200.918579	0.000000	300.000000	200.000000	0.000000	7.385840	10.193680	2232.133484	2050.390553	2201.799923	-1367.183975				-505.000000	200.000000	0.000000	1.811100	0.536010	7.078860	-82.815728	16.262515	-117.124412
1160				900.000000	200.000000	0.000000	0.459610	0.506700	-1.520750	-125.448679	-68.172142	130.116720	299.052849	200.931205	0.000000	300.000000	200.000000	0.000000	8.026760	10.559920	2232.591248	2079.000654	2114.599926	-1434.322474				-505.000000	200.000000	0.000000	0.543330	0.714680	-0.786540	-188.449640	1558.709618	705.563949
1161				900.000000	200.000000	0.000000	0.325090	0.630560	-1.433850	-112.217035	-67.779395	164.106514	298.994228	200.995313	0.000000	300.000000	200.000000	0.000000	7.294280	10.163160	2232.514954	2222.051158	2245.399921	-1446.529474				-505.000000	200.000000	0.000000	0.724440	-0.357340	11.011560	-1178.901737	873.704219	58.347028
1162				900.000000	200.000000	0.000000	0.515660	0.641820	-1.477300	-51.490409	-95.850539	168.738876	299.018439	200.897247	0.000000	300.000000	200.000000	0.000000	7.446880	11.200840	2232.057190	2002.707052	2190.899923	-1379.390975				-505.000000	200.000000	0.000000	1.629990	-0.178670	0.786540	915.779617	298.332906	-235.276352
1163				900.000000	200.000000	0.000000	0.325090	0.641820	-1.346950	-83.519608	-32.398423	178.574947	299.032957	200.918736	0.000000	300.000000	200.000000	0.000000	7.080640	10.773560	2231.752014	2050.390553	2158.199924	-1416.011974				-505.000000	200.000000	0.000000	-0.181110	0.357340	8.651940	1180.474817	-1057.811784	764.026887
1164				900.000000	200.000000	0.000000	0.459610	0.720640	-1.086250	-71.962655	-58.444287	144.773645	299.023523	200.918422	0.000000	300.000000	200.000000	0.000000	7.294280	11.292400	2232.514954	2050.390553	2179.999924	-1434.322474				-505.000000	200.000000	0.000000	1.448880	-0.893350	-0.786540	-285.751535	-219.495305	-412.172390
1165				900.000000	200.000000	0.000000	0.347510	0.653080	-0.869000	-50.396524	-140.151541	147.236610	298.994194	200.969716	0.000000	300.000000	200.000000	0.000000	7.782600	10.865120	2232.438660	2164.830956	2245.399921	-1306.148976				-505.000000	200.000000	0.000000	-0.543330	0.536010	9.438480	728.085055	-1036.640279	470.504929
1166				900.000000	200.000000	0.000000	0.515660	0.731900	-1.260050	-67.658495	-70.722732	166.412990	299.101764	200.965279	0.000000	300.000000	200.000000	0.000000	7.172200	10.987200	2232.820130	2155.294256	2005.599930	-1403.804975				-505.000000	200.000000	0.000000	0.905550	1.965370	8.651940	119.616693	-593.285547	-174.439604
1167				900.000000	200.000000	0.000000	0.437190	0.720640	-1.303500	-72.187726	-107.978688	147.206533	299.062165	200.927377	0.000000	300.000000	200.000000	0.000000	7.630000	11.109280	2231.523132	2069.463954	2092.799927	-1367.183975				-505.000000	200.000000	0.000000	2.354430	1.786700	3.932700	-123.204171	-146.198683	-820.910157
1168				900.000000	200.000000	0.000000	0.313880	0.596780	-1.260050	-57.140616	-108.007161	161.677052	299.028604	200.990838	0.000000	300.000000	200.000000	0.000000	7.691040	10.041080	2232.972718	2212.514458	2169.099924	-1391.597975				-505.000000	200.000000	0.000000	1.086660	2.501380	11.011560	615.503435	1647.206332	61.030976
1169				900.000000	200.000000	0.000000	0.425980	0.574260	-1.520750	-102.563907	-51.589349	137.443372	299.013657	201.008232	0.000000	300.000000	200.000000	0.000000	7.691040	10.895640	2232.286072	2250.661259	2201.799923	-1354.976975				-505.000000	200.000000	0.000000	0.543330	-0.893350	7.078860	1799.565731	1020.965324	175.341040
1170				900.000000	200.000000	0.000000	0.347510	0.608040	-1.998700	-101.668003	-88.441220	180.929964	299.037841	200.982834	0.000000	300.000000	200.000000	0.000000	7.538440	10.559920	2231.752014	2193.441057	2147.299925	-1281.734977				-505.000000	200.000000	0.000000	2.535540	0.893350	5.505780	-524.582939	1299.619579	-528.051942
1171				900.000000	200.000000	0.000000	0.392350	0.686860	-1.998700	-94.401665	-59.891912	173.727832	298.994022	200.922883	0.000000	300.000000	200.000000	0.000000	7.050120	10.712520	2232.057190	2059.927254	2245.399921	-1403.804975				-505.000000	200.000000	0.000000	0.905550	-0.893350	2.359620	-53.867839	-57.034107	-177.152529
1172				900.000000	200.000000	0.000000	0.381140	0.653080	-1.173150	-86.896395	-80.461925	156.840410	299.028472	200.905545	0.000000	300.000000	200.000000	0.000000	7.385840	10.132640	2232.667542	2021.780453	2169.099924	-1336.666476				-505.000000	200.000000	0.000000	2.354430	0.536010	9.438480	-1124.970976	-18.853661	-234.656076
1173				900.000000	200.000000	0.000000	0.313880	0.484180	-1.303500	-93.986740	-67.438993	159.162674	299.019210	200.922158	0.000000	300.000000	200.000000	0.000000	7.385840	10.010560	2233.811952	2059.927254	2190.899923	-1434.322474				-505.000000	200.000000	0.000000	0.000000	1.250690	10.225020	-39.318749	1581.136544	-175.045391
1174				900.000000	200.000000	0.000000	0.313880	0.788200	-1.781450	-98.044473	-31.532710	149.806773	299.057120	200.957456	0.000000	300.000000	200.000000	0.000000	7.507920	10.346280	2231.141662	2136.220856	2103.699926	-1446.529474				-505.000000	200.000000	0.000000	1.448880	0.893350	9.438480	286.443690	1759.351262	-410.476812
1175				900.000000	200.000000	0.000000	0.313880	0.641820	-2.042150	-64.137185	-97.147868	159.309280	299.042856	200.957064	0.000000	300.000000	200.000000	0.000000	7.630000	11.139800	2232.057190	2136.220856	2136.399925	-1361.080475				-505.000000	200.000000	0.000000	3.622200	-2.322710	11.011560	1250.125766	35.510735	-178.726324
1176				900.000000	200.000000	0.000000	0.291460	0.664340	-1.651100	-82.907334	-172.577838	188.269372	298.988966	200.901674	0.000000	300.000000	200.000000	0.000000	8.026760	10.071600	2231.675720	2012.243752	2256.299921	-1318.355976				-505.000000	200.000000	0.000000	0.724440	0.893350	-4.719240	632.759078	1286.342770	-116.698363
1177				900.000000	200.000000	0.000000	0.313880	0.653080	-1.824900	-83.551078	-51.756181	164.139072	299.023289	200.940005	0.000000	300.000000	200.000000	0.000000	7.904680	11.261880	2231.980896	2098.074055	2179.999924	-1342.769976				-505.000000	200.000000	0.000000	1.448880	-0.536010	-4.719240	546.268505	1772.786937	58.119515
1178				900.000000	200.000000	0.000000	0.313880	0.630560	-1.868350	-24.215512	-36.517863	168.937448	299.052493	200.961468	0.000000	300.000000	200.000000	0.000000	7.385840	10.773560	2231.752014	2145.757556	2114.599926	-1354.976975				-505.000000	200.000000	0.000000	0.000000	0.178670	3.932700	242.757941	526.547897	235.145952
1179				900.000000	200.000000	0.000000	0.437190	0.608040	-1.260050	-72.759050	-113.085067	180.837056	298.973998	200.966071	0.000000	300.000000	200.000000	0.000000	6.867000	10.773560	2230.989074	2155.294256	2288.999920	-1318.355976				-505.000000	200.000000	0.000000	2.535540	1.072020	1.573080	644.073786	773.071682	-997.835173
1180				900.000000	200.000000	0.000000	0.504450	0.686860	-2.129050	-54.331405	-44.123085	139.876455	299.096573	200.897247	0.000000	300.000000	200.000000	0.000000	7.111160	10.529400	2232.057190	2002.707052	2016.499929	-1483.150473				-505.000000	200.000000	0.000000	1.629990	1.965370	9.438480	-343.584391	2013.532311	-174.497559
1181				900.000000	200.000000	0.000000	0.448400	0.574260	-1.086250	-126.236946	-118.774299	149.468446	298.965076	200.879856	0.000000	300.000000	200.000000	0.000000	7.507920	10.559920	2232.820130	1964.560251	2310.799919	-1470.943473				-505.000000	200.000000	0.000000	-0.362220	-0.178670	-0.786540	452.389763	1613.504445	176.091716
1182				900.000000	200.000000	0.000000	0.392350	0.731900	-1.260050	-103.843267	-136.568405	144.853798	299.032825	200.961599	0.000000	300.000000	200.000000	0.000000	7.843640	10.682000	2231.446838	2145.757556	2158.199924	-1446.529474				-505.000000	200.000000	0.000000	2.535540	0.178670	11.011560	359.140252	-163.875487	-58.777384
1183				900.000000	200.000000	0.000000	0.482030	0.551740	-1.433850	-67.216480	-119.835914	183.147903	299.033122	200.961303	0.000000	300.000000	200.000000	0.000000	7.263760	10.926160	2232.133484	2145.757556	2158.199924	-1385.494475				-505.000000	200.000000	0.000000	1.811100	-0.178670	4.719240	-1631.857809	2139.621911	117.173752
1184				900.000000	200.000000	0.000000	0.459610	0.596780	-0.825550	-104.936836	-139.742257	149.477776	298.915629	200.935925	0.000000	300.000000	200.000000	0.000000	7.538440	11.017720	2231.523132	2088.537354	2419.799915	-1373.287475				-505.000000	200.000000	0.000000	0.181110	-0.893350	-0.786540	524.960478	387.497483	-823.279659
1185				900.000000	200.000000	0.000000	0.347510	0.563000	-1.346950	-90.785946	-58.651528	137.514195	298.949820	200.884641	0.000000	300.000000	200.000000	0.000000	7.385840	10.041080	2231.523132	1974.096951	2343.499918	-1446.529474				-505.000000	200.000000	0.000000	0.362220	0.357340	3.146160	21.874336	1565.936451	-1115.827737
1186				900.000000	200.000000	0.000000	0.381140	0.653080	-0.955900	-98.732915	-105.993817	185.756331	299.037808	200.982867	0.000000	300.000000	200.000000	0.000000	7.385840	9.644320	2231.675720	2193.441057	2147.299925	-1367.183975				-505.000000	200.000000	0.000000	1.267770	-0.178670	-1.573080	-705.833179	985.340153	-176.503275
1187				900.000000	200.000000	0.000000	0.336300	0.720640	-1.129700	-96.130851	-48.260003	156.949695	299.013623	200.986904	0.000000	300.000000	200.000000	0.000000	7.477400	9.766400	2232.209778	2202.977757	2201.799923	-1293.941977				-505.000000	200.000000	0.000000	2.173320	0.000000	3.146160	1158.411712	1721.486811	-411.382556
1188				900.000000	200.000000	0.000000	0.313880	0.619300	-1.129700	-84.221911	-97.996447	178.565617	299.033354	200.952531	0.000000	300.000000	200.000000	0.000000	7.507920	9.430680	2232.667542	2126.684155	2158.199924	-1373.287475				-505.000000	200.000000	0.000000	2.897760	-0.357340	10.225020	95.011360	1538.363104	-294.291430
1189				900.000000	200.000000	0.000000	0.212990	0.574260	-0.912450	-81.831057	-124.439659	156.941311	299.003959	200.888550	0.000000	300.000000	200.000000	0.000000	7.660520	10.743040	2232.438660	1983.633652	2223.599922	-1361.080475				-505.000000	200.000000	0.000000	0.543330	2.144040	13.371180	1288.965573	749.853898	119.479425
1190				900.000000	200.000000	0.000000	0.313880	0.641820	-1.303500	-123.679896	-87.702873	140.031999	299.028405	200.914150	0.000000	300.000000	200.000000	0.000000	7.752080	11.200840	2232.514954	2040.853853	2169.099924	-1293.941977				-505.000000	200.000000	0.000000	3.078870	0.714680	6.292320	1317.724693	-192.273825	-234.544473
1191				900.000000	200.000000	0.000000	0.437190	0.596780	-1.564200	-65.496775	-31.746688	185.645904	298.969676	200.922820	0.000000	300.000000	200.000000	0.000000	7.019600	11.597600	2232.209778	2059.927254	2299.899920	-1367.183975				-505.000000	200.000000	0.000000	0.362220	-0.357340	9.438480	326.580441	764.544996	410.840597
1192				900.000000	200.000000	0.000000	0.526870	0.754420	-1.607650	-83.173356	-96.190942	159.193340	299.048227	200.973655	0.000000	300.000000	200.000000	0.000000	7.507920	11.017720	2233.201600	2174.367657	2125.499926	-1324.459476				-505.000000	200.000000	0.000000	1.267770	1.786700	7.078860	456.127531	1905.119514	-115.894041
1193				900.000000	200.000000	0.000000	0.425980	0.641820	-1.260050	-87.450110	-127.821349	176.060765	298.979581	200.952596	0.000000	300.000000	200.000000	0.000000	7.630000	10.468360	2232.514954	2126.684155	2278.099920	-1434.322474				-505.000000	200.000000	0.000000	-0.905550	-0.357340	10.225020	-136.620644	310.231298	-528.963560
1194				900.000000	200.000000	0.000000	0.403560	0.630560	-1.260050	-132.139629	-111.700184	168.844540	299.033321	200.973921	0.000000	300.000000	200.000000	0.000000	7.568960	9.888480	2232.591248	2174.367657	2158.199924	-1440.425974				-505.000000	200.000000	0.000000	-1.086660	-1.072020	0.786540	-1107.149024	1523.277447	-412.139105
1195				900.000000	200.000000	0.000000	0.448400	0.608040	-1.129700	-96.747188	-98.470010	166.367482	299.028438	200.952563	0.000000	300.000000	200.000000	0.000000	7.141680	10.804080	2232.591248	2126.684155	2169.099924	-1428.218974				-505.000000	200.000000	0.000000	1.992210	3.216060	13.371180	-499.222527	-265.807877	61.636763
1196				900.000000	200.000000	0.000000	0.482030	0.754420	-2.259400	-71.786978	-48.144573	180.926735	299.047153	200.936277	0.000000	300.000000	200.000000	0.000000	7.691040	10.651480	2230.683898	2088.537354	2125.499926	-1348.873476				-505.000000	200.000000	0.000000	0.905550	0.000000	4.719240	811.089552	1133.856680	-176.304740
1197				900.000000	200.000000	0.000000	0.313880	0.720640	-0.869000	-99.881296	-47.579198	140.105301	299.062454	200.969815	0.000000	300.000000	200.000000	0.000000	7.813120	9.980040	2232.209778	2164.830956	2092.799927	-1373.287475				-505.000000	200.000000	0.000000	-2.173320	1.072020	0.000000	180.683932	-398.772444	471.144002
1198				900.000000	200.000000	0.000000	0.347510	0.540480	-1.781450	-152.471415	-22.785653	142.312572	298.974419	200.961402	0.000000	300.000000	200.000000	0.000000	7.507920	9.735880	2231.904602	2145.757556	2288.999920	-1416.011974				-505.000000	200.000000	0.000000	0.724440	0.178670	7.078860	-451.886377	-448.263722	-646.073483
1199				900.000000	200.000000	0.000000	0.269040	0.540480	-0.912450	-119.406889	-81.154068	173.719448	299.037874	200.948616	0.000000	300.000000	200.000000	0.000000	7.507920	10.865120	2231.828308	2117.147455	2147.299925	-1342.769976				-505.000000	200.000000	0.000000	0.905550	-0.178670	6.292320	1032.036081	1132.363827	234.734393
1200				900.000000	200.000000	0.000000	0.347510	0.574260	-1.564200	-62.403619	-88.845305	178.488889	299.023156	200.965774	0.000000	300.000000	200.000000	0.000000	7.446880	11.414480	2231.675720	2155.294256	2179.999924	-1379.390975				-505.000000	200.000000	0.000000	-0.543330	1.965370	4.719240	1161.646094	2812.368492	471.861392
1201				900.000000	200.000000	0.000000	0.212990	0.427880	-1.173150	-84.108540	-63.405568	178.492118	299.033420	200.935381	0.000000	300.000000	200.000000	0.000000	7.324800	11.048240	2232.820130	2088.537354	2158.199924	-1440.425974				-505.000000	200.000000	0.000000	1.992210	0.178670	-3.146160	589.639638	1340.707166	-411.198510
1202				900.000000	200.000000	0.000000	0.437190	0.596780	-1.564200	-89.619957	-62.142508	178.416924	299.018741	200.948227	0.000000	300.000000	200.000000	0.000000	7.507920	10.651480	2232.743836	2117.147455	2190.899923	-1245.113977				-505.000000	200.000000	0.000000	0.362220	0.893350	5.505780	-177.134933	768.277128	-57.925287
1203				900.000000	200.000000	0.000000	0.369930	0.630560	-1.173150	-91.844299	-125.594027	164.060060	299.086775	200.978460	0.000000	300.000000	200.000000	0.000000	7.446880	11.414480	2231.980896	2183.904357	2038.299929	-1373.287475				-505.000000	200.000000	0.000000	0.181110	1.786700	3.146160	803.260921	516.335358	1.681090
1204				900.000000	200.000000	0.000000	0.392350	0.754420	-1.564200	-42.923039	-75.493907	152.103722	299.105882	200.970379	0.000000	300.000000	200.000000	0.000000	7.233240	10.865120	2230.912780	2164.830956	1994.699930	-1391.597975				-505.000000	200.000000	0.000000	2.716650	-0.178670	16.517339	-125.305936	217.650585	117.101308
1205				900.000000	200.000000	0.000000	0.459610	0.596780	-1.520750	-49.369640	-88.436022	149.477776	299.043216	200.948162	0.000000	300.000000	200.000000	0.000000	7.477400	11.231360	2232.896424	2117.147455	2136.399925	-1440.425974				-505.000000	200.000000	0.000000	1.267770	0.178670	11.798100	359.203175	2430.920984	-822.349245
1206				900.000000	200.000000	0.000000	0.403560	0.495440	-1.824900	-37.775800	-55.449204	142.212617	299.047837	200.956966	0.000000	300.000000	200.000000	0.000000	7.568960	10.590440	2232.286072	2136.220856	2125.499926	-1385.494475				-505.000000	200.000000	0.000000	1.811100	-0.714680	2.359620	72.759485	1611.581161	-177.055415
1207				900.000000	200.000000	0.000000	0.437190	0.585520	-1.173150	-101.740106	-113.165884	151.900191	298.911005	200.952791	0.000000	300.000000	200.000000	0.000000	7.691040	10.498880	2232.057190	2126.684155	2430.699915	-1464.839973				-505.000000	200.000000	0.000000	1.629990	-0.714680	-0.786540	-159.124212	-97.884263	-0.808631
[truncated: 4,793 more rows]
