# Supplementary material for: A Plyometric Warm-Up Protocol Improves Running Economy in Recreational Endurance Athletes
Source: Front Physiol. 2020 Mar 12;11:197. doi: 10.3389/fphys.2020.00197 (PMC7080849; doi:10.3389/fphys.2020.00197)
Supplement: Supplementary file 1 [file Data_Sheet_1.zip › Datasheet 1/Force plate data -leg stiffness/1/1 Plyometric .csv]

FORCE PLATES
600.000000	Hz
	Corner 1			Corner 2			Corner 3			Corner 4
Plate#	X	Y	Z	X	Y	Z	X	Y	Z	X	Y	Z
1	1200.000000	400.000000	0.000000	1200.000000	0.000000	0.000000	600.000000	0.000000	0.000000	600.000000	400.000000	0.000000
2	600.000000	400.000000	0.000000	600.000000	0.000000	0.000000	0.000000	0.000000	0.000000	0.000000	400.000000	0.000000
3	-55.000000	500.000000	0.000000	-55.000000	-100.000000	0.000000	-955.000000	-100.000000	0.000000	-955.000000	500.000000	0.000000
	Force Plate 1												Force Plate 2												Force Plate 3
Sample #	COP:X	COP:Y	COP:Z	Ref:X	Ref:Y	Ref:Z	Force:X	Force:Y	Force:Z	Moment:X	Moment:Y	Moment:Z	COP:X	COP:Y	COP:Z	Ref:X	Ref:Y	Ref:Z	Force:X	Force:Y	Force:Z	Moment:X	Moment:Y	Moment:Z	COP:X	COP:Y	COP:Z	Ref:X	Ref:Y	Ref:Z	Force:X	Force:Y	Force:Z	Moment:X	Moment:Y	Moment:Z
Units:	mm	mm	mm	mm	mm	mm	N	N	N	Nmm	Nmm	Nmm	mm	mm	mm	mm	mm	mm	N	N	N	Nmm	Nmm	Nmm	mm	mm	mm	mm	mm	mm	N	N	N	Nmm	Nmm	Nmm
1				900.000000	200.000000	0.000000	0.459610	0.630560	-1.520750	-84.163352	-27.644383	173.605792	298.959376	201.017332	0.000000	300.000000	200.000000	0.000000	7.752080	10.529400	2231.065368	2269.734659	2321.699919	-1391.597975	-588.381452	219.624119	0.000000	-505.000000	200.000000	0.000000	2.173320	-13.042910	18.876959	370.443696	1573.988275	-3537.197507
2				900.000000	200.000000	0.000000	0.369930	0.619300	-1.607650	-36.470705	-120.123972	147.181968	299.037742	200.978661	0.000000	300.000000	200.000000	0.000000	7.233240	10.254720	2231.523132	2183.904357	2147.299925	-1385.494475				-505.000000	200.000000	0.000000	1.992210	-15.008280	11.011560	-1138.902097	1459.841498	-3127.839464
3				900.000000	200.000000	0.000000	0.381140	0.608040	-1.260050	-96.882231	-95.579018	176.075804	299.096234	200.906133	0.000000	300.000000	200.000000	0.000000	7.172200	10.407320	2231.217956	2021.780453	2016.499929	-1342.769976				-505.000000	200.000000	0.000000	3.803310	-12.149560	11.798100	655.565999	1216.935409	-3184.015525
4				900.000000	200.000000	0.000000	0.257830	0.484180	-1.216600	-138.122544	-60.145701	156.811082	299.028604	200.965213	0.000000	300.000000	200.000000	0.000000	7.691040	10.468360	2232.972718	2155.294256	2169.099924	-1361.080475				-505.000000	200.000000	0.000000	1.448880	-12.149560	15.730799	-965.543412	427.679777	-4358.709144
5				900.000000	200.000000	0.000000	0.414770	0.517960	-1.651100	-141.202156	-81.402315	175.957188	299.067273	200.931428	0.000000	300.000000	200.000000	0.000000	7.568960	10.407320	2232.057190	2079.000654	2081.899927	-1300.045476				-505.000000	200.000000	0.000000	1.629990	-12.149560	12.584640	76.548913	287.136510	-4006.259041
6				900.000000	200.000000	0.000000	0.369930	0.517960	-1.433850	-88.710192	-110.153666	168.774662	299.047935	200.948324	0.000000	300.000000	200.000000	0.000000	7.782600	9.919000	2232.514954	2117.147455	2125.499926	-1330.562976	-504.193185	237.373267	0.000000	-505.000000	200.000000	0.000000	4.346640	-13.757590	14.944259	558.515797	-12.057259	-3479.305506
7				900.000000	200.000000	0.000000	0.392350	0.720640	-1.781450	-88.765003	-105.687684	144.843327	298.989173	200.939941	0.000000	300.000000	200.000000	0.000000	7.568960	9.949520	2232.133484	2098.074055	2256.299921	-1312.252476	-572.085431	155.533952	0.000000	-505.000000	200.000000	0.000000	0.724440	-14.829610	14.944259	-664.512152	1002.542094	-3480.033077
8				900.000000	200.000000	0.000000	0.448400	0.686860	-1.607650	-45.750174	-103.091487	139.934523	298.954991	200.914306	0.000000	300.000000	200.000000	0.000000	7.141680	9.796920	2232.133484	2040.853853	2332.599918	-1385.494475				-505.000000	200.000000	0.000000	1.992210	-10.362860	10.225020	300.289361	797.737887	-3534.639651
9				900.000000	200.000000	0.000000	0.403560	0.517960	-1.607650	-121.054490	-40.453336	151.872201	299.043281	200.943826	0.000000	300.000000	200.000000	0.000000	7.752080	9.461200	2233.049012	2107.610755	2136.399925	-1385.494475				-505.000000	200.000000	0.000000	-0.724440	-13.578920	7.865400	-821.031213	301.511612	-4124.915347
10				900.000000	200.000000	0.000000	0.425980	0.675600	-2.042150	-82.848775	-106.830116	168.863200	298.998426	200.978895	0.000000	300.000000	200.000000	0.000000	7.507920	11.322920	2230.989074	2183.904357	2234.499922	-1361.080475				-505.000000	200.000000	0.000000	1.992210	-12.685570	11.798100	738.948036	1193.955057	-2890.658818
11				900.000000	200.000000	0.000000	0.425980	0.608040	-1.651100	-93.266829	-97.061853	168.800369	298.998666	200.944472	0.000000	300.000000	200.000000	0.000000	7.416360	11.628120	2231.523132	2107.610755	2234.499922	-1446.529474				-505.000000	200.000000	0.000000	1.448880	-13.400250	10.225020	-346.767114	432.904762	-3478.734569
12				900.000000	200.000000	0.000000	0.381140	0.720640	-1.346950	-84.294331	-44.838502	190.638482	298.964757	200.927124	0.000000	300.000000	200.000000	0.000000	7.691040	11.261880	2232.133484	2069.463954	2310.799919	-1434.322474	-527.970388	129.223936	0.000000	-505.000000	200.000000	0.000000	3.803310	-11.613550	18.090419	-1280.368683	415.543954	-3242.250950
13				900.000000	200.000000	0.000000	0.493240	0.641820	-1.433850	-119.794409	-135.495452	156.713803	298.969394	200.905978	0.000000	300.000000	200.000000	0.000000	7.385840	11.048240	2231.599426	2021.780453	2299.899920	-1446.529474				-505.000000	200.000000	0.000000	1.448880	-10.898870	12.584640	152.228164	-1292.744613	-2830.175674
14				900.000000	200.000000	0.000000	0.381140	0.630560	-1.260050	-112.036978	-110.776928	178.506407	299.047512	200.965840	0.000000	300.000000	200.000000	0.000000	7.050120	10.865120	2231.523132	2155.294256	2125.499926	-1397.701475				-505.000000	200.000000	0.000000	3.259980	-12.328230	14.157719	-1787.192593	1115.003019	-2831.677025
15				900.000000	200.000000	0.000000	0.347510	0.484180	-1.390400	-77.994647	-154.864548	159.127834	299.042594	201.004337	0.000000	300.000000	200.000000	0.000000	7.263760	10.559920	2231.446838	2241.124558	2136.399925	-1367.183975				-505.000000	200.000000	0.000000	2.354430	-13.400250	1.573080	-810.723277	1446.880684	-4007.503901
16				900.000000	200.000000	0.000000	0.526870	0.608040	-1.607650	-109.303935	-131.652731	159.057207	298.994400	200.956704	0.000000	300.000000	200.000000	0.000000	6.989080	10.743040	2232.896424	2136.220856	2245.399921	-1367.183975				-505.000000	200.000000	0.000000	1.992210	-13.578920	13.371180	-357.326743	-0.667862	-3537.691692
17				900.000000	200.000000	0.000000	0.414770	0.563000	-1.390400	-82.789900	-132.304466	151.902475	299.067432	200.952628	0.000000	300.000000	200.000000	0.000000	7.202720	10.010560	2232.438660	2126.684155	2081.899927	-1373.287475				-505.000000	200.000000	0.000000	2.173320	-10.898870	10.225020	-311.224613	389.068900	-3300.186419
18				900.000000	200.000000	0.000000	0.425980	0.641820	-1.129700	-119.479309	-51.953025	139.915863	299.047479	200.944504	0.000000	300.000000	200.000000	0.000000	7.263760	9.888480	2231.446838	2107.610755	2125.499926	-1391.597975				-505.000000	200.000000	0.000000	1.086660	-12.685570	3.932700	-1114.737226	-202.055932	-3478.027360
19				900.000000	200.000000	0.000000	0.470820	0.731900	-1.260050	-55.596904	-119.535920	180.917405	299.081295	200.936341	0.000000	300.000000	200.000000	0.000000	7.019600	9.857960	2230.531310	2088.537354	2049.199928	-1300.045476	-591.614587	251.921871	0.000000	-505.000000	200.000000	0.000000	3.441090	-11.970890	17.303879	898.449787	1498.768370	-3771.257977
20				900.000000	200.000000	0.000000	0.459610	0.608040	-1.303500	-60.742473	-27.846425	173.584849	299.008808	200.884308	0.000000	300.000000	200.000000	0.000000	7.691040	11.231360	2232.362366	1974.096951	2212.699923	-1385.494475				-505.000000	200.000000	0.000000	3.259980	-13.042910	7.078860	601.131852	-203.979216	-3713.516736
21				900.000000	200.000000	0.000000	0.325090	0.720640	-1.173150	-59.991093	-108.549606	130.455047	299.013522	200.931460	0.000000	300.000000	200.000000	0.000000	7.874160	10.682000	2231.980896	2079.000654	2201.799923	-1373.287475				-505.000000	200.000000	0.000000	1.267770	-14.472270	12.584640	-874.710282	971.904477	-2892.296441
22				900.000000	200.000000	0.000000	0.582920	0.630560	-1.824900	-112.622163	-164.154647	159.020082	298.998837	200.957129	0.000000	300.000000	200.000000	0.000000	7.446880	11.261880	2231.904602	2136.220856	2234.499922	-1434.322474				-505.000000	200.000000	0.000000	3.622200	-11.970890	14.944259	-723.163009	-498.501426	-3301.319676
23				900.000000	200.000000	0.000000	0.459610	0.675600	-1.651100	-18.115164	-88.314796	161.599379	298.969570	201.029733	0.000000	300.000000	200.000000	0.000000	7.111160	11.353440	2231.980896	2298.344760	2299.899920	-1434.322474				-505.000000	200.000000	0.000000	1.629990	-12.328230	11.798100	-629.221344	155.312929	-3771.452204
24				900.000000	200.000000	0.000000	0.313880	0.585520	-0.869000	-117.507128	-123.568747	197.811482	299.008401	200.953052	0.000000	300.000000	200.000000	0.000000	7.294280	10.682000	2231.446838	2126.684155	2212.699923	-1464.839973				-505.000000	200.000000	0.000000	2.354430	-12.685570	7.865400	-187.894595	512.919221	-2949.431894
25				900.000000	200.000000	0.000000	0.403560	0.529220	-1.173150	-112.099601	-81.385181	183.208254	298.964757	200.905761	0.000000	300.000000	200.000000	0.000000	7.843640	10.498880	2232.133484	2021.780453	2310.799919	-1452.632974				-505.000000	200.000000	0.000000	2.535540	-13.578920	12.584640	-704.837672	895.191719	-2832.805974
26				900.000000	200.000000	0.000000	0.403560	0.630560	-1.477300	-84.118338	-96.300231	161.615559	298.925949	200.926902	0.000000	300.000000	200.000000	0.000000	7.691040	10.498880	2232.667542	2069.463954	2397.999916	-1361.080475	-552.593070	218.034775	0.000000	-505.000000	200.000000	0.000000	2.716650	-14.472270	15.730799	283.701430	748.677041	-2481.203660
27				900.000000	200.000000	0.000000	0.369930	0.540480	-1.694550	-63.929722	-109.911215	173.614926	299.071934	200.953019	0.000000	300.000000	200.000000	0.000000	7.294280	11.017720	2231.523132	2126.684155	2070.999928	-1373.287475				-505.000000	200.000000	0.000000	1.992210	-13.221580	10.225020	-335.955792	532.597873	-3302.376182
28				900.000000	200.000000	0.000000	0.291460	0.686860	-1.955250	-130.541423	-60.843640	169.013034	299.052331	200.910345	0.000000	300.000000	200.000000	0.000000	7.172200	10.529400	2231.370544	2031.317153	2114.599926	-1312.252476	-445.759296	192.975929	0.000000	-505.000000	200.000000	0.000000	2.173320	-11.970890	20.450039	-143.642538	-1211.474732	-4006.132950
29				900.000000	200.000000	0.000000	0.280250	0.686860	-1.564200	-77.869402	-116.471358	140.108727	299.013792	200.982464	0.000000	300.000000	200.000000	0.000000	7.324800	10.010560	2232.591248	2193.441057	2201.799923	-1330.562976	-635.682344	163.037641	0.000000	-505.000000	200.000000	0.000000	3.984420	-12.506900	17.303879	-639.592203	2261.311517	-4065.530610
30				900.000000	200.000000	0.000000	0.246620	0.641820	-1.955250	-51.985565	-53.931159	178.656242	298.999179	200.978159	0.000000	300.000000	200.000000	0.000000	7.568960	9.613800	2232.667542	2183.904357	2234.499922	-1354.976975	-608.074691	97.903584	0.000000	-505.000000	200.000000	0.000000	3.441090	-12.149560	19.663499	-2007.572813	2026.809120	-3536.451140
31				900.000000	200.000000	0.000000	0.448400	0.664340	-1.346950	-38.366402	-133.729758	166.419841	299.028139	200.948583	0.000000	300.000000	200.000000	0.000000	7.263760	11.383960	2231.904602	2117.147455	2169.099924	-1318.355976	-572.545309	174.464169	0.000000	-505.000000	200.000000	0.000000	3.622200	-13.400250	18.090419	-461.953884	1221.922963	-3948.861224
32				900.000000	200.000000	0.000000	0.358720	0.585520	-1.477300	-77.932025	-43.794020	132.704205	299.042463	200.966005	0.000000	300.000000	200.000000	0.000000	7.538440	11.383960	2231.141662	2155.294256	2136.399925	-1391.597975	-540.008089	249.302402	0.000000	-505.000000	200.000000	0.000000	2.716650	-11.434880	21.236579	1047.014370	743.452055	-3300.738559
33				900.000000	200.000000	0.000000	0.392350	0.709380	-2.042150	-101.560366	-85.181353	166.519796	299.042758	200.927251	0.000000	300.000000	200.000000	0.000000	7.507920	11.200840	2231.828308	2069.463954	2136.399925	-1428.218974				-505.000000	200.000000	0.000000	3.984420	-12.506900	5.505780	-524.720049	-1041.742269	-3301.857327
34				900.000000	200.000000	0.000000	0.392350	0.765680	-0.999350	-90.120531	-111.481007	161.752835	299.003925	200.978293	0.000000	300.000000	200.000000	0.000000	7.507920	11.261880	2232.362366	2183.904357	2223.599922	-1409.908474	-539.305941	224.853725	0.000000	-505.000000	200.000000	0.000000	3.622200	-15.901630	12.584640	312.775166	431.727904	-3363.794047
35				900.000000	200.000000	0.000000	0.437190	0.664340	-2.085600	-59.234295	-147.779095	161.612134	299.081766	200.982867	0.000000	300.000000	200.000000	0.000000	7.477400	11.139800	2231.675720	2193.441057	2049.199928	-1428.218974				-505.000000	200.000000	0.000000	0.905550	-13.578920	11.011560	-1863.123537	1127.885268	-2480.210983
36				900.000000	200.000000	0.000000	0.369930	0.585520	-1.868350	-34.111320	-64.155852	176.066473	298.969676	201.012538	0.000000	300.000000	200.000000	0.000000	7.782600	10.804080	2232.209778	2260.197959	2299.899920	-1409.908474	-612.215194	138.270467	0.000000	-505.000000	200.000000	0.000000	2.716650	-14.650940	18.090419	-1116.713145	1939.567827	-3773.743389
37				900.000000	200.000000	0.000000	0.224200	0.596780	-1.651100	-125.894757	-43.158823	183.456902	298.940377	200.948454	0.000000	300.000000	200.000000	0.000000	7.813120	10.865120	2232.209778	2117.147455	2365.299917	-1336.666476				-505.000000	200.000000	0.000000	1.086660	-11.256210	10.225020	-1027.743268	1382.812744	-3946.623687
38				900.000000	200.000000	0.000000	0.403560	0.574260	-1.173150	-106.224324	-96.583091	185.659801	298.999111	200.935509	0.000000	300.000000	200.000000	0.000000	7.568960	10.193680	2232.514954	2088.537354	2234.499922	-1403.804975	-527.234686	218.630647	0.000000	-505.000000	200.000000	0.000000	3.803310	-13.578920	24.382739	454.266195	542.142550	-2245.466409
39				900.000000	200.000000	0.000000	0.403560	0.653080	-1.260050	-74.924833	-81.304364	161.636503	298.999077	200.973988	0.000000	300.000000	200.000000	0.000000	7.477400	10.315760	2232.438660	2174.367657	2234.499922	-1409.908474	-549.767851	137.458634	0.000000	-505.000000	200.000000	0.000000	3.078870	-13.221580	22.023119	-1377.355962	985.927713	-3126.230818
40				900.000000	200.000000	0.000000	0.392350	0.630560	-1.173150	-63.700587	-111.319373	176.085134	298.994400	200.999414	0.000000	300.000000	200.000000	0.000000	6.836480	10.682000	2232.896424	2231.587858	2245.399921	-1330.562976	-596.055931	137.246288	0.000000	-505.000000	200.000000	0.000000	0.181110	-12.506900	15.730799	-987.166055	1432.382586	-2890.344372
41				900.000000	200.000000	0.000000	0.302670	0.731900	-0.869000	-14.986474	-102.843240	181.091608	299.082300	200.866983	0.000000	300.000000	200.000000	0.000000	7.233240	10.193680	2232.972718	1935.950150	2049.199928	-1440.425974				-505.000000	200.000000	0.000000	0.543330	-13.936260	0.786540	-1653.932178	894.366728	-3949.123588
42				900.000000	200.000000	0.000000	0.325090	0.619300	-1.564200	-80.651523	-42.328320	168.915363	299.042922	200.901458	0.000000	300.000000	200.000000	0.000000	7.385840	10.071600	2232.209778	2012.243752	2136.399925	-1416.011974				-505.000000	200.000000	0.000000	3.078870	-13.221580	12.584640	-799.031030	464.604801	-3361.207213
43				900.000000	200.000000	0.000000	0.358720	0.641820	-1.086250	-51.085281	-28.959787	176.130446	299.048520	200.875166	0.000000	300.000000	200.000000	0.000000	7.446880	11.200840	2233.888246	1955.023551	2125.499926	-1354.976975				-505.000000	200.000000	0.000000	2.535540	-10.720200	14.157719	-300.098675	-962.281236	-3417.534036
44				900.000000	200.000000	0.000000	0.459610	0.517960	-1.260050	-12.140061	-93.744443	173.501074	299.027674	201.038811	0.000000	300.000000	200.000000	0.000000	7.324800	11.170320	2230.836486	2317.418160	2169.099924	-1336.666476				-505.000000	200.000000	0.000000	1.267770	-13.757590	11.798100	-252.447909	309.800867	-3009.106407
45				900.000000	200.000000	0.000000	0.302670	0.630560	-1.868350	-80.502935	-112.045784	120.755860	298.959447	200.914682	0.000000	300.000000	200.000000	0.000000	7.538440	11.445000	2231.217956	2040.853853	2321.699919	-1367.183975				-505.000000	200.000000	0.000000	1.629990	-10.184190	8.651940	-268.105173	-504.551402	-3358.208820
46				900.000000	200.000000	0.000000	0.392350	0.799460	-1.651100	-93.425213	-85.545029	156.964930	299.003482	200.897523	0.000000	300.000000	200.000000	0.000000	7.019600	10.346280	2231.370544	2002.707052	2223.599922	-1336.666476				-505.000000	200.000000	0.000000	1.448880	-10.898870	14.157719	-1237.438012	-498.817422	-2418.966983
47				900.000000	200.000000	0.000000	0.403560	0.653080	-2.042150	-91.817209	-75.511041	173.684804	299.091504	200.999995	0.000000	300.000000	200.000000	0.000000	7.477400	10.865120	2231.599426	2231.587858	2027.399929	-1391.597975				-505.000000	200.000000	0.000000	0.000000	-13.400250	3.932700	-115.638496	1321.967941	-2891.177672
48				900.000000	200.000000	0.000000	0.448400	0.596780	-1.738000	-73.717893	-52.310562	195.272931	299.008639	200.974187	0.000000	300.000000	200.000000	0.000000	7.477400	10.529400	2231.980896	2174.367657	2212.699923	-1434.322474	-515.592555	180.161389	0.000000	-505.000000	200.000000	0.000000	0.181110	-11.077540	22.023119	-436.908089	233.281109	-2712.755613
49				900.000000	200.000000	0.000000	0.347510	0.619300	-1.607650	-88.737597	-114.134746	207.446697	298.989173	200.986938	0.000000	300.000000	200.000000	0.000000	7.324800	10.651480	2232.133484	2202.977757	2256.299921	-1397.701475	-544.122455	168.207795	0.000000	-505.000000	200.000000	0.000000	3.984420	-12.685570	20.450039	-650.151832	800.055731	-4418.164760
50				900.000000	200.000000	0.000000	0.403560	0.506700	-1.173150	-68.801142	-30.725481	202.464591	299.014095	200.943730	0.000000	300.000000	200.000000	0.000000	7.538440	10.590440	2233.277894	2107.610755	2201.799923	-1361.080475				-505.000000	200.000000	0.000000	2.897760	-13.400250	13.371180	116.748586	1667.947406	-2891.409493
51				900.000000	200.000000	0.000000	0.437190	0.551740	-1.564200	-103.536295	-143.198027	168.736396	299.048130	200.926775	0.000000	300.000000	200.000000	0.000000	7.874160	10.376800	2232.972718	2069.463954	2125.499926	-1330.562976				-505.000000	200.000000	0.000000	3.078870	-13.578920	13.371180	-936.406752	994.138404	-3420.290427
52				900.000000	200.000000	0.000000	0.336300	0.585520	-2.302850	-114.972066	-21.839124	166.462674	299.023122	200.940166	0.000000	300.000000	200.000000	0.000000	7.416360	9.949520	2231.599426	2098.074055	2179.999924	-1336.666476				-505.000000	200.000000	0.000000	-0.905550	-11.970890	10.225020	-955.172552	442.801306	-4123.374837
53				900.000000	200.000000	0.000000	0.257830	0.563000	-1.433850	-50.670672	-120.735298	202.667927	299.057732	200.982464	0.000000	300.000000	200.000000	0.000000	7.538440	9.491720	2232.591248	2193.441057	2103.699926	-1367.183975	-557.108091	167.231540	0.000000	-505.000000	200.000000	0.000000	2.354430	-13.221580	17.303879	-567.021487	901.672126	-3596.125653
54				900.000000	200.000000	0.000000	0.392350	0.563000	-1.781450	-67.112907	-44.896044	171.202983	299.067592	200.905483	0.000000	300.000000	200.000000	0.000000	7.538440	11.048240	2232.820130	2021.780453	2081.899927	-1361.080475	-528.857139	184.739045	0.000000	-505.000000	200.000000	0.000000	1.992210	-13.757590	16.517339	-252.070370	394.056454	-3655.349447
55				900.000000	200.000000	0.000000	0.493240	0.585520	-1.520750	-69.935978	-69.557025	159.071104	299.028438	200.922662	0.000000	300.000000	200.000000	0.000000	7.782600	10.437840	2232.591248	2059.927254	2169.099924	-1336.666476				-505.000000	200.000000	0.000000	3.078870	-13.221580	14.157719	-451.457178	2319.092050	-2832.510325
56				900.000000	200.000000	0.000000	0.325090	0.495440	-1.346950	-101.609128	-93.190062	166.390513	299.096789	200.999551	0.000000	300.000000	200.000000	0.000000	7.019600	11.292400	2232.591248	2231.587858	2016.499929	-1306.148976	-589.085135	175.297285	0.000000	-505.000000	200.000000	0.000000	3.078870	-12.506900	16.517339	-408.023122	1388.862720	-3360.528982
57				900.000000	200.000000	0.000000	0.325090	0.529220	-1.564200	-52.196775	-123.383839	154.373628	299.042398	200.919050	0.000000	300.000000	200.000000	0.000000	7.416360	11.811240	2230.989074	2050.390553	2136.399925	-1269.527977				-505.000000	200.000000	0.000000	1.629990	-13.400250	13.371180	-1504.675440	286.390083	-3361.260861
58				900.000000	200.000000	0.000000	0.358720	0.619300	-1.346950	-44.241680	-94.574945	159.241882	299.042823	200.935733	0.000000	300.000000	200.000000	0.000000	7.630000	10.773560	2231.980896	2088.537354	2136.399925	-1403.804975				-505.000000	200.000000	0.000000	2.535540	-12.149560	7.078860	-387.155557	3021.536821	-3301.402301
59				900.000000	200.000000	0.000000	0.302670	0.664340	-1.520750	-122.977594	-51.577413	118.377615	298.984186	200.897309	0.000000	300.000000	200.000000	0.000000	7.385840	10.865120	2231.904602	2002.707052	2267.199921	-1440.425974				-505.000000	200.000000	0.000000	3.078870	-11.792220	9.438480	-828.608152	-725.539560	-2889.897961
60				900.000000	200.000000	0.000000	0.369930	0.585520	-2.259400	-90.803871	-43.528295	161.608513	299.057474	200.982733	0.000000	300.000000	200.000000	0.000000	7.507920	10.834600	2231.980896	2193.441057	2103.699926	-1397.701475				-505.000000	200.000000	0.000000	0.181110	-9.826850	14.944259	-477.611148	1300.559006	-2770.312807
61				900.000000	200.000000	0.000000	0.280250	0.585520	-2.302850	-106.931006	-141.114263	161.701421	299.003312	200.995994	0.000000	300.000000	200.000000	0.000000	7.477400	11.048240	2230.989074	2222.051158	2223.599922	-1416.011974	-591.674744	123.130283	0.000000	-505.000000	200.000000	0.000000	0.181110	-11.434880	16.517339	-1269.683207	1431.636160	-4064.208998
62				900.000000	200.000000	0.000000	0.392350	0.585520	-1.477300	-114.116797	-95.838603	144.717665	298.993781	200.961566	0.000000	300.000000	200.000000	0.000000	7.324800	10.559920	2231.523132	2145.757556	2245.399921	-1354.976975				-505.000000	200.000000	0.000000	3.259980	-11.970890	9.438480	-1418.499483	589.201548	-3301.290698
63				900.000000	200.000000	0.000000	0.336300	0.540480	-1.564200	-59.774149	-118.779497	168.830447	298.984637	200.918265	0.000000	300.000000	200.000000	0.000000	7.752080	10.102120	2232.896424	2050.390553	2267.199921	-1391.597975				-505.000000	200.000000	0.000000	1.448880	-12.864240	14.944259	-545.587614	560.996211	-3771.946389
64				900.000000	200.000000	0.000000	0.291460	0.630560	-1.477300	-47.933566	-41.024254	140.044754	299.023556	200.897033	0.000000	300.000000	200.000000	0.000000	7.507920	9.949520	2232.591248	2002.707052	2179.999924	-1385.494475				-505.000000	200.000000	0.000000	2.173320	-13.400250	8.651940	927.083060	257.991746	-3831.257116
65				900.000000	200.000000	0.000000	0.459610	0.664340	-1.911800	-79.156889	-52.610556	149.540606	299.087025	200.914119	0.000000	300.000000	200.000000	0.000000	7.233240	11.353440	2232.591248	2040.853853	2038.299929	-1330.562976	-534.598995	217.202403	0.000000	-505.000000	200.000000	0.000000	1.629990	-12.685570	22.809659	392.380955	675.142988	-3419.326728
66				900.000000	200.000000	0.000000	0.347510	0.653080	-1.694550	-63.313384	-58.328260	195.429812	299.081703	200.961566	0.000000	300.000000	200.000000	0.000000	7.111160	11.200840	2231.523132	2145.757556	2049.199928	-1379.390975	-513.170836	169.485357	0.000000	-505.000000	200.000000	0.000000	2.897760	-12.328230	24.382739	-744.030574	199.227355	-3301.600836
67				900.000000	200.000000	0.000000	0.336300	0.720640	-1.433850	-88.404890	-32.779233	149.720715	299.038203	200.905576	0.000000	300.000000	200.000000	0.000000	7.141680	11.322920	2232.591248	2021.780453	2147.299925	-1428.218974				-505.000000	200.000000	0.000000	3.622200	-13.578920	7.865400	105.496802	-94.073566	-3537.822091
68				900.000000	200.000000	0.000000	0.437190	0.664340	-1.738000	-127.223195	-77.178784	202.576356	298.901050	200.944407	0.000000	300.000000	200.000000	0.000000	7.507920	10.376800	2231.675720	2107.610755	2452.499914	-1409.908474				-505.000000	200.000000	0.000000	1.811100	-11.613550	15.730799	-585.661441	2129.171941	-2889.626982
69				900.000000	200.000000	0.000000	0.381140	0.675600	-1.955250	-54.615035	-99.998452	176.138634	299.047316	200.961764	0.000000	300.000000	200.000000	0.000000	7.324800	10.682000	2231.065368	2145.757556	2125.499926	-1391.597975				-505.000000	200.000000	0.000000	1.267770	-11.970890	12.584640	-723.351779	971.904477	-3477.363618
70				900.000000	200.000000	0.000000	0.437190	0.563000	-1.564200	-58.846775	-117.868177	163.927548	299.018640	200.918422	0.000000	300.000000	200.000000	0.000000	7.416360	11.231360	2232.514954	2050.390553	2190.899923	-1403.804975				-505.000000	200.000000	0.000000	2.535540	-12.149560	14.944259	-502.342327	627.812425	-4182.563781
71				900.000000	200.000000	0.000000	0.425980	0.799460	-0.912450	-84.618912	-97.748797	173.797710	298.993885	200.987107	0.000000	300.000000	200.000000	0.000000	7.538440	10.682000	2231.752014	2202.977757	2245.399921	-1397.701475				-505.000000	200.000000	0.000000	1.629990	-12.506900	6.292320	-872.105131	823.387951	-3301.668973
72				900.000000	200.000000	0.000000	0.358720	0.585520	-1.042800	-93.564003	-135.385565	171.258767	299.062454	200.939909	0.000000	300.000000	200.000000	0.000000	7.294280	11.261880	2232.209778	2098.074055	2092.799927	-1348.873476				-505.000000	200.000000	0.000000	2.535540	-11.613550	11.011560	-586.038980	1957.244630	-3594.614121
73				900.000000	200.000000	0.000000	0.347510	0.731900	-1.303500	-71.724039	-124.549546	193.093455	299.013691	200.995381	0.000000	300.000000	200.000000	0.000000	7.263760	10.620960	2232.362366	2222.051158	2201.799923	-1470.943473				-505.000000	200.000000	0.000000	2.354430	-14.650940	10.225020	-654.078369	112.969920	-3010.041129
74				900.000000	200.000000	0.000000	0.403560	0.596780	-1.520750	-69.472292	-70.929973	156.764824	298.994125	200.944149	0.000000	300.000000	200.000000	0.000000	7.904680	10.041080	2232.286072	2107.610755	2245.399921	-1397.701475	-555.963980	258.821608	0.000000	-505.000000	200.000000	0.000000	2.173320	-12.685570	20.450039	1202.904199	1042.215393	-3184.393800
75				900.000000	200.000000	0.000000	0.482030	0.596780	-1.520750	-85.554412	-79.227338	144.635228	299.028472	200.905545	0.000000	300.000000	200.000000	0.000000	7.568960	10.346280	2232.667542	2021.780453	2169.099924	-1446.529474				-505.000000	200.000000	0.000000	1.992210	-13.042910	11.798100	948.957396	-264.315024	-3713.415314
76				900.000000	200.000000	0.000000	0.392350	0.653080	-1.433850	-103.248601	-40.153342	159.238456	299.008943	200.961073	0.000000	300.000000	200.000000	0.000000	7.324800	9.796920	2232.667542	2145.757556	2212.699923	-1354.976975				-505.000000	200.000000	0.000000	4.165530	-14.293600	6.292320	-516.954340	1332.812471	-3479.799690
77				900.000000	200.000000	0.000000	0.302670	0.686860	-0.869000	-113.333947	-42.051600	142.495160	299.057538	200.910034	0.000000	300.000000	200.000000	0.000000	7.202720	11.292400	2232.133484	2031.317153	2103.699926	-1324.459476				-505.000000	200.000000	0.000000	3.078870	-13.936260	9.438480	-726.712008	1528.150565	-3596.861839
78				900.000000	200.000000	0.000000	0.358720	0.698120	-1.738000	-65.524181	-84.079329	147.266884	299.086900	201.016776	0.000000	300.000000	200.000000	0.000000	7.385840	11.445000	2232.286072	2269.734659	2038.299929	-1373.287475	-518.158423	164.607950	0.000000	-505.000000	200.000000	0.000000	3.078870	-14.293600	24.382739	-862.955112	320.838397	-3890.921448
79				900.000000	200.000000	0.000000	0.280250	0.675600	-2.129050	-95.000394	-70.352318	159.375536	299.013825	200.961073	0.000000	300.000000	200.000000	0.000000	7.874160	11.200840	2232.667542	2145.757556	2201.799923	-1324.459476				-505.000000	200.000000	0.000000	0.905550	-13.042910	8.651940	369.625694	69.564489	-4007.048875
80				900.000000	200.000000	0.000000	0.538080	0.506700	-1.433850	-157.522892	-96.814203	166.180327	299.053205	200.909505	0.000000	300.000000	200.000000	0.000000	7.416360	10.682000	2233.430482	2031.317153	2114.599926	-1385.494475				-505.000000	200.000000	0.000000	0.362220	-13.578920	11.011560	-1515.675531	1028.192158	-3420.073095
81				900.000000	200.000000	0.000000	0.493240	0.664340	-1.868350	-103.235056	-84.431667	149.505766	299.018406	200.987006	0.000000	300.000000	200.000000	0.000000	7.568960	10.468360	2231.980896	2202.977757	2190.899923	-1269.527977	-553.847761	81.210939	0.000000	-505.000000	200.000000	0.000000	1.992210	-14.114930	18.876959	-2242.376276	922.097204	-2715.782984
82				900.000000	200.000000	0.000000	0.347510	0.585520	-1.607650	-110.231309	-129.332656	159.222080	299.027574	200.970512	0.000000	300.000000	200.000000	0.000000	7.752080	10.895640	2230.607604	2164.830956	2169.099924	-1324.459476	-592.831745	59.849802	0.000000	-505.000000	200.000000	0.000000	2.173320	-13.578920	14.944259	-2094.440925	1312.580393	-3361.473885
83				900.000000	200.000000	0.000000	0.448400	0.596780	-1.651100	-85.689455	-72.655259	154.308709	299.023423	200.999687	0.000000	300.000000	200.000000	0.000000	7.691040	10.804080	2232.286072	2231.587858	2179.999924	-1373.287475				-505.000000	200.000000	0.000000	2.716650	-11.613550	14.157719	-817.419291	-973.240202	-3594.628610
84				900.000000	200.000000	0.000000	0.470820	0.585520	-1.173150	-101.740106	-114.550767	168.732971	298.974944	200.935285	0.000000	300.000000	200.000000	0.000000	8.209880	10.743040	2233.049012	2088.537354	2288.999920	-1483.150473				-505.000000	200.000000	0.000000	1.448880	-12.506900	3.932700	-640.661897	-91.403856	-2949.189892
85				900.000000	200.000000	0.000000	0.414770	0.585520	-2.172500	-130.919145	-106.247263	149.513758	299.032891	200.982901	0.000000	300.000000	200.000000	0.000000	7.782600	9.735880	2231.599426	2193.441057	2158.199924	-1361.080475				-505.000000	200.000000	0.000000	1.448880	-10.362860	11.011560	-973.623736	167.018321	-3123.387494
86				900.000000	200.000000	0.000000	0.269040	0.574260	-1.564200	-38.280438	-50.152121	166.521883	299.067177	200.999892	0.000000	300.000000	200.000000	0.000000	7.080640	10.712520	2231.828308	2231.587858	2081.899927	-1409.908474				-505.000000	200.000000	0.000000	3.259980	-12.149560	8.651940	-618.661715	589.947975	-3653.924848
87				900.000000	200.000000	0.000000	0.358720	0.709380	-1.607650	-93.069163	-139.926224	123.180755	299.018238	200.927346	0.000000	300.000000	200.000000	0.000000	7.538440	9.766400	2231.599426	2069.463954	2190.899923	-1354.976975				-505.000000	200.000000	0.000000	2.354430	-13.221580	10.225020	-104.323789	1438.669993	-3184.916962
88				900.000000	200.000000	0.000000	0.448400	0.686860	-1.390400	-33.463513	-138.755319	151.982824	299.043216	200.922536	0.000000	300.000000	200.000000	0.000000	7.507920	10.102120	2232.896424	2059.927254	2136.399925	-1373.287475				-505.000000	200.000000	0.000000	2.173320	-12.149560	9.438480	-271.150786	522.385334	-3653.837915
89				900.000000	200.000000	0.000000	0.369930	0.563000	-1.651100	-58.936804	-33.962074	185.684170	299.032825	200.948778	0.000000	300.000000	200.000000	0.000000	7.782600	11.445000	2231.446838	2117.147455	2158.199924	-1281.734977				-505.000000	200.000000	0.000000	2.716650	-11.256210	9.438480	-1143.622193	224.368423	-3711.777691
90				900.000000	200.000000	0.000000	0.403560	0.653080	-1.607650	-63.223356	-101.244976	183.323444	299.101518	200.952726	0.000000	300.000000	200.000000	0.000000	6.805960	11.353440	2232.209778	2126.684155	2005.599930	-1269.527977				-505.000000	200.000000	0.000000	3.259980	-12.864240	13.371180	-661.529462	1248.319453	-3419.626685
91				900.000000	200.000000	0.000000	0.437190	0.653080	-1.433850	-87.166480	-67.329703	180.878943	299.047739	200.969881	0.000000	300.000000	200.000000	0.000000	7.111160	11.109280	2232.057190	2164.830956	2125.499926	-1269.527977				-505.000000	200.000000	0.000000	3.078870	-13.221580	14.157719	-1146.353190	860.821970	-3361.207213
92				900.000000	200.000000	0.000000	0.224200	0.540480	-1.607650	-35.695982	-2.671472	180.994883	298.896354	200.961336	0.000000	300.000000	200.000000	0.000000	7.233240	11.383960	2232.057190	2145.757556	2463.399914	-1458.736474				-505.000000	200.000000	0.000000	0.905550	-11.613550	13.371180	-1049.114218	860.505975	-3418.251426
93				900.000000	200.000000	0.000000	0.381140	0.574260	-1.738000	-54.542615	-19.144975	154.357447	299.004061	200.888459	0.000000	300.000000	200.000000	0.000000	7.782600	10.468360	2232.667542	1983.633652	2223.599922	-1367.183975				-505.000000	200.000000	0.000000	2.535540	-11.970890	5.505780	-608.102086	-423.790516	-3594.953237
94				900.000000	200.000000	0.000000	0.302670	0.720640	-1.216600	-92.200349	-67.058182	147.345895	298.969429	201.017054	0.000000	300.000000	200.000000	0.000000	7.385840	11.353440	2231.675720	2269.734659	2299.899920	-1416.011974	-600.587759	115.650350	0.000000	-505.000000	200.000000	0.000000	1.811100	-13.757590	18.090419	-1525.920544	1729.222640	-3772.823156
95				900.000000	200.000000	0.000000	0.358720	0.551740	-1.607650	-63.376007	-144.992194	183.275652	299.008198	200.961797	0.000000	300.000000	200.000000	0.000000	7.568960	10.987200	2230.989074	2145.757556	2212.699923	-1354.976975				-505.000000	200.000000	0.000000	0.543330	-12.506900	3.932700	-756.477899	1421.661052	-3830.278928
96				900.000000	200.000000	0.000000	0.313880	0.641820	-1.868350	-63.957128	-132.771292	144.851319	299.081766	200.974321	0.000000	300.000000	200.000000	0.000000	7.477400	9.919000	2231.675720	2174.367657	2049.199928	-1428.218974				-505.000000	200.000000	0.000000	0.724440	-10.720200	3.146160	46.468406	1146.308498	-3064.924556
97				900.000000	200.000000	0.000000	0.313880	0.698120	-1.086250	-56.807908	-37.245216	147.313338	299.013556	200.952791	0.000000	300.000000	200.000000	0.000000	7.263760	10.041080	2232.057190	2126.684155	2201.799923	-1373.287475	-571.376739	173.240592	0.000000	-505.000000	200.000000	0.000000	0.905550	-14.114930	18.876959	-505.136247	1252.991011	-3009.416545
98				900.000000	200.000000	0.000000	0.313880	0.630560	-1.173150	-71.741648	-57.428279	166.527788	298.993953	200.974221	0.000000	300.000000	200.000000	0.000000	7.141680	9.735880	2231.904602	2174.367657	2245.399921	-1391.597975				-505.000000	200.000000	0.000000	-0.181110	-12.864240	14.157719	-1703.810556	527.803319	-2831.910411
99				900.000000	200.000000	0.000000	0.212990	0.506700	-1.868350	-53.439248	-138.748581	178.565421	299.023256	200.922946	0.000000	300.000000	200.000000	0.000000	7.111160	9.766400	2231.904602	2059.927254	2179.999924	-1354.976975	-563.003137	169.357868	0.000000	-505.000000	200.000000	0.000000	2.535540	-14.293600	24.382739	-747.139110	1414.275352	-2657.251910
100				900.000000	200.000000	0.000000	0.347510	0.653080	-0.999350	-70.634217	-79.238676	161.694571	298.964545	200.927314	0.000000	300.000000	200.000000	0.000000	7.385840	10.834600	2231.675720	2069.463954	2310.799919	-1452.632974	-567.290397	218.919654	0.000000	-505.000000	200.000000	0.000000	1.086660	-12.328230	15.730799	297.621288	979.877737	-3653.920540
101				900.000000	200.000000	0.000000	0.392350	0.596780	-1.042800	-125.264558	-81.044779	188.102019	299.052623	200.901520	0.000000	300.000000	200.000000	0.000000	7.752080	10.346280	2232.057190	2012.243752	2114.599926	-1440.425974	-540.750672	220.473863	0.000000	-505.000000	200.000000	0.000000	2.173320	-13.042910	18.090419	370.380773	646.744650	-4007.150297
102				900.000000	200.000000	0.000000	0.504450	0.641820	-1.520750	-55.555954	-64.952683	161.521509	299.077040	200.922883	0.000000	300.000000	200.000000	0.000000	7.385840	10.651480	2232.057190	2059.927254	2060.099928	-1348.873476				-505.000000	200.000000	0.000000	3.984420	-12.506900	14.157719	55.052116	1071.167157	-3654.321919
103				900.000000	200.000000	0.000000	0.369930	0.698120	-1.651100	-17.187790	-69.423864	185.809832	299.077229	200.973954	0.000000	300.000000	200.000000	0.000000	6.867000	10.437840	2232.514954	2174.367657	2060.099928	-1373.287475				-505.000000	200.000000	0.000000	2.716650	-15.008280	10.225020	-1138.965020	1947.032091	-2834.176926
104				900.000000	200.000000	0.000000	0.392350	0.765680	-1.520750	-86.640171	-105.930135	183.439775	298.969922	200.939684	0.000000	300.000000	200.000000	0.000000	7.111160	10.773560	2232.743836	2098.074055	2299.899920	-1397.701475	-648.410226	215.512227	0.000000	-505.000000	200.000000	0.000000	2.535540	-10.898870	17.303879	268.421705	2481.553248	-3358.959495
105				900.000000	200.000000	0.000000	0.493240	0.810720	-1.303500	-88.580883	-64.693098	142.412919	299.009011	200.892669	0.000000	300.000000	200.000000	0.000000	7.660520	10.041080	2232.820130	1993.170352	2212.699923	-1409.908474	-499.869210	167.038686	0.000000	-505.000000	200.000000	0.000000	3.441090	-11.792220	18.090419	-596.283993	-92.818145	-3359.879728
106				900.000000	200.000000	0.000000	0.302670	0.675600	-0.782100	-81.543363	-82.660177	168.990949	298.969746	200.986837	0.000000	300.000000	200.000000	0.000000	7.568960	10.346280	2232.362366	2202.977757	2299.899920	-1391.597975				-505.000000	200.000000	0.000000	1.448880	-13.936260	13.371180	-958.029396	1623.049122	-2539.337664
107				900.000000	200.000000	0.000000	0.381140	0.574260	-1.738000	-54.542615	-64.738705	183.273368	299.052461	200.999961	0.000000	300.000000	200.000000	0.000000	7.660520	10.620960	2231.675720	2231.587858	2114.599926	-1428.218974				-505.000000	200.000000	0.000000	3.259980	-13.221580	13.371180	11.743906	1911.169489	-3596.198097
108				900.000000	200.000000	0.000000	0.504450	0.619300	-1.520750	-92.668099	-125.744323	149.452265	299.042725	200.974287	0.000000	300.000000	200.000000	0.000000	7.446880	10.041080	2231.752014	2174.367657	2136.399925	-1446.529474	-573.063992	189.809904	0.000000	-505.000000	200.000000	0.000000	2.173320	-12.506900	17.303879	-176.328195	1177.771106	-3654.177031
109				900.000000	200.000000	0.000000	0.482030	0.472920	-1.042800	-94.180341	-84.737801	168.616640	298.955241	200.926902	0.000000	300.000000	200.000000	0.000000	7.843640	9.705360	2232.667542	2069.463954	2332.599918	-1452.632974				-505.000000	200.000000	0.000000	4.708860	-13.400250	11.011560	-1041.600202	897.746994	-3420.251269
110				900.000000	200.000000	0.000000	0.403560	0.596780	-1.346950	-89.394886	-45.761757	185.680745	298.945224	200.935669	0.000000	300.000000	200.000000	0.000000	7.477400	11.200840	2232.133484	2088.537354	2354.399918	-1373.287475				-505.000000	200.000000	0.000000	2.716650	-13.400250	11.798100	348.254744	2740.959283	-3126.371399
111				900.000000	200.000000	0.000000	0.459610	0.619300	-1.868350	-56.843441	-123.574543	161.547020	299.086650	200.918767	0.000000	300.000000	200.000000	0.000000	7.172200	11.292400	2231.675720	2050.390553	2038.299929	-1391.597975				-505.000000	200.000000	0.000000	2.354430	-13.936260	9.438480	-263.448000	909.136390	-3479.315687
112				900.000000	200.000000	0.000000	0.381140	0.551740	-1.216600	-71.011939	-126.015246	147.107523	298.979546	200.952628	0.000000	300.000000	200.000000	0.000000	7.599480	11.139800	2232.438660	2126.684155	2278.099920	-1263.424477	-676.544697	161.239586	0.000000	-505.000000	200.000000	0.000000	1.267770	-14.829610	14.157719	-548.759073	2428.681705	-4478.726220
113				900.000000	200.000000	0.000000	0.347510	0.686860	-1.260050	-65.492712	-134.721894	142.448705	299.013657	200.892883	0.000000	300.000000	200.000000	0.000000	7.843640	11.109280	2232.286072	1993.170352	2201.799923	-1385.494475				-505.000000	200.000000	0.000000	1.267770	-12.149560	12.584640	-155.083091	309.054441	-2537.627597
114				900.000000	200.000000	0.000000	0.369930	0.653080	-1.477300	-67.108843	-59.453558	159.261684	299.028505	200.973855	0.000000	300.000000	200.000000	0.000000	7.416360	10.224200	2232.743836	2174.367657	2169.099924	-1373.287475				-505.000000	200.000000	0.000000	2.173320	-11.613550	5.505780	-354.847439	658.687473	-3477.096946
115				900.000000	200.000000	0.000000	0.325090	0.799460	-1.824900	-37.317847	-47.151839	164.263591	299.027940	200.982968	0.000000	300.000000	200.000000	0.000000	7.416360	11.109280	2231.446838	2193.441057	2169.099924	-1354.976975	-555.645684	179.375903	0.000000	-505.000000	200.000000	0.000000	3.622200	-14.114930	18.876959	-389.320245	956.036522	-3479.586666
116				900.000000	200.000000	0.000000	0.403560	0.653080	-1.738000	-75.419989	-111.255690	159.226843	299.027973	200.970114	0.000000	300.000000	200.000000	0.000000	6.897520	10.865120	2231.523132	2164.830956	2169.099924	-1342.769976				-505.000000	200.000000	0.000000	3.078870	-14.114930	10.225020	-1895.620425	2322.824182	-3655.775496
117				900.000000	200.000000	0.000000	0.291460	0.641820	-1.477300	-99.736772	-51.156194	159.332507	298.989208	200.948454	0.000000	300.000000	200.000000	0.000000	7.416360	10.651480	2232.209778	2117.147455	2256.299921	-1428.218974				-505.000000	200.000000	0.000000	2.173320	-12.328230	11.011560	65.611745	1316.312525	-3654.007473
118				900.000000	200.000000	0.000000	0.470820	0.596780	-1.433850	-81.443854	-68.714587	154.285482	298.994297	200.922631	0.000000	300.000000	200.000000	0.000000	7.630000	10.132640	2232.667542	2059.927254	2245.399921	-1385.494475				-505.000000	200.000000	0.000000	0.362220	-14.114930	11.011560	-274.133476	1956.182209	-3479.325868
119				900.000000	200.000000	0.000000	0.414770	0.630560	-1.694550	-36.097046	-71.229967	147.145985	298.999042	201.033829	0.000000	300.000000	200.000000	0.000000	7.385840	10.590440	2232.362366	2307.881460	2234.499922	-1306.148976				-505.000000	200.000000	0.000000	0.724440	-13.757590	3.932700	-600.525147	880.422057	-3126.551138
120				900.000000	200.000000	0.000000	0.482030	0.653080	-1.303500	-50.846666	-155.418929	144.687587	298.979616	200.961106	0.000000	300.000000	200.000000	0.000000	7.691040	10.102120	2232.591248	2145.757556	2278.099920	-1330.562976				-505.000000	200.000000	0.000000	3.622200	-13.400250	14.157719	0.995508	562.805059	-2891.467448
121				900.000000	200.000000	0.000000	0.493240	0.619300	-1.607650	-72.655477	-104.937998	149.463879	298.955027	200.918547	0.000000	300.000000	200.000000	0.000000	7.446880	9.766400	2232.209778	2050.390553	2332.599918	-1348.873476	-526.393200	121.294482	0.000000	-505.000000	200.000000	0.000000	3.984420	-15.008280	18.876959	-1485.720871	403.838562	-3421.719334
122				900.000000	200.000000	0.000000	0.369930	0.551740	-1.433850	-99.380722	-44.296057	139.890157	298.964757	200.931396	0.000000	300.000000	200.000000	0.000000	7.538440	11.109280	2232.133484	2079.000654	2310.799919	-1361.080475				-505.000000	200.000000	0.000000	2.897760	-12.685570	10.225020	-1114.233841	1670.933111	-3654.404544
123				900.000000	200.000000	0.000000	0.425980	0.675600	-1.564200	-62.250968	-122.472520	164.043880	298.993816	200.957260	0.000000	300.000000	200.000000	0.000000	7.324800	10.956680	2231.599426	2136.220856	2245.399921	-1379.390975	-660.988397	124.155689	0.000000	-505.000000	200.000000	0.000000	2.716650	-13.936260	14.157719	-1073.782474	2208.439974	-2833.159579
124				900.000000	200.000000	0.000000	0.392350	0.472920	-1.173150	-54.110082	-146.781162	183.167509	299.082017	200.974054	0.000000	300.000000	200.000000	0.000000	7.477400	10.498880	2232.286072	2174.367657	2049.199928	-1373.287475	-571.433021	173.813318	0.000000	-505.000000	200.000000	0.000000	3.078870	-13.936260	18.876959	-494.324926	1254.053433	-3714.350036
125				900.000000	200.000000	0.000000	0.336300	0.686860	-1.607650	-57.811765	-63.013419	185.834201	299.052914	200.884157	0.000000	300.000000	200.000000	0.000000	7.355320	10.437840	2232.743836	1974.096951	2114.599926	-1416.011974				-505.000000	200.000000	0.000000	2.716650	-15.008280	11.798100	-96.495157	1812.969231	-2834.176926
126				900.000000	200.000000	0.000000	0.235410	0.596780	-1.520750	-113.698124	-69.071526	176.216308	298.994125	200.922788	0.000000	300.000000	200.000000	0.000000	7.782600	11.200840	2232.286072	2059.927254	2245.399921	-1361.080475				-505.000000	200.000000	0.000000	1.448880	-12.328230	9.438480	-1208.490123	-96.628841	-3771.437715
127				900.000000	200.000000	0.000000	0.482030	0.709380	-2.129050	-49.383501	-93.859528	192.933148	299.047674	200.944310	0.000000	300.000000	200.000000	0.000000	7.263760	10.193680	2231.904602	2107.610755	2125.499926	-1385.494475				-505.000000	200.000000	0.000000	2.716650	-10.898870	5.505780	-659.050158	1288.660613	-3065.253490
128				900.000000	200.000000	0.000000	0.493240	0.574260	-1.607650	-118.736056	-110.003968	137.373691	299.091597	200.987073	0.000000	300.000000	200.000000	0.000000	7.843640	10.468360	2231.828308	2202.977757	2027.399929	-1391.597975	-605.681449	155.143053	0.000000	-505.000000	200.000000	0.000000	2.897760	-15.186950	20.450039	-917.326337	2058.939590	-4302.963439
129				900.000000	200.000000	0.000000	0.392350	0.664340	-1.390400	-46.452477	-50.325691	149.610288	299.067209	200.893036	0.000000	300.000000	200.000000	0.000000	7.691040	10.590440	2231.904602	1993.170352	2081.899927	-1416.011974	-670.009733	147.716498	0.000000	-505.000000	200.000000	0.000000	2.897760	-14.293600	16.517339	-863.584344	2725.521758	-3479.698269
130				900.000000	200.000000	0.000000	0.392350	0.686860	-1.477300	-93.861494	-55.310844	147.221571	299.023389	200.922820	0.000000	300.000000	200.000000	0.000000	7.843640	9.796920	2232.209778	2059.927254	2179.999924	-1477.046973	-596.498359	138.071901	0.000000	-505.000000	200.000000	0.000000	1.267770	-13.400250	14.944259	-925.469584	1367.375220	-2656.302699
131				900.000000	200.000000	0.000000	0.493240	0.450400	-1.433850	-83.451252	-110.165602	175.813063	298.979267	200.999892	0.000000	300.000000	200.000000	0.000000	7.782600	10.254720	2231.828308	2231.587858	2278.099920	-1397.701475	-597.947829	186.685945	0.000000	-505.000000	200.000000	0.000000	1.629990	-13.400250	17.303879	-230.384803	1608.358024	-2715.075775
132				900.000000	200.000000	0.000000	0.257830	0.698120	-1.694550	-85.581818	-105.294937	135.323105	299.003278	200.927631	0.000000	300.000000	200.000000	0.000000	7.507920	11.506040	2230.912780	2069.463954	2223.599922	-1330.562976				-505.000000	200.000000	0.000000	4.346640	-15.186950	10.225020	8.383677	655.271336	-2893.220982
133				900.000000	200.000000	0.000000	0.313880	0.686860	-1.607650	-29.668053	-21.562404	154.531847	299.062293	200.918704	0.000000	300.000000	200.000000	0.000000	7.477400	11.322920	2231.828308	2050.390553	2092.799927	-1507.564473				-505.000000	200.000000	0.000000	3.622200	-12.685570	12.584640	-534.965062	1757.427977	-3008.277414
134				900.000000	200.000000	0.000000	0.313880	0.630560	-1.173150	-152.152252	-47.296339	161.708468	298.960336	200.918171	0.000000	300.000000	200.000000	0.000000	7.721560	10.895640	2233.125306	2050.390553	2321.699919	-1452.632974				-505.000000	200.000000	0.000000	3.622200	-11.613550	14.944259	-122.460357	164.348610	-3535.956955
135				900.000000	200.000000	0.000000	0.403560	0.551740	-1.390400	-167.684722	-81.183138	149.493956	298.974524	200.914306	0.000000	300.000000	200.000000	0.000000	7.050120	10.834600	2232.133484	2040.853853	2288.999920	-1379.390975				-505.000000	200.000000	0.000000	1.267770	-9.648180	11.011560	-1046.194452	1105.967338	-3651.391662
136				900.000000	200.000000	0.000000	0.302670	0.540480	-1.042800	-63.254509	-128.011456	164.045967	299.008639	200.982733	0.000000	300.000000	200.000000	0.000000	7.233240	10.712520	2231.980896	2193.441057	2212.699923	-1342.769976				-505.000000	200.000000	0.000000	1.992210	-12.506900	13.371180	-871.538823	264.472152	-3184.209753
137				900.000000	200.000000	0.000000	0.347510	0.641820	-1.303500	-155.844138	-104.285666	188.190360	299.135463	200.923072	0.000000	300.000000	200.000000	0.000000	7.599480	10.590440	2231.599426	2059.927254	1929.299932	-1361.080475	-652.210171	99.051299	0.000000	-505.000000	200.000000	0.000000	1.448880	-13.578920	17.303879	-1746.804150	2547.307041	-3537.648226
138				900.000000	200.000000	0.000000	0.358720	0.517960	-1.346950	-132.845996	-59.113156	156.737975	299.023489	200.905638	0.000000	300.000000	200.000000	0.000000	7.813120	10.376800	2232.438660	2021.780453	2179.999924	-1336.666476	-588.444355	185.748253	0.000000	-505.000000	200.000000	0.000000	3.259980	-14.650940	13.371180	-190.562669	1115.749445	-3480.066362
139				900.000000	200.000000	0.000000	0.504450	0.641820	-1.564200	-75.703619	-69.978245	149.473209	298.969500	200.957162	0.000000	300.000000	200.000000	0.000000	7.324800	10.010560	2231.828308	2136.220856	2299.899920	-1330.562976				-505.000000	200.000000	0.000000	1.992210	-14.650940	11.011560	-1580.543461	1592.411505	-3597.453138
140				900.000000	200.000000	0.000000	0.549290	0.630560	-1.346950	-112.127007	-132.818438	154.235603	299.018506	200.910003	0.000000	300.000000	200.000000	0.000000	7.050120	10.712520	2232.209778	2031.317153	2190.899923	-1416.011974				-505.000000	200.000000	0.000000	0.181110	-13.936260	12.584640	894.963711	1037.658270	-3479.141821
141				900.000000	200.000000	0.000000	0.414770	0.664340	-1.781450	-62.939726	-91.413030	156.816041	299.013455	200.952889	0.000000	300.000000	200.000000	0.000000	7.233240	10.620960	2231.828308	2126.684155	2201.799923	-1342.769976	-561.602759	209.889101	0.000000	-505.000000	200.000000	0.000000	3.259980	-12.506900	17.303879	171.119810	979.447306	-3301.799372
142				900.000000	200.000000	0.000000	0.358720	0.731900	-1.564200	-120.240487	-150.098572	166.575580	298.988724	200.918987	0.000000	300.000000	200.000000	0.000000	7.874160	10.132640	2231.141662	2050.390553	2256.299921	-1397.701475				-505.000000	200.000000	0.000000	0.362220	-11.970890	6.292320	-144.775155	767.530702	-3242.314779
143				900.000000	200.000000	0.000000	0.448400	0.517960	-1.390400	-76.603587	-128.623379	168.693367	299.023823	200.909599	0.000000	300.000000	200.000000	0.000000	7.721560	11.292400	2233.201600	2031.317153	2179.999924	-1342.769976	-543.685487	154.470200	0.000000	-505.000000	200.000000	0.000000	1.811100	-13.042910	17.303879	-787.842170	669.409008	-2597.262951
144				900.000000	200.000000	0.000000	0.112100	0.596780	-1.346950	-113.518067	-74.287194	152.247456	298.999008	200.986871	0.000000	300.000000	200.000000	0.000000	7.385840	10.285240	2232.286072	2202.977757	2234.499922	-1342.769976				-505.000000	200.000000	0.000000	2.173320	-12.864240	0.786540	-1009.984239	1458.586076	-2655.866469
145				900.000000	200.000000	0.000000	0.313880	0.698120	-1.390400	-45.061417	-128.149815	181.048579	299.018104	201.025776	0.000000	300.000000	200.000000	0.000000	7.355320	11.445000	2231.294250	2288.808060	2190.899923	-1354.976975				-505.000000	200.000000	0.000000	2.354430	-12.864240	10.225020	-1356.677166	378.109935	-2832.113254
146				900.000000	200.000000	0.000000	0.336300	0.563000	-1.433850	-42.629612	-83.438933	168.851390	298.964687	200.935733	0.000000	300.000000	200.000000	0.000000	7.263760	11.170320	2231.980896	2088.537354	2310.799919	-1336.666476				-505.000000	200.000000	0.000000	2.535540	-12.506900	8.651940	-408.652354	766.353844	-2655.556331
147				900.000000	200.000000	0.000000	0.425980	0.517960	-1.042800	-88.305064	-72.297722	159.077954	298.964828	200.897155	0.000000	300.000000	200.000000	0.000000	7.355320	11.109280	2232.286072	2002.707052	2310.799919	-1452.632974				-505.000000	200.000000	0.000000	3.622200	-13.042910	6.292320	-325.459087	-622.860743	-3537.313418
148				900.000000	200.000000	0.000000	0.156940	0.630560	-1.390400	-108.151491	-111.555086	159.461398	299.037874	200.952889	0.000000	300.000000	200.000000	0.000000	7.630000	10.346280	2231.828308	2126.684155	2147.299925	-1354.976975	-651.261889	107.587873	0.000000	-505.000000	200.000000	0.000000	3.078870	-15.186950	14.944259	-1381.030806	2185.775617	-3245.584152
149				900.000000	200.000000	0.000000	0.313880	0.427880	-1.607650	-64.456031	-87.420013	142.242695	299.076850	200.974354	0.000000	300.000000	200.000000	0.000000	7.141680	10.498880	2231.599426	2174.367657	2060.099928	-1391.597975				-505.000000	200.000000	0.000000	4.346640	-12.149560	13.371180	308.243840	519.715623	-2949.082597
150				900.000000	200.000000	0.000000	0.493240	0.641820	-1.303500	-23.166641	-105.220858	183.220064	299.072061	200.918704	0.000000	300.000000	200.000000	0.000000	7.050120	10.163160	2231.828308	2050.390553	2070.999928	-1354.976975				-505.000000	200.000000	0.000000	0.724440	-15.186950	6.292320	-571.010948	347.902749	-3245.395798
151				900.000000	200.000000	0.000000	0.302670	0.596780	-1.651100	-65.586804	-46.390217	168.917646	299.043477	200.964982	0.000000	300.000000	200.000000	0.000000	7.599480	10.315760	2233.506776	2155.294256	2136.399925	-1348.873476				-505.000000	200.000000	0.000000	4.527750	-12.506900	11.798100	1213.023365	2366.229613	-3595.621287
152				900.000000	200.000000	0.000000	0.459610	0.585520	-0.999350	-73.416338	-154.778533	147.057644	299.047805	200.884369	0.000000	300.000000	200.000000	0.000000	7.263760	9.857960	2232.209778	1974.096951	2125.499926	-1409.908474	-413.443588	157.594159	0.000000	-505.000000	200.000000	0.000000	1.811100	-12.149560	17.303879	-733.785561	-1584.281117	-3183.856149
153				900.000000	200.000000	0.000000	0.381140	0.641820	-1.346950	-55.375897	-115.762081	156.829938	298.988897	200.944472	0.000000	300.000000	200.000000	0.000000	7.446880	10.651480	2231.523132	2107.610755	2256.299921	-1403.804975				-505.000000	200.000000	0.000000	2.354430	-10.898870	7.865400	-1122.125396	1175.769258	-3770.153697
154				900.000000	200.000000	0.000000	0.482030	0.664340	-1.911800	-83.177419	-114.325451	154.336700	298.989173	200.982666	0.000000	300.000000	200.000000	0.000000	7.568960	9.796920	2232.133484	2193.441057	2256.299921	-1403.804975	-477.220127	188.037755	0.000000	-505.000000	200.000000	0.000000	1.448880	-11.256210	18.090419	-216.402022	-502.549554	-3300.467579
155				900.000000	200.000000	0.000000	0.403560	0.754420	-1.260050	-82.813242	-86.370334	154.501769	298.906196	200.952726	0.000000	300.000000	200.000000	0.000000	7.721560	10.071600	2232.209778	2126.684155	2441.599915	-1434.322474	-595.811569	156.207447	0.000000	-505.000000	200.000000	0.000000	1.267770	-12.506900	25.169279	-1102.226978	2285.661728	-3536.616390
156				900.000000	200.000000	0.000000	0.414770	0.596780	-1.607650	-65.541790	-71.310784	185.669131	299.013353	200.970080	0.000000	300.000000	200.000000	0.000000	7.477400	10.865120	2231.599426	2164.830956	2201.799923	-1385.494475				-505.000000	200.000000	0.000000	1.811100	-13.757590	6.292320	94.559634	2005.559051	-3126.638070
157				900.000000	200.000000	0.000000	0.459610	0.585520	-1.390400	-97.944647	-63.227398	178.383225	299.101088	201.000200	0.000000	300.000000	200.000000	0.000000	7.538440	11.231360	2231.141662	2231.587858	2005.599930	-1391.597975				-505.000000	200.000000	0.000000	1.992210	-12.328230	12.584640	-860.790424	132.648572	-3066.551998
158				900.000000	200.000000	0.000000	0.425980	0.630560	-1.260050	-67.811146	-122.755379	183.279273	299.028538	200.995177	0.000000	300.000000	200.000000	0.000000	7.324800	10.865120	2232.820130	2222.051158	2169.099924	-1367.183975	-608.837136	170.355498	0.000000	-505.000000	200.000000	0.000000	2.897760	-12.328230	17.303879	-512.964879	1796.785281	-3301.600836
159				900.000000	200.000000	0.000000	0.347510	0.720640	-1.564200	-96.580993	-78.713365	178.625022	298.998871	200.905823	0.000000	300.000000	200.000000	0.000000	7.385840	10.926160	2231.980896	2021.780453	2234.499922	-1397.701475	-548.511939	152.953845	0.000000	-505.000000	200.000000	0.000000	3.078870	-13.400250	19.663499	-925.092045	855.596985	-3420.120870
160				900.000000	200.000000	0.000000	0.414770	0.574260	-1.607650	-114.715526	-71.310784	144.683966	299.018305	200.957195	0.000000	300.000000	200.000000	0.000000	7.538440	10.163160	2231.752014	2136.220856	2190.899923	-1391.597975				-505.000000	200.000000	0.000000	1.448880	-14.114930	13.371180	-968.840717	32.209034	-3068.204110
161				900.000000	200.000000	0.000000	0.448400	0.495440	-1.607650	-29.509669	-123.355367	154.214463	298.993678	201.017228	0.000000	300.000000	200.000000	0.000000	7.355320	10.651480	2231.294250	2269.734659	2245.399921	-1306.148976	-566.526339	208.435314	0.000000	-505.000000	200.000000	0.000000	2.173320	-14.293600	21.236579	179.137212	1306.608981	-2598.478833
162				900.000000	200.000000	0.000000	0.392350	0.517960	-2.042150	-101.401981	-105.445233	149.474154	299.009079	200.960942	0.000000	300.000000	200.000000	0.000000	7.416360	11.109280	2232.972718	2145.757556	2212.699923	-1306.148976	-709.692032	192.320960	0.000000	-505.000000	200.000000	0.000000	3.984420	-13.400250	14.944259	-114.757571	3058.970840	-3948.890202
163				900.000000	200.000000	0.000000	0.403560	0.540480	-1.738000	-104.180038	-136.585540	183.218726	298.998837	200.940038	0.000000	300.000000	200.000000	0.000000	7.568960	9.980040	2231.904602	2098.074055	2234.499922	-1324.459476	-643.124246	160.598054	0.000000	-505.000000	200.000000	0.000000	2.897760	-13.578920	14.944259	-588.832900	2064.164575	-2715.346755
164				900.000000	200.000000	0.000000	0.448400	0.495440	-1.129700	-129.527768	-149.129710	175.901404	299.004334	200.883946	0.000000	300.000000	200.000000	0.000000	7.507920	10.437840	2233.277894	1974.096951	2223.599922	-1416.011974				-505.000000	200.000000	0.000000	0.724440	-12.149560	1.573080	-387.596020	2473.501424	-3242.513314
165				900.000000	200.000000	0.000000	0.347510	0.630560	-1.173150	-59.680057	-84.143012	185.770228	299.008469	200.982901	0.000000	300.000000	200.000000	0.000000	7.507920	10.163160	2231.599426	2193.441057	2212.699923	-1342.769976	-575.574251	212.876547	0.000000	-505.000000	200.000000	0.000000	2.716650	-13.400250	18.090419	232.942127	1276.717790	-3655.068287
166				900.000000	200.000000	0.000000	0.403560	0.608040	-1.173150	-116.894854	-81.385181	168.823596	298.993368	200.957686	0.000000	300.000000	200.000000	0.000000	7.233240	10.132640	2230.607604	2136.220856	2245.399921	-1403.804975				-505.000000	200.000000	0.000000	0.362220	-12.328230	14.944259	-744.785653	759.320011	-3477.630289
167				900.000000	200.000000	0.000000	0.246620	0.686860	-1.129700	-109.583502	-115.490560	173.878809	299.008910	200.901304	0.000000	300.000000	200.000000	0.000000	7.904680	11.445000	2232.591248	2012.243752	2212.699923	-1391.597975				-505.000000	200.000000	0.000000	-0.905550	-11.613550	14.944259	-1164.804374	1101.172784	-3770.571130
168				900.000000	200.000000	0.000000	0.403560	0.551740	-1.390400	-147.582070	-86.249108	151.903616	298.984637	200.965246	0.000000	300.000000	200.000000	0.000000	7.538440	10.712520	2232.896424	2155.294256	2267.199921	-1354.976975	-577.289783	169.071363	0.000000	-505.000000	200.000000	0.000000	1.629990	-13.400250	14.944259	-462.205577	1080.317274	-2950.052170
169				900.000000	200.000000	0.000000	0.325090	0.551740	-1.607650	-87.499188	-108.145521	164.033212	298.954669	201.021432	0.000000	300.000000	200.000000	0.000000	7.874160	11.200840	2231.446838	2279.271359	2332.599918	-1385.494475	-581.358604	107.109528	0.000000	-505.000000	200.000000	0.000000	1.811100	-12.685570	15.730799	-1461.241384	1201.181890	-2655.667934
170				900.000000	200.000000	0.000000	0.459610	0.664340	-1.260050	-46.317434	-124.140262	166.408227	299.067082	200.970080	0.000000	300.000000	200.000000	0.000000	7.446880	11.109280	2231.599426	2164.830956	2081.899927	-1416.011974				-505.000000	200.000000	0.000000	0.905550	-13.757590	7.078860	-1295.169465	601.337371	-3185.309725
171				900.000000	200.000000	0.000000	0.336300	0.619300	-1.260050	-84.356954	-134.260266	137.578168	299.028139	200.927219	0.000000	300.000000	200.000000	0.000000	6.867000	10.529400	2231.904602	2069.463954	2169.099924	-1391.597975				-505.000000	200.000000	0.000000	2.354430	-11.256210	11.798100	-564.353414	-551.372970	-2948.075431
172				900.000000	200.000000	0.000000	0.291460	0.529220	-1.520750	-120.500775	-30.851905	173.685749	298.960265	200.918234	0.000000	300.000000	200.000000	0.000000	7.813120	10.315760	2232.972718	2050.390553	2321.699919	-1434.322474				-505.000000	200.000000	0.000000	2.354430	-11.613550	14.944259	1498.963670	-156.648653	-3653.343731
173				900.000000	200.000000	0.000000	0.246620	0.484180	-1.433850	-122.265494	-24.020241	168.870996	299.003653	200.884550	0.000000	300.000000	200.000000	0.000000	7.599480	10.346280	2231.752014	1974.096951	2223.599922	-1342.769976				-505.000000	200.000000	0.000000	0.724440	-11.256210	3.932700	-1375.694659	3266.682189	-3241.665525
174				900.000000	200.000000	0.000000	0.246620	0.664340	-1.129700	-38.141331	-14.171161	178.677185	299.013522	200.957096	0.000000	300.000000	200.000000	0.000000	7.477400	10.254720	2231.980896	2136.220856	2201.799923	-1342.769976				-505.000000	200.000000	0.000000	2.716650	-11.077540	7.865400	-438.040706	1816.701363	-3594.119936
175				900.000000	200.000000	0.000000	0.336300	0.641820	-1.086250	-103.352174	-73.630261	197.840614	299.032792	200.884702	0.000000	300.000000	200.000000	0.000000	7.202720	10.437840	2231.370544	1974.096951	2158.199924	-1416.011974				-505.000000	200.000000	0.000000	0.905550	-12.506900	3.146160	-988.172826	1665.629562	-3360.355116
176				900.000000	200.000000	0.000000	0.470820	0.619300	-1.694550	-56.663384	-78.604076	178.403027	299.008808	200.875764	0.000000	300.000000	200.000000	0.000000	7.691040	9.980040	2232.362366	1955.023551	2212.699923	-1428.218974				-505.000000	200.000000	0.000000	2.354430	-12.328230	3.146160	-629.913499	915.107802	-3125.325074
177				900.000000	200.000000	0.000000	0.358720	0.540480	-1.738000	-55.933676	-89.145299	163.987899	298.989139	200.918610	0.000000	300.000000	200.000000	0.000000	7.568960	9.857960	2232.057190	2050.390553	2256.299921	-1397.701475				-505.000000	200.000000	0.000000	1.992210	-13.400250	11.798100	-578.273271	1724.235086	-3478.778035
178				900.000000	200.000000	0.000000	0.369930	0.675600	-1.868350	-46.483946	-69.221822	159.282627	299.042660	201.017089	0.000000	300.000000	200.000000	0.000000	7.141680	10.224200	2231.599426	2269.734659	2136.399925	-1300.045476				-505.000000	200.000000	0.000000	0.905550	-11.077540	11.798100	-785.174096	1922.558886	-3358.998654
179				900.000000	200.000000	0.000000	0.313880	0.653080	-1.564200	-47.096221	-72.262512	156.910091	299.042660	200.970080	0.000000	300.000000	200.000000	0.000000	7.324800	11.689160	2231.599426	2164.830956	2136.399925	-1318.355976	-550.560743	217.657562	0.000000	-505.000000	200.000000	0.000000	3.622200	-11.970890	18.090419	319.432700	824.212941	-3595.040169
180				900.000000	200.000000	0.000000	0.302670	0.596780	-1.260050	-113.428039	-72.083744	173.736967	298.974173	200.918893	0.000000	300.000000	200.000000	0.000000	7.996240	11.139800	2231.370544	2050.390553	2288.999920	-1409.908474	-531.211488	214.027804	0.000000	-505.000000	200.000000	0.000000	3.259980	-12.149560	22.023119	308.935995	577.258725	-3125.227960
181				900.000000	200.000000	0.000000	0.358720	0.653080	-0.955900	-114.815036	-39.212953	152.044317	298.974664	200.939813	0.000000	300.000000	200.000000	0.000000	7.660520	10.865120	2232.438660	2098.074055	2288.999920	-1458.736474	-577.019535	163.753778	0.000000	-505.000000	200.000000	0.000000	1.629990	-10.362860	20.450039	-741.236654	1472.802311	-2888.425588
182				900.000000	200.000000	0.000000	0.470820	0.630560	-1.129700	-83.758224	-139.921026	185.642479	299.077450	200.982263	0.000000	300.000000	200.000000	0.000000	6.897520	10.620960	2233.049012	2193.441057	2060.099928	-1409.908474				-505.000000	200.000000	0.000000	1.992210	-12.864240	11.011560	-314.270226	-130.998590	-3360.781165
183				900.000000	200.000000	0.000000	0.313880	0.585520	-1.303500	-41.567196	-77.570933	185.763182	299.008808	200.905669	0.000000	300.000000	200.000000	0.000000	7.355320	10.651480	2232.362366	2021.780453	2212.699923	-1470.943473				-505.000000	200.000000	0.000000	1.448880	-13.400250	10.225020	348.128897	1095.754798	-3185.014076
184				900.000000	200.000000	0.000000	0.515660	0.630560	-1.433850	-100.155444	-116.154828	173.547724	298.974734	200.914119	0.000000	300.000000	200.000000	0.000000	7.477400	10.346280	2232.591248	2040.853853	2288.999920	-1397.701475				-505.000000	200.000000	0.000000	2.173320	-13.400250	11.798100	-346.641268	1182.996091	-3185.072031
185				900.000000	200.000000	0.000000	0.459610	0.664340	-0.999350	-114.396363	-99.052864	147.130946	298.984429	200.944085	0.000000	300.000000	200.000000	0.000000	7.660520	10.285240	2232.438660	2107.610755	2267.199921	-1403.804975	-485.870390	224.022605	0.000000	-505.000000	200.000000	0.000000	2.535540	-14.829610	15.730799	377.894788	-300.924053	-3362.689767
186				900.000000	200.000000	0.000000	0.392350	0.641820	-1.260050	-75.388520	-60.578856	168.866625	298.994228	200.969683	0.000000	300.000000	200.000000	0.000000	7.538440	10.620960	2232.514954	2164.830956	2245.399921	-1367.183975	-504.099241	186.119745	0.000000	-505.000000	200.000000	0.000000	2.173320	-14.650940	22.023119	-305.686516	-19.837518	-3597.467626
187				900.000000	200.000000	0.000000	0.358720	0.720640	-1.173150	-55.970563	-64.340760	171.384428	299.038071	200.961238	0.000000	300.000000	200.000000	0.000000	7.416360	10.865120	2232.286072	2145.757556	2147.299925	-1348.873476	-525.917506	244.245518	0.000000	-505.000000	200.000000	0.000000	3.078870	-13.400250	15.730799	696.017365	329.049088	-3361.376771
188				900.000000	200.000000	0.000000	0.470820	0.596780	-1.346950	-105.477007	-99.191224	156.695142	299.066858	200.893372	0.000000	300.000000	200.000000	0.000000	7.568960	9.888480	2231.065368	1993.170352	2081.899927	-1397.701475				-505.000000	200.000000	0.000000	1.629990	-13.221580	13.371180	-1841.312124	551.530098	-3537.323599
189				900.000000	200.000000	0.000000	0.325090	0.675600	-1.694550	-82.488662	-62.470974	152.100101	298.959803	200.897278	0.000000	300.000000	200.000000	0.000000	7.477400	9.308600	2231.980896	2002.707052	2321.699919	-1428.218974	-576.949486	164.358240	0.000000	-505.000000	200.000000	0.000000	-0.181110	-13.578920	16.517339	-588.707054	1188.414076	-3067.565037
190				900.000000	200.000000	0.000000	0.381140	0.551740	-1.129700	-115.147743	-70.370394	142.288203	299.028139	200.978494	0.000000	300.000000	200.000000	0.000000	7.233240	11.292400	2231.904602	2183.904357	2169.099924	-1361.080475				-505.000000	200.000000	0.000000	3.622200	-11.613550	6.292320	-818.048523	-755.430750	-3183.492363
191				900.000000	200.000000	0.000000	0.302670	0.664340	-1.738000	-95.058953	-61.507310	176.209457	299.018540	201.008232	0.000000	300.000000	200.000000	0.000000	7.294280	11.750200	2232.286072	2250.661259	2190.899923	-1354.976975	-563.679836	216.058897	0.000000	-505.000000	200.000000	0.000000	3.441090	-12.864240	16.517339	265.250246	969.234767	-3948.338062
192				900.000000	200.000000	0.000000	0.336300	0.743160	-1.173150	-75.145840	-98.879294	135.283698	298.964828	200.995415	0.000000	300.000000	200.000000	0.000000	7.843640	11.475520	2232.286072	2222.051158	2310.799919	-1373.287475	-474.733893	187.935528	0.000000	-505.000000	200.000000	0.000000	1.811100	-13.042910	17.303879	-208.762160	-523.721058	-3772.144924
193				900.000000	200.000000	0.000000	0.358720	0.709380	-1.346950	-92.799078	-165.498525	152.096676	298.969957	200.982364	0.000000	300.000000	200.000000	0.000000	7.752080	10.712520	2232.820130	2193.441057	2299.899920	-1385.494475	-613.965128	122.879247	0.000000	-505.000000	200.000000	0.000000	3.622200	-12.506900	17.303879	-1334.488214	1885.519426	-3184.340152
194				900.000000	200.000000	0.000000	0.437190	0.517960	-1.824900	-113.238501	-72.031997	166.295321	298.984012	200.978661	0.000000	300.000000	200.000000	0.000000	7.691040	10.743040	2231.523132	2183.904357	2267.199921	-1318.355976	-580.043486	148.954703	0.000000	-505.000000	200.000000	0.000000	1.811100	-14.114930	21.236579	-1084.027487	1593.666927	-3185.721285
195				900.000000	200.000000	0.000000	0.291460	0.540480	-1.651100	-67.905238	-152.313958	176.105881	299.067337	201.008266	0.000000	300.000000	200.000000	0.000000	7.507920	10.773560	2232.209778	2250.661259	2081.899927	-1293.941977	-539.918176	232.072249	0.000000	-505.000000	200.000000	0.000000	1.629990	-14.650940	15.730799	504.522112	549.290819	-3186.215469
196				900.000000	200.000000	0.000000	0.369930	0.529220	-1.433850	-100.308096	-110.153666	159.146494	299.038334	200.943891	0.000000	300.000000	200.000000	0.000000	7.324800	10.498880	2232.896424	2107.610755	2147.299925	-1379.390975				-505.000000	200.000000	0.000000	3.078870	-12.685570	2.359620	-883.231069	341.738337	-3654.419033
197				900.000000	200.000000	0.000000	0.358720	0.563000	-0.999350	-98.466893	-84.766274	183.286124	299.013960	200.879796	0.000000	300.000000	200.000000	0.000000	7.538440	10.529400	2232.972718	1964.560251	2201.799923	-1428.218974				-505.000000	200.000000	0.000000	3.622200	-13.578920	10.225020	-473.394438	1627.097249	-3244.101598
198				900.000000	200.000000	0.000000	0.425980	0.608040	-1.216600	-68.693505	-6.278479	168.800369	299.008943	200.982431	0.000000	300.000000	200.000000	0.000000	7.324800	10.620960	2232.667542	2193.441057	2212.699923	-1306.148976				-505.000000	200.000000	0.000000	3.803310	-14.293600	3.146160	177.689978	694.866071	-3890.979403
199				900.000000	200.000000	0.000000	0.291460	0.596780	-1.477300	-65.406747	-127.145743	135.194018	299.096419	200.982867	0.000000	300.000000	200.000000	0.000000	7.263760	10.163160	2231.675720	2193.441057	2016.499929	-1318.355976				-505.000000	200.000000	0.000000	3.803310	-11.792220	7.865400	-1407.814008	160.107483	-3359.908706
200				900.000000	200.000000	0.000000	0.358720	0.506700	-1.651100	-113.522131	-68.962236	151.908183	298.983978	200.974421	0.000000	300.000000	200.000000	0.000000	7.416360	10.193680	2231.446838	2174.367657	2267.199921	-1330.562976				-505.000000	200.000000	0.000000	2.716650	-12.685570	8.651940	-72.015670	92.544842	-3771.878253
201				900.000000	200.000000	0.000000	0.526870	0.596780	-1.564200	-65.496775	-111.429260	173.504695	298.993816	200.901705	0.000000	300.000000	200.000000	0.000000	7.141680	11.261880	2231.599426	2012.243752	2245.399921	-1483.150473				-505.000000	200.000000	0.000000	2.173320	-13.221580	13.371180	-219.888098	651.223209	-2949.926078
202				900.000000	200.000000	0.000000	0.482030	0.731900	-1.564200	-71.994125	-53.857079	147.170550	298.960016	200.926997	0.000000	300.000000	200.000000	0.000000	7.233240	10.773560	2232.438660	2069.463954	2321.699919	-1489.253973	-595.441820	135.171076	0.000000	-505.000000	200.000000	0.000000	2.716650	-15.186950	14.157719	-917.829722	1280.449923	-3069.322878
203				900.000000	200.000000	0.000000	0.392350	0.596780	-1.694550	-69.652348	-70.306711	168.824738	299.062069	200.965939	0.000000	300.000000	200.000000	0.000000	7.477400	11.475520	2231.294250	2155.294256	2092.799927	-1373.287475	-579.068576	183.618156	0.000000	-505.000000	200.000000	0.000000	3.622200	-12.149560	16.517339	-270.584477	1223.415816	-4065.162516
204				900.000000	200.000000	0.000000	0.414770	0.585520	-1.651100	-17.804128	-132.062015	180.839339	299.032792	200.974454	0.000000	300.000000	200.000000	0.000000	7.507920	11.261880	2231.370544	2174.367657	2158.199924	-1458.736474	-609.746667	182.403334	0.000000	-505.000000	200.000000	0.000000	2.897760	-13.400250	19.663499	-346.012036	2059.686016	-3243.874085
205				900.000000	200.000000	0.000000	0.482030	0.788200	-1.651100	-97.909430	-129.765811	171.319510	299.076882	200.901674	0.000000	300.000000	200.000000	0.000000	7.721560	10.682000	2231.675720	2012.243752	2060.099928	-1446.529474	-565.822909	91.834979	0.000000	-505.000000	200.000000	0.000000	3.441090	-13.221580	18.090419	-1956.750587	1100.311921	-3596.212585
206				900.000000	200.000000	0.000000	0.403560	0.540480	-1.694550	-75.991313	-15.042670	173.580086	299.008876	200.926965	0.000000	300.000000	200.000000	0.000000	7.477400	9.980040	2232.514954	2069.463954	2212.699923	-1403.804975	-571.164019	194.003802	0.000000	-505.000000	200.000000	0.000000	2.716650	-13.221580	17.303879	-103.757480	1144.894210	-3419.922334
207				900.000000	200.000000	0.000000	0.425980	0.675600	-1.477300	-25.976167	-46.563787	171.272860	299.087056	200.978159	0.000000	300.000000	200.000000	0.000000	7.477400	10.376800	2232.667542	2183.904357	2038.299929	-1300.045476	-432.348866	86.427723	0.000000	-505.000000	200.000000	0.000000	4.889970	-15.544290	13.371180	-1518.595298	-971.431354	-3598.532748
208				900.000000	200.000000	0.000000	0.313880	0.641820	-1.129700	-79.274007	-22.006898	168.947920	299.018573	200.931301	0.000000	300.000000	200.000000	0.000000	7.263760	10.712520	2232.362366	2079.000654	2190.899923	-1361.080475	-541.903520	147.832497	0.000000	-505.000000	200.000000	0.000000	-0.362220	-11.792220	18.090419	-943.731999	667.600160	-3007.110871
209				900.000000	200.000000	0.000000	0.325090	0.506700	-1.781450	-69.431341	-52.258217	166.400985	298.932832	200.916562	0.000000	300.000000	200.000000	0.000000	7.630000	10.620960	2226.640316	2040.853853	2376.199917	-1403.804975				-505.000000	200.000000	0.000000	0.905550	-12.328230	10.225020	-860.979194	1128.631695	-3418.929657
210				900.000000	200.000000	0.000000	0.414770	0.574260	-0.825550	-117.925801	-97.367987	156.732267	298.994228	200.905607	0.000000	300.000000	200.000000	0.000000	7.446880	9.613800	2232.514954	2021.780453	2245.399921	-1428.218974				-505.000000	200.000000	0.000000	3.259980	-12.506900	9.438480	-640.221435	1649.761607	-3066.822977
211				900.000000	200.000000	0.000000	0.470820	0.799460	-0.999350	-92.750000	-99.514492	195.438196	299.023456	201.029557	0.000000	300.000000	200.000000	0.000000	7.294280	10.041080	2232.362366	2298.344760	2179.999924	-1373.287475				-505.000000	200.000000	0.000000	1.629990	-13.936260	7.078860	662.891245	2015.771590	-3655.490027
212				900.000000	200.000000	0.000000	0.381140	0.709380	-1.911800	-73.281612	-59.511101	183.399030	299.028505	200.973855	0.000000	300.000000	200.000000	0.000000	7.630000	11.261880	2232.743836	2174.367657	2169.099924	-1391.597975				-505.000000	200.000000	0.000000	2.354430	-11.434880	11.798100	-690.980737	1569.747148	-3418.197778
213				900.000000	200.000000	0.000000	0.392350	0.619300	-1.651100	-68.679961	-95.676969	156.797381	299.018104	200.987309	0.000000	300.000000	200.000000	0.000000	7.691040	11.536560	2231.294250	2202.977757	2190.899923	-1464.839973				-505.000000	200.000000	0.000000	2.897760	-11.077540	11.011560	-1480.133030	344.486612	-3770.366721
214				900.000000	200.000000	0.000000	0.493240	0.619300	-1.520750	-112.770750	-94.886875	161.512179	299.023623	200.948227	0.000000	300.000000	200.000000	0.000000	7.416360	11.017720	2232.743836	2117.147455	2179.999924	-1391.597975				-505.000000	200.000000	0.000000	1.992210	-10.898870	12.584640	-774.299851	-662.771472	-3476.404226
215				900.000000	200.000000	0.000000	0.403560	0.619300	-1.520750	-92.668099	-75.995943	168.834068	299.052590	200.957096	0.000000	300.000000	200.000000	0.000000	7.721560	11.536560	2231.980896	2136.220856	2114.599926	-1440.425974				-505.000000	200.000000	0.000000	3.984420	-12.864240	14.157719	-777.282541	938.597150	-3067.220048
216				900.000000	200.000000	0.000000	0.403560	0.630560	-1.607650	-100.335501	-45.519306	176.073520	299.042922	200.969815	0.000000	300.000000	200.000000	0.000000	7.568960	10.865120	2232.209778	2164.830956	2136.399925	-1367.183975	-631.008109	208.136910	0.000000	-505.000000	200.000000	0.000000	1.992210	-14.293600	22.023119	179.200135	2775.091601	-3244.649430
217				900.000000	200.000000	0.000000	0.381140	0.551740	-1.738000	-59.490519	-14.079005	192.891065	298.989001	200.910189	0.000000	300.000000	200.000000	0.000000	7.630000	10.590440	2231.752014	2031.317153	2256.299921	-1409.908474				-505.000000	200.000000	0.000000	1.086660	-15.008280	6.292320	-444.383625	193.414810	-3303.999316
218				900.000000	200.000000	0.000000	0.291460	0.551740	-1.781450	-83.658715	-71.137214	166.477713	299.008706	200.991211	0.000000	300.000000	200.000000	0.000000	7.263760	10.773560	2232.133484	2212.514458	2212.699923	-1440.425974	-580.331220	142.013803	0.000000	-505.000000	200.000000	0.000000	1.086660	-13.936260	16.517339	-957.777703	1244.271325	-2833.029180
219				900.000000	200.000000	0.000000	0.313880	0.551740	-1.477300	-107.466797	-87.541239	151.996525	298.994435	200.956671	0.000000	300.000000	200.000000	0.000000	7.141680	10.804080	2232.972718	2136.220856	2245.399921	-1391.597975				-505.000000	200.000000	0.000000	3.259980	-13.042910	6.292320	-788.723094	-468.372805	-3419.796243
220				900.000000	200.000000	0.000000	0.437190	0.574260	-1.781450	-90.772401	-77.138375	168.757340	299.057538	200.935669	0.000000	300.000000	200.000000	0.000000	7.111160	11.017720	2232.133484	2088.537354	2103.699926	-1312.252476	-550.183915	238.161498	0.000000	-505.000000	200.000000	0.000000	2.535540	-12.506900	19.663499	750.388590	888.473881	-3125.509121
221				900.000000	200.000000	0.000000	0.493240	0.608040	-1.694550	-81.250252	-130.187031	178.369328	299.028173	200.948551	0.000000	300.000000	200.000000	0.000000	7.263760	11.109280	2231.980896	2117.147455	2169.099924	-1379.390975	-625.170476	201.380787	0.000000	-505.000000	200.000000	0.000000	1.992210	-13.042910	16.517339	22.806920	1984.896542	-3830.903512
222				900.000000	200.000000	0.000000	0.526870	0.540480	-1.433850	-115.926530	-131.814365	190.319957	298.989242	200.948421	0.000000	300.000000	200.000000	0.000000	7.782600	9.857960	2232.286072	2117.147455	2256.299921	-1416.011974				-505.000000	200.000000	0.000000	0.905550	-13.400250	10.225020	-578.399118	1128.631695	-3831.155695
223				900.000000	200.000000	0.000000	0.403560	0.653080	-1.260050	-103.068544	-71.172424	151.997863	299.048195	200.909630	0.000000	300.000000	200.000000	0.000000	7.568960	11.109280	2233.125306	2031.317153	2125.499926	-1342.769976	-462.678109	141.859577	0.000000	-505.000000	200.000000	0.000000	1.992210	-13.221580	15.730799	-914.595340	-665.757178	-3948.561267
224				900.000000	200.000000	0.000000	0.257830	0.574260	-1.651100	-66.514178	-74.939526	178.581797	298.998906	200.978427	0.000000	300.000000	200.000000	0.000000	7.233240	11.719680	2232.057190	2183.904357	2234.499922	-1336.666476				-505.000000	200.000000	0.000000	2.173320	-12.328230	14.157719	-860.664578	1313.326819	-3830.239769
225				900.000000	200.000000	0.000000	0.425980	0.653080	-1.260050	-78.945363	-107.557469	161.613276	298.944900	200.974421	0.000000	300.000000	200.000000	0.000000	7.263760	11.445000	2231.446838	2174.367657	2354.399918	-1324.459476				-505.000000	200.000000	0.000000	1.811100	-13.221580	6.292320	126.993599	1607.849029	-4183.523173
226				900.000000	200.000000	0.000000	0.381140	0.574260	-1.520750	-74.420195	-44.676868	137.489827	299.008469	200.952987	0.000000	300.000000	200.000000	0.000000	7.599480	11.200840	2231.599426	2126.684155	2212.699923	-1458.736474	-573.587623	163.600418	0.000000	-505.000000	200.000000	0.000000	2.897760	-10.362860	29.888519	-1087.929581	2049.982472	-3828.432588
227				900.000000	200.000000	0.000000	0.392350	0.686860	-1.042800	-125.575594	-91.176718	190.595453	298.994263	200.854317	0.000000	300.000000	200.000000	0.000000	7.568960	10.651480	2232.591248	1907.340050	2245.399921	-1434.322474				-505.000000	200.000000	0.000000	1.992210	-12.328230	11.798100	-397.589340	-529.455039	-3301.528392
228				900.000000	200.000000	0.000000	0.448400	0.619300	-1.086250	-92.217957	-103.576389	149.510333	299.013387	200.952954	0.000000	300.000000	200.000000	0.000000	7.385840	10.559920	2231.675720	2126.684155	2201.799923	-1373.287475				-505.000000	200.000000	0.000000	1.267770	-12.506900	11.011560	-640.095588	973.397330	-3066.663600
229				900.000000	200.000000	0.000000	0.381140	0.619300	-1.651100	-36.515719	-85.083402	139.941374	299.067018	201.000063	0.000000	300.000000	200.000000	0.000000	7.019600	10.865120	2231.446838	2231.587858	2081.899927	-1361.080475	-597.591152	177.043179	0.000000	-505.000000	200.000000	0.000000	3.441090	-11.613550	20.450039	-469.467900	1893.492686	-3242.221973
230				900.000000	200.000000	0.000000	0.392350	0.720640	-1.607650	-48.379644	-70.387528	185.807548	298.979512	200.939845	0.000000	300.000000	200.000000	0.000000	7.172200	10.773560	2232.362366	2098.074055	2278.099920	-1373.287475	-509.073492	201.865302	0.000000	-505.000000	200.000000	0.000000	5.071080	-12.864240	18.090419	33.744088	73.691181	-3008.562882
231				900.000000	200.000000	0.000000	0.224200	0.506700	-1.086250	-80.772704	-89.277863	152.047546	299.018707	200.905545	0.000000	300.000000	200.000000	0.000000	7.263760	10.773560	2232.667542	2021.780453	2190.899923	-1379.390975				-505.000000	200.000000	0.000000	2.716650	-12.149560	11.798100	-386.778018	-175.580879	-3360.160889
232				900.000000	200.000000	0.000000	0.369930	0.731900	-1.433850	-39.694840	-64.559937	176.202607	298.989173	200.961303	0.000000	300.000000	200.000000	0.000000	6.928040	10.498880	2232.133484	2145.757556	2256.299921	-1330.562976	-543.341631	207.188825	0.000000	-505.000000	200.000000	0.000000	3.078870	-15.008280	18.876959	135.703156	723.773404	-2657.973607
233				900.000000	200.000000	0.000000	0.347510	0.788200	-1.173150	15.160572	-109.472861	200.374794	299.028139	200.974221	0.000000	300.000000	200.000000	0.000000	7.050120	9.919000	2231.904602	2174.367657	2169.099924	-1397.701475	-580.619061	212.993928	0.000000	-505.000000	200.000000	0.000000	-0.181110	-13.936260	24.382739	316.827550	1843.799849	-3537.856942
234				900.000000	200.000000	0.000000	0.403560	0.608040	-1.129700	-52.521356	-116.887379	183.281557	299.028173	200.961369	0.000000	300.000000	200.000000	0.000000	7.630000	10.804080	2231.980896	2145.757556	2169.099924	-1367.183975				-505.000000	200.000000	0.000000	2.716650	-11.792220	12.584640	561.435564	884.232754	-3829.774562
235				900.000000	200.000000	0.000000	0.425980	0.664340	-1.216600	-62.354541	-168.389517	147.165787	298.989657	200.854083	0.000000	300.000000	200.000000	0.000000	7.355320	10.376800	2233.201600	1907.340050	2256.299921	-1428.218974				-505.000000	200.000000	0.000000	4.346640	-12.149560	13.371180	-502.468174	-10.564406	-3595.267682
236				900.000000	200.000000	0.000000	0.280250	0.709380	-1.477300	-145.201014	-50.694566	171.455252	299.018372	200.969948	0.000000	300.000000	200.000000	0.000000	7.568960	11.048240	2231.904602	2164.830956	2190.899923	-1403.804975				-505.000000	200.000000	0.000000	0.905550	-10.898870	13.371180	615.555095	1390.786004	-3770.037786
237				900.000000	200.000000	0.000000	0.459610	0.619300	-1.781450	-68.815003	-169.249090	163.956680	299.076566	200.966104	0.000000	300.000000	200.000000	0.000000	7.935200	11.017720	2230.912780	2155.294256	2060.099928	-1397.701475	-541.356460	156.453235	0.000000	-505.000000	200.000000	0.000000	1.992210	-13.042910	18.090419	-787.779246	657.703616	-3419.694821
238				900.000000	200.000000	0.000000	0.280250	0.619300	-1.564200	-112.815765	-126.603298	149.684536	299.105973	200.961731	0.000000	300.000000	200.000000	0.000000	7.355320	11.658640	2231.141662	2145.757556	1994.699930	-1440.425974	-562.236083	127.877581	0.000000	-505.000000	200.000000	0.000000	3.078870	-11.077540	17.303879	-1247.997641	990.406271	-3182.940223
239				900.000000	200.000000	0.000000	0.448400	0.709380	-1.955250	-57.244505	-47.042549	159.232748	298.964403	200.944536	0.000000	300.000000	200.000000	0.000000	7.599480	10.193680	2231.370544	2107.610755	2310.799919	-1452.632974	-535.681955	172.259814	0.000000	-505.000000	200.000000	0.000000	1.086660	-12.506900	18.876959	-523.650354	579.182009	-3242.881408
240				900.000000	200.000000	0.000000	0.403560	0.720640	-1.303500	-140.536740	-50.868136	149.651033	298.964580	200.931555	0.000000	300.000000	200.000000	0.000000	7.660520	10.682000	2231.752014	2079.000654	2310.799919	-1354.976975				-505.000000	200.000000	0.000000	1.811100	-12.685570	14.944259	-998.040300	671.648287	-3654.317611
241				900.000000	200.000000	0.000000	0.336300	0.551740	-1.651100	-27.236249	-83.236890	197.756840	299.027541	201.004749	0.000000	300.000000	200.000000	0.000000	7.324800	10.651480	2230.531310	2241.124558	2169.099924	-1391.597975	-588.431809	99.322573	0.000000	-505.000000	200.000000	0.000000	3.259980	-13.400250	14.944259	-1504.549594	1246.826600	-3008.926668
242				900.000000	200.000000	0.000000	0.280250	0.585520	-1.346950	-130.063875	-55.881761	154.472441	298.998769	201.004200	0.000000	300.000000	200.000000	0.000000	7.599480	9.827440	2231.752014	2241.124558	2234.499922	-1409.908474	-490.056470	198.822493	0.000000	-505.000000	200.000000	0.000000	1.811100	-13.757590	17.303879	-20.375443	-258.581044	-3302.870366
243				900.000000	200.000000	0.000000	0.269040	0.551740	-1.216600	-111.217242	-101.135088	173.729920	298.974559	200.892914	0.000000	300.000000	200.000000	0.000000	7.691040	10.865120	2232.209778	1993.170352	2288.999920	-1367.183975				-505.000000	200.000000	0.000000	3.259980	-12.506900	5.505780	401.807966	-202.486364	-3654.263964
244				900.000000	200.000000	0.000000	0.302670	0.619300	-1.738000	-112.995821	-81.771190	135.203349	298.994366	200.935381	0.000000	300.000000	200.000000	0.000000	7.294280	9.857960	2232.820130	2088.537354	2245.399921	-1434.322474				-505.000000	200.000000	0.000000	2.354430	-13.757590	3.932700	-600.525147	649.221361	-2832.961043
245				900.000000	200.000000	0.000000	0.425980	0.675600	-1.607650	-66.316512	-86.970321	183.321160	299.101764	200.939652	0.000000	300.000000	200.000000	0.000000	7.660520	10.102120	2232.820130	2098.074055	2005.599930	-1379.390975				-505.000000	200.000000	0.000000	1.811100	-13.400250	14.157719	-1041.348509	274.684691	-4242.436829
246				900.000000	200.000000	0.000000	0.414770	0.585520	-1.781450	-114.431896	-137.006759	171.200699	299.087399	200.900935	0.000000	300.000000	200.000000	0.000000	6.989080	10.010560	2233.506776	2012.243752	2038.299929	-1361.080475				-505.000000	200.000000	0.000000	2.716650	-11.970890	11.011560	-1186.741633	1548.575643	-3947.432317
247				900.000000	200.000000	0.000000	0.381140	0.574260	-1.694550	-122.846615	-39.449264	168.815408	298.979512	200.952661	0.000000	300.000000	200.000000	0.000000	8.057280	11.322920	2232.362366	2126.684155	2278.099920	-1354.976975	-538.964112	250.233957	0.000000	-505.000000	200.000000	0.000000	1.267770	-12.328230	24.382739	1224.841458	828.138074	-3595.190931
248				900.000000	200.000000	0.000000	0.381140	0.551740	-1.260050	-103.221195	-49.985289	137.468883	299.004027	200.952563	0.000000	300.000000	200.000000	0.000000	7.538440	10.895640	2232.591248	2126.684155	2223.599922	-1385.494475				-505.000000	200.000000	0.000000	3.441090	-11.792220	10.225020	-712.729227	1107.776186	-3242.391531
249				900.000000	200.000000	0.000000	0.493240	0.563000	-1.738000	-22.842060	-94.684833	175.917781	298.955027	201.008266	0.000000	300.000000	200.000000	0.000000	7.446880	11.445000	2232.209778	2250.661259	2332.599918	-1318.355976				-505.000000	200.000000	0.000000	3.441090	-12.506900	14.157719	-292.395890	-619.366042	-3125.581565
250				900.000000	200.000000	0.000000	0.482030	0.754420	-1.260050	-42.607940	-145.327398	176.107415	299.003619	200.995687	0.000000	300.000000	200.000000	0.000000	7.233240	11.658640	2231.675720	2222.051158	2223.599922	-1391.597975				-505.000000	200.000000	0.000000	1.811100	-13.400250	8.651940	-1852.500985	14.769662	-3948.716336
251				900.000000	200.000000	0.000000	0.302670	0.551740	-1.738000	-83.613700	-117.232980	152.008138	298.984325	200.944181	0.000000	300.000000	200.000000	0.000000	7.599480	10.895640	2232.209778	2107.610755	2267.199921	-1391.597975				-505.000000	200.000000	0.000000	0.905550	-13.042910	9.438480	22.240612	731.668099	-3302.119691
252				900.000000	200.000000	0.000000	0.325090	0.596780	-1.129700	-105.251936	-103.524044	166.484759	299.023656	200.832873	0.000000	300.000000	200.000000	0.000000	7.630000	10.529400	2232.820130	1859.656549	2179.999924	-1409.908474				-505.000000	200.000000	0.000000	1.448880	-12.864240	10.225020	-1704.125172	2686.594886	-3478.225896
253				900.000000	200.000000	0.000000	0.347510	0.563000	-1.260050	-122.860160	-114.458014	161.610796	299.057377	201.034112	0.000000	300.000000	200.000000	0.000000	7.050120	10.620960	2231.752014	2307.881460	2103.699926	-1416.011974				-505.000000	200.000000	0.000000	1.629990	-12.864240	11.798100	-430.023305	22.742922	-2949.543496
254				900.000000	200.000000	0.000000	0.437190	0.686860	-1.433850	-53.611178	-143.319253	168.862058	299.028339	200.982565	0.000000	300.000000	200.000000	0.000000	7.111160	9.919000	2232.362366	2193.441057	2169.099924	-1385.494475				-505.000000	200.000000	0.000000	2.354430	-12.864240	14.944259	728.388407	2097.041471	-3713.274734
255				900.000000	200.000000	0.000000	0.246620	0.517960	-1.520750	-52.615448	-74.599124	159.263771	299.032891	200.905978	0.000000	300.000000	200.000000	0.000000	7.263760	9.949520	2231.599426	2021.780453	2158.199924	-1324.459476				-505.000000	200.000000	0.000000	3.078870	-14.472270	6.292320	1093.658365	1133.426249	-3479.882315
256				900.000000	200.000000	0.000000	0.325090	0.653080	-1.216600	-66.838758	-128.773077	156.898478	299.013893	200.871314	0.000000	300.000000	200.000000	0.000000	7.385840	11.231360	2232.820130	1945.486851	2201.799923	-1391.597975				-505.000000	200.000000	0.000000	2.716650	-11.434880	14.157719	467.368051	-310.390165	-2948.273967
257				900.000000	200.000000	0.000000	0.493240	0.585520	-1.781450	-130.514017	-94.644424	200.035325	298.988897	200.944472	0.000000	300.000000	200.000000	0.000000	7.172200	10.193680	2231.523132	2107.610755	2256.299921	-1397.701475	-499.227993	151.746376	0.000000	-505.000000	200.000000	0.000000	1.629990	-12.506900	20.450039	-986.788516	-118.037777	-3771.621762
258				900.000000	200.000000	0.000000	0.392350	0.664340	-1.477300	-54.583566	-126.234423	161.658588	299.003482	200.931715	0.000000	300.000000	200.000000	0.000000	7.355320	11.628120	2231.370544	2079.000654	2223.599922	-1348.873476				-505.000000	200.000000	0.000000	4.527750	-14.829610	11.011560	-1359.722779	1306.415981	-3597.825539
259				900.000000	200.000000	0.000000	0.425980	0.675600	-1.564200	-98.435740	-87.010730	173.682520	299.018339	200.910158	0.000000	300.000000	200.000000	0.000000	6.958560	11.017720	2231.828308	2031.317153	2190.899923	-1361.080475	-621.853064	220.452505	0.000000	-505.000000	200.000000	0.000000	2.897760	-13.578920	16.517339	337.820961	1930.101715	-3185.299544
260				900.000000	200.000000	0.000000	0.560500	0.630560	-1.260050	-79.872737	-118.162973	166.272290	299.018439	200.914338	0.000000	300.000000	200.000000	0.000000	7.507920	10.834600	2232.057190	2040.853853	2190.899923	-1464.839973				-505.000000	200.000000	0.000000	2.173320	-12.685570	11.798100	-1461.556000	-1070.694033	-3713.090688
261				900.000000	200.000000	0.000000	0.571710	0.765680	-1.303500	-82.394570	-118.584192	163.976678	298.964333	200.974521	0.000000	300.000000	200.000000	0.000000	7.752080	10.193680	2231.217956	2174.367657	2310.799919	-1379.390975				-505.000000	200.000000	0.000000	2.354430	-12.864240	14.944259	-777.219618	1964.471464	-3067.089649
262				900.000000	200.000000	0.000000	0.358720	0.585520	-0.999350	-37.231566	-89.832244	176.078087	299.018104	200.995858	0.000000	300.000000	200.000000	0.000000	7.599480	11.017720	2231.294250	2222.051158	2190.899923	-1324.459476				-505.000000	200.000000	0.000000	3.078870	-13.042910	11.011560	833.078471	1261.517697	-3654.758149
263				900.000000	200.000000	0.000000	0.448400	0.698120	-1.694550	-41.355986	-82.746790	176.089897	299.032825	200.970147	0.000000	300.000000	200.000000	0.000000	7.172200	10.743040	2231.446838	2164.830956	2158.199924	-1403.804975	-670.470465	129.598592	0.000000	-505.000000	200.000000	0.000000	2.716650	-13.578920	14.944259	-1052.096908	2472.833562	-3479.005549
264				900.000000	200.000000	0.000000	0.403560	0.653080	-1.173150	-106.999046	-56.055331	173.684804	298.930684	200.956933	0.000000	300.000000	200.000000	0.000000	8.087800	10.712520	2232.362366	2136.220856	2387.099916	-1416.011974	-490.851190	121.848726	0.000000	-505.000000	200.000000	0.000000	3.259980	-13.578920	14.944259	-1167.912910	-211.443481	-3949.001804
265				900.000000	200.000000	0.000000	0.493240	0.596780	-1.607650	-117.808683	-74.542178	166.310556	299.018473	200.910034	0.000000	300.000000	200.000000	0.000000	7.324800	10.132640	2232.133484	2031.317153	2190.899923	-1306.148976				-505.000000	200.000000	0.000000	3.259980	-13.042910	7.865400	-672.781246	1386.114445	-3361.052144
266				900.000000	200.000000	0.000000	0.392350	0.608040	-0.608300	-51.981186	-116.910653	168.835210	299.052590	200.978460	0.000000	300.000000	200.000000	0.000000	7.507920	10.163160	2231.980896	2183.904357	2114.599926	-1361.080475	-504.645094	126.100292	0.000000	-505.000000	200.000000	0.000000	4.165530	-11.613550	22.023119	-1627.502072	-7.816131	-3947.209112
267				900.000000	200.000000	0.000000	0.381140	0.709380	-1.303500	-68.630883	-49.944880	195.447331	299.081327	200.961961	0.000000	300.000000	200.000000	0.000000	7.782600	10.071600	2230.607604	2145.757556	2049.199928	-1318.355976				-505.000000	200.000000	0.000000	3.441090	-14.293600	13.371180	-284.756028	1104.790480	-3420.997636
268				900.000000	200.000000	0.000000	0.369930	0.686860	-1.303500	-109.763559	-84.945042	149.654459	299.048130	200.896879	0.000000	300.000000	200.000000	0.000000	7.660520	10.102120	2232.972718	2002.707052	2125.499926	-1336.666476				-505.000000	200.000000	0.000000	3.078870	-10.898870	7.865400	-1122.125396	-193.766677	-3417.747060
269				900.000000	200.000000	0.000000	0.313880	0.574260	-1.607650	-130.797647	-133.013743	139.969168	299.072505	200.948162	0.000000	300.000000	200.000000	0.000000	7.507920	10.895640	2232.896424	2117.147455	2070.999928	-1440.425974	-583.737074	104.034002	0.000000	-505.000000	200.000000	0.000000	3.622200	-14.650940	18.876959	-1811.546233	1486.316551	-4185.024523
270				900.000000	200.000000	0.000000	0.459610	0.439140	-1.086250	-91.595886	-78.708167	158.969811	298.993988	200.982733	0.000000	300.000000	200.000000	0.000000	7.538440	11.139800	2231.980896	2193.441057	2245.399921	-1464.839973				-505.000000	200.000000	0.000000	2.173320	-10.362860	7.865400	-510.611421	1717.008253	-2888.469054
271				900.000000	200.000000	0.000000	0.482030	0.506700	-1.868350	-81.582960	-83.970039	163.828735	299.042758	200.965708	0.000000	300.000000	200.000000	0.000000	7.019600	11.200840	2231.828308	2155.294256	2136.399925	-1330.562976				-505.000000	200.000000	0.000000	2.354430	-12.149560	7.865400	1002.699389	1838.619294	-3418.876010
272				900.000000	200.000000	0.000000	0.269040	0.664340	-1.433850	-66.600142	-50.273346	166.605658	298.984047	200.952987	0.000000	300.000000	200.000000	0.000000	7.355320	10.682000	2231.599426	2126.684155	2267.199921	-1391.597975				-505.000000	200.000000	0.000000	-0.543330	-11.792220	10.225020	-481.097223	2144.293470	-3653.281468
273				900.000000	200.000000	0.000000	0.437190	0.630560	-1.303500	-75.897221	-92.780779	161.580719	299.008808	200.969749	0.000000	300.000000	200.000000	0.000000	7.263760	10.407320	2232.362366	2164.830956	2212.699923	-1422.115474	-684.183370	147.152342	0.000000	-505.000000	200.000000	0.000000	3.259980	-13.221580	17.303879	-914.469493	3100.567423	-3654.942195
274				900.000000	200.000000	0.000000	0.347510	0.517960	-1.564200	-16.475690	-43.251576	161.568909	298.988517	200.966203	0.000000	300.000000	200.000000	0.000000	7.721560	10.529400	2230.683898	2155.294256	2256.299921	-1367.183975	-542.704802	111.164447	0.000000	-505.000000	200.000000	0.000000	1.267770	-13.221580	22.023119	-1956.435971	830.377353	-3184.830029
275				900.000000	200.000000	0.000000	0.325090	0.540480	-1.868350	-60.089248	-72.441280	183.300021	298.954705	200.978661	0.000000	300.000000	200.000000	0.000000	7.874160	10.926160	2231.523132	2183.904357	2332.599918	-1348.873476	-458.430632	128.575243	0.000000	-505.000000	200.000000	0.000000	1.086660	-14.650940	18.876959	-1348.282226	-879.088071	-3186.172003
276				900.000000	200.000000	0.000000	0.347510	0.484180	-2.563550	-59.107380	-184.169339	185.634095	299.028173	201.008369	0.000000	300.000000	200.000000	0.000000	7.324800	10.865120	2231.980896	2250.661259	2169.099924	-1403.804975				-505.000000	200.000000	0.000000	1.992210	-10.362860	11.798100	184.599206	133.394998	-3358.407355
277				900.000000	200.000000	0.000000	0.280250	0.540480	-1.607650	-87.962875	-70.837220	176.117495	299.018607	200.952628	0.000000	300.000000	200.000000	0.000000	7.477400	10.834600	2232.438660	2126.684155	2190.899923	-1409.908474	-545.083272	160.561920	0.000000	-505.000000	200.000000	0.000000	2.535540	-12.328230	18.876959	-744.471037	756.650300	-3125.339563
278				900.000000	200.000000	0.000000	0.235410	0.619300	-1.433850	-52.372769	-59.020403	156.959971	299.106310	200.922914	0.000000	300.000000	200.000000	0.000000	7.477400	10.163160	2231.980896	2059.927254	1994.699930	-1379.390975				-505.000000	200.000000	0.000000	2.354430	-13.042910	6.292320	137.804921	1707.542140	-3830.932489
279				900.000000	200.000000	0.000000	0.425980	0.619300	-0.912450	-55.853128	-92.682827	173.630161	299.086588	200.995755	0.000000	300.000000	200.000000	0.000000	7.263760	9.644320	2231.523132	2222.051158	2038.299929	-1336.666476				-505.000000	200.000000	0.000000	1.629990	-13.936260	10.225020	-379.201079	1349.935848	-3420.513633
280				900.000000	200.000000	0.000000	0.336300	0.619300	-1.911800	-60.908985	-67.796530	176.132730	299.038170	200.961139	0.000000	300.000000	200.000000	0.000000	7.416360	11.506040	2232.514954	2145.757556	2147.299925	-1470.943473				-505.000000	200.000000	0.000000	1.267770	-13.400250	12.584640	-694.026350	1237.044492	-3302.487784
281				900.000000	200.000000	0.000000	0.403560	0.653080	-1.607650	-95.387597	-146.838705	151.997863	298.950825	200.879525	0.000000	300.000000	200.000000	0.000000	7.355320	11.506040	2233.659364	1964.560251	2343.499918	-1440.425974	-607.337512	153.835237	0.000000	-505.000000	200.000000	0.000000	1.629990	-13.936260	15.730799	-726.208622	1609.850877	-3303.025435
282				900.000000	200.000000	0.000000	0.280250	0.495440	-1.694550	-85.887120	-60.624463	164.027307	298.979407	200.901489	0.000000	300.000000	200.000000	0.000000	7.996240	11.078760	2232.133484	2012.243752	2278.099920	-1397.701475	-578.571978	167.383048	0.000000	-505.000000	200.000000	0.000000	2.535540	-12.328230	15.730799	-513.090726	1157.346028	-2655.386774
283				900.000000	200.000000	0.000000	0.470820	0.641820	-1.651100	-43.629406	-124.238214	178.423971	299.067592	200.931110	0.000000	300.000000	200.000000	0.000000	7.050120	11.322920	2232.820130	2079.000654	2081.899927	-1391.597975				-505.000000	200.000000	0.000000	3.441090	-13.757590	13.371180	326.757947	574.510451	-3361.744864
284				900.000000	200.000000	0.000000	0.347510	0.709380	-1.694550	-28.830708	-78.592140	197.891831	299.086619	200.965807	0.000000	300.000000	200.000000	0.000000	7.141680	11.231360	2231.599426	2155.294256	2038.299929	-1391.597975	-656.127965	155.488159	0.000000	-505.000000	200.000000	0.000000	1.448880	-17.509660	13.371180	-595.175819	2020.759144	-4070.075386
285				900.000000	200.000000	0.000000	0.313880	0.653080	-1.086250	-135.052729	-77.772975	166.548732	298.974348	201.004200	0.000000	300.000000	200.000000	0.000000	8.087800	10.498880	2231.752014	2241.124558	2288.999920	-1470.943473	-504.112398	222.650441	0.000000	-505.000000	200.000000	0.000000	2.173320	-12.685570	17.303879	391.940493	-15.358960	-3948.067082
286				900.000000	200.000000	0.000000	0.425980	0.664340	-1.086250	-74.281089	-117.851043	156.804427	298.979686	200.909785	0.000000	300.000000	200.000000	0.000000	7.721560	10.407320	2232.743836	2031.317153	2278.099920	-1434.322474				-505.000000	200.000000	0.000000	1.811100	-13.757590	4.719240	-137.198216	-1307.198279	-4301.520044
287				900.000000	200.000000	0.000000	0.392350	0.653080	-1.433850	-67.063829	-70.549162	202.612338	299.032990	200.987073	0.000000	300.000000	200.000000	0.000000	7.477400	10.743040	2231.828308	2202.977757	2158.199924	-1330.562976	-571.736787	144.665650	0.000000	-505.000000	200.000000	0.000000	2.535540	-11.792220	21.236579	-1175.112310	1417.261058	-3124.830889
288				900.000000	200.000000	0.000000	0.325090	0.540480	-1.260050	-95.643822	-138.864609	156.793760	299.013050	200.910532	0.000000	300.000000	200.000000	0.000000	7.324800	10.743040	2230.912780	2031.317153	2201.799923	-1489.253973	-582.623695	179.277286	0.000000	-505.000000	200.000000	0.000000	0.905550	-13.042910	21.236579	-440.079548	1648.461754	-3008.399198
289				900.000000	200.000000	0.000000	0.437190	0.608040	-1.303500	-76.824594	-113.044658	161.559775	298.930684	200.939845	0.000000	300.000000	200.000000	0.000000	7.782600	10.620960	2232.362366	2098.074055	2387.099916	-1440.425974				-505.000000	200.000000	0.000000	2.354430	-12.864240	12.584640	-1703.936402	1966.710743	-2949.601452
290				900.000000	200.000000	0.000000	0.448400	0.720640	-1.216600	-68.077167	-103.455163	161.652880	299.028306	200.982599	0.000000	300.000000	200.000000	0.000000	7.477400	9.491720	2232.286072	2193.441057	2169.099924	-1354.976975				-505.000000	200.000000	0.000000	2.354430	-12.506900	11.011560	-408.463585	-550.626543	-4065.400211
291				900.000000	200.000000	0.000000	0.358720	0.495440	-1.520750	-93.748124	-69.083462	183.223293	299.057055	200.948973	0.000000	300.000000	200.000000	0.000000	7.660520	10.620960	2230.989074	2117.147455	2103.699926	-1354.976975				-505.000000	200.000000	0.000000	-0.724440	-14.293600	8.651940	-748.397574	300.765186	-3655.640789
292				900.000000	200.000000	0.000000	0.336300	0.596780	-1.390400	-37.173007	-98.677251	161.653825	299.081578	200.897585	0.000000	300.000000	200.000000	0.000000	7.202720	11.200840	2231.217956	2002.707052	2049.199928	-1342.769976				-505.000000	200.000000	0.000000	2.897760	-13.757590	11.011560	-2105.566863	874.766641	-3772.910088
293				900.000000	200.000000	0.000000	0.381140	0.641820	-1.173150	-91.380612	-60.198045	166.468579	298.974909	200.990838	0.000000	300.000000	200.000000	0.000000	7.752080	11.200840	2232.972718	2212.514458	2288.999920	-1336.666476				-505.000000	200.000000	0.000000	0.000000	-13.221580	7.865400	-683.592568	1848.515838	-3830.913693
294				900.000000	200.000000	0.000000	0.482030	0.529220	-1.216600	-104.103555	-59.246317	144.572398	299.018976	200.905297	0.000000	300.000000	200.000000	0.000000	7.630000	11.017720	2233.277894	2021.780453	2190.899923	-1428.218974				-505.000000	200.000000	0.000000	2.354430	-12.506900	12.584640	-292.521736	1303.860706	-3536.703323
295				900.000000	200.000000	0.000000	0.414770	0.574260	-1.564200	-86.526800	-127.076862	176.009547	299.028173	200.948551	0.000000	300.000000	200.000000	0.000000	7.752080	10.559920	2231.980896	2117.147455	2169.099924	-1312.252476				-505.000000	200.000000	0.000000	1.811100	-12.506900	13.371180	-408.274815	673.141140	-3242.939363
296				900.000000	200.000000	0.000000	0.493240	0.653080	-1.738000	-115.625291	-109.882743	142.266314	299.101365	201.034077	0.000000	300.000000	200.000000	0.000000	7.568960	11.048240	2231.828308	2307.881460	2005.599930	-1306.148976				-505.000000	200.000000	0.000000	0.543330	-14.829610	13.371180	-1243.718008	-45.566146	-3656.250884
297				900.000000	200.000000	0.000000	0.347510	0.653080	-1.564200	-95.342583	-58.449486	147.236610	298.979337	200.940005	0.000000	300.000000	200.000000	0.000000	7.935200	10.651480	2231.980896	2098.074055	2278.099920	-1440.425974				-505.000000	200.000000	0.000000	2.897760	-13.757590	13.371180	-20.690059	-585.742719	-3890.398286
298				900.000000	200.000000	0.000000	0.313880	0.630560	-1.433850	-124.278626	-52.119858	154.479488	298.940486	200.995347	0.000000	300.000000	200.000000	0.000000	8.057280	10.620960	2232.438660	2222.051158	2365.299917	-1391.597975				-505.000000	200.000000	0.000000	2.354430	-12.149560	8.651940	76.234297	644.742802	-3771.340602
299				900.000000	200.000000	0.000000	0.414770	0.608040	-1.651100	-101.307889	-86.468285	171.221643	298.998974	200.965543	0.000000	300.000000	200.000000	0.000000	7.385840	9.980040	2232.209778	2155.294256	2234.499922	-1391.597975				-505.000000	200.000000	0.000000	2.716650	-13.936260	7.078860	-1074.348783	1287.167761	-3009.391875
300				900.000000	200.000000	0.000000	0.291460	0.563000	-1.955250	-115.539326	-91.239460	166.488184	299.076945	201.004165	0.000000	300.000000	200.000000	0.000000	7.355320	10.529400	2231.828308	2241.124558	2060.099928	-1361.080475				-505.000000	200.000000	0.000000	0.362220	-11.970890	10.225020	-723.540549	1426.648606	-3418.547075
301				900.000000	200.000000	0.000000	0.392350	0.427880	-1.607650	-72.497092	-90.651408	156.619360	299.057442	200.982766	0.000000	300.000000	200.000000	0.000000	7.355320	9.857960	2231.904602	2193.441057	2103.699926	-1446.529474				-505.000000	200.000000	0.000000	3.984420	-12.864240	7.865400	-546.153923	811.998554	-4183.357923
302				900.000000	200.000000	0.000000	0.291460	0.608040	-1.477300	-93.086772	-106.881863	173.759052	298.999179	200.956802	0.000000	300.000000	200.000000	0.000000	7.721560	9.735880	2232.667542	2136.220856	2234.499922	-1348.873476				-505.000000	200.000000	0.000000	1.811100	-11.970890	12.584640	-144.271769	11.037530	-2889.966097
303				900.000000	200.000000	0.000000	0.269040	0.371580	-1.738000	-87.012159	-55.056457	166.333391	299.057506	200.952791	0.000000	300.000000	200.000000	0.000000	7.752080	11.231360	2232.057190	2126.684155	2103.699926	-1300.045476				-505.000000	200.000000	0.000000	3.078870	-12.685570	5.505780	159.364641	603.892646	-3419.442638
304				900.000000	200.000000	0.000000	0.212990	0.596780	-1.998700	-69.967448	8.285773	173.829875	299.067050	200.940198	0.000000	300.000000	200.000000	0.000000	7.355320	10.926160	2231.523132	2098.074055	2081.899927	-1342.769976				-505.000000	200.000000	0.000000	1.086660	-11.256210	11.011560	-332.784333	1249.496310	-3182.950404
305				900.000000	200.000000	0.000000	0.246620	0.596780	-1.346950	-37.127993	-100.090607	183.433675	298.993781	200.940198	0.000000	300.000000	200.000000	0.000000	7.691040	11.445000	2231.523132	2098.074055	2245.399921	-1422.115474	-551.298566	158.293926	0.000000	-505.000000	200.000000	0.000000	2.173320	-13.578920	19.663499	-820.087365	910.391812	-3126.497490
306				900.000000	200.000000	0.000000	0.291460	0.506700	-1.564200	-57.144679	-61.207316	161.616505	299.082738	200.883644	0.000000	300.000000	200.000000	0.000000	7.294280	11.383960	2234.040834	1974.096951	2049.199928	-1324.459476				-505.000000	200.000000	0.000000	2.354430	-14.293600	9.438480	-979.966655	776.566383	-3362.166605
307				900.000000	200.000000	0.000000	0.425980	0.574260	-1.998700	-38.730580	-71.408735	161.539973	299.043183	200.918296	0.000000	300.000000	200.000000	0.000000	7.233240	10.315760	2232.820130	2050.390553	2136.399925	-1434.322474				-505.000000	200.000000	0.000000	3.078870	-13.757590	4.719240	94.433788	74.359043	-3420.459985
308				900.000000	200.000000	0.000000	0.504450	0.574260	-1.346950	-94.342790	-95.510137	175.916639	299.018339	201.012711	0.000000	300.000000	200.000000	0.000000	7.172200	10.407320	2231.828308	2260.197959	2190.899923	-1379.390975	-531.605118	174.636003	0.000000	-505.000000	200.000000	0.000000	2.716650	-11.434880	18.090419	-458.845348	481.297747	-3653.203150
309				900.000000	200.000000	0.000000	0.347510	0.686860	-1.303500	-109.763559	-114.417606	168.954967	298.974384	201.012711	0.000000	300.000000	200.000000	0.000000	7.477400	10.682000	2231.828308	2260.197959	2288.999920	-1306.148976	-571.524367	173.922439	0.000000	-505.000000	200.000000	0.000000	2.173320	-12.328230	19.663499	-512.776110	1308.101834	-3477.775177
310				900.000000	200.000000	0.000000	0.358720	0.540480	-1.520750	-71.790726	-74.149432	161.578239	298.974664	200.909910	0.000000	300.000000	200.000000	0.000000	7.843640	10.559920	2232.438660	2031.317153	2288.999920	-1422.115474	-539.252218	229.523150	0.000000	-505.000000	200.000000	0.000000	3.078870	-10.720200	17.303879	510.865031	592.696249	-2830.136515
311				900.000000	200.000000	0.000000	0.269040	0.551740	-1.694550	-79.548156	-100.690595	152.042979	299.013556	200.922883	0.000000	300.000000	200.000000	0.000000	7.721560	10.529400	2232.057190	2059.927254	2201.799923	-1373.287475	-651.967062	219.986159	0.000000	-505.000000	200.000000	0.000000	3.441090	-11.792220	16.517339	330.118176	2427.504847	-3066.159235
312				900.000000	200.000000	0.000000	0.437190	0.675600	-1.173150	-61.845840	-118.231854	166.441926	299.071934	200.927377	0.000000	300.000000	200.000000	0.000000	7.294280	10.285240	2231.523132	2069.463954	2070.999928	-1464.839973				-505.000000	200.000000	0.000000	4.889970	-13.400250	10.225020	-1157.479127	1020.104462	-3713.986251
313				900.000000	200.000000	0.000000	0.358720	0.709380	-1.042800	-80.422388	-59.396015	205.109198	298.998837	200.922946	0.000000	300.000000	200.000000	0.000000	7.446880	11.109280	2231.904602	2059.927254	2234.499922	-1336.666476	-566.593740	76.972768	0.000000	-505.000000	200.000000	0.000000	1.267770	-12.864240	15.730799	-1935.316713	968.918772	-3771.931900
314				900.000000	200.000000	0.000000	0.291460	0.686860	-1.824900	-98.242138	-116.690535	171.422694	299.018271	200.944407	0.000000	300.000000	200.000000	0.000000	7.660520	11.261880	2231.675720	2107.610755	2190.899923	-1458.736474	-542.610337	132.492364	0.000000	-505.000000	200.000000	0.000000	3.622200	-12.864240	14.944259	-1008.851621	562.058632	-4007.096649
315				900.000000	200.000000	0.000000	0.291460	0.585520	-1.260050	-113.891726	-86.820026	149.641507	298.949569	200.919050	0.000000	300.000000	200.000000	0.000000	7.782600	10.956680	2230.989074	2050.390553	2343.499918	-1409.908474				-505.000000	200.000000	0.000000	1.992210	-10.362860	8.651940	-973.812506	1992.360806	-3475.895552
316				900.000000	200.000000	0.000000	0.336300	0.698120	-1.042800	-56.762894	-53.406790	168.977052	299.003789	200.982699	0.000000	300.000000	200.000000	0.000000	7.263760	11.078760	2232.057190	2193.441057	2223.599922	-1336.666476				-505.000000	200.000000	0.000000	3.078870	-12.685570	0.786540	-651.724912	1934.071278	-2655.769356
317				900.000000	200.000000	0.000000	0.392350	0.675600	-1.477300	-62.160939	-111.036513	161.669060	299.125694	200.901705	0.000000	300.000000	200.000000	0.000000	7.843640	11.231360	2231.599426	2012.243752	1951.099932	-1385.494475	-565.897083	94.936259	0.000000	-505.000000	200.000000	0.000000	1.448880	-13.936260	15.730799	-1652.736637	957.959806	-3596.731440
318				900.000000	200.000000	0.000000	0.482030	0.540480	-1.520750	-87.872846	-94.425247	154.221510	299.042791	200.893036	0.000000	300.000000	200.000000	0.000000	7.233240	10.498880	2231.904602	1993.170352	2136.399925	-1477.046973				-505.000000	200.000000	0.000000	2.354430	-14.114930	4.719240	-737.900869	-544.655132	-3361.997047
319				900.000000	200.000000	0.000000	0.482030	0.641820	-1.260050	-51.265338	-64.271879	154.315756	298.964828	200.986871	0.000000	300.000000	200.000000	0.000000	7.355320	10.620960	2232.286072	2202.977757	2310.799919	-1409.908474				-505.000000	200.000000	0.000000	0.362220	-15.901630	1.573080	80.262237	1699.999311	-3304.789150
320				900.000000	200.000000	0.000000	0.336300	0.653080	-1.390400	-111.244647	-103.743221	176.164145	298.964793	200.944181	0.000000	300.000000	200.000000	0.000000	7.630000	10.437840	2232.209778	2107.610755	2310.799919	-1367.183975				-505.000000	200.000000	0.000000	1.267770	-12.506900	10.225020	170.553502	1902.133808	-3595.360488
321				900.000000	200.000000	0.000000	0.392350	0.540480	-1.477300	-67.725181	-80.640694	151.904758	299.042431	200.995960	0.000000	300.000000	200.000000	0.000000	7.660520	10.834600	2231.065368	2222.051158	2136.399925	-1385.494475				-505.000000	200.000000	0.000000	1.629990	-12.864240	12.584640	844.015639	1877.976598	-3184.519891
322				900.000000	200.000000	0.000000	0.257830	0.664340	-1.433850	-94.743854	-75.141568	144.930330	298.945080	200.961435	0.000000	300.000000	200.000000	0.000000	7.691040	10.498880	2231.828308	2145.757556	2354.399918	-1416.011974	-578.266300	119.263908	0.000000	-505.000000	200.000000	0.000000	2.173320	-12.864240	19.663499	-1587.554092	1440.671841	-3654.516147
323				900.000000	200.000000	0.000000	0.414770	0.585520	-1.738000	-114.386882	-86.387468	149.513758	298.964191	200.927631	0.000000	300.000000	200.000000	0.000000	7.507920	9.522240	2230.912780	2069.463954	2310.799919	-1361.080475	-613.368043	98.834669	0.000000	-505.000000	200.000000	0.000000	0.181110	-13.042910	18.090419	-1830.123263	1960.423336	-3243.317637
324				900.000000	200.000000	0.000000	0.302670	0.540480	-1.390400	-63.614622	-61.830578	154.407327	298.993919	200.961435	0.000000	300.000000	200.000000	0.000000	7.507920	11.261880	2231.828308	2145.757556	2245.399921	-1379.390975				-505.000000	200.000000	0.000000	0.362220	-13.042910	7.078860	-209.580162	1959.914341	-3419.564422
325				900.000000	200.000000	0.000000	0.269040	0.731900	-1.477300	-96.027277	-111.024577	185.945769	299.062005	200.970279	0.000000	300.000000	200.000000	0.000000	7.202720	11.170320	2231.141662	2164.830956	2092.799927	-1318.355976	-526.818594	214.020825	0.000000	-505.000000	200.000000	0.000000	0.181110	-11.970890	22.809659	319.810240	497.674697	-3770.997178
326				900.000000	200.000000	0.000000	0.347510	0.641820	-1.998700	-116.359063	-93.507190	171.322739	298.999316	200.973755	0.000000	300.000000	200.000000	0.000000	7.233240	11.414480	2232.972718	2174.367657	2234.499922	-1342.769976	-644.546766	145.981148	0.000000	-505.000000	200.000000	0.000000	1.811100	-14.650940	22.809659	-1232.151608	3183.014162	-3597.438649
327				900.000000	200.000000	0.000000	0.336300	0.540480	-1.564200	-87.917861	-113.713527	161.601466	298.969852	200.909847	0.000000	300.000000	200.000000	0.000000	7.721560	11.200840	2232.591248	2031.317153	2299.899920	-1336.666476				-505.000000	200.000000	0.000000	3.078870	-15.008280	7.078860	-2065.744728	1132.679822	-4009.087877
328				900.000000	200.000000	0.000000	0.571710	0.596780	-1.042800	-101.141377	-32.705154	175.867901	298.998700	200.944440	0.000000	300.000000	200.000000	0.000000	7.843640	10.590440	2231.599426	2107.610755	2234.499922	-1391.597975				-505.000000	200.000000	0.000000	3.984420	-11.792220	13.371180	-596.661532	-1579.486563	-4299.828773
329				900.000000	200.000000	0.000000	0.414770	0.495440	-1.911800	-61.989010	-116.621654	190.394205	299.076850	200.970080	0.000000	300.000000	200.000000	0.000000	7.568960	10.254720	2231.599426	2164.830956	2060.099928	-1330.562976				-505.000000	200.000000	0.000000	-0.543330	-11.792220	14.157719	98.297402	1610.281308	-3535.793270
330				900.000000	200.000000	0.000000	0.302670	0.686860	-1.607650	-21.626993	-86.958385	183.459381	299.043085	201.033723	0.000000	300.000000	200.000000	0.000000	7.080640	10.315760	2232.591248	2307.881460	2136.399925	-1367.183975				-505.000000	200.000000	0.000000	3.441090	-10.898870	7.865400	-543.045386	-348.254616	-3359.031939
331				900.000000	200.000000	0.000000	0.392350	0.517960	-1.477300	-40.508843	-29.980994	163.932115	299.091907	200.897033	0.000000	300.000000	200.000000	0.000000	7.263760	10.559920	2232.591248	2002.707052	2027.399929	-1409.908474				-505.000000	200.000000	0.000000	4.165530	-14.114930	13.371180	-853.024715	928.384611	-3420.886034
332				900.000000	200.000000	0.000000	0.425980	0.596780	-1.868350	-110.037707	-96.859810	163.970577	299.048130	200.884067	0.000000	300.000000	200.000000	0.000000	7.507920	10.590440	2232.972718	1974.096951	2125.499926	-1422.115474				-505.000000	200.000000	0.000000	-0.362220	-10.362860	11.798100	-278.664802	1866.701637	-3358.219001
333				900.000000	200.000000	0.000000	0.358720	0.709380	-1.824900	-65.150523	-83.998512	147.277356	299.008910	200.931205	0.000000	300.000000	200.000000	0.000000	7.080640	9.949520	2232.591248	2079.000654	2212.699923	-1391.597975				-505.000000	200.000000	0.000000	-0.362220	-13.578920	12.584640	-473.205668	1203.105174	-4007.456127
334				900.000000	200.000000	0.000000	0.425980	0.596780	-1.303500	-65.226690	-112.583031	149.512616	299.057248	200.948778	0.000000	300.000000	200.000000	0.000000	7.355320	10.193680	2231.446838	2117.147455	2103.699926	-1391.597975	-575.496851	91.355330	0.000000	-505.000000	200.000000	0.000000	1.811100	-12.864240	18.876959	-2050.881022	1330.766191	-2890.813887
335				900.000000	200.000000	0.000000	0.280250	0.551740	-1.651100	-67.441551	-70.796811	166.489326	298.984429	200.986803	0.000000	300.000000	200.000000	0.000000	7.782600	11.414480	2232.438660	2202.977757	2267.199921	-1397.701475				-505.000000	200.000000	0.000000	2.354430	-12.864240	6.292320	-1125.359778	-546.147985	-3419.554241
336				900.000000	200.000000	0.000000	0.212990	0.540480	-1.477300	-132.053665	-118.848378	137.632615	298.950323	200.931205	0.000000	300.000000	200.000000	0.000000	7.416360	9.552760	2232.591248	2079.000654	2343.499918	-1470.943473	-508.366015	135.184475	0.000000	-505.000000	200.000000	0.000000	3.259980	-13.042910	15.730799	-1019.600020	52.950107	-2597.378861
337				900.000000	200.000000	0.000000	0.425980	0.630560	-1.651100	-36.052032	-102.127823	178.459953	299.043020	201.003891	0.000000	300.000000	200.000000	0.000000	7.294280	11.475520	2232.438660	2241.124558	2136.399925	-1477.046973				-505.000000	200.000000	0.000000	3.259980	-11.792220	13.371180	-480.845530	-77.380621	-3829.818029
338				900.000000	200.000000	0.000000	0.504450	0.664340	-1.260050	-74.461146	-80.393044	163.952113	299.081955	200.969848	0.000000	300.000000	200.000000	0.000000	7.446880	11.536560	2232.133484	2164.830956	2049.199928	-1342.769976				-505.000000	200.000000	0.000000	2.716650	-13.400250	6.292320	-1389.425747	227.354128	-3126.371399
339				900.000000	200.000000	0.000000	0.482030	0.641820	-1.173150	-79.319021	-120.078365	137.448135	299.018640	200.965411	0.000000	300.000000	200.000000	0.000000	7.477400	10.987200	2232.514954	2155.294256	2190.899923	-1458.736474				-505.000000	200.000000	0.000000	3.622200	-11.077540	13.371180	-437.600244	33.271456	-3535.448281
340				900.000000	200.000000	0.000000	0.235410	0.698120	-1.607650	-65.389139	-114.584438	147.394633	299.077198	200.892822	0.000000	300.000000	200.000000	0.000000	7.355320	10.346280	2232.438660	1993.170352	2060.099928	-1385.494475	-527.530174	139.583826	0.000000	-505.000000	200.000000	0.000000	2.354430	-12.685570	16.517339	-997.914453	372.138523	-4124.313867
341				900.000000	200.000000	0.000000	0.414770	0.653080	-1.564200	-87.301523	-81.483132	168.853870	299.032693	200.970279	0.000000	300.000000	200.000000	0.000000	7.477400	10.712520	2231.141662	2164.830956	2158.199924	-1354.976975				-505.000000	200.000000	0.000000	3.622200	-11.077540	9.438480	-785.362865	832.423632	-3535.448281
342				900.000000	200.000000	0.000000	0.302670	0.506700	-1.260050	-8.583217	-153.139263	159.195232	299.096234	200.991617	0.000000	300.000000	200.000000	0.000000	7.294280	10.651480	2231.217956	2212.514458	2016.499929	-1428.218974				-505.000000	200.000000	0.000000	1.992210	-11.970890	14.944259	-723.163009	1456.109365	-3477.421573
343				900.000000	200.000000	0.000000	0.257830	0.675600	-1.651100	-90.484708	-74.939526	183.495364	298.989070	200.952856	0.000000	300.000000	200.000000	0.000000	7.233240	10.468360	2231.904602	2126.684155	2256.299921	-1342.769976				-505.000000	200.000000	0.000000	1.992210	-12.506900	2.359620	-177.523736	1998.332218	-3301.697950
344				900.000000	200.000000	0.000000	0.347510	0.619300	-1.694550	-68.724975	-83.658110	152.024515	299.028106	200.952889	0.000000	300.000000	200.000000	0.000000	7.355320	10.620960	2231.828308	2126.684155	2169.099924	-1446.529474	-563.773345	165.959831	0.000000	-505.000000	200.000000	0.000000	1.086660	-14.472270	18.876959	-642.574893	1109.462039	-3949.675728
345				900.000000	200.000000	0.000000	0.325090	0.653080	-0.999350	-70.634217	-93.513330	144.850177	299.013724	200.965444	0.000000	300.000000	200.000000	0.000000	7.691040	10.559920	2232.438660	2155.294256	2201.799923	-1409.908474				-505.000000	200.000000	0.000000	1.992210	-13.578920	14.157719	-1399.607837	-1.414289	-3831.412185
346				900.000000	200.000000	0.000000	0.302670	0.675600	-1.129700	-65.821356	-112.732729	171.400609	299.018540	200.974054	0.000000	300.000000	200.000000	0.000000	7.630000	9.796920	2232.286072	2174.367657	2190.899923	-1361.080475				-505.000000	200.000000	0.000000	1.811100	-13.042910	14.944259	-93.134928	1334.498324	-3948.377220
347				900.000000	200.000000	0.000000	0.336300	0.585520	-1.868350	-86.378213	-118.496638	197.788255	298.935094	201.017193	0.000000	300.000000	200.000000	0.000000	7.446880	11.200840	2231.370544	2269.734659	2376.199917	-1367.183975				-505.000000	200.000000	0.000000	1.629990	-12.328230	3.146160	-282.465493	2549.783751	-3184.011218
348				900.000000	200.000000	0.000000	0.347510	0.551740	-1.651100	-95.585263	-93.830458	192.925906	298.964580	200.893097	0.000000	300.000000	200.000000	0.000000	7.355320	10.712520	2231.752014	1993.170352	2310.799919	-1489.253973				-505.000000	200.000000	0.000000	1.267770	-13.757590	11.798100	95.000097	1635.500940	-3420.315097
349				900.000000	200.000000	0.000000	0.392350	0.551740	-1.042800	-123.098775	-75.978809	161.553870	299.033222	200.927029	0.000000	300.000000	200.000000	0.000000	8.209880	11.536560	2232.362366	2069.463954	2158.199924	-1361.080475				-505.000000	200.000000	0.000000	0.905550	-12.685570	13.371180	739.073882	860.505975	-3184.292378
350				900.000000	200.000000	0.000000	0.403560	0.653080	-1.607650	-87.346537	-111.376916	149.588202	298.993506	200.966104	0.000000	300.000000	200.000000	0.000000	7.599480	11.383960	2230.912780	2155.294256	2245.399921	-1324.459476				-505.000000	200.000000	0.000000	1.992210	-14.829610	6.292320	-896.836311	-524.230054	-3362.646301
351				900.000000	200.000000	0.000000	0.381140	0.574260	-1.520750	-94.522846	-105.468507	171.225068	299.033089	200.939973	0.000000	300.000000	200.000000	0.000000	7.385840	10.834600	2232.057190	2098.074055	2158.199924	-1458.736474	-573.063992	176.244128	0.000000	-505.000000	200.000000	0.000000	2.173320	-14.472270	17.303879	-411.068735	1177.771106	-3891.018562
352				900.000000	200.000000	0.000000	0.347510	0.472920	-1.738000	-127.064810	-119.079491	180.804303	299.043085	200.918390	0.000000	300.000000	200.000000	0.000000	7.385840	10.651480	2232.591248	2050.390553	2136.399925	-1367.183975				-505.000000	200.000000	0.000000	0.362220	-11.970890	14.157719	-1302.305942	1422.916474	-4240.964456
353				900.000000	200.000000	0.000000	0.403560	0.461660	-1.129700	-82.672466	-81.425589	156.639162	298.950359	200.943988	0.000000	300.000000	200.000000	0.000000	7.294280	10.224200	2232.667542	2107.610755	2343.499918	-1300.045476				-505.000000	200.000000	0.000000	3.259980	-13.578920	13.371180	-588.958747	1248.319453	-3596.537212
354				900.000000	200.000000	0.000000	0.392350	0.551740	-1.086250	-86.959018	-45.542580	137.457269	299.013724	200.965444	0.000000	300.000000	200.000000	0.000000	7.294280	10.468360	2232.438660	2155.294256	2201.799923	-1348.873476	-576.714227	107.031228	0.000000	-505.000000	200.000000	0.000000	2.716650	-14.114930	14.157719	-1316.225800	1015.309908	-3420.770123
355				900.000000	200.000000	0.000000	0.437190	0.517960	-1.173150	-80.399046	-123.297824	171.114641	299.052655	200.914306	0.000000	300.000000	200.000000	0.000000	7.691040	10.682000	2232.133484	2040.853853	2114.599926	-1336.666476				-505.000000	200.000000	0.000000	1.448880	-13.221580	3.146160	-452.338103	2030.462688	-3596.053209
356				900.000000	200.000000	0.000000	0.425980	0.664340	-1.738000	-82.997363	-102.047006	135.117487	299.013589	200.982666	0.000000	300.000000	200.000000	0.000000	7.752080	10.895640	2232.133484	2193.441057	2201.799923	-1385.494475				-505.000000	200.000000	0.000000	1.811100	-12.149560	14.157719	192.490761	1732.954772	-3653.808938
357				900.000000	200.000000	0.000000	0.392350	0.686860	-1.607650	-81.934946	-55.189618	154.450552	299.037907	200.952856	0.000000	300.000000	200.000000	0.000000	7.477400	9.766400	2231.904602	2126.684155	2147.299925	-1373.287475				-505.000000	200.000000	0.000000	2.354430	-15.365620	8.651940	-1160.713510	909.882817	-3774.392643
358				900.000000	200.000000	0.000000	0.291460	0.596780	-1.477300	-85.509398	-106.881863	168.929260	298.930319	200.944440	0.000000	300.000000	200.000000	0.000000	7.141680	9.857960	2231.599426	2107.610755	2387.099916	-1361.080475				-505.000000	200.000000	0.000000	2.897760	-13.936260	12.584640	-1537.172328	1668.693832	-3420.615054
359				900.000000	200.000000	0.000000	0.358720	0.529220	-1.216600	-23.692950	-54.168411	154.338787	298.891092	200.948843	0.000000	300.000000	200.000000	0.000000	7.446880	11.628120	2231.294250	2117.147455	2474.299913	-1361.080475	-542.959534	188.883151	0.000000	-505.000000	200.000000	0.000000	2.354430	-13.936260	23.596199	-262.315383	895.700714	-3890.524377
360				900.000000	200.000000	0.000000	0.336300	0.495440	-1.564200	-117.916319	-88.383677	166.378899	299.008740	200.956998	0.000000	300.000000	200.000000	0.000000	7.477400	11.261880	2232.209778	2136.220856	2212.699923	-1348.873476				-505.000000	200.000000	0.000000	1.086660	-13.578920	14.157719	-241.447818	2837.350692	-3596.363347
361				900.000000	200.000000	0.000000	0.437190	0.630560	-1.694550	-104.446060	-112.680982	159.171059	299.042856	200.969881	0.000000	300.000000	200.000000	0.000000	7.507920	11.231360	2232.057190	2164.830956	2136.399925	-1397.701475				-505.000000	200.000000	0.000000	1.267770	-11.613550	9.438480	456.179190	842.320176	-3359.536305
362				900.000000	200.000000	0.000000	0.392350	0.664340	-1.303500	-66.465100	-90.934267	190.574510	299.047446	200.978728	0.000000	300.000000	200.000000	0.000000	7.630000	10.956680	2231.370544	2183.904357	2125.499926	-1367.183975				-505.000000	200.000000	0.000000	4.527750	-12.328230	8.651940	-629.473036	1176.085253	-2655.546150
363				900.000000	200.000000	0.000000	0.269040	0.608040	-1.477300	-56.902000	-95.826667	193.059560	299.017969	200.966071	0.000000	300.000000	200.000000	0.000000	7.019600	11.475520	2230.989074	2155.294256	2190.899923	-1373.287475	-605.386164	177.085000	0.000000	-505.000000	200.000000	0.000000	3.441090	-14.829610	18.876959	-432.565532	1894.985539	-3421.506310
364				900.000000	200.000000	0.000000	0.403560	0.608040	-1.738000	-85.315797	-80.859870	180.871897	299.067209	200.910127	0.000000	300.000000	200.000000	0.000000	7.477400	10.712520	2231.904602	2031.317153	2081.899927	-1391.597975				-505.000000	200.000000	0.000000	2.173320	-13.042910	14.944259	-324.766932	1577.720407	-4007.150297
365				900.000000	200.000000	0.000000	0.313880	0.675600	-1.738000	-78.513146	-127.826547	152.111715	299.023756	200.926744	0.000000	300.000000	200.000000	0.000000	7.691040	10.651480	2233.049012	2069.463954	2179.999924	-1324.459476	-453.096269	123.295613	0.000000	-505.000000	200.000000	0.000000	1.629990	-13.221580	14.944259	-1146.290267	-775.662828	-3713.555895
366				900.000000	200.000000	0.000000	0.482030	0.664340	-1.433850	-58.559082	-94.506064	156.746360	299.076693	200.944601	0.000000	300.000000	200.000000	0.000000	7.019600	10.743040	2231.217956	2107.610755	2060.099928	-1324.459476	-524.524193	174.745421	0.000000	-505.000000	200.000000	0.000000	3.441090	-12.328230	15.730799	-397.274724	307.131157	-3595.364796
367				900.000000	200.000000	0.000000	0.493240	0.596780	-1.564200	-65.496775	-130.308256	187.997497	299.032858	200.974387	0.000000	300.000000	200.000000	0.000000	7.233240	10.559920	2231.523132	2174.367657	2158.199924	-1354.976975	-571.220745	217.452550	0.000000	-505.000000	200.000000	0.000000	2.716650	-13.042910	21.236579	370.632465	1406.302092	-3478.496875
368				900.000000	200.000000	0.000000	0.347510	0.653080	-1.390400	-111.244647	-63.677089	161.694571	299.037907	200.940038	0.000000	300.000000	200.000000	0.000000	7.385840	9.705360	2231.904602	2098.074055	2147.299925	-1397.701475				-505.000000	200.000000	0.000000	3.803310	-13.578920	13.371180	453.385270	1480.582571	-3420.348383
369				900.000000	200.000000	0.000000	0.336300	0.563000	-1.607650	-111.158683	-73.145359	144.754789	299.028173	200.957096	0.000000	300.000000	200.000000	0.000000	7.538440	9.705360	2231.980896	2136.220856	2169.099924	-1452.632974				-505.000000	200.000000	0.000000	3.441090	-11.792220	9.438480	-1639.320165	445.672575	-3359.879728
370				900.000000	200.000000	0.000000	0.257830	0.653080	-1.086250	-78.765306	-110.926626	152.148839	299.023756	200.952368	0.000000	300.000000	200.000000	0.000000	7.630000	9.369640	2233.049012	2126.684155	2179.999924	-1379.390975				-505.000000	200.000000	0.000000	3.803310	-12.328230	5.505780	180.987284	294.916769	-2890.464590
371				900.000000	200.000000	0.000000	0.403560	0.653080	-1.520750	-91.277039	-136.787582	173.684804	298.969500	201.042623	0.000000	300.000000	200.000000	0.000000	7.813120	10.743040	2231.828308	2326.954861	2299.899920	-1354.976975	-580.822715	183.611875	0.000000	-505.000000	200.000000	0.000000	2.535540	-13.221580	20.450039	-335.137791	1550.577491	-3419.907845
372				900.000000	200.000000	0.000000	0.414770	0.765680	-1.173150	-90.300587	-97.044718	188.235869	299.032593	201.017402	0.000000	300.000000	200.000000	0.000000	7.752080	11.139800	2230.912780	2269.734659	2158.199924	-1348.873476	-594.823752	181.666806	0.000000	-505.000000	200.000000	0.000000	2.354430	-13.400250	18.876959	-346.074959	1695.599317	-3478.807013
373				900.000000	200.000000	0.000000	0.302670	0.551740	-1.346950	-79.188042	-102.398746	176.104739	298.999453	200.905297	0.000000	300.000000	200.000000	0.000000	7.660520	10.682000	2233.277894	2021.780453	2234.499922	-1495.357473				-505.000000	200.000000	0.000000	1.629990	-13.578920	13.371180	-241.510741	1346.950142	-3831.383208
374				900.000000	200.000000	0.000000	0.325090	0.574260	-1.129700	-98.138249	-144.051804	115.860953	299.042791	200.931492	0.000000	300.000000	200.000000	0.000000	7.782600	11.261880	2231.904602	2079.000654	2136.399925	-1416.011974				-505.000000	200.000000	0.000000	0.362220	-12.685570	11.798100	-1229.923996	894.875724	-3184.248912
375				900.000000	200.000000	0.000000	0.425980	0.608040	-1.738000	-109.438978	-61.519246	166.390709	299.018607	200.918453	0.000000	300.000000	200.000000	0.000000	7.477400	11.048240	2232.438660	2050.390553	2190.899923	-1367.183975				-505.000000	200.000000	0.000000	2.897760	-12.149560	4.719240	-734.792333	1278.448074	-3536.407673
376				900.000000	200.000000	0.000000	0.336300	0.653080	-1.738000	-111.604761	-149.013683	161.706184	299.071998	200.995687	0.000000	300.000000	200.000000	0.000000	7.538440	10.834600	2231.675720	2222.051158	2070.999928	-1361.080475				-505.000000	200.000000	0.000000	2.173320	-13.578920	9.438480	916.334662	389.815326	-4183.891266
377				900.000000	200.000000	0.000000	0.291460	0.585520	-1.303500	-138.059921	-101.977527	176.147768	298.960372	200.922410	0.000000	300.000000	200.000000	0.000000	7.874160	10.376800	2233.201600	2059.927254	2321.699919	-1397.701475				-505.000000	200.000000	0.000000	2.173320	-12.685570	8.651940	-2040.887702	920.841782	-4124.299378
378				900.000000	200.000000	0.000000	0.347510	0.563000	-1.477300	-131.126291	-68.662242	151.972156	298.960229	200.913994	0.000000	300.000000	200.000000	0.000000	7.446880	9.644320	2232.896424	2040.853853	2321.699919	-1336.666476				-505.000000	200.000000	0.000000	3.259980	-12.328230	12.584640	-165.894413	1249.065879	-4124.047195
379				900.000000	200.000000	0.000000	0.358720	0.472920	-1.694550	-70.732373	-73.987798	147.057448	299.062358	200.952824	0.000000	300.000000	200.000000	0.000000	7.355320	10.437840	2231.980896	2126.684155	2092.799927	-1287.838477				-505.000000	200.000000	0.000000	4.165530	-15.901630	6.292320	-382.624231	1067.672456	-3951.278500
380				900.000000	200.000000	0.000000	0.369930	0.551740	-1.216600	-99.155651	-100.223769	168.806078	299.047805	200.939909	0.000000	300.000000	200.000000	0.000000	6.989080	10.285240	2232.209778	2098.074055	2125.499926	-1306.148976	-641.743837	142.546848	0.000000	-505.000000	200.000000	0.000000	1.448880	-13.042910	15.730799	-903.784018	2151.089872	-3537.139552
381				900.000000	200.000000	0.000000	0.347510	0.563000	-1.738000	-131.396376	-73.485761	151.972156	299.004027	200.995279	0.000000	300.000000	200.000000	0.000000	7.477400	10.224200	2232.591248	2222.051158	2223.599922	-1330.562976	-553.589684	150.223005	0.000000	-505.000000	200.000000	0.000000	2.716650	-11.077540	18.090419	-900.486712	879.007769	-3476.631739
382				900.000000	200.000000	0.000000	0.257830	0.585520	-1.390400	-77.841996	-44.786157	135.218387	299.013724	200.909910	0.000000	300.000000	200.000000	0.000000	7.752080	11.475520	2232.438660	2031.317153	2201.799923	-1385.494475				-505.000000	200.000000	0.000000	2.716650	-11.256210	2.359620	477.235525	2087.066363	-3535.545395
383				900.000000	200.000000	0.000000	0.403560	0.743160	-1.433850	-55.313274	-126.736459	161.720277	298.978883	200.957522	0.000000	300.000000	200.000000	0.000000	7.996240	11.536560	2230.989074	2136.220856	2278.099920	-1361.080475	-493.544869	170.541637	0.000000	-505.000000	200.000000	0.000000	1.086660	-13.042910	18.876959	-556.084319	-216.238035	-4183.295660
384				900.000000	200.000000	0.000000	0.470820	0.641820	-1.607650	-39.563861	-88.816833	168.785330	299.022955	201.017263	0.000000	300.000000	200.000000	0.000000	7.416360	11.109280	2231.217956	2269.734659	2179.999924	-1361.080475				-505.000000	200.000000	0.000000	3.078870	-13.042910	12.584640	-1135.667714	1392.594852	-2891.084866
385				900.000000	200.000000	0.000000	0.369930	0.675600	-2.129050	-82.938804	-74.045340	173.740588	299.023189	200.910189	0.000000	300.000000	200.000000	0.000000	7.111160	10.743040	2231.752014	2031.317153	2179.999924	-1318.355976				-505.000000	200.000000	0.000000	0.543330	-13.042910	7.078860	137.867844	1020.965324	-2597.161529
386				900.000000	200.000000	0.000000	0.291460	0.641820	-1.998700	-104.297473	-86.133081	176.200127	298.994125	200.965510	0.000000	300.000000	200.000000	0.000000	7.721560	10.376800	2232.286072	2155.294256	2245.399921	-1379.390975	-514.263901	161.239586	0.000000	-505.000000	200.000000	0.000000	1.992210	-14.829610	14.157719	-548.759073	131.155719	-3597.622695
387				900.000000	200.000000	0.000000	0.347510	0.551740	-1.433850	-83.298601	-124.428320	139.913384	298.989035	200.901612	0.000000	300.000000	200.000000	0.000000	7.385840	10.163160	2231.828308	2012.243752	2256.299921	-1428.218974				-505.000000	200.000000	0.000000	4.165530	-11.792220	14.157719	-596.598609	529.928162	-3653.658177
388				900.000000	200.000000	0.000000	0.414770	0.551740	-1.346950	-91.249633	-101.949054	166.349963	299.062293	200.944343	0.000000	300.000000	200.000000	0.000000	7.416360	10.376800	2231.828308	2107.610755	2092.799927	-1397.701475	-601.067603	182.597456	0.000000	-505.000000	200.000000	0.000000	3.259980	-14.114930	15.730799	-273.755936	1511.220188	-3773.278182
389				900.000000	200.000000	0.000000	0.347510	0.731900	-1.260050	-67.658495	-28.336525	137.671272	299.018775	200.909754	0.000000	300.000000	200.000000	0.000000	7.660520	9.980040	2232.820130	2031.317153	2190.899923	-1361.080475	-613.944582	160.316466	0.000000	-505.000000	200.000000	0.000000	1.629990	-14.472270	22.023119	-873.955204	2399.299510	-3186.045912
390				900.000000	200.000000	0.000000	0.425980	0.664340	-1.477300	-70.665687	-137.751246	176.081708	298.911526	200.879736	0.000000	300.000000	200.000000	0.000000	7.294280	9.888480	2233.125306	1964.560251	2430.699915	-1348.873476	-546.250620	171.278229	0.000000	-505.000000	200.000000	0.000000	2.716650	-13.936260	21.236579	-609.952158	876.022063	-3185.624171
391				900.000000	200.000000	0.000000	0.437190	0.630560	-1.520750	-100.245473	-117.908586	171.219359	299.023389	200.956998	0.000000	300.000000	200.000000	0.000000	7.752080	9.888480	2232.209778	2136.220856	2179.999924	-1385.494475				-505.000000	200.000000	0.000000	0.181110	-13.578920	2.359620	-705.655673	1577.641843	-3596.290903
392				900.000000	200.000000	0.000000	0.358720	0.619300	-1.607650	-40.491235	-124.728314	192.977123	299.042496	200.983069	0.000000	300.000000	200.000000	0.000000	7.294280	10.010560	2231.217956	2193.441057	2136.399925	-1373.287475				-505.000000	200.000000	0.000000	2.173320	-13.042910	11.798100	-440.834626	2773.836179	-2538.547830
393				900.000000	200.000000	0.000000	0.358720	0.675600	-1.651100	-82.443647	-79.094176	154.474921	299.018171	200.918861	0.000000	300.000000	200.000000	0.000000	7.599480	10.559920	2231.446838	2050.390553	2190.899923	-1354.976975	-533.728037	214.636681	0.000000	-505.000000	200.000000	0.000000	1.448880	-12.328230	28.315439	414.444061	813.446976	-3242.740827
394				900.000000	200.000000	0.000000	0.470820	0.653080	-1.086250	-78.765306	-114.631584	137.470221	299.037841	200.940102	0.000000	300.000000	200.000000	0.000000	7.477400	10.926160	2231.752014	2098.074055	2147.299925	-1452.632974	-555.589403	156.113710	0.000000	-505.000000	200.000000	0.000000	1.086660	-14.114930	14.157719	-621.329788	716.230575	-3655.616119
395				900.000000	200.000000	0.000000	0.403560	0.698120	-1.477300	-113.500459	-86.168291	161.678390	299.033089	200.927155	0.000000	300.000000	200.000000	0.000000	7.599480	11.170320	2232.057190	2069.463954	2158.199924	-1403.804975	-568.054591	135.184475	0.000000	-505.000000	200.000000	0.000000	3.078870	-13.042910	15.730799	-1019.600020	991.899124	-2773.596669
396				900.000000	200.000000	0.000000	0.448400	0.630560	-1.173150	-75.762178	-57.901842	173.617406	299.028239	201.008300	0.000000	300.000000	200.000000	0.000000	7.416360	11.170320	2232.133484	2250.661259	2169.099924	-1373.287475				-505.000000	200.000000	0.000000	-0.362220	-14.114930	11.798100	-1084.782566	1866.701637	-3831.732504
397				900.000000	200.000000	0.000000	0.246620	0.619300	-1.260050	-40.131121	-69.775605	188.273939	299.047544	200.965807	0.000000	300.000000	200.000000	0.000000	7.050120	10.773560	2231.599426	2155.294256	2125.499926	-1470.943473				-505.000000	200.000000	0.000000	1.267770	-14.114930	13.371180	-2242.816738	706.018036	-3655.630608
398				900.000000	200.000000	0.000000	0.459610	0.641820	-1.390400	-87.585153	-88.557247	176.025924	299.003823	200.986938	0.000000	300.000000	200.000000	0.000000	7.813120	10.437840	2232.133484	2202.977757	2223.599922	-1507.564473	-577.294774	183.384983	0.000000	-505.000000	200.000000	0.000000	3.441090	-12.864240	18.876959	-313.640994	1364.705510	-2949.688384
399				900.000000	200.000000	0.000000	0.392350	0.653080	-1.564200	-91.322053	-34.966147	161.648117	299.013691	200.927029	0.000000	300.000000	200.000000	0.000000	7.660520	10.254720	2232.362366	2069.463954	2201.799923	-1391.597975				-505.000000	200.000000	0.000000	0.362220	-12.328230	15.730799	-860.538731	2481.983680	-3360.142092
400				900.000000	200.000000	0.000000	0.392350	0.686860	-1.651100	-122.185263	-151.402639	185.776133	299.047902	200.952628	0.000000	300.000000	200.000000	0.000000	7.752080	10.529400	2232.438660	2126.684155	2125.499926	-1367.183975				-505.000000	200.000000	0.000000	1.448880	-11.077540	9.438480	-1132.810871	-626.908870	-3124.065725
401				900.000000	200.000000	0.000000	0.482030	0.698120	-1.477300	-129.582580	-175.521175	197.741997	299.002049	200.971575	0.000000	300.000000	200.000000	0.000000	7.202720	10.437840	2228.166196	2164.830956	2223.599922	-1318.355976	-606.835970	137.348458	0.000000	-505.000000	200.000000	0.000000	0.905550	-13.578920	14.944259	-936.280906	1521.863158	-3361.372463
402				900.000000	200.000000	0.000000	0.336300	0.619300	-1.390400	-80.471466	-174.666800	139.987828	299.028803	200.947935	0.000000	300.000000	200.000000	0.000000	7.141680	9.766400	2233.430482	2117.147455	2169.099924	-1385.494475				-505.000000	200.000000	0.000000	1.267770	-12.864240	13.371180	612.446559	-884.822052	-3243.235012
403				900.000000	200.000000	0.000000	0.369930	0.585520	-1.651100	-90.173672	-69.423864	135.102252	299.023690	200.931078	0.000000	300.000000	200.000000	0.000000	7.843640	11.017720	2232.896424	2079.000654	2179.999924	-1318.355976				-505.000000	200.000000	0.000000	1.448880	-13.757590	8.651940	-484.331606	1892.667695	-3302.841389
404				900.000000	200.000000	0.000000	0.280250	0.608040	-1.607650	-129.406586	-131.628859	166.541685	299.033089	200.995517	0.000000	300.000000	200.000000	0.000000	7.416360	9.919000	2232.057190	2222.051158	2158.199924	-1348.873476				-505.000000	200.000000	0.000000	1.811100	-13.578920	3.932700	-1632.057842	1212.378286	-3420.189006
405				900.000000	200.000000	0.000000	0.347510	0.596780	-1.607650	-81.623911	-63.475047	137.545611	299.037644	200.995858	0.000000	300.000000	200.000000	0.000000	7.141680	11.109280	2231.294250	2222.051158	2147.299925	-1409.908474				-505.000000	200.000000	0.000000	2.173320	-12.149560	7.865400	-155.460630	391.308179	-3536.349718
406				900.000000	200.000000	0.000000	0.336300	0.765680	-1.477300	-58.451445	-58.068675	169.039883	298.999145	200.961106	0.000000	300.000000	200.000000	0.000000	7.294280	11.109280	2232.591248	2145.757556	2234.499922	-1379.390975				-505.000000	200.000000	0.000000	0.905550	-12.685570	8.651940	-2272.519706	864.984533	-2773.083687
407				900.000000	200.000000	0.000000	0.381140	0.596780	-1.520750	-97.616003	-105.468507	135.101110	298.896618	200.965378	0.000000	300.000000	200.000000	0.000000	8.026760	10.804080	2232.591248	2155.294256	2463.399914	-1373.287475				-505.000000	200.000000	0.000000	2.716650	-9.469510	10.225020	933.425979	-41.518018	-3005.152929
408				900.000000	200.000000	0.000000	0.347510	0.585520	-1.260050	-61.624833	-43.534435	142.354459	298.998837	200.940038	0.000000	300.000000	200.000000	0.000000	7.599480	10.437840	2231.904602	2098.074055	2234.499922	-1397.701475				-505.000000	200.000000	0.000000	-0.181110	-11.613550	11.011560	-354.406976	133.079003	-2948.211704
409				900.000000	200.000000	0.000000	0.336300	0.686860	-1.520750	-61.742267	-103.621996	193.063181	299.086682	200.974287	0.000000	300.000000	200.000000	0.000000	7.019600	10.682000	2231.752014	2174.367657	2038.299929	-1293.941977	-563.380060	78.566875	0.000000	-505.000000	200.000000	0.000000	1.086660	-13.936260	21.236579	-2578.824190	1239.792767	-3714.190660
410				900.000000	200.000000	0.000000	0.369930	0.664340	-1.781450	-103.145028	-74.368608	152.043175	299.008706	200.935669	0.000000	300.000000	200.000000	0.000000	7.385840	10.712520	2232.133484	2088.537354	2212.699923	-1373.287475	-519.757384	211.085702	0.000000	-505.000000	200.000000	0.000000	2.897760	-14.650940	14.157719	156.948260	208.930899	-3186.316891
411				900.000000	200.000000	0.000000	0.392350	0.743160	-1.260050	-115.441171	-96.040646	147.273930	298.984186	200.910127	0.000000	300.000000	200.000000	0.000000	7.691040	10.132640	2231.904602	2031.317153	2267.199921	-1458.736474				-505.000000	200.000000	0.000000	1.629990	-11.792220	3.932700	213.295403	1886.187288	-3770.943531
412				900.000000	200.000000	0.000000	0.515660	0.574260	-1.477300	-98.498362	-95.850539	180.724346	299.057216	200.935989	0.000000	300.000000	200.000000	0.000000	7.172200	9.949520	2231.370544	2088.537354	2103.699926	-1409.908474				-505.000000	200.000000	0.000000	1.629990	-10.720200	8.651940	-68.907134	1351.428701	-3652.437986
413				900.000000	200.000000	0.000000	0.437190	0.585520	-1.651100	-114.296853	-92.457511	149.490531	299.042758	200.974254	0.000000	300.000000	200.000000	0.000000	7.141680	9.919000	2231.828308	2174.367657	2136.399925	-1330.562976				-505.000000	200.000000	0.000000	2.173320	-12.506900	10.225020	-292.710506	919.348929	-3771.665228
414				900.000000	200.000000	0.000000	0.347510	0.641820	-1.607650	-111.933405	-83.738927	166.503419	299.013589	200.927124	0.000000	300.000000	200.000000	0.000000	7.111160	9.888480	2232.133484	2069.463954	2201.799923	-1391.597975	-495.425728	168.940046	0.000000	-505.000000	200.000000	0.000000	2.354430	-12.328230	16.517339	-513.027802	-158.141506	-3947.742455
415				900.000000	200.000000	0.000000	0.280250	0.619300	-1.303500	-68.319847	-60.988140	181.010118	298.964863	200.914213	0.000000	300.000000	200.000000	0.000000	7.538440	11.078760	2232.362366	2040.853853	2310.799919	-1422.115474				-505.000000	200.000000	0.000000	0.543330	-13.042910	10.225020	-1714.936494	355.129582	-2832.137924
416				900.000000	200.000000	0.000000	0.358720	0.540480	-1.781450	-88.142932	-84.038921	190.494160	298.989001	200.940102	0.000000	300.000000	200.000000	0.000000	7.599480	11.231360	2231.752014	2098.074055	2256.299921	-1379.390975				-505.000000	200.000000	0.000000	2.354430	-10.184190	13.371180	-1657.519656	-818.005837	-3593.243169
417				900.000000	200.000000	0.000000	0.381140	0.709380	-1.564200	-28.695666	-135.823918	152.073449	299.120479	200.949070	0.000000	300.000000	200.000000	0.000000	7.141680	11.597600	2230.760192	2117.147455	1961.999931	-1428.218974				-505.000000	200.000000	0.000000	2.716650	-11.256210	15.730799	130.857214	1941.807106	-4005.498185
418				900.000000	200.000000	0.000000	0.369930	0.731900	-1.260050	-55.596904	-155.909030	188.250907	299.032990	200.922977	0.000000	300.000000	200.000000	0.000000	7.050120	11.383960	2231.828308	2059.927254	2158.199924	-1306.148976	-549.738906	127.822103	0.000000	-505.000000	200.000000	0.000000	1.267770	-13.042910	15.730799	-1135.416022	703.778757	-3184.660471
419				900.000000	200.000000	0.000000	0.482030	0.686860	-1.998700	-94.401665	-99.046724	163.996284	298.984464	200.931237	0.000000	300.000000	200.000000	0.000000	7.752080	10.712520	2232.514954	2079.000654	2267.199921	-1440.425974	-605.369324	84.338276	0.000000	-505.000000	200.000000	0.000000	1.267770	-15.186950	14.944259	-1728.478812	1499.945227	-3069.206968
420				900.000000	200.000000	0.000000	0.347510	0.563000	-1.346950	-118.929658	-109.311227	154.381816	298.984498	200.897033	0.000000	300.000000	200.000000	0.000000	7.843640	11.078760	2232.591248	2002.707052	2267.199921	-1403.804975	-500.945777	78.347310	0.000000	-505.000000	200.000000	0.000000	3.078870	-13.757590	17.303879	-2105.063477	-70.153787	-3302.971788
421				900.000000	200.000000	0.000000	0.336300	0.675600	-1.520750	-17.980121	-88.424086	183.414069	299.062390	200.961336	0.000000	300.000000	200.000000	0.000000	7.782600	10.590440	2232.057190	2145.757556	2092.799927	-1336.666476	-475.468582	147.720188	0.000000	-505.000000	200.000000	0.000000	1.267770	-10.720200	21.236579	-1110.244380	-627.146301	-4004.873601
422				900.000000	200.000000	0.000000	0.437190	0.799460	-1.303500	-76.982979	-138.374508	168.966776	299.057700	200.952596	0.000000	300.000000	200.000000	0.000000	7.568960	10.743040	2232.514954	2126.684155	2103.699926	-1336.666476				-505.000000	200.000000	0.000000	2.354430	-11.970890	13.371180	-1649.816871	1170.544273	-3183.730057
423				900.000000	200.000000	0.000000	0.414770	0.698120	-1.694550	-113.725530	-142.153546	171.305417	299.043085	200.948292	0.000000	300.000000	200.000000	0.000000	7.599480	10.224200	2232.591248	2117.147455	2136.399925	-1397.701475				-505.000000	200.000000	0.000000	4.527750	-10.898870	8.651940	-1932.774486	248.095202	-4181.536253
424				900.000000	200.000000	0.000000	0.459610	0.619300	-1.303500	-72.340377	-88.638064	147.089059	299.043183	200.892669	0.000000	300.000000	200.000000	0.000000	7.568960	9.796920	2232.820130	1993.170352	2136.399925	-1397.701475				-505.000000	200.000000	0.000000	3.078870	-11.613550	11.011560	-238.590974	-992.172427	-3418.425291
425				900.000000	200.000000	0.000000	0.369930	0.686860	-1.260050	-65.492712	-54.589631	171.341399	299.043314	200.956606	0.000000	300.000000	200.000000	0.000000	7.538440	9.888480	2233.125306	2136.220856	2136.399925	-1373.287475				-505.000000	200.000000	0.000000	3.078870	-11.434880	8.651940	-1501.944443	203.196918	-3476.999832
426				900.000000	200.000000	0.000000	0.325090	0.720640	-1.824900	-60.666306	-87.679599	173.828929	299.077576	200.982129	0.000000	300.000000	200.000000	0.000000	6.989080	10.285240	2233.354188	2193.441057	2060.099928	-1409.908474				-505.000000	200.000000	0.000000	2.173320	-9.469510	17.303879	-687.431739	1045.201099	-3475.062252
427				900.000000	200.000000	0.000000	0.336300	0.653080	-1.260050	-50.801651	-83.600567	176.164145	299.052882	200.943988	0.000000	300.000000	200.000000	0.000000	7.416360	10.071600	2232.667542	2107.610755	2114.599926	-1306.148976	-592.640186	75.598226	0.000000	-505.000000	200.000000	0.000000	3.259980	-13.221580	15.730799	-1956.939357	1378.650181	-3243.733505
428				900.000000	200.000000	0.000000	0.493240	0.574260	-1.346950	-86.301729	-130.510299	149.421991	298.998940	200.905761	0.000000	300.000000	200.000000	0.000000	7.965720	10.987200	2232.133484	2021.780453	2234.499922	-1458.736474	-630.462256	132.748998	0.000000	-505.000000	200.000000	0.000000	0.000000	-11.434880	18.876959	-1269.494438	2368.345897	-3006.800733
429				900.000000	200.000000	0.000000	0.425980	0.653080	-1.346950	-34.809559	-97.344712	144.745655	299.013488	200.944310	0.000000	300.000000	200.000000	0.000000	7.630000	11.261880	2231.904602	2107.610755	2201.799923	-1367.183975				-505.000000	200.000000	0.000000	0.905550	-11.792220	9.438480	-365.344144	333.958077	-3007.212293
430				900.000000	200.000000	0.000000	0.347510	0.585520	-1.520750	-57.874388	-109.149593	168.860720	299.067592	200.978092	0.000000	300.000000	200.000000	0.000000	6.836480	10.956680	2232.820130	2183.904357	2081.899927	-1446.529474				-505.000000	200.000000	0.000000	3.803310	-12.328230	1.573080	-1440.751358	2817.479041	-4006.602464
431				900.000000	200.000000	0.000000	0.336300	0.585520	-1.651100	-66.050491	-2.181371	192.968935	298.988897	200.948745	0.000000	300.000000	200.000000	0.000000	7.568960	11.170320	2231.523132	2117.147455	2256.299921	-1428.218974	-519.131349	149.435289	0.000000	-505.000000	200.000000	0.000000	3.078870	-11.434880	22.809659	-1153.363820	322.331250	-4005.696720
432				900.000000	200.000000	0.000000	0.482030	0.641820	-1.564200	-103.847331	-63.989019	171.183377	298.950502	200.922504	0.000000	300.000000	200.000000	0.000000	7.477400	10.193680	2232.972718	2059.927254	2343.499918	-1458.736474				-505.000000	200.000000	0.000000	2.535540	-14.114930	11.011560	-1432.293494	-31.305479	-3420.755635
433				900.000000	200.000000	0.000000	0.425980	0.551740	-1.520750	-71.327039	-81.985168	178.386650	299.013589	200.922851	0.000000	300.000000	200.000000	0.000000	7.507920	11.048240	2232.133484	2059.927254	2201.799923	-1428.218974				-505.000000	200.000000	0.000000	2.535540	-12.149560	8.651940	-387.029711	368.643822	-3242.658202
434				900.000000	200.000000	0.000000	0.381140	0.551740	-1.346950	-103.311224	-80.300291	166.384804	298.988931	200.952987	0.000000	300.000000	200.000000	0.000000	7.446880	10.529400	2231.599426	2126.684155	2256.299921	-1263.424477	-585.673619	159.333405	0.000000	-505.000000	200.000000	0.000000	5.071080	-12.506900	15.730799	-639.718049	1269.060526	-3125.711964
435				900.000000	200.000000	0.000000	0.302670	0.619300	-1.390400	-112.635708	-46.632668	176.167570	299.105943	200.940391	0.000000	300.000000	200.000000	0.000000	7.599480	10.559920	2231.065368	2098.074055	1994.699930	-1403.804975	-481.175810	160.598054	0.000000	-505.000000	200.000000	0.000000	1.267770	-13.578920	14.944259	-588.832900	-356.034875	-4007.586526
436				900.000000	200.000000	0.000000	0.381140	0.619300	-1.607650	-116.881309	-74.991870	142.351034	298.959767	200.965675	0.000000	300.000000	200.000000	0.000000	7.507920	9.980040	2231.904602	2155.294256	2321.699919	-1409.908474				-505.000000	200.000000	0.000000	0.362220	-12.328230	9.438480	-1208.490123	-30.875048	-3771.350783
437				900.000000	200.000000	0.000000	0.280250	0.675600	-1.260050	-102.141171	-86.358398	166.604516	299.023423	200.909972	0.000000	300.000000	200.000000	0.000000	7.568960	11.017720	2232.286072	2031.317153	2179.999924	-1379.390975				-505.000000	200.000000	0.000000	3.803310	-13.936260	-0.786540	-611.714008	-494.531863	-3655.663893
438				900.000000	200.000000	0.000000	0.336300	0.686860	-1.303500	-73.578787	-103.824038	147.279639	299.018104	201.000132	0.000000	300.000000	200.000000	0.000000	7.172200	11.139800	2231.294250	2231.587858	2190.899923	-1367.183975				-505.000000	200.000000	0.000000	1.811100	-13.936260	11.011560	-379.138156	-650.319654	-3068.063530
439				900.000000	200.000000	0.000000	0.224200	0.675600	-1.651100	-74.402587	-119.148372	166.662584	299.008876	200.961139	0.000000	300.000000	200.000000	0.000000	7.202720	11.536560	2232.514954	2145.757556	2212.699923	-1251.217477				-505.000000	200.000000	0.000000	2.897760	-12.149560	14.157719	192.490761	871.780935	-4065.104561
440				900.000000	200.000000	0.000000	0.313880	0.675600	-1.651100	-98.525768	-102.577515	193.075936	299.047381	200.940327	0.000000	300.000000	200.000000	0.000000	7.385840	10.926160	2231.217956	2098.074055	2125.499926	-1452.632974	-593.865358	155.257981	0.000000	-505.000000	200.000000	0.000000	1.629990	-13.400250	18.090419	-809.401890	1607.611598	-3654.981354
441				900.000000	200.000000	0.000000	0.437190	0.641820	-1.433850	-55.465925	-62.263733	183.278131	299.037611	200.970246	0.000000	300.000000	200.000000	0.000000	7.538440	10.834600	2231.217956	2164.830956	2147.299925	-1428.218974				-505.000000	200.000000	0.000000	2.354430	-12.685570	11.011560	-766.722912	775.073530	-3654.361078
442				900.000000	200.000000	0.000000	0.414770	0.653080	-1.564200	-59.157811	-91.615072	176.082850	299.028040	200.970047	0.000000	300.000000	200.000000	0.000000	7.141680	10.956680	2231.675720	2164.830956	2169.099924	-1361.080475	-510.226340	161.234250	0.000000	-505.000000	200.000000	0.000000	2.535540	-11.613550	18.090419	-701.288673	94.546690	-3124.661332
443				900.000000	200.000000	0.000000	0.369930	0.574260	-1.129700	-86.076658	-49.644886	197.742943	299.062037	200.953149	0.000000	300.000000	200.000000	0.000000	7.477400	10.651480	2231.217956	2126.684155	2092.799927	-1373.287475				-505.000000	200.000000	0.000000	3.441090	-12.328230	14.157719	65.863437	-89.086012	-3301.644303
444				900.000000	200.000000	0.000000	0.358720	0.765680	-1.477300	-30.307733	-79.255810	169.016656	298.945765	200.922378	0.000000	300.000000	200.000000	0.000000	7.843640	10.376800	2233.277894	2059.927254	2354.399918	-1434.322474				-505.000000	200.000000	0.000000	1.086660	-12.685570	4.719240	159.301718	1388.037729	-2949.330472
445				900.000000	200.000000	0.000000	0.437190	0.619300	-0.564850	-75.595666	-42.808024	137.473646	298.926169	200.879736	0.000000	300.000000	200.000000	0.000000	7.996240	10.376800	2233.125306	1964.560251	2397.999916	-1458.736474				-505.000000	200.000000	0.000000	1.267770	-11.256210	11.011560	130.479674	973.397330	-3241.708992
446				900.000000	200.000000	0.000000	0.470820	0.596780	-1.129700	-40.923452	-109.525206	154.285482	299.023022	200.944536	0.000000	300.000000	200.000000	0.000000	7.477400	10.468360	2231.370544	2107.610755	2179.999924	-1379.390975	-561.910719	142.157665	0.000000	-505.000000	200.000000	0.000000	2.354430	-10.005520	20.450039	-1182.878018	1163.826435	-3005.632625
447				900.000000	200.000000	0.000000	0.369930	0.709380	-1.694550	-60.994950	-74.449425	168.952683	299.057345	200.995687	0.000000	300.000000	200.000000	0.000000	7.080640	9.888480	2231.675720	2222.051158	2103.699926	-1361.080475				-505.000000	200.000000	0.000000	1.811100	-11.970890	8.651940	-376.218389	1340.469735	-3124.942492
448				900.000000	200.000000	0.000000	0.560500	0.788200	-1.694550	-77.851794	-132.956798	161.599575	299.028405	200.956867	0.000000	300.000000	200.000000	0.000000	7.233240	9.766400	2232.514954	2136.220856	2169.099924	-1489.253973	-534.185624	131.267044	0.000000	-505.000000	200.000000	0.000000	4.527750	-13.936260	17.303879	-1189.346783	505.024526	-3655.721848
449				900.000000	200.000000	0.000000	0.302670	0.540480	-1.868350	-96.274021	-117.111754	164.045967	298.999350	200.913932	0.000000	300.000000	200.000000	0.000000	7.416360	9.888480	2233.049012	2040.853853	2234.499922	-1397.701475				-505.000000	200.000000	0.000000	1.811100	-14.472270	3.932700	-991.218439	2007.798330	-3127.316302
450				900.000000	200.000000	0.000000	0.504450	0.574260	-1.564200	-38.280438	-14.252575	125.313777	299.086931	200.939845	0.000000	300.000000	200.000000	0.000000	7.385840	10.773560	2232.362366	2098.074055	2038.299929	-1287.838477				-505.000000	200.000000	0.000000	0.000000	-12.685570	9.438480	970.391270	521.322912	-3242.964033
451				900.000000	200.000000	0.000000	0.369930	0.720640	-1.303500	-27.961894	-64.681162	159.324514	299.067082	200.970080	0.000000	300.000000	200.000000	0.000000	7.324800	11.078760	2231.599426	2164.830956	2081.899927	-1409.908474				-505.000000	200.000000	0.000000	2.897760	-11.970890	14.944259	-1765.507026	2594.444604	-3360.005819
452				900.000000	200.000000	0.000000	0.257830	0.698120	-1.216600	-85.086662	-44.947791	159.419706	299.038006	200.944214	0.000000	300.000000	200.000000	0.000000	7.416360	11.353440	2232.133484	2107.610755	2147.299925	-1428.218974	-514.005336	135.517042	0.000000	-505.000000	200.000000	0.000000	2.173320	-13.221580	26.742359	-1724.426428	240.823938	-3772.343460
453				900.000000	200.000000	0.000000	0.325090	0.731900	-1.260050	-59.617434	-118.600729	149.742800	298.959661	200.935861	0.000000	300.000000	200.000000	0.000000	8.026760	10.834600	2231.675720	2088.537354	2321.699919	-1385.494475				-505.000000	200.000000	0.000000	3.441090	-11.613550	2.359620	-934.179141	319.820406	-3829.662960
454				900.000000	200.000000	0.000000	0.448400	0.585520	-1.260050	-113.891726	-88.216845	159.117558	299.008300	201.004440	0.000000	300.000000	200.000000	0.000000	7.904680	10.956680	2231.217956	2241.124558	2212.699923	-1464.839973				-505.000000	200.000000	0.000000	3.259980	-12.149560	9.438480	-1313.494803	58.921519	-3242.716158
455				900.000000	200.000000	0.000000	0.437190	0.619300	-1.868350	-56.843441	-127.717258	216.992429	299.101119	200.965972	0.000000	300.000000	200.000000	0.000000	6.928040	10.987200	2231.217956	2155.294256	2005.599930	-1391.597975				-505.000000	200.000000	0.000000	1.267770	-13.221580	13.371180	-1378.048117	308.308014	-3596.038720
456				900.000000	200.000000	0.000000	0.313880	0.675600	-1.607650	-86.419163	-97.551953	171.388995	299.031301	200.890345	0.000000	300.000000	200.000000	0.000000	7.721560	10.437840	2227.937314	1983.633652	2158.199924	-1367.183975	-510.726952	179.229391	0.000000	-505.000000	200.000000	0.000000	3.622200	-13.042910	26.742359	-555.455087	153.152214	-3126.104727
457				900.000000	200.000000	0.000000	0.538080	0.517960	-1.129700	-116.538804	-61.635273	180.648759	299.008672	200.957064	0.000000	300.000000	200.000000	0.000000	7.538440	9.827440	2232.057190	2136.220856	2212.699923	-1367.183975	-578.094198	174.650899	0.000000	-505.000000	200.000000	0.000000	3.622200	-13.936260	14.944259	-378.823540	1092.338662	-3361.928911
458				900.000000	200.000000	0.000000	0.381140	0.551740	-1.607650	-119.663430	-69.925900	161.565484	299.082049	200.952661	0.000000	300.000000	200.000000	0.000000	7.568960	10.041080	2232.362366	2126.684155	2049.199928	-1385.494475				-505.000000	200.000000	0.000000	1.992210	-12.149560	8.651940	-2008.453737	-791.609348	-4006.288019
459				900.000000	200.000000	0.000000	0.358720	0.630560	-1.564200	-100.290487	-58.911113	185.758615	299.028206	201.004062	0.000000	300.000000	200.000000	0.000000	7.355320	9.888480	2232.057190	2241.124558	2169.099924	-1348.873476				-505.000000	200.000000	0.000000	3.078870	-13.221580	4.719240	-568.028259	2062.909153	-3478.695410
460				900.000000	200.000000	0.000000	0.369930	0.619300	-1.781450	-84.897124	-125.028308	195.375170	299.023055	200.940230	0.000000	300.000000	200.000000	0.000000	7.385840	10.193680	2231.446838	2098.074055	2179.999924	-1428.218974	-475.328288	159.310088	0.000000	-505.000000	200.000000	0.000000	1.267770	-13.042910	16.517339	-672.089091	-490.097735	-3654.613261
461				900.000000	200.000000	0.000000	0.470820	0.517960	-1.607650	-80.849188	-53.355043	146.983199	298.964970	200.991007	0.000000	300.000000	200.000000	0.000000	7.691040	10.956680	2232.591248	2212.514458	2310.799919	-1403.804975	-568.683710	134.342604	0.000000	-505.000000	200.000000	0.000000	0.905550	-11.792220	19.663499	-1291.054158	1252.244585	-2889.724096
462				900.000000	200.000000	0.000000	0.515660	0.495440	-1.346950	-125.732309	-65.575945	154.144782	298.901688	200.909692	0.000000	300.000000	200.000000	0.000000	7.416360	10.804080	2232.972718	2031.317153	2452.499914	-1324.459476				-505.000000	200.000000	0.000000	0.724440	-13.221580	14.944259	243.501756	604.832072	-3713.483451
463				900.000000	200.000000	0.000000	0.358720	0.484180	-1.303500	-85.945679	-59.153564	156.706560	299.023156	200.974321	0.000000	300.000000	200.000000	0.000000	7.782600	11.017720	2231.675720	2174.367657	2179.999924	-1275.631477				-505.000000	200.000000	0.000000	3.803310	-11.434880	7.865400	930.128673	1088.097534	-3300.825491
464				900.000000	200.000000	0.000000	0.347510	0.664340	-1.173150	-42.206876	-13.219433	168.934023	299.003517	200.944504	0.000000	300.000000	200.000000	0.000000	7.294280	10.529400	2231.446838	2107.610755	2223.599922	-1354.976975				-505.000000	200.000000	0.000000	2.716650	-13.400250	11.798100	-115.009264	619.839165	-3772.556484
465				900.000000	200.000000	0.000000	0.313880	0.517960	-1.607650	-56.726007	-87.420013	183.290691	298.964722	200.969881	0.000000	300.000000	200.000000	0.000000	7.172200	10.590440	2232.057190	2164.830956	2310.799919	-1428.218974				-505.000000	200.000000	0.000000	1.448880	-12.864240	14.157719	-1008.914545	2152.582725	-3713.202290
466				900.000000	200.000000	0.000000	0.313880	0.608040	-1.477300	-68.963591	-72.343329	137.590923	299.058054	200.918077	0.000000	300.000000	200.000000	0.000000	7.385840	10.468360	2233.354188	2050.390553	2103.699926	-1354.976975				-505.000000	200.000000	0.000000	1.086660	-10.184190	8.651940	195.158835	721.455560	-3358.165353
467				900.000000	200.000000	0.000000	0.392350	0.540480	-1.651100	-55.843647	-80.479060	173.591699	299.042856	201.008335	0.000000	300.000000	200.000000	0.000000	6.989080	10.834600	2232.057190	2250.661259	2136.399925	-1367.183975	-590.286541	135.015794	0.000000	-505.000000	200.000000	0.000000	1.629990	-12.864240	17.303879	-1124.478854	1475.788017	-3360.752187
468				900.000000	200.000000	0.000000	0.381140	0.495440	-1.390400	-109.695202	-146.117492	171.151765	299.007994	200.949167	0.000000	300.000000	200.000000	0.000000	7.477400	10.865120	2230.531310	2117.147455	2212.699923	-1458.736474	-542.918914	149.868328	0.000000	-505.000000	200.000000	0.000000	2.535540	-11.792220	16.517339	-828.041843	626.319572	-3066.086791
469				900.000000	200.000000	0.000000	0.381140	0.686860	-1.346950	-85.685391	-49.904472	178.558766	298.927679	200.998178	0.000000	300.000000	200.000000	0.000000	7.507920	10.743040	2226.106258	2222.051158	2387.099916	-1361.080475	-609.127524	237.461377	0.000000	-505.000000	200.000000	0.000000	1.448880	-11.792220	18.090419	677.692028	1883.710578	-3242.232154
470				900.000000	200.000000	0.000000	0.347510	0.495440	-1.346950	-65.424356	-134.641077	149.499665	298.979267	200.875974	0.000000	300.000000	200.000000	0.000000	7.446880	9.705360	2231.828308	1955.023551	2278.099920	-1434.322474				-505.000000	200.000000	0.000000	2.173320	-12.506900	11.798100	-1682.376682	1845.846128	-2831.759650
471				900.000000	200.000000	0.000000	0.437190	0.608040	-1.477300	-113.189423	-52.091385	176.017736	299.013455	200.969981	0.000000	300.000000	200.000000	0.000000	7.538440	9.735880	2231.828308	2164.830956	2201.799923	-1403.804975	-553.731652	206.488718	0.000000	-505.000000	200.000000	0.000000	2.535540	-10.898870	23.596199	153.109089	1149.881764	-3300.215396
472				900.000000	200.000000	0.000000	0.470820	0.540480	-2.085600	-68.355380	-113.702189	142.184823	299.101549	200.982599	0.000000	300.000000	200.000000	0.000000	7.324800	11.383960	2232.286072	2193.441057	2005.599930	-1336.666476				-505.000000	200.000000	0.000000	2.535540	-12.864240	11.798100	-198.391301	763.368138	-2890.871842
473				900.000000	200.000000	0.000000	0.448400	0.585520	-1.216600	-89.723530	-128.785013	175.985179	299.057474	200.918642	0.000000	300.000000	200.000000	0.000000	6.897520	11.261880	2231.980896	2050.390553	2103.699926	-1513.667973	-609.792041	147.660664	0.000000	-505.000000	200.000000	0.000000	3.441090	-13.757590	18.090419	-946.840535	1895.731965	-3185.512568
474				900.000000	200.000000	0.000000	0.493240	0.484180	-1.651100	-70.223672	-94.765650	144.518897	299.072442	200.875615	0.000000	300.000000	200.000000	0.000000	7.507920	10.865120	2232.743836	1955.023551	2070.999928	-1342.769976				-505.000000	200.000000	0.000000	2.897760	-14.114930	7.078860	-621.896097	-49.491278	-3362.040513
475				900.000000	200.000000	0.000000	0.437190	0.664340	-1.173150	-74.371118	-158.759613	171.250775	299.003891	200.944149	0.000000	300.000000	200.000000	0.000000	7.263760	11.017720	2232.286072	2107.610755	2223.599922	-1403.804975				-505.000000	200.000000	0.000000	2.716650	-11.613550	7.865400	-470.474671	623.571298	-3477.140412
476				900.000000	200.000000	0.000000	0.302670	0.664340	-1.781450	-111.186088	-56.400932	183.438438	299.057345	200.961501	0.000000	300.000000	200.000000	0.000000	7.263760	10.895640	2231.675720	2145.757556	2103.699926	-1403.804975				-505.000000	200.000000	0.000000	1.629990	-10.362860	16.517339	-625.735268	946.254414	-4063.307561
477				900.000000	200.000000	0.000000	0.482030	0.585520	-1.433850	-21.599587	-84.374125	175.950338	299.018540	200.956966	0.000000	300.000000	200.000000	0.000000	7.935200	10.895640	2232.286072	2136.220856	2190.899923	-1483.150473				-505.000000	200.000000	0.000000	-0.362220	-14.293600	8.651940	62.314439	1737.117335	-3479.437470
478				900.000000	200.000000	0.000000	0.448400	0.675600	-1.868350	-62.566067	-102.849036	192.936574	298.930355	200.927314	0.000000	300.000000	200.000000	0.000000	7.904680	10.559920	2231.675720	2069.463954	2387.099916	-1397.701475				-505.000000	200.000000	0.000000	3.259980	-11.792220	9.438480	792.815875	58.921519	-3124.888845
479				900.000000	200.000000	0.000000	0.280250	0.664340	-1.651100	-111.051046	-96.126661	164.184384	298.979372	200.948518	0.000000	300.000000	200.000000	0.000000	7.446880	10.376800	2232.057190	2117.147455	2278.099920	-1446.529474				-505.000000	200.000000	0.000000	3.259980	-12.328230	11.798100	-165.957336	586.962269	-2949.165222
480				900.000000	200.000000	0.000000	0.381140	0.630560	-1.477300	-88.138868	-75.113096	188.145048	299.013724	200.914181	0.000000	300.000000	200.000000	0.000000	7.538440	10.163160	2232.438660	2040.853853	2201.799923	-1373.287475				-505.000000	200.000000	0.000000	3.259980	-11.613550	7.078860	-1628.697613	2579.990937	-3359.695681
481				900.000000	200.000000	0.000000	0.414770	0.630560	-1.260050	-59.770085	-76.700022	183.290887	299.052526	200.961435	0.000000	300.000000	200.000000	0.000000	7.660520	10.773560	2231.828308	2145.757556	2114.599926	-1348.873476				-505.000000	200.000000	0.000000	-0.181110	-14.114930	11.011560	-1548.109496	1591.349083	-3361.794204
482				900.000000	200.000000	0.000000	0.325090	0.585520	-0.999350	-137.744822	-47.919601	154.425987	299.008876	200.935509	0.000000	300.000000	200.000000	0.000000	7.843640	9.827440	2232.514954	2088.537354	2212.699923	-1452.632974	-506.105769	157.346456	0.000000	-505.000000	200.000000	0.000000	1.629990	-13.578920	16.517339	-704.523056	18.264363	-3596.406813
483				900.000000	200.000000	0.000000	0.403560	0.506700	-1.390400	-109.231515	-76.117168	137.403769	299.033519	200.905390	0.000000	300.000000	200.000000	0.000000	7.782600	10.895640	2233.049012	2021.780453	2158.199924	-1330.562976				-505.000000	200.000000	0.000000	0.362220	-12.685570	11.011560	-998.354916	497.912128	-4652.851378
484				900.000000	200.000000	0.000000	0.515660	0.540480	-1.433850	-115.926530	-60.429158	173.463950	299.047772	200.965576	0.000000	300.000000	200.000000	0.000000	7.385840	11.078760	2232.133484	2155.294256	2125.499926	-1336.666476				-505.000000	200.000000	0.000000	3.259980	-13.400250	2.359620	-463.212348	728.489393	-3067.670766
485				900.000000	200.000000	0.000000	0.403560	0.641820	-1.520750	-75.658605	-96.259823	202.590253	299.013724	200.965444	0.000000	300.000000	200.000000	0.000000	7.294280	11.567080	2232.438660	2155.294256	2201.799923	-1324.459476	-549.042249	173.373784	0.000000	-505.000000	200.000000	0.000000	2.173320	-12.328230	23.596199	-628.277496	1039.229687	-3654.007473
486				900.000000	200.000000	0.000000	0.403560	0.653080	-1.998700	-63.628483	-116.079209	166.455823	299.047707	200.952824	0.000000	300.000000	200.000000	0.000000	7.660520	11.322920	2231.980896	2126.684155	2125.499926	-1367.183975				-505.000000	200.000000	0.000000	2.354430	-13.042910	10.225020	-788.408478	1173.529978	-3948.420687
487				900.000000	200.000000	0.000000	0.470820	0.653080	-1.390400	-95.162526	-58.623055	144.699201	299.033222	200.914213	0.000000	300.000000	200.000000	0.000000	7.721560	10.773560	2232.362366	2040.853853	2158.199924	-1367.183975				-505.000000	200.000000	0.000000	1.086660	-12.328230	11.011560	-629.284267	1912.346347	-3712.664639
488				900.000000	200.000000	0.000000	0.336300	0.563000	-1.129700	-78.499285	-58.391943	168.851390	299.018707	200.978159	0.000000	300.000000	200.000000	0.000000	7.324800	10.834600	2232.667542	2183.904357	2190.899923	-1434.322474				-505.000000	200.000000	0.000000	1.992210	-14.114930	13.371180	-1316.288723	264.472152	-3773.176760
489				900.000000	200.000000	0.000000	0.414770	0.630560	-1.738000	-100.470544	-66.123588	164.013606	299.072664	200.973622	0.000000	300.000000	200.000000	0.000000	7.507920	10.773560	2233.277894	2174.367657	2070.999928	-1324.459476				-505.000000	200.000000	0.000000	3.441090	-13.578920	11.798100	-936.532599	1769.133369	-3126.598912
490				900.000000	200.000000	0.000000	0.269040	0.608040	-1.607650	-101.262875	-90.639472	137.637378	299.042562	200.995823	0.000000	300.000000	200.000000	0.000000	7.446880	11.139800	2231.370544	2222.051158	2136.399925	-1367.183975				-505.000000	200.000000	0.000000	-0.362220	-10.720200	3.932700	-1574.892698	-777.234245	-3828.510906
491				900.000000	200.000000	0.000000	0.493240	0.675600	-1.086250	-45.673691	-100.356930	166.383858	299.018707	200.956802	0.000000	300.000000	200.000000	0.000000	7.660520	10.620960	2232.667542	2136.220856	2190.899923	-1428.218974				-505.000000	200.000000	0.000000	2.173320	-13.042910	9.438480	-1830.815419	-538.174725	-2891.012422
492				900.000000	200.000000	0.000000	0.313880	0.630560	-0.869000	-47.303367	-83.040988	166.527788	298.989381	200.918390	0.000000	300.000000	200.000000	0.000000	7.660520	9.644320	2232.591248	2050.390553	2256.299921	-1318.355976				-505.000000	200.000000	0.000000	2.535540	-12.685570	9.438480	-187.768749	-692.662663	-2949.446383
493				900.000000	200.000000	0.000000	0.336300	0.540480	-1.390400	-71.655683	-63.215462	166.420787	299.022888	201.008783	0.000000	300.000000	200.000000	0.000000	7.507920	10.132640	2231.065368	2250.661259	2179.999924	-1416.011974	-619.199134	139.583826	0.000000	-505.000000	200.000000	0.000000	3.622200	-12.685570	16.517339	-997.914453	1886.265853	-3125.765611
494				900.000000	200.000000	0.000000	0.347510	0.517960	-2.129050	-105.512540	-103.517904	161.568909	299.037808	200.948681	0.000000	300.000000	200.000000	0.000000	7.446880	10.407320	2231.675720	2117.147455	2147.299925	-1434.322474				-505.000000	200.000000	0.000000	3.984420	-11.256210	13.371180	-448.411565	-1049.206534	-3594.390916
495				900.000000	200.000000	0.000000	0.392350	0.653080	-1.868350	-51.431850	-60.013137	180.925397	298.965358	200.913775	0.000000	300.000000	200.000000	0.000000	7.599480	10.834600	2233.430482	2040.853853	2310.799919	-1342.769976	-502.151027	181.242463	0.000000	-505.000000	200.000000	0.000000	0.543330	-13.042910	17.303879	-324.578162	-49.298278	-2949.626121
496				900.000000	200.000000	0.000000	0.437190	0.720640	-1.520750	-96.535978	-62.182916	137.567892	299.023222	200.931524	0.000000	300.000000	200.000000	0.000000	7.538440	11.383960	2231.828308	2079.000654	2179.999924	-1342.769976	-561.717144	103.673173	0.000000	-505.000000	200.000000	0.000000	2.535540	-13.578920	15.730799	-1515.297992	892.206013	-4066.432046
497				900.000000	200.000000	0.000000	0.414770	0.653080	-1.738000	-19.132566	-45.859709	164.034550	299.081798	200.935829	0.000000	300.000000	200.000000	0.000000	6.867000	11.231360	2231.752014	2088.537354	2049.199928	-1373.287475				-505.000000	200.000000	0.000000	0.905550	-14.114930	4.719240	-1085.348874	-324.413401	-3890.578025
498				900.000000	200.000000	0.000000	0.470820	0.619300	-1.303500	-92.443028	-58.703872	166.354726	298.969711	200.901427	0.000000	300.000000	200.000000	0.000000	7.446880	11.261880	2232.286072	2012.243752	2299.899920	-1385.494475	-570.689878	168.863354	0.000000	-505.000000	200.000000	0.000000	3.259980	-15.365620	14.944259	-465.314113	981.686585	-3539.488692
499				900.000000	200.000000	0.000000	0.313880	0.596780	-1.607650	-93.685501	-112.749863	178.544673	299.003891	200.914244	0.000000	300.000000	200.000000	0.000000	7.874160	10.468360	2232.286072	2040.853853	2223.599922	-1409.908474	-569.897371	156.164931	0.000000	-505.000000	200.000000	0.000000	3.078870	-14.472270	17.303879	-758.516741	1122.976279	-3714.858710
500				900.000000	200.000000	0.000000	0.470820	0.529220	-1.303500	-80.070402	-134.693422	183.138573	299.057700	200.905607	0.000000	300.000000	200.000000	0.000000	7.294280	10.437840	2232.514954	2021.780453	2103.699926	-1403.804975	-546.824914	195.247552	0.000000	-505.000000	200.000000	0.000000	1.992210	-11.077540	18.876959	-89.711776	789.527197	-3182.853290
501				900.000000	200.000000	0.000000	0.302670	0.630560	-1.216600	-51.684011	-11.332513	149.671781	299.008198	200.995994	0.000000	300.000000	200.000000	0.000000	7.355320	10.743040	2230.989074	2222.051158	2212.699923	-1458.736474	-539.277800	176.676947	0.000000	-505.000000	200.000000	0.000000	4.346640	-13.042910	18.876959	-440.268318	647.060646	-3067.418584
502				900.000000	200.000000	0.000000	0.459610	0.630560	-1.260050	-67.811146	-108.942353	137.460891	298.983943	200.948810	0.000000	300.000000	200.000000	0.000000	7.630000	10.498880	2231.370544	2117.147455	2267.199921	-1489.253973				-505.000000	200.000000	0.000000	1.992210	-14.114930	11.798100	-1316.414569	663.675027	-3009.503478
503				900.000000	200.000000	0.000000	0.470820	0.630560	-1.390400	-96.089900	-94.084845	185.642479	298.998871	200.995551	0.000000	300.000000	200.000000	0.000000	7.324800	9.766400	2231.980896	2222.051158	2234.499922	-1391.597975				-505.000000	200.000000	0.000000	2.354430	-13.757590	14.157719	211.004868	241.807795	-4125.331214
504				900.000000	200.000000	0.000000	0.358720	0.506700	-1.173150	-48.698491	-99.802549	151.908183	299.052947	200.892669	0.000000	300.000000	200.000000	0.000000	7.965720	10.346280	2232.820130	1993.170352	2114.599926	-1379.390975	-580.197510	126.040961	0.000000	-505.000000	200.000000	0.000000	2.535540	-11.613550	18.876959	-1396.121761	1419.500337	-3477.125924
505				900.000000	200.000000	0.000000	0.269040	0.653080	-1.607650	-87.346537	-60.243652	171.414506	299.067145	200.982834	0.000000	300.000000	200.000000	0.000000	7.233240	10.102120	2231.752014	2193.441057	2081.899927	-1367.183975	-550.945025	117.893933	0.000000	-505.000000	200.000000	0.000000	2.535540	-12.864240	16.517339	-1356.173781	758.889580	-3537.056927
506				900.000000	200.000000	0.000000	0.347510	0.686860	-1.607650	-98.017067	-73.606987	166.545306	299.013252	200.957358	0.000000	300.000000	200.000000	0.000000	7.172200	11.445000	2231.370544	2136.220856	2201.799923	-1342.769976	-479.228561	151.346241	0.000000	-505.000000	200.000000	0.000000	2.716650	-13.936260	17.303879	-841.898778	-445.945878	-3244.368270
507				900.000000	200.000000	0.000000	0.470820	0.563000	-1.086250	-74.433740	-38.642035	166.302367	298.994091	200.935637	0.000000	300.000000	200.000000	0.000000	7.874160	11.078760	2232.209778	2088.537354	2245.399921	-1385.494475				-505.000000	200.000000	0.000000	0.000000	-12.506900	6.292320	54.422884	1187.158654	-3947.723659
508				900.000000	200.000000	0.000000	0.257830	0.540480	-1.390400	-95.778864	-49.852127	154.453781	298.960087	200.879946	0.000000	300.000000	200.000000	0.000000	7.752080	10.590440	2232.591248	1964.560251	2321.699919	-1397.701475				-505.000000	200.000000	0.000000	1.629990	-12.506900	11.798100	-1219.112675	1083.302980	-3712.877663
509				900.000000	200.000000	0.000000	0.448400	0.608040	-1.346950	-68.828548	-103.333938	154.319181	299.008740	201.016811	0.000000	300.000000	200.000000	0.000000	7.538440	10.376800	2232.209778	2269.734659	2212.699923	-1391.597975	-534.344923	128.509374	0.000000	-505.000000	200.000000	0.000000	3.078870	-12.864240	15.730799	-1124.604700	461.619095	-3595.844492
510				900.000000	200.000000	0.000000	0.347510	0.630560	-1.738000	-140.675846	-78.551731	207.457169	299.067432	200.952628	0.000000	300.000000	200.000000	0.000000	7.233240	10.590440	2232.438660	2126.684155	2081.899927	-1416.011974				-505.000000	200.000000	0.000000	2.716650	-10.362860	9.438480	-394.669573	1417.498489	-3475.953507
511				900.000000	200.000000	0.000000	0.280250	0.551740	-1.607650	-95.540248	-55.639310	154.441026	298.999042	200.909941	0.000000	300.000000	200.000000	0.000000	7.752080	10.865120	2232.362366	2031.317153	2234.499922	-1458.736474				-505.000000	200.000000	0.000000	1.811100	-15.186950	12.584640	-1728.667582	1336.737603	-3539.203224
512				900.000000	200.000000	0.000000	0.392350	0.686860	-1.651100	-130.226323	-65.281150	149.631231	299.023690	200.948162	0.000000	300.000000	200.000000	0.000000	7.630000	10.529400	2232.896424	2117.147455	2179.999924	-1385.494475				-505.000000	200.000000	0.000000	2.354430	-11.434880	6.292320	-1617.949215	1442.402125	-3124.477285
513				900.000000	200.000000	0.000000	0.403560	0.585520	-1.477300	-106.075736	-86.168291	149.525372	299.062293	200.974254	0.000000	300.000000	200.000000	0.000000	7.691040	9.827440	2231.828308	2174.367657	2092.799927	-1422.115474				-505.000000	200.000000	0.000000	1.267770	-13.221580	7.078860	-220.391483	1507.409492	-3889.759213
514				900.000000	200.000000	0.000000	0.392350	0.517960	-1.738000	-97.066352	-39.870483	159.112795	299.013691	200.952661	0.000000	300.000000	200.000000	0.000000	7.538440	10.498880	2232.362366	2126.684155	2201.799923	-1361.080475				-505.000000	200.000000	0.000000	-0.543330	-14.829610	9.438480	609.023407	-1301.780294	-3127.467063
515				900.000000	200.000000	0.000000	0.381140	0.675600	-1.781450	-102.681341	-39.368447	147.222713	299.033321	200.991007	0.000000	300.000000	200.000000	0.000000	7.599480	10.285240	2232.591248	2212.514458	2158.199924	-1440.425974	-542.704802	191.660880	0.000000	-505.000000	200.000000	0.000000	1.267770	-10.720200	22.023119	-183.653442	830.377353	-2888.735726
516				900.000000	200.000000	0.000000	0.392350	0.585520	-1.520750	-102.100220	-29.940586	149.536985	298.945513	200.935413	0.000000	300.000000	200.000000	0.000000	7.782600	10.987200	2232.743836	2088.537354	2354.399918	-1385.494475				-505.000000	200.000000	0.000000	1.629990	-14.472270	13.371180	-2148.623380	286.390083	-4184.695589
517				900.000000	200.000000	0.000000	0.448400	0.709380	-1.260050	-157.037533	-37.557146	173.690708	298.964722	200.948518	0.000000	300.000000	200.000000	0.000000	7.660520	11.292400	2232.057190	2117.147455	2310.799919	-1342.769976				-505.000000	200.000000	0.000000	0.724440	-12.685570	5.505780	43.548639	1409.209234	-3419.254284
518				900.000000	200.000000	0.000000	0.313880	0.619300	-1.694550	-153.156109	-112.669046	149.649696	299.081546	200.961731	0.000000	300.000000	200.000000	0.000000	7.141680	11.078760	2231.141662	2145.757556	2049.199928	-1379.390975				-505.000000	200.000000	0.000000	4.889970	-13.936260	12.584640	-1073.908321	-175.264883	-3538.262628
519				900.000000	200.000000	0.000000	0.369930	0.517960	-1.694550	-68.877626	-94.713305	149.497382	299.072410	200.922631	0.000000	300.000000	200.000000	0.000000	7.233240	11.231360	2232.667542	2059.927254	2070.999928	-1336.666476				-505.000000	200.000000	0.000000	2.897760	-12.506900	4.719240	-1335.494985	483.028030	-3301.770394
520				900.000000	200.000000	0.000000	0.313880	0.551740	-1.129700	-62.880850	-138.524206	154.406185	299.062806	200.922473	0.000000	300.000000	200.000000	0.000000	7.385840	10.956680	2233.049012	2059.927254	2092.799927	-1440.425974				-505.000000	200.000000	0.000000	3.622200	-11.613550	5.505780	-933.927448	1896.715823	-3359.724659
521				900.000000	200.000000	0.000000	0.448400	0.675600	-1.651100	-70.382057	-113.183018	173.659293	299.052849	200.978193	0.000000	300.000000	200.000000	0.000000	7.568960	10.987200	2232.591248	2183.904357	2114.599926	-1336.666476				-505.000000	200.000000	0.000000	3.078870	-13.757590	8.651940	-368.515604	866.046955	-3537.948183
522				900.000000	200.000000	0.000000	0.515660	0.574260	-0.782100	-61.593363	-71.167226	161.447065	299.105882	200.970379	0.000000	300.000000	200.000000	0.000000	7.691040	10.590440	2230.912780	2164.830956	1994.699930	-1367.183975				-505.000000	200.000000	0.000000	4.165530	-12.149560	11.011560	-271.024939	798.053883	-3419.020898
523				900.000000	200.000000	0.000000	0.358720	0.664340	-1.260050	-46.317434	-64.259943	152.054789	299.037677	200.923167	0.000000	300.000000	200.000000	0.000000	7.507920	10.834600	2231.370544	2059.927254	2147.299925	-1379.390975				-505.000000	200.000000	0.000000	2.897760	-14.472270	7.078860	-1917.494761	878.498773	-3421.123728
524				900.000000	200.000000	0.000000	0.448400	0.574260	-1.173150	-106.224324	-78.165722	154.287766	299.014028	200.913900	0.000000	300.000000	200.000000	0.000000	7.752080	10.559920	2233.125306	2040.853853	2201.799923	-1379.390975				-505.000000	200.000000	0.000000	2.173320	-11.970890	13.371180	87.423158	1314.073246	-3594.924259
525				900.000000	200.000000	0.000000	0.336300	0.619300	-1.651100	-32.495189	-52.841071	156.855449	298.908206	200.899553	0.000000	300.000000	200.000000	0.000000	7.385840	10.346280	2226.335140	2002.707052	2430.699915	-1452.632974				-505.000000	200.000000	0.000000	1.811100	-12.685570	3.932700	-304.025213	549.528250	-3771.805809
526				900.000000	200.000000	0.000000	0.403560	0.720640	-1.651100	-76.568370	-80.940687	180.976615	299.042300	200.991821	0.000000	300.000000	200.000000	0.000000	6.989080	10.071600	2230.760192	2212.514458	2136.399925	-1354.976975				-505.000000	200.000000	0.000000	2.173320	-12.864240	11.011560	-893.350235	3039.722620	-3184.563357
527				900.000000	200.000000	0.000000	0.291460	0.574260	-1.433850	-70.309637	-162.647941	171.317976	299.121080	200.952693	0.000000	300.000000	200.000000	0.000000	7.385840	11.597600	2232.286072	2126.684155	1961.999931	-1354.976975				-505.000000	200.000000	0.000000	2.897760	-11.613550	9.438480	-1281.060838	-51.730557	-3535.899000
528				900.000000	200.000000	0.000000	0.437190	0.551740	-1.781450	-79.638184	-82.204345	149.459116	298.964722	200.922883	0.000000	300.000000	200.000000	0.000000	7.538440	9.827440	2232.057190	2059.927254	2310.799919	-1434.322474				-505.000000	200.000000	0.000000	2.535540	-13.578920	12.584640	-1052.285677	-297.938347	-3478.991060
529				900.000000	200.000000	0.000000	0.459610	0.596780	-1.520750	-41.328580	-88.436022	161.526076	299.027574	201.008990	0.000000	300.000000	200.000000	0.000000	7.843640	11.292400	2230.607604	2250.661259	2169.099924	-1379.390975	-617.603251	83.608348	0.000000	-505.000000	200.000000	0.000000	2.535540	-16.794980	19.663499	-2288.667175	2214.173954	-3423.299002
530				900.000000	200.000000	0.000000	0.425980	0.664340	-1.781450	-99.124498	-76.676748	161.623748	299.023156	200.944407	0.000000	300.000000	200.000000	0.000000	7.660520	11.048240	2231.675720	2107.610755	2179.999924	-1361.080475	-536.568047	176.362502	0.000000	-505.000000	200.000000	0.000000	4.346640	-13.757590	20.450039	-483.387758	645.567793	-2598.144026
531				900.000000	200.000000	0.000000	0.482030	0.698120	-1.433850	-77.270673	-94.506064	197.741997	299.018473	200.974121	0.000000	300.000000	200.000000	0.000000	7.507920	11.414480	2232.133484	2174.367657	2190.899923	-1287.838477				-505.000000	200.000000	0.000000	3.803310	-14.293600	11.011560	-979.840809	157.121777	-3127.306121
532				900.000000	200.000000	0.000000	0.403560	0.585520	-1.824900	-78.292138	-60.515174	154.344692	299.018640	200.931237	0.000000	300.000000	200.000000	0.000000	7.660520	10.071600	2232.514954	2079.000654	2190.899923	-1422.115474				-505.000000	200.000000	0.000000	1.811100	-14.650940	12.584640	-74.809590	1204.167596	-3362.462254
533				900.000000	200.000000	0.000000	0.425980	0.608040	-1.477300	-109.168893	-31.365878	188.077650	299.023389	200.927092	0.000000	300.000000	200.000000	0.000000	7.355320	10.254720	2232.209778	2069.463954	2179.999924	-1342.769976				-505.000000	200.000000	0.000000	2.173320	-13.400250	11.798100	-462.457270	255.006040	-3243.816130
534				900.000000	200.000000	0.000000	0.336300	0.563000	-0.999350	-70.323182	-78.777048	183.309351	299.003959	200.961172	0.000000	300.000000	200.000000	0.000000	7.263760	10.071600	2232.438660	2145.757556	2223.599922	-1367.183975				-505.000000	200.000000	0.000000	2.716650	-12.506900	11.011560	-408.463585	620.585592	-3595.476399
535				900.000000	200.000000	0.000000	0.269040	0.630560	-1.216600	-71.786662	-136.596878	183.441863	299.111193	200.995551	0.000000	300.000000	200.000000	0.000000	7.416360	10.651480	2231.980896	2222.051158	1983.799931	-1336.666476				-505.000000	200.000000	0.000000	3.259980	-14.114930	5.505780	767.770079	1388.353724	-2950.860800
536				900.000000	200.000000	0.000000	0.325090	0.540480	-1.564200	-112.041042	-47.394290	164.022740	299.057667	200.952628	0.000000	300.000000	200.000000	0.000000	7.446880	10.895640	2232.438660	2126.684155	2103.699926	-1348.873476				-505.000000	200.000000	0.000000	-0.362220	-13.042910	13.371180	-1483.052797	2660.628828	-3419.506467
537				900.000000	200.000000	0.000000	0.403560	0.574260	-1.911800	-115.030625	-116.160026	176.021161	298.954669	200.961599	0.000000	300.000000	200.000000	0.000000	7.660520	10.346280	2231.446838	2145.757556	2332.599918	-1379.390975				-505.000000	200.000000	0.000000	0.000000	-14.114930	12.584640	-968.903641	518.337206	-3068.088199
538				900.000000	200.000000	0.000000	0.470820	0.720640	-1.694550	-72.592854	-73.538106	171.268293	298.974594	200.995415	0.000000	300.000000	200.000000	0.000000	7.874160	9.857960	2232.286072	2222.051158	2288.999920	-1361.080475				-505.000000	200.000000	0.000000	2.716650	-14.114930	13.371180	-273.944706	1016.056334	-3420.770123
539				900.000000	200.000000	0.000000	0.347510	0.596780	-1.998700	-110.172750	-22.583611	178.509833	299.008164	200.970379	0.000000	300.000000	200.000000	0.000000	7.599480	11.383960	2230.912780	2164.830956	2212.699923	-1354.976975				-505.000000	200.000000	0.000000	0.000000	-12.685570	14.944259	-534.776292	-1074.742161	-3654.172723
540				900.000000	200.000000	0.000000	0.347510	0.540480	-1.303500	-83.627245	-104.285666	166.409173	299.003687	200.974254	0.000000	300.000000	200.000000	0.000000	7.660520	11.200840	2231.828308	2174.367657	2223.599922	-1391.597975				-505.000000	200.000000	0.000000	1.086660	-12.149560	14.944259	-965.606335	1643.474200	-3360.030489
541				900.000000	200.000000	0.000000	0.291460	0.664340	-1.086250	-166.753284	-61.651810	183.450051	298.989277	200.901397	0.000000	300.000000	200.000000	0.000000	7.660520	11.628120	2232.362366	2012.243752	2256.299921	-1361.080475				-505.000000	200.000000	0.000000	-0.905550	-11.434880	9.438480	-459.537503	1504.107791	-3417.936980
542				900.000000	200.000000	0.000000	0.392350	0.574260	-1.694550	-102.743964	-65.240741	171.213454	298.945333	200.956933	0.000000	300.000000	200.000000	0.000000	7.446880	10.987200	2232.362366	2136.220856	2354.399918	-1409.908474	-467.302177	141.359259	0.000000	-505.000000	200.000000	0.000000	1.267770	-14.114930	16.517339	-968.589025	-622.667743	-3479.398312
543				900.000000	200.000000	0.000000	0.246620	0.619300	-1.651100	-76.721021	-49.148048	193.093259	299.033089	200.965609	0.000000	300.000000	200.000000	0.000000	7.141680	10.407320	2232.057190	2155.294256	2158.199924	-1312.252476				-505.000000	200.000000	0.000000	3.622200	-13.042910	14.157719	-1598.805876	1093.085088	-4066.010306
544				900.000000	200.000000	0.000000	0.336300	0.472920	-1.738000	-94.900569	-73.024134	183.225576	299.101365	200.875974	0.000000	300.000000	200.000000	0.000000	7.172200	10.743040	2231.828308	1955.023551	2005.599930	-1367.183975				-505.000000	200.000000	0.000000	3.259980	-14.114930	11.798100	-1200.598568	1514.952320	-3185.837195
545				900.000000	200.000000	0.000000	0.381140	0.619300	-1.868350	-84.987152	-69.683449	166.447635	299.013758	200.973954	0.000000	300.000000	200.000000	0.000000	7.263760	10.651480	2232.514954	2174.367657	2201.799923	-1477.046973				-505.000000	200.000000	0.000000	1.086660	-11.970890	3.932700	-724.043934	858.504126	-3888.557819
546				900.000000	200.000000	0.000000	0.437190	0.551740	-1.303500	-87.184089	-92.780779	159.097756	298.984186	200.935765	0.000000	300.000000	200.000000	0.000000	7.507920	10.743040	2231.904602	2088.537354	2267.199921	-1330.562976				-505.000000	200.000000	0.000000	3.259980	-13.757590	8.651940	558.012411	-338.042077	-3302.986277
547				900.000000	200.000000	0.000000	0.414770	0.698120	-1.129700	-48.811862	-142.678856	156.847456	299.072061	200.927251	0.000000	300.000000	200.000000	0.000000	7.935200	9.735880	2231.828308	2069.463954	2070.999928	-1434.322474	-546.801903	148.574356	0.000000	-505.000000	200.000000	0.000000	3.078870	-13.578920	20.450039	-1051.656446	854.850558	-3537.778625
548				900.000000	200.000000	0.000000	0.235410	0.743160	-1.303500	-71.260352	-109.801328	176.352441	298.974208	200.974421	0.000000	300.000000	200.000000	0.000000	7.416360	10.376800	2231.446838	2174.367657	2288.999920	-1379.390975				-505.000000	200.000000	0.000000	1.811100	-12.685570	14.944259	-418.960290	273.938265	-3713.061710
549				900.000000	200.000000	0.000000	0.437190	0.765680	-1.303500	-46.209798	-62.384959	154.477400	298.950251	200.926997	0.000000	300.000000	200.000000	0.000000	7.446880	9.522240	2232.438660	2069.463954	2343.499918	-1373.287475				-505.000000	200.000000	0.000000	3.803310	-13.042910	14.157719	-672.277860	419.276086	-2891.142821
550				900.000000	200.000000	0.000000	0.403560	0.641820	-1.086250	-75.208463	-66.268088	161.626031	299.013657	200.884339	0.000000	300.000000	200.000000	0.000000	7.599480	9.705360	2232.286072	1974.096951	2201.799923	-1470.943473	-453.176080	51.048820	0.000000	-505.000000	200.000000	0.000000	-1.448880	-11.970890	16.517339	-2460.277191	-855.993283	-3300.913990
551				900.000000	200.000000	0.000000	0.482030	0.709380	-1.607650	-101.110224	-63.948611	188.113828	299.023055	200.931683	0.000000	300.000000	200.000000	0.000000	7.507920	10.895640	2231.446838	2079.000654	2179.999924	-1348.873476				-505.000000	200.000000	0.000000	-0.181110	-11.077540	5.505780	-1017.309485	1066.294039	-3417.655819
552				900.000000	200.000000	0.000000	0.392350	0.675600	-1.433850	-50.054335	-95.879012	168.898040	299.033023	200.978494	0.000000	300.000000	200.000000	0.000000	7.202720	11.811240	2231.904602	2183.904357	2158.199924	-1428.218974				-505.000000	200.000000	0.000000	1.267770	-13.400250	10.225020	-925.847124	443.863727	-3596.208278
553				900.000000	200.000000	0.000000	0.414770	0.506700	-1.260050	-97.034882	-81.765992	151.850116	299.018238	200.978627	0.000000	300.000000	200.000000	0.000000	7.660520	11.445000	2231.599426	2183.904357	2190.899923	-1385.494475				-505.000000	200.000000	0.000000	4.346640	-12.506900	13.371180	-292.458813	387.145616	-2831.933515
554				900.000000	200.000000	0.000000	0.448400	0.641820	-1.651100	-71.773117	18.532200	159.169917	298.954955	200.918610	0.000000	300.000000	200.000000	0.000000	8.087800	10.590440	2232.057190	2050.390553	2332.599918	-1501.460973				-505.000000	200.000000	0.000000	3.441090	-13.578920	10.225020	-705.026441	179.786134	-3009.110714
555				900.000000	200.000000	0.000000	0.403560	0.506700	-1.086250	-68.711114	-66.268088	159.090709	298.964439	200.974421	0.000000	300.000000	200.000000	0.000000	7.019600	10.285240	2231.446838	2174.367657	2310.799919	-1379.390975				-505.000000	200.000000	0.000000	3.259980	-11.613550	14.944259	-122.460357	1379.396607	-3418.439780
556				900.000000	200.000000	0.000000	0.280250	0.664340	-1.216600	-58.334011	-131.992536	159.365064	299.042562	200.914619	0.000000	300.000000	200.000000	0.000000	7.446880	10.743040	2231.370544	2040.853853	2136.399925	-1373.287475				-505.000000	200.000000	0.000000	1.992210	-11.613550	14.157719	-585.787287	-1.414289	-3712.058852
557				900.000000	200.000000	0.000000	0.313880	0.540480	-1.738000	-108.200569	-148.090427	173.672994	298.999145	200.939748	0.000000	300.000000	200.000000	0.000000	7.568960	10.163160	2232.591248	2098.074055	2234.499922	-1348.873476	-510.726952	206.310825	0.000000	-505.000000	200.000000	0.000000	3.622200	-14.472270	26.742359	168.766353	153.152214	-3244.949387
558				900.000000	200.000000	0.000000	0.392350	0.585520	-1.042800	-129.748775	-91.176718	139.898345	299.072347	200.918422	0.000000	300.000000	200.000000	0.000000	7.630000	10.315760	2232.514954	2050.390553	2070.999928	-1416.011974				-505.000000	200.000000	0.000000	2.354430	-12.864240	13.371180	33.366549	640.264243	-3302.066044
559				900.000000	200.000000	0.000000	0.358720	0.765680	-1.346950	-94.501174	-89.508976	159.378015	299.115926	200.952987	0.000000	300.000000	200.000000	0.000000	7.324800	10.468360	2231.599426	2126.684155	1972.899931	-1318.355976				-505.000000	200.000000	0.000000	1.267770	-12.149560	9.438480	76.297220	2963.440293	-3595.021373
560				900.000000	200.000000	0.000000	0.437190	0.653080	-1.738000	-115.625291	-137.970423	173.649963	299.013320	200.944472	0.000000	300.000000	200.000000	0.000000	7.477400	10.132640	2231.523132	2107.610755	2201.799923	-1324.459476				-505.000000	200.000000	0.000000	3.441090	-12.506900	6.292320	-640.473128	1244.078325	-2714.372874
561				900.000000	200.000000	0.000000	0.325090	0.698120	-1.694550	-85.581818	-143.526493	149.711385	299.047609	200.970014	0.000000	300.000000	200.000000	0.000000	7.050120	10.437840	2231.752014	2164.830956	2125.499926	-1379.390975				-505.000000	200.000000	0.000000	2.897760	-12.864240	14.944259	265.124399	1533.884545	-3360.853609
562				900.000000	200.000000	0.000000	0.403560	0.517960	-1.564200	-40.598872	-106.351354	163.920501	298.974348	200.961468	0.000000	300.000000	200.000000	0.000000	7.691040	10.041080	2231.752014	2145.757556	2288.999920	-1391.597975	-507.340417	173.299813	0.000000	-505.000000	200.000000	0.000000	3.441090	-13.400250	17.303879	-462.016807	40.498289	-3126.429354
563				900.000000	200.000000	0.000000	0.482030	0.720640	-1.781450	-96.806064	-53.655037	161.618039	298.944575	201.030297	0.000000	300.000000	200.000000	0.000000	7.843640	10.987200	2230.760192	2298.344760	2354.399918	-1348.873476				-505.000000	200.000000	0.000000	0.362220	-14.114930	11.798100	-1316.414569	364.595695	-3303.093572
564				900.000000	200.000000	0.000000	0.403560	0.619300	-1.433850	-68.454890	-131.802429	190.521009	299.038006	201.016845	0.000000	300.000000	200.000000	0.000000	7.385840	11.200840	2232.133484	2269.734659	2147.299925	-1373.287475				-505.000000	200.000000	0.000000	1.448880	-10.898870	14.944259	-774.111081	1754.126277	-3123.896167
565				900.000000	200.000000	0.000000	0.302670	0.619300	-1.824900	-121.126910	-71.558433	161.709610	299.042627	200.974387	0.000000	300.000000	200.000000	0.000000	7.752080	11.261880	2231.523132	2174.367657	2136.399925	-1409.908474				-505.000000	200.000000	0.000000	3.259980	-13.578920	7.078860	-705.278134	591.440828	-3361.560818
566				900.000000	200.000000	0.000000	0.437190	0.630560	-1.738000	-96.450014	-143.036393	161.580719	299.013893	200.961008	0.000000	300.000000	200.000000	0.000000	7.385840	11.353440	2232.820130	2145.757556	2201.799923	-1361.080475				-505.000000	200.000000	0.000000	0.905550	-12.506900	6.292320	-640.473128	-325.906253	-4065.284300
567				900.000000	200.000000	0.000000	0.313880	0.641820	-1.824900	-63.912113	-97.349911	159.309280	299.062454	200.965543	0.000000	300.000000	200.000000	0.000000	7.263760	10.834600	2232.209778	2155.294256	2092.799927	-1312.252476				-505.000000	200.000000	0.000000	-0.362220	-11.256210	3.146160	-1144.125578	681.782262	-3829.019579
568				900.000000	200.000000	0.000000	0.302670	0.563000	-1.564200	-66.887836	-97.130734	139.970310	299.062678	200.999482	0.000000	300.000000	200.000000	0.000000	7.080640	10.620960	2232.743836	2231.587858	2092.799927	-1287.838477	-572.369270	194.183446	0.000000	-505.000000	200.000000	0.000000	0.181110	-11.256210	17.303879	-100.648944	1165.749719	-4416.504032
569				900.000000	200.000000	0.000000	0.482030	0.608040	-1.738000	-85.315797	-114.487085	171.151961	299.018506	200.965543	0.000000	300.000000	200.000000	0.000000	7.599480	10.590440	2232.209778	2155.294256	2190.899923	-1318.355976	-592.653782	212.876547	0.000000	-505.000000	200.000000	0.000000	1.992210	-13.400250	18.090419	232.942127	1585.693667	-3772.498529
570				900.000000	200.000000	0.000000	0.313880	0.506700	-1.781450	-65.410811	-107.522259	159.183618	299.018607	200.952628	0.000000	300.000000	200.000000	0.000000	7.691040	10.407320	2232.438660	2126.684155	2190.899923	-1361.080475	-563.356651	250.702669	0.000000	-505.000000	200.000000	0.000000	5.071080	-14.293600	14.944259	757.713836	872.096930	-3186.151641
571				900.000000	200.000000	0.000000	0.403560	0.619300	-1.651100	-64.659430	-106.270537	135.098826	298.984464	200.922694	0.000000	300.000000	200.000000	0.000000	7.172200	10.468360	2232.514954	2059.927254	2267.199921	-1385.494475				-505.000000	200.000000	0.000000	1.992210	-13.757590	9.438480	-252.636679	1063.624329	-3244.140756
572				900.000000	200.000000	0.000000	0.403560	0.563000	-1.260050	-118.839629	-50.908544	176.010689	299.013421	200.910189	0.000000	300.000000	200.000000	0.000000	7.355320	9.949520	2231.752014	2031.317153	2201.799923	-1354.976975				-505.000000	200.000000	0.000000	1.811100	-12.328230	3.932700	-514.034574	2007.798330	-3536.490298
573				900.000000	200.000000	0.000000	0.493240	0.754420	-1.564200	-95.189932	-130.308256	144.770220	299.062550	201.003891	0.000000	300.000000	200.000000	0.000000	7.141680	10.132640	2232.438660	2241.124558	2092.799927	-1342.769976				-505.000000	200.000000	0.000000	1.448880	-12.685570	10.225020	159.742180	2421.454872	-4065.497324
574				900.000000	200.000000	0.000000	0.347510	0.686860	-1.781450	-114.279245	-98.775203	149.677686	298.905822	200.931683	0.000000	300.000000	200.000000	0.000000	7.355320	11.506040	2231.446838	2079.000654	2441.599915	-1416.011974				-505.000000	200.000000	0.000000	0.724440	-15.008280	3.146160	-1486.979335	1278.878506	-3362.714437
575				900.000000	200.000000	0.000000	0.392350	0.585520	-1.433850	-61.804889	-19.889463	168.814266	298.989346	200.918422	0.000000	300.000000	200.000000	0.000000	7.416360	11.017720	2232.514954	2050.390553	2256.299921	-1464.839973				-505.000000	200.000000	0.000000	1.267770	-11.256210	3.932700	-449.166644	1245.255183	-3652.917682
576				900.000000	200.000000	0.000000	0.358720	0.517960	-1.694550	-68.877626	-139.845407	151.918655	299.052688	200.974088	0.000000	300.000000	200.000000	0.000000	7.874160	11.322920	2232.209778	2174.367657	2114.599926	-1434.322474				-505.000000	200.000000	0.000000	1.629990	-14.114930	6.292320	-621.959020	1088.527965	-3303.194993
577				900.000000	200.000000	0.000000	0.269040	0.731900	-1.477300	-35.719324	-70.496818	181.126449	298.988517	200.961928	0.000000	300.000000	200.000000	0.000000	7.752080	11.475520	2230.683898	2145.757556	2256.299921	-1354.976975				-505.000000	200.000000	0.000000	2.716650	-11.077540	8.651940	-901.241790	490.254864	-3182.911246
578				900.000000	200.000000	0.000000	0.459610	0.653080	-1.173150	-82.875865	-83.693320	173.626736	298.999282	200.952433	0.000000	300.000000	200.000000	0.000000	7.446880	10.743040	2232.896424	2126.684155	2234.499922	-1403.804975				-505.000000	200.000000	0.000000	1.086660	-11.792220	14.944259	-249.087680	582.914142	-3359.691374
579				900.000000	200.000000	0.000000	0.403560	0.596780	-1.520750	-97.616003	-111.457733	197.729046	299.008706	200.922851	0.000000	300.000000	200.000000	0.000000	7.599480	10.590440	2232.133484	2059.927254	2212.699923	-1422.115474				-505.000000	200.000000	0.000000	3.259980	-10.720200	11.011560	-184.534366	1250.558732	-3358.847892
580				900.000000	200.000000	0.000000	0.347510	0.596780	-1.738000	-53.615242	-78.551731	173.690512	299.062133	200.914588	0.000000	300.000000	200.000000	0.000000	7.233240	10.346280	2231.446838	2040.853853	2092.799927	-1367.183975				-505.000000	200.000000	0.000000	2.716650	-13.221580	14.157719	-219.825175	-45.250151	-3361.178236
581				900.000000	200.000000	0.000000	0.425980	0.653080	-0.955900	-110.794505	-31.850780	190.529197	299.032858	200.961566	0.000000	300.000000	200.000000	0.000000	7.355320	10.285240	2231.523132	2145.757556	2158.199924	-1269.527977	-551.408174	158.039307	0.000000	-505.000000	200.000000	0.000000	3.984420	-13.936260	17.303879	-726.082776	803.041437	-4008.142974
582				900.000000	200.000000	0.000000	0.235410	0.529220	-1.651100	-52.286804	-68.950300	190.611438	299.066954	200.948843	0.000000	300.000000	200.000000	0.000000	7.538440	10.773560	2231.294250	2117.147455	2081.899927	-1422.115474	-514.940307	199.002137	0.000000	-505.000000	200.000000	0.000000	1.267770	-11.792220	17.303879	-17.266907	172.005875	-3712.170454
583				900.000000	200.000000	0.000000	0.504450	0.653080	-1.086250	-86.806367	-75.488708	171.170621	298.950466	200.871284	0.000000	300.000000	200.000000	0.000000	7.996240	10.193680	2232.896424	1945.486851	2343.499918	-1446.529474				-505.000000	200.000000	0.000000	1.629990	-12.506900	14.157719	-408.211892	20.503642	-2890.460282
584				900.000000	200.000000	0.000000	0.336300	0.720640	-1.173150	-47.929502	-7.691835	154.540035	299.009011	200.935381	0.000000	300.000000	200.000000	0.000000	7.599480	9.888480	2232.820130	2088.537354	2212.699923	-1434.322474	-503.354343	136.907011	0.000000	-505.000000	200.000000	0.000000	0.362220	-11.792220	31.461599	-1985.006321	-51.774988	-3770.842109
585				900.000000	200.000000	0.000000	0.369930	0.675600	-1.303500	-49.919292	-130.538771	200.246849	299.081358	200.974754	0.000000	300.000000	200.000000	0.000000	7.202720	11.353440	2230.683898	2174.367657	2049.199928	-1367.183975				-505.000000	200.000000	0.000000	1.992210	-11.970890	7.865400	86.982695	1462.827203	-3359.933375
586				900.000000	200.000000	0.000000	0.381140	0.641820	-1.086250	-83.249523	-126.136472	149.600958	298.998666	200.970114	0.000000	300.000000	200.000000	0.000000	7.355320	11.231360	2231.523132	2164.830956	2234.499922	-1452.632974				-505.000000	200.000000	0.000000	-0.362220	-11.970890	15.730799	-2112.892109	1067.549461	-3418.489120
587				900.000000	200.000000	0.000000	0.313880	0.664340	-1.607650	-143.170273	-102.617923	156.920563	298.979791	200.943859	0.000000	300.000000	200.000000	0.000000	7.782600	11.322920	2232.972718	2107.610755	2278.099920	-1391.597975				-505.000000	200.000000	0.000000	3.259980	-10.362860	7.078860	-626.490347	458.870820	-3064.788283
588				900.000000	200.000000	0.000000	0.358720	0.788200	-0.912450	-105.185249	-44.319331	164.218279	299.004334	200.999243	0.000000	300.000000	200.000000	0.000000	7.507920	10.620960	2233.277894	2231.587858	2223.599922	-1434.322474	-596.894300	207.669738	0.000000	-505.000000	200.000000	0.000000	0.724440	-13.042910	18.090419	138.748769	1662.406425	-3184.617005
589				900.000000	200.000000	0.000000	0.437190	0.653080	-1.955250	-71.624530	-152.966290	159.192002	299.081515	200.978862	0.000000	300.000000	200.000000	0.000000	7.660520	10.590440	2231.065368	2183.904357	2049.199928	-1440.425974				-505.000000	200.000000	0.000000	-0.543330	-12.149560	7.865400	307.803377	1218.542698	-3359.900090
590				900.000000	200.000000	0.000000	0.269040	0.664340	-1.694550	-34.705986	-50.030895	183.473278	299.018305	200.935829	0.000000	300.000000	200.000000	0.000000	7.263760	11.017720	2231.752014	2088.537354	2190.899923	-1373.287475				-505.000000	200.000000	0.000000	3.441090	-11.077540	15.730799	-2522.099508	41.991142	-3652.921990
591				900.000000	200.000000	0.000000	0.291460	0.506700	-0.825550	-44.317847	-82.158141	137.519904	299.043150	200.871344	0.000000	300.000000	200.000000	0.000000	7.324800	10.529400	2232.743836	1945.486851	2136.399925	-1318.355976	-624.192346	159.333405	0.000000	-505.000000	200.000000	0.000000	1.629990	-12.506900	15.730799	-639.718049	1874.990892	-4182.830453
592				900.000000	200.000000	0.000000	0.302670	0.731900	-1.346950	-136.097537	-112.530686	164.223988	298.999350	200.888307	0.000000	300.000000	200.000000	0.000000	7.752080	10.071600	2233.049012	1983.633652	2234.499922	-1354.976975	-479.934585	189.706459	0.000000	-505.000000	200.000000	0.000000	1.267770	-11.970890	25.169279	-259.081000	-630.878433	-3594.851815
593				900.000000	200.000000	0.000000	0.392350	0.585520	-1.564200	-158.432657	-121.087636	200.139847	299.116137	200.918579	0.000000	300.000000	200.000000	0.000000	7.477400	9.919000	2232.133484	2050.390553	1972.899931	-1361.080475	-537.924172	150.901093	0.000000	-505.000000	200.000000	0.000000	1.267770	-12.149560	17.303879	-849.601563	569.715897	-2772.603991
594				900.000000	200.000000	0.000000	0.414770	0.540480	-1.651100	-88.007889	-126.996045	171.158812	299.018271	200.931587	0.000000	300.000000	200.000000	0.000000	6.897520	10.559920	2231.675720	2079.000654	2190.899923	-1257.320977	-529.239654	185.511213	0.000000	-505.000000	200.000000	0.000000	0.905550	-14.114930	18.876959	-273.504244	457.570968	-3479.369334
595				900.000000	200.000000	0.000000	0.358720	0.574260	-1.520750	-86.481786	-23.489732	159.199995	298.979477	200.905700	0.000000	300.000000	200.000000	0.000000	7.507920	9.857960	2232.286072	2021.780453	2278.099920	-1361.080475				-505.000000	200.000000	0.000000	1.992210	-12.506900	7.865400	-408.715277	1727.967218	-2655.512865
596				900.000000	200.000000	0.000000	0.235410	0.596780	-1.824900	-93.910572	-7.997027	147.300387	298.969852	200.956835	0.000000	300.000000	200.000000	0.000000	7.507920	9.766400	2232.591248	2136.220856	2299.899920	-1434.322474				-505.000000	200.000000	0.000000	1.629990	-8.933500	16.517339	39.835314	18.264363	-3885.718803
597				900.000000	200.000000	0.000000	0.347510	0.698120	-1.086250	-121.136391	-79.157859	147.278497	299.052914	200.926870	0.000000	300.000000	200.000000	0.000000	7.141680	11.170320	2232.743836	2069.463954	2114.599926	-1348.873476				-505.000000	200.000000	0.000000	1.992210	-11.792220	11.798100	677.188642	-927.165061	-3829.716607
598				900.000000	200.000000	0.000000	0.425980	0.608040	-1.651100	-85.225768	-81.863943	118.197507	299.003346	200.953215	0.000000	300.000000	200.000000	0.000000	7.172200	11.567080	2231.065368	2126.684155	2223.599922	-1409.908474	-494.712217	252.210563	0.000000	-505.000000	200.000000	0.000000	1.086660	-12.328230	21.236579	1108.773763	-218.477314	-3653.920540
599				900.000000	200.000000	0.000000	0.313880	0.619300	-1.998700	-117.286437	-117.452156	168.926976	299.008706	200.901489	0.000000	300.000000	200.000000	0.000000	7.416360	10.956680	2232.133484	2012.243752	2212.699923	-1391.597975				-505.000000	200.000000	0.000000	1.448880	-13.757590	14.157719	-947.155151	1357.162681	-3361.585487
600				900.000000	200.000000	0.000000	0.347510	0.472920	-0.955900	-142.336676	-38.751325	183.213963	298.988793	200.897554	0.000000	300.000000	200.000000	0.000000	7.721560	11.109280	2231.294250	2002.707052	2256.299921	-1428.218974				-505.000000	200.000000	0.000000	1.629990	-13.221580	0.000000	-800.037802	-231.200697	-3184.859007
601				900.000000	200.000000	0.000000	0.414770	0.540480	-1.390400	-107.840455	-71.512826	139.833231	299.013353	200.982901	0.000000	300.000000	200.000000	0.000000	7.630000	10.651480	2231.599426	2193.441057	2201.799923	-1391.597975				-505.000000	200.000000	0.000000	2.535540	-13.400250	3.146160	-1968.757449	-421.551237	-3772.541995
602				900.000000	200.000000	0.000000	0.313880	0.506700	-1.477300	-97.259953	-57.145419	156.773958	299.032858	201.038492	0.000000	300.000000	200.000000	0.000000	7.477400	10.773560	2231.523132	2317.418160	2158.199924	-1416.011974				-505.000000	200.000000	0.000000	2.354430	-13.042910	6.292320	-904.539096	2502.962184	-3713.444292
603				900.000000	200.000000	0.000000	0.269040	0.529220	-1.824900	-76.590042	-120.833249	154.431696	299.018238	200.961533	0.000000	300.000000	200.000000	0.000000	6.622840	10.590440	2231.599426	2145.757556	2190.899923	-1354.976975				-505.000000	200.000000	0.000000	2.173320	-9.290840	14.157719	-1140.136117	-12.373254	-3533.636793
604				900.000000	200.000000	0.000000	0.212990	0.720640	-1.390400	-76.298285	-118.929195	185.993365	299.072537	200.918234	0.000000	300.000000	200.000000	0.000000	7.294280	10.346280	2232.972718	2050.390553	2070.999928	-1477.046973				-505.000000	200.000000	0.000000	1.992210	-12.149560	7.865400	-1545.252653	137.127130	-4241.264413
605				900.000000	200.000000	0.000000	0.347510	0.630560	-1.824900	-56.334740	-113.932704	154.444647	299.116711	200.956410	0.000000	300.000000	200.000000	0.000000	6.714400	10.559920	2233.583070	2136.220856	1972.899931	-1403.804975	-558.492139	133.729776	0.000000	-505.000000	200.000000	0.000000	0.543330	-13.042910	18.876959	-1250.980331	1009.768928	-2890.882023
606				900.000000	200.000000	0.000000	0.369930	0.641820	-1.955250	-51.985565	-104.602794	159.251212	299.023456	200.931301	0.000000	300.000000	200.000000	0.000000	6.897520	10.102120	2232.362366	2079.000654	2179.999924	-1336.666476	-632.786635	105.417543	0.000000	-505.000000	200.000000	0.000000	3.259980	-15.722960	14.944259	-1413.464771	1909.676636	-3833.548301
607				900.000000	200.000000	0.000000	0.381140	0.619300	-1.260050	-104.459605	-110.776928	168.857295	299.023389	201.008266	0.000000	300.000000	200.000000	0.000000	7.233240	11.261880	2232.209778	2250.661259	2179.999924	-1373.287475				-505.000000	200.000000	0.000000	1.086660	-10.362860	11.011560	184.536283	1779.776340	-3417.079010
608				900.000000	200.000000	0.000000	0.482030	0.585520	-1.173150	-105.760637	-140.342245	178.359998	299.037775	200.957260	0.000000	300.000000	200.000000	0.000000	7.050120	11.109280	2231.599426	2136.220856	2147.299925	-1361.080475				-505.000000	200.000000	0.000000	2.354430	-12.864240	6.292320	-546.279769	912.122096	-3889.507030
609				900.000000	200.000000	0.000000	0.437190	0.641820	-1.303500	-115.638836	-107.978688	185.687792	298.969429	200.918767	0.000000	300.000000	200.000000	0.000000	7.324800	11.200840	2231.675720	2050.390553	2299.899920	-1348.873476				-505.000000	200.000000	0.000000	1.811100	-11.613550	13.371180	688.125810	1203.421169	-2889.626982
610				900.000000	200.000000	0.000000	0.369930	0.608040	-1.477300	-52.881470	-84.783408	168.858437	299.130906	200.995347	0.000000	300.000000	200.000000	0.000000	7.477400	11.567080	2232.438660	2222.051158	1940.199932	-1348.873476				-505.000000	200.000000	0.000000	1.086660	-12.685570	12.584640	970.642963	-873.116660	-3419.283261
611				900.000000	200.000000	0.000000	0.257830	0.810720	-2.085600	-73.309018	-125.195140	176.392045	299.018573	200.995381	0.000000	300.000000	200.000000	0.000000	7.202720	10.651480	2232.362366	2222.051158	2190.899923	-1416.011974	-553.880072	69.334721	0.000000	-505.000000	200.000000	0.000000	1.086660	-12.506900	17.303879	-2261.016229	845.814877	-3654.090098
612				900.000000	200.000000	0.000000	0.403560	0.709380	-1.390400	-68.720911	-35.589409	161.688862	299.008740	200.944181	0.000000	300.000000	200.000000	0.000000	7.691040	10.071600	2232.209778	2107.610755	2212.699923	-1336.666476				-505.000000	200.000000	0.000000	1.448880	-12.864240	11.798100	-1472.367322	2685.102034	-3478.225896
613				900.000000	200.000000	0.000000	0.313880	0.585520	-1.260050	-85.748014	-72.545371	164.076241	298.994022	200.948518	0.000000	300.000000	200.000000	0.000000	7.874160	11.109280	2232.057190	2117.147455	2245.399921	-1477.046973				-505.000000	200.000000	0.000000	0.543330	-13.578920	4.719240	336.877113	890.634596	-3478.831683
614				900.000000	200.000000	0.000000	0.459610	0.574260	-1.346950	-66.199078	-48.069896	173.553433	299.071712	200.974620	0.000000	300.000000	200.000000	0.000000	7.141680	10.987200	2230.989074	2174.367657	2070.999928	-1367.183975				-505.000000	200.000000	0.000000	2.535540	-11.256210	11.798100	362.174601	-694.901942	-3124.322216
615				900.000000	200.000000	0.000000	0.347510	0.506700	-2.042150	-130.009380	-78.268872	166.377758	299.052364	200.901766	0.000000	300.000000	200.000000	0.000000	7.111160	10.682000	2231.446838	2012.243752	2114.599926	-1318.355976	-531.618124	221.915022	0.000000	-505.000000	200.000000	0.000000	2.354430	-12.328230	18.876959	413.688982	502.469251	-3419.045567
616				900.000000	200.000000	0.000000	0.336300	0.686860	-1.868350	-98.287152	-42.507088	171.376240	298.989312	200.965444	0.000000	300.000000	200.000000	0.000000	7.202720	9.827440	2232.438660	2155.294256	2256.299921	-1354.976975	-573.567752	143.977434	0.000000	-505.000000	200.000000	0.000000	-1.448880	-13.400250	16.517339	-925.343738	1132.556827	-2891.061762
617				900.000000	200.000000	0.000000	0.392350	0.506700	-1.390400	-125.313636	-30.061811	149.463683	299.014129	200.918077	0.000000	300.000000	200.000000	0.000000	7.752080	9.705360	2233.354188	2050.390553	2201.799923	-1464.839973	-441.494046	185.616005	0.000000	-505.000000	200.000000	0.000000	0.362220	-11.792220	17.303879	-248.898911	-1098.899371	-3242.145221
618				900.000000	200.000000	0.000000	0.313880	0.641820	-0.782100	-139.221847	-67.923895	152.080299	298.998734	200.952954	0.000000	300.000000	200.000000	0.000000	7.477400	11.536560	2231.675720	2126.684155	2234.499922	-1373.287475				-505.000000	200.000000	0.000000	2.897760	-12.506900	5.505780	-756.352053	-1241.128491	-2890.561704
619				900.000000	200.000000	0.000000	0.246620	0.619300	-1.651100	-60.638900	-69.411928	195.502919	299.043020	200.999619	0.000000	300.000000	200.000000	0.000000	7.050120	11.261880	2232.438660	2231.587858	2136.399925	-1361.080475				-505.000000	200.000000	0.000000	3.078870	-11.792220	6.292320	-2218.651867	-59.703817	-4123.524033
620				900.000000	200.000000	0.000000	0.414770	0.664340	-1.390400	-94.698840	-51.248946	178.502982	299.008808	200.948389	0.000000	300.000000	200.000000	0.000000	7.324800	11.048240	2232.362366	2117.147455	2212.699923	-1361.080475				-505.000000	200.000000	0.000000	1.811100	-10.720200	11.798100	-763.551453	144.353963	-4239.893462
621				900.000000	200.000000	0.000000	0.313880	0.574260	-1.520750	-74.420195	-31.775161	183.343050	299.038400	200.939556	0.000000	300.000000	200.000000	0.000000	7.416360	10.926160	2233.049012	2098.074055	2147.299925	-1422.115474	-511.710676	141.010537	0.000000	-505.000000	200.000000	0.000000	1.992210	-12.685570	18.876959	-1113.541686	126.677160	-2890.658818
622				900.000000	200.000000	0.000000	0.392350	0.551740	-2.085600	-59.850633	-95.272884	161.553870	299.047674	201.008404	0.000000	300.000000	200.000000	0.000000	7.538440	11.322920	2231.904602	2250.661259	2125.499926	-1391.597975	-576.286003	225.037631	0.000000	-505.000000	200.000000	0.000000	0.000000	-11.613550	27.528899	689.258428	1962.425185	-3535.667179
623				900.000000	200.000000	0.000000	0.369930	0.574260	-1.520750	-66.379135	-69.545090	154.369061	299.086713	200.969981	0.000000	300.000000	200.000000	0.000000	7.568960	10.712520	2231.828308	2164.830956	2038.299929	-1342.769976				-505.000000	200.000000	0.000000	2.173320	-14.114930	11.798100	-1084.782566	1182.996091	-3773.191249
624				900.000000	200.000000	0.000000	0.347510	0.484180	-1.955250	-86.620892	-108.745508	142.260213	298.969746	200.956933	0.000000	300.000000	200.000000	0.000000	7.324800	10.865120	2232.362366	2136.220856	2299.899920	-1385.494475				-505.000000	200.000000	0.000000	1.448880	-12.685570	13.371180	-1113.982148	2020.759144	-3243.079943
625				900.000000	200.000000	0.000000	0.381140	0.596780	-1.303500	-93.370402	-75.274730	154.378391	299.038400	200.905390	0.000000	300.000000	200.000000	0.000000	7.660520	10.102120	2233.049012	2021.780453	2147.299925	-1324.459476				-505.000000	200.000000	0.000000	1.629990	-11.792220	9.438480	-365.344144	555.262230	-3653.455333
626				900.000000	200.000000	0.000000	0.414770	0.540480	-1.390400	-140.004697	-117.106556	151.881531	299.018305	200.957195	0.000000	300.000000	200.000000	0.000000	7.568960	10.620960	2231.752014	2136.220856	2190.899923	-1409.908474	-579.810479	114.448007	0.000000	-505.000000	200.000000	0.000000	1.992210	-14.293600	14.157719	-1211.221120	1059.145770	-3538.369923
627				900.000000	200.000000	0.000000	0.313880	0.675600	-1.477300	-70.202000	-117.937058	173.798656	299.042300	201.008921	0.000000	300.000000	200.000000	0.000000	7.263760	11.078760	2230.760192	2250.661259	2136.399925	-1354.976975				-505.000000	200.000000	0.000000	0.905550	-12.685570	12.584640	-766.597065	-464.447672	-3536.756970
628				900.000000	200.000000	0.000000	0.291460	0.563000	-1.651100	-115.224227	-56.060529	168.897845	299.023656	200.948194	0.000000	300.000000	200.000000	0.000000	7.385840	9.980040	2232.820130	2117.147455	2179.999924	-1361.080475				-505.000000	200.000000	0.000000	4.165530	-13.400250	13.371180	-925.595431	-132.175448	-3537.696000
629				900.000000	200.000000	0.000000	0.302670	0.596780	-1.564200	-113.743138	-61.668944	171.327306	299.077450	200.866954	0.000000	300.000000	200.000000	0.000000	7.446880	9.735880	2233.049012	1935.950150	2060.099928	-1354.976975				-505.000000	200.000000	0.000000	3.441090	-11.256210	11.011560	-796.048341	-616.380336	-3241.882857
630				900.000000	200.000000	0.000000	0.291460	0.551740	-1.173150	-95.090106	-36.241143	156.839072	299.067655	200.879796	0.000000	300.000000	200.000000	0.000000	7.263760	10.987200	2232.972718	1964.560251	2081.899927	-1318.355976				-505.000000	200.000000	0.000000	2.716650	-11.434880	10.225020	-922.738587	1814.462084	-3535.714953
631				900.000000	200.000000	0.000000	0.347510	0.506700	-1.868350	-117.767732	-78.430506	195.293679	299.028604	200.960942	0.000000	300.000000	200.000000	0.000000	7.630000	11.353440	2232.972718	2145.757556	2169.099924	-1397.701475				-505.000000	200.000000	0.000000	1.267770	-11.792220	7.078860	-828.796922	314.279426	-3359.705862
632				900.000000	200.000000	0.000000	0.448400	0.529220	-1.868350	-68.593996	-67.387246	156.655539	299.008537	200.957195	0.000000	300.000000	200.000000	0.000000	7.294280	11.231360	2231.752014	2136.220856	2212.699923	-1348.873476	-509.178991	117.256121	0.000000	-505.000000	200.000000	0.000000	0.724440	-14.114930	17.303879	-1431.790109	72.312764	-3949.307635
633				900.000000	200.000000	0.000000	0.425980	0.720640	-1.260050	-96.265893	-82.227619	135.169846	298.964970	200.922662	0.000000	300.000000	200.000000	0.000000	7.263760	11.200840	2232.591248	2059.927254	2310.799919	-1446.529474	-559.647568	61.445712	0.000000	-505.000000	200.000000	0.000000	0.905550	-14.650940	18.090419	-2506.505168	988.597423	-3656.110304
634				900.000000	200.000000	0.000000	0.459610	0.619300	-0.695200	-140.059192	-33.478114	176.004980	298.915888	200.944246	0.000000	300.000000	200.000000	0.000000	7.660520	10.956680	2232.057190	2107.610755	2419.799915	-1379.390975				-505.000000	200.000000	0.000000	2.173320	-13.221580	12.584640	-567.399027	386.829621	-3126.158374
635				900.000000	200.000000	0.000000	0.526870	0.608040	-1.433850	-93.041758	-106.484516	168.695847	298.959661	200.940134	0.000000	300.000000	200.000000	0.000000	7.385840	10.529400	2231.675720	2098.074055	2321.699919	-1379.390975				-505.000000	200.000000	0.000000	1.629990	-10.541530	11.798100	-984.372135	553.022951	-3828.500725
636				900.000000	200.000000	0.000000	0.437190	0.799460	-2.302850	-21.730882	-81.719443	166.557116	299.067337	200.978360	0.000000	300.000000	200.000000	0.000000	7.416360	10.498880	2232.209778	2183.904357	2081.899927	-1495.357473	-552.413216	198.031847	0.000000	-505.000000	200.000000	0.000000	1.811100	-12.149560	19.663499	-38.700780	932.309743	-3360.088445
637				900.000000	200.000000	0.000000	0.369930	0.698120	-1.998700	-53.732676	-124.826265	154.484251	298.910967	200.952824	0.000000	300.000000	200.000000	0.000000	7.660520	10.468360	2231.980896	2126.684155	2430.699915	-1416.011974	-583.216355	163.689026	0.000000	-505.000000	200.000000	0.000000	1.992210	-10.362860	23.596199	-856.800963	1845.608697	-3475.895552
638				900.000000	200.000000	0.000000	0.493240	0.540480	-0.695200	-62.894395	-75.390757	151.800236	298.984984	200.892334	0.000000	300.000000	200.000000	0.000000	7.538440	9.400160	2233.659364	1993.170352	2267.199921	-1434.322474				-505.000000	200.000000	0.000000	4.165530	-13.400250	7.078860	-926.098816	801.786015	-3420.207802
639				900.000000	200.000000	0.000000	0.269040	0.574260	-1.260050	-62.088519	-90.962740	149.654263	299.052882	200.948259	0.000000	300.000000	200.000000	0.000000	7.538440	10.163160	2232.667542	2117.147455	2114.599926	-1391.597975				-505.000000	200.000000	0.000000	4.346640	-11.077540	7.078860	604.240388	393.117027	-3418.018039
640				900.000000	200.000000	0.000000	0.325090	0.765680	-1.216600	-90.345602	-93.311288	178.690137	299.077008	201.016915	0.000000	300.000000	200.000000	0.000000	7.477400	10.041080	2231.980896	2269.734659	2060.099928	-1409.908474	-483.775281	223.924339	0.000000	-505.000000	200.000000	0.000000	0.543330	-12.685570	21.236579	508.071110	-450.740432	-3889.192584
641				900.000000	200.000000	0.000000	0.257830	0.517960	-1.216600	-72.403000	-105.739430	159.252158	299.072252	200.948421	0.000000	300.000000	200.000000	0.000000	7.446880	11.414480	2232.286072	2117.147455	2070.999928	-1354.976975	-557.802813	113.507370	0.000000	-505.000000	200.000000	0.000000	4.346640	-15.186950	17.303879	-1496.658039	913.693513	-3539.406067
642				900.000000	200.000000	0.000000	0.482030	0.574260	-1.433850	-54.227516	-89.440094	156.662585	298.974769	201.016602	0.000000	300.000000	200.000000	0.000000	7.294280	11.139800	2232.667542	2269.734659	2288.999920	-1391.597975	-537.972261	62.059988	0.000000	-505.000000	200.000000	0.000000	1.267770	-15.186950	13.371180	-1844.420660	440.878022	-3774.136152
643				900.000000	200.000000	0.000000	0.392350	0.698120	-1.303500	-81.156160	-101.066207	188.196265	299.023389	200.961271	0.000000	300.000000	200.000000	0.000000	7.568960	11.048240	2232.209778	2145.757556	2179.999924	-1342.769976	-565.200427	119.574851	0.000000	-505.000000	200.000000	0.000000	1.629990	-15.186950	15.730799	-1265.151881	947.000841	-3127.980044
644				900.000000	200.000000	0.000000	0.526870	0.630560	-1.694550	-68.261288	-141.703854	132.571889	299.086526	200.961632	0.000000	300.000000	200.000000	0.000000	7.233240	11.383960	2231.370544	2145.757556	2038.299929	-1318.355976	-560.249306	182.270178	0.000000	-505.000000	200.000000	0.000000	0.724440	-10.541530	22.809659	-404.411200	1260.217845	-3887.172379
645				900.000000	200.000000	0.000000	0.269040	0.585520	-1.520750	-69.935978	-55.258499	180.990316	299.096512	200.871671	0.000000	300.000000	200.000000	0.000000	7.538440	10.987200	2231.904602	1945.486851	2016.499929	-1342.769976				-505.000000	200.000000	0.000000	1.267770	-11.256210	8.651940	-1143.685116	1373.346631	-3300.453090
646				900.000000	200.000000	0.000000	0.246620	0.788200	-1.346950	-97.594331	-105.156577	149.876454	299.018674	200.952563	0.000000	300.000000	200.000000	0.000000	8.026760	11.170320	2232.591248	2126.684155	2190.899923	-1403.804975				-505.000000	200.000000	0.000000	2.535540	-13.221580	10.225020	-799.219800	1957.991057	-3126.187352
647				900.000000	200.000000	0.000000	0.403560	0.517960	-1.260050	-72.448014	-45.842574	180.788122	299.028472	200.990974	0.000000	300.000000	200.000000	0.000000	7.630000	11.048240	2232.667542	2212.514458	2169.099924	-1281.734977				-505.000000	200.000000	0.000000	3.441090	-11.434880	14.944259	-1964.705065	440.447590	-3946.981599
648				900.000000	200.000000	0.000000	0.425980	0.563000	-1.042800	-70.368196	-87.495632	166.348822	299.086713	201.012711	0.000000	300.000000	200.000000	0.000000	7.630000	10.956680	2231.828308	2260.197959	2038.299929	-1361.080475				-505.000000	200.000000	0.000000	2.716650	-14.650940	8.651940	-75.124206	2081.094952	-2951.326008
649				900.000000	200.000000	0.000000	0.392350	0.641820	-2.042150	-52.075594	-105.445233	156.818325	299.008232	200.961764	0.000000	300.000000	200.000000	0.000000	7.782600	10.712520	2231.065368	2145.757556	2212.699923	-1342.769976				-505.000000	200.000000	0.000000	0.181110	-12.328230	9.438480	65.485898	-417.626105	-3183.895307
650				900.000000	200.000000	0.000000	0.336300	0.585520	-1.129700	-89.633502	-119.183582	149.595053	299.013960	200.922504	0.000000	300.000000	200.000000	0.000000	8.057280	10.376800	2232.972718	2059.927254	2201.799923	-1391.597975				-505.000000	200.000000	0.000000	4.346640	-11.792220	11.798100	-249.339373	786.348491	-2655.022988
651				900.000000	200.000000	0.000000	0.369930	0.563000	-1.303500	-134.966765	-64.681162	147.129609	299.033519	200.965180	0.000000	300.000000	200.000000	0.000000	7.355320	10.285240	2233.049012	2155.294256	2158.199924	-1385.494475				-505.000000	200.000000	0.000000	1.267770	-12.864240	10.225020	-1356.677166	2167.273823	-3301.979111
652				900.000000	200.000000	0.000000	0.336300	0.698120	-1.520750	-69.319640	-123.885875	166.567392	299.047772	200.961303	0.000000	300.000000	200.000000	0.000000	7.111160	11.567080	2232.133484	2145.757556	2125.499926	-1318.355976				-505.000000	200.000000	0.000000	0.905550	-12.685570	11.798100	1086.396042	2187.698901	-3301.780575
653				900.000000	200.000000	0.000000	0.459610	0.585520	-1.738000	-110.366352	-113.563829	173.563905	299.086900	200.914244	0.000000	300.000000	200.000000	0.000000	6.928040	11.506040	2232.286072	2040.853853	2038.299929	-1318.355976	-511.961614	157.744109	0.000000	-505.000000	200.000000	0.000000	1.811100	-13.757590	19.663499	-830.898687	136.889699	-3537.846761
654				900.000000	200.000000	0.000000	0.291460	0.585520	-1.477300	-73.911494	-25.826344	142.412527	299.013927	200.867013	0.000000	300.000000	200.000000	0.000000	7.568960	10.895640	2232.896424	1935.950150	2201.799923	-1385.494475				-505.000000	200.000000	0.000000	3.622200	-13.221580	8.651940	-104.449635	1098.310073	-3478.738877
655				900.000000	200.000000	0.000000	0.392350	0.484180	-1.129700	-93.806683	-45.502172	154.262059	299.037940	200.948551	0.000000	300.000000	200.000000	0.000000	7.355320	10.926160	2231.980896	2117.147455	2147.299925	-1373.287475	-531.529532	165.536808	0.000000	-505.000000	200.000000	0.000000	0.905550	-11.792220	17.303879	-596.346916	459.063820	-3712.141477
656				900.000000	200.000000	0.000000	0.291460	0.641820	-1.390400	-87.585153	-101.896710	173.790467	299.076819	201.012850	0.000000	300.000000	200.000000	0.000000	7.141680	11.200840	2231.523132	2260.197959	2060.099928	-1318.355976	-517.554529	90.213932	0.000000	-505.000000	200.000000	0.000000	2.535540	-11.792220	18.090419	-1986.076016	227.116697	-3947.248271
657				900.000000	200.000000	0.000000	0.336300	0.563000	-1.129700	-46.335043	-27.996123	190.538331	298.993781	200.970114	0.000000	300.000000	200.000000	0.000000	7.355320	10.956680	2231.523132	2164.830956	2245.399921	-1385.494475	-560.849878	167.351889	0.000000	-505.000000	200.000000	0.000000	4.165530	-13.400250	21.236579	-693.334195	1186.060361	-3478.951901
658				900.000000	200.000000	0.000000	0.459610	0.653080	-1.390400	-46.916164	-83.491277	168.807416	298.954669	200.948778	0.000000	300.000000	200.000000	0.000000	7.538440	10.346280	2231.446838	2117.147455	2332.599918	-1397.701475	-573.696395	148.559240	0.000000	-505.000000	200.000000	0.000000	2.897760	-12.149560	16.517339	-849.664486	1134.681671	-2596.502095
659				900.000000	200.000000	0.000000	0.381140	0.619300	-1.520750	-104.729690	-49.742838	139.941374	298.979442	200.922820	0.000000	300.000000	200.000000	0.000000	7.568960	10.437840	2232.209778	2059.927254	2278.099920	-1470.943473				-505.000000	200.000000	0.000000	2.716650	-9.112170	7.865400	-203.300166	1153.851327	-3592.254800
660				900.000000	200.000000	0.000000	0.448400	0.709380	-1.346950	-44.552716	-83.070058	173.690708	299.057023	200.957555	0.000000	300.000000	200.000000	0.000000	7.446880	11.048240	2230.912780	2136.220856	2103.699926	-1452.632974	-579.560681	134.467175	0.000000	-505.000000	200.000000	0.000000	0.543330	-10.898870	18.876959	-1237.060473	1407.478950	-3358.800118
661				900.000000	200.000000	0.000000	0.302670	0.641820	-1.998700	-100.276942	-66.330829	176.188514	298.999008	201.055225	0.000000	300.000000	200.000000	0.000000	7.385840	10.010560	2232.286072	2355.564961	2234.499922	-1513.667973	-485.154104	141.258601	0.000000	-505.000000	200.000000	0.000000	1.267770	-13.757590	18.090419	-1062.656537	-359.020581	-3244.082801
662				900.000000	200.000000	0.000000	0.470820	0.551740	-2.346300	-76.202839	-57.734068	175.930536	299.023356	200.927124	0.000000	300.000000	200.000000	0.000000	7.660520	10.102120	2232.133484	2069.463954	2179.999924	-1318.355976	-435.794128	201.321660	0.000000	-505.000000	200.000000	0.000000	1.992210	-13.042910	17.303879	22.869844	-1197.530060	-3125.974328
663				900.000000	200.000000	0.000000	0.482030	0.596780	-1.433850	-129.690216	-74.242185	166.322169	298.994125	200.952693	0.000000	300.000000	200.000000	0.000000	7.477400	9.919000	2232.286072	2126.684155	2245.399921	-1397.701475				-505.000000	200.000000	0.000000	0.181110	-14.114930	8.651940	-1548.298266	378.540366	-3655.543675
664				900.000000	200.000000	0.000000	0.336300	0.641820	-1.260050	-103.532231	-68.402657	178.563333	299.013792	200.948292	0.000000	300.000000	200.000000	0.000000	7.263760	10.926160	2232.591248	2117.147455	2201.799923	-1348.873476				-505.000000	200.000000	0.000000	0.543330	-13.757590	13.371180	442.573949	617.283891	-3772.721734
665				900.000000	200.000000	0.000000	0.425980	0.529220	-1.433850	-88.246505	-127.659715	178.365707	299.028040	200.935861	0.000000	300.000000	200.000000	0.000000	7.263760	11.506040	2231.675720	2088.537354	2169.099924	-1373.287475				-505.000000	200.000000	0.000000	2.173320	-11.077540	11.011560	-2290.845044	2244.302576	-3770.308766
666				900.000000	200.000000	0.000000	0.325090	0.731900	-1.911800	-32.148936	-82.532812	166.610421	299.047870	200.961205	0.000000	300.000000	200.000000	0.000000	7.172200	11.261880	2232.362366	2145.757556	2125.499926	-1354.976975	-524.212761	222.882481	0.000000	-505.000000	200.000000	0.000000	3.259980	-14.829610	16.517339	377.957712	317.343696	-3715.212314
667				900.000000	200.000000	0.000000	0.425980	0.585520	-1.433850	-69.845950	-97.263895	156.731125	298.979198	200.974321	0.000000	300.000000	200.000000	0.000000	7.568960	10.956680	2231.675720	2174.367657	2278.099920	-1403.804975	-598.307035	153.853884	0.000000	-505.000000	200.000000	0.000000	1.267770	-12.506900	18.876959	-871.098360	1761.353110	-3595.360488
668				900.000000	200.000000	0.000000	0.594130	0.653080	-1.607650	-47.141235	-109.092648	168.668053	299.052979	200.990872	0.000000	300.000000	200.000000	0.000000	7.568960	10.224200	2232.896424	2212.514458	2114.599926	-1367.183975				-505.000000	200.000000	0.000000	1.629990	-12.506900	12.584640	-524.153740	419.706517	-3595.389466
669				900.000000	200.000000	0.000000	0.280250	0.585520	-1.955250	-86.468241	-65.447982	149.653121	299.028173	200.969915	0.000000	300.000000	200.000000	0.000000	7.630000	10.590440	2231.980896	2164.830956	2169.099924	-1391.597975	-568.990613	139.754273	0.000000	-505.000000	200.000000	0.000000	1.811100	-11.256210	22.809659	-1374.184502	1459.604067	-2889.287866
670				900.000000	200.000000	0.000000	0.526870	0.585520	-1.564200	-13.693569	-182.352839	159.036263	298.969182	200.944633	0.000000	300.000000	200.000000	0.000000	7.538440	10.682000	2231.141662	2107.610755	2299.899920	-1342.769976				-505.000000	200.000000	0.000000	2.173320	-12.149560	12.584640	-1313.243110	784.539643	-3595.093817
671				900.000000	200.000000	0.000000	0.448400	0.439140	-1.173150	-47.460082	-78.165722	161.391085	298.981715	200.912341	0.000000	300.000000	200.000000	0.000000	7.721560	10.285240	2226.487728	2031.317153	2267.199921	-1367.183975				-505.000000	200.000000	0.000000	2.716650	-11.792220	14.944259	98.360326	1544.843511	-3359.821773
672				900.000000	200.000000	0.000000	0.448400	0.585520	-1.173150	-81.637455	-149.089301	168.756198	299.008672	200.952791	0.000000	300.000000	200.000000	0.000000	7.507920	9.552760	2232.057190	2126.684155	2212.699923	-1409.908474				-505.000000	200.000000	0.000000	1.086660	-12.864240	14.157719	33.429472	53.380539	-3243.220523
673				900.000000	200.000000	0.000000	0.347510	0.686860	-1.303500	-101.722498	-84.021786	176.183947	299.032924	201.004234	0.000000	300.000000	200.000000	0.000000	7.599480	10.895640	2231.675720	2241.124558	2158.199924	-1336.666476	-501.517703	167.856331	0.000000	-505.000000	200.000000	0.000000	0.724440	-13.042910	17.303879	-556.210166	-60.257243	-3419.593400
674				900.000000	200.000000	0.000000	0.269040	0.664340	-1.651100	-62.804683	-115.928913	156.967017	298.998769	200.952921	0.000000	300.000000	200.000000	0.000000	7.416360	10.102120	2231.752014	2126.684155	2234.499922	-1348.873476				-505.000000	200.000000	0.000000	1.448880	-13.936260	0.000000	314.876931	442.608306	-3537.987341
675				900.000000	200.000000	0.000000	0.302670	0.540480	-1.911800	-100.339565	-76.543586	185.732908	299.013859	200.961041	0.000000	300.000000	200.000000	0.000000	7.538440	11.048240	2232.743836	2145.757556	2201.799923	-1348.873476	-470.020428	192.217174	0.000000	-505.000000	200.000000	0.000000	2.716650	-15.544290	16.517339	-128.551583	-577.769459	-3774.591178
676				900.000000	200.000000	0.000000	0.381140	0.641820	-1.868350	-88.080309	-74.749419	161.649258	299.038203	200.922662	0.000000	300.000000	200.000000	0.000000	7.385840	11.139800	2232.591248	2059.927254	2147.299925	-1409.908474				-505.000000	200.000000	0.000000	1.448880	-12.328230	7.078860	-397.966879	170.750453	-3242.740827
677				900.000000	200.000000	0.000000	0.336300	0.574260	-1.303500	-110.379896	-129.153888	159.223222	298.999145	200.978193	0.000000	300.000000	200.000000	0.000000	7.568960	11.414480	2232.591248	2183.904357	2234.499922	-1330.562976				-505.000000	200.000000	0.000000	3.803310	-14.293600	8.651940	-864.213576	954.781100	-3538.514811
678				900.000000	200.000000	0.000000	0.425980	0.709380	-1.824900	-49.068402	-107.032159	161.665635	299.042660	200.961533	0.000000	300.000000	200.000000	0.000000	7.233240	11.139800	2231.599426	2145.757556	2136.399925	-1293.941977	-575.088695	116.825768	0.000000	-505.000000	200.000000	0.000000	3.441090	-15.901630	15.730799	-1308.397168	1102.551201	-3246.291361
679				900.000000	200.000000	0.000000	0.302670	0.641820	-1.433850	-131.855999	-107.383899	176.188514	298.999179	200.935445	0.000000	300.000000	200.000000	0.000000	7.599480	10.224200	2232.667542	2088.537354	2234.499922	-1306.148976				-505.000000	200.000000	0.000000	4.527750	-12.328230	7.865400	-166.271952	2635.101760	-4006.660420
680				900.000000	200.000000	0.000000	0.403560	0.574260	-1.651100	-74.555238	-60.676808	161.563200	298.994366	201.025075	0.000000	300.000000	200.000000	0.000000	7.965720	10.407320	2232.820130	2288.808060	2245.399921	-1312.252476				-505.000000	200.000000	0.000000	1.992210	-12.864240	13.371180	844.078563	794.752182	-3595.757559
681				900.000000	200.000000	0.000000	0.437190	0.664340	-1.346950	-78.571705	-102.872310	166.431454	299.013185	200.983069	0.000000	300.000000	200.000000	0.000000	7.477400	10.712520	2231.217956	2193.441057	2201.799923	-1440.425974				-505.000000	200.000000	0.000000	1.992210	-11.077540	11.798100	-1364.254105	796.245035	-3652.806080
682				900.000000	200.000000	0.000000	0.291460	0.585520	-1.129700	-97.674562	-102.139161	212.292670	299.042922	200.948454	0.000000	300.000000	200.000000	0.000000	7.660520	11.017720	2232.209778	2117.147455	2136.399925	-1416.011974	-450.650793	193.059916	0.000000	-505.000000	200.000000	0.000000	3.622200	-13.400250	16.517339	-114.631725	-897.704301	-3655.140731
683				900.000000	200.000000	0.000000	0.403560	0.698120	-2.129050	-69.949839	-85.562164	152.039750	298.954634	200.927441	0.000000	300.000000	200.000000	0.000000	7.507920	10.743040	2231.370544	2069.463954	2332.599918	-1409.908474				-505.000000	200.000000	0.000000	0.905550	-11.613550	14.157719	-354.155284	329.479519	-3594.483722
684				900.000000	200.000000	0.000000	0.425980	0.608040	-1.303500	-117.029896	-102.451091	161.571389	298.920993	200.935509	0.000000	300.000000	200.000000	0.000000	7.355320	10.071600	2232.514954	2088.537354	2408.899916	-1440.425974				-505.000000	200.000000	0.000000	0.362220	-12.328230	11.011560	-513.468265	630.482136	-2596.468809
685				900.000000	200.000000	0.000000	0.347510	0.731900	-1.042800	-107.638726	-74.132297	156.948553	298.979233	200.978560	0.000000	300.000000	200.000000	0.000000	7.294280	10.193680	2231.752014	2183.904357	2278.099920	-1342.769976				-505.000000	200.000000	0.000000	2.173320	-13.042910	12.584640	-1367.299718	121.689606	-3478.453409
686				900.000000	200.000000	0.000000	0.392350	0.495440	-0.912450	-89.097395	-76.100034	166.320832	298.954312	200.961928	0.000000	300.000000	200.000000	0.000000	7.355320	11.353440	2230.683898	2145.757556	2332.599918	-1379.390975				-505.000000	200.000000	0.000000	3.441090	-13.400250	12.584640	-1157.290358	1370.676921	-3008.941157
687				900.000000	200.000000	0.000000	0.336300	0.619300	-1.129700	32.373466	-53.325973	185.771370	299.008706	200.901489	0.000000	300.000000	200.000000	0.000000	7.416360	11.078760	2232.133484	2012.243752	2212.699923	-1354.976975				-505.000000	200.000000	0.000000	3.803310	-12.506900	11.798100	-987.480671	2410.065475	-3595.563332
688				900.000000	200.000000	0.000000	0.381140	0.563000	-1.738000	-38.924181	-95.134525	176.033916	298.950251	200.875734	0.000000	300.000000	200.000000	0.000000	7.294280	11.200840	2232.438660	1955.023551	2343.499918	-1391.597975				-505.000000	200.000000	0.000000	2.535540	-13.042910	-0.786540	-1020.921407	-815.529127	-3419.738288
689				900.000000	200.000000	0.000000	0.470820	0.551740	-1.346950	-75.167512	-129.587043	175.930536	298.954991	200.948486	0.000000	300.000000	200.000000	0.000000	7.355320	11.322920	2232.133484	2117.147455	2332.599918	-1422.115474				-505.000000	200.000000	0.000000	4.165530	-14.650940	11.011560	-1580.543461	1726.043934	-3303.906510
690				900.000000	200.000000	0.000000	0.448400	0.450400	-1.477300	-59.373085	-128.542562	183.088497	299.022989	200.953117	0.000000	300.000000	200.000000	0.000000	7.599480	11.628120	2231.294250	2126.684155	2179.999924	-1409.908474				-505.000000	200.000000	0.000000	3.441090	-12.328230	13.371180	-281.647491	707.080458	-3360.388402
691				900.000000	200.000000	0.000000	0.313880	0.698120	-1.694550	-105.684469	-56.943377	169.000279	299.062133	200.953052	0.000000	300.000000	200.000000	0.000000	7.019600	10.895640	2231.446838	2126.684155	2092.799927	-1458.736474				-505.000000	200.000000	0.000000	0.362220	-12.149560	13.371180	-849.916179	97.962827	-4241.134014
692				900.000000	200.000000	0.000000	0.448400	0.641820	-1.173150	-59.216370	-22.440053	163.989237	299.042791	200.948583	0.000000	300.000000	200.000000	0.000000	7.263760	10.224200	2231.904602	2117.147455	2136.399925	-1464.839973	-624.902510	131.593520	0.000000	-505.000000	200.000000	0.000000	2.354430	-12.685570	19.663499	-1345.110766	2357.702927	-3536.872880
693				900.000000	200.000000	0.000000	0.459610	0.540480	-1.520750	-71.790726	-108.699902	142.196436	299.057732	200.969649	0.000000	300.000000	200.000000	0.000000	7.538440	10.315760	2232.591248	2164.830956	2103.699926	-1440.425974				-505.000000	200.000000	0.000000	1.992210	-13.221580	13.371180	-683.152105	1192.462204	-3478.608478
694				900.000000	200.000000	0.000000	0.425980	0.720640	-1.520750	-88.494918	-112.380988	180.953387	299.047414	201.012954	0.000000	300.000000	200.000000	0.000000	7.111160	10.865120	2231.294250	2260.197959	2125.499926	-1336.666476				-505.000000	200.000000	0.000000	1.992210	-12.149560	13.371180	-502.468174	1987.882248	-2478.941453
695				900.000000	200.000000	0.000000	0.482030	0.765680	-1.651100	-131.001046	-68.974172	166.479246	299.023189	200.965741	0.000000	300.000000	200.000000	0.000000	7.355320	9.980040	2231.752014	2155.294256	2179.999924	-1373.287475	-566.333766	113.312126	0.000000	-505.000000	200.000000	0.000000	2.716650	-14.114930	16.517339	-1431.853032	1013.070629	-3009.561433
696				900.000000	200.000000	0.000000	0.403560	0.563000	-1.520750	-99.007064	-96.259823	188.058990	298.925692	200.948486	0.000000	300.000000	200.000000	0.000000	7.996240	9.949520	2232.133484	2117.147455	2397.999916	-1409.908474				-505.000000	200.000000	0.000000	1.448880	-12.328230	6.292320	-1208.741815	-358.783150	-3242.740827
697				900.000000	200.000000	0.000000	0.493240	0.686860	-1.477300	-89.840964	-64.531464	159.165350	299.008740	200.901458	0.000000	300.000000	200.000000	0.000000	7.507920	11.200840	2232.209778	2012.243752	2212.699923	-1477.046973	-474.100569	287.081931	0.000000	-505.000000	200.000000	0.000000	1.992210	-13.400250	17.303879	1506.855225	-534.680024	-3008.825246
698				900.000000	200.000000	0.000000	0.403560	0.608040	-1.781450	-93.401871	-106.149312	156.775296	299.018607	201.055153	0.000000	300.000000	200.000000	0.000000	7.294280	11.017720	2232.438660	2355.564961	2190.899923	-1416.011974				-505.000000	200.000000	0.000000	2.716650	-13.936260	4.719240	-263.825539	891.697018	-3244.368270
699				900.000000	200.000000	0.000000	0.425980	0.585520	-1.781450	-66.185533	-61.478838	156.731125	299.062358	201.025460	0.000000	300.000000	200.000000	0.000000	7.538440	11.353440	2231.980896	2288.808060	2092.799927	-1348.873476				-505.000000	200.000000	0.000000	3.803310	-14.829610	6.292320	-1012.652313	2415.290460	-3245.302991
700				900.000000	200.000000	0.000000	0.257830	0.574260	-1.390400	-94.387804	-39.720187	183.401118	299.023723	200.935317	0.000000	300.000000	200.000000	0.000000	7.477400	11.322920	2232.972718	2088.537354	2179.999924	-1391.597975				-505.000000	200.000000	0.000000	2.897760	-13.757590	11.798100	442.448102	476.310193	-3596.677792
701				900.000000	200.000000	0.000000	0.369930	0.540480	-0.912450	-135.489010	-85.308718	135.060365	299.042823	200.940005	0.000000	300.000000	200.000000	0.000000	7.355320	10.376800	2231.980896	2098.074055	2136.399925	-1324.459476				-505.000000	200.000000	0.000000	2.716650	-14.114930	9.438480	-853.339331	1152.358474	-3127.049630
702				900.000000	200.000000	0.000000	0.437190	0.585520	-0.869000	-53.178644	-17.195315	173.587132	299.043118	200.956802	0.000000	300.000000	200.000000	0.000000	7.111160	10.682000	2232.667542	2136.220856	2136.399925	-1354.976975				-505.000000	200.000000	0.000000	3.441090	-14.293600	4.719240	-864.528192	1510.711193	-3244.765340
703				900.000000	200.000000	0.000000	0.425980	0.540480	-1.607650	-96.003935	-56.574502	161.508558	299.042791	200.948583	0.000000	300.000000	200.000000	0.000000	7.172200	11.048240	2231.904602	2117.147455	2136.399925	-1300.045476	-607.570488	213.013060	0.000000	-505.000000	200.000000	0.000000	3.259980	-11.613550	17.303879	225.176419	1774.867350	-3477.183879
704				900.000000	200.000000	0.000000	0.459610	0.585520	-1.303500	-65.690377	-113.967914	159.105944	298.988897	200.957293	0.000000	300.000000	200.000000	0.000000	7.691040	10.651480	2231.523132	2136.220856	2256.299921	-1391.597975	-583.049471	223.537025	0.000000	-505.000000	200.000000	0.000000	2.535540	-14.650940	16.517339	388.769033	1289.169609	-3421.264308
705				900.000000	200.000000	0.000000	0.448400	0.517960	-1.216600	-120.649362	-113.587103	154.235407	299.008876	200.986770	0.000000	300.000000	200.000000	0.000000	7.538440	10.590440	2232.514954	2202.977757	2212.699923	-1416.011974				-505.000000	200.000000	0.000000	2.897760	-13.936260	5.505780	-727.026624	1012.561633	-3655.591449
706				900.000000	200.000000	0.000000	0.369930	0.540480	-1.433850	-59.639106	-79.757846	168.795606	299.067305	200.931396	0.000000	300.000000	200.000000	0.000000	7.843640	9.949520	2232.133484	2079.000654	2081.899927	-1318.355976				-505.000000	200.000000	0.000000	3.441090	-13.578920	3.146160	220.935265	1644.774053	-3655.295800
707				900.000000	200.000000	0.000000	0.291460	0.427880	-1.346950	-104.391248	-76.607269	161.543203	299.012982	201.000371	0.000000	300.000000	200.000000	0.000000	7.233240	10.407320	2230.760192	2231.587858	2201.799923	-1354.976975				-505.000000	200.000000	0.000000	0.905550	-11.613550	8.651940	-1744.387769	1660.404577	-3653.227820
708				900.000000	200.000000	0.000000	0.493240	0.563000	-1.042800	-50.265545	-85.199429	166.279140	298.969253	200.936021	0.000000	300.000000	200.000000	0.000000	8.026760	11.445000	2231.294250	2088.537354	2299.899920	-1434.322474				-505.000000	200.000000	0.000000	2.897760	-13.042910	12.584640	-672.403707	210.423751	-3537.255462
709				900.000000	200.000000	0.000000	0.437190	0.517960	-1.607650	-108.992900	-72.234039	168.704981	298.964793	200.884369	0.000000	300.000000	200.000000	0.000000	7.385840	10.865120	2232.209778	1974.096951	2310.799919	-1519.771472				-505.000000	200.000000	0.000000	0.543330	-11.434880	7.865400	-343.847347	1020.218898	-3711.773384
710				900.000000	200.000000	0.000000	0.414770	0.608040	-1.520750	-81.070195	-15.665931	127.847761	298.944936	201.021397	0.000000	300.000000	200.000000	0.000000	7.568960	11.200840	2231.523132	2279.271359	2354.399918	-1318.355976				-505.000000	200.000000	0.000000	2.535540	-11.970890	7.865400	-839.545320	-558.599803	-4006.161927
711				900.000000	200.000000	0.000000	0.392350	0.630560	-1.129700	-79.737694	-91.095901	176.085134	299.120810	200.982901	0.000000	300.000000	200.000000	0.000000	7.019600	11.231360	2231.599426	2193.441057	1961.999931	-1361.080475				-505.000000	200.000000	0.000000	2.354430	-13.757590	2.359620	-21.570984	-12.135823	-3596.634326
712				900.000000	200.000000	0.000000	0.425980	0.619300	-1.433850	-60.413829	-97.263895	173.630161	298.974664	200.956900	0.000000	300.000000	200.000000	0.000000	7.263760	10.559920	2232.438660	2136.220856	2288.999920	-1428.218974	-540.043999	192.533679	0.000000	-505.000000	200.000000	0.000000	1.448880	-13.936260	19.663499	-146.813997	689.087659	-3655.475539
713				900.000000	200.000000	0.000000	0.257830	0.709380	-1.303500	-84.713004	-136.054433	185.936439	299.013589	200.910034	0.000000	300.000000	200.000000	0.000000	7.141680	10.620960	2232.133484	2031.317153	2201.799923	-1367.183975				-505.000000	200.000000	0.000000	0.905550	-11.613550	7.865400	-933.738679	1661.151004	-3594.483722
714				900.000000	200.000000	0.000000	0.437190	0.596780	-1.346950	-85.374356	-37.014701	176.007264	299.023489	200.935541	0.000000	300.000000	200.000000	0.000000	7.965720	11.506040	2232.438660	2088.537354	2179.999924	-1385.494475				-505.000000	200.000000	0.000000	2.354430	-16.080300	6.292320	-277.619551	-15.867955	-2482.700703
715				900.000000	200.000000	0.000000	0.369930	0.698120	-1.216600	-60.963481	-34.366159	161.713231	299.018439	200.952791	0.000000	300.000000	200.000000	0.000000	7.416360	10.987200	2232.057190	2126.684155	2190.899923	-1428.218974				-505.000000	200.000000	0.000000	1.992210	-14.293600	9.438480	-2369.758678	1593.904358	-2715.952542
716				900.000000	200.000000	0.000000	0.313880	0.551740	-2.129050	-51.854586	-102.133021	178.502786	299.018439	200.952791	0.000000	300.000000	200.000000	0.000000	7.660520	10.529400	2232.057190	2126.684155	2190.899923	-1440.425974				-505.000000	200.000000	0.000000	3.078870	-11.792220	14.944259	-133.271678	1522.925580	-3007.386158
717				900.000000	200.000000	0.000000	0.482030	0.540480	-1.086250	-63.299523	-49.235603	166.269810	298.994125	200.935605	0.000000	300.000000	200.000000	0.000000	7.843640	9.766400	2232.286072	2088.537354	2245.399921	-1403.804975				-505.000000	200.000000	0.000000	0.362220	-11.970890	11.011560	203.050390	3016.742267	-3242.314779
718				900.000000	200.000000	0.000000	0.392350	0.709380	-1.173150	-100.660082	-96.121463	152.061835	298.993885	200.957195	0.000000	300.000000	200.000000	0.000000	7.752080	9.735880	2231.752014	2136.220856	2245.399921	-1440.425974	-545.734578	127.140267	0.000000	-505.000000	200.000000	0.000000	2.897760	-14.114930	21.236579	-1547.291495	865.063097	-3538.272809
719				900.000000	200.000000	0.000000	0.403560	0.596780	-1.129700	-93.190345	-40.897830	188.090405	298.998871	200.957096	0.000000	300.000000	200.000000	0.000000	7.660520	11.597600	2231.980896	2136.220856	2234.499922	-1385.494475	-488.900492	137.166130	0.000000	-505.000000	200.000000	0.000000	2.535540	-11.970890	18.876959	-1186.112401	-303.909758	-3066.256349
720				900.000000	200.000000	0.000000	0.470820	0.709380	-2.129050	-101.650394	-37.672231	168.848161	298.998906	201.004062	0.000000	300.000000	200.000000	0.000000	6.989080	10.376800	2232.057190	2241.124558	2234.499922	-1416.011974				-505.000000	200.000000	0.000000	3.078870	-13.400250	7.078860	232.061203	1132.679822	-3655.097264
721				900.000000	200.000000	0.000000	0.302670	0.653080	-1.868350	-71.534501	-46.188175	164.150685	298.930721	200.914181	0.000000	300.000000	200.000000	0.000000	7.660520	11.445000	2232.438660	2040.853853	2387.099916	-1409.908474	-569.223233	66.152781	0.000000	-505.000000	200.000000	0.000000	3.622200	-13.936260	14.944259	-2000.247566	959.768654	-3068.208418
722				900.000000	200.000000	0.000000	0.470820	0.619300	-0.999350	-128.312701	-89.382552	175.993367	298.994572	200.896757	0.000000	300.000000	200.000000	0.000000	7.446880	11.261880	2233.277894	2002.707052	2245.399921	-1354.976975				-505.000000	200.000000	0.000000	3.622200	-11.970890	8.651940	318.677622	1098.310073	-3007.599183
723				900.000000	200.000000	0.000000	0.448400	0.517960	-1.086250	-68.247427	-52.916689	173.512688	299.072188	200.952759	0.000000	300.000000	200.000000	0.000000	7.385840	10.682000	2232.133484	2126.684155	2070.999928	-1446.529474	-632.260179	181.831479	0.000000	-505.000000	200.000000	0.000000	1.629990	-11.434880	18.876959	-342.966423	2402.285215	-3594.372119
724				900.000000	200.000000	0.000000	0.403560	0.630560	-1.346950	-152.332309	-66.025637	151.976919	299.066539	200.974921	0.000000	300.000000	200.000000	0.000000	7.843640	10.346280	2230.302428	2174.367657	2081.899927	-1403.804975	-615.231776	181.422107	0.000000	-505.000000	200.000000	0.000000	3.259980	-11.077540	17.303879	-321.469626	1907.437357	-3711.651600
725				900.000000	200.000000	0.000000	0.302670	0.585520	-2.129050	-94.689359	-101.671393	159.268534	299.033188	200.939877	0.000000	300.000000	200.000000	0.000000	7.660520	10.559920	2232.286072	2098.074055	2158.199924	-1416.011974				-505.000000	200.000000	0.000000	3.441090	-12.685570	14.944259	-1461.304307	2561.567708	-3360.727517
726				900.000000	200.000000	0.000000	0.470820	0.540480	-1.651100	-152.336373	-83.710454	154.233123	299.062454	200.918547	0.000000	300.000000	200.000000	0.000000	7.660520	10.346280	2232.209778	2050.390553	2092.799927	-1385.494475				-505.000000	200.000000	0.000000	5.433300	-16.080300	7.865400	417.402307	194.046801	-3246.620296
727				900.000000	200.000000	0.000000	0.291460	0.675600	-1.607650	-94.460224	-20.639148	149.725282	299.033486	200.931046	0.000000	300.000000	200.000000	0.000000	7.813120	10.498880	2232.972718	2079.000654	2158.199924	-1361.080475				-505.000000	200.000000	0.000000	3.259980	-15.901630	8.651940	-382.435462	2711.068092	-3422.509168
728				900.000000	200.000000	0.000000	0.358720	0.495440	-1.955250	-118.321447	-104.141166	159.126692	298.999008	200.969782	0.000000	300.000000	200.000000	0.000000	7.294280	10.254720	2232.286072	2164.830956	2234.499922	-1367.183975	-546.999669	98.850814	0.000000	-505.000000	200.000000	0.000000	0.905550	-14.114930	14.157719	-1432.041802	594.619533	-3596.857531
729				900.000000	200.000000	0.000000	0.347510	0.574260	-1.433850	-78.350697	-99.098471	151.982628	299.011359	200.976323	0.000000	300.000000	200.000000	0.000000	7.630000	10.773560	2227.098080	2174.367657	2201.799923	-1361.080475				-505.000000	200.000000	0.000000	2.716650	-13.221580	12.584640	-2073.007051	884.232754	-2656.249052
730				900.000000	200.000000	0.000000	0.392350	0.551740	-1.651100	-91.564732	-90.610999	154.324890	298.984707	200.918202	0.000000	300.000000	200.000000	0.000000	7.599480	9.369640	2233.049012	2050.390553	2267.199921	-1452.632974				-505.000000	200.000000	0.000000	2.173320	-13.221580	12.584640	-1493.927042	651.969635	-3596.111164
731				900.000000	200.000000	0.000000	0.336300	0.540480	-1.651100	-71.925768	-93.368830	178.469087	299.028173	200.995551	0.000000	300.000000	200.000000	0.000000	7.172200	11.719680	2231.980896	2222.051158	2169.099924	-1409.908474	-598.610979	121.314879	0.000000	-505.000000	200.000000	0.000000	0.905550	-13.221580	20.450039	-1609.113812	1914.348195	-3596.009742
732				900.000000	200.000000	0.000000	0.313880	0.529220	-1.911800	-92.762191	-82.071184	135.107961	298.983491	200.970611	0.000000	300.000000	200.000000	0.000000	7.263760	10.041080	2230.378722	2164.830956	2267.199921	-1373.287475				-505.000000	200.000000	0.000000	1.629990	-14.472270	13.371180	-1569.543370	1612.090157	-2833.581320
733				900.000000	200.000000	0.000000	0.504450	0.675600	-1.651100	-142.751601	-100.293247	171.191565	299.013252	200.987276	0.000000	300.000000	200.000000	0.000000	7.324800	11.445000	2231.370544	2202.977757	2201.799923	-1422.115474	-632.619763	58.811669	0.000000	-505.000000	200.000000	0.000000	1.629990	-13.757590	15.730799	-2221.005325	2007.560899	-3126.623582
734				900.000000	200.000000	0.000000	0.212990	0.563000	-1.564200	-111.113668	-47.843982	164.159819	298.906383	200.939748	0.000000	300.000000	200.000000	0.000000	7.874160	11.231360	2232.591248	2098.074055	2441.599915	-1422.115474				-505.000000	200.000000	0.000000	0.905550	-11.970890	13.371180	203.239159	197.655938	-3242.358245
735				900.000000	200.000000	0.000000	0.493240	0.551740	-1.390400	-111.397298	-135.535860	154.220368	299.018506	200.961271	0.000000	300.000000	200.000000	0.000000	7.507920	10.834600	2232.209778	2145.757556	2190.899923	-1354.976975				-505.000000	200.000000	0.000000	2.535540	-13.042910	13.371180	-672.340784	2352.715373	-2832.297301
736				900.000000	200.000000	0.000000	0.482030	0.529220	-0.521400	-67.198555	-135.882402	178.307639	299.052364	200.953052	0.000000	300.000000	200.000000	0.000000	7.294280	10.071600	2231.446838	2126.684155	2114.599926	-1300.045476				-505.000000	200.000000	0.000000	1.267770	-12.506900	11.011560	-1914.071609	1238.537345	-3301.639995
737				900.000000	200.000000	0.000000	0.381140	0.574260	-1.607650	-78.530754	-140.849480	188.092689	298.998906	200.948518	0.000000	300.000000	200.000000	0.000000	7.355320	10.376800	2232.057190	2117.147455	2234.499922	-1397.701475				-505.000000	200.000000	0.000000	1.811100	-12.864240	8.651940	-1472.619014	1340.469735	-3360.766676
738				900.000000	200.000000	0.000000	0.381140	0.698120	-1.564200	-77.405715	-54.768399	168.930598	298.964934	200.944052	0.000000	300.000000	200.000000	0.000000	7.904680	10.285240	2232.514954	2107.610755	2310.799919	-1434.322474	-462.771649	97.875687	0.000000	-505.000000	200.000000	0.000000	3.622200	-13.757590	14.944259	-1526.172237	-631.071434	-3244.271156
739				900.000000	200.000000	0.000000	0.369930	0.653080	-1.346950	-115.220163	-69.706724	137.574743	299.042922	200.918547	0.000000	300.000000	200.000000	0.000000	7.355320	10.620960	2232.209778	2050.390553	2136.399925	-1379.390975				-505.000000	200.000000	0.000000	2.535540	-14.829610	11.011560	-1707.170785	-31.305479	-3715.154359
740				900.000000	200.000000	0.000000	0.414770	0.484180	-1.303500	-69.863558	-127.319313	161.467812	299.125963	200.944149	0.000000	300.000000	200.000000	0.000000	7.141680	9.980040	2232.286072	2107.610755	1951.099932	-1446.529474	-617.315765	47.967286	0.000000	-505.000000	200.000000	0.000000	4.889970	-12.685570	14.944259	-2272.016321	1678.475940	-3595.819822
741				900.000000	200.000000	0.000000	0.313880	0.630560	-2.042150	-68.621402	-87.015928	142.431187	299.032527	200.983271	0.000000	300.000000	200.000000	0.000000	7.355320	10.437840	2230.760192	2193.441057	2158.199924	-1367.183975				-505.000000	200.000000	0.000000	0.181110	-12.685570	14.944259	44.303717	902.848984	-2773.025732
742				900.000000	200.000000	0.000000	0.336300	0.653080	-0.825550	-78.495221	-114.400472	154.477204	298.964333	200.965972	0.000000	300.000000	200.000000	0.000000	7.874160	9.827440	2231.217956	2155.294256	2310.799919	-1385.494475	-618.049088	152.124746	0.000000	-505.000000	200.000000	0.000000	4.708860	-13.757590	14.944259	-715.460224	1689.434905	-3596.822680
743				900.000000	200.000000	0.000000	0.403560	0.686860	-1.390400	-61.607224	-91.315078	156.848598	298.965040	200.956769	0.000000	300.000000	200.000000	0.000000	7.630000	9.888480	2232.743836	2136.220856	2310.799919	-1318.355976				-505.000000	200.000000	0.000000	1.629990	-14.114930	13.371180	305.135303	153.820076	-3185.706796
744				900.000000	200.000000	0.000000	0.414770	0.563000	-1.260050	-58.531676	-91.897932	173.589416	298.988793	201.047146	0.000000	300.000000	200.000000	0.000000	7.538440	11.109280	2231.294250	2336.491561	2256.299921	-1342.769976	-535.239848	124.017127	0.000000	-505.000000	200.000000	0.000000	1.629990	-11.256210	18.090419	-1374.562041	547.051539	-2830.529279
745				900.000000	200.000000	0.000000	0.257830	0.517960	-1.824900	-60.971608	-95.041772	156.842497	299.076914	200.944375	0.000000	300.000000	200.000000	0.000000	7.385840	11.445000	2231.752014	2107.610755	2060.099928	-1391.597975				-505.000000	200.000000	0.000000	2.897760	-12.685570	13.371180	-187.454133	474.817340	-3301.939952
746				900.000000	200.000000	0.000000	0.414770	0.641820	-1.564200	-35.498317	-61.219252	176.072378	298.999419	200.977925	0.000000	300.000000	200.000000	0.000000	7.141680	10.956680	2233.201600	2183.904357	2234.499922	-1354.976975	-583.953299	203.641183	0.000000	-505.000000	200.000000	0.000000	3.441090	-14.293600	17.303879	63.006594	1366.198362	-3655.974031
747				900.000000	200.000000	0.000000	0.325090	0.563000	-1.433850	-82.834914	-67.779395	166.453344	298.979512	200.884308	0.000000	300.000000	200.000000	0.000000	8.026760	10.529400	2232.362366	1974.096951	2278.099920	-1409.908474				-505.000000	200.000000	0.000000	0.362220	-13.042910	14.157719	-1714.621878	1555.486481	-3537.052619
748				900.000000	200.000000	0.000000	0.515660	0.563000	-1.216600	-114.774085	-85.961050	163.846253	299.164769	200.999995	0.000000	300.000000	200.000000	0.000000	7.385840	10.437840	2231.599426	2231.587858	1863.899935	-1367.183975				-505.000000	200.000000	0.000000	2.897760	-14.472270	10.225020	-1569.795063	2068.643133	-3362.379629
749				900.000000	200.000000	0.000000	0.448400	0.596780	-1.129700	-121.334057	-133.931800	166.357010	298.993885	200.952921	0.000000	300.000000	200.000000	0.000000	7.507920	10.773560	2231.752014	2126.684155	2245.399921	-1336.666476	-509.732313	132.143337	0.000000	-505.000000	200.000000	0.000000	2.535540	-12.506900	19.663499	-1334.299445	93.053837	-3301.741417
750				900.000000	200.000000	0.000000	0.291460	0.664340	-1.433850	-118.867035	-56.262572	168.992091	298.989553	200.922504	0.000000	300.000000	200.000000	0.000000	7.599480	10.071600	2232.972718	2059.927254	2256.299921	-1409.908474				-505.000000	200.000000	0.000000	2.535540	-11.077540	12.584640	836.312854	232.341682	-3652.849546
751				900.000000	200.000000	0.000000	0.425980	0.630560	-0.999350	-135.890074	-57.140221	168.821313	298.974489	200.944246	0.000000	300.000000	200.000000	0.000000	7.782600	10.193680	2232.057190	2107.610755	2288.999920	-1477.046973				-505.000000	200.000000	0.000000	1.992210	-12.328230	7.865400	-166.271952	1595.397211	-3947.713478
752				900.000000	200.000000	0.000000	0.392350	0.653080	-0.999350	-102.798459	-45.623397	154.419136	299.048162	200.965180	0.000000	300.000000	200.000000	0.000000	7.233240	9.278080	2233.049012	2155.294256	2125.499926	-1330.562976	-617.603251	231.879870	0.000000	-505.000000	200.000000	0.000000	2.535540	-10.720200	19.663499	626.869802	2214.173954	-3535.022233
753				900.000000	200.000000	0.000000	0.425980	0.540480	-1.824900	-72.105825	-91.834249	180.785839	299.052526	201.029804	0.000000	300.000000	200.000000	0.000000	7.324800	9.888480	2231.828308	2298.344760	2114.599926	-1336.666476	-562.304630	111.305596	0.000000	-505.000000	200.000000	0.000000	2.897760	-11.256210	22.023119	-1953.327435	1262.026693	-4005.512673
754				900.000000	200.000000	0.000000	0.358720	0.619300	-1.651100	-100.844202	-79.094176	159.241882	299.013994	200.956639	0.000000	300.000000	200.000000	0.000000	7.324800	11.231360	2233.049012	2136.220856	2201.799923	-1367.183975	-464.348666	249.696867	0.000000	-505.000000	200.000000	0.000000	2.716650	-15.186950	14.157719	703.594304	-575.530180	-3128.066977
755				900.000000	200.000000	0.000000	0.347510	0.551740	-1.564200	-119.618416	-98.977245	151.961684	298.940776	200.973721	0.000000	300.000000	200.000000	0.000000	7.660520	11.200840	2233.049012	2174.367657	2365.299917	-1312.252476	-544.245879	215.404353	0.000000	-505.000000	200.000000	0.000000	2.173320	-13.042910	16.517339	254.438924	648.237503	-3008.500619
756				900.000000	200.000000	0.000000	0.403560	0.574260	-0.955900	-61.773420	-35.993494	195.298442	298.944792	201.038634	0.000000	300.000000	200.000000	0.000000	7.660520	11.231360	2231.217956	2317.418160	2354.399918	-1440.425974				-505.000000	200.000000	0.000000	1.992210	-12.149560	10.225020	76.360143	3051.428012	-2655.173749
757				900.000000	200.000000	0.000000	0.369930	0.664340	-1.520750	-90.813352	-89.808969	173.730116	298.993506	201.000303	0.000000	300.000000	200.000000	0.000000	7.446880	12.085920	2230.912780	2231.587858	2245.399921	-1385.494475	-474.498935	234.081338	0.000000	-505.000000	200.000000	0.000000	1.992210	-12.506900	22.023119	750.577359	-671.728590	-3771.650740
758				900.000000	200.000000	0.000000	0.414770	0.450400	-1.129700	-123.341455	-117.349007	127.701156	298.964828	200.956966	0.000000	300.000000	200.000000	0.000000	7.660520	10.590440	2232.286072	2136.220856	2310.799919	-1293.941977				-505.000000	200.000000	0.000000	3.259980	-12.328230	14.157719	-744.848576	584.722990	-3242.885715
759				900.000000	200.000000	0.000000	0.358720	0.619300	-1.998700	-81.101665	-124.364638	166.470862	298.950717	200.930855	0.000000	300.000000	200.000000	0.000000	7.599480	10.468360	2233.430482	2079.000654	2343.499918	-1422.115474				-505.000000	200.000000	0.000000	2.354430	-14.114930	12.584640	-737.271637	-286.979381	-3303.252948
760				900.000000	200.000000	0.000000	0.538080	0.551740	-1.260050	-83.118544	-76.711958	134.896633	298.941137	200.922158	0.000000	300.000000	200.000000	0.000000	7.691040	10.468360	2233.811952	2059.927254	2365.299917	-1281.734977				-505.000000	200.000000	0.000000	2.897760	-13.221580	13.371180	-683.152105	2728.507464	-3419.936823
761				900.000000	200.000000	0.000000	0.437190	0.630560	-0.869000	-139.775562	-93.184864	183.267660	299.037907	200.982766	0.000000	300.000000	200.000000	0.000000	7.080640	10.498880	2231.904602	2193.441057	2147.299925	-1348.873476				-505.000000	200.000000	0.000000	3.803310	-13.400250	14.157719	-1041.348509	816.986108	-3302.690627
762				900.000000	200.000000	0.000000	0.246620	0.574260	-1.433850	-74.330167	-140.537550	193.051372	299.037578	200.944633	0.000000	300.000000	200.000000	0.000000	6.928040	10.834600	2231.141662	2107.610755	2147.299925	-1373.287475				-505.000000	200.000000	0.000000	1.992210	-13.578920	12.584640	-820.653674	1325.778637	-3890.156284
763				900.000000	200.000000	0.000000	0.336300	0.551740	-1.694550	-107.691868	-103.460362	178.479559	299.023890	200.892456	0.000000	300.000000	200.000000	0.000000	7.233240	9.919000	2233.354188	1993.170352	2179.999924	-1409.908474	-605.547719	186.685945	0.000000	-505.000000	200.000000	0.000000	-0.543330	-13.400250	17.303879	-230.384803	1739.865610	-4007.272080
764				900.000000	200.000000	0.000000	0.414770	0.529220	-1.607650	-68.323911	-76.376754	156.690379	299.038006	200.845947	0.000000	300.000000	200.000000	0.000000	7.813120	9.735880	2232.133484	1888.266649	2147.299925	-1367.183975	-563.807114	166.498169	0.000000	-505.000000	200.000000	0.000000	1.992210	-14.472270	15.730799	-527.010583	925.082910	-2716.122100
765				900.000000	200.000000	0.000000	0.313880	0.641820	-1.260050	-91.470640	-163.732830	176.176900	298.999042	200.927029	0.000000	300.000000	200.000000	0.000000	7.721560	9.919000	2232.362366	2069.463954	2234.499922	-1312.252476	-654.620992	205.962593	0.000000	-505.000000	200.000000	0.000000	2.716650	-11.792220	16.517339	98.486172	2471.340709	-3418.565872
766				900.000000	200.000000	0.000000	0.549290	0.574260	-1.694550	-46.456541	-81.835470	178.279845	298.993919	200.948616	0.000000	300.000000	200.000000	0.000000	7.080640	11.383960	2231.828308	2117.147455	2245.399921	-1397.701475	-599.682758	192.823922	0.000000	-505.000000	200.000000	0.000000	0.543330	-13.936260	20.450039	-146.751074	1936.266126	-3067.962108
767				900.000000	200.000000	0.000000	0.280250	0.596780	-1.086250	-24.796317	-76.388092	178.579514	298.994022	200.974154	0.000000	300.000000	200.000000	0.000000	7.507920	11.261880	2232.057190	2174.367657	2245.399921	-1440.425974				-505.000000	200.000000	0.000000	1.629990	-13.936260	11.011560	547.389859	1084.049407	-3185.537238
768				900.000000	200.000000	0.000000	0.414770	0.472920	-1.651100	-135.015842	-147.259924	180.734621	298.984047	200.914525	0.000000	300.000000	200.000000	0.000000	7.355320	11.109280	2231.599426	2040.853853	2267.199921	-1446.529474	-572.931187	56.947464	0.000000	-505.000000	200.000000	0.000000	1.811100	-12.328230	15.730799	-2250.330754	1068.611883	-3653.978496
769				900.000000	200.000000	0.000000	0.381140	0.608040	-1.433850	-68.918576	-125.813204	166.437163	299.018506	201.025355	0.000000	300.000000	200.000000	0.000000	7.263760	10.346280	2232.209778	2288.808060	2190.899923	-1440.425974				-505.000000	200.000000	0.000000	1.629990	-12.864240	10.225020	-1935.757176	421.945796	-3536.984483
770				900.000000	200.000000	0.000000	0.347510	0.788200	-1.520750	-133.959160	-78.753774	193.145814	299.047381	200.953149	0.000000	300.000000	200.000000	0.000000	7.477400	11.597600	2231.217956	2126.684155	2125.499926	-1324.459476				-505.000000	200.000000	0.000000	3.078870	-14.829610	7.865400	493.081558	-193.766677	-3891.430122
771				900.000000	200.000000	0.000000	0.291460	0.596780	-1.173150	-93.235359	-41.307113	159.290620	298.989035	200.982800	0.000000	300.000000	200.000000	0.000000	7.416360	10.651480	2231.828308	2193.441057	2256.299921	-1336.666476				-505.000000	200.000000	0.000000	3.078870	-14.293600	11.011560	-400.760799	-196.752383	-3773.433251
772				900.000000	200.000000	0.000000	0.302670	0.596780	-1.390400	-105.522021	-92.226398	171.327306	298.960016	200.897094	0.000000	300.000000	200.000000	0.000000	7.691040	10.285240	2232.438660	2002.707052	2321.699919	-1373.287475				-505.000000	200.000000	0.000000	1.992210	-13.400250	14.157719	-578.084502	1324.285785	-3185.057542
773				900.000000	200.000000	0.000000	0.526870	0.461660	-1.433850	-91.028626	-71.022726	144.463113	299.126083	200.914119	0.000000	300.000000	200.000000	0.000000	7.660520	10.529400	2232.591248	2040.853853	1951.099932	-1342.769976	-497.387328	174.636003	0.000000	-505.000000	200.000000	0.000000	1.992210	-11.434880	18.090419	-458.845348	-137.716428	-2948.216011
774				900.000000	200.000000	0.000000	0.403560	0.596780	-1.824900	-61.746330	-101.042933	190.500065	299.018339	200.969981	0.000000	300.000000	200.000000	0.000000	7.324800	9.796920	2231.828308	2164.830956	2190.899923	-1403.804975	-511.114049	140.545230	0.000000	-505.000000	200.000000	0.000000	1.811100	-10.184190	22.023119	-1309.379495	134.650420	-2829.526420
775				900.000000	200.000000	0.000000	0.369930	0.731900	-1.955250	-36.214480	-119.800704	181.021927	299.023156	200.961501	0.000000	300.000000	200.000000	0.000000	7.172200	9.888480	2231.675720	2145.757556	2179.999924	-1342.769976				-505.000000	200.000000	0.000000	4.346640	-11.077540	12.584640	-785.111173	1581.022108	-3594.250335
776				900.000000	200.000000	0.000000	0.414770	0.529220	-1.651100	-176.923241	-111.798135	178.377320	298.959839	200.991245	0.000000	300.000000	200.000000	0.000000	7.263760	9.888480	2232.057190	2212.514458	2321.699919	-1379.390975				-505.000000	200.000000	0.000000	4.708860	-12.328230	14.944259	-744.785653	761.444854	-3947.930810
777				900.000000	200.000000	0.000000	0.392350	0.664340	-1.477300	-54.583566	-45.178904	180.935869	299.048000	201.012331	0.000000	300.000000	200.000000	0.000000	7.874160	11.231360	2232.667542	2260.197959	2125.499926	-1336.666476				-505.000000	200.000000	0.000000	0.362220	-11.792220	13.371180	-1291.557544	1556.232908	-3183.401122
778				900.000000	200.000000	0.000000	0.291460	0.664340	-2.042150	-67.230341	-121.554462	156.943790	299.111497	200.956769	0.000000	300.000000	200.000000	0.000000	7.843640	11.017720	2232.743836	2136.220856	1983.799931	-1446.529474	-668.166072	89.413918	0.000000	-505.000000	200.000000	0.000000	1.267770	-12.506900	17.303879	-1913.568224	2823.406021	-3125.407699
779				900.000000	200.000000	0.000000	0.414770	0.686860	-1.738000	-61.967338	-96.519408	180.933586	298.984464	200.965411	0.000000	300.000000	200.000000	0.000000	7.843640	11.261880	2232.514954	2155.294256	2267.199921	-1397.701475	-557.847042	144.221509	0.000000	-505.000000	200.000000	0.000000	1.629990	-13.400250	22.809659	-1272.288358	1205.423017	-3654.981354
780				900.000000	200.000000	0.000000	0.425980	0.416620	-1.781450	-113.346138	-76.676748	142.116087	298.984151	200.987073	0.000000	300.000000	200.000000	0.000000	7.446880	10.376800	2231.828308	2202.977757	2267.199921	-1416.011974	-575.018722	266.202400	0.000000	-505.000000	200.000000	0.000000	0.000000	-14.293600	14.944259	989.345840	1046.377956	-3655.698744
781				900.000000	200.000000	0.000000	0.325090	0.551740	-1.607650	-79.458128	-47.353882	166.442872	298.935385	200.969915	0.000000	300.000000	200.000000	0.000000	7.630000	10.590440	2231.980896	2164.830956	2376.199917	-1354.976975				-505.000000	200.000000	0.000000	4.527750	-14.114930	4.719240	536.075152	119.257327	-2657.241729
782				900.000000	200.000000	0.000000	0.291460	0.686860	-1.086250	-77.374246	-92.047630	164.193714	299.018439	200.905792	0.000000	300.000000	200.000000	0.000000	7.111160	10.895640	2232.057190	2021.780453	2190.899923	-1354.976975				-505.000000	200.000000	0.000000	0.905550	-10.898870	5.505780	-543.234156	205.120202	-3828.781885
783				900.000000	200.000000	0.000000	0.325090	0.596780	-1.260050	-77.243267	-93.270879	166.484759	299.013859	200.978126	0.000000	300.000000	200.000000	0.000000	7.416360	11.078760	2232.743836	2183.904357	2201.799923	-1434.322474	-512.016755	159.168247	0.000000	-505.000000	200.000000	0.000000	4.708860	-13.400250	14.157719	-578.084502	99.341244	-3302.763071
784				900.000000	200.000000	0.000000	0.369930	0.608040	-1.868350	-117.615081	-104.683611	115.845915	298.979791	200.892608	0.000000	300.000000	200.000000	0.000000	7.233240	10.407320	2232.972718	1993.170352	2278.099920	-1330.562976	-542.704802	217.545112	0.000000	-505.000000	200.000000	0.000000	0.905550	-12.685570	15.730799	275.998644	593.126681	-3712.989266
785				900.000000	200.000000	0.000000	0.493240	0.461660	-1.868350	-127.663540	-59.101818	185.462175	299.013455	200.948616	0.000000	300.000000	200.000000	0.000000	7.324800	10.620960	2231.828308	2117.147455	2201.799923	-1385.494475	-580.420558	195.889032	0.000000	-505.000000	200.000000	0.000000	1.267770	-14.650940	18.090419	-74.369128	1364.389514	-3362.418788
786				900.000000	200.000000	0.000000	0.392350	0.506700	-1.564200	-69.206270	-50.164057	135.005722	299.052655	200.957031	0.000000	300.000000	200.000000	0.000000	7.172200	9.796920	2232.133484	2136.220856	2114.599926	-1361.080475				-505.000000	200.000000	0.000000	2.354430	-12.685570	3.932700	-1114.737226	3035.481492	-3419.384683
787				900.000000	200.000000	0.000000	0.269040	0.450400	-1.520750	-83.541280	-70.456409	147.129413	299.072030	200.927282	0.000000	300.000000	200.000000	0.000000	7.385840	9.674840	2231.752014	2069.463954	2070.999928	-1336.666476				-505.000000	200.000000	0.000000	1.992210	-12.506900	9.438480	-524.405433	931.054321	-4476.579924
788				900.000000	200.000000	0.000000	0.437190	0.551740	-1.086250	-139.225911	-128.444611	147.049456	298.994160	200.837316	0.000000	300.000000	200.000000	0.000000	7.630000	9.674840	2232.362366	1869.193249	2245.399921	-1397.701475	-575.686842	166.321871	0.000000	-505.000000	200.000000	0.000000	2.354430	-13.042910	16.517339	-556.273089	1167.558567	-3067.259207
789				900.000000	200.000000	0.000000	0.381140	0.529220	-1.607650	-92.447092	-49.662021	135.038279	299.008740	200.952726	0.000000	300.000000	200.000000	0.000000	7.477400	11.322920	2232.209778	2126.684155	2212.699923	-1373.287475	-542.255431	179.690893	0.000000	-505.000000	200.000000	0.000000	2.716650	-13.221580	16.517339	-335.452407	615.360607	-3596.154630
790				900.000000	200.000000	0.000000	0.381140	0.596780	-1.129700	-73.087694	-80.502334	185.703972	298.954776	200.991414	0.000000	300.000000	200.000000	0.000000	7.050120	10.865120	2231.675720	2212.514458	2332.599918	-1397.701475				-505.000000	200.000000	0.000000	2.716650	-13.221580	5.505780	-220.517330	1156.090606	-3772.386926
791				900.000000	200.000000	0.000000	0.291460	0.630560	-1.520750	-68.081231	-122.039364	161.731695	299.052752	200.965477	0.000000	300.000000	200.000000	0.000000	7.477400	11.414480	2232.362366	2155.294256	2114.599926	-1409.908474				-505.000000	200.000000	0.000000	0.905550	-13.221580	9.438480	-683.466721	333.958077	-3302.289249
792				900.000000	200.000000	0.000000	0.313880	0.664340	-0.695200	-57.793840	-88.268592	185.836484	299.086807	200.905792	0.000000	300.000000	200.000000	0.000000	7.080640	10.437840	2232.057190	2021.780453	2038.299929	-1428.218974				-505.000000	200.000000	0.000000	4.346640	-12.328230	6.292320	296.866209	1321.853505	-3830.413635
793				900.000000	200.000000	0.000000	0.459610	0.540480	-1.346950	-115.836501	-93.663626	137.377116	298.974594	200.944149	0.000000	300.000000	200.000000	0.000000	7.538440	11.261880	2232.286072	2107.610755	2288.999920	-1434.322474				-505.000000	200.000000	0.000000	1.811100	-12.328230	6.292320	-513.845804	812.428985	-3184.025706
794				900.000000	200.000000	0.000000	0.358720	0.540480	-1.564200	-71.835740	-99.438873	166.397559	299.115805	200.923198	0.000000	300.000000	200.000000	0.000000	7.599480	10.285240	2231.294250	2059.927254	1972.899931	-1391.597975	-515.523167	229.894265	0.000000	-505.000000	200.000000	0.000000	3.441090	-14.829610	16.517339	493.773713	173.814723	-2540.344830
795				900.000000	200.000000	0.000000	0.358720	0.641820	-1.260050	-91.470640	-89.589793	149.624185	299.042627	200.910283	0.000000	300.000000	200.000000	0.000000	6.805960	10.529400	2231.523132	2031.317153	2136.399925	-1287.838477				-505.000000	200.000000	0.000000	2.716650	-14.829610	0.786540	-202.380762	-827.980945	-3362.704256
796				900.000000	200.000000	0.000000	0.313880	0.551740	-1.173150	-79.007986	-123.285888	185.731766	299.003891	200.982599	0.000000	300.000000	200.000000	0.000000	7.538440	10.285240	2232.286072	2193.441057	2223.599922	-1397.701475				-505.000000	200.000000	0.000000	1.629990	-13.578920	11.011560	-1399.859530	686.339385	-3302.686320
797				900.000000	200.000000	0.000000	0.325090	0.619300	-1.781450	-44.691822	-67.456127	154.457402	298.999384	200.943794	0.000000	300.000000	200.000000	0.000000	7.568960	9.766400	2233.125306	2107.610755	2234.499922	-1361.080475				-505.000000	200.000000	0.000000	1.448880	-12.328230	8.651940	-629.473036	1892.667695	-3947.670011
798				900.000000	200.000000	0.000000	0.302670	0.608040	-0.955900	-68.423420	-82.498543	161.699138	298.979302	200.961402	0.000000	300.000000	200.000000	0.000000	7.477400	10.071600	2231.904602	2145.757556	2278.099920	-1385.494475	-505.029508	150.293241	0.000000	-505.000000	200.000000	0.000000	4.165530	-14.829610	13.371180	-664.637998	0.394559	-3304.076068
799				900.000000	200.000000	0.000000	0.291460	0.641820	-1.911800	-92.145853	-81.147928	181.019448	299.027874	200.978761	0.000000	300.000000	200.000000	0.000000	7.080640	10.254720	2231.294250	2183.904357	2169.099924	-1336.666476	-503.516161	157.158258	0.000000	-505.000000	200.000000	0.000000	4.527750	-15.544290	16.517339	-707.631592	-24.509077	-3304.783277
800				900.000000	200.000000	0.000000	0.336300	0.731900	-1.651100	-27.858320	-88.302860	169.008467	299.023389	200.927092	0.000000	300.000000	200.000000	0.000000	7.813120	11.078760	2232.209778	2069.463954	2179.999924	-1330.562976				-505.000000	200.000000	0.000000	-0.362220	-12.328230	15.730799	181.805286	1597.829490	-4006.269222
801				900.000000	200.000000	0.000000	0.381140	0.540480	-1.477300	-124.012604	-59.915186	135.048751	299.052688	200.888641	0.000000	300.000000	200.000000	0.000000	7.507920	11.231360	2232.209778	1983.633652	2114.599926	-1379.390975				-505.000000	200.000000	0.000000	2.897760	-12.864240	12.584640	-1240.672395	2596.683883	-3654.574102
802				900.000000	200.000000	0.000000	0.437190	0.686860	-1.173150	-89.525865	-128.363794	173.681378	299.042922	200.910003	0.000000	300.000000	200.000000	0.000000	7.691040	11.200840	2232.209778	2031.317153	2136.399925	-1385.494475				-505.000000	200.000000	0.000000	1.086660	-10.898870	13.371180	-774.236928	2042.677075	-3946.284571
803				900.000000	200.000000	0.000000	0.549290	0.506700	-1.694550	-73.361843	-122.363230	154.120413	298.954598	200.948843	0.000000	300.000000	200.000000	0.000000	7.416360	10.620960	2231.294250	2117.147455	2332.599918	-1293.941977				-505.000000	200.000000	0.000000	1.992210	-13.578920	12.584640	-1168.101679	1193.208630	-3361.459396
804				900.000000	200.000000	0.000000	0.313880	0.619300	-1.390400	-88.512526	-62.292206	180.975277	299.023389	201.003994	0.000000	300.000000	200.000000	0.000000	7.324800	10.682000	2232.209778	2241.124558	2179.999924	-1379.390975				-505.000000	200.000000	0.000000	2.173320	-13.221580	14.157719	-798.905184	1180.756812	-3537.367065
805				900.000000	200.000000	0.000000	0.235410	0.596780	-1.433850	-109.587565	-69.152343	147.300387	298.954991	200.910034	0.000000	300.000000	200.000000	0.000000	7.782600	10.468360	2232.133484	2031.317153	2332.599918	-1452.632974				-505.000000	200.000000	0.000000	1.267770	-12.864240	11.798100	-661.655308	1502.930933	-3654.443703
806				900.000000	200.000000	0.000000	0.482030	0.529220	-1.129700	-108.034057	-8.667435	178.307639	298.960443	200.952238	0.000000	300.000000	200.000000	0.000000	7.660520	10.437840	2233.354188	2126.684155	2321.699919	-1416.011974				-505.000000	200.000000	0.000000	2.535540	-13.400250	9.438480	-925.910047	367.897395	-3067.612811
807				900.000000	200.000000	0.000000	0.313880	0.574260	-2.129050	-71.029864	-51.473322	166.475429	299.018506	200.969815	0.000000	300.000000	200.000000	0.000000	7.294280	10.651480	2232.209778	2164.830956	2190.899923	-1342.769976	-527.472999	140.592933	0.000000	-505.000000	200.000000	0.000000	0.543330	-13.221580	21.236579	-1261.602883	477.249619	-3419.748469
808				900.000000	200.000000	0.000000	0.403560	0.686860	-1.824900	-54.016306	-85.845023	159.258258	299.028073	200.970014	0.000000	300.000000	200.000000	0.000000	7.507920	10.895640	2231.752014	2164.830956	2169.099924	-1312.252476	-503.584986	217.961640	0.000000	-505.000000	200.000000	0.000000	2.354430	-12.864240	21.236579	381.443787	-30.050058	-3125.833748
809				900.000000	200.000000	0.000000	0.482030	0.517960	-1.129700	-104.477213	-150.514593	183.116487	299.096944	200.913963	0.000000	300.000000	200.000000	0.000000	7.477400	10.285240	2232.972718	2040.853853	2016.499929	-1446.529474				-505.000000	200.000000	0.000000	3.078870	-12.506900	13.371180	-987.354824	596.428382	-3419.273080
810				900.000000	200.000000	0.000000	0.336300	0.720640	-1.433850	-84.384359	-53.043113	147.311055	299.013589	200.944214	0.000000	300.000000	200.000000	0.000000	7.385840	9.705360	2232.133484	2107.610755	2201.799923	-1330.562976				-505.000000	200.000000	0.000000	2.173320	-11.434880	8.651940	-691.232430	1053.411789	-3418.183289
811				900.000000	200.000000	0.000000	0.358720	0.461660	-1.694550	-79.237120	-73.987798	171.143577	299.052429	200.957260	0.000000	300.000000	200.000000	0.000000	7.263760	10.010560	2231.599426	2136.220856	2114.599926	-1312.252476	-639.501028	191.592132	0.000000	-505.000000	200.000000	0.000000	1.992210	-12.328230	19.663499	-165.328104	2644.760873	-3477.760688
812				900.000000	200.000000	0.000000	0.358720	0.563000	-1.433850	-70.773324	-94.494128	156.779863	299.116107	200.974154	0.000000	300.000000	200.000000	0.000000	7.446880	11.780720	2232.057190	2174.367657	1972.899931	-1245.113977				-505.000000	200.000000	0.000000	3.259980	-13.221580	7.078860	-1146.919498	-336.549224	-2832.524814
813				900.000000	200.000000	0.000000	0.280250	0.641820	-1.998700	-31.927929	-70.473543	178.621401	299.048000	200.922631	0.000000	300.000000	200.000000	0.000000	7.233240	11.597600	2232.667542	2059.927254	2125.499926	-1403.804975				-505.000000	200.000000	0.000000	1.448880	-12.864240	14.157719	-1935.442560	296.602622	-3419.481797
814				900.000000	200.000000	0.000000	0.302670	0.551740	-1.346950	-87.229103	-72.002927	144.779158	298.984845	200.935157	0.000000	300.000000	200.000000	0.000000	7.813120	10.743040	2233.354188	2088.537354	2267.199921	-1342.769976	-577.289783	115.545747	0.000000	-505.000000	200.000000	0.000000	1.629990	-13.221580	14.944259	-1262.106268	1080.317274	-3537.323599
815				900.000000	200.000000	0.000000	0.459610	0.506700	-0.999350	-76.662146	-119.316744	146.984341	299.008774	200.935605	0.000000	300.000000	200.000000	0.000000	7.507920	11.261880	2232.286072	2088.537354	2212.699923	-1409.908474	-564.800960	126.165209	0.000000	-505.000000	200.000000	0.000000	1.811100	-14.472270	24.382739	-1800.294449	1458.111214	-3068.572203
816				900.000000	200.000000	0.000000	0.291460	0.698120	-1.694550	-93.622879	-56.020121	193.120107	299.043183	200.990906	0.000000	300.000000	200.000000	0.000000	7.630000	10.834600	2232.820130	2212.514458	2136.399925	-1324.459476	-692.251081	146.406027	0.000000	-505.000000	200.000000	0.000000	4.165530	-14.472270	14.157719	-758.768434	2651.048279	-3421.225149
817				900.000000	200.000000	0.000000	0.381140	0.563000	-1.694550	-67.022879	-74.911053	197.720857	298.998803	200.944343	0.000000	300.000000	200.000000	0.000000	7.294280	10.498880	2231.828308	2107.610755	2234.499922	-1367.183975				-505.000000	200.000000	0.000000	2.354430	-14.114930	11.011560	-1663.925498	2365.913618	-3420.741146
818				900.000000	200.000000	0.000000	0.414770	0.630560	-1.129700	-39.532392	-61.623337	154.374966	299.028538	200.879856	0.000000	300.000000	200.000000	0.000000	7.355320	10.224200	2232.820130	1964.560251	2169.099924	-1416.011974				-505.000000	200.000000	0.000000	3.078870	-12.149560	5.505780	-271.465402	73.612617	-3477.678063
819				900.000000	200.000000	0.000000	0.403560	0.517960	-1.607650	-133.116081	-136.706765	161.510841	299.045717	200.929124	0.000000	300.000000	200.000000	0.000000	7.721560	10.651480	2227.326962	2069.463954	2125.499926	-1354.976975	-481.649928	207.062559	0.000000	-505.000000	200.000000	0.000000	2.897760	-13.042910	19.663499	138.874615	-459.144123	-3478.511364
820				900.000000	200.000000	0.000000	0.325090	0.619300	-1.520750	-64.524388	-77.830518	168.915363	299.125485	200.927568	0.000000	300.000000	200.000000	0.000000	7.233240	10.163160	2231.065368	2069.463954	1951.099932	-1391.597975				-505.000000	200.000000	0.000000	3.622200	-12.328230	11.011560	-2019.076289	698.360772	-3125.426496
821				900.000000	200.000000	0.000000	0.493240	0.653080	-1.607650	-2.915402	-79.608148	185.640196	299.047772	200.931396	0.000000	300.000000	200.000000	0.000000	7.080640	9.888480	2232.133484	2079.000654	2125.499926	-1269.527977				-505.000000	200.000000	0.000000	1.992210	-13.221580	14.157719	-1262.169192	1324.285785	-3596.096675
822				900.000000	200.000000	0.000000	0.347510	0.596780	-1.042800	-85.059256	-79.198267	154.413231	298.969852	200.948292	0.000000	300.000000	200.000000	0.000000	7.355320	11.017720	2232.591248	2117.147455	2299.899920	-1385.494475				-505.000000	200.000000	0.000000	2.535540	-13.042910	7.865400	-672.781246	369.390248	-3184.761893
823				900.000000	200.000000	0.000000	0.358720	0.551740	-1.086250	-42.733185	-125.213216	159.179051	298.998837	200.957129	0.000000	300.000000	200.000000	0.000000	7.843640	10.651480	2231.904602	2136.220856	2234.499922	-1330.562976				-505.000000	200.000000	0.000000	2.354430	-13.042910	8.651940	-672.718323	1307.592839	-3360.979700
824				900.000000	200.000000	0.000000	0.515660	0.686860	-1.303500	-101.722498	-106.144113	185.648384	299.018137	200.965906	0.000000	300.000000	200.000000	0.000000	7.416360	11.048240	2231.370544	2155.294256	2190.899923	-1342.769976				-505.000000	200.000000	0.000000	1.629990	-13.221580	8.651940	-1957.505665	953.718679	-2891.138513
825				900.000000	200.000000	0.000000	0.448400	0.754420	-1.738000	-67.226277	-57.376532	173.732595	299.037874	200.978527	0.000000	300.000000	200.000000	0.000000	7.385840	11.719680	2231.828308	2183.904357	2147.299925	-1409.908474				-505.000000	200.000000	0.000000	1.811100	-14.293600	11.011560	-2022.184826	940.520434	-3420.867237
826				900.000000	200.000000	0.000000	0.493240	0.754420	-1.346950	-94.964861	-95.048509	151.999200	298.964722	200.922883	0.000000	300.000000	200.000000	0.000000	7.630000	10.743040	2232.057190	2059.927254	2310.799919	-1367.183975	-609.053932	91.810432	0.000000	-505.000000	200.000000	0.000000	-0.181110	-12.328230	16.517339	-1787.003823	1718.694106	-2655.169442
827				900.000000	200.000000	0.000000	0.369930	0.563000	-1.303500	-62.597220	-84.945042	163.997229	299.028505	200.969583	0.000000	300.000000	200.000000	0.000000	7.599480	10.773560	2232.743836	2164.830956	2169.099924	-1397.701475	-479.244217	203.245315	0.000000	-505.000000	200.000000	0.000000	1.811100	-12.328230	20.450039	66.366823	-526.706764	-3830.210792
828				900.000000	200.000000	0.000000	0.515660	0.619300	-2.085600	-57.068512	-115.548700	149.440651	299.038301	200.978092	0.000000	300.000000	200.000000	0.000000	7.385840	10.651480	2232.820130	2183.904357	2147.299925	-1379.390975				-505.000000	200.000000	0.000000	4.165530	-12.685570	12.584640	-1114.045071	-131.429021	-3360.785472
829				900.000000	200.000000	0.000000	0.392350	0.743160	-1.346950	-23.059004	-95.959829	149.683590	298.978779	200.970445	0.000000	300.000000	200.000000	0.000000	7.568960	10.773560	2230.760192	2164.830956	2278.099920	-1470.943473	-519.977683	162.429504	0.000000	-505.000000	200.000000	0.000000	1.811100	-11.256210	18.090419	-679.666030	270.952559	-3770.449346
830				900.000000	200.000000	0.000000	0.302670	0.517960	-0.999350	-92.280580	-77.392165	188.121625	298.940305	200.944246	0.000000	300.000000	200.000000	0.000000	7.568960	10.437840	2232.057190	2107.610755	2365.299917	-1324.459476				-505.000000	200.000000	0.000000	3.622200	-13.578920	13.371180	-1631.302764	1358.971529	-2950.381105
831				900.000000	200.000000	0.000000	0.448400	0.619300	-1.260050	-80.336423	-98.348785	163.968293	298.969852	200.862860	0.000000	300.000000	200.000000	0.000000	7.477400	10.865120	2232.591248	1926.413450	2299.899920	-1409.908474				-505.000000	200.000000	0.000000	1.267770	-12.328230	2.359620	180.735591	1114.178028	-3595.190931
832				900.000000	200.000000	0.000000	0.392350	0.596780	-1.260050	-105.386978	-85.908706	156.776437	299.091566	200.931555	0.000000	300.000000	200.000000	0.000000	7.477400	11.506040	2231.752014	2079.000654	2027.399929	-1385.494475				-505.000000	200.000000	0.000000	2.897760	-12.328230	10.225020	-860.979194	1405.793097	-4006.530020
833				900.000000	200.000000	0.000000	0.302670	0.506700	-1.173150	-60.760082	-62.032621	173.653192	299.004504	201.020420	0.000000	300.000000	200.000000	0.000000	7.233240	10.590440	2233.659364	2279.271359	2223.599922	-1446.529474				-505.000000	200.000000	0.000000	3.441090	-13.221580	13.371180	-798.968107	1237.360487	-3478.724388
834				900.000000	200.000000	0.000000	0.313880	0.630560	-1.651100	-60.175213	-82.313635	171.347108	298.994641	200.965015	0.000000	300.000000	200.000000	0.000000	7.385840	11.017720	2233.430482	2155.294256	2245.399921	-1312.252476				-505.000000	200.000000	0.000000	0.181110	-12.864240	13.371180	-545.713460	771.771829	-3243.148079
835				900.000000	200.000000	0.000000	0.336300	0.664340	-1.477300	-82.727277	-83.398524	130.391075	298.964828	200.867250	0.000000	300.000000	200.000000	0.000000	7.385840	10.712520	2232.286072	1935.950150	2310.799919	-1354.976975				-505.000000	200.000000	0.000000	0.181110	-13.221580	10.225020	-220.139791	1172.467557	-3067.254899
836				900.000000	200.000000	0.000000	0.313880	0.461660	-1.086250	-74.586391	-103.102825	161.551391	298.984325	201.012538	0.000000	300.000000	200.000000	0.000000	7.019600	11.231360	2232.209778	2260.197959	2267.199921	-1428.218974				-505.000000	200.000000	0.000000	2.173320	-11.970890	10.225020	-1765.884566	2112.478995	-3301.203766
837				900.000000	200.000000	0.000000	0.470820	0.517960	-1.520750	-68.697569	-93.963620	171.079800	299.028239	200.978393	0.000000	300.000000	200.000000	0.000000	7.294280	11.322920	2232.133484	2183.904357	2169.099924	-1324.459476	-527.472999	147.281058	0.000000	-505.000000	200.000000	0.000000	0.543330	-16.616310	21.236579	-1119.569988	477.249619	-3481.714166
838				900.000000	200.000000	0.000000	0.381140	0.574260	-1.564200	-86.526800	-44.636459	156.767107	298.969429	200.948681	0.000000	300.000000	200.000000	0.000000	7.385840	10.987200	2231.675720	2117.147455	2299.899920	-1373.287475	-648.328598	143.443428	0.000000	-505.000000	200.000000	0.000000	3.803310	-15.901630	14.944259	-845.196084	2141.939755	-3892.505424
839				900.000000	200.000000	0.000000	0.313880	0.585520	-1.346950	-105.940694	-107.926344	142.389300	298.930831	200.918359	0.000000	300.000000	200.000000	0.000000	8.179360	10.590440	2232.667542	2050.390553	2387.099916	-1495.357473	-608.288900	184.530435	0.000000	-505.000000	200.000000	0.000000	2.535540	-12.506900	18.876959	-292.018351	1949.780366	-3301.741417
840				900.000000	200.000000	0.000000	0.515660	0.585520	-1.564200	-90.083644	-90.703752	183.144478	298.984290	200.961303	0.000000	300.000000	200.000000	0.000000	7.507920	10.376800	2232.133484	2145.757556	2267.199921	-1324.459476				-505.000000	200.000000	0.000000	3.622200	-11.434880	13.371180	583.121130	-99.298551	-3065.834608
841				900.000000	200.000000	0.000000	0.302670	0.574260	-1.477300	-62.313590	-71.881701	173.716023	299.052655	200.969848	0.000000	300.000000	200.000000	0.000000	6.683880	10.315760	2232.133484	2164.830956	2114.599926	-1403.804975				-505.000000	200.000000	0.000000	4.527750	-10.541530	14.157719	-752.551361	-154.839805	-3887.476644
842				900.000000	200.000000	0.000000	0.246620	0.641820	-1.564200	-63.642028	-125.218414	183.475562	299.042562	200.987276	0.000000	300.000000	200.000000	0.000000	7.111160	10.163160	2231.370544	2202.977757	2136.399925	-1367.183975				-505.000000	200.000000	0.000000	2.716650	-14.114930	4.719240	-737.900869	361.416989	-3479.514222
843				900.000000	200.000000	0.000000	0.224200	0.608040	-1.173150	-72.669021	-23.339436	142.503152	299.013825	200.862830	0.000000	300.000000	200.000000	0.000000	7.568960	9.735880	2232.667542	1926.413450	2201.799923	-1397.701475	-587.701191	148.477366	0.000000	-505.000000	200.000000	0.000000	4.527750	-15.901630	14.157719	-729.443005	1170.860268	-3070.145998
844				900.000000	200.000000	0.000000	0.515660	0.574260	-1.129700	-106.179309	-65.777988	173.495365	298.930977	200.922504	0.000000	300.000000	200.000000	0.000000	7.568960	11.017720	2232.972718	2059.927254	2387.099916	-1342.769976	-546.881195	181.258754	0.000000	-505.000000	200.000000	0.000000	4.165530	-11.613550	18.876959	-353.777744	790.589618	-4064.697309
845				900.000000	200.000000	0.000000	0.246620	0.630560	-1.520750	-35.916989	-39.137334	166.597469	299.003312	200.893402	0.000000	300.000000	200.000000	0.000000	7.111160	11.567080	2230.989074	1993.170352	2223.599922	-1385.494475				-505.000000	200.000000	0.000000	2.716650	-12.328230	3.146160	-514.097497	893.189871	-3654.050940
846				900.000000	200.000000	0.000000	0.392350	0.585520	-1.824900	-74.271608	-54.987576	156.765966	298.978883	200.957522	0.000000	300.000000	200.000000	0.000000	7.538440	11.231360	2230.989074	2136.220856	2278.099920	-1379.390975				-505.000000	200.000000	0.000000	3.441090	-10.362860	11.798100	68.783204	443.433296	-3887.220153
847				900.000000	200.000000	0.000000	0.482030	0.630560	-1.433850	-51.909082	-28.648455	156.714944	298.964722	200.957064	0.000000	300.000000	200.000000	0.000000	7.141680	10.559920	2232.057190	2136.220856	2310.799919	-1397.701475				-505.000000	200.000000	0.000000	1.086660	-13.400250	12.584640	-462.394346	452.583414	-3302.473295
848				900.000000	200.000000	0.000000	0.392350	0.630560	-1.390400	-96.089900	-65.523601	161.627173	298.979546	200.956900	0.000000	300.000000	200.000000	0.000000	7.996240	10.773560	2232.438660	2136.220856	2278.099920	-1391.597975				-505.000000	200.000000	0.000000	0.543330	-12.149560	13.371180	-502.468174	2075.553971	-3594.963418
849				900.000000	200.000000	0.000000	0.470820	0.585520	-1.216600	-81.682470	-58.784689	188.010252	299.056926	200.940552	0.000000	300.000000	200.000000	0.000000	7.538440	10.895640	2230.683898	2098.074055	2103.699926	-1422.115474	-543.828376	138.225614	0.000000	-505.000000	200.000000	0.000000	-0.543330	-14.472270	14.157719	-874.584436	549.721250	-3244.616145
850				900.000000	200.000000	0.000000	0.313880	0.664340	-1.868350	-50.968163	-77.045622	161.739883	299.012982	200.970445	0.000000	300.000000	200.000000	0.000000	7.355320	10.804080	2230.760192	2164.830956	2201.799923	-1428.218974				-505.000000	200.000000	0.000000	1.267770	-11.970890	14.157719	-1302.305942	307.561588	-3888.572308
851				900.000000	200.000000	0.000000	0.403560	0.619300	-0.955900	-71.980264	-91.719163	161.605088	298.974629	200.944117	0.000000	300.000000	200.000000	0.000000	7.477400	10.773560	2232.362366	2107.610755	2288.999920	-1428.218974				-505.000000	200.000000	0.000000	2.897760	-11.077540	9.438480	-553.730862	743.689487	-2889.205241
852				900.000000	200.000000	0.000000	0.448400	0.574260	-1.433850	-90.412288	-77.923271	144.649125	298.964580	200.927282	0.000000	300.000000	200.000000	0.000000	7.507920	10.193680	2231.752014	2069.463954	2310.799919	-1409.908474	-602.419107	238.403334	0.000000	-505.000000	200.000000	0.000000	1.629990	-12.506900	16.517339	634.320895	1609.104451	-3654.133565
853				900.000000	200.000000	0.000000	0.302670	0.720640	-1.694550	-80.633914	-46.349809	147.345895	298.994332	200.943955	0.000000	300.000000	200.000000	0.000000	7.294280	9.522240	2232.743836	2107.610755	2245.399921	-1470.943473	-520.167545	152.298305	0.000000	-505.000000	200.000000	0.000000	2.173320	-13.042910	16.517339	-787.905093	250.527481	-3243.477014
854				900.000000	200.000000	0.000000	0.403560	0.619300	-1.346950	-80.426452	-81.223547	176.063048	299.042562	201.021467	0.000000	300.000000	200.000000	0.000000	7.385840	9.796920	2231.370544	2279.271359	2136.399925	-1379.390975	-629.900674	138.620830	0.000000	-505.000000	200.000000	0.000000	4.527750	-12.149560	15.730799	-965.543412	1964.787459	-2185.423803
855				900.000000	200.000000	0.000000	0.235410	0.664340	-1.824900	-131.333754	-99.184486	142.543897	298.950179	200.897155	0.000000	300.000000	200.000000	0.000000	7.813120	10.041080	2232.286072	2002.707052	2343.499918	-1428.218974	-540.043999	218.292537	0.000000	-505.000000	200.000000	0.000000	1.448880	-13.221580	19.663499	359.695297	689.087659	-3302.332715
856				900.000000	200.000000	0.000000	0.235410	0.596780	-1.346950	-117.538597	-69.233160	149.710047	298.964863	200.922757	0.000000	300.000000	200.000000	0.000000	7.630000	10.987200	2232.362366	2059.927254	2310.799919	-1422.115474				-505.000000	200.000000	0.000000	1.992210	-14.472270	8.651940	-64.312885	1196.940762	-3362.307185
857				900.000000	200.000000	0.000000	0.347510	0.484180	-1.260050	-37.654302	-63.798315	139.850553	299.008537	200.970014	0.000000	300.000000	200.000000	0.000000	7.538440	11.414480	2231.752014	2164.830956	2212.699923	-1385.494475				-505.000000	200.000000	0.000000	1.267770	-10.541530	11.798100	57.971882	972.650904	-3593.495352
858				900.000000	200.000000	0.000000	0.448400	0.686860	-1.520750	-41.639616	-108.238274	154.392484	299.047609	201.004200	0.000000	300.000000	200.000000	0.000000	7.416360	11.017720	2231.752014	2241.124558	2125.499926	-1324.459476	-524.585122	160.640485	0.000000	-505.000000	200.000000	0.000000	3.803310	-14.114930	27.528899	-1083.524102	539.156844	-3832.065747
859				900.000000	200.000000	0.000000	0.313880	0.596780	-1.607650	-113.788152	-138.079713	144.809432	299.047870	201.012469	0.000000	300.000000	200.000000	0.000000	7.355320	11.200840	2232.362366	2260.197959	2125.499926	-1379.390975	-512.526658	169.447351	0.000000	-505.000000	200.000000	0.000000	2.716650	-13.936260	27.528899	-841.080776	207.200615	-3655.576960
860				900.000000	200.000000	0.000000	0.325090	0.776940	-0.999350	-129.862146	-123.909150	144.965367	299.028339	200.905669	0.000000	300.000000	200.000000	0.000000	7.874160	10.407320	2232.362366	2021.780453	2169.099924	-1403.804975				-505.000000	200.000000	0.000000	1.267770	-13.042910	7.865400	-1830.941265	976.383036	-3772.101458
861				900.000000	200.000000	0.000000	0.381140	0.439140	-0.999350	-59.341615	-141.415199	149.412465	299.008266	200.974554	0.000000	300.000000	200.000000	0.000000	7.630000	10.559920	2231.141662	2174.367657	2212.699923	-1452.632974	-541.724117	200.072076	0.000000	-505.000000	200.000000	0.000000	0.181110	-13.400250	17.303879	1.247200	635.469690	-3243.656753
862				900.000000	200.000000	0.000000	0.246620	0.664340	-1.738000	-62.894711	-104.792901	173.857865	299.047479	200.927409	0.000000	300.000000	200.000000	0.000000	7.263760	10.498880	2231.446838	2069.463954	2125.499926	-1336.666476	-500.455479	82.167947	0.000000	-505.000000	200.000000	0.000000	3.078870	-15.722960	14.944259	-1760.912777	-67.914508	-3187.348727
863				900.000000	200.000000	0.000000	0.381140	0.495440	-1.781450	-98.038739	-69.764266	161.513125	299.047577	200.974321	0.000000	300.000000	200.000000	0.000000	7.630000	10.895640	2231.675720	2174.367657	2125.499926	-1452.632974	-555.253873	144.314863	0.000000	-505.000000	200.000000	0.000000	3.078870	-14.293600	19.663499	-1094.964655	988.166992	-3655.945053
864				900.000000	200.000000	0.000000	0.246620	0.608040	-0.869000	-84.415513	-90.403161	161.757206	298.989070	200.944310	0.000000	300.000000	200.000000	0.000000	7.599480	10.651480	2231.904602	2107.610755	2256.299921	-1397.701475				-505.000000	200.000000	0.000000	2.354430	-13.221580	13.371180	-1262.232115	507.694236	-3537.381554
865				900.000000	200.000000	0.000000	0.437190	0.574260	-1.738000	-66.604206	-46.782964	139.841419	299.101825	200.896879	0.000000	300.000000	200.000000	0.000000	7.416360	9.796920	2232.972718	2002.707052	2005.599930	-1324.459476				-505.000000	200.000000	0.000000	2.897760	-12.328230	9.438480	-281.962107	-1642.570645	-3242.856738
866				900.000000	200.000000	0.000000	0.313880	0.608040	-1.346950	-105.013320	-123.124254	144.819904	299.013792	200.935477	0.000000	300.000000	200.000000	0.000000	7.385840	10.010560	2232.591248	2088.537354	2201.799923	-1403.804975				-505.000000	200.000000	0.000000	1.992210	-12.149560	7.865400	191.987375	1330.257196	-2478.941453
867				900.000000	200.000000	0.000000	0.515660	0.529220	-1.651100	-44.245743	-115.952785	171.043818	299.028040	200.944407	0.000000	300.000000	200.000000	0.000000	7.630000	9.888480	2231.675720	2107.610755	2169.099924	-1361.080475				-505.000000	200.000000	0.000000	0.181110	-10.720200	4.719240	-300.853754	647.412513	-3887.298471
868				900.000000	200.000000	0.000000	0.414770	0.529220	-1.477300	-120.455761	-30.904250	161.509700	298.979407	200.897217	0.000000	300.000000	200.000000	0.000000	7.233240	11.292400	2232.133484	2002.707052	2278.099920	-1434.322474	-555.841443	186.685945	0.000000	-505.000000	200.000000	0.000000	2.716650	-13.400250	17.303879	-230.384803	879.754195	-3537.580089
869				900.000000	200.000000	0.000000	0.381140	0.551740	-1.129700	-91.024562	-80.502334	142.288203	299.106493	200.905638	0.000000	300.000000	200.000000	0.000000	7.568960	11.200840	2232.438660	2021.780453	1994.699930	-1422.115474				-505.000000	200.000000	0.000000	3.622200	-11.970890	4.719240	-1418.877022	571.762176	-3477.551972
870				900.000000	200.000000	0.000000	0.437190	0.596780	-1.303500	-49.144569	-113.044658	173.597604	298.994228	200.982498	0.000000	300.000000	200.000000	0.000000	7.294280	11.200840	2232.514954	2193.441057	2245.399921	-1336.666476				-505.000000	200.000000	0.000000	1.629990	-14.114930	11.011560	-621.581481	951.479399	-4066.868276
871				900.000000	200.000000	0.000000	0.336300	0.664340	-1.824900	-107.210572	-47.613467	166.535976	299.052623	200.995517	0.000000	300.000000	200.000000	0.000000	7.050120	10.620960	2232.057190	2222.051158	2114.599926	-1330.562976	-511.458319	136.383785	0.000000	-505.000000	200.000000	0.000000	4.165530	-13.042910	19.663499	-1250.917408	126.993155	-3361.124588
872				900.000000	200.000000	0.000000	0.313880	0.731900	-1.998700	-60.382676	-132.650066	149.754414	299.097005	200.913900	0.000000	300.000000	200.000000	0.000000	7.233240	10.407320	2233.125306	2040.853853	2016.499929	-1440.425974	-589.089365	177.786559	0.000000	-505.000000	200.000000	0.000000	1.992210	-15.365620	15.730799	-349.435188	1322.792932	-3774.363665
873				900.000000	200.000000	0.000000	0.414770	0.563000	-1.390400	-82.789900	-147.502375	178.408736	298.964651	200.944310	0.000000	300.000000	200.000000	0.000000	7.660520	10.376800	2231.904602	2107.610755	2310.799919	-1477.046973				-505.000000	200.000000	0.000000	0.905550	-12.506900	9.438480	-292.773429	1924.798165	-3184.122820
874				900.000000	200.000000	0.000000	0.336300	0.619300	-1.346950	-36.200619	-78.453780	152.036129	299.025909	200.989305	0.000000	300.000000	200.000000	0.000000	7.446880	10.834600	2226.792904	2202.977757	2169.099924	-1428.218974				-505.000000	200.000000	0.000000	0.000000	-12.328230	14.944259	-744.785653	1576.657986	-3595.089509
875				900.000000	200.000000	0.000000	0.448400	0.641820	-1.346950	-3.109004	-83.070058	173.627877	299.013522	200.982733	0.000000	300.000000	200.000000	0.000000	7.233240	11.200840	2231.980896	2193.441057	2201.799923	-1379.390975				-505.000000	200.000000	0.000000	3.259980	-14.114930	13.371180	-158.128704	850.609431	-3303.325392
876				900.000000	200.000000	0.000000	0.437190	0.596780	-1.216600	-69.157192	-113.125475	144.681683	299.071649	200.863539	0.000000	300.000000	200.000000	0.000000	7.630000	10.132640	2230.836486	1926.413450	2070.999928	-1379.390975				-505.000000	200.000000	0.000000	1.267770	-12.685570	12.584640	-71.701054	-353.795596	-3595.530046
877				900.000000	200.000000	0.000000	0.235410	0.630560	-0.825550	-91.484185	-64.652092	169.018743	298.930721	200.961172	0.000000	300.000000	200.000000	0.000000	7.568960	11.292400	2232.438660	2145.757556	2387.099916	-1495.357473				-505.000000	200.000000	0.000000	2.535540	-14.829610	6.292320	-781.020309	238.313094	-3127.713373
878				900.000000	200.000000	0.000000	0.347510	0.664340	-1.173150	-78.391648	-58.813162	161.705043	299.077450	200.956639	0.000000	300.000000	200.000000	0.000000	7.660520	10.804080	2233.049012	2136.220856	2060.099928	-1348.873476	-549.281334	140.242230	0.000000	-505.000000	200.000000	0.000000	4.165530	-12.864240	14.944259	-893.035619	661.751743	-3184.722734
879				900.000000	200.000000	0.000000	0.493240	0.472920	-1.216600	-110.442519	-69.839885	137.279445	299.067018	200.948778	0.000000	300.000000	200.000000	0.000000	7.324800	10.895640	2231.446838	2117.147455	2081.899927	-1385.494475				-505.000000	200.000000	0.000000	2.897760	-13.936260	8.651940	-495.142927	-316.124146	-3420.615054
880				900.000000	200.000000	0.000000	0.257830	0.731900	-1.346950	-87.851174	-39.760596	147.402821	299.057667	200.965444	0.000000	300.000000	200.000000	0.000000	6.958560	11.506040	2232.438660	2155.294256	2103.699926	-1379.390975				-505.000000	200.000000	0.000000	2.897760	-13.042910	11.798100	-672.466630	1271.730236	-3361.023166
881				900.000000	200.000000	0.000000	0.425980	0.630560	-1.564200	-120.393138	-81.944760	147.134372	299.033089	200.892975	0.000000	300.000000	200.000000	0.000000	7.599480	10.956680	2232.057190	1993.170352	2158.199924	-1513.667973				-505.000000	200.000000	0.000000	2.535540	-12.328230	13.371180	297.432518	761.875285	-3184.083662
882				900.000000	200.000000	0.000000	0.358720	0.574260	-1.564200	-90.547330	-119.702753	164.019315	299.052849	200.952563	0.000000	300.000000	200.000000	0.000000	7.507920	10.987200	2232.591248	2126.684155	2114.599926	-1306.148976	-598.977633	224.220214	0.000000	-505.000000	200.000000	0.000000	3.803310	-12.864240	15.730799	381.003325	1478.343292	-3125.949658
883				900.000000	200.000000	0.000000	0.414770	0.574260	-1.260050	-70.129580	-71.634052	147.093626	299.052590	200.987006	0.000000	300.000000	200.000000	0.000000	7.416360	10.529400	2231.980896	2202.977757	2114.599926	-1336.666476	-524.942817	150.991062	0.000000	-505.000000	200.000000	0.000000	3.622200	-13.400250	21.236579	-1040.782201	423.517213	-3361.420237
884				900.000000	200.000000	0.000000	0.235410	0.596780	-0.955900	-121.154000	-69.596836	168.987328	299.003380	200.910438	0.000000	300.000000	200.000000	0.000000	7.355320	10.376800	2231.141662	2031.317153	2223.599922	-1385.494475	-541.704420	172.018272	0.000000	-505.000000	200.000000	0.000000	2.354430	-13.221580	24.382739	-682.271181	894.954288	-3713.613850
885				900.000000	200.000000	0.000000	0.470820	0.574260	-2.085600	-62.943789	-78.240399	185.590120	299.003857	200.922820	0.000000	300.000000	200.000000	0.000000	7.599480	10.590440	2232.209778	2059.927254	2223.599922	-1336.666476				-505.000000	200.000000	0.000000	3.803310	-14.650940	7.865400	-885.899143	1485.807556	-3715.086223
886				900.000000	200.000000	0.000000	0.425980	0.630560	-1.607650	-80.232850	-147.761961	130.266751	299.052429	200.940166	0.000000	300.000000	200.000000	0.000000	7.599480	10.315760	2231.599426	2098.074055	2114.599926	-1391.597975				-505.000000	200.000000	0.000000	1.992210	-15.008280	3.146160	-560.451320	539.315711	-3774.024549
887				900.000000	200.000000	0.000000	0.313880	0.517960	-1.260050	-108.632786	-72.545371	139.916809	298.974454	201.021188	0.000000	300.000000	200.000000	0.000000	7.935200	10.834600	2231.980896	2279.271359	2288.999920	-1318.355976	-508.824021	87.416823	0.000000	-505.000000	200.000000	0.000000	3.078870	-11.613550	16.517339	-1859.574539	63.162647	-3418.425291
888				900.000000	200.000000	0.000000	0.459610	0.743160	-1.694550	-47.542299	-108.538268	171.300850	298.969288	200.995823	0.000000	300.000000	200.000000	0.000000	7.568960	9.674840	2231.370544	2222.051158	2299.899920	-1416.011974				-505.000000	200.000000	0.000000	1.992210	-12.864240	14.944259	-429.771612	1588.679373	-3654.501658
889				900.000000	200.000000	0.000000	0.448400	0.540480	-1.173150	-79.471672	-128.825422	202.449552	299.048682	200.904895	0.000000	300.000000	200.000000	0.000000	7.660520	9.888480	2234.269716	2021.780453	2125.499926	-1409.908474				-505.000000	200.000000	0.000000	1.811100	-13.400250	13.371180	0.932584	2131.411220	-2832.578461
890				900.000000	200.000000	0.000000	0.291460	0.506700	-0.955900	-88.678722	9.150544	142.339224	298.998906	200.982699	0.000000	300.000000	200.000000	0.000000	7.691040	10.865120	2232.057190	2193.441057	2234.499922	-1348.873476				-505.000000	200.000000	0.000000	3.441090	-11.792220	5.505780	445.053253	847.114730	-3536.112024
891				900.000000	200.000000	0.000000	0.302670	0.664340	-1.346950	-102.694886	-26.409197	171.390137	299.008605	201.008404	0.000000	300.000000	200.000000	0.000000	7.263760	11.109280	2231.904602	2250.661259	2212.699923	-1373.287475	-528.626626	135.349133	0.000000	-505.000000	200.000000	0.000000	5.433300	-12.685570	24.382739	-1576.365231	576.081868	-2714.701809
892				900.000000	200.000000	0.000000	0.347510	0.563000	-1.433850	-135.101807	-43.372801	197.755698	299.042954	200.948421	0.000000	300.000000	200.000000	0.000000	7.019600	11.353440	2232.286072	2117.147455	2136.399925	-1379.390975	-631.611963	117.085519	0.000000	-505.000000	200.000000	0.000000	2.897760	-14.650940	20.450039	-1695.604385	2589.219619	-3068.828694
893				900.000000	200.000000	0.000000	0.403560	0.517960	-1.477300	-88.755206	-96.300231	159.101181	299.013589	200.914306	0.000000	300.000000	200.000000	0.000000	7.416360	11.383960	2232.133484	2040.853853	2201.799923	-1348.873476				-505.000000	200.000000	0.000000	2.897760	-13.042910	6.292320	-904.539096	879.245200	-3889.720054
894				900.000000	200.000000	0.000000	0.414770	0.574260	-1.781450	-134.998234	-116.742879	168.780567	298.945224	200.901489	0.000000	300.000000	200.000000	0.000000	7.233240	10.346280	2232.133484	2012.243752	2354.399918	-1367.183975				-505.000000	200.000000	0.000000	3.078870	-14.293600	10.225020	-1443.167739	1394.834131	-3949.665547
895				900.000000	200.000000	0.000000	0.381140	0.517960	-1.260050	-108.632786	-75.315138	183.221009	299.067942	201.007612	0.000000	300.000000	200.000000	0.000000	7.141680	10.285240	2233.659364	2250.661259	2081.899927	-1361.080475				-505.000000	200.000000	0.000000	1.448880	-13.042910	7.865400	-441.149242	1363.134092	-2949.698565
896				900.000000	200.000000	0.000000	0.336300	0.596780	-1.738000	-69.697363	-118.617863	159.244165	298.998632	200.953052	0.000000	300.000000	200.000000	0.000000	7.141680	10.590440	2231.446838	2126.684155	2234.499922	-1354.976975				-505.000000	200.000000	0.000000	-1.267770	-10.184190	14.157719	-499.296714	2582.107222	-3299.232900
897				900.000000	200.000000	0.000000	0.291460	0.686860	-1.216600	-65.447698	-172.981923	147.326093	298.906196	200.995449	0.000000	300.000000	200.000000	0.000000	7.446880	10.620960	2232.209778	2222.051158	2441.599915	-1391.597975				-505.000000	200.000000	0.000000	1.448880	-14.650940	11.011560	-885.647450	1492.718394	-2951.224586
898				900.000000	200.000000	0.000000	0.269040	0.754420	-1.607650	-55.029644	-85.573502	149.821811	299.047805	200.935637	0.000000	300.000000	200.000000	0.000000	7.507920	10.529400	2232.209778	2088.537354	2125.499926	-1501.460973				-505.000000	200.000000	0.000000	4.165530	-14.472270	11.798100	-1453.853215	532.167442	-3186.248755
899				900.000000	200.000000	0.000000	0.425980	0.484180	-1.694550	-106.453458	-61.559655	166.275519	299.077040	200.995517	0.000000	300.000000	200.000000	0.000000	7.416360	9.980040	2232.057190	2222.051158	2060.099928	-1385.494475	-536.899330	146.981174	0.000000	-505.000000	200.000000	0.000000	2.897760	-14.650940	18.876959	-1000.834220	602.162362	-3127.572792
900				900.000000	200.000000	0.000000	0.313880	0.641820	-1.260050	-39.203748	-47.215522	156.899619	298.901050	201.034147	0.000000	300.000000	200.000000	0.000000	7.416360	10.315760	2231.675720	2307.881460	2452.499914	-1428.218974				-505.000000	200.000000	0.000000	1.992210	-12.328230	9.438480	-1324.306124	268.204285	-3477.760688
901				900.000000	200.000000	0.000000	0.515660	0.574260	-1.173150	-57.977961	-96.133399	187.953326	298.974594	200.965510	0.000000	300.000000	200.000000	0.000000	7.538440	11.261880	2232.286072	2155.294256	2288.999920	-1397.701475	-605.388698	170.484381	0.000000	-505.000000	200.000000	0.000000	0.362220	-12.685570	22.023119	-650.025985	2210.872253	-3184.248912
902				900.000000	200.000000	0.000000	0.336300	0.596780	-1.781450	-49.639726	-93.247605	176.111786	298.964510	200.952987	0.000000	300.000000	200.000000	0.000000	7.538440	10.987200	2231.599426	2126.684155	2310.799919	-1446.529474				-505.000000	200.000000	0.000000	0.543330	-12.328230	0.000000	-630.165191	-1093.436955	-2831.459693
903				900.000000	200.000000	0.000000	0.381140	0.529220	-1.781450	-84.586088	-105.226056	171.183181	299.023423	200.969782	0.000000	300.000000	200.000000	0.000000	7.660520	11.414480	2232.286072	2164.830956	2179.999924	-1342.769976				-505.000000	200.000000	0.000000	4.165530	-11.434880	13.371180	-575.038889	265.534574	-3535.830864
904				900.000000	200.000000	0.000000	0.336300	0.641820	-0.999350	-67.077374	-73.711078	140.008772	299.018473	200.944214	0.000000	300.000000	200.000000	0.000000	7.202720	11.109280	2232.133484	2107.610755	2190.899923	-1397.701475				-505.000000	200.000000	0.000000	1.992210	-13.042910	9.438480	-556.839398	-527.215759	-3478.438920
905				900.000000	200.000000	0.000000	0.369930	0.563000	-1.477300	-102.982580	-89.849378	176.045530	299.018506	200.995449	0.000000	300.000000	200.000000	0.000000	7.263760	10.773560	2232.209778	2222.051158	2190.899923	-1348.873476	-511.437917	203.658182	0.000000	-505.000000	200.000000	0.000000	2.173320	-12.328230	18.090419	66.178053	116.464621	-3654.007473
906				900.000000	200.000000	0.000000	0.414770	0.653080	-1.129700	-94.892441	-76.821247	166.444210	299.043183	200.879856	0.000000	300.000000	200.000000	0.000000	7.721560	10.468360	2232.820130	1964.560251	2136.399925	-1440.425974				-505.000000	200.000000	0.000000	3.259980	-11.256210	14.157719	593.995375	1247.573026	-3418.100664
907				900.000000	200.000000	0.000000	0.369930	0.698120	-1.129700	-44.791331	-9.117127	147.255270	298.976889	200.899430	0.000000	300.000000	200.000000	0.000000	7.446880	10.376800	2226.640316	2002.707052	2278.099920	-1403.804975	-706.376547	140.287426	0.000000	-505.000000	200.000000	0.000000	2.173320	-15.544290	15.730799	-939.326519	3167.814069	-2775.898034
908				900.000000	200.000000	0.000000	0.414770	0.720640	-1.477300	-48.244602	-86.629919	154.458740	298.979233	200.931555	0.000000	300.000000	200.000000	0.000000	7.294280	10.620960	2231.752014	2079.000654	2278.099920	-1391.597975	-570.911979	166.877534	0.000000	-505.000000	200.000000	0.000000	1.992210	-12.328230	25.955819	-859.720730	1710.799410	-3125.296096
909				900.000000	200.000000	0.000000	0.313880	0.596780	-0.782100	-56.645459	-133.781504	185.773653	299.086869	200.956998	0.000000	300.000000	200.000000	0.000000	7.416360	10.559920	2232.209778	2136.220856	2038.299929	-1312.252476	-519.580059	226.282027	0.000000	-505.000000	200.000000	0.000000	2.535540	-12.328230	15.730799	413.437289	229.355977	-3654.036451
910				900.000000	200.000000	0.000000	0.347510	0.439140	-1.607650	-55.951284	-68.541017	166.314927	298.989415	200.935445	0.000000	300.000000	200.000000	0.000000	7.599480	10.285240	2232.667542	2088.537354	2256.299921	-1336.666476	-596.191006	118.397918	0.000000	-505.000000	200.000000	0.000000	4.527750	-13.578920	15.730799	-1283.665988	1434.507430	-3244.174042
911				900.000000	200.000000	0.000000	0.425980	0.698120	-1.651100	-93.577864	-132.523642	159.245503	299.023156	200.995687	0.000000	300.000000	200.000000	0.000000	7.721560	10.010560	2231.675720	2222.051158	2179.999924	-1336.666476				-505.000000	200.000000	0.000000	2.173320	-12.685570	14.157719	-1692.999234	-542.653283	-3654.346589
912				900.000000	200.000000	0.000000	0.437190	0.641820	-1.651100	-79.814178	-92.457511	166.410511	299.072252	200.922788	0.000000	300.000000	200.000000	0.000000	7.599480	11.200840	2232.286072	2059.927254	2070.999928	-1336.666476	-541.356460	174.464169	0.000000	-505.000000	200.000000	0.000000	1.992210	-13.400250	18.090419	-461.953884	657.703616	-3478.778035
913				900.000000	200.000000	0.000000	0.269040	0.641820	-0.955900	-58.991299	-141.905299	168.994374	299.086744	200.914400	0.000000	300.000000	200.000000	0.000000	7.538440	11.109280	2231.904602	2040.853853	2038.299929	-1281.734977	-603.854229	46.148737	0.000000	-505.000000	200.000000	0.000000	2.535540	-13.221580	15.730799	-2420.203364	1555.056050	-3361.163747
914				900.000000	200.000000	0.000000	0.392350	0.574260	-1.346950	-70.219608	-60.498039	166.394134	299.101426	200.952824	0.000000	300.000000	200.000000	0.000000	7.355320	10.712520	2231.980896	2126.684155	2005.599930	-1379.390975	-669.003819	134.970120	0.000000	-505.000000	200.000000	0.000000	3.078870	-16.080300	14.944259	-971.823407	2450.915631	-3070.199645
915				900.000000	200.000000	0.000000	0.493240	0.394100	-1.564200	-126.110031	-99.912437	185.399344	298.974909	200.948130	0.000000	300.000000	200.000000	0.000000	7.477400	10.926160	2232.972718	2117.147455	2288.999920	-1342.769976				-505.000000	200.000000	0.000000	3.259980	-12.864240	9.438480	380.499939	2180.041636	-3184.650290
916				900.000000	200.000000	0.000000	0.302670	0.720640	-1.607650	-92.605477	-97.090325	183.490797	299.067337	201.008266	0.000000	300.000000	200.000000	0.000000	7.385840	11.109280	2232.209778	2250.661259	2081.899927	-1367.183975	-518.801650	223.275232	0.000000	-505.000000	200.000000	0.000000	2.354430	-12.506900	17.303879	402.751814	238.822089	-2890.518237
917				900.000000	200.000000	0.000000	0.381140	0.450400	-1.607650	-71.569718	-150.981419	190.387159	299.037775	200.935893	0.000000	300.000000	200.000000	0.000000	7.263760	10.437840	2231.599426	2088.537354	2147.299925	-1409.908474	-562.129450	150.051172	0.000000	-505.000000	200.000000	0.000000	2.354430	-13.042910	18.090419	-903.595248	1033.495707	-3478.467897
918				900.000000	200.000000	0.000000	0.437190	0.461660	-0.869000	-74.361320	-93.184864	159.013982	299.009248	200.943697	0.000000	300.000000	200.000000	0.000000	7.263760	9.888480	2233.354188	2107.610755	2212.699923	-1373.287475				-505.000000	200.000000	0.000000	3.441090	-15.008280	7.078860	-1370.848717	2038.751943	-3597.908164
919				900.000000	200.000000	0.000000	0.358720	0.517960	-1.260050	-124.714907	-99.721732	173.605596	299.068260	200.862153	0.000000	300.000000	200.000000	0.000000	7.507920	10.376800	2234.422304	1926.413450	2081.899927	-1373.287475	-596.383443	128.832978	0.000000	-505.000000	200.000000	0.000000	1.086660	-11.792220	16.517339	-1175.489849	1509.411340	-3124.714979
920				900.000000	200.000000	0.000000	0.526870	0.461660	-2.085600	-83.662778	-65.350628	178.198354	299.028239	200.910034	0.000000	300.000000	200.000000	0.000000	7.355320	10.498880	2232.133484	2031.317153	2169.099924	-1342.769976				-505.000000	200.000000	0.000000	2.716650	-13.042910	11.011560	-209.265546	753.155599	-3595.985072
921				900.000000	200.000000	0.000000	0.493240	0.608040	-1.433850	-56.856986	-140.561422	134.995446	298.998324	200.996096	0.000000	300.000000	200.000000	0.000000	7.355320	10.620960	2230.760192	2222.051158	2234.499922	-1391.597975	-518.177097	147.061954	0.000000	-505.000000	200.000000	0.000000	2.716650	-14.472270	16.517339	-874.395666	217.650585	-3362.365140
922				900.000000	200.000000	0.000000	0.392350	0.619300	-1.216600	-72.250349	-80.883145	151.978061	299.003619	200.974321	0.000000	300.000000	200.000000	0.000000	7.446880	10.193680	2231.675720	2174.367657	2223.599922	-1416.011974				-505.000000	200.000000	0.000000	1.448880	-14.472270	12.584640	283.449737	1226.085527	-3597.240113
923				900.000000	200.000000	0.000000	0.493240	0.653080	-1.346950	-79.035391	-84.916569	151.904954	298.974629	200.956933	0.000000	300.000000	200.000000	0.000000	7.599480	9.980040	2232.362366	2136.220856	2288.999920	-1440.425974				-505.000000	200.000000	0.000000	3.441090	-12.506900	14.944259	-639.780972	-89.832439	-2596.884677
924				900.000000	200.000000	0.000000	0.347510	0.461660	-0.955900	-46.307637	-74.213114	171.155191	299.042692	200.970047	0.000000	300.000000	200.000000	0.000000	7.324800	11.078760	2231.675720	2164.830956	2136.399925	-1379.390975	-654.488772	156.529193	0.000000	-505.000000	200.000000	0.000000	1.811100	-15.365620	13.371180	-581.255961	1998.841213	-4068.069669
925				900.000000	200.000000	0.000000	0.347510	0.641820	-0.825550	-74.938378	-94.598220	149.635798	299.003142	201.004715	0.000000	300.000000	200.000000	0.000000	7.019600	11.353440	2230.607604	2241.124558	2223.599922	-1434.322474				-505.000000	200.000000	0.000000	2.354430	-13.042910	2.359620	21.674303	1711.274272	-4183.397081
926				900.000000	200.000000	0.000000	0.437190	0.619300	-2.129050	-77.216177	-107.210927	173.618547	299.018640	200.939781	0.000000	300.000000	200.000000	0.000000	7.324800	11.109280	2232.514954	2098.074055	2190.899923	-1403.804975	-583.319975	150.721449	0.000000	-505.000000	200.000000	0.000000	3.622200	-14.114930	17.303879	-852.710099	1355.239397	-3597.074863
927				900.000000	200.000000	0.000000	0.526870	0.653080	-1.216600	-78.900349	-91.488648	151.870113	298.969570	200.880187	0.000000	300.000000	200.000000	0.000000	7.446880	10.712520	2231.980896	1964.560251	2299.899920	-1434.322474				-505.000000	200.000000	0.000000	3.622200	-13.400250	11.011560	-1041.600202	433.220757	-3243.932040
928				900.000000	200.000000	0.000000	0.437190	0.630560	-1.694550	-124.548711	-138.010832	144.713098	298.999042	200.965477	0.000000	300.000000	200.000000	0.000000	7.477400	10.712520	2232.362366	2155.294256	2234.499922	-1385.494475	-553.284532	173.719152	0.000000	-505.000000	200.000000	0.000000	3.078870	-14.650940	20.450039	-537.444366	987.420566	-3421.307774
929				900.000000	200.000000	0.000000	0.257830	0.529220	-1.520750	-88.336533	-69.994781	159.262629	299.028040	201.064061	0.000000	300.000000	200.000000	0.000000	7.324800	10.773560	2231.675720	2374.638362	2169.099924	-1312.252476	-569.264047	81.471269	0.000000	-505.000000	200.000000	0.000000	3.259980	-12.864240	17.303879	-2051.006869	1112.017313	-3360.882586
930				900.000000	200.000000	0.000000	0.437190	0.664340	-1.346950	-102.694886	-128.202160	125.467233	298.944864	200.940263	0.000000	300.000000	200.000000	0.000000	7.263760	10.437840	2231.370544	2098.074055	2354.399918	-1367.183975	-464.348666	243.807357	0.000000	-505.000000	200.000000	0.000000	2.716650	-14.650940	14.157719	620.212267	-575.530180	-3068.814205
931				900.000000	200.000000	0.000000	0.392350	0.608040	-1.651100	-65.123117	-39.951300	178.473850	298.969535	200.961402	0.000000	300.000000	200.000000	0.000000	7.477400	10.224200	2231.904602	2145.757556	2299.899920	-1367.183975				-505.000000	200.000000	0.000000	1.267770	-14.650940	13.371180	272.701339	1501.438080	-3244.930590
932				900.000000	200.000000	0.000000	0.403560	0.619300	-1.564200	-80.651523	-30.361805	144.737467	299.013488	200.944310	0.000000	300.000000	200.000000	0.000000	7.385840	10.468360	2231.904602	2107.610755	2201.799923	-1422.115474	-525.175824	188.947568	0.000000	-505.000000	200.000000	0.000000	2.173320	-13.042910	18.876959	-208.636314	380.858209	-2949.756521
933				900.000000	200.000000	0.000000	0.482030	0.675600	-1.086250	-57.735281	-89.763362	183.263093	299.047805	200.939909	0.000000	300.000000	200.000000	0.000000	7.019600	9.949520	2232.209778	2098.074055	2125.499926	-1342.769976				-505.000000	200.000000	0.000000	1.992210	-12.506900	10.225020	-871.790515	532.597873	-3889.138937
934				900.000000	200.000000	0.000000	0.392350	0.630560	-1.651100	-64.195743	-75.413090	188.133434	299.013522	200.957096	0.000000	300.000000	200.000000	0.000000	7.599480	10.224200	2231.980896	2136.220856	2201.799923	-1446.529474	-530.393542	182.233319	0.000000	-505.000000	200.000000	0.000000	3.078870	-11.077540	18.090419	-321.406703	459.379816	-3241.684322
935				900.000000	200.000000	0.000000	0.325090	0.675600	-1.173150	-49.784249	-93.351696	171.377382	298.959945	200.931333	0.000000	300.000000	200.000000	0.000000	7.813120	11.200840	2232.286072	2079.000654	2321.699919	-1385.494475	-524.882718	125.466341	0.000000	-505.000000	200.000000	0.000000	2.535540	-14.650940	18.090419	-1348.345149	359.686705	-3303.776111
936				900.000000	200.000000	0.000000	0.470820	0.641820	-1.477300	-143.962604	-83.872088	180.833631	299.003823	200.931396	0.000000	300.000000	200.000000	0.000000	7.538440	11.109280	2232.133484	2079.000654	2223.599922	-1403.804975	-560.917873	208.267364	0.000000	-505.000000	200.000000	0.000000	2.716650	-12.864240	18.090419	149.560090	1011.577776	-3360.839120
937				900.000000	200.000000	0.000000	0.526870	0.585520	-1.477300	-98.034676	-141.905897	173.494224	299.057410	200.897339	0.000000	300.000000	200.000000	0.000000	7.752080	11.261880	2231.828308	2002.707052	2103.699926	-1397.701475	-576.897206	179.277286	0.000000	-505.000000	200.000000	0.000000	0.724440	-13.042910	21.236579	-440.079548	1526.850712	-2890.896512
938				900.000000	200.000000	0.000000	0.425980	0.675600	-1.042800	-53.669737	-82.429662	195.369461	299.057603	200.974054	0.000000	300.000000	200.000000	0.000000	7.568960	10.987200	2232.286072	2174.367657	2103.699926	-1348.873476				-505.000000	200.000000	0.000000	3.803310	-12.149560	10.225020	-850.167872	-1432.971884	-3125.271427
939				900.000000	200.000000	0.000000	0.437190	0.641820	-1.520750	-63.597014	-112.842616	173.639491	298.965182	200.952368	0.000000	300.000000	200.000000	0.000000	7.752080	10.376800	2233.049012	2126.684155	2310.799919	-1397.701475				-505.000000	200.000000	0.000000	3.078870	-14.293600	8.651940	-285.133567	733.476947	-3890.921448
940				900.000000	200.000000	0.000000	0.358720	0.619300	-1.477300	-136.848918	-79.255810	164.061202	299.009248	200.918077	0.000000	300.000000	200.000000	0.000000	7.385840	10.590440	2233.354188	2050.390553	2212.699923	-1318.355976	-538.938019	118.548477	0.000000	-505.000000	200.000000	0.000000	3.622200	-12.685570	16.517339	-1345.362459	560.565779	-3067.021513
941				900.000000	200.000000	0.000000	0.313880	0.641820	-1.477300	-87.675181	3.646220	159.309280	299.023323	200.974154	0.000000	300.000000	200.000000	0.000000	7.416360	10.895640	2232.057190	2174.367657	2179.999924	-1409.908474				-505.000000	200.000000	0.000000	2.535540	-11.970890	11.798100	-260.150695	365.658116	-4006.161927
942				900.000000	200.000000	0.000000	0.190570	0.608040	-1.651100	-81.205238	-82.301699	173.863574	299.062390	200.957064	0.000000	300.000000	200.000000	0.000000	7.355320	10.498880	2232.057190	2136.220856	2092.799927	-1354.976975				-505.000000	200.000000	0.000000	2.716650	-15.544290	7.865400	-1403.219759	1021.281319	-4009.567573
943				900.000000	200.000000	0.000000	0.448400	0.563000	-1.955250	-51.210843	-128.098069	175.964235	298.999077	200.935541	0.000000	300.000000	200.000000	0.000000	7.019600	9.674840	2232.438660	2088.537354	2234.499922	-1391.597975				-505.000000	200.000000	0.000000	1.629990	-12.149560	4.719240	-2008.768353	1222.590825	-3947.514942
944				900.000000	200.000000	0.000000	0.470820	0.608040	-1.564200	-109.258921	-93.923211	166.344255	298.989726	200.900996	0.000000	300.000000	200.000000	0.000000	7.202720	10.651480	2233.354188	2012.243752	2256.299921	-1342.769976				-505.000000	200.000000	0.000000	1.267770	-12.864240	8.651940	-1820.067020	710.496595	-3360.723209
945				900.000000	200.000000	0.000000	0.358720	0.619300	-1.998700	-129.348027	-93.968818	178.519163	298.988828	200.965906	0.000000	300.000000	200.000000	0.000000	7.843640	10.285240	2231.370544	2155.294256	2256.299921	-1373.287475	-571.050924	173.831965	0.000000	-505.000000	200.000000	0.000000	2.354430	-12.149560	23.596199	-617.466174	1558.550751	-3418.876010
946				900.000000	200.000000	0.000000	0.336300	0.596780	-1.520750	-57.410701	-78.292146	161.653825	299.042496	200.970246	0.000000	300.000000	200.000000	0.000000	7.050120	10.498880	2231.217956	2164.830956	2136.399925	-1330.562976				-505.000000	200.000000	0.000000	2.354430	-13.042910	4.719240	-1483.744952	250.764912	-3126.003305
947				900.000000	200.000000	0.000000	0.291460	0.540480	-1.564200	-83.897330	-51.075377	154.418940	298.978988	200.944601	0.000000	300.000000	200.000000	0.000000	7.446880	11.322920	2231.217956	2107.610755	2278.099920	-1373.287475				-505.000000	200.000000	0.000000	3.622200	-12.506900	11.798100	-1219.112675	830.184353	-3536.804744
948				900.000000	200.000000	0.000000	0.358720	0.608040	-1.477300	-85.045711	-94.453720	144.773449	298.954884	200.948583	0.000000	300.000000	200.000000	0.000000	7.568960	11.200840	2231.904602	2117.147455	2332.599918	-1458.736474				-505.000000	200.000000	0.000000	0.181110	-12.328230	10.225020	-745.163192	1967.887601	-3830.080392
949				900.000000	200.000000	0.000000	0.291460	0.686860	-1.738000	-86.090519	-81.309562	176.242015	298.950179	200.956966	0.000000	300.000000	200.000000	0.000000	7.782600	11.445000	2232.286072	2136.220856	2343.499918	-1428.218974	-531.511068	154.916480	0.000000	-505.000000	200.000000	0.000000	1.267770	-12.328230	16.517339	-744.659806	437.892316	-3301.470437
950				900.000000	200.000000	0.000000	0.313880	0.608040	-1.607650	-61.057573	-51.958224	149.639224	299.062293	200.978527	0.000000	300.000000	200.000000	0.000000	7.568960	11.017720	2231.828308	2183.904357	2092.799927	-1385.494475				-505.000000	200.000000	0.000000	2.173320	-14.472270	12.584640	978.345748	-10.880401	-2892.368885
951				900.000000	200.000000	0.000000	0.448400	0.506700	-1.260050	-101.055412	-83.150875	185.550516	299.008910	200.901304	0.000000	300.000000	200.000000	0.000000	7.263760	11.109280	2232.591248	2012.243752	2212.699923	-1391.597975				-505.000000	200.000000	0.000000	4.889970	-11.970890	7.865400	-723.729318	359.493705	-3477.653394
952				900.000000	200.000000	0.000000	0.437190	0.495440	-1.781450	-126.182451	-56.874496	161.455057	299.013825	201.008059	0.000000	300.000000	200.000000	0.000000	7.599480	9.980040	2232.667542	2250.661259	2201.799923	-1385.494475				-505.000000	200.000000	0.000000	3.441090	-12.328230	12.584640	65.737591	2298.666972	-2714.203316
953				900.000000	200.000000	0.000000	0.515660	0.540480	-1.694550	-140.319796	-9.527008	146.957689	298.994091	200.995449	0.000000	300.000000	200.000000	0.000000	7.568960	10.407320	2232.209778	2222.051158	2245.399921	-1354.976975	-567.034485	100.627550	0.000000	-505.000000	200.000000	0.000000	3.078870	-12.506900	18.090419	-1797.689299	1122.229852	-4006.714067
954				900.000000	200.000000	0.000000	0.392350	0.731900	-1.998700	-60.382676	-100.419671	156.902099	299.067209	201.012677	0.000000	300.000000	200.000000	0.000000	7.263760	10.865120	2231.904602	2260.197959	2081.899927	-1367.183975				-505.000000	200.000000	0.000000	2.716650	-11.970890	13.371180	87.423158	3004.606444	-3301.247232
955				900.000000	200.000000	0.000000	0.381140	0.709380	-1.520750	-48.753303	-130.798357	183.399030	298.993644	200.936053	0.000000	300.000000	200.000000	0.000000	7.538440	9.919000	2231.217956	2088.537354	2245.399921	-1385.494475				-505.000000	200.000000	0.000000	1.992210	-10.005520	11.798100	-1878.466185	0.824991	-3769.276930
956				900.000000	200.000000	0.000000	0.414770	0.664340	-1.173150	-98.494299	-107.176658	183.322302	298.993781	200.901736	0.000000	300.000000	200.000000	0.000000	7.477400	10.132640	2231.523132	2012.243752	2245.399921	-1495.357473				-505.000000	200.000000	0.000000	2.535540	-15.722960	11.798100	-1992.796474	1028.508153	-3481.025754
957				900.000000	200.000000	0.000000	0.381140	0.698120	-1.868350	-45.556573	-84.881359	164.111277	298.965076	200.858500	0.000000	300.000000	200.000000	0.000000	7.568960	9.888480	2232.820130	1916.876750	2310.799919	-1391.597975	-469.605902	155.540140	0.000000	-505.000000	200.000000	0.000000	1.086660	-14.650940	17.303879	-769.328062	-612.455204	-3832.357088
958				900.000000	200.000000	0.000000	0.403560	0.653080	-1.824900	-99.633199	-126.372783	176.094464	299.028770	200.965048	0.000000	300.000000	200.000000	0.000000	7.355320	11.231360	2233.354188	2155.294256	2169.099924	-1440.425974				-505.000000	200.000000	0.000000	3.803310	-13.578920	7.865400	916.208815	690.387512	-2832.907396
959				900.000000	200.000000	0.000000	0.392350	0.619300	-1.433850	-52.372769	-100.944982	164.026361	299.067145	200.987107	0.000000	300.000000	200.000000	0.000000	7.172200	11.322920	2231.752014	2202.977757	2081.899927	-1403.804975	-460.752820	154.261936	0.000000	-505.000000	200.000000	0.000000	0.362220	-14.293600	18.876959	-863.395575	-835.252209	-3479.495425
960				900.000000	200.000000	0.000000	0.347510	0.619300	-1.824900	-97.003729	-53.141065	164.072816	299.013691	200.927029	0.000000	300.000000	200.000000	0.000000	7.813120	10.590440	2232.362366	2069.463954	2201.799923	-1440.425974	-458.430632	125.468236	0.000000	-505.000000	200.000000	0.000000	1.267770	-13.757590	22.023119	-1641.421930	-1025.602750	-3949.011985
961				900.000000	200.000000	0.000000	0.257830	0.551740	-1.260050	-87.139074	-49.973353	140.006292	298.901313	200.978360	0.000000	300.000000	200.000000	0.000000	7.568960	10.407320	2232.209778	2183.904357	2452.499914	-1452.632974	-538.584691	167.842682	0.000000	-505.000000	200.000000	0.000000	0.181110	-11.970890	18.876959	-607.032391	633.976837	-3007.323896
962				900.000000	200.000000	0.000000	0.437190	0.653080	-1.520750	-75.194918	-72.314856	149.553362	298.998666	200.931651	0.000000	300.000000	200.000000	0.000000	7.965720	11.078760	2231.523132	2079.000654	2234.499922	-1416.011974				-505.000000	200.000000	0.000000	2.354430	-12.149560	13.371180	-849.916179	375.124229	-3712.596503
963				900.000000	200.000000	0.000000	0.437190	0.720640	-1.346950	-104.396982	-128.202160	183.351434	299.028007	200.952987	0.000000	300.000000	200.000000	0.000000	7.416360	10.895640	2231.599426	2126.684155	2169.099924	-1342.769976	-551.481302	154.295075	0.000000	-505.000000	200.000000	0.000000	3.622200	-13.221580	14.944259	-683.026259	694.628640	-3889.947567
964				900.000000	200.000000	0.000000	0.313880	0.686860	-0.999350	-93.366338	-77.853792	168.989807	299.050318	200.929411	0.000000	300.000000	200.000000	0.000000	7.721560	10.834600	2226.640316	2069.463954	2114.599926	-1409.908474				-505.000000	200.000000	0.000000	1.629990	-14.472270	10.225020	-2148.875072	-108.334233	-2716.093122
965				900.000000	200.000000	0.000000	0.493240	0.641820	-1.477300	-91.695711	-18.937735	175.991083	299.033155	200.961271	0.000000	300.000000	200.000000	0.000000	7.507920	10.559920	2232.209778	2145.757556	2158.199924	-1342.769976	-522.427106	130.903589	0.000000	-505.000000	200.000000	0.000000	0.362220	-15.722960	20.450039	-1413.024309	356.385004	-3245.875493
966				900.000000	200.000000	0.000000	0.347510	0.630560	-1.520750	-84.163352	-134.479443	164.083287	299.047609	200.931555	0.000000	300.000000	200.000000	0.000000	7.477400	10.315760	2231.752014	2079.000654	2125.499926	-1318.355976	-576.771014	184.841495	0.000000	-505.000000	200.000000	0.000000	3.259980	-13.400250	22.809659	-345.760343	1637.072357	-3948.832246
967				900.000000	200.000000	0.000000	0.437190	0.709380	-1.042800	-88.463449	-148.748899	156.834701	299.106432	200.939877	0.000000	300.000000	200.000000	0.000000	7.324800	11.475520	2232.286072	2098.074055	1994.699930	-1336.666476				-505.000000	200.000000	0.000000	2.354430	-13.042910	14.944259	-1367.110949	1964.471464	-3419.723799
968				900.000000	200.000000	0.000000	0.291460	0.810720	-1.042800	-84.290267	-87.022068	154.670264	299.066986	200.914619	0.000000	300.000000	200.000000	0.000000	7.507920	11.383960	2231.370544	2040.853853	2081.899927	-1318.355976				-505.000000	200.000000	0.000000	1.086660	-13.400250	6.292320	-926.161740	3375.094986	-3772.426085
969				900.000000	200.000000	0.000000	0.425980	0.720640	-1.433850	-120.569131	-127.659715	147.218146	298.969570	200.965642	0.000000	300.000000	200.000000	0.000000	7.599480	10.956680	2231.980896	2155.294256	2299.899920	-1440.425974				-505.000000	200.000000	0.000000	1.448880	-11.970890	14.157719	87.486081	694.312644	-3124.913514
970				900.000000	200.000000	0.000000	0.448400	0.574260	-1.955250	-107.034579	-82.504339	161.516746	298.945152	200.940005	0.000000	300.000000	200.000000	0.000000	7.630000	10.743040	2231.980896	2098.074055	2354.399918	-1379.390975				-505.000000	200.000000	0.000000	1.992210	-13.221580	6.292320	-1146.982422	1596.890064	-3596.096675
971				900.000000	200.000000	0.000000	0.313880	0.574260	-1.607650	-54.407573	-36.760314	185.752710	299.042692	201.021327	0.000000	300.000000	200.000000	0.000000	7.752080	11.200840	2231.675720	2279.271359	2136.399925	-1354.976975				-505.000000	200.000000	0.000000	1.448880	-11.792220	9.438480	-1755.136167	698.791203	-3712.184943
972				900.000000	200.000000	0.000000	0.302670	0.551740	-1.564200	-123.638946	-66.734914	166.466099	298.979128	200.961566	0.000000	300.000000	200.000000	0.000000	7.355320	11.475520	2231.523132	2145.757556	2278.099920	-1409.908474				-505.000000	200.000000	0.000000	1.448880	-13.936260	11.798100	-1768.867255	-1557.138201	-3420.499144
973				900.000000	200.000000	0.000000	0.538080	0.596780	-1.433850	-125.669686	-81.616294	168.673762	298.920882	200.935605	0.000000	300.000000	200.000000	0.000000	7.538440	10.437840	2232.286072	2088.537354	2408.899916	-1416.011974				-505.000000	200.000000	0.000000	1.811100	-13.757590	12.584640	-1526.361007	1601.877618	-2950.405774
974				900.000000	200.000000	0.000000	0.403560	0.551740	-1.086250	-70.876897	-40.938238	163.951917	299.003993	200.918422	0.000000	300.000000	200.000000	0.000000	7.782600	10.956680	2232.514954	2050.390553	2223.599922	-1312.252476				-505.000000	200.000000	0.000000	0.362220	-14.114930	11.011560	-42.501472	100.202106	-3596.814065
975				900.000000	200.000000	0.000000	0.403560	0.686860	-1.303500	-121.825149	-126.857685	190.583840	299.067241	200.952824	0.000000	300.000000	200.000000	0.000000	7.385840	10.895640	2231.980896	2126.684155	2081.899927	-1361.080475				-505.000000	200.000000	0.000000	1.267770	-10.720200	4.719240	-416.669756	1509.648771	-4063.617699
976				900.000000	200.000000	0.000000	0.325090	0.563000	-1.824900	-55.096330	-97.811538	185.730625	299.096882	200.956737	0.000000	300.000000	200.000000	0.000000	7.111160	9.949520	2232.820130	2136.220856	2016.499929	-1330.562976				-505.000000	200.000000	0.000000	1.086660	-13.221580	9.438480	-1609.994736	720.709134	-2949.839146
977				900.000000	200.000000	0.000000	0.313880	0.585520	-1.651100	-74.091551	-132.973334	171.305221	298.950538	200.935285	0.000000	300.000000	200.000000	0.000000	7.965720	9.613800	2233.049012	2088.537354	2343.499918	-1361.080475	-536.718921	158.843742	0.000000	-505.000000	200.000000	0.000000	3.803310	-11.792220	17.303879	-712.162918	548.860387	-3477.396903
978				900.000000	200.000000	0.000000	0.526870	0.484180	-1.216600	-130.081483	-50.960889	149.303376	298.999008	200.905700	0.000000	300.000000	200.000000	0.000000	7.263760	9.766400	2232.286072	2021.780453	2234.499922	-1416.011974				-505.000000	200.000000	0.000000	3.078870	-12.149560	7.078860	-387.155557	2193.239881	-3125.213471
979				900.000000	200.000000	0.000000	0.403560	0.641820	-1.738000	-120.109508	-60.595991	171.264672	298.998769	201.008473	0.000000	300.000000	200.000000	0.000000	7.111160	11.322920	2231.752014	2250.661259	2234.499922	-1354.976975				-505.000000	200.000000	0.000000	1.267770	-12.685570	3.932700	159.238794	-80.444890	-3771.762342
980				900.000000	200.000000	0.000000	0.392350	0.754420	-1.260050	-74.772182	-75.776766	166.561683	299.067496	200.973921	0.000000	300.000000	200.000000	0.000000	7.172200	11.811240	2232.591248	2174.367657	2081.899927	-1361.080475				-505.000000	200.000000	0.000000	1.448880	-11.613550	14.944259	-1512.252379	2151.836298	-3418.294892
981				900.000000	200.000000	0.000000	0.336300	0.574260	-2.085600	-123.251743	-123.360565	185.729483	298.974454	200.957096	0.000000	300.000000	200.000000	0.000000	7.813120	11.475520	2231.980896	2136.220856	2288.999920	-1312.252476				-505.000000	200.000000	0.000000	1.448880	-12.149560	14.944259	-386.526325	-234.423833	-3418.803566
982				900.000000	200.000000	0.000000	0.381140	0.641820	-1.173150	-27.052128	-75.395955	183.336199	298.969605	200.931428	0.000000	300.000000	200.000000	0.000000	7.752080	11.139800	2232.057190	2079.000654	2299.899920	-1458.736474	-639.046067	140.063347	0.000000	-505.000000	200.000000	0.000000	1.267770	-14.114930	18.090419	-1084.279180	2424.949573	-2833.213226
983				900.000000	200.000000	0.000000	0.425980	0.596780	-1.564200	-21.270943	-112.340580	188.067178	299.067432	200.939813	0.000000	300.000000	200.000000	0.000000	7.416360	11.414480	2232.438660	2098.074055	2081.899927	-1379.390975	-609.495020	174.547812	0.000000	-505.000000	200.000000	0.000000	3.259980	-14.293600	15.730799	-400.383260	1643.790195	-2833.542161
984				900.000000	200.000000	0.000000	0.392350	0.461660	-1.477300	-30.765687	-105.970543	159.060436	298.994022	200.978427	0.000000	300.000000	200.000000	0.000000	7.172200	10.834600	2232.057190	2183.904357	2245.399921	-1342.769976	-516.636020	211.573265	0.000000	-505.000000	200.000000	0.000000	1.992210	-13.042910	22.023119	254.879387	256.261462	-3419.694821
985				900.000000	200.000000	0.000000	0.325090	0.664340	-1.824900	-58.964210	-77.547659	176.186230	299.003823	200.910034	0.000000	300.000000	200.000000	0.000000	7.446880	10.498880	2232.133484	2031.317153	2223.599922	-1403.804975				-505.000000	200.000000	0.000000	0.543330	-15.901630	7.865400	-1424.842402	1152.788905	-3246.059540
986				900.000000	200.000000	0.000000	0.313880	0.585520	-0.825550	-121.482644	-67.883487	164.076241	298.969922	200.918328	0.000000	300.000000	200.000000	0.000000	7.477400	10.132640	2232.743836	2050.390553	2299.899920	-1391.597975				-505.000000	200.000000	0.000000	2.716650	-12.864240	4.719240	148.490396	1687.117062	-3772.047810
987				900.000000	200.000000	0.000000	0.347510	0.675600	-0.912450	-85.698936	-74.253523	164.125175	299.018540	200.905700	0.000000	300.000000	200.000000	0.000000	7.599480	10.651480	2232.286072	2021.780453	2190.899923	-1361.080475				-505.000000	200.000000	0.000000	2.716650	-10.184190	10.225020	-615.427332	886.472033	-3534.528048
988				900.000000	200.000000	0.000000	0.336300	0.653080	-1.651100	-51.206779	-93.368830	166.525505	299.116258	200.961172	0.000000	300.000000	200.000000	0.000000	7.477400	10.682000	2232.438660	2145.757556	1972.899931	-1428.218974				-505.000000	200.000000	0.000000	3.984420	-11.613550	13.371180	-470.034209	1071.913583	-2713.568551
989				900.000000	200.000000	0.000000	0.358720	0.551740	-1.173150	-115.192758	-54.208820	166.408031	299.043085	200.973921	0.000000	300.000000	200.000000	0.000000	7.568960	9.827440	2232.591248	2174.367657	2136.399925	-1391.597975	-530.794102	175.532948	0.000000	-505.000000	200.000000	0.000000	2.716650	-13.400250	23.596199	-577.329424	608.642769	-3302.603695
990				900.000000	200.000000	0.000000	0.448400	0.720640	-1.520750	-72.412797	-108.238274	161.652880	298.994538	200.883976	0.000000	300.000000	200.000000	0.000000	7.477400	10.682000	2233.201600	1974.096951	2245.399921	-1354.976975				-505.000000	200.000000	0.000000	3.441090	-14.472270	11.011560	-1338.100136	841.889745	-3127.446701
991				900.000000	200.000000	0.000000	0.381140	0.686860	-1.694550	-69.963384	-24.251354	144.823525	299.067114	200.940134	0.000000	300.000000	200.000000	0.000000	7.568960	11.109280	2231.675720	2098.074055	2081.899927	-1428.218974	-546.280182	212.833416	0.000000	-505.000000	200.000000	0.000000	3.259980	-13.578920	17.303879	222.067882	714.307291	-2539.143436
992				900.000000	200.000000	0.000000	0.358720	0.585520	-1.477300	-126.178387	-104.585660	139.933186	299.042856	200.969881	0.000000	300.000000	200.000000	0.000000	7.324800	11.445000	2232.057190	2164.830956	2136.399925	-1336.666476				-505.000000	200.000000	0.000000	2.354430	-13.757590	10.225020	-715.837763	1306.099986	-2656.728747
993				900.000000	200.000000	0.000000	0.336300	0.754420	-2.085600	-31.401619	-179.086234	173.848731	298.998255	201.000439	0.000000	300.000000	200.000000	0.000000	7.843640	11.750200	2230.607604	2231.587858	2234.499922	-1348.873476	-616.991896	132.143337	0.000000	-505.000000	200.000000	0.000000	0.543330	-12.506900	19.663499	-1334.299445	2202.152567	-3360.326139
994				900.000000	200.000000	0.000000	0.448400	0.630560	-1.173150	-111.946950	-83.231692	168.798085	298.955312	200.892669	0.000000	300.000000	200.000000	0.000000	7.874160	10.346280	2232.820130	1993.170352	2332.599918	-1403.804975	-579.208981	91.834979	0.000000	-505.000000	200.000000	0.000000	1.629990	-13.221580	18.090419	-1956.750587	1342.471583	-3713.555895
995				900.000000	200.000000	0.000000	0.381140	0.698120	-2.042150	-77.900871	-69.521815	168.930598	298.974594	200.969782	0.000000	300.000000	200.000000	0.000000	7.752080	10.773560	2232.286072	2164.830956	2288.999920	-1342.769976				-505.000000	200.000000	0.000000	0.000000	-13.042910	11.011560	-556.713551	1580.390118	-3478.279543
996				900.000000	200.000000	0.000000	0.493240	0.574260	-1.694550	-106.764494	-18.735692	212.073154	298.993644	201.004440	0.000000	300.000000	200.000000	0.000000	7.233240	10.407320	2231.217956	2241.124558	2245.399921	-1367.183975				-505.000000	200.000000	0.000000	1.992210	-14.114930	5.505780	188.690070	1199.926468	-3773.176760
997				900.000000	200.000000	0.000000	0.403560	0.563000	-1.824900	-111.383754	-55.449204	166.372049	299.006090	200.989543	0.000000	300.000000	200.000000	0.000000	7.141680	11.048240	2226.258846	2202.977757	2212.699923	-1361.080475	-600.019061	167.849362	0.000000	-505.000000	200.000000	0.000000	3.259980	-12.149560	22.809659	-733.345099	2167.352387	-2890.251566
998				900.000000	200.000000	0.000000	0.291460	0.585520	-1.520750	-114.161811	-66.313695	164.099468	299.028505	200.961041	0.000000	300.000000	200.000000	0.000000	7.843640	10.285240	2232.743836	2145.757556	2169.099924	-1483.150473				-505.000000	200.000000	0.000000	0.362220	-11.434880	6.292320	235.106816	1695.520753	-3300.550204
999				900.000000	200.000000	0.000000	0.392350	0.619300	-1.520750	-92.668099	-50.204465	154.387721	299.013724	200.935541	0.000000	300.000000	200.000000	0.000000	7.630000	10.102120	2232.438660	2088.537354	2201.799923	-1367.183975				-505.000000	200.000000	0.000000	2.535540	-13.400250	11.011560	-230.888189	1957.244630	-3772.541995
1000				900.000000	200.000000	0.000000	0.369930	0.596780	-1.260050	-69.202206	-110.315300	173.667285	299.067464	200.986770	0.000000	300.000000	200.000000	0.000000	7.233240	9.522240	2232.514954	2202.977757	2081.899927	-1440.425974				-505.000000	200.000000	0.000000	3.984420	-11.970890	0.786540	-1882.455646	818.716392	-4006.277838
1001				900.000000	200.000000	0.000000	0.291460	0.619300	-1.433850	-100.619131	-142.384061	152.082583	299.008842	200.914181	0.000000	300.000000	200.000000	0.000000	6.867000	9.766400	2232.438660	2040.853853	2212.699923	-1403.804975	-612.352730	164.406327	0.000000	-505.000000	200.000000	0.000000	1.267770	-13.042910	18.876959	-671.900321	2026.493124	-3419.636866
1002				900.000000	200.000000	0.000000	0.347510	0.630560	-1.564200	-80.187836	-134.439035	164.083287	298.950287	200.935509	0.000000	300.000000	200.000000	0.000000	7.172200	10.895640	2232.514954	2088.537354	2343.499918	-1458.736474	-494.762245	179.277286	0.000000	-505.000000	200.000000	0.000000	3.259980	-13.042910	21.236579	-440.079548	-217.414892	-4183.469525
1003				900.000000	200.000000	0.000000	0.246620	0.551740	-1.738000	-55.469989	-69.331111	166.524167	299.014129	200.956508	0.000000	300.000000	200.000000	0.000000	7.172200	10.926160	2233.354188	2136.220856	2201.799923	-1397.701475	-578.340772	207.271681	0.000000	-505.000000	200.000000	0.000000	1.629990	-11.434880	16.517339	120.108815	1211.394429	-3300.651626
1004				900.000000	200.000000	0.000000	0.392350	0.653080	-1.651100	-35.124658	-95.676969	176.106077	299.062422	200.974121	0.000000	300.000000	200.000000	0.000000	7.446880	11.689160	2232.133484	2174.367657	2092.799927	-1385.494475				-505.000000	200.000000	0.000000	2.354430	-12.864240	11.798100	-1124.919316	774.327104	-3184.577846
1005				900.000000	200.000000	0.000000	0.369930	0.675600	-1.346950	-53.984836	-69.706724	159.282627	299.066986	200.987276	0.000000	300.000000	200.000000	0.000000	7.080640	11.414480	2231.370544	2202.977757	2081.899927	-1379.390975	-629.136480	179.848372	0.000000	-505.000000	200.000000	0.000000	2.535540	-14.829610	15.730799	-317.001223	1952.766072	-2892.736978
1006				900.000000	200.000000	0.000000	0.369930	0.608040	-1.651100	-53.061526	-69.423864	156.810136	299.023222	200.957162	0.000000	300.000000	200.000000	0.000000	7.813120	10.956680	2231.828308	2136.220856	2179.999924	-1403.804975				-505.000000	200.000000	0.000000	0.362220	-11.970890	4.719240	-955.613015	1962.153620	-3829.755766
1007				900.000000	200.000000	0.000000	0.358720	0.675600	-1.216600	-53.849794	-109.894081	144.836280	298.979581	200.948324	0.000000	300.000000	200.000000	0.000000	7.355320	10.773560	2232.514954	2117.147455	2278.099920	-1470.943473	-527.498013	227.642280	0.000000	-505.000000	200.000000	0.000000	1.448880	-10.541530	18.876959	521.802199	424.694071	-3476.021644
1008				900.000000	200.000000	0.000000	0.313880	0.551740	-1.651100	-75.482612	-87.379605	164.044825	299.008435	200.970114	0.000000	300.000000	200.000000	0.000000	7.630000	10.682000	2231.523132	2164.830956	2212.699923	-1397.701475				-505.000000	200.000000	0.000000	1.448880	-12.506900	11.798100	402.311352	1094.261946	-3654.119076
1009				900.000000	200.000000	0.000000	0.403560	0.653080	-1.694550	-47.231263	-126.494008	147.178542	298.998769	200.982834	0.000000	300.000000	200.000000	0.000000	7.660520	10.926160	2231.752014	2193.441057	2234.499922	-1379.390975				-505.000000	200.000000	0.000000	1.086660	-13.936260	12.584640	-1189.724323	-607.976645	-3655.446561
1010				900.000000	200.000000	0.000000	0.381140	0.641820	-1.607650	-43.584391	-54.727991	171.287899	299.018171	200.940230	0.000000	300.000000	200.000000	0.000000	7.355320	10.682000	2231.446838	2098.074055	2190.899923	-1397.701475				-505.000000	200.000000	0.000000	2.354430	-12.506900	14.944259	-292.332967	1301.621427	-3301.726928
1011				900.000000	200.000000	0.000000	0.482030	0.686860	-1.346950	-85.685391	-130.048671	183.273564	299.018406	200.901551	0.000000	300.000000	200.000000	0.000000	7.507920	10.773560	2231.980896	2012.243752	2190.899923	-1422.115474				-505.000000	200.000000	0.000000	1.629990	-14.114930	0.786540	188.312530	1491.462972	-2950.730401
1012				900.000000	200.000000	0.000000	0.459610	0.596780	-1.607650	-57.500729	-47.827445	163.935736	298.984221	200.875914	0.000000	300.000000	200.000000	0.000000	7.568960	11.445000	2231.980896	1955.023551	2267.199921	-1391.597975	-604.281217	110.443541	0.000000	-505.000000	200.000000	0.000000	2.897760	-13.400250	18.090419	-1620.113903	1796.038854	-3420.106381
1013				900.000000	200.000000	0.000000	0.437190	0.551740	-1.564200	-59.310462	-46.944598	188.013677	299.062069	200.906102	0.000000	300.000000	200.000000	0.000000	7.660520	10.407320	2231.294250	2021.780453	2092.799927	-1385.494475				-505.000000	200.000000	0.000000	2.173320	-15.008280	11.798100	-443.943162	1315.566098	-3597.806742
1014				900.000000	200.000000	0.000000	0.347510	0.664340	-1.564200	-102.919957	-104.043215	176.163003	299.077134	200.956966	0.000000	300.000000	200.000000	0.000000	7.141680	10.712520	2232.286072	2136.220856	2060.099928	-1318.355976				-505.000000	200.000000	0.000000	1.811100	-14.650940	9.438480	-75.061283	279.163250	-3597.438649
1015				900.000000	200.000000	0.000000	0.347510	0.675600	-1.477300	-78.243060	-43.332393	164.125175	299.072220	200.905730	0.000000	300.000000	200.000000	0.000000	7.568960	10.987200	2232.209778	2021.780453	2070.999928	-1440.425974				-505.000000	200.000000	0.000000	3.078870	-11.970890	11.011560	-144.397616	598.667661	-3301.276210
1016				900.000000	200.000000	0.000000	0.504450	0.540480	-0.608300	-66.824897	-121.526931	168.656243	298.999077	200.999619	0.000000	300.000000	200.000000	0.000000	7.965720	10.590440	2232.438660	2231.587858	2234.499922	-1483.150473	-496.752693	207.083482	0.000000	-505.000000	200.000000	0.000000	1.992210	-13.400250	16.517339	117.000279	-136.223575	-2832.592950
1017				900.000000	200.000000	0.000000	0.381140	0.799460	-1.173150	-56.745285	-90.593865	193.121445	298.979337	200.995551	0.000000	300.000000	200.000000	0.000000	7.385840	11.292400	2231.980896	2222.051158	2278.099920	-1367.183975	-632.754839	123.208815	0.000000	-505.000000	200.000000	0.000000	5.976630	-12.328230	15.730799	-1207.986737	2009.685743	-2714.406159
1018				900.000000	200.000000	0.000000	0.369930	0.664340	-1.607650	-74.821260	-84.662182	149.633515	299.106279	200.952856	0.000000	300.000000	200.000000	0.000000	7.568960	10.773560	2231.904602	2126.684155	1994.699930	-1434.322474	-627.046510	40.650569	0.000000	-505.000000	200.000000	0.000000	3.078870	-14.650940	15.730799	-2506.693937	1919.889175	-3068.843182
1019				900.000000	200.000000	0.000000	0.392350	0.653080	-0.782100	-94.532328	-76.221260	176.106077	298.945224	200.948486	0.000000	300.000000	200.000000	0.000000	7.721560	10.682000	2232.133484	2117.147455	2354.399918	-1342.769976	-466.762898	174.023165	0.000000	-505.000000	200.000000	0.000000	-0.543330	-10.720200	20.450039	-531.227294	-781.950235	-3652.264121
1020				900.000000	200.000000	0.000000	0.403560	0.698120	-1.520750	-77.360701	-30.402213	152.039750	299.067464	200.914150	0.000000	300.000000	200.000000	0.000000	7.691040	10.132640	2232.514954	2040.853853	2081.899927	-1336.666476				-505.000000	200.000000	0.000000	3.078870	-13.400250	14.157719	-462.268500	2053.952036	-3420.120870
1021				900.000000	200.000000	0.000000	0.347510	0.743160	-2.129050	-108.300394	-144.045664	159.368685	299.037874	201.059715	0.000000	300.000000	200.000000	0.000000	7.568960	10.559920	2231.828308	2365.101662	2147.299925	-1324.459476	-520.167545	111.655355	0.000000	-505.000000	200.000000	0.000000	2.897760	-13.042910	22.023119	-1945.624649	334.036642	-3595.999561
1022				900.000000	200.000000	0.000000	0.302670	0.585520	-1.303500	-53.628786	-31.515576	159.268534	299.023489	200.948356	0.000000	300.000000	200.000000	0.000000	7.324800	10.163160	2232.438660	2117.147455	2179.999924	-1452.632974				-505.000000	200.000000	0.000000	3.984420	-11.792220	11.798100	561.372640	-252.293637	-3418.667293
1023				900.000000	200.000000	0.000000	0.381140	0.630560	-1.520750	-140.450775	-100.402537	166.458107	299.013421	200.846092	0.000000	300.000000	200.000000	0.000000	7.599480	10.620960	2231.752014	1888.266649	2201.799923	-1367.183975	-516.636118	161.898280	0.000000	-505.000000	200.000000	0.000000	4.346640	-13.400250	21.236579	-809.150197	247.111344	-3831.430982
1024				900.000000	200.000000	0.000000	0.325090	0.517960	-1.607650	-108.992900	-72.683731	139.905195	298.989104	200.867369	0.000000	300.000000	200.000000	0.000000	7.782600	9.857960	2231.980896	1935.950150	2256.299921	-1342.769976				-505.000000	200.000000	0.000000	1.448880	-14.293600	10.225020	-1906.431747	963.184791	-3362.094161
1025				900.000000	200.000000	0.000000	0.347510	0.517960	-1.694550	-97.021337	-108.987959	180.846190	299.038236	200.982431	0.000000	300.000000	200.000000	0.000000	7.752080	11.231360	2232.667542	2193.441057	2147.299925	-1336.666476				-505.000000	200.000000	0.000000	4.165530	-11.792220	1.573080	-250.157374	939.581007	-3771.146374
1026				900.000000	200.000000	0.000000	0.414770	0.596780	-1.390400	-93.460430	-112.040586	176.030491	299.018640	200.935509	0.000000	300.000000	200.000000	0.000000	7.385840	11.170320	2232.514954	2088.537354	2190.899923	-1312.252476				-505.000000	200.000000	0.000000	0.724440	-11.613550	14.944259	-6.644355	1797.962138	-3653.213332
1027				900.000000	200.000000	0.000000	0.403560	0.551740	-1.998700	-71.822195	-75.551449	159.132597	299.023590	200.939716	0.000000	300.000000	200.000000	0.000000	6.989080	11.200840	2232.667542	2098.074055	2179.999924	-1409.908474				-505.000000	200.000000	0.000000	3.984420	-12.149560	8.651940	-618.661715	678.682120	-4065.191494
1028				900.000000	200.000000	0.000000	0.392350	0.619300	-1.173150	-112.410637	-60.659673	132.700780	299.023656	200.922567	0.000000	300.000000	200.000000	0.000000	7.507920	10.285240	2232.820130	2059.927254	2179.999924	-1458.736474	-568.751248	223.532943	0.000000	-505.000000	200.000000	0.000000	2.897760	-13.042910	15.730799	370.192003	1002.858090	-3889.720054
1029				900.000000	200.000000	0.000000	0.392350	0.653080	-0.955900	-42.445492	-121.653355	161.648117	299.023456	200.956933	0.000000	300.000000	200.000000	0.000000	7.813120	11.506040	2232.362366	2136.220856	2179.999924	-1373.287475	-539.537180	161.928263	0.000000	-505.000000	200.000000	0.000000	1.267770	-12.328230	16.517339	-628.843804	570.462323	-3771.423227
1030				900.000000	200.000000	0.000000	0.403560	0.619300	-1.651100	-68.679961	-146.798297	159.195427	299.003653	200.970014	0.000000	300.000000	200.000000	0.000000	7.660520	10.559920	2231.752014	2164.830956	2223.599922	-1318.355976	-513.242611	150.596491	0.000000	-505.000000	200.000000	0.000000	1.992210	-12.864240	15.730799	-777.156694	129.662866	-3889.478053
1031				900.000000	200.000000	0.000000	0.302670	0.596780	-1.955250	-69.922434	-142.360787	164.098326	298.998461	200.987411	0.000000	300.000000	200.000000	0.000000	7.660520	10.865120	2231.065368	2202.977757	2234.499922	-1428.218974	-608.580464	125.638174	0.000000	-505.000000	200.000000	0.000000	3.803310	-12.685570	18.090419	-1345.236613	1873.814034	-3654.476988
1032				900.000000	200.000000	0.000000	0.425980	0.608040	-1.303500	-92.906715	-127.780940	173.619689	298.955134	200.961172	0.000000	300.000000	200.000000	0.000000	7.660520	10.468360	2232.438660	2145.757556	2332.599918	-1434.322474	-611.370433	105.299217	0.000000	-505.000000	200.000000	0.000000	2.173320	-11.792220	17.303879	-1638.690933	1840.621143	-2889.825517
1033				900.000000	200.000000	0.000000	0.291460	0.596780	-1.390400	-73.357779	-41.105071	161.700280	298.989070	200.965675	0.000000	300.000000	200.000000	0.000000	7.599480	9.888480	2231.904602	2155.294256	2256.299921	-1440.425974				-505.000000	200.000000	0.000000	0.543330	-13.400250	13.371180	-925.595431	749.853898	-3537.406224
1034				900.000000	200.000000	0.000000	0.493240	0.517960	-1.433850	-108.812843	-130.429482	197.562834	299.042463	200.957456	0.000000	300.000000	200.000000	0.000000	7.233240	9.919000	2231.141662	2136.220856	2136.399925	-1373.287475	-490.117868	137.588856	0.000000	-505.000000	200.000000	0.000000	3.078870	-15.722960	13.371180	-834.510608	-198.991662	-3598.557417
1035				900.000000	200.000000	0.000000	0.313880	0.698120	-1.303500	-69.094569	-77.570933	183.458240	299.048000	200.969616	0.000000	300.000000	200.000000	0.000000	7.477400	10.163160	2232.667542	2164.830956	2125.499926	-1385.494475				-505.000000	200.000000	0.000000	0.724440	-12.328230	7.078860	296.929132	1672.856395	-3595.147464
1036				900.000000	200.000000	0.000000	0.313880	0.619300	-1.173150	-44.061623	-27.032459	159.288336	299.013657	200.927060	0.000000	300.000000	200.000000	0.000000	7.141680	10.682000	2232.286072	2069.463954	2201.799923	-1391.597975				-505.000000	200.000000	0.000000	3.259980	-13.221580	13.371180	-1725.496122	1778.599482	-3008.757110
1037				900.000000	200.000000	0.000000	0.403560	0.574260	-1.477300	-82.416242	-86.168291	173.611501	299.028139	200.931492	0.000000	300.000000	200.000000	0.000000	7.294280	11.109280	2231.904602	2079.000654	2169.099924	-1403.804975	-580.197510	95.772463	0.000000	-505.000000	200.000000	0.000000	2.535540	-13.400250	18.876959	-1967.498985	1419.500337	-4066.262489
1038				900.000000	200.000000	0.000000	0.392350	0.608040	-1.824900	-69.323704	-54.987576	178.473850	299.077198	200.999619	0.000000	300.000000	200.000000	0.000000	7.324800	10.987200	2232.438660	2231.587858	2060.099928	-1373.287475				-505.000000	200.000000	0.000000	2.716650	-11.792220	7.078860	-133.900910	359.177709	-3947.262759
1039				900.000000	200.000000	0.000000	0.336300	0.731900	-1.607650	-59.977548	-57.947449	183.466428	299.081766	200.965774	0.000000	300.000000	200.000000	0.000000	7.416360	11.383960	2231.675720	2155.294256	2049.199928	-1385.494475				-505.000000	200.000000	0.000000	1.811100	-12.328230	13.371180	-1208.175507	2131.411220	-3830.210792
1040				900.000000	200.000000	0.000000	0.425980	0.551740	-1.086250	-74.897427	-97.587163	147.061069	298.920956	200.884278	0.000000	300.000000	200.000000	0.000000	7.172200	10.987200	2232.438660	1974.096951	2408.899916	-1458.736474				-505.000000	200.000000	0.000000	1.448880	-12.864240	11.011560	264.809783	697.298350	-3184.505402
1041				900.000000	200.000000	0.000000	0.325090	0.641820	-1.477300	-51.490409	-22.145257	132.791405	298.994057	200.918579	0.000000	300.000000	200.000000	0.000000	7.446880	10.407320	2232.133484	2050.390553	2245.399921	-1416.011974				-505.000000	200.000000	0.000000	4.708860	-11.256210	14.157719	-564.164644	-33.228763	-3653.192969
1042				900.000000	200.000000	0.000000	0.403560	0.619300	-1.564200	-88.692583	-111.417324	173.653388	299.008706	200.974121	0.000000	300.000000	200.000000	0.000000	7.813120	10.559920	2232.133484	2174.367657	2212.699923	-1361.080475	-536.085597	246.298745	0.000000	-505.000000	200.000000	0.000000	3.984420	-13.578920	17.303879	801.147892	537.901422	-3831.571562
1043				900.000000	200.000000	0.000000	0.482030	0.664340	-1.738000	-54.853651	-149.948874	176.023640	299.028173	200.978460	0.000000	300.000000	200.000000	0.000000	7.446880	10.651480	2231.980896	2183.904357	2169.099924	-1348.873476	-615.892295	148.126626	0.000000	-505.000000	200.000000	0.000000	2.354430	-14.293600	18.876959	-979.211577	2093.309339	-3127.190210
1044				900.000000	200.000000	0.000000	0.448400	0.664340	-1.303500	-70.485630	-47.648677	130.274939	298.969394	200.940166	0.000000	300.000000	200.000000	0.000000	7.568960	10.529400	2231.599426	2098.074055	2299.899920	-1440.425974	-538.925977	126.414841	0.000000	-505.000000	200.000000	0.000000	0.905550	-10.541530	21.236579	-1562.697066	720.471703	-3006.025388
1045				900.000000	200.000000	0.000000	0.414770	0.630560	-1.042800	-99.750317	-92.099974	166.423266	299.028339	200.944117	0.000000	300.000000	200.000000	0.000000	7.843640	9.583280	2232.362366	2107.610755	2169.099924	-1361.080475				-505.000000	200.000000	0.000000	2.354430	-13.221580	7.078860	-683.655491	248.525633	-2891.196469
1046				900.000000	200.000000	0.000000	0.246620	0.529220	-1.694550	-72.434469	-64.305550	185.780504	298.940269	201.051097	0.000000	300.000000	200.000000	0.000000	7.233240	10.041080	2231.980896	2346.028261	2365.299917	-1416.011974				-505.000000	200.000000	0.000000	2.535540	-12.506900	10.225020	-640.158512	-825.979097	-3008.020923
1047				900.000000	200.000000	0.000000	0.201780	0.641820	-1.477300	-47.469879	-87.990931	166.654395	298.994125	200.991143	0.000000	300.000000	200.000000	0.000000	7.202720	11.353440	2232.286072	2212.514458	2245.399921	-1373.287475	-532.626004	192.400214	0.000000	-505.000000	200.000000	0.000000	3.078870	-12.864240	25.955819	-197.258683	717.055566	-3067.147604
1048				900.000000	200.000000	0.000000	0.302670	0.664340	-1.738000	-70.935772	-102.035070	164.161157	299.057474	200.991278	0.000000	300.000000	200.000000	0.000000	7.568960	11.078760	2231.980896	2212.514458	2103.699926	-1416.011974				-505.000000	200.000000	0.000000	0.905550	-14.293600	10.225020	1104.784302	1261.201702	-3244.562497
1049				900.000000	200.000000	0.000000	0.403560	0.596780	-1.824900	-105.972163	-80.779053	149.535843	299.023489	200.931269	0.000000	300.000000	200.000000	0.000000	7.843640	11.200840	2232.438660	2079.000654	2179.999924	-1306.148976				-505.000000	200.000000	0.000000	0.543330	-10.898870	13.371180	-426.788922	749.853898	-3652.520611
1050				900.000000	200.000000	0.000000	0.336300	0.506700	-1.390400	-60.985153	-103.743221	176.028012	299.052655	200.948486	0.000000	300.000000	200.000000	0.000000	7.630000	10.895640	2232.133484	2117.147455	2114.599926	-1263.424477				-505.000000	200.000000	0.000000	3.078870	-11.970890	4.719240	-839.797013	472.069065	-3007.555716
1051				900.000000	200.000000	0.000000	0.336300	0.664340	-2.259400	-71.475942	-26.945502	193.042237	299.067369	200.961238	0.000000	300.000000	200.000000	0.000000	7.050120	11.475520	2232.286072	2145.757556	2081.899927	-1361.080475				-505.000000	200.000000	0.000000	3.078870	-13.936260	13.371180	-147.317382	1922.128455	-3479.373642
1052				900.000000	200.000000	0.000000	0.212990	0.540480	-1.824900	-116.331657	-12.139741	188.235477	299.057571	200.935637	0.000000	300.000000	200.000000	0.000000	7.416360	10.498880	2232.209778	2088.537354	2103.699926	-1324.459476				-505.000000	200.000000	0.000000	1.086660	-11.792220	12.584640	-596.724455	982.863443	-3242.203176
1053				900.000000	200.000000	0.000000	0.313880	0.506700	-1.868350	-117.767732	-77.045622	130.267697	298.954919	200.922914	0.000000	300.000000	200.000000	0.000000	7.294280	10.437840	2231.980896	2059.927254	2332.599918	-1379.390975	-514.336808	127.506912	0.000000	-505.000000	200.000000	0.000000	0.905550	-13.042910	20.450039	-1482.486488	190.938100	-3243.375592
1054				900.000000	200.000000	0.000000	0.515660	0.641820	-1.520750	-99.781786	-65.414311	154.280915	298.925692	200.982666	0.000000	300.000000	200.000000	0.000000	7.233240	10.559920	2232.133484	2193.441057	2397.999916	-1379.390975				-505.000000	200.000000	0.000000	1.267770	-12.506900	14.944259	55.115039	1765.085242	-3654.104587
1055				900.000000	200.000000	0.000000	0.381140	0.664340	-2.042150	-63.209811	-54.323905	156.850882	299.091348	200.987343	0.000000	300.000000	200.000000	0.000000	7.691040	10.590440	2231.217956	2202.977757	2027.399929	-1409.908474				-505.000000	200.000000	0.000000	4.165530	-12.506900	11.798100	-2724.720699	532.167442	-3360.615915
1056				900.000000	200.000000	0.000000	0.403560	0.439140	-1.998700	-64.397472	-95.815329	154.208558	298.989139	200.995517	0.000000	300.000000	200.000000	0.000000	7.843640	10.620960	2232.057190	2222.051158	2256.299921	-1434.322474				-505.000000	200.000000	0.000000	2.897760	-12.149560	13.371180	-386.652172	2861.077472	-3007.710785
1057				900.000000	200.000000	0.000000	0.437190	0.551740	-1.433850	-67.216480	-82.527613	173.555717	298.916333	200.948130	0.000000	300.000000	200.000000	0.000000	7.691040	9.949520	2232.972718	2117.147455	2419.799915	-1452.632974				-505.000000	200.000000	0.000000	1.448880	-10.898870	13.371180	-195.156918	1357.909107	-2830.175674
1058				900.000000	200.000000	0.000000	0.347510	0.619300	-1.390400	-84.491996	-114.336789	188.169417	298.988931	200.918799	0.000000	300.000000	200.000000	0.000000	7.782600	9.247560	2231.599426	2050.390553	2256.299921	-1440.425974				-505.000000	200.000000	0.000000	3.622200	-14.293600	9.438480	-1095.782657	964.993639	-3597.244421
1059				900.000000	200.000000	0.000000	0.325090	0.608040	-2.129050	-77.679864	-122.858529	185.772512	299.048097	200.969517	0.000000	300.000000	200.000000	0.000000	7.355320	11.109280	2232.896424	2164.830956	2125.499926	-1403.804975				-505.000000	200.000000	0.000000	1.629990	-12.149560	4.719240	-39.896321	29.460759	-3536.306252
1060				900.000000	200.000000	0.000000	0.358720	0.596780	-1.824900	-101.951633	-89.064482	180.907879	299.032825	200.940230	0.000000	300.000000	200.000000	0.000000	7.141680	11.109280	2231.446838	2098.074055	2158.199924	-1391.597975	-614.490435	228.773375	0.000000	-505.000000	200.000000	0.000000	2.716650	-13.221580	16.517339	475.259606	1808.490673	-3537.410532
1061				900.000000	200.000000	0.000000	0.381140	0.720640	-1.607650	-84.564416	-19.266201	161.722561	299.023523	200.871433	0.000000	300.000000	200.000000	0.000000	7.568960	10.987200	2232.514954	1945.486851	2179.999924	-1367.183975	-558.814530	172.480570	0.000000	-505.000000	200.000000	0.000000	1.811100	-14.472270	14.944259	-411.257505	804.218294	-3656.013190
1062				900.000000	200.000000	0.000000	0.336300	0.709380	-1.260050	-108.791171	-119.062357	140.071602	299.033222	200.901397	0.000000	300.000000	200.000000	0.000000	7.416360	10.987200	2232.362366	2012.243752	2158.199924	-1361.080475				-505.000000	200.000000	0.000000	1.086660	-11.970890	13.371180	-28.392844	1644.967053	-3242.372734
1063				900.000000	200.000000	0.000000	0.425980	0.506700	-1.303500	-28.730882	-72.055271	175.935103	299.032891	200.987174	0.000000	300.000000	200.000000	0.000000	7.172200	10.743040	2231.599426	2202.977757	2158.199924	-1403.804975				-505.000000	200.000000	0.000000	1.992210	-12.506900	11.798100	-1219.112675	2121.945108	-2831.745161
1064				900.000000	200.000000	0.000000	0.392350	0.765680	-1.433850	-70.468021	-111.076922	168.981815	298.989173	200.995483	0.000000	300.000000	200.000000	0.000000	7.172200	10.712520	2232.133484	2222.051158	2256.299921	-1324.459476				-505.000000	200.000000	0.000000	2.716650	-13.042910	-0.786540	-326.025396	1559.772040	-4300.914256
1065				900.000000	200.000000	0.000000	0.302670	0.551740	-1.520750	-107.511811	-71.841293	183.333720	299.003278	200.944730	0.000000	300.000000	200.000000	0.000000	7.355320	10.071600	2230.912780	2107.610755	2223.599922	-1464.839973	-460.106039	104.674425	0.000000	-505.000000	200.000000	0.000000	3.803310	-11.970890	17.303879	-1649.502255	-776.839686	-3242.590066
1066				900.000000	200.000000	0.000000	0.459610	0.698120	-1.346950	-93.262765	-129.125415	183.307263	299.047739	200.892975	0.000000	300.000000	200.000000	0.000000	7.538440	10.132640	2232.057190	1993.170352	2125.499926	-1464.839973	-612.499987	264.298636	0.000000	-505.000000	200.000000	0.000000	3.259980	-15.008280	16.517339	1062.042401	1775.613776	-3421.661379
1067				900.000000	200.000000	0.000000	0.269040	0.810720	-1.390400	-72.588790	-40.181815	186.019072	299.033387	200.978126	0.000000	300.000000	200.000000	0.000000	7.263760	10.651480	2232.743836	2183.904357	2158.199924	-1416.011974				-505.000000	200.000000	0.000000	2.173320	-12.506900	2.359620	-872.419747	2252.513267	-3889.153426
1068				900.000000	200.000000	0.000000	0.448400	0.630560	-1.303500	-95.999872	-118.572256	173.617406	298.998803	200.935797	0.000000	300.000000	200.000000	0.000000	7.019600	10.071600	2231.828308	2088.537354	2234.499922	-1330.562976	-564.054278	158.843742	0.000000	-505.000000	200.000000	0.000000	1.629990	-13.936260	20.450039	-841.647085	1207.662297	-3538.001830
1069				900.000000	200.000000	0.000000	0.425980	0.540480	-1.086250	-51.237932	-102.653133	175.966518	299.028372	200.935541	0.000000	300.000000	200.000000	0.000000	7.599480	9.735880	2232.438660	2088.537354	2169.099924	-1422.115474				-505.000000	200.000000	0.000000	1.992210	-10.362860	14.157719	-510.108036	396.295733	-3593.383750
1070				900.000000	200.000000	0.000000	0.302670	0.506700	-1.303500	-80.997775	-72.043335	149.556591	298.950251	200.952628	0.000000	300.000000	200.000000	0.000000	7.660520	9.949520	2232.438660	2126.684155	2343.499918	-1464.839973	-593.119632	153.603242	0.000000	-505.000000	200.000000	0.000000	3.259980	-16.616310	14.157719	-656.872290	1247.573026	-3246.955103
1071				900.000000	200.000000	0.000000	0.280250	0.574260	-1.433850	-22.063274	-141.922433	183.377890	299.013589	200.957031	0.000000	300.000000	200.000000	0.000000	7.660520	11.200840	2232.133484	2136.220856	2201.799923	-1385.494475	-517.656051	168.055789	0.000000	-505.000000	200.000000	0.000000	4.165530	-14.650940	20.450039	-653.260368	258.816736	-3362.650609
1072				900.000000	200.000000	0.000000	0.325090	0.653080	-1.477300	-119.375736	-88.002867	142.440517	299.062133	201.008611	0.000000	300.000000	200.000000	0.000000	7.294280	11.170320	2231.446838	2250.661259	2092.799927	-1354.976975				-505.000000	200.000000	0.000000	4.527750	-12.506900	3.932700	401.682120	-277.706269	-3830.597681
1073				900.000000	200.000000	0.000000	0.257830	0.630560	-2.085600	-72.686946	-74.535441	152.127895	299.038170	200.905607	0.000000	300.000000	200.000000	0.000000	7.599480	11.658640	2232.514954	2021.780453	2147.299925	-1391.597975				-505.000000	200.000000	0.000000	1.992210	-13.400250	11.798100	-1504.801287	265.965005	-3302.545739
1074				900.000000	200.000000	0.000000	0.212990	0.517960	-0.955900	-68.112384	-109.201340	156.888952	299.023690	200.935349	0.000000	300.000000	200.000000	0.000000	7.721560	10.559920	2232.896424	2088.537354	2179.999924	-1385.494475	-658.666209	138.442300	0.000000	-505.000000	200.000000	0.000000	4.165530	-12.685570	18.090419	-1113.604609	2779.886155	-3067.064979
1075				900.000000	200.000000	0.000000	0.448400	0.517960	-1.390400	-76.603587	-62.765770	154.235407	299.082080	200.901366	0.000000	300.000000	200.000000	0.000000	7.172200	10.346280	2232.438660	2012.243752	2049.199928	-1312.252476				-505.000000	200.000000	0.000000	1.448880	-13.578920	11.011560	-473.331514	962.438365	-3243.927732
1076				900.000000	200.000000	0.000000	0.302670	0.675600	-1.955250	-114.922989	-61.305268	149.713668	299.077008	201.051097	0.000000	300.000000	200.000000	0.000000	6.989080	10.620960	2231.980896	2346.028261	2060.099928	-1367.183975				-505.000000	200.000000	0.000000	2.897760	-11.434880	11.011560	-343.595655	2598.176736	-4358.146823
1077				900.000000	200.000000	0.000000	0.381140	0.653080	-1.694550	-55.272324	-90.108963	178.527351	299.062005	200.918987	0.000000	300.000000	200.000000	0.000000	7.324800	10.437840	2231.141662	2050.390553	2092.799927	-1416.011974				-505.000000	200.000000	0.000000	2.716650	-11.970890	14.157719	-144.145923	-177.820158	-3947.432317
1078				900.000000	200.000000	0.000000	0.347510	0.551740	-1.998700	-31.616893	-118.837040	156.781004	298.998974	200.948454	0.000000	300.000000	200.000000	0.000000	7.599480	10.437840	2232.209778	2117.147455	2234.499922	-1458.736474				-505.000000	200.000000	0.000000	2.354430	-13.757590	9.438480	-600.084684	776.566383	-3420.402030
1079				900.000000	200.000000	0.000000	0.313880	0.709380	-1.260050	-120.852761	-62.413432	152.143130	298.901313	200.956998	0.000000	300.000000	200.000000	0.000000	7.904680	10.071600	2232.209778	2136.220856	2452.499914	-1434.322474				-505.000000	200.000000	0.000000	0.181110	-12.864240	13.371180	149.182551	1567.191873	-3008.171685
1080				900.000000	200.000000	0.000000	0.336300	0.619300	-1.955250	-89.097711	-27.228362	183.361710	298.945080	200.978527	0.000000	300.000000	200.000000	0.000000	7.263760	10.163160	2231.828308	2183.904357	2354.399918	-1245.113977	-549.767851	162.421246	0.000000	-505.000000	200.000000	0.000000	3.078870	-11.792220	22.023119	-827.601381	985.927713	-3829.803540
1081				900.000000	200.000000	0.000000	0.246620	0.664340	-1.477300	-10.357733	-140.497141	166.628885	298.998871	200.931460	0.000000	300.000000	200.000000	0.000000	7.599480	10.010560	2231.980896	2079.000654	2234.499922	-1300.045476	-559.765796	161.707371	0.000000	-505.000000	200.000000	0.000000	4.527750	-11.970890	18.876959	-722.848393	1033.811702	-3360.136219
1082				900.000000	200.000000	0.000000	0.381140	0.596780	-1.868350	-61.791345	-130.475089	159.197711	299.028339	200.969749	0.000000	300.000000	200.000000	0.000000	7.416360	10.895640	2232.362366	2164.830956	2169.099924	-1330.562976				-505.000000	200.000000	0.000000	2.354430	-14.650940	9.438480	-422.509289	246.286354	-2951.297030
1083				900.000000	200.000000	0.000000	0.482030	0.506700	-2.172500	-118.082831	-124.214940	149.370774	298.969429	200.948681	0.000000	300.000000	200.000000	0.000000	7.538440	10.407320	2231.675720	2117.147455	2299.899920	-1324.459476	-622.516546	164.546438	0.000000	-505.000000	200.000000	0.000000	2.716650	-11.613550	16.517339	-585.598518	1941.060680	-3477.140412
1084				900.000000	200.000000	0.000000	0.302670	0.743160	-1.651100	-59.558875	-122.379767	157.005479	299.052785	200.973988	0.000000	300.000000	200.000000	0.000000	7.324800	11.353440	2232.438660	2174.367657	2114.599926	-1391.597975				-505.000000	200.000000	0.000000	3.622200	-11.613550	5.505780	-123.215435	836.155764	-3888.421547
1085				900.000000	200.000000	0.000000	0.437190	0.709380	-1.564200	-52.818847	-92.538328	152.015381	299.076977	200.931492	0.000000	300.000000	200.000000	0.000000	7.111160	11.414480	2231.904602	2079.000654	2060.099928	-1354.976975				-505.000000	200.000000	0.000000	3.259980	-13.042910	11.011560	-209.265546	985.418717	-3596.028539
1086				900.000000	200.000000	0.000000	0.257830	0.698120	-1.738000	-45.421530	-69.792739	147.371406	299.023256	200.901581	0.000000	300.000000	200.000000	0.000000	7.080640	11.017720	2231.904602	2012.243752	2179.999924	-1403.804975	-555.289822	173.288680	0.000000	-505.000000	200.000000	0.000000	3.259980	-13.578920	22.023119	-588.266592	1107.538755	-3361.560818
1087				900.000000	200.000000	0.000000	0.369930	0.517960	-2.085600	-109.488056	-139.943358	171.184322	298.960194	200.901212	0.000000	300.000000	200.000000	0.000000	7.538440	10.376800	2232.820130	2012.243752	2321.699919	-1361.080475	-562.612250	96.345188	0.000000	-505.000000	200.000000	0.000000	1.448880	-13.221580	18.876959	-1956.687664	1087.544108	-3243.588617
1088				900.000000	200.000000	0.000000	0.235410	0.664340	-1.086250	-34.075787	-59.343671	190.737099	299.032957	201.008473	0.000000	300.000000	200.000000	0.000000	7.752080	10.773560	2231.752014	2250.661259	2158.199924	-1324.459476				-505.000000	200.000000	0.000000	0.905550	-10.184190	14.157719	-1078.376724	-333.370518	-3828.103654
1089				900.000000	200.000000	0.000000	0.504450	0.731900	-1.694550	-39.964925	-166.110448	159.195623	299.032693	201.004474	0.000000	300.000000	200.000000	0.000000	7.294280	10.529400	2231.141662	2241.124558	2158.199924	-1287.838477				-505.000000	200.000000	0.000000	1.992210	-13.042910	13.371180	-1714.684801	662.182174	-3302.206624
1090				900.000000	200.000000	0.000000	0.437190	0.754420	-1.520750	-50.919086	-107.776646	140.008968	299.023323	200.888702	0.000000	300.000000	200.000000	0.000000	7.355320	10.132640	2232.057190	1983.633652	2179.999924	-1489.253973	-531.701390	127.140267	0.000000	-505.000000	200.000000	0.000000	3.441090	-14.114930	21.236579	-1547.291495	567.046186	-3068.363487
1091				900.000000	200.000000	0.000000	0.448400	0.630560	-1.346950	-71.921705	-62.806178	168.798085	299.081892	200.935733	0.000000	300.000000	200.000000	0.000000	7.080640	9.674840	2231.980896	2088.537354	2049.199928	-1458.736474				-505.000000	200.000000	0.000000	3.984420	-12.149560	7.865400	-1776.884657	1607.418598	-3301.518211
1092				900.000000	200.000000	0.000000	0.437190	0.675600	-1.955250	-74.717686	-87.108681	139.935665	299.028073	200.978560	0.000000	300.000000	200.000000	0.000000	7.721560	10.895640	2231.752014	2183.904357	2169.099924	-1367.183975				-505.000000	200.000000	0.000000	3.803310	-11.256210	11.011560	130.479674	-770.868274	-3535.632328
1093				900.000000	200.000000	0.000000	0.437190	0.698120	-1.303500	-48.991918	-113.044658	152.004909	298.974068	200.897615	0.000000	300.000000	200.000000	0.000000	7.782600	11.506040	2231.141662	2002.707052	2288.999920	-1416.011974	-630.529793	163.259423	0.000000	-505.000000	200.000000	0.000000	2.173320	-13.400250	15.730799	-577.958655	1974.684003	-3596.280722
1094				900.000000	200.000000	0.000000	0.280250	0.608040	-1.781450	-69.278690	-60.543646	197.867266	298.979581	200.973954	0.000000	300.000000	200.000000	0.000000	7.507920	11.414480	2232.514954	2174.367657	2278.099920	-1391.597975				-505.000000	200.000000	0.000000	3.984420	-12.328230	9.438480	-1440.122126	1738.495752	-3360.431868
1095				900.000000	200.000000	0.000000	0.504450	0.574260	-0.912450	-113.995299	-151.639891	173.506979	299.013691	200.909941	0.000000	300.000000	200.000000	0.000000	7.843640	10.895640	2232.362366	2031.317153	2201.799923	-1397.701475				-505.000000	200.000000	0.000000	1.448880	-14.293600	4.719240	872.711836	968.409776	-3185.861865
1096				900.000000	200.000000	0.000000	0.448400	0.664340	-0.955900	-74.146047	-93.565674	164.010181	299.067114	200.944407	0.000000	300.000000	200.000000	0.000000	7.233240	10.193680	2231.675720	2107.610755	2081.899927	-1416.011974				-505.000000	200.000000	0.000000	3.803310	-12.864240	4.719240	148.490396	958.513232	-3537.158349
1097				900.000000	200.000000	0.000000	0.257830	0.731900	-1.390400	-43.670356	-70.116007	161.860782	299.066954	200.978761	0.000000	300.000000	200.000000	0.000000	7.294280	10.926160	2231.294250	2183.904357	2081.899927	-1336.666476	-476.525455	208.943327	0.000000	-505.000000	200.000000	0.000000	3.803310	-11.970890	22.809659	203.994238	-649.494663	-3418.822362
1098				900.000000	200.000000	0.000000	0.291460	0.641820	-2.129050	-120.514636	-75.879916	195.477408	299.091659	200.914369	0.000000	300.000000	200.000000	0.000000	7.111160	10.224200	2231.980896	2040.853853	2027.399929	-1397.701475	-642.739526	236.094290	0.000000	-505.000000	200.000000	0.000000	2.354430	-14.114930	18.090419	652.960848	2491.765787	-3420.741146
1099				900.000000	200.000000	0.000000	0.392350	0.563000	-1.173150	-78.544299	-55.593703	171.202983	298.957630	200.886308	0.000000	300.000000	200.000000	0.000000	7.538440	10.041080	2227.326962	1974.096951	2321.699919	-1379.390975	-624.259884	112.410087	0.000000	-505.000000	200.000000	0.000000	3.803310	-13.221580	15.730799	-1377.859347	1876.053314	-3948.706155
1100				900.000000	200.000000	0.000000	0.347510	0.641820	-1.216600	-71.322975	-89.168573	180.961380	299.013859	200.969583	0.000000	300.000000	200.000000	0.000000	7.660520	9.735880	2232.743836	2164.830956	2201.799923	-1385.494475				-505.000000	200.000000	0.000000	2.535540	-12.864240	10.225020	264.746860	2355.701079	-4300.730210
1101				900.000000	200.000000	0.000000	0.347510	0.776940	-1.477300	-62.008288	-68.662242	156.990440	299.101979	200.994939	0.000000	300.000000	200.000000	0.000000	7.752080	10.163160	2233.354188	2222.051158	2005.599930	-1306.148976				-505.000000	200.000000	0.000000	0.905550	-13.042910	7.865400	-1946.757267	2721.711062	-3713.328382
1102				900.000000	200.000000	0.000000	0.336300	0.709380	-1.868350	-81.277658	-77.968878	156.939223	298.984117	200.995653	0.000000	300.000000	200.000000	0.000000	7.538440	10.224200	2231.752014	2222.051158	2267.199921	-1434.322474	-524.562966	204.445619	0.000000	-505.000000	200.000000	0.000000	2.897760	-12.149560	17.303879	76.926452	338.515200	-3242.687180
1103				900.000000	200.000000	0.000000	0.392350	0.563000	-1.520750	-74.883882	-70.468345	132.648421	298.930355	200.918767	0.000000	300.000000	200.000000	0.000000	7.294280	10.163160	2231.675720	2050.390553	2387.099916	-1397.701475				-505.000000	200.000000	0.000000	3.803310	-14.114930	11.011560	-389.949477	687.401806	-3127.136563
1104				900.000000	200.000000	0.000000	0.482030	0.664340	-1.694550	-111.096060	-63.867794	142.288399	298.979651	200.931173	0.000000	300.000000	200.000000	0.000000	7.782600	9.857960	2232.667542	2079.000654	2278.099920	-1361.080475				-505.000000	200.000000	0.000000	1.629990	-10.720200	9.438480	-416.292216	2278.672325	-3711.182085
1105				900.000000	200.000000	0.000000	0.325090	0.664340	-1.607650	-78.841790	-62.551791	144.860649	298.979756	200.965246	0.000000	300.000000	200.000000	0.000000	7.691040	11.261880	2232.896424	2155.294256	2278.099920	-1367.183975	-565.571268	103.053224	0.000000	-505.000000	200.000000	0.000000	2.716650	-13.042910	18.876959	-1830.060340	1143.401357	-2597.335395
1106				900.000000	200.000000	0.000000	0.336300	0.551740	-1.520750	-71.327039	-68.160206	171.250579	299.111163	200.961402	0.000000	300.000000	200.000000	0.000000	7.263760	11.750200	2231.904602	2145.757556	1983.799931	-1464.839973				-505.000000	200.000000	0.000000	1.267770	-13.578920	14.157719	-357.263820	1633.261661	-4066.330625
1107				900.000000	200.000000	0.000000	0.515660	0.405360	-1.868350	-109.879323	-120.816713	154.061007	298.960407	200.909568	0.000000	300.000000	200.000000	0.000000	7.233240	10.895640	2233.277894	2031.317153	2321.699919	-1342.769976	-573.888296	213.274282	0.000000	-505.000000	200.000000	0.000000	4.346640	-16.080300	22.809659	302.781846	1571.318565	-3481.509757
1108				900.000000	200.000000	0.000000	0.257830	0.653080	-1.303500	-78.990377	-65.130854	135.281218	299.009079	200.973755	0.000000	300.000000	200.000000	0.000000	7.538440	10.926160	2232.972718	2174.367657	2212.699923	-1330.562976				-505.000000	200.000000	0.000000	2.535540	-13.400250	6.292320	926.894291	2094.293196	-3478.821502
1109				900.000000	200.000000	0.000000	0.392350	0.574260	-1.738000	-134.953220	-75.332273	147.116853	299.042692	200.974321	0.000000	300.000000	200.000000	0.000000	7.111160	10.834600	2231.675720	2174.367657	2136.399925	-1354.976975				-505.000000	200.000000	0.000000	3.259980	-13.578920	7.865400	-241.951203	-337.295650	-3596.537212
1110				900.000000	200.000000	0.000000	0.325090	0.653080	-1.390400	-10.731392	-138.743383	159.308138	298.989173	200.957031	0.000000	300.000000	200.000000	0.000000	7.324800	10.407320	2232.133484	2136.220856	2256.299921	-1367.183975				-505.000000	200.000000	0.000000	3.078870	-14.114930	11.798100	-274.070552	995.631256	-2539.637621
1111				900.000000	200.000000	0.000000	0.414770	0.641820	-1.911800	-104.207444	-96.357774	159.204758	299.008977	200.914056	0.000000	300.000000	200.000000	0.000000	7.263760	11.048240	2232.743836	2040.853853	2212.699923	-1391.597975				-505.000000	200.000000	0.000000	4.165530	-13.400250	10.225020	463.944899	3052.490434	-3772.672394
1112				900.000000	200.000000	0.000000	0.325090	0.484180	-1.651100	-154.654807	-67.577353	132.644800	298.999145	200.952563	0.000000	300.000000	200.000000	0.000000	7.507920	10.468360	2232.591248	2126.684155	2234.499922	-1385.494475				-505.000000	200.000000	0.000000	3.984420	-14.472270	7.865400	-759.271819	546.858539	-3303.722463
1113				900.000000	200.000000	0.000000	0.482030	0.495440	-1.564200	-93.793138	-134.912598	175.866563	299.042856	200.978427	0.000000	300.000000	200.000000	0.000000	7.385840	9.857960	2232.057190	2183.904357	2136.399925	-1361.080475				-505.000000	200.000000	0.000000	3.622200	-11.256210	11.798100	-680.169416	167.334316	-3829.338333
1114				900.000000	200.000000	0.000000	0.425980	0.563000	-1.346950	-34.498523	-72.014863	195.264743	299.086526	200.970180	0.000000	300.000000	200.000000	0.000000	7.538440	10.285240	2231.370544	2164.830956	2038.299929	-1403.804975	-580.395541	194.369003	0.000000	-505.000000	200.000000	0.000000	3.259980	-13.042910	16.517339	-93.009081	1245.333747	-3361.052144
1115				900.000000	200.000000	0.000000	0.504450	0.641820	-1.607650	-123.994996	-75.003806	188.027770	299.052558	200.940038	0.000000	300.000000	200.000000	0.000000	7.172200	10.773560	2231.904602	2098.074055	2114.599926	-1446.529474				-505.000000	200.000000	0.000000	1.811100	-12.864240	11.011560	-1009.166237	1338.230456	-3654.487169
1116				900.000000	200.000000	0.000000	0.257830	0.551740	-1.173150	-103.131167	-70.318049	173.741534	298.960052	200.935509	0.000000	300.000000	200.000000	0.000000	8.057280	11.231360	2232.514954	2088.537354	2321.699919	-1434.322474	-569.054551	157.698291	0.000000	-505.000000	200.000000	0.000000	1.629990	-13.221580	18.876959	-798.527645	1209.155150	-3126.114908
1117				900.000000	200.000000	0.000000	0.403560	0.585520	-1.477300	-122.157857	-96.300231	168.802653	299.023055	200.965873	0.000000	300.000000	200.000000	0.000000	7.965720	11.536560	2231.446838	2155.294256	2179.999924	-1348.873476	-497.309066	95.704316	0.000000	-505.000000	200.000000	0.000000	0.000000	-12.864240	19.663499	-2050.818099	-151.230668	-3301.877689
1118				900.000000	200.000000	0.000000	0.549290	0.608040	-1.607650	-48.995982	-92.048227	175.901600	299.086838	200.922851	0.000000	300.000000	200.000000	0.000000	7.446880	11.536560	2232.133484	2059.927254	2038.299929	-1452.632974				-505.000000	200.000000	0.000000	2.716650	-12.328230	14.944259	-860.601655	2605.403569	-3125.354052
1119				900.000000	200.000000	0.000000	0.347510	0.641820	-1.781450	-96.031341	-154.500872	183.371040	299.043150	200.982397	0.000000	300.000000	200.000000	0.000000	7.904680	11.200840	2232.743836	2193.441057	2136.399925	-1342.769976				-505.000000	200.000000	0.000000	1.267770	-11.970890	5.505780	-723.918088	1508.902345	-3301.131322
1120				900.000000	200.000000	0.000000	0.425980	0.653080	-1.042800	-86.761352	-57.099812	185.709877	299.072061	200.961435	0.000000	300.000000	200.000000	0.000000	7.416360	10.071600	2231.828308	2145.757556	2070.999928	-1440.425974	-519.430623	200.072421	0.000000	-505.000000	200.000000	0.000000	4.165530	-13.400250	18.090419	1.310124	261.056015	-2656.534520
1121				900.000000	200.000000	0.000000	0.190570	0.608040	-1.173150	-92.771672	-77.680222	161.815273	298.988620	200.906257	0.000000	300.000000	200.000000	0.000000	7.477400	10.376800	2230.912780	2021.780453	2256.299921	-1361.080475	-469.225507	165.005482	0.000000	-505.000000	200.000000	0.000000	2.173320	-13.221580	22.809659	-798.213029	-816.003989	-3184.902473
1122				900.000000	200.000000	0.000000	0.414770	0.563000	-1.738000	-115.314255	-81.321498	163.950775	299.062582	200.961139	0.000000	300.000000	200.000000	0.000000	7.416360	10.590440	2232.514954	2145.757556	2092.799927	-1385.494475				-505.000000	200.000000	0.000000	4.527750	-11.792220	9.438480	445.367869	247.348775	-3888.663549
1123				900.000000	200.000000	0.000000	0.414770	0.754420	-1.738000	-63.205747	-152.245077	188.225397	299.008300	200.901859	0.000000	300.000000	200.000000	0.000000	7.538440	10.956680	2231.217956	2012.243752	2212.699923	-1391.597975				-505.000000	200.000000	0.000000	1.629990	-12.149560	14.157719	-1544.749267	1346.203716	-3830.026745
1124				900.000000	200.000000	0.000000	0.538080	0.686860	-1.477300	-65.717783	-71.443945	147.070595	299.072378	200.884218	0.000000	300.000000	200.000000	0.000000	7.843640	10.315760	2232.591248	1974.096951	2070.999928	-1342.769976	-624.076237	177.657725	0.000000	-505.000000	200.000000	0.000000	1.992210	-14.650940	18.876959	-421.754210	2247.797277	-4008.661828
1125				900.000000	200.000000	0.000000	0.482030	0.517960	-0.999350	-60.116338	-64.514330	149.381246	299.033519	200.901119	0.000000	300.000000	200.000000	0.000000	7.843640	11.017720	2233.049012	2012.243752	2158.199924	-1428.218974				-505.000000	200.000000	0.000000	0.362220	-13.757590	10.225020	-20.941752	3017.488694	-2774.057568
1126				900.000000	200.000000	0.000000	0.482030	0.608040	-1.911800	-69.413733	-144.721270	188.019582	298.974454	201.012642	0.000000	300.000000	200.000000	0.000000	7.568960	9.919000	2231.980896	2260.197959	2288.999920	-1330.562976				-505.000000	200.000000	0.000000	1.086660	-12.685570	7.078860	-651.221526	192.668384	-3360.539163
1127				900.000000	200.000000	0.000000	0.212990	0.810720	-1.651100	-60.797285	-22.433315	190.896460	299.013387	200.999961	0.000000	300.000000	200.000000	0.000000	7.385840	11.322920	2231.675720	2231.587858	2201.799923	-1397.701475				-505.000000	200.000000	0.000000	3.259980	-13.936260	7.865400	-611.021852	1253.544438	-3185.667637
1128				900.000000	200.000000	0.000000	0.403560	0.551740	-1.520750	-67.306509	-111.457733	166.361577	298.993953	200.991312	0.000000	300.000000	200.000000	0.000000	7.904680	11.322920	2231.904602	2212.514458	2245.399921	-1391.597975				-505.000000	200.000000	0.000000	1.267770	-14.829610	12.584640	-1243.780931	1502.184507	-3186.356050
1129				900.000000	200.000000	0.000000	0.336300	0.506700	-1.607650	-137.600298	-32.617599	161.570051	299.003891	200.952693	0.000000	300.000000	200.000000	0.000000	7.843640	10.743040	2232.286072	2126.684155	2223.599922	-1409.908474	-504.097578	149.772988	0.000000	-505.000000	200.000000	0.000000	2.173320	-13.221580	22.809659	-1145.661035	-20.583945	-2656.205585
1130				900.000000	200.000000	0.000000	0.425980	0.529220	-1.216600	-71.939313	-173.455487	175.956047	299.013657	201.016776	0.000000	300.000000	200.000000	0.000000	7.355320	10.834600	2232.286072	2269.734659	2201.799923	-1434.322474				-505.000000	200.000000	0.000000	1.629990	-14.114930	3.146160	-43.130704	826.373656	-2891.986303
1131				900.000000	200.000000	0.000000	0.425980	0.653080	-1.173150	-66.793744	-82.308436	180.890557	299.086900	201.016776	0.000000	300.000000	200.000000	0.000000	7.141680	10.712520	2232.286072	2269.734659	2038.299929	-1409.908474				-505.000000	200.000000	0.000000	2.897760	-12.685570	7.865400	159.553410	1142.892361	-2890.731262
1132				900.000000	200.000000	0.000000	0.358720	0.506700	-1.564200	-165.698995	-69.043053	154.317844	299.052688	200.948454	0.000000	300.000000	200.000000	0.000000	7.630000	10.682000	2232.209778	2117.147455	2114.599926	-1348.873476				-505.000000	200.000000	0.000000	3.259980	-13.042910	10.225020	-1135.856484	2311.865217	-3948.493131
1133				900.000000	200.000000	0.000000	0.291460	0.551740	-1.607650	-139.766081	-86.496758	173.706693	298.994194	200.961172	0.000000	300.000000	200.000000	0.000000	7.660520	10.682000	2232.438660	2145.757556	2245.399921	-1391.597975				-505.000000	200.000000	0.000000	3.259980	-13.400250	7.865400	-231.139882	2048.964482	-3948.832246
1134				900.000000	200.000000	0.000000	0.224200	0.653080	-1.738000	-95.522640	-129.199495	149.774019	298.988828	200.944536	0.000000	300.000000	200.000000	0.000000	7.782600	10.407320	2231.370544	2107.610755	2256.299921	-1330.562976	-538.060425	163.260875	0.000000	-505.000000	200.000000	0.000000	2.535540	-13.400250	18.876959	-693.522965	624.080293	-2715.148219
1135				900.000000	200.000000	0.000000	0.381140	0.596780	-1.042800	-56.915545	-110.978970	147.149411	298.988793	200.936021	0.000000	300.000000	200.000000	0.000000	7.141680	10.682000	2231.294250	2088.537354	2256.299921	-1306.148976				-505.000000	200.000000	0.000000	1.267770	-11.077540	16.517339	836.627470	1233.312360	-3417.771730
1136				900.000000	200.000000	0.000000	0.347510	0.675600	-1.216600	-61.890854	-43.574844	152.076874	299.033122	200.969848	0.000000	300.000000	200.000000	0.000000	7.263760	11.628120	2232.133484	2164.830956	2158.199924	-1373.287475				-505.000000	200.000000	0.000000	2.716650	-11.256210	12.584640	362.237525	619.092739	-3535.545395
1137				900.000000	200.000000	0.000000	0.403560	0.563000	-1.564200	-123.175259	-106.351354	156.733408	298.965182	200.935285	0.000000	300.000000	200.000000	0.000000	7.507920	9.796920	2233.049012	2088.537354	2310.799919	-1312.252476				-505.000000	200.000000	0.000000	3.622200	-13.042910	9.438480	-1483.367413	1495.273669	-2949.872431
1138				900.000000	200.000000	0.000000	0.549290	0.574260	-1.781450	-78.710811	-107.084503	146.954264	299.033089	200.935701	0.000000	300.000000	200.000000	0.000000	7.599480	11.017720	2232.057190	2088.537354	2158.199924	-1477.046973				-505.000000	200.000000	0.000000	1.811100	-13.757590	1.573080	325.814099	1744.897595	-3067.893972
1139				900.000000	200.000000	0.000000	0.280250	0.540480	-0.999350	-59.188964	-81.534879	166.478854	299.023289	200.969915	0.000000	300.000000	200.000000	0.000000	7.294280	11.078760	2231.980896	2164.830956	2179.999924	-1361.080475				-505.000000	200.000000	0.000000	1.811100	-11.792220	5.505780	-944.738770	548.035397	-4064.678513
1140				900.000000	200.000000	0.000000	0.403560	0.619300	-1.607650	-104.819718	-131.640795	168.834068	298.959198	200.932001	0.000000	300.000000	200.000000	0.000000	7.477400	11.322920	2230.683898	2079.000654	2321.699919	-1379.390975	-510.859601	154.045599	0.000000	-505.000000	200.000000	0.000000	1.992210	-12.328230	21.236579	-975.914271	124.437881	-3007.807899
1141				900.000000	200.000000	0.000000	0.515660	0.495440	-0.955900	-117.286121	-121.665291	190.289683	298.940486	200.939813	0.000000	300.000000	200.000000	0.000000	7.752080	10.498880	2232.438660	2098.074055	2365.299917	-1477.046973				-505.000000	200.000000	0.000000	1.629990	-12.506900	9.438480	-1914.197456	687.832237	-2949.204381
1142				900.000000	200.000000	0.000000	0.470820	0.495440	-1.694550	-126.092422	-73.538106	185.516817	299.038334	200.969517	0.000000	300.000000	200.000000	0.000000	7.233240	10.895640	2232.896424	2164.830956	2147.299925	-1409.908474				-505.000000	200.000000	0.000000	2.354430	-11.792220	11.011560	-1291.746313	642.503523	-3183.560499
1143				900.000000	200.000000	0.000000	0.448400	0.585520	-1.173150	-49.473214	-169.353181	144.659597	298.988551	200.953345	0.000000	300.000000	200.000000	0.000000	7.416360	10.834600	2230.760192	2126.684155	2256.299921	-1354.976975				-505.000000	200.000000	0.000000	3.259980	-12.864240	14.944259	-82.323606	-476.583495	-3360.882586
1144				900.000000	200.000000	0.000000	0.403560	0.551740	-1.086250	-86.959018	-142.257637	166.361577	299.042594	200.935957	0.000000	300.000000	200.000000	0.000000	7.294280	10.132640	2231.446838	2088.537354	2136.399925	-1416.011974	-566.588349	177.056398	0.000000	-505.000000	200.000000	0.000000	2.716650	-12.506900	22.809659	-523.335739	1404.809239	-3125.523610
1145				900.000000	200.000000	0.000000	0.437190	0.675600	-1.173150	-77.927961	-77.704094	161.622606	299.008672	200.910065	0.000000	300.000000	200.000000	0.000000	7.538440	10.407320	2232.057190	2031.317153	2212.699923	-1440.425974				-505.000000	200.000000	0.000000	3.622200	-12.149560	13.371180	-386.652172	2154.391573	-3301.489234
1146				900.000000	200.000000	0.000000	0.325090	0.619300	-1.868350	-56.843441	-77.507250	152.047742	299.018942	200.948032	0.000000	300.000000	200.000000	0.000000	7.477400	10.468360	2233.201600	2117.147455	2190.899923	-1342.769976				-505.000000	200.000000	0.000000	1.448880	-11.434880	12.584640	-343.469808	-497.324569	-3594.357630
1147				900.000000	200.000000	0.000000	0.347510	0.653080	-1.173150	-58.752683	-74.011072	159.284911	299.077103	200.969815	0.000000	300.000000	200.000000	0.000000	7.233240	10.376800	2232.209778	2164.830956	2060.099928	-1391.597975	-579.068576	202.689874	0.000000	-505.000000	200.000000	0.000000	3.622200	-12.685570	16.517339	44.429564	1223.415816	-3243.253809
1148				900.000000	200.000000	0.000000	0.414770	0.574260	-1.433850	-70.309637	-86.670328	168.780567	299.008605	200.871671	0.000000	300.000000	200.000000	0.000000	7.446880	10.956680	2231.904602	1945.486851	2212.699923	-1306.148976				-505.000000	200.000000	0.000000	1.267770	-11.077540	16.517339	25.915457	968.172345	-3652.748124
1149				900.000000	200.000000	0.000000	0.269040	0.630560	-1.607650	-88.273911	-80.507532	154.525942	298.994160	200.965477	0.000000	300.000000	200.000000	0.000000	7.965720	10.743040	2232.362366	2155.294256	2245.399921	-1391.597975				-505.000000	200.000000	0.000000	2.173320	-11.434880	11.798100	-459.348733	387.576047	-4005.624276
1150				900.000000	200.000000	0.000000	0.493240	0.664340	-1.129700	-74.326103	-39.524882	154.325086	298.994125	200.965510	0.000000	300.000000	200.000000	0.000000	7.355320	11.200840	2232.286072	2155.294256	2245.399921	-1391.597975				-505.000000	200.000000	0.000000	4.346640	-13.936260	-2.359620	83.056157	534.644152	-3303.242767
1151				900.000000	200.000000	0.000000	0.212990	0.585520	-1.781450	-98.349775	-47.641939	164.180763	299.042889	201.016845	0.000000	300.000000	200.000000	0.000000	7.752080	11.048240	2232.133484	2269.734659	2136.399925	-1403.804975				-505.000000	200.000000	0.000000	2.173320	-13.400250	4.719240	-694.655582	2382.843995	-3655.024820
1152				900.000000	200.000000	0.000000	0.280250	0.686860	-1.911800	-34.003683	-126.280030	166.614988	299.003653	200.982834	0.000000	300.000000	200.000000	0.000000	7.294280	11.139800	2231.752014	2193.441057	2223.599922	-1422.115474				-505.000000	200.000000	0.000000	0.905550	-11.434880	14.157719	-343.343962	1390.039577	-3124.361375
1153				900.000000	200.000000	0.000000	0.425980	0.776940	-1.607650	-62.143331	-0.848832	168.957446	299.052623	200.927155	0.000000	300.000000	200.000000	0.000000	7.233240	10.773560	2232.057190	2069.463954	2114.599926	-1416.011974				-505.000000	200.000000	0.000000	1.811100	-12.685570	9.438480	-71.952747	411.733257	-3360.597118
1154				900.000000	200.000000	0.000000	0.414770	0.630560	-0.912450	-51.368911	-132.748959	178.471567	298.940486	200.880006	0.000000	300.000000	200.000000	0.000000	7.874160	10.498880	2232.438660	1964.560251	2365.299917	-1312.252476	-543.387951	173.922439	0.000000	-505.000000	200.000000	0.000000	0.362220	-12.328230	19.663499	-512.776110	754.841452	-2948.933401
1155				900.000000	200.000000	0.000000	0.425980	0.709380	-1.868350	-73.236598	-46.200111	164.075295	299.067815	200.930887	0.000000	300.000000	200.000000	0.000000	6.897520	10.437840	2233.354188	2079.000654	2081.899927	-1348.873476				-505.000000	200.000000	0.000000	1.629990	-12.149560	8.651940	307.866300	2146.848744	-3301.329857
1156				900.000000	200.000000	0.000000	0.437190	0.596780	-1.824900	-57.725800	-87.229907	166.368624	299.032759	200.961665	0.000000	300.000000	200.000000	0.000000	7.202720	10.895640	2231.294250	2145.757556	2158.199924	-1336.666476				-505.000000	200.000000	0.000000	2.535540	-14.829610	7.865400	1419.609573	501.960256	-3950.130754
1157				900.000000	200.000000	0.000000	0.269040	0.596780	-1.955250	-134.250917	-110.580084	144.855886	299.042791	200.987039	0.000000	300.000000	200.000000	0.000000	7.538440	9.919000	2231.904602	2202.977757	2136.399925	-1391.597975				-505.000000	200.000000	0.000000	0.543330	-11.970890	3.932700	202.484081	-566.889058	-2772.376478
[truncated: 7,843 more rows]
