# Supplementary material for: A Plyometric Warm-Up Protocol Improves Running Economy in Recreational Endurance Athletes
Source: Front Physiol. 2020 Mar 12;11:197. doi: 10.3389/fphys.2020.00197 (PMC7080849; doi:10.3389/fphys.2020.00197)
Supplement: Supplementary file 1 [file Data_Sheet_1.zip › Datasheet 1/Force plate data -leg stiffness/1/1 Resistance .csv]

FORCE PLATES
600.000000	Hz
	Corner 1			Corner 2			Corner 3			Corner 4
Plate#	X	Y	Z	X	Y	Z	X	Y	Z	X	Y	Z
1	1200.000000	400.000000	0.000000	1200.000000	0.000000	0.000000	600.000000	0.000000	0.000000	600.000000	400.000000	0.000000
2	600.000000	400.000000	0.000000	600.000000	0.000000	0.000000	0.000000	0.000000	0.000000	0.000000	400.000000	0.000000
3	-55.000000	500.000000	0.000000	-55.000000	-100.000000	0.000000	-955.000000	-100.000000	0.000000	-955.000000	500.000000	0.000000
	Force Plate 1												Force Plate 2												Force Plate 3
Sample #	COP:X	COP:Y	COP:Z	Ref:X	Ref:Y	Ref:Z	Force:X	Force:Y	Force:Z	Moment:X	Moment:Y	Moment:Z	COP:X	COP:Y	COP:Z	Ref:X	Ref:Y	Ref:Z	Force:X	Force:Y	Force:Z	Moment:X	Moment:Y	Moment:Z	COP:X	COP:Y	COP:Z	Ref:X	Ref:Y	Ref:Z	Force:X	Force:Y	Force:Z	Moment:X	Moment:Y	Moment:Z
Units:	mm	mm	mm	mm	mm	mm	N	N	N	Nmm	Nmm	Nmm	mm	mm	mm	mm	mm	mm	N	N	N	Nmm	Nmm	Nmm	mm	mm	mm	mm	mm	mm	N	N	N	Nmm	Nmm	Nmm
1				900.000000	200.000000	0.000000	0.313880	0.540480	-1.520750	-67.770195	-72.302920	151.986053	298.993850	200.970047	0.000000	300.000000	200.000000	0.000000	7.721560	9.827440	2231.675720	2164.830956	2245.399921	-1324.459476				-505.000000	200.000000	0.000000	0.543330	0.357340	8.651940	601.394808	2477.742552	0.295649
2				900.000000	200.000000	0.000000	0.493240	0.574260	-1.173150	-102.203793	-69.880293	149.421991	298.920808	200.969848	0.000000	300.000000	200.000000	0.000000	7.813120	11.383960	2232.133484	2164.830956	2408.899916	-1336.666476				-505.000000	200.000000	0.000000	1.448880	1.250690	2.359620	191.684023	307.799019	-175.161302
3				900.000000	200.000000	0.000000	0.414770	0.630560	-1.607650	-56.109669	-51.046904	188.110207	299.038170	200.982498	0.000000	300.000000	200.000000	0.000000	7.599480	11.383960	2232.514954	2193.441057	2147.299925	-1361.080475				-505.000000	200.000000	0.000000	2.535540	0.178670	1.573080	-799.774845	1303.351711	822.384096
4				900.000000	200.000000	0.000000	0.347510	0.608040	-1.824900	-85.405825	-129.130614	219.484526	298.979058	200.965906	0.000000	300.000000	200.000000	0.000000	7.233240	11.383960	2231.370544	2155.294256	2278.099920	-1361.080475				-505.000000	200.000000	0.000000	1.448880	0.536010	4.719240	-893.716511	40.419725	-528.304125
5				900.000000	200.000000	0.000000	0.358720	0.653080	-1.303500	-34.764545	-119.945204	156.863637	299.043020	200.961172	0.000000	300.000000	200.000000	0.000000	7.507920	11.231360	2232.438660	2145.757556	2136.399925	-1434.322474				-505.000000	200.000000	0.000000	1.267770	-0.178670	14.157719	221.953300	174.991581	-528.967867
6				900.000000	200.000000	0.000000	0.381140	0.540480	-1.260050	-103.684882	-131.040808	178.422633	299.047902	200.935541	0.000000	300.000000	200.000000	0.000000	7.294280	11.139800	2232.438660	2088.537354	2125.499926	-1434.322474				-505.000000	200.000000	0.000000	3.259980	-1.072020	11.011560	-643.067015	-605.421371	-118.766343
7				900.000000	200.000000	0.000000	0.313880	0.563000	-1.651100	-66.977864	-67.115725	159.235977	299.081672	200.995789	0.000000	300.000000	200.000000	0.000000	7.538440	10.529400	2231.446838	2222.051158	2049.199928	-1434.322474				-505.000000	200.000000	0.000000	1.086660	-1.250690	11.798100	-1348.711424	320.759833	292.446656
8				900.000000	200.000000	0.000000	0.392350	0.596780	-1.520750	-49.369640	-151.523864	176.053718	299.135581	200.905854	0.000000	300.000000	200.000000	0.000000	6.805960	10.529400	2231.904602	2021.780453	1929.299932	-1318.355976				-505.000000	200.000000	0.000000	1.448880	0.357340	8.651940	601.394808	36.687593	117.711403
9				900.000000	200.000000	0.000000	0.347510	0.619300	-1.738000	-80.831580	-149.475311	173.711456	298.989415	200.879916	0.000000	300.000000	200.000000	0.000000	7.263760	10.437840	2232.667542	1964.560251	2256.299921	-1361.080475				-505.000000	200.000000	0.000000	2.173320	-0.714680	8.651940	304.894874	1716.261826	-412.060788
10				900.000000	200.000000	0.000000	0.470820	0.709380	-1.520750	-48.753303	-58.501830	180.896461	299.009282	200.926585	0.000000	300.000000	200.000000	0.000000	7.752080	10.071600	2233.430482	2069.463954	2212.699923	-1464.839973				-505.000000	200.000000	0.000000	1.811100	-1.429360	10.225020	1304.119451	676.126846	115.986847
11				900.000000	200.000000	0.000000	0.392350	0.630560	-1.260050	-112.036978	-60.578856	168.856153	299.028040	200.940134	0.000000	300.000000	200.000000	0.000000	7.141680	10.193680	2231.675720	2098.074055	2169.099924	-1397.701475				-505.000000	200.000000	0.000000	0.905550	0.714680	5.505780	-535.394261	205.120202	-704.323397
12				900.000000	200.000000	0.000000	0.470820	0.664340	-1.868350	-87.152935	-108.838261	166.396614	299.008672	200.927155	0.000000	300.000000	200.000000	0.000000	7.660520	9.919000	2232.057190	2069.463954	2212.699923	-1446.529474				-505.000000	200.000000	0.000000	-1.811100	-0.357340	13.371180	-1062.896966	1024.890457	645.990858
13				900.000000	200.000000	0.000000	0.369930	0.709380	-1.433850	-72.786456	-84.823816	176.181663	299.052169	200.978895	0.000000	300.000000	200.000000	0.000000	6.897520	10.071600	2230.989074	2183.904357	2114.599926	-1379.390975				-505.000000	200.000000	0.000000	-0.362220	2.501380	10.225020	152.176505	12.214387	-232.573607
14				900.000000	200.000000	0.000000	0.392350	0.630560	-1.346950	-79.962765	-121.289679	176.085134	299.053108	200.913869	0.000000	300.000000	200.000000	0.000000	7.202720	9.644320	2233.201600	2040.853853	2114.599926	-1367.183975				-505.000000	200.000000	0.000000	2.535540	0.714680	5.505780	-187.946255	901.909557	235.451783
15				900.000000	200.000000	0.000000	0.369930	0.641820	-1.346950	-51.355367	-59.574784	156.841552	299.028206	201.025425	0.000000	300.000000	200.000000	0.000000	7.630000	10.987200	2232.057190	2288.808060	2169.099924	-1293.941977				-505.000000	200.000000	0.000000	1.992210	1.965370	12.584640	4.115307	265.218579	119.193957
16				900.000000	200.000000	0.000000	0.358720	0.540480	-1.651100	-75.946298	-129.753876	156.758919	299.120479	200.966170	0.000000	300.000000	200.000000	0.000000	7.324800	11.170320	2230.760192	2155.294256	1961.999931	-1342.769976				-505.000000	200.000000	0.000000	0.362220	0.178670	9.438480	-1609.857626	499.404981	-176.091716
17				900.000000	200.000000	0.000000	0.414770	0.596780	-1.303500	-73.267751	-36.131854	183.259471	298.994125	200.969782	0.000000	300.000000	200.000000	0.000000	7.599480	11.139800	2232.286072	2164.830956	2245.399921	-1434.322474				-505.000000	200.000000	0.000000	3.803310	-0.357340	2.359620	-600.513883	-497.517569	58.100718
18				900.000000	200.000000	0.000000	0.470820	0.517960	-1.173150	-68.337455	-23.363308	168.670140	299.033288	200.918422	0.000000	300.000000	200.000000	0.000000	7.599480	10.682000	2232.514954	2050.390553	2158.199924	-1385.494475				-505.000000	200.000000	0.000000	0.724440	1.250690	11.798100	-502.456910	-452.742280	118.617147
19				900.000000	200.000000	0.000000	0.347510	0.551740	-0.651750	-138.775769	-44.100154	183.287266	299.043412	200.909537	0.000000	300.000000	200.000000	0.000000	7.385840	10.285240	2233.354188	2031.317153	2136.399925	-1428.218974				-505.000000	200.000000	0.000000	2.354430	0.178670	18.090419	12.258555	370.645670	234.957598
20				900.000000	200.000000	0.000000	0.414770	0.608040	-1.694550	-89.291313	-111.757726	180.860283	299.116469	200.931046	0.000000	300.000000	200.000000	0.000000	7.355320	11.017720	2232.972718	2079.000654	1972.899931	-1306.148976				-505.000000	200.000000	0.000000	2.354430	1.072020	13.371180	876.649637	640.264243	-527.867895
21				900.000000	200.000000	0.000000	0.381140	0.630560	-1.607650	-56.109669	-95.255750	161.638787	299.042823	200.961369	0.000000	300.000000	200.000000	0.000000	7.294280	10.346280	2231.980896	2145.757556	2136.399925	-1452.632974				-505.000000	200.000000	0.000000	1.086660	1.072020	11.011560	65.748855	-606.483792	-57.813684
22				900.000000	200.000000	0.000000	0.381140	0.551740	-1.390400	-71.191996	-125.853612	183.252425	299.067305	200.927124	0.000000	300.000000	200.000000	0.000000	7.630000	10.041080	2232.133484	2069.463954	2081.899927	-1361.080475				-505.000000	200.000000	0.000000	2.716650	0.178670	4.719240	706.084872	1024.267025	58.696325
23				900.000000	200.000000	0.000000	0.336300	0.653080	-1.390400	-75.059875	-53.083522	176.164145	299.047609	200.970014	0.000000	300.000000	200.000000	0.000000	7.568960	9.857960	2231.752014	2164.830956	2125.499926	-1293.941977				-505.000000	200.000000	0.000000	1.086660	0.536010	8.651940	-198.505884	191.175531	-528.275147
24				900.000000	200.000000	0.000000	0.582920	0.608040	-1.607650	-69.098633	-98.499081	166.228119	299.043020	200.948356	0.000000	300.000000	200.000000	0.000000	7.630000	10.102120	2232.438660	2117.147455	2136.399925	-1318.355976				-505.000000	200.000000	0.000000	0.905550	1.608030	13.371180	909.083602	993.075982	530.150464
25				900.000000	200.000000	0.000000	0.425980	0.675600	-1.738000	-62.431025	-91.915066	164.043880	299.018070	200.953149	0.000000	300.000000	200.000000	0.000000	7.599480	10.224200	2231.217956	2126.684155	2190.899923	-1391.597975				-505.000000	200.000000	0.000000	0.000000	2.144040	11.798100	825.575719	-408.906418	60.778793
26				900.000000	200.000000	0.000000	0.482030	0.709380	-1.607650	-76.987043	-124.740250	154.378587	298.993644	200.923230	0.000000	300.000000	200.000000	0.000000	7.630000	9.949520	2231.217956	2059.927254	2245.399921	-1409.908474				-505.000000	200.000000	0.000000	1.448880	0.357340	19.663499	718.091735	556.517652	-176.009091
27				900.000000	200.000000	0.000000	0.313880	0.585520	-1.477300	-33.706192	-87.541239	178.534201	299.018204	200.914556	0.000000	300.000000	200.000000	0.000000	7.477400	11.292400	2231.523132	2040.853853	2190.899923	-1397.701475				-505.000000	200.000000	0.000000	1.811100	-1.429360	7.078860	-201.740266	-514.017515	174.730945
28				900.000000	200.000000	0.000000	0.448400	0.630560	-1.477300	-84.118338	-113.344652	180.846386	299.003925	200.969749	0.000000	300.000000	200.000000	0.000000	7.691040	10.804080	2232.362366	2164.830956	2223.599922	-1318.355976				-505.000000	200.000000	0.000000	0.905550	0.000000	10.225020	116.634003	1128.631695	293.648049
29				900.000000	200.000000	0.000000	0.313880	0.563000	-1.303500	-74.658811	-87.702873	152.006997	298.959447	201.004440	0.000000	300.000000	200.000000	0.000000	8.148840	10.620960	2231.217956	2241.124558	2321.699919	-1324.459476				-505.000000	200.000000	0.000000	2.535540	-0.714680	-4.719240	72.193176	1309.323123	116.607123
30				900.000000	200.000000	0.000000	0.459610	0.653080	-1.477300	-95.252555	-68.212551	139.891494	299.004129	200.875585	0.000000	300.000000	200.000000	0.000000	7.080640	10.407320	2232.820130	1955.023551	2223.599922	-1385.494475				-505.000000	200.000000	0.000000	0.181110	-1.965370	14.944259	229.719008	1830.839035	585.561362
31				900.000000	200.000000	0.000000	0.482030	0.743160	-1.607650	-91.678103	-94.344430	161.638982	298.999077	200.961172	0.000000	300.000000	200.000000	0.000000	7.355320	10.620960	2232.438660	2145.757556	2234.499922	-1361.080475				-505.000000	200.000000	0.000000	3.441090	0.893350	16.517339	287.009999	969.234767	-351.892090
32				900.000000	200.000000	0.000000	0.224200	0.551740	-1.042800	-74.852413	-69.054391	154.499093	299.040265	200.993928	0.000000	300.000000	200.000000	0.000000	7.050120	10.834600	2226.029964	2212.514458	2136.399925	-1367.183975				-505.000000	200.000000	0.000000	1.448880	-0.714680	11.011560	189.267642	432.158335	-470.746931
33				900.000000	200.000000	0.000000	0.493240	0.563000	-1.433850	-34.588552	-110.165602	183.146761	299.047446	200.927441	0.000000	300.000000	200.000000	0.000000	7.599480	10.559920	2231.370544	2069.463954	2125.499926	-1361.080475				-505.000000	200.000000	0.000000	0.543330	0.714680	11.798100	854.901148	883.916758	-293.085728
34				900.000000	200.000000	0.000000	0.425980	0.641820	-1.520750	-119.884437	-36.391439	173.651105	299.038038	200.948454	0.000000	300.000000	200.000000	0.000000	7.080640	10.620960	2232.209778	2117.147455	2147.299925	-1428.218974				-505.000000	200.000000	0.000000	0.905550	2.322710	7.078860	-553.782521	336.197357	472.084597
35				900.000000	200.000000	0.000000	0.302670	0.619300	-1.520750	-88.647569	-61.709353	164.119270	298.954812	200.910189	0.000000	300.000000	200.000000	0.000000	7.355320	10.254720	2231.752014	2031.317153	2332.599918	-1318.355976				-505.000000	200.000000	0.000000	1.629990	0.714680	3.932700	-72.256099	1223.337252	-293.172661
36				900.000000	200.000000	0.000000	0.269040	0.574260	-0.912450	-122.036359	-91.286008	185.799164	299.033089	200.927155	0.000000	300.000000	200.000000	0.000000	7.507920	11.414480	2232.057190	2069.463954	2158.199924	-1330.562976				-505.000000	200.000000	0.000000	1.629990	0.536010	6.292320	-1241.038670	-634.882130	411.586965
37				900.000000	200.000000	0.000000	0.414770	0.720640	-1.607650	-64.461765	-45.980934	183.374661	298.998598	200.983002	0.000000	300.000000	200.000000	0.000000	7.141680	11.475520	2231.370544	2193.441057	2234.499922	-1428.218974				-505.000000	200.000000	0.000000	1.086660	1.072020	6.292320	-397.892692	723.694840	-586.510572
38				900.000000	200.000000	0.000000	0.425980	0.585520	-1.564200	-33.796221	-163.000279	185.647046	298.988931	200.871790	0.000000	300.000000	200.000000	0.000000	7.599480	11.048240	2231.599426	1945.486851	2256.299921	-1416.011974				-505.000000	200.000000	0.000000	1.992210	-0.178670	10.225020	453.270687	532.597873	117.159263
39				900.000000	200.000000	0.000000	0.437190	0.675600	-1.520750	-110.452316	-67.248886	161.622606	298.974524	200.927124	0.000000	300.000000	200.000000	0.000000	7.904680	10.773560	2232.133484	2069.463954	2288.999920	-1428.218974				-505.000000	200.000000	0.000000	-1.086660	0.178670	8.651940	243.135481	1648.383190	-58.487608
40				900.000000	200.000000	0.000000	0.549290	0.540480	-1.738000	-104.180038	-142.586701	171.019449	299.037742	200.970114	0.000000	300.000000	200.000000	0.000000	7.721560	11.170320	2231.523132	2164.830956	2147.299925	-1458.736474				-505.000000	200.000000	0.000000	-1.086660	-1.250690	11.798100	-422.183409	2043.107506	-1.099972
41				900.000000	200.000000	0.000000	0.302670	0.574260	-1.433850	-114.535469	-41.526290	192.993304	299.076408	200.974821	0.000000	300.000000	200.000000	0.000000	7.782600	10.498880	2230.531310	2174.367657	2060.099928	-1477.046973				-505.000000	200.000000	0.000000	0.905550	-1.072020	3.932700	-527.817321	-456.236982	-412.298482
42				900.000000	200.000000	0.000000	0.347510	0.596780	-1.346950	-89.394886	-43.453618	195.377453	299.047609	200.970014	0.000000	300.000000	200.000000	0.000000	7.385840	10.651480	2231.752014	2164.830956	2125.499926	-1342.769976				-505.000000	200.000000	0.000000	0.181110	-3.394730	13.371180	-320.161419	1302.051858	-61.980186
43				900.000000	200.000000	0.000000	0.224200	0.416620	-1.433850	-117.006554	-63.624745	178.470033	299.013556	200.957064	0.000000	300.000000	200.000000	0.000000	7.324800	10.743040	2232.057190	2136.220856	2201.799923	-1354.976975				-505.000000	200.000000	0.000000	2.354430	0.714680	13.371180	-1345.477042	-950.575844	-234.486518
44				900.000000	200.000000	0.000000	0.347510	0.585520	-1.564200	-86.063113	-93.911275	166.451060	299.023523	200.935509	0.000000	300.000000	200.000000	0.000000	7.446880	10.376800	2232.514954	2088.537354	2179.999924	-1397.701475				-505.000000	200.000000	0.000000	-0.905550	1.250690	11.011560	655.640186	707.194894	-409.949342
45				900.000000	200.000000	0.000000	0.425980	0.517960	-1.607650	-64.767067	-56.574502	175.945575	299.033354	200.961073	0.000000	300.000000	200.000000	0.000000	7.599480	9.827440	2232.667542	2145.757556	2158.199924	-1422.115474				-505.000000	200.000000	0.000000	1.267770	1.786700	7.865400	-701.969565	976.383036	-350.870435
46				900.000000	200.000000	0.000000	0.212990	0.788200	-1.955250	-66.060288	-77.876125	161.959595	299.004129	200.896941	0.000000	300.000000	200.000000	0.000000	7.294280	9.980040	2232.820130	2002.707052	2223.599922	-1348.873476				-505.000000	200.000000	0.000000	1.267770	2.858720	6.292320	-405.595478	1640.725925	531.308392
47				900.000000	200.000000	0.000000	0.448400	0.641820	-1.911800	-3.694189	-52.148928	151.940937	298.954741	200.965807	0.000000	300.000000	200.000000	0.000000	7.019600	11.139800	2231.599426	2155.294256	2332.599918	-1354.976975				-505.000000	200.000000	0.000000	2.354430	0.178670	14.157719	-914.584076	1434.937861	-352.483389
48				900.000000	200.000000	0.000000	0.459610	0.619300	-1.651100	-68.679961	-88.314796	132.631099	299.062614	200.909847	0.000000	300.000000	200.000000	0.000000	7.568960	10.895640	2232.591248	2031.317153	2092.799927	-1348.873476				-505.000000	200.000000	0.000000	2.173320	0.357340	-3.146160	-1020.973067	-791.371917	-234.811145
49				900.000000	200.000000	0.000000	0.414770	0.596780	-1.520750	-145.862366	-61.259661	163.982191	299.003823	201.042480	0.000000	300.000000	200.000000	0.000000	7.416360	11.567080	2232.133484	2326.954861	2223.599922	-1403.804975				-505.000000	200.000000	0.000000	2.173320	-1.250690	4.719240	-306.933716	924.573914	-295.081264
50				900.000000	200.000000	0.000000	0.392350	0.472920	-2.085600	-38.973259	-34.481245	149.432267	299.028106	200.952889	0.000000	300.000000	200.000000	0.000000	7.355320	11.445000	2231.828308	2126.684155	2169.099924	-1391.597975				-505.000000	200.000000	0.000000	1.086660	2.501380	12.584640	-79.266730	850.293435	-115.201320
51				900.000000	200.000000	0.000000	0.414770	0.664340	-1.433850	-102.784914	-86.670328	164.045021	299.004027	200.973921	0.000000	300.000000	200.000000	0.000000	7.507920	11.322920	2232.591248	2174.367657	2223.599922	-1342.769976				-505.000000	200.000000	0.000000	1.448880	1.250690	11.011560	-618.335835	-495.831716	-292.649499
52				900.000000	200.000000	0.000000	0.313880	0.596780	-1.303500	-121.514113	-31.977203	156.857732	298.891471	200.914338	0.000000	300.000000	200.000000	0.000000	7.721560	10.834600	2232.057190	2040.853853	2474.299913	-1348.873476				-505.000000	200.000000	0.000000	1.267770	-0.536010	10.225020	431.648044	311.293720	293.110398
53				900.000000	200.000000	0.000000	0.336300	0.551740	-1.433850	-107.421782	-144.230572	149.563638	298.984464	201.025215	0.000000	300.000000	200.000000	0.000000	7.446880	10.559920	2232.514954	2288.808060	2267.199921	-1367.183975				-505.000000	200.000000	0.000000	1.448880	-0.893350	11.011560	410.088324	-495.831716	880.197780
54				900.000000	200.000000	0.000000	0.291460	0.608040	-1.390400	-60.832502	-147.490439	178.578372	298.984221	200.982733	0.000000	300.000000	200.000000	0.000000	7.019600	10.651480	2231.980896	2193.441057	2267.199921	-1446.529474				-505.000000	200.000000	0.000000	1.086660	1.608030	7.865400	-365.332881	722.201987	295.159581
55				900.000000	200.000000	0.000000	0.414770	0.641820	-1.781450	-112.113462	-50.885270	185.711019	299.032825	200.914588	0.000000	300.000000	200.000000	0.000000	7.141680	10.743040	2231.446838	2040.853853	2158.199924	-1373.287475				-505.000000	200.000000	0.000000	-0.362220	0.178670	6.292320	-683.581304	546.226549	-704.730649
56				900.000000	200.000000	0.000000	0.347510	0.653080	-1.433850	-91.187010	-129.494290	152.055930	298.999248	200.926839	0.000000	300.000000	200.000000	0.000000	7.477400	9.857960	2232.820130	2069.463954	2234.499922	-1342.769976				-505.000000	200.000000	0.000000	3.803310	-0.536010	11.011560	-379.001046	1085.111828	351.651654
57				900.000000	200.000000	0.000000	0.358720	0.653080	-1.346950	-103.158573	-94.574945	154.453977	299.038236	200.956802	0.000000	300.000000	200.000000	0.000000	7.324800	10.010560	2232.667542	2136.220856	2147.299925	-1336.666476				-505.000000	200.000000	0.000000	3.078870	1.250690	6.292320	1118.526654	-722.553854	0.940595
58				900.000000	200.000000	0.000000	0.403560	0.664340	-1.477300	-46.542505	-136.827991	180.924256	299.052267	200.918956	0.000000	300.000000	200.000000	0.000000	7.599480	9.888480	2231.217956	2050.390553	2114.599926	-1336.666476				-505.000000	200.000000	0.000000	3.441090	1.608030	7.078860	-1871.003829	-1010.358226	59.994832
59				900.000000	200.000000	0.000000	0.358720	0.574260	-1.260050	-82.191171	-130.117552	180.886935	299.028106	200.910158	0.000000	300.000000	200.000000	0.000000	7.385840	11.353440	2231.828308	2031.317153	2169.099924	-1409.908474				-505.000000	200.000000	0.000000	0.724440	-0.893350	2.359620	-980.395854	881.914910	-705.834928
60				900.000000	200.000000	0.000000	0.425980	0.619300	-1.216600	-72.250349	-62.004148	161.581860	298.945008	200.923041	0.000000	300.000000	200.000000	0.000000	7.691040	11.078760	2231.675720	2059.927254	2354.399918	-1434.322474				-505.000000	200.000000	0.000000	1.992210	2.144040	7.865400	361.997095	799.977167	413.084008
61				900.000000	200.000000	0.000000	0.369930	0.517960	-1.346950	-80.579103	-84.904633	147.087721	299.003210	200.978996	0.000000	300.000000	200.000000	0.000000	7.752080	11.383960	2230.760192	2183.904357	2223.599922	-1385.494475				-505.000000	200.000000	0.000000	2.173320	0.893350	7.078860	-292.825089	1452.614664	-704.255260
62				900.000000	200.000000	0.000000	0.437190	0.709380	-0.912450	-60.184694	-57.682666	147.196061	299.027874	200.995858	0.000000	300.000000	200.000000	0.000000	7.599480	10.498880	2231.294250	2222.051158	2169.099924	-1324.459476				-505.000000	200.000000	0.000000	0.543330	-0.536010	11.798100	431.773891	1414.196788	-353.016732
63				900.000000	200.000000	0.000000	0.392350	0.585520	-1.694550	-37.951793	-120.966411	192.910867	299.037907	200.969948	0.000000	300.000000	200.000000	0.000000	7.111160	10.804080	2231.904602	2164.830956	2147.299925	-1385.494475				-505.000000	200.000000	0.000000	1.629990	1.072020	3.932700	-166.449458	1090.767244	177.119244
64				900.000000	200.000000	0.000000	0.493240	0.641820	-1.216600	-75.343505	-69.839885	175.991083	299.013353	200.914525	0.000000	300.000000	200.000000	0.000000	7.874160	10.437840	2231.599426	2040.853853	2201.799923	-1489.253973				-505.000000	200.000000	0.000000	1.448880	0.357340	10.225020	-1367.351378	698.044777	470.175995
65				900.000000	200.000000	0.000000	0.493240	0.506700	-1.346950	-89.083850	-89.982539	158.997801	299.062870	200.952303	0.000000	300.000000	200.000000	0.000000	7.599480	10.407320	2233.201600	2126.684155	2092.799927	-1397.701475				-505.000000	200.000000	0.000000	0.000000	0.178670	4.719240	-1031.155156	790.941485	-58.574541
66				900.000000	200.000000	0.000000	0.336300	0.551740	-1.433850	-99.380722	-108.768783	166.431258	299.062165	200.995755	0.000000	300.000000	200.000000	0.000000	7.324800	10.956680	2231.523132	2222.051158	2092.799927	-1361.080475				-505.000000	200.000000	0.000000	2.173320	0.000000	8.651940	-1157.467864	1318.551804	58.570233
67				900.000000	200.000000	0.000000	0.437190	0.641820	-1.651100	-63.732057	-77.259601	161.591191	299.032825	201.004337	0.000000	300.000000	200.000000	0.000000	7.538440	10.498880	2231.446838	2241.124558	2158.199924	-1428.218974				-505.000000	200.000000	0.000000	2.173320	0.178670	9.438480	-1262.409621	257.245319	176.227988
68				900.000000	200.000000	0.000000	0.403560	0.664340	-1.260050	-58.379025	-111.700184	178.514596	298.988966	200.914494	0.000000	300.000000	200.000000	0.000000	7.660520	9.796920	2231.675720	2040.853853	2256.299921	-1367.183975				-505.000000	200.000000	0.000000	0.543330	2.680050	18.090419	395.249062	-50.044704	589.940888
69				900.000000	200.000000	0.000000	0.381140	0.574260	-1.390400	-142.634167	-75.193913	173.634728	299.037841	200.914463	0.000000	300.000000	200.000000	0.000000	7.477400	11.017720	2231.752014	2040.853853	2147.299925	-1397.701475				-505.000000	200.000000	0.000000	1.086660	0.536010	6.292320	496.201358	723.694840	0.421741
70				900.000000	200.000000	0.000000	0.381140	0.506700	-1.216600	-113.071989	-90.553457	161.523597	298.954991	200.982666	0.000000	300.000000	200.000000	0.000000	7.355320	10.987200	2232.133484	2193.441057	2332.599918	-1428.218974				-505.000000	200.000000	0.000000	1.629990	-0.357340	13.371180	-947.080964	949.240120	234.506880
71				900.000000	200.000000	0.000000	0.347510	0.563000	-1.129700	-86.540345	-109.513270	192.936378	299.066890	200.944633	0.000000	300.000000	200.000000	0.000000	7.355320	11.200840	2231.141662	2107.610755	2081.899927	-1361.080475				-505.000000	200.000000	0.000000	1.448880	2.858720	15.730799	-520.656401	1355.669828	-349.867577
72				900.000000	200.000000	0.000000	0.437190	0.484180	-1.564200	-82.195234	-46.944598	159.034925	298.998632	200.978694	0.000000	300.000000	200.000000	0.000000	7.324800	11.139800	2231.446838	2183.904357	2234.499922	-1391.597975				-505.000000	200.000000	0.000000	0.362220	2.680050	14.944259	626.629373	759.320011	178.746686
73				900.000000	200.000000	0.000000	0.425980	0.563000	-1.477300	-107.003110	-76.959607	183.216442	298.915703	200.918767	0.000000	300.000000	200.000000	0.000000	7.752080	11.170320	2231.675720	2050.390553	2419.799915	-1416.011974				-505.000000	200.000000	0.000000	2.354430	0.536010	12.584640	149.256738	1038.720692	-234.656076
74				900.000000	200.000000	0.000000	0.392350	0.563000	-1.477300	-78.859398	-35.046964	171.202983	299.047414	200.944569	0.000000	300.000000	200.000000	0.000000	7.385840	11.109280	2231.294250	2107.610755	2125.499926	-1409.908474				-505.000000	200.000000	0.000000	1.267770	-1.608030	7.865400	-675.752672	976.383036	115.860755
75				900.000000	200.000000	0.000000	0.403560	0.540480	-1.390400	-99.799395	-96.381048	168.760765	298.988862	201.008611	0.000000	300.000000	200.000000	0.000000	7.538440	10.804080	2231.446838	2250.661259	2256.299921	-1391.597975				-505.000000	200.000000	0.000000	3.622200	1.608030	11.011560	1024.710835	35.510735	-527.460643
76				900.000000	200.000000	0.000000	0.549290	0.551740	-1.651100	-75.482612	-127.469608	161.391281	299.008706	200.918579	0.000000	300.000000	200.000000	0.000000	7.507920	10.651480	2232.133484	2050.390553	2212.699923	-1312.252476				-505.000000	200.000000	0.000000	0.362220	1.250690	9.438480	539.698337	101.694959	882.319407
77				900.000000	200.000000	0.000000	0.313880	0.596780	-1.651100	-113.833167	-51.917815	152.038412	298.979512	200.922757	0.000000	300.000000	200.000000	0.000000	7.385840	10.590440	2232.362366	2059.927254	2278.099920	-1397.701475				-505.000000	200.000000	0.000000	-0.543330	0.893350	-2.359620	1096.211856	-892.873876	529.588144
78				900.000000	200.000000	0.000000	0.313880	0.619300	-1.477300	-108.705206	-67.277359	180.975277	298.989277	200.909941	0.000000	300.000000	200.000000	0.000000	7.416360	10.590440	2232.362366	2031.317153	2256.299921	-1403.804975				-505.000000	200.000000	0.000000	0.362220	-0.178670	7.078860	221.386991	-426.345791	58.545563
79				900.000000	200.000000	0.000000	0.269040	0.517960	-1.520750	-108.902871	-65.390439	159.240544	299.086213	200.961961	0.000000	300.000000	200.000000	0.000000	7.263760	10.498880	2230.607604	2145.757556	2038.299929	-1300.045476				-505.000000	200.000000	0.000000	1.267770	0.714680	7.078860	391.259601	-216.000604	-175.655486
80				900.000000	200.000000	0.000000	0.470820	0.619300	-1.738000	-56.708398	-32.969938	183.222347	299.013927	200.854200	0.000000	300.000000	200.000000	0.000000	7.660520	9.857960	2232.896424	1907.340050	2201.799923	-1306.148976				-505.000000	200.000000	0.000000	1.811100	-0.714680	5.505780	-621.884834	1343.455441	-529.520007
81				900.000000	200.000000	0.000000	0.347510	0.675600	-1.520750	-82.308605	-78.753774	159.305854	299.004027	200.965378	0.000000	300.000000	200.000000	0.000000	7.355320	9.949520	2232.591248	2155.294256	2223.599922	-1373.287475				-505.000000	200.000000	0.000000	0.181110	-1.250690	7.865400	156.581984	114.146778	233.775001
82				900.000000	200.000000	0.000000	0.425980	0.551740	-1.607650	-55.334946	-81.904351	135.012769	299.018842	200.948130	0.000000	300.000000	200.000000	0.000000	7.507920	11.261880	2232.972718	2117.147455	2190.899923	-1379.390975				-505.000000	200.000000	0.000000	2.535540	0.357340	14.157719	138.571263	-564.571214	-881.025207
83				900.000000	200.000000	0.000000	0.493240	0.596780	-1.607650	-69.562320	-120.135908	178.358856	299.042823	200.978460	0.000000	300.000000	200.000000	0.000000	7.599480	10.926160	2231.980896	2183.904357	2136.399925	-1348.873476				-505.000000	200.000000	0.000000	0.724440	1.608030	6.292320	97.805280	215.332741	588.909052
84				900.000000	200.000000	0.000000	0.358720	0.619300	-1.824900	-52.777896	-109.328362	192.977123	299.042594	200.953052	0.000000	300.000000	200.000000	0.000000	7.385840	11.139800	2231.446838	2126.684155	2136.399925	-1446.529474				-505.000000	200.000000	0.000000	3.622200	1.429360	7.078860	-1418.551143	-756.177177	-116.421511
85				900.000000	200.000000	0.000000	0.425980	0.596780	-1.086250	-121.289042	-112.785073	207.344459	299.008537	200.935829	0.000000	300.000000	200.000000	0.000000	7.172200	10.285240	2231.752014	2088.537354	2212.699923	-1489.253973				-505.000000	200.000000	0.000000	1.992210	-1.786700	7.865400	-570.747992	137.127130	-295.575448
86				900.000000	200.000000	0.000000	0.414770	0.709380	-0.999350	-84.397904	-92.140383	161.677248	298.999111	200.914150	0.000000	300.000000	200.000000	0.000000	7.660520	10.804080	2232.514954	2040.853853	2234.499922	-1403.804975				-505.000000	200.000000	0.000000	0.000000	0.000000	11.011560	-1620.543102	519.830059	-352.464592
87				900.000000	200.000000	0.000000	0.470820	0.664340	-1.346950	-70.530644	-114.389133	168.806274	299.017600	200.987816	0.000000	300.000000	200.000000	0.000000	7.538440	10.498880	2230.149840	2202.977757	2190.899923	-1354.976975				-505.000000	200.000000	0.000000	2.173320	1.072020	7.865400	-629.398850	789.018201	-586.597505
88				900.000000	200.000000	0.000000	0.325090	0.653080	-1.607650	-63.223356	-128.409401	168.946778	298.984325	200.978360	0.000000	300.000000	200.000000	0.000000	7.355320	9.919000	2232.209778	2183.904357	2267.199921	-1403.804975				-505.000000	200.000000	0.000000	2.535540	-0.714680	14.157719	-852.824682	98.278822	57.863024
89				900.000000	200.000000	0.000000	0.291460	0.664340	-1.520750	-14.423278	-111.907424	161.763110	299.013522	200.905823	0.000000	300.000000	200.000000	0.000000	7.660520	10.041080	2231.980896	2021.780453	2201.799923	-1391.597975				-505.000000	200.000000	0.000000	1.811100	-0.178670	11.011560	684.965614	-1578.309705	-352.779038
90				900.000000	200.000000	0.000000	0.515660	0.529220	-1.303500	-55.947220	-25.088594	154.176197	298.979477	200.944149	0.000000	300.000000	200.000000	0.000000	7.660520	9.705360	2232.286072	2107.610755	2278.099920	-1300.045476				-505.000000	200.000000	0.000000	2.173320	0.357340	10.225020	-904.087370	786.778922	176.397546
91				900.000000	200.000000	0.000000	0.347510	0.540480	-1.694550	-63.929722	-32.998410	173.638153	299.101487	200.935669	0.000000	300.000000	200.000000	0.000000	7.507920	9.766400	2232.133484	2088.537354	2005.599930	-1354.976975				-505.000000	200.000000	0.000000	-0.362220	0.178670	7.865400	822.152567	412.163689	470.151325
92				900.000000	200.000000	0.000000	0.336300	0.529220	-1.346950	-35.889584	-78.453780	195.326236	299.062293	200.974254	0.000000	300.000000	200.000000	0.000000	7.538440	10.895640	2231.828308	2174.367657	2092.799927	-1385.494475				-505.000000	200.000000	0.000000	-0.181110	1.608030	4.719240	-249.768572	404.190429	295.261003
93				900.000000	200.000000	0.000000	0.392350	0.574260	-1.477300	-50.252000	-45.178904	190.490735	298.994160	200.965477	0.000000	300.000000	200.000000	0.000000	7.752080	11.445000	2232.362366	2155.294256	2245.399921	-1361.080475				-505.000000	200.000000	0.000000	1.629990	-0.178670	11.011560	105.885605	1481.759429	-0.299957
94				900.000000	200.000000	0.000000	0.381140	0.619300	-0.912450	-83.996840	-100.968256	161.628315	298.969500	200.935797	0.000000	300.000000	200.000000	0.000000	7.385840	11.048240	2231.828308	2088.537354	2299.899920	-1385.494475				-505.000000	200.000000	0.000000	2.535540	0.714680	13.371180	623.394990	-431.254781	1234.101460
95				900.000000	200.000000	0.000000	0.560500	0.664340	-1.564200	-98.899427	-97.616234	175.942346	299.032924	200.944407	0.000000	300.000000	200.000000	0.000000	7.538440	10.620960	2231.675720	2107.610755	2158.199924	-1385.494475				-505.000000	200.000000	0.000000	-1.267770	0.893350	-0.786540	517.257693	740.309221	-175.283085
96				900.000000	200.000000	0.000000	0.437190	0.630560	-1.738000	-36.142060	-132.904453	185.677320	298.964297	200.974554	0.000000	300.000000	200.000000	0.000000	7.630000	11.322920	2231.141662	2174.367657	2310.799919	-1312.252476				-505.000000	200.000000	0.000000	0.000000	1.429360	12.584640	319.129348	-542.222852	295.076956
97				900.000000	200.000000	0.000000	0.302670	0.529220	-1.781450	-100.668209	-26.005112	159.216175	299.013185	200.918956	0.000000	300.000000	200.000000	0.000000	7.538440	10.834600	2231.217956	2050.390553	2201.799923	-1434.322474				-505.000000	200.000000	0.000000	1.811100	1.965370	3.146160	-575.719780	285.134662	-585.720738
98				900.000000	200.000000	0.000000	0.392350	0.664340	-1.868350	-46.947633	-44.815227	166.477909	299.043052	200.926965	0.000000	300.000000	200.000000	0.000000	7.630000	10.102120	2232.514954	2069.463954	2136.399925	-1446.529474				-505.000000	200.000000	0.000000	1.086660	-0.178670	7.078860	453.018995	1650.938464	-176.488787
99				900.000000	200.000000	0.000000	0.470820	0.731900	-1.477300	-75.924626	-48.410299	183.327065	298.984151	200.969981	0.000000	300.000000	200.000000	0.000000	7.477400	10.743040	2231.828308	2164.830956	2267.199921	-1361.080475				-505.000000	200.000000	0.000000	0.724440	-0.178670	-0.786540	-937.402260	752.330608	293.492980
100				900.000000	200.000000	0.000000	0.369930	0.608040	-1.390400	-44.750381	-59.534375	183.316397	298.994160	200.986837	0.000000	300.000000	200.000000	0.000000	7.446880	9.919000	2232.362366	2202.977757	2245.399921	-1452.632974				-505.000000	200.000000	0.000000	0.543330	1.786700	17.303879	-932.846490	348.411744	177.884408
101				900.000000	200.000000	0.000000	0.392350	0.427880	-1.911800	-92.914842	-24.510939	175.896641	298.984637	200.965246	0.000000	300.000000	200.000000	0.000000	7.813120	9.980040	2232.896424	2155.294256	2267.199921	-1379.390975				-505.000000	200.000000	0.000000	2.173320	-0.714680	9.438480	1347.301814	124.675312	-177.084393
102				900.000000	200.000000	0.000000	0.448400	0.765680	-1.607650	-114.873911	-108.157457	154.465786	298.994297	201.008059	0.000000	300.000000	200.000000	0.000000	7.446880	9.674840	2232.667542	2250.661259	2245.399921	-1373.287475				-505.000000	200.000000	0.000000	1.267770	0.536010	11.798100	1423.169836	-220.479162	587.848239
103				900.000000	200.000000	0.000000	0.425980	0.585520	-1.477300	-89.993615	-26.299908	151.911805	299.013623	200.927092	0.000000	300.000000	200.000000	0.000000	7.782600	9.644320	2232.209778	2069.463954	2201.799923	-1318.355976				-505.000000	200.000000	0.000000	2.897760	1.786700	3.932700	-239.020173	881.484479	118.951955
104				900.000000	200.000000	0.000000	0.403560	0.810720	-1.824900	-44.895221	-65.581143	156.963788	298.993781	200.931651	0.000000	300.000000	200.000000	0.000000	7.477400	10.743040	2231.523132	2079.000654	2245.399921	-1367.183975				-505.000000	200.000000	0.000000	1.448880	0.714680	0.000000	-304.202719	575.178313	705.491505
105				900.000000	200.000000	0.000000	0.347510	0.731900	-1.694550	-31.923865	-63.394230	152.129233	299.081389	200.957620	0.000000	300.000000	200.000000	0.000000	7.294280	11.353440	2230.760192	2136.220856	2049.199928	-1373.287475				-505.000000	200.000000	0.000000	0.724440	-1.072020	14.157719	52.080690	-454.981560	-353.539894
106				900.000000	200.000000	0.000000	0.392350	0.529220	-1.086250	-91.906921	-91.136310	159.123267	299.033255	200.926997	0.000000	300.000000	200.000000	0.000000	7.660520	10.407320	2232.438660	2069.463954	2158.199924	-1434.322474				-505.000000	200.000000	0.000000	1.992210	0.714680	3.146160	1317.473000	671.885718	176.751151
107				900.000000	200.000000	0.000000	0.403560	0.585520	-1.433850	-77.887010	-91.274670	180.850953	298.993919	201.004165	0.000000	300.000000	200.000000	0.000000	7.568960	11.231360	2231.828308	2241.124558	2245.399921	-1318.355976				-505.000000	200.000000	0.000000	-0.905550	0.536010	5.505780	-1472.733597	712.419879	-351.883474
108				900.000000	200.000000	0.000000	0.448400	0.641820	-1.955250	-100.231928	-77.438369	171.218217	298.959661	201.004234	0.000000	300.000000	200.000000	0.000000	7.721560	10.865120	2231.675720	2241.124558	2321.699919	-1348.873476				-505.000000	200.000000	0.000000	-1.811100	0.357340	10.225020	369.888651	-297.823911	-469.468786
109				900.000000	200.000000	0.000000	0.336300	0.686860	-1.738000	-57.946808	-113.551893	183.424541	299.052396	201.012850	0.000000	300.000000	200.000000	0.000000	7.599480	10.834600	2231.523132	2260.197959	2114.599926	-1354.976975				-505.000000	200.000000	0.000000	-0.181110	0.714680	4.719240	-303.825180	1464.750487	-175.539576
110				900.000000	200.000000	0.000000	0.381140	0.698120	-1.564200	-93.487836	-140.889888	152.062977	299.028206	200.931428	0.000000	300.000000	200.000000	0.000000	7.813120	10.529400	2232.057190	2079.000654	2169.099924	-1379.390975				-505.000000	200.000000	0.000000	-0.905550	0.714680	11.798100	-766.522879	573.878460	-469.202114
111				900.000000	200.000000	0.000000	0.381140	0.585520	-1.390400	-122.067829	-54.930033	173.645200	298.930648	200.944149	0.000000	300.000000	200.000000	0.000000	7.630000	9.857960	2232.286072	2107.610755	2387.099916	-1403.804975				-505.000000	200.000000	0.000000	-0.362220	1.072020	6.292320	-745.340698	-912.043532	118.534522
112				900.000000	200.000000	0.000000	0.403560	0.641820	-1.520750	-111.843377	-60.798033	176.083992	298.993953	201.055406	0.000000	300.000000	200.000000	0.000000	7.568960	11.017720	2231.904602	2355.564961	2245.399921	-1379.390975				-505.000000	200.000000	0.000000	1.086660	1.250690	11.011560	-155.071828	719.216281	294.820465
113				900.000000	200.000000	0.000000	0.403560	0.653080	-1.868350	-71.534501	-85.804615	188.142764	299.018305	200.948648	0.000000	300.000000	200.000000	0.000000	7.233240	11.445000	2231.752014	2117.147455	2190.899923	-1379.390975				-505.000000	200.000000	0.000000	0.543330	-0.357340	8.651940	326.517518	-41.087587	-0.382582
114				900.000000	200.000000	0.000000	0.336300	0.495440	-1.260050	-41.211146	-12.676988	197.704481	299.072156	200.875884	0.000000	300.000000	200.000000	0.000000	7.263760	11.109280	2232.057190	1955.023551	2070.999928	-1293.941977				-505.000000	200.000000	0.000000	0.543330	-0.357340	6.292320	-136.935260	226.291707	528.314306
115				900.000000	200.000000	0.000000	0.482030	0.675600	-1.868350	-66.586597	-89.036009	185.672753	298.979477	200.982599	0.000000	300.000000	200.000000	0.000000	7.263760	11.017720	2232.286072	2193.441057	2278.099920	-1446.529474				-505.000000	200.000000	0.000000	-0.543330	1.250690	5.505780	-271.328292	1751.062007	118.718569
116				900.000000	200.000000	0.000000	0.470820	0.653080	-1.390400	-54.957224	-33.293206	139.879881	299.052461	200.948681	0.000000	300.000000	200.000000	0.000000	7.691040	11.322920	2231.675720	2117.147455	2114.599926	-1416.011974				-505.000000	200.000000	0.000000	0.543330	1.429360	-3.932700	433.623963	501.135265	412.521687
117				900.000000	200.000000	0.000000	0.291460	0.731900	-1.651100	-92.186804	-81.390379	185.922542	299.105790	200.991855	0.000000	300.000000	200.000000	0.000000	7.233240	10.834600	2230.683898	2212.514458	1994.699930	-1367.183975				-505.000000	200.000000	0.000000	1.448880	2.322710	11.011560	-1479.995920	1095.008372	178.320637
118				900.000000	200.000000	0.000000	0.269040	0.664340	-1.520750	-30.505399	-85.654319	173.834638	298.999077	200.901366	0.000000	300.000000	200.000000	0.000000	7.721560	11.078760	2232.438660	2012.243752	2234.499922	-1367.183975				-505.000000	200.000000	0.000000	1.267770	1.608030	4.719240	-1292.112589	714.228727	-527.272289
119				900.000000	200.000000	0.000000	0.482030	0.754420	-1.260050	-42.607940	-38.942029	205.023336	299.013657	200.905700	0.000000	300.000000	200.000000	0.000000	7.355320	10.590440	2232.286072	2021.780453	2201.799923	-1391.597975				-505.000000	200.000000	0.000000	1.629990	1.072020	9.438480	-50.192994	-240.157814	-175.345348
120				900.000000	200.000000	0.000000	0.414770	0.517960	-1.216600	-100.546711	-46.344611	195.234469	299.018171	201.012885	0.000000	300.000000	200.000000	0.000000	7.233240	10.956680	2231.446838	2260.197959	2190.899923	-1391.597975				-505.000000	200.000000	0.000000	1.811100	1.608030	13.371180	677.451599	1203.421169	-409.827558
121				900.000000	200.000000	0.000000	0.482030	0.776940	-1.824900	-62.368402	-78.944478	190.586319	299.057087	201.008783	0.000000	300.000000	200.000000	0.000000	7.477400	10.346280	2231.065368	2250.661259	2103.699926	-1385.494475				-505.000000	200.000000	0.000000	0.905550	1.786700	7.865400	-238.705557	468.020938	236.599529
122				900.000000	200.000000	0.000000	0.325090	0.540480	-1.303500	-63.524594	-123.626290	183.300021	299.062229	200.970047	0.000000	300.000000	200.000000	0.000000	7.111160	10.620960	2231.675720	2164.830956	2092.799927	-1391.597975				-505.000000	200.000000	0.000000	0.000000	0.714680	5.505780	-187.946255	1320.475088	-528.018657
123				900.000000	200.000000	0.000000	0.302670	0.653080	-1.433850	-59.022769	-127.647779	161.741025	299.057828	200.901212	0.000000	300.000000	200.000000	0.000000	7.904680	10.620960	2232.820130	2012.243752	2103.699926	-1348.873476				-505.000000	200.000000	0.000000	1.992210	-0.178670	7.865400	-241.814093	-923.432928	528.367953
124				900.000000	200.000000	0.000000	0.381140	0.675600	-1.303500	-114.247776	-115.802489	173.728974	299.018573	201.008197	0.000000	300.000000	200.000000	0.000000	7.568960	9.705360	2232.362366	2250.661259	2190.899923	-1391.597975				-505.000000	200.000000	0.000000	1.811100	2.680050	10.225020	162.987826	-384.433213	178.630776
125				900.000000	200.000000	0.000000	0.325090	0.664340	-1.346950	-110.735946	-128.651852	173.776570	299.018607	200.926997	0.000000	300.000000	200.000000	0.000000	7.568960	10.285240	2232.438660	2069.463954	2190.899923	-1379.390975				-505.000000	200.000000	0.000000	2.173320	0.357340	7.865400	253.883879	-6.401843	-58.578849
126				900.000000	200.000000	0.000000	0.358720	0.630560	-1.651100	-104.401046	-89.226116	166.481334	298.984394	201.012469	0.000000	300.000000	200.000000	0.000000	6.958560	11.017720	2232.362366	2260.197959	2267.199921	-1342.769976				-505.000000	200.000000	0.000000	0.362220	-0.536010	3.146160	662.713739	1831.076466	410.671040
127				900.000000	200.000000	0.000000	0.291460	0.596780	-1.651100	-49.504683	-132.050079	183.387221	299.018573	200.854404	0.000000	300.000000	200.000000	0.000000	7.385840	10.804080	2232.362366	1907.340050	2190.899923	-1330.562976				-505.000000	200.000000	0.000000	1.811100	0.357340	3.932700	-672.958752	416.958242	-58.549871
128				900.000000	200.000000	0.000000	0.459610	0.472920	-1.260050	-90.384882	-93.744443	168.639867	299.057474	200.944278	0.000000	300.000000	200.000000	0.000000	7.446880	10.926160	2231.980896	2107.610755	2103.699926	-1373.287475				-505.000000	200.000000	0.000000	2.897760	2.144040	3.932700	361.682479	1279.194501	295.523367
129				900.000000	200.000000	0.000000	0.470820	0.574260	-1.173150	-94.162733	-58.825098	127.758278	299.018171	200.970147	0.000000	300.000000	200.000000	0.000000	7.477400	11.322920	2231.446838	2164.830956	2190.899923	-1373.287475				-505.000000	200.000000	0.000000	0.543330	1.786700	3.146160	455.812915	494.417427	-585.788875
130				900.000000	200.000000	0.000000	0.347510	0.608040	-1.477300	-93.086772	-93.992092	164.062344	298.979407	200.961303	0.000000	300.000000	200.000000	0.000000	7.416360	10.407320	2232.133484	2145.757556	2278.099920	-1330.562976				-505.000000	200.000000	0.000000	2.716650	-0.178670	11.798100	221.764530	884.979180	-294.107383
131				900.000000	200.000000	0.000000	0.459610	0.630560	-1.607650	-48.068608	-78.223265	173.605792	298.969817	200.948324	0.000000	300.000000	200.000000	0.000000	7.050120	10.712520	2232.514954	2117.147455	2299.899920	-1403.804975				-505.000000	200.000000	0.000000	1.629990	-0.714680	15.730799	-273.618826	1344.710863	410.400060
132				900.000000	200.000000	0.000000	0.347510	0.540480	-1.173150	-103.594854	-63.879132	147.131892	299.067241	200.935733	0.000000	300.000000	200.000000	0.000000	7.599480	10.468360	2231.980896	2088.537354	2081.899927	-1361.080475				-505.000000	200.000000	0.000000	-0.543330	0.714680	3.932700	391.007908	824.564808	-645.463388
133				900.000000	200.000000	0.000000	0.549290	0.596780	-1.260050	-113.428039	-82.239555	159.023508	299.018171	200.961599	0.000000	300.000000	200.000000	0.000000	7.446880	10.743040	2231.446838	2145.757556	2190.899923	-1379.390975				-505.000000	200.000000	0.000000	0.000000	1.429360	1.573080	434.064425	661.357184	-292.364031
134				900.000000	200.000000	0.000000	0.313880	0.484180	-1.694550	-110.473988	-127.866956	185.668935	298.998529	201.012988	0.000000	300.000000	200.000000	0.000000	7.935200	10.254720	2231.217956	2260.197959	2234.499922	-1403.804975				-505.000000	200.000000	0.000000	0.000000	1.608030	14.944259	909.209449	1178.947964	412.734711
135				900.000000	200.000000	0.000000	0.212990	0.619300	-2.042150	-101.249330	-37.267548	190.718439	298.984047	201.008542	0.000000	300.000000	200.000000	0.000000	7.111160	10.193680	2231.599426	2250.661259	2267.199921	-1367.183975				-505.000000	200.000000	0.000000	0.362220	0.536010	14.944259	-661.266506	891.890018	-234.496699
136				900.000000	200.000000	0.000000	0.291460	0.619300	-1.694550	-96.868686	-81.349971	176.179184	299.018070	200.918956	0.000000	300.000000	200.000000	0.000000	7.599480	9.888480	2231.217956	2050.390553	2190.899923	-1385.494475				-505.000000	200.000000	0.000000	0.362220	3.573400	6.292320	-825.614199	900.100709	-466.590610
137				900.000000	200.000000	0.000000	0.392350	0.563000	-1.390400	-62.687249	-100.985390	202.528564	299.003721	200.948583	0.000000	300.000000	200.000000	0.000000	7.935200	11.017720	2231.904602	2117.147455	2223.599922	-1385.494475				-505.000000	200.000000	0.000000	2.354430	2.680050	8.651940	-300.402028	1705.302861	-56.389086
138				900.000000	200.000000	0.000000	0.280250	0.675600	-2.215950	-54.885120	-80.403441	178.652816	299.096481	200.995619	0.000000	300.000000	200.000000	0.000000	6.683880	11.322920	2231.828308	2222.051158	2016.499929	-1354.976975				-505.000000	200.000000	0.000000	-0.362220	0.000000	12.584640	116.822773	-122.594899	176.261274
139				900.000000	200.000000	0.000000	0.212990	0.641820	-1.738000	-91.965797	-62.880258	178.691082	299.072125	200.931460	0.000000	300.000000	200.000000	0.000000	7.294280	11.200840	2231.980896	2079.000654	2070.999928	-1306.148976				-505.000000	200.000000	0.000000	2.354430	1.429360	3.932700	-608.090822	118.941331	-175.064188
140				900.000000	200.000000	0.000000	0.414770	0.585520	-1.564200	-106.165765	-30.823433	178.429679	299.096851	200.841444	0.000000	300.000000	200.000000	0.000000	7.385840	10.804080	2232.743836	1878.729949	2016.499929	-1354.976975				-505.000000	200.000000	0.000000	1.629990	-0.357340	11.798100	210.953208	22.742922	763.203768
141				900.000000	200.000000	0.000000	0.459610	0.653080	-1.216600	-131.167242	-103.916791	176.036396	298.949928	200.905916	0.000000	300.000000	200.000000	0.000000	7.233240	10.895640	2231.752014	2021.780453	2343.499918	-1416.011974				-505.000000	200.000000	0.000000	1.086660	0.536010	10.225020	33.251966	719.962707	-58.322358
142				900.000000	200.000000	0.000000	0.448400	0.709380	-1.303500	-16.363990	-78.044497	176.100368	299.066890	200.995926	0.000000	300.000000	200.000000	0.000000	7.294280	10.529400	2231.141662	2222.051158	2081.899927	-1354.976975				-505.000000	200.000000	0.000000	0.362220	-1.429360	1.573080	-86.364727	639.439253	-118.873638
143				900.000000	200.000000	0.000000	0.280250	0.619300	-1.303500	-52.237726	-136.977689	178.600457	299.004231	200.905390	0.000000	300.000000	200.000000	0.000000	7.172200	10.834600	2233.049012	2021.780453	2223.599922	-1348.873476	-576.483645	171.234514	0.000000	-505.000000	200.000000	0.000000	1.811100	-0.178670	20.450039	-588.255328	1461.843346	-59.058544
144				900.000000	200.000000	0.000000	0.504450	0.596780	-0.999350	-97.075833	-85.701465	197.624523	299.004163	200.943891	0.000000	300.000000	200.000000	0.000000	7.782600	10.926160	2232.896424	2107.610755	2223.599922	-1434.322474				-505.000000	200.000000	0.000000	0.543330	0.178670	9.438480	-451.697608	1151.296052	-352.338501
145				900.000000	200.000000	0.000000	0.358720	0.686860	-1.433850	-65.672769	-84.362189	183.401314	299.023690	200.913994	0.000000	300.000000	200.000000	0.000000	7.660520	10.254720	2232.896424	2040.853853	2179.999924	-1495.357473				-505.000000	200.000000	0.000000	1.448880	-1.250690	16.517339	273.090141	426.933350	-177.535111
146				900.000000	200.000000	0.000000	0.358720	0.664340	-1.738000	-78.976832	-53.683509	171.332069	299.027907	200.953084	0.000000	300.000000	200.000000	0.000000	7.630000	9.949520	2231.370544	2126.684155	2169.099924	-1428.218974				-505.000000	200.000000	0.000000	3.078870	0.000000	4.719240	-462.886468	604.639072	-0.246310
147				900.000000	200.000000	0.000000	0.325090	0.596780	-1.738000	-113.923195	-143.486085	173.713739	299.086838	200.986938	0.000000	300.000000	200.000000	0.000000	7.050120	9.888480	2232.133484	2202.977757	2038.299929	-1379.390975				-505.000000	200.000000	0.000000	0.362220	-1.250690	3.146160	-1233.587578	1963.646473	292.504611
148				900.000000	200.000000	0.000000	0.291460	0.596780	-1.868350	-101.996647	-96.386247	190.616201	298.979058	200.944536	0.000000	300.000000	200.000000	0.000000	7.233240	11.383960	2231.370544	2107.610755	2278.099920	-1379.390975				-505.000000	200.000000	0.000000	1.267770	-0.536010	16.517339	-841.824591	-755.237750	-294.330588
149				900.000000	200.000000	0.000000	0.448400	0.698120	-1.303500	-137.443583	-88.176437	178.499557	298.979442	200.978360	0.000000	300.000000	200.000000	0.000000	7.446880	10.956680	2232.209778	2183.904357	2278.099920	-1483.150473				-505.000000	200.000000	0.000000	0.905550	-0.714680	-1.573080	651.524878	211.838040	292.969818
150				900.000000	200.000000	0.000000	0.437190	0.698120	-1.824900	-133.963223	-66.966027	137.546949	298.979233	200.910189	0.000000	300.000000	200.000000	0.000000	7.630000	11.078760	2231.752014	2031.317153	2278.099920	-1330.562976				-505.000000	200.000000	0.000000	0.543330	-1.786700	6.292320	355.654177	1286.851765	820.678337
151				900.000000	200.000000	0.000000	0.448400	0.675600	-1.477300	-86.284121	-27.223163	202.575214	299.067305	200.995483	0.000000	300.000000	200.000000	0.000000	7.538440	10.956680	2232.133484	2222.051158	2081.899927	-1330.562976				-505.000000	200.000000	0.000000	0.181110	0.714680	14.157719	-1229.598117	505.885388	-351.800849
152				900.000000	200.000000	0.000000	0.392350	0.641820	-1.564200	-140.032103	-75.493907	183.324586	299.037841	200.948648	0.000000	300.000000	200.000000	0.000000	7.324800	10.468360	2231.752014	2117.147455	2147.299925	-1348.873476				-505.000000	200.000000	0.000000	0.181110	1.965370	13.371180	1509.786255	-421.358237	354.315239
153				900.000000	200.000000	0.000000	0.414770	0.686860	-1.520750	-53.701206	-61.259661	166.475625	299.033056	200.935733	0.000000	300.000000	200.000000	0.000000	7.385840	10.163160	2231.980896	2088.537354	2158.199924	-1373.287475				-505.000000	200.000000	0.000000	3.441090	-0.357340	-0.786540	-1064.029584	985.656148	-0.614403
154				900.000000	200.000000	0.000000	0.381140	0.709380	-1.477300	-88.913591	-34.585336	193.037670	299.062005	200.918987	0.000000	300.000000	200.000000	0.000000	7.385840	10.498880	2231.141662	2050.390553	2092.799927	-1354.976975				-505.000000	200.000000	0.000000	2.716650	1.429360	0.000000	-492.589436	896.175577	118.627328
155				900.000000	200.000000	0.000000	0.246620	0.540480	-1.173150	-59.369021	-95.186271	152.055734	299.007960	201.009059	0.000000	300.000000	200.000000	0.000000	7.233240	10.468360	2230.455016	2250.661259	2212.699923	-1312.252476				-505.000000	200.000000	0.000000	1.267770	-0.178670	7.865400	-705.078101	711.243021	410.937711
156				900.000000	200.000000	0.000000	0.459610	0.551740	-1.520750	-119.573401	-47.908262	147.026228	299.009282	200.986365	0.000000	300.000000	200.000000	0.000000	7.446880	10.498880	2233.430482	2202.977757	2212.699923	-1318.355976				-505.000000	200.000000	0.000000	-0.362220	2.501380	15.730799	615.880974	1597.829490	-408.805903
157				900.000000	200.000000	0.000000	0.325090	0.461660	-1.346950	-62.794886	-67.860212	154.310797	299.091845	200.922725	0.000000	300.000000	200.000000	0.000000	7.630000	9.980040	2232.438660	2059.927254	2027.399929	-1495.357473				-505.000000	200.000000	0.000000	1.086660	1.608030	4.719240	-365.584574	725.187693	-703.490096
158				900.000000	200.000000	0.000000	0.538080	0.540480	-1.390400	-83.717274	-96.854612	173.440723	299.013724	200.909910	0.000000	300.000000	200.000000	0.000000	7.477400	10.193680	2232.438660	2031.317153	2201.799923	-1440.425974				-505.000000	200.000000	0.000000	1.992210	0.000000	8.651940	-462.571852	136.380704	234.817018
159				900.000000	200.000000	0.000000	0.381140	0.619300	-1.998700	-101.204316	-110.089983	166.447635	299.037578	200.995926	0.000000	300.000000	200.000000	0.000000	7.477400	11.536560	2231.141662	2222.051158	2147.299925	-1409.908474				-505.000000	200.000000	0.000000	0.905550	-0.357340	8.651940	-252.562492	467.274511	-235.387954
160				900.000000	200.000000	0.000000	0.369930	0.608040	-1.651100	-105.328419	-79.555804	173.677757	299.018036	200.978828	0.000000	300.000000	200.000000	0.000000	7.355320	11.109280	2231.141662	2183.904357	2190.899923	-1348.873476				-505.000000	200.000000	0.000000	1.992210	0.178670	8.651940	-1378.288546	268.950711	-234.966214
161				900.000000	200.000000	0.000000	0.369930	0.698120	-1.824900	-81.696331	-124.987899	168.942211	298.935749	200.892700	0.000000	300.000000	200.000000	0.000000	7.416360	11.048240	2232.743836	1993.170352	2376.199917	-1446.529474				-505.000000	200.000000	0.000000	1.811100	2.322710	4.719240	951.636734	-644.348243	60.803463
162				900.000000	200.000000	0.000000	0.448400	0.551740	-1.303500	-59.040377	-108.440316	180.773083	299.018339	200.914431	0.000000	300.000000	200.000000	0.000000	7.324800	10.376800	2231.828308	2040.853853	2190.899923	-1373.287475				-505.000000	200.000000	0.000000	0.724440	0.357340	7.865400	22.251875	876.689925	352.745752
163				900.000000	200.000000	0.000000	0.392350	0.641820	-1.303500	-119.659366	-106.132177	173.685945	299.013455	200.995619	0.000000	300.000000	200.000000	0.000000	7.141680	10.682000	2231.828308	2222.051158	2201.799923	-1422.115474				-505.000000	200.000000	0.000000	-0.905550	0.714680	14.944259	-303.007178	1233.742791	-469.202114
164				900.000000	200.000000	0.000000	0.291460	0.484180	-2.215950	-82.870447	-55.535219	200.150123	299.052655	200.969848	0.000000	300.000000	200.000000	0.000000	7.141680	10.712520	2232.133484	2164.830956	2114.599926	-1428.218974				-505.000000	200.000000	0.000000	-2.354430	0.178670	12.584640	-1030.525924	-399.756301	-293.362581
165				900.000000	200.000000	0.000000	0.358720	0.630560	-1.781450	-72.371847	-94.170860	166.481334	298.959803	200.914369	0.000000	300.000000	200.000000	0.000000	7.599480	10.163160	2231.980896	2040.853853	2321.699919	-1379.390975				-505.000000	200.000000	0.000000	0.362220	0.714680	1.573080	-72.444869	1302.289289	940.554832
166				900.000000	200.000000	0.000000	0.381140	0.653080	-1.564200	-87.301523	-29.438549	156.840410	299.027973	200.897462	0.000000	300.000000	200.000000	0.000000	7.416360	10.468360	2231.523132	2002.707052	2169.099924	-1342.769976				-505.000000	200.000000	0.000000	1.992210	-1.965370	7.865400	-1276.455325	-1188.572943	467.928276
167				900.000000	200.000000	0.000000	0.425980	0.596780	-1.346950	-61.251174	-77.080833	166.380237	299.042758	200.995619	0.000000	300.000000	200.000000	0.000000	7.599480	9.796920	2231.828308	2222.051158	2136.399925	-1293.941977				-505.000000	200.000000	0.000000	0.362220	0.536010	10.225020	-1124.908052	1559.218613	-469.473093
168				900.000000	200.000000	0.000000	0.369930	0.641820	-1.303500	-59.351413	-90.011012	168.889852	299.028339	200.952661	0.000000	300.000000	200.000000	0.000000	7.385840	10.163160	2232.362366	2126.684155	2169.099924	-1354.976975				-505.000000	200.000000	0.000000	1.267770	0.714680	15.730799	-1345.288272	1366.628794	-293.143684
169				900.000000	200.000000	0.000000	0.347510	0.698120	-1.955250	-81.831373	-68.217749	164.146118	298.920661	200.931524	0.000000	300.000000	200.000000	0.000000	7.813120	11.078760	2231.828308	2079.000654	2408.899916	-1361.080475				-505.000000	200.000000	0.000000	1.629990	2.501380	13.371180	-1121.547823	949.240120	119.731608
170				900.000000	200.000000	0.000000	0.459610	0.664340	-1.564200	-82.817306	-154.253223	149.540606	299.052688	200.969815	0.000000	300.000000	200.000000	0.000000	7.568960	11.078760	2232.209778	2164.830956	2114.599926	-1428.218974				-505.000000	200.000000	0.000000	0.905550	-0.178670	9.438480	-125.872245	864.238107	-117.730199
171				900.000000	200.000000	0.000000	0.347510	0.664340	-1.781450	-95.103967	-73.445353	183.391984	299.013353	200.995721	0.000000	300.000000	200.000000	0.000000	7.691040	10.956680	2231.599426	2222.051158	2201.799923	-1458.736474				-505.000000	200.000000	0.000000	2.354430	0.714680	18.090419	507.956528	503.215677	294.210370
172				900.000000	200.000000	0.000000	0.369930	0.563000	-1.824900	-83.240042	-23.668501	188.093830	298.974419	200.991312	0.000000	300.000000	200.000000	0.000000	7.385840	11.231360	2231.904602	2212.514458	2288.999920	-1373.287475				-505.000000	200.000000	0.000000	-0.181110	-0.357340	10.225020	-831.516655	1592.095510	-117.812824
173				900.000000	200.000000	0.000000	0.358720	0.743160	-1.824900	-31.595221	-68.800602	176.224692	299.155347	200.956867	0.000000	300.000000	200.000000	0.000000	7.721560	10.376800	2232.514954	2136.220856	1885.699934	-1330.562976				-505.000000	200.000000	0.000000	-1.811100	0.178670	4.719240	-915.339154	1695.951184	176.546742
174				900.000000	200.000000	0.000000	0.302670	0.495440	-1.477300	-77.620989	-82.013641	168.823400	298.999248	200.901212	0.000000	300.000000	200.000000	0.000000	7.355320	10.804080	2232.820130	2012.243752	2234.499922	-1354.976975				-505.000000	200.000000	0.000000	0.000000	-0.536010	6.292320	-263.562583	1187.158654	-0.508674
175				900.000000	200.000000	0.000000	0.459610	0.506700	-1.520750	-109.366558	-93.501992	185.538903	299.023456	200.948389	0.000000	300.000000	200.000000	0.000000	7.630000	10.285240	2232.362366	2117.147455	2179.999924	-1318.355976				-505.000000	200.000000	0.000000	0.362220	1.608030	9.438480	445.504979	-163.445055	-350.967549
176				900.000000	200.000000	0.000000	0.358720	0.563000	-1.564200	-62.867306	-48.779173	188.105444	299.047739	200.931428	0.000000	300.000000	200.000000	0.000000	6.989080	10.407320	2232.057190	2079.000654	2125.499926	-1324.459476				-505.000000	200.000000	0.000000	0.000000	-1.072020	6.292320	514.715465	524.308618	-177.249643
177				900.000000	200.000000	0.000000	0.369930	0.698120	-1.651100	-89.557334	-79.555804	188.219492	299.027973	200.965840	0.000000	300.000000	200.000000	0.000000	7.599480	9.827440	2231.523132	2155.294256	2169.099924	-1348.873476				-505.000000	200.000000	0.000000	2.716650	-1.072020	-2.359620	-296.688703	368.134827	-1.234679
178				900.000000	200.000000	0.000000	0.459610	0.641820	-1.520750	-111.843377	-98.567962	183.254904	299.042823	200.910096	0.000000	300.000000	200.000000	0.000000	6.958560	9.461200	2231.980896	2031.317153	2136.399925	-1373.287475				-505.000000	200.000000	0.000000	1.267770	1.072020	11.011560	65.748855	575.687308	529.612813
179				900.000000	200.000000	0.000000	0.493240	0.675600	-1.694550	-102.591313	-109.923151	156.745218	299.018339	200.965708	0.000000	300.000000	200.000000	0.000000	7.538440	9.705360	2231.828308	2155.294256	2190.899923	-1403.804975				-505.000000	200.000000	0.000000	1.992210	0.357340	10.225020	-556.639365	-262.822171	528.876627
180				900.000000	200.000000	0.000000	0.437190	0.664340	-1.955250	-71.160843	-66.844801	188.118395	298.983978	200.978694	0.000000	300.000000	200.000000	0.000000	7.019600	9.705360	2231.446838	2183.904357	2267.199921	-1287.838477				-505.000000	200.000000	0.000000	1.267770	0.536010	11.798100	-893.150202	574.940882	-58.336847
181				900.000000	200.000000	0.000000	0.280250	0.664340	-1.651100	-62.804683	-50.532932	176.232685	299.047739	201.059606	0.000000	300.000000	200.000000	0.000000	7.630000	11.048240	2232.057190	2365.101662	2125.499926	-1409.908474				-505.000000	200.000000	0.000000	0.000000	0.178670	13.371180	243.513020	-410.399271	411.378248
182				900.000000	200.000000	0.000000	0.336300	0.563000	-1.303500	-54.556160	-78.494188	154.393430	298.935276	200.961468	0.000000	300.000000	200.000000	0.000000	7.599480	11.048240	2231.752014	2145.757556	2376.199917	-1483.150473				-505.000000	200.000000	0.000000	0.724440	1.786700	6.292320	-7.199400	82.762734	236.614018
183				900.000000	200.000000	0.000000	0.493240	0.641820	-1.346950	-115.683850	-29.190900	175.991083	298.989070	200.935765	0.000000	300.000000	200.000000	0.000000	7.691040	11.628120	2231.904602	2088.537354	2256.299921	-1434.322474				-505.000000	200.000000	0.000000	2.535540	1.429360	11.798100	-607.461590	763.368138	-233.822775
184				900.000000	200.000000	0.000000	0.358720	0.630560	-1.433850	-100.155444	-38.768459	173.710314	298.959661	200.995687	0.000000	300.000000	200.000000	0.000000	6.989080	10.987200	2231.675720	2222.051158	2321.699919	-1354.976975				-505.000000	200.000000	0.000000	2.535540	-1.429360	4.719240	-896.825047	-953.324119	644.625779
185				900.000000	200.000000	0.000000	0.414770	0.585520	-1.173150	-57.514274	-61.582929	173.610359	299.042496	200.927504	0.000000	300.000000	200.000000	0.000000	7.233240	10.834600	2231.217956	2069.463954	2136.399925	-1409.908474				-505.000000	200.000000	0.000000	0.000000	1.072020	11.798100	-860.716237	253.943618	235.993742
186				900.000000	200.000000	0.000000	0.403560	0.484180	-1.564200	-46.010462	-106.351354	185.576027	298.984637	200.931078	0.000000	300.000000	200.000000	0.000000	7.385840	10.559920	2232.896424	2079.000654	2267.199921	-1477.046973				-505.000000	200.000000	0.000000	0.543330	1.608030	6.292320	908.517294	1419.421773	295.203047
187				900.000000	200.000000	0.000000	0.493240	0.641820	-1.433850	-115.773879	-145.627392	178.400743	299.042987	200.965477	0.000000	300.000000	200.000000	0.000000	7.599480	10.620960	2232.362366	2155.294256	2136.399925	-1373.287475				-505.000000	200.000000	0.000000	0.362220	-0.357340	9.438480	-599.947574	1029.685010	469.584696
188				900.000000	200.000000	0.000000	0.538080	0.450400	-1.694550	-67.639216	-81.373843	185.405249	299.047837	200.931333	0.000000	300.000000	200.000000	0.000000	7.507920	10.559920	2232.286072	2079.000654	2125.499926	-1263.424477				-505.000000	200.000000	0.000000	2.173320	1.965370	7.078860	-691.221166	1585.184672	589.132257
189				900.000000	200.000000	0.000000	0.269040	0.630560	-1.955250	-36.367131	-135.909933	197.899824	299.072125	200.922914	0.000000	300.000000	200.000000	0.000000	7.599480	10.895640	2231.980896	2059.927254	2070.999928	-1324.459476				-505.000000	200.000000	0.000000	-0.362220	-0.536010	6.292320	662.965432	678.796556	-646.664781
190				900.000000	200.000000	0.000000	0.381140	0.529220	-1.607650	-64.303380	-74.991870	154.315560	298.999042	200.867220	0.000000	300.000000	200.000000	0.000000	8.087800	9.583280	2232.362366	1935.950150	2234.499922	-1330.562976				-505.000000	200.000000	0.000000	2.897760	1.429360	4.719240	-260.579893	1941.298111	-938.780937
191				900.000000	200.000000	0.000000	0.369930	0.506700	-1.042800	-68.666100	-115.583313	147.077250	299.004095	200.931142	0.000000	300.000000	200.000000	0.000000	7.477400	10.193680	2232.743836	2079.000654	2223.599922	-1342.769976				-505.000000	200.000000	0.000000	1.992210	1.786700	6.292320	-702.095411	-1187.080090	823.953583
192				900.000000	200.000000	0.000000	0.347510	0.619300	-1.173150	-36.020562	-99.340922	180.940436	299.062229	200.961501	0.000000	300.000000	200.000000	0.000000	7.630000	11.109280	2231.675720	2145.757556	2092.799927	-1397.701475				-505.000000	200.000000	0.000000	0.724440	0.178670	14.157719	-451.320068	-587.551567	-352.352989
193				900.000000	200.000000	0.000000	0.414770	0.630560	-1.216600	-55.704541	-71.674460	171.242586	299.038137	200.973988	0.000000	300.000000	200.000000	0.000000	7.294280	11.658640	2232.438660	2174.367657	2147.299925	-1416.011974				-505.000000	200.000000	0.000000	0.543330	-0.178670	12.584640	-473.068558	-309.959734	117.275173
194				900.000000	200.000000	0.000000	0.302670	0.517960	-1.303500	-56.410907	-107.505125	127.880122	298.959732	200.901612	0.000000	300.000000	200.000000	0.000000	7.660520	11.292400	2231.828308	2012.243752	2321.699919	-1403.804975				-505.000000	200.000000	0.000000	0.905550	0.893350	-2.359620	748.763850	1538.284540	-645.409740
195				900.000000	200.000000	0.000000	0.269040	0.776940	-1.781450	-58.302858	-60.082018	183.577996	299.018271	200.982867	0.000000	300.000000	200.000000	0.000000	7.660520	10.895640	2231.675720	2193.441057	2190.899923	-1544.185472				-505.000000	200.000000	0.000000	0.181110	1.608030	0.000000	-713.410118	1579.881122	-115.976666
196				900.000000	200.000000	0.000000	0.358720	0.664340	-1.303500	-90.588281	-150.341023	171.332069	299.018271	201.008507	0.000000	300.000000	200.000000	0.000000	7.233240	10.895640	2231.675720	2250.661259	2190.899923	-1361.080475				-505.000000	200.000000	0.000000	1.086660	0.893350	8.651940	-640.147248	854.025568	-57.983242
197				900.000000	200.000000	0.000000	0.605340	0.619300	-1.607650	-72.655477	-134.884126	180.673324	298.984429	201.059425	0.000000	300.000000	200.000000	0.000000	7.416360	10.132640	2232.438660	2365.101662	2267.199921	-1342.769976				-505.000000	200.000000	0.000000	2.897760	1.786700	10.225020	-122.700786	-980.467035	118.951955
198				900.000000	200.000000	0.000000	0.403560	0.517960	-1.173150	-60.296395	-147.242790	190.426763	298.999042	200.884308	0.000000	300.000000	200.000000	0.000000	7.324800	10.590440	2232.362366	1974.096951	2234.499922	-1287.838477				-505.000000	200.000000	0.000000	2.535540	-0.357340	14.944259	1253.548918	1953.512498	-822.959340
199				900.000000	200.000000	0.000000	0.381140	0.619300	-1.042800	-80.111352	-136.308820	176.086275	298.989691	200.977892	0.000000	300.000000	200.000000	0.000000	7.752080	10.468360	2233.277894	2183.904357	2256.299921	-1416.011974				-505.000000	200.000000	0.000000	1.267770	1.608030	1.573080	-713.284272	717.214433	-351.039993
200				900.000000	200.000000	0.000000	0.403560	0.641820	-1.433850	-31.342744	-111.538550	173.674332	298.979477	200.922788	0.000000	300.000000	200.000000	0.000000	7.599480	9.888480	2232.286072	2059.927254	2278.099920	-1385.494475				-505.000000	200.000000	0.000000	1.086660	0.893350	8.651940	-640.147248	456.315546	470.713646
201				900.000000	200.000000	0.000000	0.403560	0.630560	-0.869000	-103.590790	-91.799980	180.892840	299.037742	201.000029	0.000000	300.000000	200.000000	0.000000	7.416360	9.980040	2231.523132	2231.587858	2147.299925	-1361.080475				-505.000000	200.000000	0.000000	2.897760	-0.357340	11.011560	210.890285	-318.363425	410.637754
202				900.000000	200.000000	0.000000	0.414770	0.596780	-1.607650	-45.439139	-96.640633	176.030491	299.096450	200.965741	0.000000	300.000000	200.000000	0.000000	7.721560	10.834600	2231.752014	2155.294256	2016.499929	-1391.597975				-505.000000	200.000000	0.000000	-1.992210	-0.178670	2.359620	-358.070558	648.589370	-176.242477
203				900.000000	200.000000	0.000000	0.470820	0.664340	-1.651100	-127.133167	-83.710454	159.167633	298.984012	200.982934	0.000000	300.000000	200.000000	0.000000	7.660520	11.109280	2231.523132	2193.441057	2267.199921	-1342.769976				-505.000000	200.000000	0.000000	0.905550	3.037390	11.011560	-626.038621	597.605239	-819.607342
204				900.000000	200.000000	0.000000	0.515660	0.686860	-1.477300	-113.964146	-121.180389	176.009743	298.911340	200.995211	0.000000	300.000000	200.000000	0.000000	7.996240	11.048240	2232.743836	2222.051158	2430.699915	-1409.908474				-505.000000	200.000000	0.000000	1.267770	0.357340	9.438480	1643.801748	709.750168	235.214089
205				900.000000	200.000000	0.000000	0.448400	0.743160	-1.346950	-51.202716	-93.201998	168.902803	298.988862	200.970147	0.000000	300.000000	200.000000	0.000000	7.507920	11.200840	2231.446838	2164.830956	2256.299921	-1348.873476				-505.000000	200.000000	0.000000	0.543330	1.250690	16.517339	-1196.975382	84.018156	-410.065252
206				900.000000	200.000000	0.000000	0.482030	0.664340	-1.651100	-78.886804	-109.501932	176.023640	299.027807	200.948908	0.000000	300.000000	200.000000	0.000000	7.782600	11.078760	2231.141662	2117.147455	2169.099924	-1348.873476				-505.000000	200.000000	0.000000	0.905550	0.893350	9.438480	-1450.796338	-461.461967	177.007641
207				900.000000	200.000000	0.000000	0.437190	0.517960	-1.520750	-108.902871	-67.248886	166.295321	298.984394	200.871492	0.000000	300.000000	200.000000	0.000000	7.813120	10.498880	2232.362366	1945.486851	2267.199921	-1416.011974				-505.000000	200.000000	0.000000	1.448880	-0.178670	-0.786540	-1169.034264	-86.925297	352.179124
208				900.000000	200.000000	0.000000	0.448400	0.484180	-1.520750	-118.334992	-62.644544	151.794331	299.033486	200.999380	0.000000	300.000000	200.000000	0.000000	7.599480	10.498880	2232.972718	2231.587858	2158.199924	-1324.459476				-505.000000	200.000000	0.000000	1.267770	-0.714680	7.078860	-1895.735008	-348.570611	234.196742
209				900.000000	200.000000	0.000000	0.392350	0.585520	-1.303500	-121.977800	-101.066207	163.994946	298.974489	200.931428	0.000000	300.000000	200.000000	0.000000	7.416360	10.407320	2232.057190	2079.000654	2288.999920	-1342.769976				-505.000000	200.000000	0.000000	2.354430	2.144040	11.798100	-332.584300	376.617082	-174.385956
210				900.000000	200.000000	0.000000	0.280250	0.653080	-1.390400	-91.141996	-101.435082	161.764252	299.028339	200.986837	0.000000	300.000000	200.000000	0.000000	7.324800	10.407320	2232.362366	2202.977757	2169.099924	-1336.666476				-505.000000	200.000000	0.000000	2.716650	0.714680	2.359620	275.066060	761.366290	-763.212383
211				900.000000	200.000000	0.000000	0.403560	0.495440	-1.607650	-81.776562	-10.057517	156.670578	298.960158	200.896971	0.000000	300.000000	200.000000	0.000000	6.928040	10.132640	2232.743836	2002.707052	2321.699919	-1367.183975				-505.000000	200.000000	0.000000	0.905550	1.250690	-0.786540	1349.592349	-716.898438	-175.117835
212				900.000000	200.000000	0.000000	0.403560	0.574260	-1.651100	-46.411526	-101.204567	171.201841	298.960087	200.888489	0.000000	300.000000	200.000000	0.000000	7.324800	9.980040	2232.591248	1983.633652	2321.699919	-1293.941977				-505.000000	200.000000	0.000000	0.905550	0.357340	3.146160	-93.941666	-190.350540	59.010770
213				900.000000	200.000000	0.000000	0.448400	0.574260	-1.738000	-90.727387	-133.366081	175.974707	299.077544	200.982162	0.000000	300.000000	200.000000	0.000000	7.446880	9.613800	2233.277894	2193.441057	2060.099928	-1312.252476				-505.000000	200.000000	0.000000	3.259980	1.429360	11.011560	550.635505	-472.851363	-292.624829
214				900.000000	200.000000	0.000000	0.403560	0.608040	-1.651100	-73.164178	-75.874717	135.088355	299.057442	200.982766	0.000000	300.000000	200.000000	0.000000	7.477400	11.353440	2231.904602	2193.441057	2103.699926	-1373.287475				-505.000000	200.000000	0.000000	0.724440	-0.714680	3.932700	-158.746672	-47.567994	-588.177173
215				900.000000	200.000000	0.000000	0.425980	0.686860	-0.869000	-101.272356	-118.053086	156.825371	298.960158	200.969583	0.000000	300.000000	200.000000	0.000000	7.385840	11.017720	2232.743836	2164.830956	2321.699919	-1354.976975				-505.000000	200.000000	0.000000	1.629990	0.357340	2.359620	369.259419	2020.250149	-293.511777
216				900.000000	200.000000	0.000000	0.504450	0.754420	-1.520750	-26.795904	-105.480443	164.035887	299.033089	200.944246	0.000000	300.000000	200.000000	0.000000	7.538440	10.468360	2232.057190	2107.610755	2158.199924	-1440.425974				-505.000000	200.000000	0.000000	1.448880	2.322710	7.865400	-553.719598	1628.274107	178.320637
217				900.000000	200.000000	0.000000	0.470820	0.472920	-1.086250	-70.102174	-89.301735	171.037913	299.022888	200.961764	0.000000	300.000000	200.000000	0.000000	7.477400	11.017720	2231.065368	2145.757556	2179.999924	-1458.736474				-505.000000	200.000000	0.000000	-0.905550	0.536010	10.225020	-661.644045	45.091284	529.278005
218				900.000000	200.000000	0.000000	0.504450	0.686860	-1.911800	-46.065274	-160.842436	183.250337	299.017600	200.996369	0.000000	300.000000	200.000000	0.000000	7.385840	10.712520	2230.149840	2222.051158	2190.899923	-1361.080475				-505.000000	200.000000	0.000000	0.181110	0.178670	7.865400	243.072557	909.566821	411.363760
219				900.000000	200.000000	0.000000	0.459610	0.540480	-1.738000	-55.933676	-62.904130	173.522018	299.067241	200.961369	0.000000	300.000000	200.000000	0.000000	7.935200	10.773560	2231.980896	2145.757556	2081.899927	-1367.183975				-505.000000	200.000000	0.000000	-0.543330	0.714680	11.798100	-1461.418890	-641.169537	705.650882
220				900.000000	200.000000	0.000000	0.403560	0.653080	-1.433850	-115.310192	-60.878850	142.359222	298.925581	200.935765	0.000000	300.000000	200.000000	0.000000	7.446880	10.498880	2231.904602	2088.537354	2397.999916	-1379.390975				-505.000000	200.000000	0.000000	0.724440	-0.178670	5.505780	-357.818865	1011.499212	-117.715710
221				900.000000	200.000000	0.000000	0.448400	0.551740	-1.346950	-87.229103	-62.806178	159.086142	299.052202	200.901921	0.000000	300.000000	200.000000	0.000000	7.294280	10.590440	2231.065368	2012.243752	2114.599926	-1434.322474				-505.000000	200.000000	0.000000	-0.724440	0.357340	10.225020	1180.600664	1094.692377	-704.532113
222				900.000000	200.000000	0.000000	0.482030	0.630560	-1.738000	-84.388423	-43.563505	163.943925	299.047642	200.940070	0.000000	300.000000	200.000000	0.000000	7.263760	10.437840	2231.828308	2098.074055	2125.499926	-1422.115474				-505.000000	200.000000	0.000000	1.992210	1.072020	6.292320	-282.076690	403.759998	-469.094819
223				900.000000	200.000000	0.000000	0.358720	0.619300	-1.433850	-68.454890	-53.966369	185.748143	298.993885	200.931555	0.000000	300.000000	200.000000	0.000000	7.233240	9.888480	2231.752014	2079.000654	2245.399921	-1452.632974				-505.000000	200.000000	0.000000	0.905550	0.357340	1.573080	253.380493	-586.567710	-175.965624
224				900.000000	200.000000	0.000000	0.392350	0.686860	-1.781450	-138.402426	-95.555744	164.089192	299.018406	200.858823	0.000000	300.000000	200.000000	0.000000	7.477400	10.712520	2231.980896	1916.876750	2190.899923	-1416.011974				-505.000000	200.000000	0.000000	2.354430	-0.536010	18.876959	-725.819820	502.469251	175.535268
225				900.000000	200.000000	0.000000	0.437190	0.585520	-1.477300	-110.096266	-112.883024	154.309851	299.057442	200.982766	0.000000	300.000000	200.000000	0.000000	7.355320	10.743040	2231.904602	2193.441057	2103.699926	-1342.769976				-505.000000	200.000000	0.000000	0.362220	1.786700	8.651940	456.253377	-295.268636	354.131193
226				900.000000	200.000000	0.000000	0.369930	0.596780	-1.868350	-85.914526	-94.551671	166.438305	299.042529	201.000132	0.000000	300.000000	200.000000	0.000000	7.599480	11.017720	2231.294250	2231.587858	2136.399925	-1300.045476				-505.000000	200.000000	0.000000	2.173320	-0.178670	14.157719	-125.494706	1445.896826	234.632971
227				900.000000	200.000000	0.000000	0.504450	0.630560	-1.520750	-64.060701	-54.820743	183.197978	299.018003	200.983136	0.000000	300.000000	200.000000	0.000000	7.630000	11.017720	2231.065368	2193.441057	2190.899923	-1391.597975				-505.000000	200.000000	0.000000	0.724440	-0.714680	7.865400	-1432.408077	1141.829940	-176.968483
228				900.000000	200.000000	0.000000	0.459610	0.574260	-1.607650	-94.612875	-83.289235	192.830714	299.008096	201.000371	0.000000	300.000000	200.000000	0.000000	7.843640	11.383960	2230.760192	2231.587858	2212.699923	-1452.632974				-505.000000	200.000000	0.000000	-0.181110	0.536010	11.011560	-429.949118	-1590.331092	411.731853
229				900.000000	200.000000	0.000000	0.504450	0.653080	-1.520750	-95.297569	-135.876263	171.170621	299.023423	200.978326	0.000000	300.000000	200.000000	0.000000	7.782600	11.689160	2232.286072	2183.904357	2179.999924	-1336.666476				-505.000000	200.000000	0.000000	-0.543330	-1.072020	14.157719	399.528695	549.721250	-59.717979
230				900.000000	200.000000	0.000000	0.470820	0.709380	-1.520750	-52.773833	-83.831680	183.306122	298.998769	200.935829	0.000000	300.000000	200.000000	0.000000	7.507920	10.804080	2231.752014	2088.537354	2234.499922	-1373.287475				-505.000000	200.000000	0.000000	0.905550	0.357340	-0.786540	-441.704287	78.521606	-410.942019
231				900.000000	200.000000	0.000000	0.470820	0.765680	-1.042800	-70.062894	-89.342143	200.226101	299.087150	200.960975	0.000000	300.000000	200.000000	0.000000	7.233240	10.651480	2232.896424	2145.757556	2038.299929	-1318.355976				-505.000000	200.000000	0.000000	1.267770	2.322710	18.876959	-437.022671	833.363059	-115.385367
232				900.000000	200.000000	0.000000	0.414770	0.630560	-1.346950	-79.962765	-117.146964	178.471567	298.969817	200.918422	0.000000	300.000000	200.000000	0.000000	7.691040	10.346280	2232.514954	2050.390553	2299.899920	-1373.287475				-505.000000	200.000000	0.000000	2.354430	0.714680	6.292320	-1461.859352	514.412074	294.210370
233				900.000000	200.000000	0.000000	0.325090	0.529220	-1.303500	-124.296234	-83.098531	154.373628	299.008401	200.944504	0.000000	300.000000	200.000000	0.000000	7.874160	10.010560	2231.446838	2107.610755	2212.699923	-1391.597975				-505.000000	200.000000	0.000000	2.897760	-1.072020	3.146160	-296.248241	219.380869	174.983128
234				900.000000	200.000000	0.000000	0.358720	0.337800	-1.129700	-115.916732	-74.513108	183.076688	299.047870	200.961205	0.000000	300.000000	200.000000	0.000000	7.355320	10.010560	2232.362366	2145.757556	2125.499926	-1361.080475				-505.000000	200.000000	0.000000	-0.724440	-0.714680	7.865400	-505.880062	699.221634	-118.108473
235				900.000000	200.000000	0.000000	0.347510	0.608040	-1.607650	-101.262875	-83.738927	195.387925	299.008639	200.991278	0.000000	300.000000	200.000000	0.000000	7.233240	10.346280	2231.980896	2212.514458	2212.699923	-1306.148976				-505.000000	200.000000	0.000000	2.354430	0.357340	11.011560	22.503568	1703.063581	176.383057
236				900.000000	200.000000	0.000000	0.358720	0.574260	-1.694550	-86.661843	-84.119738	188.115916	299.062678	200.909785	0.000000	300.000000	200.000000	0.000000	7.568960	9.461200	2232.743836	2031.317153	2092.799927	-1373.287475				-505.000000	200.000000	0.000000	2.354430	0.357340	6.292320	369.574035	514.412074	-704.778423
237				900.000000	200.000000	0.000000	0.403560	0.641820	-1.042800	-131.450872	-106.836256	161.626031	299.013387	200.952954	0.000000	300.000000	200.000000	0.000000	7.416360	10.315760	2231.675720	2126.684155	2201.799923	-1324.459476				-505.000000	200.000000	0.000000	0.362220	-0.893350	6.292320	-864.265236	502.390687	351.587825
238				900.000000	200.000000	0.000000	0.459610	0.563000	-1.390400	-70.728309	-22.699638	147.036700	299.033387	200.990940	0.000000	300.000000	200.000000	0.000000	7.019600	11.017720	2232.743836	2212.514458	2158.199924	-1318.355976				-505.000000	200.000000	0.000000	-0.362220	2.144040	7.078860	-332.961839	-912.789958	-291.656822
239				900.000000	200.000000	0.000000	0.414770	0.686860	-1.607650	-93.996537	-76.376754	183.343246	298.998426	200.970346	0.000000	300.000000	200.000000	0.000000	7.385840	11.383960	2230.989074	2164.830956	2234.499922	-1434.322474				-505.000000	200.000000	0.000000	2.173320	1.429360	5.505780	-376.332972	791.257481	-410.026094
240				900.000000	200.000000	0.000000	0.504450	0.709380	-1.694550	-40.892299	-150.912538	161.584340	299.047512	200.978661	0.000000	300.000000	200.000000	0.000000	7.904680	11.383960	2231.523132	2183.904357	2125.499926	-1342.769976				-505.000000	200.000000	0.000000	-0.362220	2.144040	5.505780	245.992324	-513.587083	2.063672
241				900.000000	200.000000	0.000000	0.448400	0.585520	-0.912450	-101.470021	-48.012353	147.069257	298.999213	200.982397	0.000000	300.000000	200.000000	0.000000	7.507920	11.231360	2232.743836	2193.441057	2234.499922	-1416.011974				-505.000000	200.000000	0.000000	0.543330	1.608030	6.292320	-944.538737	-2159.968425	236.458949
242				900.000000	200.000000	0.000000	0.504450	0.506700	-1.564200	-85.288391	-85.176155	146.937887	298.988897	200.991482	0.000000	300.000000	200.000000	0.000000	7.752080	10.743040	2231.523132	2212.514458	2256.299921	-1373.287475				-505.000000	200.000000	0.000000	0.543330	-0.357340	11.798100	-1642.102822	1149.056773	-529.079470
243				900.000000	200.000000	0.000000	0.414770	0.574260	-1.346950	-130.527562	-112.080994	149.503286	299.081641	200.953084	0.000000	300.000000	200.000000	0.000000	7.599480	10.773560	2231.370544	2126.684155	2049.199928	-1361.080475				-505.000000	200.000000	0.000000	1.267770	1.072020	4.719240	412.693475	1377.078764	-116.572272
244				900.000000	200.000000	0.000000	0.414770	0.517960	-1.651100	-36.668370	-71.270375	175.957188	298.964333	200.970246	0.000000	300.000000	200.000000	0.000000	7.660520	10.895640	2231.217956	2164.830956	2310.799919	-1397.701475				-505.000000	200.000000	0.000000	1.086660	0.893350	7.865400	-1335.106183	589.631979	470.713646
245				900.000000	200.000000	0.000000	0.425980	0.596780	-1.173150	-85.194299	-62.044557	166.380237	298.983943	200.923167	0.000000	300.000000	200.000000	0.000000	7.111160	10.498880	2231.370544	2059.927254	2267.199921	-1501.460973				-505.000000	200.000000	0.000000	0.181110	-0.893350	-2.359620	640.650634	256.420328	57.881821
246				900.000000	200.000000	0.000000	0.403560	0.630560	-1.738000	-112.532135	-80.859870	168.844540	299.042529	200.910376	0.000000	300.000000	200.000000	0.000000	7.568960	9.827440	2231.294250	2031.317153	2136.399925	-1348.873476				-505.000000	200.000000	0.000000	0.905550	1.250690	9.438480	-39.381672	-1787.162040	-175.117835
247				900.000000	200.000000	0.000000	0.526870	0.664340	-1.173150	-22.104225	-106.726967	180.796506	299.042627	200.935925	0.000000	300.000000	200.000000	0.000000	7.416360	10.346280	2231.523132	2088.537354	2136.399925	-1422.115474				-505.000000	200.000000	0.000000	1.267770	-0.536010	9.438480	-1189.838905	3493.720322	-411.818786
248				900.000000	200.000000	0.000000	0.347510	0.608040	-1.346950	-48.725897	-58.651528	195.387925	299.120810	200.897431	0.000000	300.000000	200.000000	0.000000	7.721560	11.139800	2231.599426	2002.707052	1961.999931	-1348.873476				-505.000000	200.000000	0.000000	-2.173320	-0.178670	13.371180	-125.557629	1709.658424	-58.739791
249				900.000000	200.000000	0.000000	0.369930	0.608040	-1.868350	-25.142886	-64.155852	149.581156	298.989381	200.931205	0.000000	300.000000	200.000000	0.000000	7.385840	11.414480	2232.591248	2079.000654	2256.299921	-1385.494475				-505.000000	200.000000	0.000000	-0.362220	-2.144040	6.292320	-1171.576491	546.226549	-883.167196
250				900.000000	200.000000	0.000000	0.425980	0.698120	-0.782100	-76.595460	-102.935993	192.980744	299.042692	200.931587	0.000000	300.000000	200.000000	0.000000	7.782600	11.048240	2231.675720	2079.000654	2136.399925	-1379.390975				-505.000000	200.000000	0.000000	-0.543330	0.536010	6.292320	1191.097369	1617.745573	-58.191959
251				900.000000	200.000000	0.000000	0.336300	0.585520	-1.520750	-53.853857	-78.292146	164.053014	298.998632	201.025706	0.000000	300.000000	200.000000	0.000000	7.355320	11.048240	2231.446838	2288.808060	2234.499922	-1361.080475	-503.515110	167.157160	0.000000	-505.000000	200.000000	0.000000	0.181110	0.357340	20.450039	-671.637365	-30.366053	-763.348656
252				900.000000	200.000000	0.000000	0.504450	0.799460	-1.738000	-37.227819	-69.816611	205.041996	299.047349	200.983103	0.000000	300.000000	200.000000	0.000000	7.294280	10.743040	2231.141662	2193.441057	2125.499926	-1416.011974				-505.000000	200.000000	0.000000	0.181110	1.608030	9.438480	-133.575031	1173.213983	-350.953060
253				900.000000	200.000000	0.000000	0.448400	0.641820	-1.129700	-67.212416	-98.470010	192.905158	298.930246	200.974421	0.000000	300.000000	200.000000	0.000000	7.294280	10.437840	2231.446838	2174.367657	2387.099916	-1452.632974				-505.000000	200.000000	0.000000	-1.267770	1.429360	6.292320	-28.822043	733.591383	-57.286214
254				900.000000	200.000000	0.000000	0.594130	0.664340	-1.303500	-86.567751	-23.254019	185.546145	298.940558	200.944020	0.000000	300.000000	200.000000	0.000000	7.507920	10.468360	2232.591248	2107.610755	2365.299917	-1452.632974				-505.000000	200.000000	0.000000	0.181110	-0.178670	9.438480	-1515.664268	-19.916083	-0.184047
255				900.000000	200.000000	0.000000	0.313880	0.675600	-1.390400	-21.865609	-77.490116	193.075936	298.988759	200.974521	0.000000	300.000000	200.000000	0.000000	7.355320	9.522240	2231.217956	2174.367657	2256.299921	-1409.908474	-503.055776	172.803998	0.000000	-505.000000	200.000000	0.000000	0.362220	-0.357340	22.023119	-598.940803	-42.817871	-176.600389
256				900.000000	200.000000	0.000000	0.269040	0.754420	-1.303500	-34.611894	-95.988301	178.737733	298.984464	200.982498	0.000000	300.000000	200.000000	0.000000	7.660520	10.315760	2232.514954	2193.441057	2267.199921	-1373.287475				-505.000000	200.000000	0.000000	3.259980	0.000000	14.944259	117.011543	-211.443481	-411.469489
257				900.000000	200.000000	0.000000	0.257830	0.608040	-1.303500	-64.763003	-105.658613	185.842193	298.979372	200.914338	0.000000	300.000000	200.000000	0.000000	7.630000	10.743040	2232.057190	2040.853853	2278.099920	-1397.701475				-505.000000	200.000000	0.000000	0.362220	0.178670	1.573080	-1031.406849	-288.550798	176.372876
258				900.000000	200.000000	0.000000	0.358720	0.563000	-1.651100	-103.162636	-114.555966	151.960542	299.062358	200.897278	0.000000	300.000000	200.000000	0.000000	7.385840	11.139800	2231.980896	2002.707052	2092.799927	-1373.287475				-505.000000	200.000000	0.000000	0.181110	-0.536010	0.786540	-1306.347063	1313.994681	-235.499557
259				900.000000	200.000000	0.000000	0.325090	0.675600	-1.346950	-82.128548	-22.266483	154.509761	298.989312	200.948356	0.000000	300.000000	200.000000	0.000000	7.721560	10.895640	2232.438660	2117.147455	2256.299921	-1416.011974				-505.000000	200.000000	0.000000	1.448880	0.893350	5.505780	54.497071	2028.223408	-234.244516
260				900.000000	200.000000	0.000000	0.369930	0.563000	-1.303500	-82.699872	-120.406831	178.455190	299.038137	200.948356	0.000000	300.000000	200.000000	0.000000	7.233240	11.628120	2232.438660	2117.147455	2147.299925	-1391.597975				-505.000000	200.000000	0.000000	1.811100	1.072020	5.505780	1107.652409	-1307.944706	-175.359837
261				900.000000	200.000000	0.000000	0.381140	0.551740	-1.390400	-75.212526	-141.051522	154.336504	299.072061	200.867428	0.000000	300.000000	200.000000	0.000000	7.385840	10.834600	2231.828308	1935.950150	2070.999928	-1373.287475				-505.000000	200.000000	0.000000	1.629990	0.893350	0.786540	-293.328474	-99.377116	59.461489
262				900.000000	200.000000	0.000000	0.358720	0.472920	-1.303500	-94.450426	-49.021624	149.467108	299.013657	200.909972	0.000000	300.000000	200.000000	0.000000	7.416360	10.346280	2232.286072	2031.317153	2201.799923	-1300.045476				-505.000000	200.000000	0.000000	2.354430	0.714680	11.011560	391.574217	642.503523	-528.207011
263				900.000000	200.000000	0.000000	0.560500	0.619300	-2.085600	-81.191693	-86.999392	197.587399	299.057506	200.961336	0.000000	300.000000	200.000000	0.000000	7.599480	11.536560	2232.057190	2145.757556	2103.699926	-1342.769976				-505.000000	200.000000	0.000000	1.811100	0.714680	7.078860	391.259601	-514.017515	-234.443051
264				900.000000	200.000000	0.000000	0.403560	0.574260	-1.173150	-57.977961	-76.319211	192.888782	299.067114	200.961501	0.000000	300.000000	200.000000	0.000000	7.935200	10.559920	2231.675720	2145.757556	2081.899927	-1324.459476				-505.000000	200.000000	0.000000	1.448880	-0.536010	15.730799	-1189.335520	-500.310274	-0.624584
265				900.000000	200.000000	0.000000	0.313880	0.551740	-1.520750	-119.573401	-122.962620	139.948224	298.940196	200.944343	0.000000	300.000000	200.000000	0.000000	7.202720	10.743040	2231.828308	2107.610755	2365.299917	-1403.804975				-505.000000	200.000000	0.000000	0.905550	-1.608030	5.505780	366.402575	735.400232	703.330719
266				900.000000	200.000000	0.000000	0.381140	0.754420	-1.390400	-62.845634	-75.193913	176.211937	299.077450	200.960909	0.000000	300.000000	200.000000	0.000000	7.538440	10.346280	2233.049012	2145.757556	2060.099928	-1373.287475				-505.000000	200.000000	0.000000	0.181110	0.000000	16.517339	-1735.918641	-26.633921	-528.711377
267				900.000000	200.000000	0.000000	0.313880	0.529220	-1.042800	-103.923498	-103.143234	180.891502	299.047609	200.923009	0.000000	300.000000	200.000000	0.000000	7.294280	10.346280	2231.752014	2059.927254	2125.499926	-1354.976975				-505.000000	200.000000	0.000000	0.905550	-0.357340	11.798100	95.137207	-861.411268	-117.899757
268				900.000000	200.000000	0.000000	0.369930	0.529220	-1.216600	-96.062494	-49.564069	151.917513	299.013286	200.931683	0.000000	300.000000	200.000000	0.000000	7.294280	10.071600	2231.446838	2079.000654	2201.799923	-1428.218974				-505.000000	200.000000	0.000000	3.622200	-0.178670	11.011560	-1515.538421	1361.210808	-176.691630
269				900.000000	200.000000	0.000000	0.313880	0.619300	-1.868350	-101.069273	-127.705322	180.975277	298.935021	200.961698	0.000000	300.000000	200.000000	0.000000	6.867000	9.919000	2231.217956	2145.757556	2376.199917	-1379.390975				-505.000000	200.000000	0.000000	0.543330	1.250690	3.146160	-850.597071	-963.852653	294.863932
270				900.000000	200.000000	0.000000	0.325090	0.540480	-1.477300	-67.725181	-123.464656	183.300021	298.950753	200.939363	0.000000	300.000000	200.000000	0.000000	7.385840	10.651480	2233.506776	2098.074055	2343.499918	-1391.597975				-505.000000	200.000000	0.000000	0.543330	0.714680	-3.146160	390.441599	632.958846	-528.062123
271				900.000000	200.000000	0.000000	0.381140	0.495440	-1.129700	-93.342996	-85.568304	173.561425	299.062165	200.957293	0.000000	300.000000	200.000000	0.000000	7.568960	11.292400	2231.523132	2136.220856	2092.799927	-1379.390975				-505.000000	200.000000	0.000000	0.000000	1.965370	7.078860	-691.221166	1318.982235	-585.575850
272				900.000000	200.000000	0.000000	0.358720	0.608040	-1.390400	-97.017274	-104.666477	164.050730	299.062614	200.965378	0.000000	300.000000	200.000000	0.000000	6.805960	11.200840	2232.591248	2155.294256	2092.799927	-1306.148976				-505.000000	200.000000	0.000000	1.992210	-0.178670	0.786540	-474.012406	-121.295047	-117.817132
273				900.000000	200.000000	0.000000	0.381140	0.619300	-1.868350	-60.863971	-69.683449	205.002197	299.086526	200.978728	0.000000	300.000000	200.000000	0.000000	7.721560	10.620960	2231.370544	2183.904357	2038.299929	-1428.218974				-505.000000	200.000000	0.000000	1.448880	-1.429360	0.000000	29.325429	-87.671724	-471.425162
274				900.000000	200.000000	0.000000	0.369930	0.517960	-0.955900	-88.215035	-44.740550	159.136022	299.096203	200.991651	0.000000	300.000000	200.000000	0.000000	7.538440	10.651480	2231.141662	2212.514458	2016.499929	-1397.701475				-505.000000	200.000000	0.000000	0.905550	0.178670	5.505780	242.883788	1133.110254	-58.646985
275				900.000000	200.000000	0.000000	0.325090	0.619300	-1.607650	-64.614416	-62.551791	149.638082	299.018171	200.970147	0.000000	300.000000	200.000000	0.000000	7.538440	10.285240	2231.446838	2164.830956	2190.899923	-1348.873476				-505.000000	200.000000	0.000000	-0.181110	0.178670	10.225020	-335.818682	-661.594615	352.648639
276				900.000000	200.000000	0.000000	0.347510	0.653080	-1.477300	-51.026722	-63.596272	164.104231	298.993644	200.987343	0.000000	300.000000	200.000000	0.000000	7.233240	10.926160	2231.217956	2202.977757	2245.399921	-1361.080475				-505.000000	200.000000	0.000000	1.811100	0.000000	11.011560	-346.567081	1073.090441	-235.121283
277				900.000000	200.000000	0.000000	0.459610	0.821980	-1.086250	-51.707353	-68.576227	183.422453	299.071807	200.965972	0.000000	300.000000	200.000000	0.000000	7.355320	10.865120	2231.217956	2155.294256	2070.999928	-1452.632974				-505.000000	200.000000	0.000000	0.000000	0.000000	-0.786540	-1737.302952	1326.446500	293.720493
278				900.000000	200.000000	0.000000	0.448400	0.754420	-1.129700	-102.780851	-123.799860	178.551916	299.023022	200.901797	0.000000	300.000000	200.000000	0.000000	7.324800	10.132640	2231.370544	2012.243752	2179.999924	-1464.839973				-505.000000	200.000000	0.000000	0.000000	0.000000	8.651940	0.692155	256.929324	-411.208691
279				900.000000	200.000000	0.000000	0.302670	0.731900	-1.607650	-92.141790	-86.958385	173.862628	298.959981	200.948389	0.000000	300.000000	200.000000	0.000000	7.111160	9.857960	2232.362366	2117.147455	2321.699919	-1464.839973				-505.000000	200.000000	0.000000	-2.173320	0.893350	18.876959	-639.329246	2102.143461	470.974444
280				900.000000	200.000000	0.000000	0.313880	0.653080	-2.129050	-112.009889	-66.671231	166.548732	299.042922	200.918547	0.000000	300.000000	200.000000	0.000000	7.782600	9.857960	2232.209778	2050.390553	2136.399925	-1336.666476				-505.000000	200.000000	0.000000	0.000000	1.786700	6.292320	803.512613	-801.391455	177.927874
281				900.000000	200.000000	0.000000	0.493240	0.698120	-0.999350	-44.656289	-80.173867	195.320723	299.003482	200.970180	0.000000	300.000000	200.000000	0.000000	7.050120	11.078760	2231.370544	2164.830956	2223.599922	-1318.355976				-505.000000	200.000000	0.000000	0.543330	1.429360	14.157719	-259.824815	86.257435	1.312996
282				900.000000	200.000000	0.000000	0.437190	0.686860	-1.781450	-86.135533	-132.864045	154.404097	299.091597	200.850336	0.000000	300.000000	200.000000	0.000000	7.568960	10.804080	2231.828308	1897.803349	2027.399929	-1440.425974				-505.000000	200.000000	0.000000	0.905550	0.357340	9.438480	-93.438280	1394.518136	-645.918414
283				900.000000	200.000000	0.000000	0.482030	0.540480	-0.955900	-103.369783	-18.961009	183.137431	299.003755	200.914369	0.000000	300.000000	200.000000	0.000000	7.446880	10.804080	2231.980896	2040.853853	2223.599922	-1318.355976				-505.000000	200.000000	0.000000	1.448880	0.893350	7.865400	-176.946164	-360.276003	411.940569
284				900.000000	200.000000	0.000000	0.403560	0.675600	-1.129700	-65.821356	-96.623499	192.983028	298.998837	200.927219	0.000000	300.000000	200.000000	0.000000	7.294280	10.620960	2231.904602	2069.463954	2234.499922	-1385.494475				-505.000000	200.000000	0.000000	1.267770	0.000000	9.438480	695.651090	974.890183	-411.310112
285				900.000000	200.000000	0.000000	0.325090	0.574260	-1.564200	-86.526800	-57.526230	195.379737	299.047805	200.918547	0.000000	300.000000	200.000000	0.000000	7.843640	10.956680	2232.209778	2050.390553	2125.499926	-1373.287475				-505.000000	200.000000	0.000000	2.354430	1.786700	7.078860	-470.400484	248.525633	471.460013
286				900.000000	200.000000	0.000000	0.437190	0.641820	-1.433850	-79.589107	-97.725523	147.133230	299.042922	200.922820	0.000000	300.000000	200.000000	0.000000	7.568960	10.376800	2232.209778	2059.927254	2136.399925	-1385.494475				-505.000000	200.000000	0.000000	1.992210	0.536010	18.876959	-545.135888	-668.742884	822.766678
287				900.000000	200.000000	0.000000	0.291460	0.641820	-1.346950	-79.499078	-137.398908	183.429108	298.977695	200.915840	0.000000	300.000000	200.000000	0.000000	7.385840	10.651480	2228.395078	2040.853853	2278.099920	-1348.873476				-505.000000	200.000000	0.000000	2.897760	-1.250690	15.730799	-537.684795	-190.271976	57.325373
288				900.000000	200.000000	0.000000	0.459610	0.563000	-1.564200	-74.928896	-113.725463	156.675341	299.047870	201.012469	0.000000	300.000000	200.000000	0.000000	7.294280	10.743040	2232.362366	2260.197959	2125.499926	-1373.287475				-505.000000	200.000000	0.000000	-0.543330	0.357340	9.438480	717.273733	554.199809	117.870779
289				900.000000	200.000000	0.000000	0.392350	0.608040	-1.824900	-97.467416	-115.779215	144.738609	299.047544	200.965807	0.000000	300.000000	200.000000	0.000000	7.355320	10.651480	2231.599426	2155.294256	2125.499926	-1379.390975				-505.000000	200.000000	0.000000	-1.448880	-0.714680	5.505780	-42.804824	1010.436790	293.158172
290				900.000000	200.000000	0.000000	0.291460	0.551740	-1.694550	-63.466035	-66.152061	176.116353	299.042856	200.948518	0.000000	300.000000	200.000000	0.000000	7.385840	10.193680	2232.057190	2117.147455	2136.399925	-1397.701475				-505.000000	200.000000	0.000000	-1.448880	0.714680	14.157719	-303.070102	737.086085	-469.158648
291				900.000000	200.000000	0.000000	0.437190	0.686860	-1.433850	-113.919131	-57.197764	168.862058	298.984082	200.952954	0.000000	300.000000	200.000000	0.000000	7.752080	11.231360	2231.675720	2126.684155	2267.199921	-1324.459476				-505.000000	200.000000	0.000000	1.086660	-0.357340	14.157719	-831.202039	-211.759476	-176.658344
292				900.000000	200.000000	0.000000	0.302670	0.641820	-1.824900	-84.014765	-81.690373	164.140213	298.969535	200.987039	0.000000	300.000000	200.000000	0.000000	7.752080	11.139800	2231.904602	2202.977757	2299.899920	-1342.769976				-505.000000	200.000000	0.000000	0.905550	1.429360	17.303879	-954.469134	-1264.346275	118.772216
293				900.000000	200.000000	0.000000	0.369930	0.529220	-1.303500	-108.214113	-69.747132	178.423775	298.988759	200.974521	0.000000	300.000000	200.000000	0.000000	7.446880	11.139800	2231.217956	2174.367657	2256.299921	-1361.080475				-505.000000	200.000000	0.000000	0.181110	1.608030	3.932700	-365.647497	1443.578983	236.487926
294				900.000000	200.000000	0.000000	0.325090	0.709380	-1.651100	-60.949936	-108.105112	164.179817	299.032891	200.940166	0.000000	300.000000	200.000000	0.000000	7.691040	11.261880	2231.599426	2098.074055	2158.199924	-1409.908474				-505.000000	200.000000	0.000000	1.448880	1.786700	2.359620	1034.830001	1766.069099	119.067865
295				900.000000	200.000000	0.000000	0.358720	0.517960	-1.390400	-64.541996	-104.666477	159.147636	298.999042	200.884308	0.000000	300.000000	200.000000	0.000000	7.416360	10.315760	2232.362366	1974.096951	2234.499922	-1477.046973				-505.000000	200.000000	0.000000	2.354430	-0.893350	12.584640	-284.681841	-684.689403	351.428448
296				900.000000	200.000000	0.000000	0.414770	0.551740	-1.303500	-87.184089	-137.451253	151.892003	298.964970	200.939748	0.000000	300.000000	200.000000	0.000000	7.691040	10.346280	2232.591248	2098.074055	2310.799919	-1434.322474				-505.000000	200.000000	0.000000	1.992210	-0.178670	3.932700	-10.496706	-521.990774	117.159263
297				900.000000	200.000000	0.000000	0.358720	0.574260	-1.564200	-94.567861	-63.977083	161.609655	298.969605	200.944246	0.000000	300.000000	200.000000	0.000000	7.294280	10.468360	2232.057190	2107.610755	2299.899920	-1342.769976				-505.000000	200.000000	0.000000	1.811100	0.000000	5.505780	347.888468	-1175.374698	-411.353579
298				900.000000	200.000000	0.000000	0.325090	0.675600	-1.390400	-66.091441	-37.423984	209.931944	299.077513	200.939492	0.000000	300.000000	200.000000	0.000000	6.897520	11.048240	2233.201600	2098.074055	2060.099928	-1348.873476				-505.000000	200.000000	0.000000	0.362220	0.893350	4.719240	286.066151	901.593562	-57.925287
299				900.000000	200.000000	0.000000	0.381140	0.472920	-1.694550	-70.732373	-64.779113	175.950142	299.040429	200.903806	0.000000	300.000000	200.000000	0.000000	7.568960	10.468360	2226.411434	2012.243752	2136.399925	-1348.873476				-505.000000	200.000000	0.000000	0.181110	-0.536010	13.371180	779.347743	771.771829	645.661923
300				900.000000	200.000000	0.000000	0.616550	0.630560	-1.651100	-56.154683	-109.975495	156.575582	298.964757	200.944214	0.000000	300.000000	200.000000	0.000000	7.782600	9.949520	2232.133484	2107.610755	2310.799919	-1373.287475				-505.000000	200.000000	0.000000	-0.181110	1.608030	9.438480	561.320981	-925.988203	-527.156379
301				900.000000	200.000000	0.000000	0.482030	0.686860	-1.520750	-57.721737	-94.425247	168.815604	298.978744	200.953378	0.000000	300.000000	200.000000	0.000000	7.752080	9.827440	2230.683898	2126.684155	2278.099920	-1336.666476				-505.000000	200.000000	0.000000	3.078870	0.178670	8.651940	-683.392535	733.476947	-646.261837
302				900.000000	200.000000	0.000000	0.392350	0.630560	-1.303500	-55.794569	-116.264117	185.723774	299.008435	200.974387	0.000000	300.000000	200.000000	0.000000	7.202720	10.346280	2231.523132	2174.367657	2212.699923	-1464.839973				-505.000000	200.000000	0.000000	3.078870	0.357340	18.876959	-555.947209	591.203397	-293.627687
303				900.000000	200.000000	0.000000	0.392350	0.664340	-1.346950	-86.612765	-75.695949	149.610288	298.988897	200.944472	0.000000	300.000000	200.000000	0.000000	7.385840	9.796920	2231.523132	2107.610755	2256.299921	-1440.425974				-505.000000	200.000000	0.000000	0.905550	1.608030	19.663499	-1059.285044	-603.735518	353.918168
304				900.000000	200.000000	0.000000	0.448400	0.686860	-1.738000	-114.234231	-97.904291	168.850444	298.969570	200.901551	0.000000	300.000000	200.000000	0.000000	7.385840	10.682000	2231.980896	2012.243752	2299.899920	-1446.529474				-505.000000	200.000000	0.000000	2.716650	0.893350	3.146160	54.308301	-1227.930246	118.118655
305				900.000000	200.000000	0.000000	0.392350	0.720640	-1.781450	-132.990836	-80.357834	185.807548	299.067177	200.931524	0.000000	300.000000	200.000000	0.000000	7.294280	11.475520	2231.828308	2079.000654	2081.899927	-1385.494475				-505.000000	200.000000	0.000000	0.724440	0.178670	2.359620	-1031.343926	219.064873	-117.376595
306				900.000000	200.000000	0.000000	0.403560	0.698120	-1.781450	-61.548665	-75.753492	188.184651	299.042791	200.982766	0.000000	300.000000	200.000000	0.000000	7.477400	11.353440	2231.904602	2193.441057	2136.399925	-1373.287475				-505.000000	200.000000	0.000000	-0.724440	-1.250690	9.438480	-885.636186	1758.288840	-764.802232
307				900.000000	200.000000	0.000000	0.291460	0.709380	-1.824900	-37.006811	-111.624565	209.998200	299.067241	200.974187	0.000000	300.000000	200.000000	0.000000	7.446880	10.743040	2231.980896	2174.367657	2081.899927	-1373.287475				-505.000000	200.000000	0.000000	2.535540	-1.965370	15.730799	-233.482076	229.355977	-60.812078
308				900.000000	200.000000	0.000000	0.291460	0.675600	-1.607650	-126.624466	-40.903028	144.905961	298.979791	200.952400	0.000000	300.000000	200.000000	0.000000	7.630000	10.254720	2232.972718	2126.684155	2278.099920	-1397.701475				-505.000000	200.000000	0.000000	1.448880	0.000000	14.157719	-346.315388	296.602622	-235.092305
309				900.000000	200.000000	0.000000	0.280250	0.563000	-1.824900	-139.527465	-136.492787	188.186739	299.052396	200.897462	0.000000	300.000000	200.000000	0.000000	7.111160	10.834600	2231.523132	2002.707052	2114.599926	-1354.976975				-505.000000	200.000000	0.000000	0.362220	0.536010	0.786540	-1009.847129	-1878.644460	117.967893
310				900.000000	200.000000	0.000000	0.313880	0.540480	-1.868350	-100.294551	-107.441442	178.492314	299.008300	200.953149	0.000000	300.000000	200.000000	0.000000	7.355320	10.407320	2231.217956	2126.684155	2212.699923	-1306.148976				-505.000000	200.000000	0.000000	-0.362220	0.893350	7.078860	749.518928	2136.320210	118.364964
311				900.000000	200.000000	0.000000	0.325090	0.698120	-1.868350	-61.638694	-62.309340	183.446626	299.042627	200.935925	0.000000	300.000000	200.000000	0.000000	7.782600	9.766400	2231.523132	2088.537354	2136.399925	-1367.183975				-505.000000	200.000000	0.000000	1.629990	1.072020	15.730799	-976.217623	151.580797	764.560230
312				900.000000	200.000000	0.000000	0.448400	0.484180	-1.564200	-82.195234	-123.395775	122.878410	299.013623	200.935637	0.000000	300.000000	200.000000	0.000000	7.721560	10.254720	2232.209778	2088.537354	2201.799923	-1416.011974				-505.000000	200.000000	0.000000	0.181110	0.178670	-1.573080	-800.026538	1316.233961	998.804746
313				900.000000	200.000000	0.000000	0.515660	0.540480	-1.520750	-63.749665	-70.480281	178.283270	299.042627	200.935925	0.000000	300.000000	200.000000	0.000000	7.477400	9.766400	2231.523132	2088.537354	2136.399925	-1416.011974				-505.000000	200.000000	0.000000	1.086660	1.250690	8.651940	423.819412	-206.534491	-116.388225
314				900.000000	200.000000	0.000000	0.425980	0.731900	-1.390400	-91.916719	-46.644604	183.373519	299.042136	200.966336	0.000000	300.000000	200.000000	0.000000	7.477400	10.254720	2230.378722	2155.294256	2136.399925	-1330.562976				-505.000000	200.000000	0.000000	0.905550	1.250690	3.146160	-387.333063	-57.780533	236.090855
315				900.000000	200.000000	0.000000	0.437190	0.551740	-1.781450	-39.432882	-153.127924	161.507416	299.081735	200.931619	0.000000	300.000000	200.000000	0.000000	7.630000	11.445000	2231.599426	2079.000654	2049.199928	-1379.390975				-505.000000	200.000000	0.000000	-1.811100	-0.357340	7.865400	-947.521426	1162.685449	176.038068
316				900.000000	200.000000	0.000000	0.526870	0.506700	-1.520750	-117.407618	-121.601608	149.324320	299.032659	200.927568	0.000000	300.000000	200.000000	0.000000	7.721560	11.322920	2231.065368	2069.463954	2158.199924	-1416.011974				-505.000000	200.000000	0.000000	1.992210	0.893350	3.146160	170.124303	1069.595740	235.664807
317				900.000000	200.000000	0.000000	0.448400	0.608040	-1.173150	-52.566370	-78.165722	178.415782	299.022922	200.936085	0.000000	300.000000	200.000000	0.000000	7.568960	10.620960	2231.141662	2088.537354	2179.999924	-1391.597975				-505.000000	200.000000	0.000000	0.543330	0.536010	6.292320	380.385356	226.291707	-410.743484
318				900.000000	200.000000	0.000000	0.437190	0.608040	-1.086250	-84.640584	-72.718941	171.198416	299.018741	200.939684	0.000000	300.000000	200.000000	0.000000	7.202720	11.506040	2232.743836	2098.074055	2190.899923	-1281.734977				-505.000000	200.000000	0.000000	0.181110	-1.072020	6.292320	2020.323490	380.779645	410.176855
319				900.000000	200.000000	0.000000	0.425980	0.698120	-1.477300	-109.479929	-71.893637	188.161424	299.028405	200.944052	0.000000	300.000000	200.000000	0.000000	7.263760	10.620960	2232.514954	2107.610755	2169.099924	-1312.252476				-505.000000	200.000000	0.000000	0.905550	-0.714680	-3.932700	-738.455914	1672.347400	-235.727070
320				900.000000	200.000000	0.000000	0.302670	0.574260	-1.651100	-110.740010	-76.786037	188.173984	298.969781	200.901366	0.000000	300.000000	200.000000	0.000000	7.385840	11.231360	2232.438660	2012.243752	2299.899920	-1391.597975				-505.000000	200.000000	0.000000	0.181110	-1.786700	11.011560	-338.864295	-153.978943	-295.430560
321				900.000000	200.000000	0.000000	0.470820	0.563000	-1.694550	-91.146060	7.517413	173.531348	299.018707	200.943988	0.000000	300.000000	200.000000	0.000000	7.416360	10.620960	2232.667542	2107.610755	2190.899923	-1275.631477				-505.000000	200.000000	0.000000	1.629990	0.893350	7.865400	-408.578167	-503.804976	-116.770807
322				900.000000	200.000000	0.000000	0.448400	0.563000	-1.303500	-58.576690	-37.516737	125.361373	298.999111	200.935509	0.000000	300.000000	200.000000	0.000000	7.416360	9.705360	2232.514954	2088.537354	2234.499922	-1306.148976				-505.000000	200.000000	0.000000	-1.448880	2.858720	7.865400	289.426380	743.057496	414.037526
323				900.000000	200.000000	0.000000	0.538080	0.574260	-1.651100	-46.411526	-81.414251	185.520439	299.101457	200.986972	0.000000	300.000000	200.000000	0.000000	7.691040	9.980040	2232.057190	2202.977757	2005.599930	-1403.804975				-505.000000	200.000000	0.000000	0.000000	2.322710	14.944259	-321.521285	383.527920	530.901140
324				900.000000	200.000000	0.000000	0.392350	0.596780	-1.738000	-57.635772	-75.332273	161.595758	299.013758	200.952596	0.000000	300.000000	200.000000	0.000000	7.782600	11.506040	2232.514954	2126.684155	2201.799923	-1440.425974				-505.000000	200.000000	0.000000	-0.181110	-0.536010	4.719240	-495.320433	404.190429	-59.238283
325				900.000000	200.000000	0.000000	0.291460	0.596780	-1.216600	-101.321434	-56.464614	188.206541	298.974489	200.952791	0.000000	300.000000	200.000000	0.000000	7.935200	9.857960	2232.057190	2126.684155	2288.999920	-1403.804975				-505.000000	200.000000	0.000000	1.629990	0.536010	11.011560	-661.581122	-109.080659	470.331064
326				900.000000	200.000000	0.000000	0.437190	0.585520	-1.477300	-89.993615	-97.685115	178.406452	299.028372	201.003891	0.000000	300.000000	200.000000	0.000000	7.446880	10.773560	2232.438660	2241.124558	2169.099924	-1391.597975				-505.000000	200.000000	0.000000	-0.543330	0.000000	7.865400	232.261236	-107.157375	293.763960
327				900.000000	200.000000	0.000000	0.336300	0.630560	-1.520750	-31.896459	-78.292146	178.552861	299.037677	201.008645	0.000000	300.000000	200.000000	0.000000	7.355320	11.414480	2231.370544	2250.661259	2147.299925	-1409.908474				-505.000000	200.000000	0.000000	-0.362220	0.893350	8.651940	-408.515244	13.707240	1117.014641
328				900.000000	200.000000	0.000000	0.358720	0.619300	-1.520750	-84.627039	-119.743161	183.338483	298.978883	200.974620	0.000000	300.000000	200.000000	0.000000	7.721560	11.048240	2230.989074	2174.367657	2278.099920	-1409.908474				-505.000000	200.000000	0.000000	1.086660	-2.322710	18.876959	-1644.645049	711.752017	-2.291185
329				900.000000	200.000000	0.000000	0.269040	0.596780	-1.390400	-89.439900	-85.775545	183.410448	298.950215	200.965477	0.000000	300.000000	200.000000	0.000000	7.324800	10.407320	2232.362366	2155.294256	2343.499918	-1458.736474				-505.000000	200.000000	0.000000	1.267770	-1.786700	4.719240	702.976336	-1274.321383	1173.084973
330				900.000000	200.000000	0.000000	0.358720	0.585520	-1.955250	-50.283469	-109.207136	156.800806	299.042529	200.953117	0.000000	300.000000	200.000000	0.000000	7.477400	10.102120	2231.294250	2126.684155	2136.399925	-1324.459476				-505.000000	200.000000	0.000000	1.448880	0.893350	4.719240	-640.461864	703.269762	-410.476812
331				900.000000	200.000000	0.000000	0.504450	0.686860	-1.955250	-74.254000	-79.746508	185.659997	299.027940	201.029980	0.000000	300.000000	200.000000	0.000000	7.294280	10.651480	2231.446838	2298.344760	2169.099924	-1361.080475				-505.000000	200.000000	0.000000	0.543330	-0.536010	13.371180	-726.260282	-45.566146	-0.552140
332				900.000000	200.000000	0.000000	0.425980	0.810720	-1.607650	-20.546968	-76.838382	164.169541	299.023456	200.986837	0.000000	300.000000	200.000000	0.000000	7.233240	10.926160	2232.362366	2202.977757	2179.999924	-1354.976975				-505.000000	200.000000	0.000000	2.354430	-0.178670	15.730799	-241.184862	-1217.955138	-411.566603
333				900.000000	200.000000	0.000000	0.358720	0.619300	-0.999350	-84.086868	-89.832244	142.374261	299.028139	200.965675	0.000000	300.000000	200.000000	0.000000	7.416360	9.766400	2231.904602	2155.294256	2169.099924	-1391.597975				-505.000000	200.000000	0.000000	1.267770	-1.965370	3.146160	-234.488847	-344.838479	-941.872136
334				900.000000	200.000000	0.000000	0.381140	0.686860	-1.303500	-73.578787	-70.208760	197.836047	299.032924	200.965774	0.000000	300.000000	200.000000	0.000000	7.538440	10.437840	2231.675720	2155.294256	2158.199924	-1342.769976				-505.000000	200.000000	0.000000	1.811100	-0.714680	15.730799	-505.250830	-654.798213	292.897374
335				900.000000	200.000000	0.000000	0.392350	0.664340	-1.260050	-70.440616	-116.304526	190.574510	299.076787	200.906040	0.000000	300.000000	200.000000	0.000000	7.355320	10.773560	2231.446838	2021.780453	2060.099928	-1416.011974				-505.000000	200.000000	0.000000	2.173320	0.536010	11.011560	-1009.029127	1183.742517	-410.873883
336				900.000000	200.000000	0.000000	0.414770	0.495440	-1.607650	-85.797092	-61.178844	151.839644	299.042496	201.004440	0.000000	300.000000	200.000000	0.000000	7.477400	10.224200	2231.217956	2241.124558	2136.399925	-1354.976975				-505.000000	200.000000	0.000000	0.905550	1.429360	6.292320	202.809961	1397.503842	-233.692376
337				900.000000	200.000000	0.000000	0.392350	0.596780	-1.303500	-137.596234	-106.132177	171.234398	299.022989	200.923198	0.000000	300.000000	200.000000	0.000000	7.660520	11.048240	2231.294250	2059.927254	2179.999924	-1354.976975				-505.000000	200.000000	0.000000	1.629990	-0.893350	7.078860	-1211.650318	1220.351546	-177.210484
338				900.000000	200.000000	0.000000	0.470820	0.641820	-1.433850	-59.486455	-68.714587	144.688729	299.008672	200.978427	0.000000	300.000000	200.000000	0.000000	7.507920	11.017720	2232.057190	2183.904357	2212.699923	-1409.908474				-505.000000	200.000000	0.000000	1.629990	1.786700	6.292320	-123.015402	-1032.592152	354.029771
339				900.000000	200.000000	0.000000	0.459610	0.585520	-1.390400	-93.924117	-58.161428	159.105944	299.057571	200.969815	0.000000	300.000000	200.000000	0.000000	7.233240	11.292400	2232.209778	2164.830956	2103.699926	-1391.597975				-505.000000	200.000000	0.000000	-1.086660	0.536010	9.438480	-1124.970976	1515.066756	235.572001
340				900.000000	200.000000	0.000000	0.358720	0.517960	-1.824900	-44.889487	-94.130452	139.870355	299.086744	200.922946	0.000000	300.000000	200.000000	0.000000	7.507920	10.651480	2231.904602	2059.927254	2038.299929	-1416.011974				-505.000000	200.000000	0.000000	1.267770	-1.072020	11.011560	-1337.963026	840.827323	410.089922
341				900.000000	200.000000	0.000000	0.414770	0.585520	-2.042150	-58.414558	-91.170579	159.152399	298.940305	200.969881	0.000000	300.000000	200.000000	0.000000	7.691040	10.529400	2232.057190	2164.830956	2365.299917	-1373.287475				-505.000000	200.000000	0.000000	1.086660	-0.714680	11.011560	305.083644	1249.496310	469.187625
342				900.000000	200.000000	0.000000	0.448400	0.675600	-1.868350	-86.689249	-67.387246	164.020652	299.052461	200.876034	0.000000	300.000000	200.000000	0.000000	7.385840	10.132640	2231.675720	1955.023551	2114.599926	-1330.562976				-505.000000	200.000000	0.000000	3.441090	1.072020	7.078860	-1208.541782	845.621877	-292.978433
343				900.000000	200.000000	0.000000	0.313880	0.608040	-1.346950	-105.013320	-57.266645	180.964805	299.042594	200.974421	0.000000	300.000000	200.000000	0.000000	7.599480	10.285240	2231.446838	2174.367657	2136.399925	-1324.459476				-505.000000	200.000000	0.000000	0.905550	1.072020	6.292320	-1208.604705	1264.933834	-57.799196
344				900.000000	200.000000	0.000000	0.347510	0.551740	-1.433850	-14.949587	-88.966531	176.058285	299.047544	200.991448	0.000000	300.000000	200.000000	0.000000	7.233240	10.346280	2231.599426	2212.514458	2125.499926	-1354.976975				-505.000000	200.000000	0.000000	-0.724440	0.714680	13.371180	-71.501021	1754.556708	176.968483
345				900.000000	200.000000	0.000000	0.269040	0.619300	-1.651100	-96.823672	-90.599063	171.383091	299.013589	200.910034	0.000000	300.000000	200.000000	0.000000	7.355320	9.827440	2232.133484	2031.317153	2201.799923	-1446.529474				-505.000000	200.000000	0.000000	3.441090	3.216060	9.438480	-615.353145	2036.512663	-760.896529
346				900.000000	200.000000	0.000000	0.403560	0.563000	-1.607650	-99.097092	-15.123487	178.420349	299.043085	200.952563	0.000000	300.000000	200.000000	0.000000	7.385840	9.857960	2232.591248	2126.684155	2136.399925	-1361.080475				-505.000000	200.000000	0.000000	1.086660	0.536010	12.584640	-545.639273	1380.573465	117.909938
347				900.000000	200.000000	0.000000	0.381140	0.641820	-1.651100	-75.793647	-85.083402	183.336199	298.988862	200.982968	0.000000	300.000000	200.000000	0.000000	7.477400	11.139800	2231.446838	2193.441057	2256.299921	-1348.873476				-505.000000	200.000000	0.000000	0.905550	0.178670	18.876959	-566.758531	-1133.269120	235.073508
348				900.000000	200.000000	0.000000	0.403560	0.653080	-1.564200	-71.219402	-20.229865	192.962084	299.047739	200.978427	0.000000	300.000000	200.000000	0.000000	7.507920	11.536560	2232.057190	2183.904357	2125.499926	-1342.769976				-505.000000	200.000000	0.000000	1.267770	0.536010	7.078860	-546.079736	1109.699470	117.895449
349				900.000000	200.000000	0.000000	0.257830	0.563000	-1.607650	-58.891790	-49.650085	149.655404	298.974489	201.080969	0.000000	300.000000	200.000000	0.000000	7.721560	10.956680	2232.057190	2412.785163	2288.999920	-1354.976975				-505.000000	200.000000	0.000000	1.992210	0.714680	0.000000	-1230.730734	144.591394	176.751151
350				900.000000	200.000000	0.000000	0.414770	0.540480	-1.216600	-75.496156	-91.938340	156.700851	298.989070	200.965675	0.000000	300.000000	200.000000	0.000000	7.324800	10.651480	2231.904602	2155.294256	2256.299921	-1397.701475				-505.000000	200.000000	0.000000	0.543330	1.429360	3.146160	-144.889738	892.127449	-174.919300
351				900.000000	200.000000	0.000000	0.347510	0.517960	-1.216600	-124.669893	-94.234543	195.304151	299.003448	200.914650	0.000000	300.000000	200.000000	0.000000	7.385840	10.834600	2231.294250	2040.853853	2223.599922	-1336.666476				-505.000000	200.000000	0.000000	0.724440	-0.178670	8.651940	-1399.911189	213.093462	-0.227513
352				900.000000	200.000000	0.000000	0.336300	0.675600	-1.868350	-82.668718	-88.100818	156.907808	299.003005	200.962093	0.000000	300.000000	200.000000	0.000000	7.172200	10.712520	2230.302428	2145.757556	2223.599922	-1348.873476				-505.000000	200.000000	0.000000	0.000000	0.357340	9.438480	-672.518290	653.892919	176.571412
353				900.000000	200.000000	0.000000	0.291460	0.551740	-1.824900	-87.724259	-96.426655	154.429412	299.032825	200.940230	0.000000	300.000000	200.000000	0.000000	7.477400	10.804080	2231.446838	2098.074055	2158.199924	-1287.838477				-505.000000	200.000000	0.000000	0.181110	-0.714680	11.798100	-1779.541467	1436.114719	528.004168
354				900.000000	200.000000	0.000000	0.280250	0.472920	-1.346950	-114.598092	-142.003250	166.416024	298.969746	200.927029	0.000000	300.000000	200.000000	0.000000	7.599480	10.407320	2232.362366	2069.463954	2299.899920	-1409.908474				-505.000000	200.000000	0.000000	0.362220	1.072020	3.932700	-861.345469	769.769981	235.964764
355				900.000000	200.000000	0.000000	0.437190	0.585520	-1.781450	-86.288184	-56.874496	159.129171	299.003823	200.897217	0.000000	300.000000	200.000000	0.000000	7.141680	10.529400	2232.133484	2002.707052	2223.599922	-1446.529474				-505.000000	200.000000	0.000000	1.992210	0.536010	0.786540	379.944894	-253.865054	294.069790
356				900.000000	200.000000	0.000000	0.493240	0.506700	-1.346950	-77.022259	-84.916569	168.636441	299.091659	200.969915	0.000000	300.000000	200.000000	0.000000	7.263760	9.796920	2231.980896	2164.830956	2027.399929	-1354.976975				-505.000000	200.000000	0.000000	1.629990	1.250690	7.865400	1234.468502	821.895098	59.800604
357				900.000000	200.000000	0.000000	0.448400	0.563000	-1.738000	-55.006302	-62.442502	197.651176	299.120690	200.914650	0.000000	300.000000	200.000000	0.000000	7.630000	9.857960	2231.294250	2040.853853	1961.999931	-1348.873476				-505.000000	200.000000	0.000000	2.173320	-1.608030	7.865400	-328.304667	126.168165	-1117.837761
358				900.000000	200.000000	0.000000	0.493240	0.563000	-1.433850	-70.773324	-54.439933	147.001860	298.989035	200.969981	0.000000	300.000000	200.000000	0.000000	7.538440	11.017720	2231.828308	2164.830956	2256.299921	-1452.632974				-505.000000	200.000000	0.000000	0.362220	0.893350	15.730799	-755.396941	360.863562	-351.645780
359				900.000000	200.000000	0.000000	0.403560	0.619300	-1.216600	-104.414591	-71.212832	178.472708	298.978918	200.978862	0.000000	300.000000	200.000000	0.000000	8.057280	11.322920	2231.065368	2183.904357	2278.099920	-1470.943473				-505.000000	200.000000	0.000000	-1.811100	0.893350	7.865400	286.317844	-163.014624	647.177762
360				900.000000	200.000000	0.000000	0.448400	0.675600	-1.998700	-90.844821	-133.123630	190.526914	299.003619	200.982867	0.000000	300.000000	200.000000	0.000000	7.599480	11.322920	2231.675720	2193.441057	2223.599922	-1416.011974				-505.000000	200.000000	0.000000	1.811100	0.893350	6.292320	-871.968021	-248.131074	294.423394
361				900.000000	200.000000	0.000000	0.504450	0.630560	-1.738000	-120.573195	-79.948551	175.968998	298.983561	201.013300	0.000000	300.000000	200.000000	0.000000	7.324800	11.200840	2230.531310	2260.197959	2267.199921	-1428.218974				-505.000000	200.000000	0.000000	1.267770	-1.072020	7.865400	-1338.214719	711.243021	586.322218
362				900.000000	200.000000	0.000000	0.280250	0.574260	-1.607650	-122.756586	-60.705280	197.835851	299.003653	200.935829	0.000000	300.000000	200.000000	0.000000	7.965720	10.346280	2231.752014	2088.537354	2223.599922	-1397.701475				-505.000000	200.000000	0.000000	-0.724440	0.178670	6.292320	-567.765302	303.004465	411.436204
363				900.000000	200.000000	0.000000	0.470820	0.630560	-1.694550	-60.220227	-88.736016	156.726558	298.998940	200.961303	0.000000	300.000000	200.000000	0.000000	7.874160	10.193680	2232.133484	2145.757556	2234.499922	-1361.080475				-505.000000	200.000000	0.000000	1.267770	-0.714680	18.876959	-620.815139	833.363059	-470.732442
364				900.000000	200.000000	0.000000	0.224200	0.619300	-1.346950	-116.611224	-73.837502	149.742604	299.023489	200.969716	0.000000	300.000000	200.000000	0.000000	7.355320	10.529400	2232.438660	2164.830956	2179.999924	-1342.769976				-505.000000	200.000000	0.000000	0.905550	-1.072020	1.573080	-1454.534106	-188.857688	-118.577988
365				900.000000	200.000000	0.000000	0.280250	0.608040	-1.303500	-76.824594	-101.515899	168.951345	299.003585	200.995721	0.000000	300.000000	200.000000	0.000000	7.630000	10.804080	2231.599426	2222.051158	2223.599922	-1336.666476				-505.000000	200.000000	0.000000	0.543330	0.536010	9.438480	-430.074964	753.586030	-175.767089
366				900.000000	200.000000	0.000000	0.347510	0.574260	-2.129050	-75.050394	-103.517904	183.308209	298.979198	200.952954	0.000000	300.000000	200.000000	0.000000	7.446880	9.735880	2231.675720	2126.684155	2278.099920	-1354.976975				-505.000000	200.000000	0.000000	0.905550	1.429360	-0.786540	-261.020356	-584.328430	1.284019
367				900.000000	200.000000	0.000000	0.403560	0.675600	-1.564200	-110.497331	-101.285384	159.247786	298.979791	200.939588	0.000000	300.000000	200.000000	0.000000	7.355320	9.552760	2232.972718	2098.074055	2278.099920	-1354.976975				-505.000000	200.000000	0.000000	-0.362220	-0.536010	3.146160	-958.710287	1212.062291	763.193587
368				900.000000	200.000000	0.000000	0.325090	0.664340	-0.999350	-62.129470	-144.173029	161.728270	299.042725	201.025566	0.000000	300.000000	200.000000	0.000000	7.568960	9.735880	2231.752014	2288.808060	2136.399925	-1342.769976				-505.000000	200.000000	0.000000	-0.181110	-1.072020	11.011560	-990.515020	0.508995	175.229438
369				900.000000	200.000000	0.000000	0.459610	0.517960	-1.911800	-105.287469	-52.610556	166.272094	299.018741	200.978126	0.000000	300.000000	200.000000	0.000000	7.721560	10.254720	2232.743836	2183.904357	2190.899923	-1409.908474				-505.000000	200.000000	0.000000	-0.724440	0.357340	11.011560	138.319570	33.385892	-293.323422
370				900.000000	200.000000	0.000000	0.336300	0.619300	-1.607650	-40.491235	2.844190	188.181030	299.003959	200.948356	0.000000	300.000000	200.000000	0.000000	6.958560	11.139800	2232.438660	2117.147455	2223.599922	-1348.873476				-505.000000	200.000000	0.000000	0.905550	0.357340	11.011560	369.951574	465.035232	-58.477427
371				900.000000	200.000000	0.000000	0.358720	0.675600	-1.781450	-98.660811	-94.170860	137.607300	298.930429	200.897339	0.000000	300.000000	200.000000	0.000000	7.843640	10.804080	2231.828308	2002.707052	2387.099916	-1495.357473				-505.000000	200.000000	0.000000	-1.267770	0.893350	9.438480	402.259692	-727.664403	235.925605
372				900.000000	200.000000	0.000000	0.425980	0.619300	-1.303500	-116.566210	-46.725421	185.678461	299.023423	200.969782	0.000000	300.000000	200.000000	0.000000	7.904680	11.109280	2232.286072	2164.830956	2179.999924	-1361.080475				-505.000000	200.000000	0.000000	1.448880	-0.536010	13.371180	779.347743	1357.909107	-999.274261
373				900.000000	200.000000	0.000000	0.425980	0.506700	-1.651100	-85.378419	-86.929913	166.296463	299.052655	200.969848	0.000000	300.000000	200.000000	0.000000	6.805960	11.475520	2232.133484	2164.830956	2114.599926	-1391.597975				-505.000000	200.000000	0.000000	3.259980	-0.357340	9.438480	-2800.451610	-1001.638540	293.120579
374				900.000000	200.000000	0.000000	0.313880	0.608040	-1.564200	-61.012558	-163.449971	178.555145	299.042594	200.970147	0.000000	300.000000	200.000000	0.000000	7.538440	11.017720	2231.446838	2164.830956	2136.399925	-1391.597975				-505.000000	200.000000	0.000000	1.267770	0.536010	11.011560	728.210901	443.117301	-175.825044
375				900.000000	200.000000	0.000000	0.515660	0.608040	-1.651100	-65.123117	-151.414575	175.936441	298.935640	200.909878	0.000000	300.000000	200.000000	0.000000	7.691040	10.590440	2232.514954	2031.317153	2376.199917	-1403.804975				-505.000000	200.000000	0.000000	-0.362220	-0.536010	8.651940	-1653.165836	1339.407313	-529.176584
376				900.000000	200.000000	0.000000	0.347510	0.540480	-1.260050	-123.787533	-43.534435	163.999513	298.994228	200.995313	0.000000	300.000000	200.000000	0.000000	7.691040	11.017720	2232.514954	2222.051158	2245.399921	-1483.150473				-505.000000	200.000000	0.000000	1.086660	0.893350	17.303879	-986.903098	580.674862	999.410534
377				900.000000	200.000000	0.000000	0.369930	0.506700	-1.781450	-121.698234	-94.632488	190.451131	299.047512	201.004303	0.000000	300.000000	200.000000	0.000000	7.080640	10.437840	2231.523132	2241.124558	2125.499926	-1348.873476				-505.000000	200.000000	0.000000	0.362220	1.429360	5.505780	86.931036	503.137113	-57.416614
378				900.000000	200.000000	0.000000	0.302670	0.720640	-1.042800	-35.732869	-62.153846	205.177738	299.018674	200.892761	0.000000	300.000000	200.000000	0.000000	7.141680	10.682000	2232.591248	1993.170352	2190.899923	-1391.597975				-505.000000	200.000000	0.000000	-0.724440	-0.536010	4.719240	662.839586	304.497318	-0.450718
379				900.000000	200.000000	0.000000	0.381140	0.731900	-1.346950	-75.789584	-85.366261	135.226772	298.989588	200.905390	0.000000	300.000000	200.000000	0.000000	7.080640	11.139800	2233.049012	2021.780453	2256.299921	-1403.804975				-505.000000	200.000000	0.000000	1.992210	0.714680	-5.505780	-652.091187	-645.603664	118.007052
380				900.000000	200.000000	0.000000	0.459610	0.540480	-1.738000	-88.097917	-118.629799	183.160658	299.018775	200.943923	0.000000	300.000000	200.000000	0.000000	7.355320	9.674840	2232.820130	2107.610755	2190.899923	-1324.459476				-505.000000	200.000000	0.000000	2.354430	1.072020	1.573080	180.809778	651.460640	-234.147402
381				900.000000	200.000000	0.000000	0.302670	0.630560	-2.085600	-80.728006	-61.184042	168.949062	299.076977	200.995585	0.000000	300.000000	200.000000	0.000000	7.385840	11.322920	2231.904602	2222.051158	2060.099928	-1367.183975				-505.000000	200.000000	0.000000	2.535540	-0.357340	7.078860	326.391671	-690.423384	-353.006551
382				900.000000	200.000000	0.000000	0.425980	0.506700	-1.303500	-68.936185	-112.583031	173.525443	299.018070	200.957424	0.000000	300.000000	200.000000	0.000000	7.416360	11.200840	2231.217956	2136.220856	2190.899923	-1330.562976				-505.000000	200.000000	0.000000	0.181110	2.501380	13.371180	963.140211	904.341836	237.335716
383				900.000000	200.000000	0.000000	0.448400	0.551740	-1.086250	-86.959018	-108.642359	161.495803	299.023222	201.004165	0.000000	300.000000	200.000000	0.000000	7.416360	11.292400	2231.828308	2241.124558	2179.999924	-1458.736474				-505.000000	200.000000	0.000000	2.354430	-1.786700	12.584640	-686.186455	1303.860706	115.604265
384				900.000000	200.000000	0.000000	0.392350	0.709380	-1.651100	-64.970466	-115.940849	166.519796	298.930502	200.957096	0.000000	300.000000	200.000000	0.000000	7.813120	11.414480	2231.980896	2136.220856	2387.099916	-1324.459476				-505.000000	200.000000	0.000000	0.724440	1.072020	11.798100	-744.900235	475.247771	-57.784707
385				900.000000	200.000000	0.000000	0.381140	0.686860	-1.564200	-61.787281	-59.834369	166.510466	299.032726	200.978795	0.000000	300.000000	200.000000	0.000000	7.233240	10.987200	2231.217956	2183.904357	2158.199924	-1287.838477				-505.000000	200.000000	0.000000	1.811100	0.000000	11.011560	-809.831088	1735.940478	-235.121283
386				900.000000	200.000000	0.000000	0.381140	0.720640	-1.607650	-52.400174	-80.057840	154.493581	298.998461	200.931842	0.000000	300.000000	200.000000	0.000000	7.538440	10.682000	2231.065368	2079.000654	2234.499922	-1391.597975				-505.000000	200.000000	0.000000	-0.362220	0.357340	9.438480	-93.438280	808.380858	0.368093
387				900.000000	200.000000	0.000000	0.392350	0.664340	-1.564200	-86.837836	-60.295997	176.116549	299.023289	200.974187	0.000000	300.000000	200.000000	0.000000	7.324800	10.804080	2231.980896	2174.367657	2179.999924	-1385.494475				-505.000000	200.000000	0.000000	1.267770	-0.536010	6.292320	1010.413438	1375.585911	-176.842391
388				900.000000	200.000000	0.000000	0.381140	0.596780	-1.607650	-89.664971	-44.596051	127.872130	299.028272	200.901458	0.000000	300.000000	200.000000	0.000000	7.385840	9.949520	2232.209778	2012.243752	2169.099924	-1434.322474				-505.000000	200.000000	0.000000	1.992210	-0.357340	7.865400	-831.705425	799.977167	175.733804
389				900.000000	200.000000	0.000000	0.313880	0.551740	-0.738650	-130.824736	-118.624003	185.731766	299.067783	200.965081	0.000000	300.000000	200.000000	0.000000	6.958560	9.827440	2233.277894	2155.294256	2081.899927	-1342.769976				-505.000000	200.000000	0.000000	-0.181110	0.357340	16.517339	138.760032	-800.136034	-175.878692
390				900.000000	200.000000	0.000000	0.392350	0.619300	-1.738000	-76.811049	-55.068393	156.797381	299.057120	200.953182	0.000000	300.000000	200.000000	0.000000	7.385840	9.980040	2231.141662	2126.684155	2103.699926	-1293.941977				-505.000000	200.000000	0.000000	1.992210	-0.893350	13.371180	526.093096	529.612167	116.481031
391				900.000000	200.000000	0.000000	0.425980	0.596780	-1.694550	-113.878181	-142.615174	159.151257	298.960123	200.956802	0.000000	300.000000	200.000000	0.000000	7.446880	11.628120	2232.667542	2136.220856	2321.699919	-1269.527977				-505.000000	200.000000	0.000000	0.905550	2.680050	6.292320	-68.958794	469.513790	-115.017274
392				900.000000	200.000000	0.000000	0.414770	0.630560	-1.477300	-104.220989	-101.827829	178.471567	299.058086	200.956475	0.000000	300.000000	200.000000	0.000000	7.782600	11.170320	2233.430482	2136.220856	2103.699926	-1312.252476				-505.000000	200.000000	0.000000	0.362220	-0.357340	3.932700	557.771982	1300.050010	1174.513880
393				900.000000	200.000000	0.000000	0.403560	0.653080	-1.346950	-83.055922	-60.959667	178.504124	299.013556	200.957064	0.000000	300.000000	200.000000	0.000000	7.599480	10.773560	2232.057190	2136.220856	2201.799923	-1312.252476				-505.000000	200.000000	0.000000	0.905550	2.144040	13.371180	941.517567	-862.904121	-174.270046
394				900.000000	200.000000	0.000000	0.313880	0.664340	-1.520750	-106.895473	-72.302920	161.739883	298.993609	200.970279	0.000000	300.000000	200.000000	0.000000	7.568960	11.200840	2231.141662	2164.830956	2245.399921	-1330.562976				-505.000000	200.000000	0.000000	0.905550	0.536010	8.651940	148.942122	1130.124548	-704.492954
395				900.000000	200.000000	0.000000	0.437190	0.686860	-2.346300	-138.987611	-31.019335	173.681378	299.008096	200.914869	0.000000	300.000000	200.000000	0.000000	7.141680	11.170320	2230.760192	2040.853853	2212.699923	-1348.873476				-505.000000	200.000000	0.000000	1.086660	-0.893350	16.517339	-1674.159248	-744.278785	-647.119807
396				900.000000	200.000000	0.000000	0.369930	0.495440	-1.607650	-61.673911	-109.992032	197.669640	298.911079	200.918547	0.000000	300.000000	200.000000	0.000000	7.782600	10.376800	2232.209778	2050.390553	2430.699915	-1318.355976				-505.000000	200.000000	0.000000	0.000000	0.000000	2.359620	-115.627232	-267.379294	-58.744099
397				900.000000	200.000000	0.000000	0.538080	0.608040	-1.955250	-149.869351	-50.735572	200.009815	298.999111	201.012400	0.000000	300.000000	200.000000	0.000000	7.172200	10.559920	2232.514954	2260.197959	2234.499922	-1275.631477				-505.000000	200.000000	0.000000	2.354430	0.357340	11.011560	-93.312434	377.363508	117.638959
398				900.000000	200.000000	0.000000	0.313880	0.551740	-1.433850	-99.380722	-87.581647	164.044825	299.046925	201.000645	0.000000	300.000000	200.000000	0.000000	7.324800	11.292400	2230.149840	2231.587858	2125.499926	-1373.287475				-505.000000	200.000000	0.000000	-1.448880	0.357340	13.371180	833.404351	472.692496	-58.289073
399				900.000000	200.000000	0.000000	0.325090	0.596780	-1.520750	-57.410701	-93.028428	142.388158	299.086807	200.974154	0.000000	300.000000	200.000000	0.000000	7.599480	10.590440	2232.057190	2174.367657	2038.299929	-1397.701475				-505.000000	200.000000	0.000000	1.629990	0.536010	15.730799	-777.019584	19.010789	-175.854022
400				900.000000	200.000000	0.000000	0.347510	0.776940	-1.260050	-93.947459	-114.458014	156.990440	299.003414	200.953149	0.000000	300.000000	200.000000	0.000000	7.599480	9.827440	2231.217956	2126.684155	2223.599922	-1336.666476				-505.000000	200.000000	0.000000	3.622200	0.536010	11.011560	-82.501112	-97.059272	-528.477990
401				900.000000	200.000000	0.000000	0.358720	0.630560	-1.390400	-124.233612	-69.204687	180.939294	298.999008	200.956966	0.000000	300.000000	200.000000	0.000000	7.172200	9.735880	2232.286072	2136.220856	2234.499922	-1330.562976				-505.000000	200.000000	0.000000	-0.724440	1.429360	5.505780	-260.516970	568.890906	-57.329681
402				900.000000	200.000000	0.000000	0.336300	0.574260	-1.564200	-98.588391	-42.789948	166.452202	299.018305	200.961468	0.000000	300.000000	200.000000	0.000000	7.507920	11.139800	2231.752014	2145.757556	2190.899923	-1367.183975				-505.000000	200.000000	0.000000	1.448880	1.429360	1.573080	434.064425	971.395482	-116.247645
403				900.000000	200.000000	0.000000	0.358720	0.619300	-1.216600	-100.394060	-140.289900	156.832222	298.984394	200.969749	0.000000	300.000000	200.000000	0.000000	7.782600	10.987200	2232.362366	2164.830956	2267.199921	-1318.355976				-505.000000	200.000000	0.000000	1.267770	-1.965370	17.303879	693.171785	1232.565933	-413.175248
404				900.000000	200.000000	0.000000	0.336300	0.517960	-1.129700	-28.087139	-68.523883	171.219163	298.959767	200.910127	0.000000	300.000000	200.000000	0.000000	7.568960	11.353440	2231.904602	2031.317153	2321.699919	-1330.562976				-505.000000	200.000000	0.000000	-0.181110	0.893350	9.438480	-524.268323	1990.551958	235.838673
405				900.000000	200.000000	0.000000	0.381140	0.529220	-1.303500	-63.988281	-115.802489	142.267260	298.950072	200.884429	0.000000	300.000000	200.000000	0.000000	7.935200	11.292400	2232.057190	1974.096951	2343.499918	-1336.666476				-505.000000	200.000000	0.000000	1.448880	-0.893350	2.359620	-864.579852	1766.069099	-177.195996
406				900.000000	200.000000	0.000000	0.493240	0.585520	-1.564200	-57.919402	-64.450647	192.806345	299.018473	200.969848	0.000000	300.000000	200.000000	0.000000	7.446880	11.445000	2232.133484	2164.830956	2190.899923	-1324.459476				-505.000000	200.000000	0.000000	1.629990	0.357340	1.573080	137.564492	695.296502	-117.279481
407				900.000000	200.000000	0.000000	0.190570	0.653080	-1.738000	-67.378929	-72.088942	140.170220	299.032428	200.923514	0.000000	300.000000	200.000000	0.000000	7.446880	10.682000	2230.531310	2059.927254	2158.199924	-1434.322474				-505.000000	200.000000	0.000000	2.173320	-0.714680	7.078860	-737.574989	-801.075460	351.612495
408				900.000000	200.000000	0.000000	0.470820	0.641820	-1.346950	-79.499078	-33.333614	156.737030	298.984151	200.944343	0.000000	300.000000	200.000000	0.000000	7.477400	10.804080	2231.828308	2107.610755	2267.199921	-1397.701475				-505.000000	200.000000	0.000000	0.000000	2.144040	8.651940	130.428015	787.209353	-526.662194
409				900.000000	200.000000	0.000000	0.369930	0.529220	-0.999350	-59.652651	-95.359841	154.327174	299.037677	200.961632	0.000000	300.000000	200.000000	0.000000	7.416360	10.865120	2231.370544	2145.757556	2147.299925	-1458.736474				-505.000000	200.000000	0.000000	0.724440	-0.714680	5.505780	-1548.412849	481.219182	-118.224384
410				900.000000	200.000000	0.000000	0.549290	0.641820	-0.999350	-71.097904	-97.679916	197.619956	298.967169	200.989305	0.000000	300.000000	200.000000	0.000000	7.507920	10.437840	2226.792904	2202.977757	2299.899920	-1361.080475				-505.000000	200.000000	0.000000	0.543330	2.144040	9.438480	130.490938	621.016023	60.735326
411				900.000000	200.000000	0.000000	0.403560	0.675600	-1.173150	-53.804780	-71.253241	190.573368	299.091317	201.021572	0.000000	300.000000	200.000000	0.000000	7.416360	10.132640	2231.141662	2279.271359	2027.399929	-1336.666476				-505.000000	200.000000	0.000000	1.992210	-1.250690	6.292320	-1580.783891	-656.800061	586.094705
412				900.000000	200.000000	0.000000	0.336300	0.641820	-2.520100	-72.673401	-122.956480	161.695713	299.033519	200.905390	0.000000	300.000000	200.000000	0.000000	7.874160	9.827440	2233.049012	2021.780453	2158.199924	-1452.632974				-505.000000	200.000000	0.000000	2.354430	-0.536010	3.932700	778.592664	118.941331	-0.697028
413				900.000000	200.000000	0.000000	0.392350	0.517960	-1.477300	-104.837327	-95.838603	159.112795	299.072315	200.935541	0.000000	300.000000	200.000000	0.000000	7.294280	10.559920	2232.438660	2088.537354	2070.999928	-1391.597975				-505.000000	200.000000	0.000000	-0.543330	0.893350	0.786540	-640.776480	562.410499	529.588144
414				900.000000	200.000000	0.000000	0.392350	0.596780	-1.564200	-81.578896	-95.757786	164.005418	298.989346	200.952596	0.000000	300.000000	200.000000	0.000000	7.568960	11.048240	2232.514954	2126.684155	2256.299921	-1348.873476				-505.000000	200.000000	0.000000	2.173320	1.786700	13.371180	-1396.425114	783.793216	-174.710583
415				900.000000	200.000000	0.000000	0.347510	0.641820	-1.520750	-119.884437	-144.611383	168.913079	299.042594	201.034253	0.000000	300.000000	200.000000	0.000000	7.538440	11.170320	2231.446838	2307.881460	2136.399925	-1330.562976				-505.000000	200.000000	0.000000	1.267770	1.072020	11.011560	181.564856	1503.677360	118.404123
416				900.000000	200.000000	0.000000	0.414770	0.641820	-1.651100	-95.896298	-66.204405	185.711019	299.008842	200.939813	0.000000	300.000000	200.000000	0.000000	7.263760	11.048240	2232.438660	2098.074055	2212.699923	-1361.080475				-505.000000	200.000000	0.000000	1.992210	0.178670	13.371180	-1146.279003	927.322189	117.498378
417				900.000000	200.000000	0.000000	0.392350	0.731900	-1.607650	-80.080199	-90.651408	159.311759	298.984012	200.931651	0.000000	300.000000	200.000000	0.000000	7.813120	11.231360	2231.523132	2079.000654	2267.199921	-1434.322474				-505.000000	200.000000	0.000000	0.181110	-0.357340	-1.573080	-137.564492	1581.373975	234.622790
418				900.000000	200.000000	0.000000	0.470820	0.698120	-1.173150	-72.980057	-53.759128	137.512108	298.980000	200.947935	0.000000	300.000000	200.000000	0.000000	7.446880	10.865120	2233.430482	2117.147455	2278.099920	-1324.459476				-505.000000	200.000000	0.000000	1.811100	2.501380	8.651940	-311.213349	-117.800345	-232.747473
419				900.000000	200.000000	0.000000	0.358720	0.653080	-2.042150	-119.960921	-12.872890	180.960238	299.061780	201.038918	0.000000	300.000000	200.000000	0.000000	7.568960	11.017720	2230.607604	2317.418160	2092.799927	-1416.011974				-505.000000	200.000000	0.000000	0.362220	-0.357340	7.865400	-484.257419	-2150.502312	293.352400
420				900.000000	200.000000	0.000000	0.425980	0.608040	-1.477300	-109.168893	-132.685276	154.342408	298.952700	200.980538	0.000000	300.000000	200.000000	0.000000	7.660520	10.804080	2227.250668	2183.904357	2332.599918	-1428.218974				-505.000000	200.000000	0.000000	1.448880	3.216060	10.225020	79.605789	2554.024879	531.633019
421				900.000000	200.000000	0.000000	0.358720	0.619300	-1.520750	-108.750220	-79.215402	166.470862	299.047739	200.978427	0.000000	300.000000	200.000000	0.000000	7.721560	10.346280	2232.057190	2183.904357	2125.499926	-1428.218974				-505.000000	200.000000	0.000000	-0.905550	0.714680	13.371180	-71.501021	704.955615	353.215267
422				900.000000	200.000000	0.000000	0.414770	0.574260	-1.607650	-94.612875	-76.376754	173.599887	298.974278	201.038456	0.000000	300.000000	200.000000	0.000000	7.782600	10.071600	2231.599426	2317.418160	2288.999920	-1361.080475				-505.000000	200.000000	0.000000	-0.905550	0.893350	17.303879	-176.191085	38.373446	294.640726
423				900.000000	200.000000	0.000000	0.302670	0.563000	-1.346950	-70.683295	-66.936957	166.476571	298.979233	200.987107	0.000000	300.000000	200.000000	0.000000	7.507920	9.888480	2231.752014	2202.977757	2278.099920	-1361.080475				-505.000000	200.000000	0.000000	1.267770	-0.357340	15.730799	-1525.972204	306.068735	-587.881524
424				900.000000	200.000000	0.000000	0.269040	0.641820	-1.216600	-79.364036	-50.475389	161.765394	299.052752	200.939845	0.000000	300.000000	200.000000	0.000000	7.385840	10.041080	2232.362366	2098.074055	2114.599926	-1348.873476				-505.000000	200.000000	0.000000	3.441090	0.536010	-0.786540	32.371042	1781.076192	58.977485
425				900.000000	200.000000	0.000000	0.437190	0.495440	-1.477300	-109.785231	-82.487205	180.732338	298.989035	200.974254	0.000000	300.000000	200.000000	0.000000	7.263760	9.674840	2231.828308	2174.367657	2256.299921	-1354.976975				-505.000000	200.000000	0.000000	2.173320	-0.536010	11.011560	84.262962	2509.442591	-705.611723
426				900.000000	200.000000	0.000000	0.381140	0.450400	-1.477300	-131.742629	-80.179066	197.616139	298.945369	200.969716	0.000000	300.000000	200.000000	0.000000	7.752080	10.865120	2232.438660	2164.830956	2354.399918	-1348.873476				-505.000000	200.000000	0.000000	0.000000	0.536010	11.798100	-198.254191	519.083633	-58.235425
427				900.000000	200.000000	0.000000	0.482030	0.596780	-1.824900	-126.074814	-129.604177	185.599450	299.003482	201.012919	0.000000	300.000000	200.000000	0.000000	7.355320	11.261880	2231.370544	2260.197959	2223.599922	-1324.459476				-505.000000	200.000000	0.000000	1.629990	0.714680	11.011560	-882.401804	553.769377	118.036029
428				900.000000	200.000000	0.000000	0.425980	0.394100	-1.607650	-106.052394	-86.970321	178.240045	299.052007	200.996164	0.000000	300.000000	200.000000	0.000000	7.355320	11.078760	2230.607604	2222.051158	2114.599926	-1336.666476				-505.000000	200.000000	0.000000	0.905550	-0.178670	6.292320	-1400.099959	204.373776	-411.450692
429				900.000000	200.000000	0.000000	0.414770	0.596780	-1.868350	-81.893996	-136.925942	159.162870	299.013893	200.935381	0.000000	300.000000	200.000000	0.000000	7.019600	10.315760	2232.820130	2088.537354	2201.799923	-1330.562976				-505.000000	200.000000	0.000000	3.259980	-1.608030	-2.359620	-329.122668	732.967952	350.677773
430				900.000000	200.000000	0.000000	0.381140	0.517960	-1.781450	-117.214017	-110.292026	159.124408	299.062261	200.935829	0.000000	300.000000	200.000000	0.000000	7.324800	10.468360	2231.752014	2088.537354	2092.799927	-1391.597975				-505.000000	200.000000	0.000000	0.000000	2.322710	3.146160	24.982872	2780.984448	-937.701327
431				900.000000	200.000000	0.000000	0.571710	0.563000	-0.738650	-62.012036	-108.977563	156.559205	299.037710	200.897493	0.000000	300.000000	200.000000	0.000000	7.446880	10.987200	2231.446838	2002.707052	2147.299925	-1434.322474				-505.000000	200.000000	0.000000	1.448880	0.000000	9.438480	-1273.220942	1626.781254	411.092780
432				900.000000	200.000000	0.000000	0.392350	0.517960	-1.651100	-44.709430	-222.326218	180.799736	298.979267	201.004165	0.000000	300.000000	200.000000	0.000000	7.263760	11.017720	2231.828308	2241.124558	2278.099920	-1428.218974				-505.000000	200.000000	0.000000	2.535540	-0.178670	16.517339	-472.753942	891.459587	-117.860598
433				900.000000	200.000000	0.000000	0.369930	0.529220	-1.607650	-32.139139	-175.849641	168.785134	299.032792	200.914619	0.000000	300.000000	200.000000	0.000000	7.416360	10.834600	2231.370544	2040.853853	2158.199924	-1464.839973				-505.000000	200.000000	0.000000	-1.629990	-1.072020	17.303879	-1916.539650	1673.049396	-177.119244
434				900.000000	200.000000	0.000000	0.493240	0.596780	-1.477300	-97.570989	-69.597434	173.539536	298.993919	200.961435	0.000000	300.000000	200.000000	0.000000	7.691040	9.857960	2231.828308	2145.757556	2245.399921	-1306.148976				-505.000000	200.000000	0.000000	1.629990	1.965370	-2.359620	350.367772	301.318612	354.199329
435				900.000000	200.000000	0.000000	0.358720	0.653080	-1.303500	-54.867196	-89.549384	178.550578	298.988759	200.923230	0.000000	300.000000	200.000000	0.000000	7.691040	11.322920	2231.217956	2059.927254	2256.299921	-1403.804975				-505.000000	200.000000	0.000000	0.181110	1.608030	7.865400	-249.516879	511.856799	-644.673554
436				900.000000	200.000000	0.000000	0.414770	0.686860	-1.607650	-85.955477	-86.508694	197.801206	299.042791	200.978494	0.000000	300.000000	200.000000	0.000000	7.294280	11.322920	2231.904602	2183.904357	2136.399925	-1293.941977				-505.000000	200.000000	0.000000	3.984420	-0.893350	8.651940	-169.180455	-514.447946	-177.398839
437				900.000000	200.000000	0.000000	0.515660	0.630560	-1.173150	-79.782708	-86.001459	156.680104	299.067273	200.995517	0.000000	300.000000	200.000000	0.000000	7.324800	11.078760	2232.057190	2222.051158	2081.899927	-1446.529474				-505.000000	200.000000	0.000000	1.629990	1.072020	11.011560	-629.147157	288.629363	-57.857151
438				900.000000	200.000000	0.000000	0.313880	0.574260	-1.477300	-98.498362	-72.343329	185.752710	299.018070	200.974521	0.000000	300.000000	200.000000	0.000000	7.691040	10.743040	2231.217956	2174.367657	2190.899923	-1361.080475				-505.000000	200.000000	0.000000	0.905550	0.178670	7.078860	243.009634	71.057342	-352.367478
439				900.000000	200.000000	0.000000	0.325090	0.472920	-1.260050	-154.713366	-103.402819	185.646850	299.033188	200.871522	0.000000	300.000000	200.000000	0.000000	7.477400	10.987200	2232.286072	1945.486851	2158.199924	-1409.908474				-505.000000	200.000000	0.000000	1.448880	0.178670	0.786540	-104.941757	1104.711916	-352.410945
440				900.000000	200.000000	0.000000	0.269040	0.585520	-1.694550	-62.074975	-34.832986	166.532355	298.979581	201.012400	0.000000	300.000000	200.000000	0.000000	7.385840	10.804080	2232.514954	2260.197959	2278.099920	-1495.357473				-505.000000	200.000000	0.000000	2.716650	1.786700	3.932700	-1165.548188	759.873437	60.222345
441				900.000000	200.000000	0.000000	0.448400	0.461660	-1.564200	-63.019957	-103.131895	175.869989	299.106096	200.918861	0.000000	300.000000	200.000000	0.000000	7.446880	11.017720	2231.446838	2050.390553	1994.699930	-1342.769976				-505.000000	200.000000	0.000000	1.448880	0.357340	-1.573080	-1252.479224	46.391136	-528.473683
442				900.000000	200.000000	0.000000	0.347510	0.653080	-1.129700	-86.851381	-79.117450	171.333211	298.978953	200.876244	0.000000	300.000000	200.000000	0.000000	7.721560	10.529400	2231.141662	1955.023551	2278.099920	-1348.873476				-505.000000	200.000000	0.000000	1.086660	-0.178670	4.719240	-589.513792	1388.037729	117.231707
443				900.000000	200.000000	0.000000	0.369930	0.810720	-1.781450	-60.932327	-59.170699	166.637269	298.969147	200.948940	0.000000	300.000000	200.000000	0.000000	7.721560	9.583280	2231.065368	2117.147455	2299.899920	-1440.425974				-505.000000	200.000000	0.000000	1.267770	0.893350	7.865400	-176.946164	180.962992	59.490466
444				900.000000	200.000000	0.000000	0.515660	0.698120	-1.173150	-101.123769	-101.199369	178.429875	299.013185	200.957424	0.000000	300.000000	200.000000	0.000000	7.568960	10.254720	2231.217956	2136.220856	2201.799923	-1361.080475				-505.000000	200.000000	0.000000	0.362220	0.714680	11.798100	160.005136	1557.725760	-234.327141
445				900.000000	200.000000	0.000000	0.448400	0.698120	-1.781450	-65.569195	-77.600003	159.222276	298.974068	200.923262	0.000000	300.000000	200.000000	0.000000	7.507920	10.132640	2231.141662	2059.927254	2288.999920	-1379.390975				-505.000000	200.000000	0.000000	1.992210	-0.178670	7.078860	916.283002	1198.433615	587.112052
446				900.000000	200.000000	0.000000	0.325090	0.675600	-1.998700	-94.865352	-128.045724	195.473983	299.033023	200.905854	0.000000	300.000000	200.000000	0.000000	7.843640	10.407320	2231.904602	2021.780453	2158.199924	-1385.494475				-505.000000	200.000000	0.000000	-0.543330	0.178670	18.090419	-1609.165471	-912.280963	-352.251568
447				900.000000	200.000000	0.000000	0.538080	0.686860	-1.086250	-109.538488	-87.005532	192.854137	298.994125	200.892883	0.000000	300.000000	200.000000	0.000000	7.446880	10.895640	2232.286072	1993.170352	2245.399921	-1367.183975				-505.000000	200.000000	0.000000	0.543330	1.429360	10.225020	-1418.299450	487.699589	530.009884
448				900.000000	200.000000	0.000000	0.313880	0.405360	-1.607650	-105.588707	-72.222103	147.041071	299.081986	200.952726	0.000000	300.000000	200.000000	0.000000	7.446880	11.353440	2232.209778	2126.684155	2049.199928	-1342.769976				-505.000000	200.000000	0.000000	1.267770	-0.536010	18.876959	663.972203	-757.477029	-764.283378
449				900.000000	200.000000	0.000000	0.414770	0.709380	-1.868350	-45.092886	-126.794002	139.990308	299.076882	200.974321	0.000000	300.000000	200.000000	0.000000	7.599480	10.987200	2231.675720	2174.367657	2060.099928	-1354.976975				-505.000000	200.000000	0.000000	2.535540	0.178670	11.798100	11.755170	100.518102	117.454912
450				900.000000	200.000000	0.000000	0.414770	0.574260	-1.607650	-70.489694	-96.640633	156.732267	299.008977	200.935413	0.000000	300.000000	200.000000	0.000000	7.446880	11.445000	2232.743836	2088.537354	2212.699923	-1379.390975				-505.000000	200.000000	0.000000	1.992210	2.144040	6.292320	-1027.920774	1066.610034	119.363515
451				900.000000	200.000000	0.000000	0.470820	0.540480	-1.477300	-83.807302	-28.146419	173.510404	298.925434	200.897431	0.000000	300.000000	200.000000	0.000000	7.599480	10.559920	2231.599426	2002.707052	2397.999916	-1306.148976				-505.000000	200.000000	0.000000	0.181110	0.714680	4.719240	622.702835	-15.437524	-645.521343
452				900.000000	200.000000	0.000000	0.425980	0.495440	-1.173150	-69.264829	-62.044557	156.647350	299.062133	200.987242	0.000000	300.000000	200.000000	0.000000	7.324800	10.376800	2231.446838	2202.977757	2092.799927	-1361.080475				-505.000000	200.000000	0.000000	-0.724440	0.714680	2.359620	-651.461955	-356.113439	176.968483
453				900.000000	200.000000	0.000000	0.392350	0.653080	-1.390400	-123.306238	-80.721511	176.106077	298.996470	201.002222	0.000000	300.000000	200.000000	0.000000	7.019600	10.651480	2226.640316	2231.587858	2234.499922	-1440.425974				-505.000000	200.000000	0.000000	1.992210	2.501380	5.505780	1657.406990	1332.496475	413.423124
454				900.000000	200.000000	0.000000	0.403560	0.630560	-2.042150	-60.580341	-24.851341	164.025220	299.047381	200.944601	0.000000	300.000000	200.000000	0.000000	7.446880	10.804080	2231.217956	2107.610755	2125.499926	-1318.355976				-505.000000	200.000000	0.000000	2.173320	0.714680	7.865400	-1230.101502	1451.868238	-234.472029
455				900.000000	200.000000	0.000000	0.269040	0.653080	-1.564200	-87.301523	-90.679880	161.775866	298.993713	200.927441	0.000000	300.000000	200.000000	0.000000	7.752080	9.766400	2231.370544	2069.463954	2245.399921	-1428.218974				-505.000000	200.000000	0.000000	1.448880	-0.357340	9.438480	-831.579578	698.791203	117.033171
456				900.000000	200.000000	0.000000	0.403560	0.563000	-1.477300	-82.879928	-76.036351	166.372049	298.978883	200.995994	0.000000	300.000000	200.000000	0.000000	7.691040	9.949520	2230.989074	2222.051158	2278.099920	-1385.494475				-505.000000	200.000000	0.000000	1.992210	0.893350	10.225020	-1103.285409	400.027865	-410.520278
457				900.000000	200.000000	0.000000	0.392350	0.619300	-1.477300	-72.520434	-75.574724	142.339420	299.081860	200.957129	0.000000	300.000000	200.000000	0.000000	7.385840	10.193680	2231.904602	2136.220856	2049.199928	-1336.666476				-505.000000	200.000000	0.000000	1.267770	0.893350	8.651940	-1103.411256	47.646558	-234.230027
458				900.000000	200.000000	0.000000	0.358720	0.675600	-1.433850	-78.198046	-114.758008	178.571522	299.072156	200.884429	0.000000	300.000000	200.000000	0.000000	7.172200	11.261880	2232.057190	1974.096951	2070.999928	-1354.976975				-505.000000	200.000000	0.000000	2.716650	2.144040	12.584640	594.006638	-706.607334	236.793757
459				900.000000	200.000000	0.000000	0.526870	0.517960	-1.781450	-85.049775	-126.425127	151.744452	298.949820	200.944472	0.000000	300.000000	200.000000	0.000000	7.446880	10.926160	2231.523132	2107.610755	2343.499918	-1397.701475				-505.000000	200.000000	0.000000	0.000000	1.429360	3.146160	-1534.681761	527.294324	412.565153
460				900.000000	200.000000	0.000000	0.414770	0.619300	-0.869000	-51.787584	-66.931758	176.051435	299.037940	200.969915	0.000000	300.000000	200.000000	0.000000	7.843640	11.506040	2231.980896	2164.830956	2147.299925	-1403.804975				-505.000000	200.000000	0.000000	1.267770	1.250690	15.730799	308.569719	571.208750	1.085483
461				900.000000	200.000000	0.000000	0.470820	0.540480	-1.607650	-91.983405	-104.014742	187.968365	299.057538	200.965576	0.000000	300.000000	200.000000	0.000000	7.294280	11.231360	2232.133484	2155.294256	2103.699926	-1391.597975				-505.000000	200.000000	0.000000	1.448880	0.536010	7.865400	-314.384809	-227.705995	-352.071829
462				900.000000	200.000000	0.000000	0.313880	0.731900	-1.433850	-124.125975	-87.581647	185.899315	299.013016	200.936213	0.000000	300.000000	200.000000	0.000000	7.660520	11.231360	2230.836486	2088.537354	2201.799923	-1367.183975				-505.000000	200.000000	0.000000	2.354430	2.322710	7.865400	604.440421	-945.350859	-526.680991
463				900.000000	200.000000	0.000000	0.403560	0.596780	-0.869000	-68.797078	-142.459680	183.271085	299.067687	200.909661	0.000000	300.000000	200.000000	0.000000	7.477400	10.468360	2233.049012	2031.317153	2081.899927	-1409.908474				-505.000000	200.000000	0.000000	1.811100	1.786700	11.798100	456.505070	1072.344015	60.294789
464				900.000000	200.000000	0.000000	0.459610	0.675600	-1.824900	-98.705825	-47.625403	156.780059	298.979302	200.978494	0.000000	300.000000	200.000000	0.000000	7.294280	10.559920	2231.904602	2183.904357	2278.099920	-1354.976975				-505.000000	200.000000	0.000000	1.992210	-0.178670	14.944259	-357.063787	1456.109365	410.879756
465				900.000000	200.000000	0.000000	0.291460	0.608040	-1.477300	-105.148363	-106.881863	197.855653	299.047251	200.966104	0.000000	300.000000	200.000000	0.000000	7.630000	10.346280	2230.912780	2155.294256	2125.499926	-1281.734977				-505.000000	200.000000	0.000000	1.629990	1.250690	11.798100	-502.456910	155.312929	-233.919889
466				900.000000	200.000000	0.000000	0.313880	0.517960	-1.738000	-80.984231	-67.034908	161.603750	298.979407	200.948486	0.000000	300.000000	200.000000	0.000000	7.874160	9.735880	2232.133484	2117.147455	2278.099920	-1312.252476				-505.000000	200.000000	0.000000	1.267770	0.178670	0.786540	-799.837768	983.100874	176.300432
467				900.000000	200.000000	0.000000	0.414770	0.731900	-1.303500	-71.724039	-122.253343	166.517512	299.057796	200.952498	0.000000	300.000000	200.000000	0.000000	7.263760	9.888480	2232.743836	2126.684155	2103.699926	-1507.564473				-505.000000	200.000000	0.000000	0.724440	0.357340	9.438480	-672.518290	477.487050	235.257555
468				900.000000	200.000000	0.000000	0.291460	0.664340	-1.260050	-50.337965	-51.358236	166.582431	299.008537	200.948648	0.000000	300.000000	200.000000	0.000000	7.568960	11.261880	2231.752014	2117.147455	2212.699923	-1397.701475				-505.000000	200.000000	0.000000	2.354430	1.072020	7.078860	65.434239	-546.894411	-175.403303
469				900.000000	200.000000	0.000000	0.358720	0.608040	-1.390400	-68.873562	-79.336627	190.556991	298.969817	200.999585	0.000000	300.000000	200.000000	0.000000	7.630000	10.376800	2232.514954	2231.587858	2299.899920	-1397.701475				-505.000000	200.000000	0.000000	2.716650	1.608030	9.438480	-481.023036	-1366.471665	706.237872
470				900.000000	200.000000	0.000000	0.459610	0.810720	-1.824900	-48.915751	-83.087192	152.086400	299.018339	201.008438	0.000000	300.000000	200.000000	0.000000	6.958560	10.987200	2231.828308	2250.661259	2190.899923	-1397.701475				-505.000000	200.000000	0.000000	2.354430	0.178670	14.944259	-567.073147	771.341398	176.213499
471				900.000000	200.000000	0.000000	0.392350	0.641820	-1.607650	-75.748633	-100.783348	164.047305	298.984325	200.969815	0.000000	300.000000	200.000000	0.000000	7.568960	10.895640	2232.209778	2164.830956	2267.199921	-1434.322474				-505.000000	200.000000	0.000000	3.441090	1.429360	11.011560	-1418.236527	179.039708	-527.615712
472				900.000000	200.000000	0.000000	0.459610	0.585520	-2.129050	-58.504586	-148.661942	185.612205	299.042856	200.931428	0.000000	300.000000	200.000000	0.000000	7.446880	11.017720	2232.057190	2079.000654	2136.399925	-1391.597975				-505.000000	200.000000	0.000000	1.629990	1.250690	8.651940	-271.076599	1086.288686	-57.687593
473				900.000000	200.000000	0.000000	0.224200	0.574260	-1.564200	-102.608921	-83.767399	149.700717	299.047414	200.987309	0.000000	300.000000	200.000000	0.000000	7.172200	10.895640	2231.294250	2202.977757	2125.499926	-1373.287475				-505.000000	200.000000	0.000000	0.362220	0.536010	-7.865400	958.332748	-14.453667	235.456091
474				900.000000	200.000000	0.000000	0.269040	0.653080	-1.129700	-86.851381	-91.083965	154.546885	298.993644	200.978795	0.000000	300.000000	200.000000	0.000000	7.111160	10.773560	2231.217956	2183.904357	2245.399921	-1312.252476				-505.000000	200.000000	0.000000	1.992210	-2.858720	4.719240	-288.419609	802.962872	408.336389
475				900.000000	200.000000	0.000000	0.403560	0.653080	-1.216600	-22.612926	-45.882983	171.275143	298.969676	200.965543	0.000000	300.000000	200.000000	0.000000	7.477400	10.590440	2232.209778	2155.294256	2299.899920	-1348.873476				-505.000000	200.000000	0.000000	0.905550	1.429360	6.292320	550.257966	336.943783	118.772216
476				900.000000	200.000000	0.000000	0.392350	0.664340	-1.433850	-70.620673	-35.087373	152.019948	298.940486	200.922725	0.000000	300.000000	200.000000	0.000000	7.568960	10.376800	2232.438660	2059.927254	2365.299917	-1361.080475				-505.000000	200.000000	0.000000	1.811100	1.250690	15.730799	76.937715	670.901861	-351.422575
477				900.000000	200.000000	0.000000	0.403560	0.551740	-1.433850	-103.401252	-81.142730	176.000217	299.027874	200.961665	0.000000	300.000000	200.000000	0.000000	7.538440	10.926160	2231.294250	2145.757556	2169.099924	-1318.355976				-505.000000	200.000000	0.000000	1.267770	0.714680	6.292320	43.748672	49.885838	470.529599
478				900.000000	200.000000	0.000000	0.392350	0.517960	-1.607650	-100.951839	-85.585438	204.896337	299.072347	200.991041	0.000000	300.000000	200.000000	0.000000	7.477400	10.010560	2232.514954	2212.514458	2070.999928	-1312.252476				-505.000000	200.000000	0.000000	0.724440	1.072020	5.505780	-861.219623	1144.069219	-175.272904
479				900.000000	200.000000	0.000000	0.414770	0.641820	-1.433850	-43.404335	-101.868237	168.843398	299.003585	200.974354	0.000000	300.000000	200.000000	0.000000	7.691040	10.010560	2231.599426	2174.367657	2223.599922	-1348.873476				-505.000000	200.000000	0.000000	-2.173320	0.714680	-2.359620	-651.839494	796.596902	-1115.285778
480				900.000000	200.000000	0.000000	0.493240	0.630560	-1.911800	-68.486359	-89.457229	147.064690	299.032659	200.974587	0.000000	300.000000	200.000000	0.000000	7.599480	10.254720	2231.065368	2174.367657	2158.199924	-1397.701475				-505.000000	200.000000	0.000000	1.267770	-0.714680	18.090419	-620.878063	834.109485	410.429038
481				900.000000	200.000000	0.000000	0.470820	0.619300	-2.042150	-93.208270	-63.082898	168.764387	299.047544	200.982901	0.000000	300.000000	200.000000	0.000000	7.691040	10.620960	2231.599426	2193.441057	2125.499926	-1275.631477				-505.000000	200.000000	0.000000	0.905550	-0.357340	3.146160	-1526.978975	339.929489	352.053032
482				900.000000	200.000000	0.000000	0.437190	0.585520	-1.781450	-50.103412	-56.874496	163.948492	299.037710	200.961599	0.000000	300.000000	200.000000	0.000000	7.538440	11.750200	2231.446838	2145.757556	2147.299925	-1434.322474				-505.000000	200.000000	0.000000	1.992210	-0.178670	6.292320	-1168.467955	801.470020	-235.305329
483				900.000000	200.000000	0.000000	0.470820	0.563000	-1.738000	-38.924181	-88.695607	159.073387	298.979128	200.918830	0.000000	300.000000	200.000000	0.000000	7.630000	11.750200	2231.523132	2050.390553	2278.099920	-1416.011974				-505.000000	200.000000	0.000000	0.905550	0.893350	18.090419	-60.312160	458.317394	294.495838
484				900.000000	200.000000	0.000000	0.302670	0.596780	-1.433850	-97.525975	-102.317929	154.459686	299.023323	200.948518	0.000000	300.000000	200.000000	0.000000	7.568960	10.529400	2232.057190	2117.147455	2179.999924	-1367.183975				-505.000000	200.000000	0.000000	1.448880	0.178670	10.225020	-683.266688	35.194740	58.797746
485				900.000000	200.000000	0.000000	0.448400	0.596780	-2.085600	-90.160127	-92.515053	202.501911	298.945008	200.935861	0.000000	300.000000	200.000000	0.000000	7.507920	10.285240	2231.675720	2088.537354	2354.399918	-1397.701475				-505.000000	200.000000	0.000000	2.173320	0.536010	2.359620	-430.641273	-1194.306924	-763.338475
486				900.000000	200.000000	0.000000	0.403560	0.517960	-1.303500	-64.451968	-91.395895	183.197782	299.008774	200.935605	0.000000	300.000000	200.000000	0.000000	7.446880	10.926160	2232.286072	2088.537354	2212.699923	-1373.287475				-505.000000	200.000000	0.000000	1.811100	3.573400	-2.359620	563.485669	157.789639	414.454959
487				900.000000	200.000000	0.000000	0.414770	0.563000	-1.781450	-59.071846	-86.347060	192.866696	299.008469	200.948713	0.000000	300.000000	200.000000	0.000000	7.233240	10.651480	2231.599426	2117.147455	2212.699923	-1336.666476				-505.000000	200.000000	0.000000	0.362220	-0.178670	7.078860	-126.061015	-956.625820	293.521958
488				900.000000	200.000000	0.000000	0.313880	0.653080	-1.303500	-83.010907	-113.032722	183.416352	298.989346	200.956867	0.000000	300.000000	200.000000	0.000000	7.446880	9.491720	2232.514954	2136.220856	2256.299921	-1470.943473				-505.000000	200.000000	0.000000	1.811100	-0.893350	1.573080	-53.930762	1082.047558	233.983717
489				900.000000	200.000000	0.000000	0.470820	0.608040	-1.129700	-88.706128	-104.459236	195.260176	299.047902	200.901366	0.000000	300.000000	200.000000	0.000000	7.477400	9.674840	2232.438660	2012.243752	2125.499926	-1373.287475				-505.000000	200.000000	0.000000	0.724440	0.893350	7.865400	-524.394169	876.689925	59.533933
490				900.000000	200.000000	0.000000	0.515660	0.731900	-1.738000	-52.071530	-110.805998	173.641971	299.067177	200.961435	0.000000	300.000000	200.000000	0.000000	7.599480	9.888480	2231.828308	2145.757556	2081.899927	-1409.908474				-505.000000	200.000000	0.000000	-0.181110	0.357340	3.146160	137.690338	538.253289	235.329999
491				900.000000	200.000000	0.000000	0.313880	0.619300	-1.694550	-52.642854	-51.877407	183.384937	299.018238	201.017089	0.000000	300.000000	200.000000	0.000000	7.355320	9.919000	2231.599426	2269.734659	2190.899923	-1391.597975				-505.000000	200.000000	0.000000	2.173320	-1.965370	5.505780	-118.484076	393.547459	-413.247692
492				900.000000	200.000000	0.000000	0.504450	0.653080	-1.173150	-86.896395	-121.001621	180.809262	299.027874	200.965939	0.000000	300.000000	200.000000	0.000000	7.416360	11.109280	2231.294250	2155.294256	2169.099924	-1409.908474				-505.000000	200.000000	0.000000	1.992210	0.536010	15.730799	-82.123573	129.662866	294.069790
493				900.000000	200.000000	0.000000	0.470820	0.686860	-1.564200	-101.992583	-53.395452	164.007897	298.974454	200.918642	0.000000	300.000000	200.000000	0.000000	7.813120	10.804080	2231.980896	2050.390553	2288.999920	-1409.908474				-505.000000	200.000000	0.000000	1.267770	-1.072020	11.011560	1094.173014	2033.957389	351.345823
494				900.000000	200.000000	0.000000	0.605340	0.608040	-1.390400	-72.894092	-54.030649	168.614552	298.993919	200.914431	0.000000	300.000000	200.000000	0.000000	7.568960	11.445000	2231.828308	2040.853853	2245.399921	-1324.459476				-505.000000	200.000000	0.000000	0.724440	4.109410	14.157719	18.161012	2063.848579	-54.902224
495				900.000000	200.000000	0.000000	0.302670	0.551740	-1.042800	-107.016655	-46.955936	178.514400	299.008571	200.918704	0.000000	300.000000	200.000000	0.000000	7.507920	10.529400	2231.828308	2050.390553	2212.699923	-1354.976975				-505.000000	200.000000	0.000000	1.629990	-0.178670	9.438480	-10.056243	-107.587806	-59.044056
496				900.000000	200.000000	0.000000	0.470820	0.585520	-1.173150	-101.740106	-134.814647	192.829572	299.008367	200.927441	0.000000	300.000000	200.000000	0.000000	7.691040	11.078760	2231.370544	2069.463954	2212.699923	-1440.425974				-505.000000	200.000000	0.000000	2.716650	0.536010	13.371180	380.951665	1811.476378	-234.685053
497				900.000000	200.000000	0.000000	0.313880	0.450400	-1.781450	-124.016668	-61.928530	173.589220	298.979233	200.923009	0.000000	300.000000	200.000000	0.000000	6.928040	10.254720	2231.752014	2059.927254	2278.099920	-1409.908474				-505.000000	200.000000	0.000000	1.629990	0.000000	9.438480	232.387082	1615.822289	411.078291
498				900.000000	200.000000	0.000000	0.257830	0.653080	-0.869000	-106.683947	-45.271059	188.293740	299.115956	200.974321	0.000000	300.000000	200.000000	0.000000	7.111160	10.559920	2231.675720	2174.367657	1972.899931	-1354.976975				-505.000000	200.000000	0.000000	-1.267770	-1.786700	4.719240	-918.447690	72.234200	57.149942
499				900.000000	200.000000	0.000000	0.414770	0.698120	-1.346950	-81.201174	-81.685175	161.666777	299.086619	200.935893	0.000000	300.000000	200.000000	0.000000	7.202720	9.857960	2231.599426	2088.537354	2038.299929	-1397.701475				-505.000000	200.000000	0.000000	2.897760	0.000000	7.865400	-462.634776	214.902310	-411.440511
500				900.000000	200.000000	0.000000	0.470820	0.585520	-1.477300	-85.973085	-154.795667	188.010252	299.013859	200.931142	0.000000	300.000000	200.000000	0.000000	7.141680	9.857960	2232.743836	2079.000654	2201.799923	-1306.148976				-505.000000	200.000000	0.000000	0.543330	0.357340	11.798100	-1251.409530	486.206736	-58.448449
501				900.000000	200.000000	0.000000	0.414770	0.461660	-1.260050	-110.951220	-20.974352	156.627549	298.960087	200.909847	0.000000	300.000000	200.000000	0.000000	8.118320	10.102120	2232.591248	2031.317153	2321.699919	-1385.494475				-505.000000	200.000000	0.000000	2.897760	0.000000	11.798100	232.575852	-451.679859	-235.208215
502				900.000000	200.000000	0.000000	0.302670	0.630560	-1.694550	-72.281818	-56.481749	171.358722	299.004606	200.926395	0.000000	300.000000	200.000000	0.000000	7.294280	10.956680	2233.888246	2069.463954	2223.599922	-1275.631477				-505.000000	200.000000	0.000000	-0.905550	0.714680	12.584640	-650.643954	-752.568040	176.982971
503				900.000000	200.000000	0.000000	0.515660	0.563000	-1.607650	-54.871259	-100.795284	185.533194	299.003482	200.953084	0.000000	300.000000	200.000000	0.000000	7.599480	11.445000	2231.370544	2126.684155	2223.599922	-1361.080475				-505.000000	200.000000	0.000000	-0.724440	0.893350	7.865400	-292.762165	434.081620	294.626238
504				900.000000	200.000000	0.000000	0.459610	0.495440	-1.173150	-97.408540	-63.429440	161.431830	298.993678	200.948843	0.000000	300.000000	200.000000	0.000000	7.324800	11.231360	2231.294250	2117.147455	2245.399921	-1318.355976				-505.000000	200.000000	0.000000	3.984420	0.536010	4.719240	-430.452503	-113.005792	-176.042376
505				900.000000	200.000000	0.000000	0.381140	0.641820	-0.912450	-103.172117	-70.572436	149.600958	299.066954	200.961665	0.000000	300.000000	200.000000	0.000000	7.538440	11.048240	2231.294250	2145.757556	2081.899927	-1428.218974				-505.000000	200.000000	0.000000	3.441090	1.608030	3.932700	445.064516	-344.522483	-409.957957
506				900.000000	200.000000	0.000000	0.392350	0.596780	-1.824900	-85.869512	-70.185486	137.499157	298.998769	200.957195	0.000000	300.000000	200.000000	0.000000	7.385840	11.322920	2231.752014	2136.220856	2234.499922	-1379.390975				-505.000000	200.000000	0.000000	0.362220	0.536010	6.292320	-430.326657	104.680665	235.456091
507				900.000000	200.000000	0.000000	0.437190	0.619300	-1.651100	-60.638900	-112.721390	195.305488	299.052752	200.978293	0.000000	300.000000	200.000000	0.000000	7.416360	10.712520	2232.362366	2183.904357	2114.599926	-1416.011974				-505.000000	200.000000	0.000000	-0.543330	-0.714680	9.438480	-505.754216	156.489787	-235.611160
508				900.000000	200.000000	0.000000	0.313880	0.529220	-1.129700	-59.787694	-87.864507	168.843202	298.969394	200.982901	0.000000	300.000000	200.000000	0.000000	7.233240	10.956680	2231.599426	2193.441057	2299.899920	-1397.701475				-505.000000	200.000000	0.000000	1.448880	-0.178670	-1.573080	-1400.729191	1106.951195	58.458630
509				900.000000	200.000000	0.000000	0.425980	0.517960	-1.303500	-60.431437	-107.517061	163.897274	298.930684	200.948389	0.000000	300.000000	200.000000	0.000000	7.660520	10.376800	2232.362366	2117.147455	2387.099916	-1409.908474				-505.000000	200.000000	0.000000	1.811100	-0.178670	7.078860	-241.877017	148.832522	528.382442
510				900.000000	200.000000	0.000000	0.403560	0.551740	-1.346950	-55.064861	-126.817276	161.542257	299.004027	200.935477	0.000000	300.000000	200.000000	0.000000	8.148840	10.620960	2232.591248	2088.537354	2223.599922	-1354.976975				-505.000000	200.000000	0.000000	1.629990	1.250690	-0.786540	770.512340	-760.734299	294.776999
511				900.000000	200.000000	0.000000	0.347510	0.653080	-0.912450	-102.708431	-114.781282	166.513891	299.008910	200.875675	0.000000	300.000000	200.000000	0.000000	7.416360	10.865120	2232.591248	1955.023551	2212.699923	-1397.701475				-505.000000	200.000000	0.000000	0.724440	-0.893350	1.573080	-401.378767	219.811300	-412.114435
512				900.000000	200.000000	0.000000	0.313880	0.630560	-0.999350	-99.705302	-113.315582	166.527788	299.052267	200.961698	0.000000	300.000000	200.000000	0.000000	7.294280	9.674840	2231.217956	2145.757556	2114.599926	-1367.183975				-505.000000	200.000000	0.000000	0.724440	-1.250690	2.359620	-307.122486	484.204888	-1.244860
513				900.000000	200.000000	0.000000	0.448400	0.664340	-1.216600	-98.539313	-113.587103	180.877801	299.013589	200.918579	0.000000	300.000000	200.000000	0.000000	7.141680	9.430680	2232.133484	2050.390553	2201.799923	-1446.529474				-505.000000	200.000000	0.000000	0.543330	1.250690	11.011560	887.272189	354.383155	-351.321154
514				900.000000	200.000000	0.000000	0.336300	0.495440	-1.433850	-77.575975	-58.109083	185.656180	299.009045	200.922536	0.000000	300.000000	200.000000	0.000000	7.874160	10.926160	2232.896424	2059.927254	2212.699923	-1348.873476				-505.000000	200.000000	0.000000	0.724440	-1.072020	10.225020	-1338.025949	79.030602	410.133388
515				900.000000	200.000000	0.000000	0.392350	0.506700	-1.346950	-113.207031	-55.432069	175.969944	299.120960	200.965642	0.000000	300.000000	200.000000	0.000000	7.385840	10.651480	2231.980896	2155.294256	1961.999931	-1409.908474				-505.000000	200.000000	0.000000	-0.724440	0.357340	1.573080	1295.724510	1500.613090	235.373466
516				900.000000	200.000000	0.000000	0.257830	0.585520	-1.129700	-85.612971	-110.886217	202.688870	299.037742	200.961566	0.000000	300.000000	200.000000	0.000000	7.141680	11.292400	2231.523132	2145.757556	2147.299925	-1416.011974				-505.000000	200.000000	0.000000	1.629990	0.714680	15.730799	1202.663769	681.860826	411.756523
517				900.000000	200.000000	0.000000	0.381140	0.641820	-1.303500	-99.556715	-75.274730	178.516879	298.949964	200.999892	0.000000	300.000000	200.000000	0.000000	7.416360	10.559920	2231.828308	2231.587858	2343.499918	-1385.494475				-505.000000	200.000000	0.000000	2.897760	0.357340	4.719240	1180.160201	-179.822006	0.107295
518				900.000000	200.000000	0.000000	0.269040	0.630560	-1.086250	-55.569498	-40.464675	156.935602	298.964403	200.961632	0.000000	300.000000	200.000000	0.000000	7.660520	10.834600	2231.370544	2145.757556	2310.799919	-1403.804975				-505.000000	200.000000	0.000000	1.086660	0.536010	13.371180	-661.392352	186.696972	352.886333
519				900.000000	200.000000	0.000000	0.448400	0.686860	-1.303500	-49.455605	-98.308376	195.356706	299.018607	201.025250	0.000000	300.000000	200.000000	0.000000	7.477400	10.315760	2232.438660	2288.808060	2190.899923	-1373.287475				-505.000000	200.000000	0.000000	1.629990	1.429360	14.944259	-954.657903	-1173.372850	-292.494430
520				900.000000	200.000000	0.000000	0.425980	0.596780	-1.651100	-53.525213	-167.985432	161.560917	299.027907	200.961632	0.000000	300.000000	200.000000	0.000000	7.538440	10.620960	2231.370544	2145.757556	2169.099924	-1428.218974				-505.000000	200.000000	0.000000	2.897760	0.357340	6.292320	-325.321977	1276.955222	411.315986
521				900.000000	200.000000	0.000000	0.257830	0.653080	-1.520750	-51.071737	-80.126721	185.884080	298.984221	200.974187	0.000000	300.000000	200.000000	0.000000	7.172200	10.468360	2231.980896	2174.367657	2267.199921	-1385.494475				-505.000000	200.000000	0.000000	2.354430	-0.357340	18.876959	558.967523	2093.309339	-411.736161
522				900.000000	200.000000	0.000000	0.448400	0.585520	-1.651100	-58.009430	-113.183018	197.672119	298.989001	200.931555	0.000000	300.000000	200.000000	0.000000	7.691040	10.315760	2231.752014	2079.000654	2256.299921	-1428.218974				-505.000000	200.000000	0.000000	0.543330	-0.536010	12.584640	-31.427194	-442.529741	410.656551
523				900.000000	200.000000	0.000000	0.313880	0.540480	-1.216600	-35.290854	-102.981600	202.588915	299.077008	200.965642	0.000000	300.000000	200.000000	0.000000	7.538440	9.674840	2231.980896	2155.294256	2060.099928	-1287.838477				-505.000000	200.000000	0.000000	0.000000	2.144040	11.798100	-564.216304	1049.363662	-174.197602
524				900.000000	200.000000	0.000000	0.392350	0.484180	-1.564200	-102.297885	-116.021666	183.177980	299.037907	200.910127	0.000000	300.000000	200.000000	0.000000	7.324800	9.766400	2231.904602	2031.317153	2147.299925	-1293.941977				-505.000000	200.000000	0.000000	1.086660	2.322710	6.292320	25.234565	-71.725204	237.093714
525				900.000000	200.000000	0.000000	0.313880	0.427880	-1.694550	-88.669241	-143.064866	221.761478	299.018573	200.956933	0.000000	300.000000	200.000000	0.000000	7.080640	11.292400	2232.362366	2136.220856	2190.899923	-1361.080475				-505.000000	200.000000	0.000000	2.354430	1.250690	18.876959	-849.338607	104.759229	118.486748
526				900.000000	200.000000	0.000000	0.347510	0.675600	-1.260050	-102.141171	-94.194135	173.763815	298.979477	200.892883	0.000000	300.000000	200.000000	0.000000	7.477400	10.895640	2232.286072	1993.170352	2278.099920	-1446.529474				-505.000000	200.000000	0.000000	1.448880	1.072020	17.303879	66.252240	691.326939	177.133733
527				900.000000	200.000000	0.000000	0.459610	0.630560	-1.433850	-116.237565	-63.186989	149.509191	298.989035	200.948616	0.000000	300.000000	200.000000	0.000000	7.660520	11.200840	2231.828308	2117.147455	2256.299921	-1373.287475				-505.000000	200.000000	0.000000	1.267770	1.965370	5.505780	-807.163015	2702.032410	-174.468581
528				900.000000	200.000000	0.000000	0.448400	0.653080	-1.173150	-46.691093	-27.506023	135.083788	299.017902	201.017437	0.000000	300.000000	200.000000	0.000000	7.965720	11.109280	2230.836486	2269.734659	2190.899923	-1397.701475				-505.000000	200.000000	0.000000	1.267770	0.178670	7.078860	-799.334383	711.989448	-528.628752
529				900.000000	200.000000	0.000000	0.347510	0.540480	-1.477300	-107.930483	-99.058062	168.818833	299.013421	200.974287	0.000000	300.000000	200.000000	0.000000	7.446880	11.078760	2231.752014	2174.367657	2201.799923	-1403.804975				-505.000000	200.000000	0.000000	-0.181110	0.714680	5.505780	-998.658268	-391.976042	294.413213
530				900.000000	200.000000	0.000000	0.313880	0.720640	-1.520750	-68.392267	-67.236950	152.153602	298.969676	200.952726	0.000000	300.000000	200.000000	0.000000	7.477400	10.529400	2232.209778	2126.684155	2299.899920	-1379.390975				-505.000000	200.000000	0.000000	0.905550	1.072020	7.865400	1339.473183	-459.969114	-116.543294
531				900.000000	200.000000	0.000000	0.448400	0.596780	-1.042800	-97.120847	-134.012617	144.670069	298.974594	200.961238	0.000000	300.000000	200.000000	0.000000	7.385840	10.407320	2232.286072	2145.757556	2288.999920	-1348.873476				-505.000000	200.000000	0.000000	2.535540	0.357340	7.865400	-209.380129	-558.599803	-352.328320
532				900.000000	200.000000	0.000000	0.302670	0.540480	-1.129700	-107.570370	-138.062578	183.323248	299.013286	200.970147	0.000000	300.000000	200.000000	0.000000	7.813120	10.773560	2231.446838	2164.830956	2201.799923	-1373.287475				-505.000000	200.000000	0.000000	1.811100	3.394730	4.719240	-604.919363	1344.201867	61.820810
533				900.000000	200.000000	0.000000	0.280250	0.608040	-1.781450	-65.258160	-45.345736	183.409306	299.052461	200.957227	0.000000	300.000000	200.000000	0.000000	7.294280	10.102120	2231.675720	2136.220856	2114.599926	-1361.080475				-505.000000	200.000000	0.000000	2.173320	0.536010	14.157719	265.198586	252.766760	117.823005
534				900.000000	200.000000	0.000000	0.336300	0.484180	-1.781450	-62.317654	-83.115665	195.284349	298.989104	200.948551	0.000000	300.000000	200.000000	0.000000	7.752080	11.139800	2231.980896	2117.147455	2256.299921	-1397.701475				-505.000000	200.000000	0.000000	-0.905550	0.714680	10.225020	-1114.096731	707.941320	-116.737522
535				900.000000	200.000000	0.000000	0.313880	0.653080	-1.173150	-127.101697	-77.692158	156.910091	298.965005	200.948259	0.000000	300.000000	200.000000	0.000000	7.538440	11.231360	2232.667542	2117.147455	2310.799919	-1354.976975				-505.000000	200.000000	0.000000	2.535540	-0.714680	-0.786540	-159.124212	-20.109083	-59.625173
536				900.000000	200.000000	0.000000	0.470820	0.529220	-1.564200	-72.299427	-129.385001	149.403331	299.047642	200.957162	0.000000	300.000000	200.000000	0.000000	7.568960	11.017720	2231.828308	2136.220856	2125.499926	-1385.494475				-505.000000	200.000000	0.000000	2.716650	-0.714680	1.573080	-506.383448	894.682724	-59.639662
537				900.000000	200.000000	0.000000	0.515660	0.675600	-1.173150	-73.907431	-70.803549	192.866892	299.037380	200.923451	0.000000	300.000000	200.000000	0.000000	7.050120	11.017720	2230.683898	2059.927254	2147.299925	-1391.597975				-505.000000	200.000000	0.000000	1.811100	0.178670	7.865400	-1378.351469	1341.216162	-234.951725
538				900.000000	200.000000	0.000000	0.470820	0.653080	-1.303500	-78.990377	-134.693422	173.615122	299.047544	200.987174	0.000000	300.000000	200.000000	0.000000	7.446880	11.292400	2231.599426	2202.977757	2125.499926	-1287.838477				-505.000000	200.000000	0.000000	2.535540	-1.786700	8.651940	-454.869067	1429.203881	-236.874816
539				900.000000	200.000000	0.000000	0.403560	0.427880	-1.477300	-96.485231	-30.442622	171.065707	299.028438	200.952563	0.000000	300.000000	200.000000	0.000000	7.874160	11.139800	2232.591248	2126.684155	2169.099924	-1446.529474				-505.000000	200.000000	0.000000	0.905550	-0.893350	11.011560	-1674.599710	2055.875320	-0.920233
540				900.000000	200.000000	0.000000	0.549290	0.664340	-1.651100	-94.968925	-112.271699	161.495999	299.003925	200.978293	0.000000	300.000000	200.000000	0.000000	7.843640	11.200840	2232.362366	2183.904357	2223.599922	-1354.976975				-505.000000	200.000000	0.000000	0.543330	0.714680	2.359620	275.066060	230.023839	-116.853432
541				900.000000	200.000000	0.000000	0.403560	0.574260	-1.216600	-33.899794	-172.532231	192.888782	298.969182	200.970279	0.000000	300.000000	200.000000	0.000000	7.324800	10.773560	2231.141662	2164.830956	2299.899920	-1354.976975				-505.000000	200.000000	0.000000	1.629990	0.536010	19.663499	-429.256963	678.128694	352.842866
542				900.000000	200.000000	0.000000	0.482030	0.563000	-1.216600	-58.486662	-69.378257	159.061774	299.047512	200.953019	0.000000	300.000000	200.000000	0.000000	7.446880	10.498880	2231.523132	2126.684155	2125.499926	-1391.597975				-505.000000	200.000000	0.000000	3.078870	0.357340	12.584640	-556.450595	1922.874881	-58.651293
543				900.000000	200.000000	0.000000	0.493240	0.608040	-1.781450	-57.217099	-145.304124	180.778988	298.972100	200.946446	0.000000	300.000000	200.000000	0.000000	7.691040	10.468360	2226.869198	2107.610755	2288.999920	-1361.080475				-505.000000	200.000000	0.000000	0.181110	-1.608030	8.651940	-907.321753	3029.940512	-295.261003
544				900.000000	200.000000	0.000000	0.403560	0.765680	-1.477300	-54.430915	-152.025901	195.476462	299.077103	200.974088	0.000000	300.000000	200.000000	0.000000	7.721560	10.315760	2232.209778	2174.367657	2060.099928	-1318.355976				-505.000000	200.000000	0.000000	0.724440	-0.714680	7.078860	-737.574989	-183.123707	292.984307
545				900.000000	200.000000	0.000000	0.358720	0.653080	-0.955900	-62.548143	-125.334442	185.779558	299.017868	200.953345	0.000000	300.000000	200.000000	0.000000	7.111160	9.827440	2230.760192	2126.684155	2190.899923	-1391.597975				-505.000000	200.000000	0.000000	-0.362220	-0.893350	5.505780	-1790.856174	-115.877061	-118.307009
546				900.000000	200.000000	0.000000	0.325090	0.495440	-1.738000	-61.808953	-87.760416	202.535414	299.047414	200.961665	0.000000	300.000000	200.000000	0.000000	7.568960	11.017720	2231.294250	2145.757556	2125.499926	-1361.080475				-505.000000	200.000000	0.000000	1.448880	1.786700	8.651940	224.621373	699.537629	412.788359
547				900.000000	200.000000	0.000000	0.470820	0.585520	-0.782100	-89.273388	-84.518624	185.600592	299.076977	200.888763	0.000000	300.000000	200.000000	0.000000	7.874160	9.949520	2231.904602	1983.633652	2060.099928	-1409.908474				-505.000000	200.000000	0.000000	-0.181110	0.178670	4.719240	11.188861	-523.799622	-117.304151
548				900.000000	200.000000	0.000000	0.515660	0.484180	-1.260050	-97.962256	-101.118552	166.182611	299.096604	200.922851	0.000000	300.000000	200.000000	0.000000	7.691040	10.773560	2232.133484	2059.927254	2016.499929	-1354.976975				-505.000000	200.000000	0.000000	0.000000	-0.178670	4.719240	568.646227	393.231463	-293.890051
549				900.000000	200.000000	0.000000	0.392350	0.686860	-1.651100	-25.692537	-110.874879	180.956813	299.052655	200.939941	0.000000	300.000000	200.000000	0.000000	7.202720	11.170320	2232.133484	2098.074055	2114.599926	-1373.287475				-505.000000	200.000000	0.000000	0.362220	0.536010	6.292320	-1472.670674	-690.739379	-763.193587
550				900.000000	200.000000	0.000000	0.448400	0.776940	-1.564200	-142.508921	-92.999955	188.211500	299.042660	200.944440	0.000000	300.000000	200.000000	0.000000	7.385840	11.170320	2231.599426	2107.610755	2136.399925	-1318.355976				-505.000000	200.000000	0.000000	-0.905550	-0.536010	3.146160	-727.078283	1112.369180	-0.436230
551				900.000000	200.000000	0.000000	0.291460	0.653080	-1.346950	-83.055922	-112.069058	183.439580	299.023623	200.943955	0.000000	300.000000	200.000000	0.000000	7.721560	11.170320	2232.743836	2107.610755	2179.999924	-1416.011974				-505.000000	200.000000	0.000000	1.992210	0.357340	-0.786540	-789.152293	940.757865	-293.540754
552				900.000000	200.000000	0.000000	0.448400	0.540480	-0.912450	-75.181057	-83.474143	147.027370	299.037940	200.969915	0.000000	300.000000	200.000000	0.000000	7.874160	10.254720	2231.980896	2164.830956	2147.299925	-1409.908474				-505.000000	200.000000	0.000000	1.629990	0.357340	14.157719	-1251.220760	1611.343730	411.417407
553				900.000000	200.000000	0.000000	0.392350	0.472920	-1.694550	-78.773433	-70.306711	175.938528	299.027840	201.004440	0.000000	300.000000	200.000000	0.000000	7.477400	10.926160	2231.217956	2241.124558	2169.099924	-1361.080475				-505.000000	200.000000	0.000000	1.448880	-0.714680	3.146160	420.270414	1632.752666	-294.514635
554				900.000000	200.000000	0.000000	0.347510	0.720640	-1.694550	-56.510733	-93.790050	147.299441	298.964262	201.051528	0.000000	300.000000	200.000000	0.000000	7.599480	10.682000	2231.065368	2346.028261	2310.799919	-1348.873476				-505.000000	200.000000	0.000000	0.905550	-1.250690	11.798100	-1001.263419	1922.558886	-177.491645
555				900.000000	200.000000	0.000000	0.392350	0.630560	-1.173150	-91.844299	-126.517283	159.217513	298.959981	200.965477	0.000000	300.000000	200.000000	0.000000	7.263760	9.461200	2232.362366	2155.294256	2321.699919	-1391.597975				-505.000000	200.000000	0.000000	0.543330	0.893350	9.438480	-1450.796338	886.156038	-821.613059
556				900.000000	200.000000	0.000000	0.381140	0.585520	-1.390400	-101.965178	-100.523763	180.874180	299.008774	200.927060	0.000000	300.000000	200.000000	0.000000	7.568960	9.644320	2232.286072	2069.463954	2212.699923	-1391.597975				-505.000000	200.000000	0.000000	0.724440	-0.714680	11.011560	-737.260373	-451.995854	-881.897666
557				900.000000	200.000000	0.000000	0.459610	0.529220	-1.303500	-112.234644	-53.176275	173.511546	299.023289	200.999824	0.000000	300.000000	200.000000	0.000000	7.691040	11.139800	2231.980896	2231.587858	2179.999924	-1312.252476				-505.000000	200.000000	0.000000	-0.181110	-0.536010	18.090419	663.909280	-1066.768901	528.202703
558				900.000000	200.000000	0.000000	0.414770	0.450400	-1.868350	-99.983515	-111.596092	156.617077	299.067878	200.939363	0.000000	300.000000	200.000000	0.000000	7.477400	11.383960	2233.506776	2098.074055	2081.899927	-1257.320977				-505.000000	200.000000	0.000000	1.448880	1.072020	14.157719	-281.447458	826.882652	-116.586761
559				900.000000	200.000000	0.000000	0.414770	0.630560	-1.607650	-80.232850	-86.508694	161.603946	299.023156	200.923041	0.000000	300.000000	200.000000	0.000000	7.172200	10.926160	2231.675720	2059.927254	2179.999924	-1379.390975				-505.000000	200.000000	0.000000	2.354430	0.536010	3.932700	264.380585	649.221361	-175.911977
560				900.000000	200.000000	0.000000	0.313880	0.608040	-1.564200	-81.115210	-46.932662	178.555145	298.979581	200.961139	0.000000	300.000000	200.000000	0.000000	7.721560	10.956680	2232.514954	2145.757556	2278.099920	-1385.494475				-505.000000	200.000000	0.000000	0.362220	1.608030	5.505780	1024.270372	237.997099	177.729339
561				900.000000	200.000000	0.000000	0.414770	0.506700	-1.824900	-129.784309	-167.362170	147.030795	299.028339	200.922757	0.000000	300.000000	200.000000	0.000000	7.141680	10.498880	2232.362366	2059.927254	2169.099924	-1403.804975				-505.000000	200.000000	0.000000	1.448880	1.965370	3.146160	-691.535782	307.052592	-703.179958
562				900.000000	200.000000	0.000000	0.325090	0.585520	-1.781450	-54.123943	-102.917917	183.341908	299.047381	200.948875	0.000000	300.000000	200.000000	0.000000	7.019600	10.712520	2231.217956	2117.147455	2125.499926	-1281.734977				-505.000000	200.000000	0.000000	2.173320	2.501380	12.584640	36.549272	1845.099701	-115.288253
563				900.000000	200.000000	0.000000	0.280250	0.596780	-2.042150	-90.115113	-80.565075	154.482913	299.032990	200.931524	0.000000	300.000000	200.000000	0.000000	7.599480	11.139800	2231.828308	2079.000654	2158.199924	-1428.218974				-505.000000	200.000000	0.000000	1.267770	0.714680	16.517339	-418.697334	-490.097735	470.529599
564				900.000000	200.000000	0.000000	0.291460	0.653080	-1.781450	-127.731896	-25.543484	178.620259	299.028704	200.930951	0.000000	300.000000	200.000000	0.000000	7.874160	10.346280	2233.201600	2079.000654	2169.099924	-1342.769976				-505.000000	200.000000	0.000000	0.181110	0.536010	4.719240	-314.636502	-678.287561	59.238283
565				900.000000	200.000000	0.000000	0.482030	0.596780	-1.390400	-37.173007	-114.810353	156.683529	298.935312	200.982800	0.000000	300.000000	200.000000	0.000000	7.904680	10.498880	2231.828308	2193.441057	2376.199917	-1397.701475				-505.000000	200.000000	0.000000	1.992210	-0.178670	-4.719240	-242.820865	-248.640069	-59.073033
566				900.000000	200.000000	0.000000	0.336300	0.743160	-1.129700	-18.813403	-83.721792	173.838259	298.998769	200.952921	0.000000	300.000000	200.000000	0.000000	7.630000	10.895640	2231.752014	2126.684155	2234.499922	-1379.390975				-505.000000	200.000000	0.000000	-0.362220	0.893350	6.292320	-177.072010	1474.216600	-175.355529
567				900.000000	200.000000	0.000000	0.437190	0.765680	-1.651100	-38.528851	-92.457511	176.164341	299.066507	200.974954	0.000000	300.000000	200.000000	0.000000	7.172200	10.285240	2230.226134	2174.367657	2081.899927	-1409.908474				-505.000000	200.000000	0.000000	2.173320	1.965370	6.292320	-691.284090	1453.361091	-292.029223
568				900.000000	200.000000	0.000000	0.425980	0.641820	-1.651100	-79.814178	-107.193793	132.686883	299.042922	200.850190	0.000000	300.000000	200.000000	0.000000	7.935200	9.919000	2232.209778	1897.803349	2136.399925	-1391.597975				-505.000000	200.000000	0.000000	2.354430	0.357340	4.719240	137.816184	1178.754963	293.871255
569				900.000000	200.000000	0.000000	0.459610	0.641820	-1.216600	-103.487217	-124.180671	147.110003	298.998906	200.927155	0.000000	300.000000	200.000000	0.000000	7.538440	10.987200	2232.057190	2069.463954	2234.499922	-1385.494475				-505.000000	200.000000	0.000000	1.086660	0.714680	10.225020	623.143298	322.252685	-469.361491
570				900.000000	200.000000	0.000000	0.403560	0.754420	-1.520750	-54.939616	-96.259823	176.188710	299.037611	200.983069	0.000000	300.000000	200.000000	0.000000	7.141680	10.498880	2231.217956	2193.441057	2147.299925	-1336.666476				-505.000000	200.000000	0.000000	0.000000	2.322710	16.517339	489.316574	2105.445162	178.436548
571				900.000000	200.000000	0.000000	0.302670	0.630560	-1.520750	-47.978580	-51.577413	168.949062	299.096048	200.914869	0.000000	300.000000	200.000000	0.000000	7.355320	11.353440	2230.760192	2040.853853	2016.499929	-1306.148976				-505.000000	200.000000	0.000000	1.086660	-0.178670	11.011560	-936.458412	1116.926303	-587.697477
572				900.000000	200.000000	0.000000	0.392350	0.653080	-1.651100	-35.124658	-80.479060	173.696417	299.003721	200.875944	0.000000	300.000000	200.000000	0.000000	7.446880	11.078760	2231.904602	1955.023551	2223.599922	-1403.804975				-505.000000	200.000000	0.000000	2.716650	-0.536010	10.225020	-147.431965	1151.612048	-59.470104
573				900.000000	200.000000	0.000000	0.336300	0.641820	-1.260050	-87.450110	-88.666537	152.057072	299.057345	200.893127	0.000000	300.000000	200.000000	0.000000	7.324800	10.743040	2231.675720	1993.170352	2103.699926	-1379.390975				-505.000000	200.000000	0.000000	1.267770	2.680050	6.292320	-184.774795	1640.725925	-173.790350
574				900.000000	200.000000	0.000000	0.369930	0.630560	-0.999350	-79.602651	-105.491781	164.060060	299.027907	200.948810	0.000000	300.000000	200.000000	0.000000	7.416360	10.529400	2231.370544	2117.147455	2169.099924	-1373.287475				-505.000000	200.000000	0.000000	2.535540	1.786700	9.438480	-6.947707	1030.747432	177.725031
575				900.000000	200.000000	0.000000	0.403560	0.698120	-1.346950	-73.160114	-71.091607	202.642612	299.037742	200.940198	0.000000	300.000000	200.000000	0.000000	7.630000	10.712520	2231.523132	2098.074055	2147.299925	-1373.287475				-505.000000	200.000000	0.000000	0.000000	-0.178670	9.438480	-125.872245	521.322912	704.759626
576				900.000000	200.000000	0.000000	0.347510	0.641820	-1.738000	-79.904206	-103.881581	202.648321	298.969676	200.948454	0.000000	300.000000	200.000000	0.000000	7.843640	10.926160	2232.209778	2117.147455	2299.899920	-1446.529474				-505.000000	200.000000	0.000000	-2.535540	2.322710	12.584640	-1364.054072	141.482694	354.871687
577				900.000000	200.000000	0.000000	0.504450	0.585520	-1.433850	-85.928071	-70.099470	183.156091	299.056991	200.919113	0.000000	300.000000	200.000000	0.000000	7.813120	10.529400	2230.836486	2050.390553	2103.699926	-1452.632974				-505.000000	200.000000	0.000000	0.181110	0.357340	11.798100	254.198495	-22.155362	294.045120
578				900.000000	200.000000	0.000000	0.459610	0.653080	-1.824900	-119.735850	-138.812862	183.265376	299.037742	200.953019	0.000000	300.000000	200.000000	0.000000	7.630000	9.796920	2231.523132	2126.684155	2147.299925	-1379.390975				-505.000000	200.000000	0.000000	1.448880	1.250690	3.932700	-387.270140	173.736159	294.791488
579				900.000000	200.000000	0.000000	0.437190	0.529220	-1.433850	-124.431277	-92.659553	161.486473	299.032891	200.982901	0.000000	300.000000	200.000000	0.000000	7.202720	11.109280	2231.599426	2193.441057	2158.199924	-1452.632974				-505.000000	200.000000	0.000000	0.000000	1.786700	-2.359620	-7.891555	797.659323	-233.280816
580				900.000000	200.000000	0.000000	0.280250	0.596780	-1.868350	-101.996647	-30.067009	152.073253	298.993885	200.927282	0.000000	300.000000	200.000000	0.000000	7.446880	11.200840	2231.752014	2069.463954	2245.399921	-1477.046973				-505.000000	200.000000	0.000000	0.905550	-1.072020	17.303879	-295.115623	61.353798	-294.810284
581				900.000000	200.000000	0.000000	0.358720	0.585520	-1.303500	-125.998330	-23.691775	197.765028	298.974734	200.926934	0.000000	300.000000	200.000000	0.000000	7.752080	10.712520	2232.591248	2069.463954	2288.999920	-1336.666476				-505.000000	200.000000	0.000000	1.629990	1.072020	11.798100	-1671.428251	950.732973	-175.345348
582				900.000000	200.000000	0.000000	0.336300	0.574260	-1.346950	-102.383850	2.601739	171.271522	298.984151	200.927251	0.000000	300.000000	200.000000	0.000000	7.507920	11.200840	2231.828308	2069.463954	2267.199921	-1287.838477				-505.000000	200.000000	0.000000	0.362220	0.536010	2.359620	148.438736	771.262834	646.664781
583				900.000000	200.000000	0.000000	0.381140	0.551740	-1.477300	-119.528387	-90.311006	161.565484	299.023590	200.926902	0.000000	300.000000	200.000000	0.000000	7.233240	11.383960	2232.667542	2069.463954	2179.999924	-1300.045476				-505.000000	200.000000	0.000000	0.362220	-0.714680	11.011560	536.715648	1691.042194	351.757383
584				900.000000	200.000000	0.000000	0.392350	0.720640	-1.520750	-124.679690	-70.468345	166.530268	298.993644	200.901859	0.000000	300.000000	200.000000	0.000000	7.813120	10.346280	2231.217956	2012.243752	2245.399921	-1379.390975				-505.000000	200.000000	0.000000	0.362220	-1.072020	0.786540	-1107.149024	1037.895701	-294.766818
585				900.000000	200.000000	0.000000	0.291460	0.596780	-2.085600	-74.078006	-111.382114	164.109940	298.969464	200.918736	0.000000	300.000000	200.000000	0.000000	7.538440	10.346280	2231.752014	2050.390553	2299.899920	-1385.494475				-505.000000	200.000000	0.000000	1.267770	1.072020	0.000000	528.131937	320.997264	-234.060469
586				900.000000	200.000000	0.000000	0.313880	0.596780	-1.694550	-97.796060	-102.537106	180.954333	299.091473	200.923104	0.000000	300.000000	200.000000	0.000000	7.507920	10.437840	2231.523132	2059.927254	2027.399929	-1397.701475				-505.000000	200.000000	0.000000	0.905550	2.680050	11.798100	-879.230344	66.578783	-56.273175
587				900.000000	200.000000	0.000000	0.336300	0.551740	-1.651100	-71.462081	-47.775101	178.479559	298.998632	200.944504	0.000000	300.000000	200.000000	0.000000	7.904680	11.078760	2231.446838	2107.610755	2234.499922	-1385.494475				-505.000000	200.000000	0.000000	0.181110	1.072020	15.730799	-512.953616	1034.672564	-527.694030
588				900.000000	200.000000	0.000000	0.381140	0.585520	-1.564200	-82.042583	-80.098249	185.693500	299.101641	200.926965	0.000000	300.000000	200.000000	0.000000	7.324800	10.132640	2232.514954	2069.463954	2005.599930	-1434.322474				-505.000000	200.000000	0.000000	1.448880	-0.178670	8.651940	-2558.071208	2555.517732	-176.517764
589				900.000000	200.000000	0.000000	0.403560	0.574260	-1.390400	-70.264623	-116.644928	161.563200	298.999350	200.965180	0.000000	300.000000	200.000000	0.000000	7.477400	10.224200	2233.049012	2155.294256	2234.499922	-1379.390975				-505.000000	200.000000	0.000000	0.181110	1.072020	4.719240	412.693475	912.552527	-527.694030
590				900.000000	200.000000	0.000000	0.459610	0.630560	-1.824900	-80.457921	-67.889283	147.099531	298.964899	200.961172	0.000000	300.000000	200.000000	0.000000	7.813120	9.857960	2232.438660	2145.757556	2310.799919	-1379.390975				-505.000000	200.000000	0.000000	0.543330	1.429360	-2.359620	-1419.306221	3018.472551	1.312996
591				900.000000	200.000000	0.000000	0.358720	0.619300	-1.520750	-44.421737	-48.819582	156.832222	299.032792	200.965906	0.000000	300.000000	200.000000	0.000000	7.507920	11.200840	2231.370544	2155.294256	2158.199924	-1446.529474				-505.000000	200.000000	0.000000	0.000000	2.680050	15.730799	-68.203715	1178.201537	237.519762
592				900.000000	200.000000	0.000000	0.302670	0.653080	-1.781450	-55.362352	-86.796751	173.789326	299.052331	200.944536	0.000000	300.000000	200.000000	0.000000	7.507920	11.231360	2231.370544	2107.610755	2114.599926	-1348.873476				-505.000000	200.000000	0.000000	-0.181110	0.000000	7.078860	-231.065695	-1188.888938	352.479081
593				900.000000	200.000000	0.000000	0.269040	0.506700	-1.433850	-97.214939	-55.339316	178.507353	298.944719	200.919019	0.000000	300.000000	200.000000	0.000000	7.752080	11.017720	2231.065368	2050.390553	2354.399918	-1379.390975				-505.000000	200.000000	0.000000	2.173320	2.144040	18.876959	826.142028	115.718195	-526.836060
594				900.000000	200.000000	0.000000	0.347510	0.709380	-1.433850	-56.704335	-78.834591	154.517949	298.984360	200.931333	0.000000	300.000000	200.000000	0.000000	7.660520	10.865120	2232.286072	2079.000654	2267.199921	-1361.080475				-505.000000	200.000000	0.000000	3.078870	1.965370	8.651940	-343.647314	998.616962	119.107024
595				900.000000	200.000000	0.000000	0.470820	0.754420	-0.869000	-78.387584	-84.437807	185.757669	299.032891	200.918799	0.000000	300.000000	200.000000	0.000000	7.080640	10.376800	2231.599426	2050.390553	2158.199924	-1409.908474				-505.000000	200.000000	0.000000	2.716650	0.357340	11.011560	-93.312434	885.725606	-469.831006
596				900.000000	200.000000	0.000000	0.235410	0.709380	-1.694550	-105.220783	-73.975862	173.911366	299.027940	200.948778	0.000000	300.000000	200.000000	0.000000	7.141680	10.559920	2231.446838	2117.147455	2169.099924	-1300.045476				-505.000000	200.000000	0.000000	1.267770	0.000000	-0.786540	231.569081	1382.303749	-235.077816
597				900.000000	200.000000	0.000000	0.437190	0.675600	-1.694550	-78.468131	-72.153222	185.719207	299.028372	200.897094	0.000000	300.000000	200.000000	0.000000	7.416360	10.773560	2232.438660	2002.707052	2169.099924	-1324.459476				-505.000000	200.000000	0.000000	0.905550	1.608030	11.011560	-1059.977199	862.745254	-351.011015
598				900.000000	200.000000	0.000000	0.201780	0.664340	-1.260050	-58.379025	-57.797153	166.675339	299.140583	200.871552	0.000000	300.000000	200.000000	0.000000	7.324800	10.376800	2232.209778	1945.486851	1918.399933	-1312.252476				-505.000000	200.000000	0.000000	0.724440	1.072020	11.011560	65.748855	1669.124263	235.935786
599				900.000000	200.000000	0.000000	0.515660	0.551740	-1.086250	-34.692125	-106.346156	161.426121	299.042529	200.914650	0.000000	300.000000	200.000000	0.000000	7.385840	9.827440	2231.294250	2040.853853	2136.399925	-1361.080475				-505.000000	200.000000	0.000000	-0.724440	0.536010	6.292320	-777.774663	568.144480	-821.850753
600				900.000000	200.000000	0.000000	0.336300	0.630560	-1.260050	-63.790616	-98.798477	190.601162	298.988966	200.957227	0.000000	300.000000	200.000000	0.000000	7.599480	9.949520	2231.675720	2136.220856	2256.299921	-1367.183975				-505.000000	200.000000	0.000000	3.078870	-0.893350	8.651940	-169.180455	866.046955	-118.582296
601				900.000000	200.000000	0.000000	0.313880	0.686860	-0.825550	-101.227342	-103.345276	156.941507	298.959554	200.961599	0.000000	300.000000	200.000000	0.000000	7.538440	10.498880	2231.446838	2145.757556	2321.699919	-1397.701475				-505.000000	200.000000	0.000000	-0.362220	0.000000	13.371180	-462.194313	1600.068769	-58.715121
602				900.000000	200.000000	0.000000	0.526870	0.698120	-0.999350	-80.841061	-86.624721	166.369961	298.988931	200.931619	0.000000	300.000000	200.000000	0.000000	7.782600	9.552760	2231.599426	2079.000654	2256.299921	-1470.943473				-505.000000	200.000000	0.000000	-0.543330	0.893350	10.225020	-524.205400	686.023389	882.052736
603				900.000000	200.000000	0.000000	0.313880	0.653080	-1.477300	-34.944601	-21.683629	135.223150	299.012948	201.017506	0.000000	300.000000	200.000000	0.000000	7.324800	10.987200	2230.683898	2269.734659	2201.799923	-1397.701475				-505.000000	200.000000	0.000000	2.173320	-0.357340	0.786540	-1063.903737	-529.964034	586.928005
604				900.000000	200.000000	0.000000	0.403560	0.641820	-1.520750	-71.638075	-75.995943	168.855012	299.106737	200.952368	0.000000	300.000000	200.000000	0.000000	7.477400	11.017720	2233.049012	2126.684155	1994.699930	-1324.459476				-505.000000	200.000000	0.000000	-1.086660	0.536010	6.292320	264.569354	192.352389	59.339705
605				900.000000	200.000000	0.000000	0.504450	0.574260	-1.955250	-98.993519	-89.878448	149.410378	299.062293	200.961435	0.000000	300.000000	200.000000	0.000000	7.630000	11.231360	2231.828308	2145.757556	2092.799927	-1354.976975				-505.000000	200.000000	0.000000	1.267770	1.429360	15.730799	435.197043	1499.198801	-233.721354
606				900.000000	200.000000	0.000000	0.414770	0.551740	-1.433850	-131.544964	-71.472418	173.578944	299.126381	200.879646	0.000000	300.000000	200.000000	0.000000	8.026760	10.926160	2233.354188	1964.560251	1951.099932	-1312.252476				-505.000000	200.000000	0.000000	1.448880	-0.357340	3.146160	94.445051	1897.892680	117.033171
607				900.000000	200.000000	0.000000	0.347510	0.484180	-1.607650	-94.301839	-48.277137	147.079533	299.072347	200.918422	0.000000	300.000000	200.000000	0.000000	7.355320	10.529400	2232.514954	2050.390553	2070.999928	-1318.355976				-505.000000	200.000000	0.000000	0.362220	3.752070	0.000000	-699.490261	375.792091	62.275836
608				900.000000	200.000000	0.000000	0.381140	0.574260	-1.433850	-86.391758	-90.351414	166.405748	299.033023	200.974221	0.000000	300.000000	200.000000	0.000000	7.172200	10.895640	2231.904602	2174.367657	2158.199924	-1367.183975				-505.000000	200.000000	0.000000	2.716650	-0.178670	0.786540	-358.196404	-297.700916	-0.386890
609				900.000000	200.000000	0.000000	0.493240	0.596780	-1.911800	-94.000601	-84.391259	183.178176	299.062293	200.944343	0.000000	300.000000	200.000000	0.000000	7.233240	10.468360	2231.828308	2107.610755	2092.799927	-1367.183975				-505.000000	200.000000	0.000000	-0.724440	0.714680	5.505780	-72.130253	38.610877	-821.681195
610				900.000000	200.000000	0.000000	0.459610	0.664340	-1.694550	-82.952348	-108.538268	178.456528	298.950072	200.927155	0.000000	300.000000	200.000000	0.000000	7.599480	10.376800	2232.057190	2069.463954	2343.499918	-1336.666476				-505.000000	200.000000	0.000000	-0.905550	1.072020	17.303879	-2597.515803	436.083468	59.833890
611				900.000000	200.000000	0.000000	0.448400	0.686860	-1.564200	-97.972053	-57.538166	127.886223	298.998974	200.948454	0.000000	300.000000	200.000000	0.000000	7.599480	10.132640	2232.209778	2117.147455	2234.499922	-1361.080475				-505.000000	200.000000	0.000000	3.259980	-0.714680	11.011560	-1200.524381	720.278703	-705.868214
612				900.000000	200.000000	0.000000	0.257830	0.596780	-1.781450	-57.680786	-130.543970	178.602741	299.042660	200.935893	0.000000	300.000000	200.000000	0.000000	6.958560	9.949520	2231.599426	2088.537354	2136.399925	-1354.976975				-505.000000	200.000000	0.000000	1.811100	3.216060	8.651940	-1078.680076	1075.329720	296.627646
613				900.000000	200.000000	0.000000	0.325090	0.675600	-1.738000	-54.389964	-108.024295	166.558062	299.047414	200.965939	0.000000	300.000000	200.000000	0.000000	7.141680	9.888480	2231.294250	2155.294256	2125.499926	-1312.252476				-505.000000	200.000000	0.000000	1.086660	0.357340	5.505780	-1251.912915	194.161237	411.460874
614				900.000000	200.000000	0.000000	0.313880	0.472920	-2.085600	-87.219622	-97.107460	168.790843	299.008367	200.948810	0.000000	300.000000	200.000000	0.000000	7.752080	11.078760	2231.370544	2117.147455	2212.699923	-1403.804975				-505.000000	200.000000	0.000000	0.362220	-0.893350	14.944259	62.954934	626.750003	57.867332
615				900.000000	200.000000	0.000000	0.302670	0.630560	-1.694550	-80.322879	-91.943538	154.491101	299.003891	201.003959	0.000000	300.000000	200.000000	0.000000	8.118320	10.834600	2232.286072	2241.124558	2223.599922	-1354.976975				-505.000000	200.000000	0.000000	-1.086660	0.178670	-3.146160	-684.336382	996.729550	235.232885
616				900.000000	200.000000	0.000000	0.336300	0.664340	-1.520750	-74.731231	-88.424086	166.535976	299.018372	200.995585	0.000000	300.000000	200.000000	0.000000	7.599480	11.445000	2231.904602	2222.051158	2190.899923	-1348.873476				-505.000000	200.000000	0.000000	0.543330	-0.536010	-0.786540	-148.312890	895.859581	351.912452
617				900.000000	200.000000	0.000000	0.358720	0.675600	-1.086250	-61.755812	-115.081276	183.390842	299.008367	200.927441	0.000000	300.000000	200.000000	0.000000	7.019600	11.261880	2231.370544	2069.463954	2212.699923	-1409.908474				-505.000000	200.000000	0.000000	3.078870	0.357340	5.505780	137.879108	471.322639	-117.395391
618				900.000000	200.000000	0.000000	0.448400	0.551740	-0.912450	-98.840551	-149.331752	192.821384	298.998940	200.927124	0.000000	300.000000	200.000000	0.000000	7.507920	10.437840	2232.133484	2069.463954	2234.499922	-1428.218974				-505.000000	200.000000	0.000000	1.448880	-0.893350	3.146160	-980.332931	439.622600	234.012695
619				900.000000	200.000000	0.000000	0.437190	0.506700	-1.607650	-85.333405	-112.761799	166.284849	299.033354	200.926902	0.000000	300.000000	200.000000	0.000000	7.355320	10.407320	2232.667542	2069.463954	2158.199924	-1367.183975				-505.000000	200.000000	0.000000	-0.724440	1.429360	11.011560	898.083511	-364.324130	177.646714
620				900.000000	200.000000	0.000000	0.347510	0.563000	-1.303500	-66.617751	-114.417606	176.068757	299.047935	200.901335	0.000000	300.000000	200.000000	0.000000	7.355320	10.651480	2232.514954	2012.243752	2125.499926	-1324.459476				-505.000000	200.000000	0.000000	-0.543330	1.965370	-6.292320	-692.290861	38.848308	60.652701
621				900.000000	200.000000	0.000000	0.291460	0.686860	-1.520750	-53.701206	-81.511605	159.374394	299.032659	201.004509	0.000000	300.000000	200.000000	0.000000	6.989080	10.529400	2231.065368	2241.124558	2158.199924	-1403.804975				-505.000000	200.000000	0.000000	2.535540	0.178670	7.078860	1053.721647	-27.573347	-235.009680
622				900.000000	200.000000	0.000000	0.392350	0.653080	-1.260050	-38.740061	-151.766315	185.744718	299.028405	200.986770	0.000000	300.000000	200.000000	0.000000	7.416360	9.980040	2232.514954	2202.977757	2169.099924	-1385.494475				-505.000000	200.000000	0.000000	2.173320	3.930740	6.292320	-1267.255563	-932.899041	238.532801
623				900.000000	200.000000	0.000000	0.448400	0.495440	-1.260050	-97.498569	-123.678635	183.130384	298.955027	200.901458	0.000000	300.000000	200.000000	0.000000	7.782600	10.132640	2232.209778	2012.243752	2332.599918	-1379.390975				-505.000000	200.000000	0.000000	-0.543330	1.250690	13.371180	-849.779069	285.327662	-233.746023
624				900.000000	200.000000	0.000000	0.347510	0.596780	-1.303500	-65.226690	-63.757906	188.148473	298.988966	200.957227	0.000000	300.000000	200.000000	0.000000	7.507920	11.322920	2231.675720	2136.220856	2256.299921	-1428.218974				-505.000000	200.000000	0.000000	3.622200	0.178670	7.078860	-683.518381	-623.607169	352.344374
625				900.000000	200.000000	0.000000	0.280250	0.517960	-1.868350	-52.975562	-55.396859	161.638591	299.042496	200.991617	0.000000	300.000000	200.000000	0.000000	7.568960	11.231360	2231.217956	2212.514458	2136.399925	-1300.045476				-505.000000	200.000000	0.000000	3.078870	1.429360	13.371180	-1070.599751	-596.701684	294.830646
626				900.000000	200.000000	0.000000	0.459610	0.619300	-1.824900	-80.921608	-108.417042	183.233961	298.968971	200.932001	0.000000	300.000000	200.000000	0.000000	7.233240	10.895640	2230.683898	2079.000654	2299.899920	-1525.874972				-505.000000	200.000000	0.000000	-1.267770	-0.357340	10.225020	-831.516655	1392.709288	352.226898
627				900.000000	200.000000	0.000000	0.381140	0.517960	-1.868350	-44.934501	-49.419570	156.714748	298.969394	200.923072	0.000000	300.000000	200.000000	0.000000	7.385840	10.498880	2231.599426	2059.927254	2299.899920	-1483.150473				-505.000000	200.000000	0.000000	0.724440	-1.786700	8.651940	-686.501071	345.663469	-589.194520
628				900.000000	200.000000	0.000000	0.437190	0.664340	-1.042800	-62.174484	-108.221140	166.431454	298.993988	200.965642	0.000000	300.000000	200.000000	0.000000	7.233240	10.163160	2231.980896	2155.294256	2245.399921	-1361.080475				-505.000000	200.000000	0.000000	0.362220	0.536010	3.146160	495.949665	-555.183666	117.967893
629				900.000000	200.000000	0.000000	0.425980	0.675600	-1.868350	-34.422356	-106.991750	188.140481	299.047577	201.004234	0.000000	300.000000	200.000000	0.000000	7.324800	10.224200	2231.675720	2241.124558	2125.499926	-1354.976975				-505.000000	200.000000	0.000000	3.078870	0.357340	0.786540	-789.026447	210.661183	58.836905
630				900.000000	200.000000	0.000000	0.414770	0.641820	-1.651100	-43.629406	-126.996045	188.120679	299.043020	200.939813	0.000000	300.000000	200.000000	0.000000	6.805960	10.346280	2232.438660	2098.074055	2136.399925	-1348.873476				-505.000000	200.000000	0.000000	1.811100	1.608030	3.932700	-944.727506	1610.088308	-174.851163
631				900.000000	200.000000	0.000000	0.302670	0.653080	-0.955900	-114.815036	-11.574964	147.283064	298.984568	200.918328	0.000000	300.000000	200.000000	0.000000	7.385840	10.498880	2232.743836	2050.390553	2267.199921	-1361.080475				-505.000000	200.000000	0.000000	0.905550	0.714680	11.011560	-998.217806	1658.165298	-116.882410
632				900.000000	200.000000	0.000000	0.504450	0.585520	-1.781450	-106.390836	-84.974112	175.927111	298.988931	200.897431	0.000000	300.000000	200.000000	0.000000	7.660520	10.468360	2231.599426	2002.707052	2256.299921	-1416.011974				-505.000000	200.000000	0.000000	1.086660	-1.608030	1.573080	-97.176048	463.033384	233.363441
633				900.000000	200.000000	0.000000	0.291460	0.754420	-1.694550	-95.324975	-61.086091	171.485525	299.023089	200.987208	0.000000	300.000000	200.000000	0.000000	7.141680	10.651480	2231.523132	2202.977757	2179.999924	-1336.666476				-505.000000	200.000000	0.000000	1.448880	2.501380	11.011560	615.503435	432.158335	354.722491
634				900.000000	200.000000	0.000000	0.280250	0.731900	-1.520750	-59.887520	-50.654157	164.247215	299.013724	200.926997	0.000000	300.000000	200.000000	0.000000	7.599480	10.071600	2232.438660	2069.463954	2201.799923	-1330.562976				-505.000000	200.000000	0.000000	1.448880	0.714680	10.225020	-71.752714	1095.754798	294.282814
635				900.000000	200.000000	0.000000	0.448400	0.517960	-1.433850	-124.894964	-108.319091	159.054727	298.994194	200.931269	0.000000	300.000000	200.000000	0.000000	7.568960	9.735880	2232.438660	2079.000654	2245.399921	-1373.287475				-505.000000	200.000000	0.000000	0.905550	1.072020	7.865400	-1324.294861	733.160952	-351.519689
636				900.000000	200.000000	0.000000	0.437190	0.596780	-1.346950	-113.518067	-62.344551	197.694205	299.008571	201.012711	0.000000	300.000000	200.000000	0.000000	7.538440	11.292400	2231.828308	2260.197959	2212.699923	-1342.769976				-505.000000	200.000000	0.000000	-0.362220	2.680050	6.292320	46.857208	811.366563	648.757430
637				900.000000	200.000000	0.000000	0.347510	0.619300	-1.520750	-108.750220	-159.809293	137.566554	299.013218	200.948843	0.000000	300.000000	200.000000	0.000000	7.568960	11.292400	2231.294250	2117.147455	2201.799923	-1312.252476				-505.000000	200.000000	0.000000	0.181110	0.357340	8.651940	-672.581213	511.110373	763.997909
638				900.000000	200.000000	0.000000	0.403560	0.664340	-2.042150	-79.291932	-100.840891	161.646975	299.008062	200.949102	0.000000	300.000000	200.000000	0.000000	8.118320	11.383960	2230.683898	2117.147455	2212.699923	-1409.908474				-505.000000	200.000000	0.000000	1.086660	0.536010	14.157719	-777.145431	-344.329483	235.398135
639				900.000000	200.000000	0.000000	0.526870	0.664340	-1.607650	-98.944441	-116.454821	161.519226	299.028306	200.922788	0.000000	300.000000	200.000000	0.000000	7.416360	10.834600	2232.286072	2059.927254	2169.099924	-1422.115474				-505.000000	200.000000	0.000000	1.086660	1.072020	16.517339	-49.626685	448.851281	999.580091
640				900.000000	200.000000	0.000000	0.437190	0.427880	-0.825550	-127.974259	-72.961392	158.982566	298.974559	200.982632	0.000000	300.000000	200.000000	0.000000	7.141680	10.743040	2232.209778	2193.441057	2288.999920	-1324.459476				-505.000000	200.000000	0.000000	2.535540	-1.965370	-1.573080	-119.050384	643.487380	-824.485361
641				900.000000	200.000000	0.000000	0.369930	0.653080	-2.042150	-79.755619	-48.796308	147.213383	298.959803	200.982733	0.000000	300.000000	200.000000	0.000000	7.233240	10.651480	2231.980896	2193.441057	2321.699919	-1336.666476				-505.000000	200.000000	0.000000	1.629990	0.536010	3.932700	1538.356606	427.917208	-528.318614
642				900.000000	200.000000	0.000000	0.123310	0.529220	-1.129700	-75.869815	-115.478624	159.401992	298.998974	200.918547	0.000000	300.000000	200.000000	0.000000	7.111160	10.773560	2232.209778	2050.390553	2234.499922	-1348.873476				-505.000000	200.000000	0.000000	1.086660	0.000000	18.090419	117.263235	182.218414	293.633561
643				900.000000	200.000000	0.000000	0.269040	0.596780	-1.911800	-73.897950	-100.488552	156.904187	298.993885	200.940102	0.000000	300.000000	200.000000	0.000000	7.294280	10.712520	2231.752014	2098.074055	2245.399921	-1397.701475				-505.000000	200.000000	0.000000	1.267770	-0.714680	4.719240	536.212262	449.088712	116.708544
644				900.000000	200.000000	0.000000	0.336300	0.540480	-1.607650	-91.983405	-118.739089	173.649767	298.950072	200.914338	0.000000	300.000000	200.000000	0.000000	7.507920	10.559920	2232.057190	2040.853853	2343.499918	-1354.976975				-505.000000	200.000000	0.000000	2.173320	-1.250690	10.225020	-538.125258	256.498893	-295.081264
645				900.000000	200.000000	0.000000	0.515660	0.675600	-1.694550	-70.427071	-75.384617	151.902671	298.994332	201.008025	0.000000	300.000000	200.000000	0.000000	7.446880	9.552760	2232.743836	2250.661259	2245.399921	-1336.666476				-505.000000	200.000000	0.000000	0.181110	-0.714680	0.786540	-506.446371	1313.994681	762.980562
646				900.000000	200.000000	0.000000	0.336300	0.653080	-1.607650	-27.038584	-123.805058	185.802785	299.032858	200.944472	0.000000	300.000000	200.000000	0.000000	6.958560	10.834600	2231.523132	2107.610755	2158.199924	-1300.045476				-505.000000	200.000000	0.000000	1.811100	0.178670	9.438480	-451.697608	14.023235	411.233360
647				900.000000	200.000000	0.000000	0.381140	0.551740	-1.564200	-83.433644	-120.626008	185.662085	299.052461	201.012781	0.000000	300.000000	200.000000	0.000000	7.416360	11.383960	2231.675720	2260.197959	2114.599926	-1464.839973				-505.000000	200.000000	0.000000	-1.267770	-1.429360	14.157719	609.538056	1919.257185	-471.207830
648				900.000000	200.000000	0.000000	0.470820	0.529220	-1.955250	-72.704554	-123.955354	183.138573	298.988931	200.944440	0.000000	300.000000	200.000000	0.000000	7.599480	11.109280	2231.599426	2107.610755	2256.299921	-1464.839973				-505.000000	200.000000	0.000000	-0.181110	-0.357340	9.438480	-715.763576	664.851885	-587.765614
649				900.000000	200.000000	0.000000	0.459610	0.596780	-1.390400	-73.357779	-63.227398	163.935736	299.008706	200.948486	0.000000	300.000000	200.000000	0.000000	7.324800	11.445000	2232.133484	2117.147455	2212.699923	-1373.287475				-505.000000	200.000000	0.000000	0.905550	1.250690	6.292320	-155.449367	734.653805	412.323151
650				900.000000	200.000000	0.000000	0.459610	0.641820	-1.346950	-63.416957	-88.597656	190.483885	298.964545	200.991414	0.000000	300.000000	200.000000	0.000000	7.782600	11.658640	2231.675720	2212.514458	2310.799919	-1324.459476				-505.000000	200.000000	0.000000	0.543330	-0.714680	1.573080	-622.199450	-1360.069823	-118.209895
651				900.000000	200.000000	0.000000	0.347510	0.630560	-1.694550	-68.261288	-139.383779	180.950908	298.945008	200.931587	0.000000	300.000000	200.000000	0.000000	7.385840	10.407320	2231.675720	2079.000654	2354.399918	-1409.908474				-505.000000	200.000000	0.000000	0.543330	-0.714680	3.146160	-737.889605	759.557442	116.766500
652				900.000000	200.000000	0.000000	0.381140	0.698120	-1.477300	-53.192505	-95.376976	176.159578	299.028272	200.910003	0.000000	300.000000	200.000000	0.000000	7.202720	10.376800	2232.209778	2031.317153	2169.099924	-1397.701475				-505.000000	200.000000	0.000000	2.535540	3.573400	15.730799	-14.147107	229.355977	238.164708
653				900.000000	200.000000	0.000000	0.459610	0.799460	-1.346950	-48.884282	-53.135866	183.401510	298.989484	200.879856	0.000000	300.000000	200.000000	0.000000	7.263760	10.682000	2232.820130	1964.560251	2256.299921	-1409.908474				-505.000000	200.000000	0.000000	1.629990	-1.429360	7.865400	493.218668	821.895098	-60.230961
654				900.000000	200.000000	0.000000	0.291460	0.686860	-1.738000	-114.234231	-76.243592	181.061335	299.018674	200.948292	0.000000	300.000000	200.000000	0.000000	7.416360	10.712520	2232.591248	2117.147455	2190.899923	-1373.287475				-505.000000	200.000000	0.000000	0.724440	1.250690	13.371180	76.748946	1004.034947	236.105344
655				900.000000	200.000000	0.000000	0.336300	0.641820	-1.520750	-87.720195	-113.753936	171.334353	299.043020	200.901366	0.000000	300.000000	200.000000	0.000000	7.355320	9.522240	2232.438660	2012.243752	2136.399925	-1354.976975				-505.000000	200.000000	0.000000	2.535540	0.893350	6.292320	-524.520016	105.743087	59.389045
656				900.000000	200.000000	0.000000	0.459610	0.675600	-1.564200	-82.353619	-63.065764	190.515300	298.999384	200.858383	0.000000	300.000000	200.000000	0.000000	7.538440	9.888480	2233.125306	1916.876750	2234.499922	-1336.666476				-505.000000	200.000000	0.000000	3.259980	0.536010	11.798100	33.377813	-208.457775	-234.728520
657				900.000000	200.000000	0.000000	0.313880	0.619300	-1.607650	-128.942900	-57.024194	166.517316	299.028438	200.944020	0.000000	300.000000	200.000000	0.000000	7.813120	9.949520	2232.591248	2107.610755	2169.099924	-1422.115474				-505.000000	200.000000	0.000000	-1.267770	2.322710	3.146160	1646.406899	604.007082	119.793871
658				900.000000	200.000000	0.000000	0.437190	0.517960	-1.911800	-61.061636	-21.291480	159.066341	299.052493	201.008473	0.000000	300.000000	200.000000	0.000000	7.599480	11.078760	2231.752014	2250.661259	2114.599926	-1354.976975				-505.000000	200.000000	0.000000	-1.629990	0.714680	13.371180	-998.029036	1676.781528	-704.120553
659				900.000000	200.000000	0.000000	0.448400	0.551740	-1.477300	-31.076722	-67.750923	166.315123	298.959518	200.935989	0.000000	300.000000	200.000000	0.000000	7.752080	11.231360	2231.370544	2088.537354	2321.699919	-1373.287475				-505.000000	200.000000	0.000000	1.992210	1.429360	14.944259	-607.209897	-2.160715	-57.547013
660				900.000000	200.000000	0.000000	0.336300	0.641820	-1.086250	-147.578007	-98.960111	161.695713	299.008571	200.935797	0.000000	300.000000	200.000000	0.000000	7.599480	11.475520	2231.828308	2088.537354	2212.699923	-1422.115474				-505.000000	200.000000	0.000000	0.724440	0.000000	3.146160	-694.644319	483.458462	-646.243040
661				900.000000	200.000000	0.000000	0.459610	0.641820	-1.520750	-103.802316	-37.776322	166.387284	299.052623	200.978427	0.000000	300.000000	200.000000	0.000000	7.782600	11.292400	2232.057190	2183.904357	2114.599926	-1416.011974				-505.000000	200.000000	0.000000	0.181110	1.965370	8.651940	-1849.255339	-19.169656	-56.893451
662				900.000000	200.000000	0.000000	0.381140	0.450400	-1.781450	-79.790835	-69.764266	151.832597	299.062390	200.965609	0.000000	300.000000	200.000000	0.000000	7.721560	10.498880	2232.057190	2155.294256	2092.799927	-1318.355976				-505.000000	200.000000	0.000000	1.086660	2.144040	11.011560	-680.095229	-1004.193814	589.388748
663				900.000000	200.000000	0.000000	0.437190	0.641820	-1.564200	-47.559907	-97.604298	176.049151	299.037775	201.017089	0.000000	300.000000	200.000000	0.000000	7.385840	10.743040	2231.599426	2269.734659	2147.299925	-1422.115474				-505.000000	200.000000	0.000000	1.086660	1.786700	9.438480	-933.475722	455.569119	236.585040
664				900.000000	200.000000	0.000000	0.369930	0.585520	-1.346950	-37.591680	-105.168513	178.476134	299.047381	200.910407	0.000000	300.000000	200.000000	0.000000	7.691040	10.498880	2231.217956	2031.317153	2125.499926	-1434.322474				-505.000000	200.000000	0.000000	1.811100	1.608030	5.505780	213.558359	680.605404	-233.595262
665				900.000000	200.000000	0.000000	0.493240	0.641820	-1.738000	-124.130038	-99.750803	154.304142	298.998940	200.948486	0.000000	300.000000	200.000000	0.000000	7.630000	11.078760	2232.133484	2117.147455	2234.499922	-1379.390975				-505.000000	200.000000	0.000000	2.535540	0.178670	0.786540	705.770256	1038.958123	-587.474272
666				900.000000	200.000000	0.000000	0.414770	0.439140	-1.651100	-60.016829	-116.864105	173.474226	299.038137	200.956900	0.000000	300.000000	200.000000	0.000000	7.660520	10.651480	2232.438660	2136.220856	2147.299925	-1300.045476				-505.000000	200.000000	0.000000	-0.724440	0.714680	0.786540	-883.219805	1236.219501	764.409469
667				900.000000	200.000000	0.000000	0.235410	0.529220	-1.998700	-68.729038	-58.495092	159.285857	299.037874	200.969981	0.000000	300.000000	200.000000	0.000000	7.080640	11.475520	2231.828308	2164.830956	2147.299925	-1373.287475				-505.000000	200.000000	0.000000	1.992210	-1.786700	9.438480	-1381.334159	135.634277	56.889144
668				900.000000	200.000000	0.000000	0.369930	0.653080	-1.433850	-59.022769	-110.153666	159.261684	299.008401	200.957325	0.000000	300.000000	200.000000	0.000000	7.691040	9.735880	2231.446838	2136.220856	2212.699923	-1312.252476				-505.000000	200.000000	0.000000	1.448880	1.072020	1.573080	-745.718237	1501.675511	529.598325
669				900.000000	200.000000	0.000000	0.381140	0.574260	-1.173150	-110.244854	-100.725805	166.405748	298.969746	200.914213	0.000000	300.000000	200.000000	0.000000	7.691040	10.926160	2232.362366	2040.853853	2299.899920	-1306.148976				-505.000000	200.000000	0.000000	-0.905550	2.858720	7.865400	405.242382	1107.890622	296.505863
670				900.000000	200.000000	0.000000	0.369930	0.653080	-1.868350	-75.555032	-89.485701	176.129304	299.028173	200.957096	0.000000	300.000000	200.000000	0.000000	7.202720	11.383960	2231.980896	2136.220856	2169.099924	-1318.355976				-505.000000	200.000000	0.000000	1.448880	1.786700	0.000000	-586.782795	-485.381746	-174.652628
671				900.000000	200.000000	0.000000	0.594130	0.641820	-1.607650	-63.687042	-73.630859	195.163842	298.954455	200.948973	0.000000	300.000000	200.000000	0.000000	7.691040	11.750200	2230.989074	2117.147455	2332.599918	-1318.355976				-505.000000	200.000000	0.000000	2.173320	-1.250690	0.786540	-191.432330	1060.876054	233.615624
672				900.000000	200.000000	0.000000	0.381140	0.585520	-1.694550	-94.239216	-115.438813	176.054860	299.048260	201.020595	0.000000	300.000000	200.000000	0.000000	7.721560	11.811240	2233.277894	2279.271359	2125.499926	-1428.218974				-505.000000	200.000000	0.000000	1.086660	-0.893350	8.651940	-632.444463	721.455560	57.809377
673				900.000000	200.000000	0.000000	0.369930	0.619300	-1.520750	-76.585978	-84.742999	152.001288	298.935640	200.986770	0.000000	300.000000	200.000000	0.000000	7.721560	10.804080	2232.514954	2202.977757	2376.199917	-1409.908474				-505.000000	200.000000	0.000000	1.992210	1.250690	8.651940	-155.260597	268.950711	236.003923
674				900.000000	200.000000	0.000000	0.538080	0.608040	-1.173150	-116.894854	-61.594865	154.226273	298.920771	200.918610	0.000000	300.000000	200.000000	0.000000	7.660520	10.590440	2232.057190	2050.390553	2408.899916	-1361.080475				-505.000000	200.000000	0.000000	1.629990	1.250690	6.292320	-271.265369	27.967907	764.729788
675				900.000000	200.000000	0.000000	0.302670	0.563000	-1.260050	-86.675388	-107.545533	180.934531	299.061716	200.966302	0.000000	300.000000	200.000000	0.000000	7.385840	11.017720	2230.455016	2155.294256	2092.799927	-1379.390975				-505.000000	200.000000	0.000000	0.543330	0.000000	9.438480	-578.324931	-174.404021	117.444731
676				900.000000	200.000000	0.000000	0.381140	0.664340	-1.694550	-82.952348	-125.570753	180.947483	299.062133	200.935957	0.000000	300.000000	200.000000	0.000000	7.568960	10.468360	2231.446838	2088.537354	2092.799927	-1287.838477				-505.000000	200.000000	0.000000	1.992210	1.250690	7.078860	192.061562	668.153586	-116.460669
677				900.000000	200.000000	0.000000	0.269040	0.709380	-1.173150	-80.557431	-96.109527	154.599244	299.004061	200.973888	0.000000	300.000000	200.000000	0.000000	7.782600	9.827440	2232.667542	2174.367657	2223.599922	-1324.459476				-505.000000	200.000000	0.000000	1.448880	-0.536010	10.225020	-147.431965	-760.225304	116.863613
678				900.000000	200.000000	0.000000	0.313880	0.563000	-1.564200	-62.867306	-67.196542	192.971218	299.077229	200.918422	0.000000	300.000000	200.000000	0.000000	7.324800	9.796920	2232.514954	2050.390553	2060.099928	-1409.908474				-505.000000	200.000000	0.000000	0.181110	1.072020	7.865400	181.313164	1307.276843	-292.717635
679				900.000000	200.000000	0.000000	0.470820	0.675600	-1.955250	-42.553445	-63.163715	176.045726	299.111436	200.969649	0.000000	300.000000	200.000000	0.000000	7.416360	11.017720	2232.591248	2164.830956	1983.799931	-1367.183975				-505.000000	200.000000	0.000000	1.086660	1.429360	18.090419	782.833818	845.068450	706.198714
680				900.000000	200.000000	0.000000	0.313880	0.731900	-2.172500	-92.726974	-15.971124	197.947616	298.989173	200.978393	0.000000	300.000000	200.000000	0.000000	7.019600	9.491720	2232.133484	2183.904357	2256.299921	-1403.804975				-505.000000	200.000000	0.000000	4.165530	1.786700	7.078860	-7.136477	271.505986	-586.078651
681				900.000000	200.000000	0.000000	0.504450	0.585520	-1.651100	-98.214732	-100.293247	183.156091	299.018271	200.918767	0.000000	300.000000	200.000000	0.000000	7.782600	10.865120	2231.675720	2050.390553	2190.899923	-1367.183975				-505.000000	200.000000	0.000000	-0.362220	1.786700	10.225020	108.931218	1868.194490	236.700951
682				900.000000	200.000000	0.000000	0.459610	0.686860	-1.477300	-85.820434	-68.212551	214.622373	299.067592	200.956737	0.000000	300.000000	200.000000	0.000000	7.477400	10.926160	2232.820130	2136.220856	2081.899927	-1312.252476				-505.000000	200.000000	0.000000	-0.905550	-1.608030	2.359620	-1486.905148	185.125555	233.522818
683				900.000000	200.000000	0.000000	0.482030	0.698120	-1.390400	-117.430961	-94.546473	176.055056	298.964226	200.995994	0.000000	300.000000	200.000000	0.000000	7.691040	11.048240	2230.989074	2222.051158	2310.799919	-1434.322474				-505.000000	200.000000	0.000000	0.181110	1.608030	3.932700	97.616511	250.448917	-233.464863
684				900.000000	200.000000	0.000000	0.425980	0.709380	-1.781450	-109.331341	-127.336447	168.894615	299.013353	200.952987	0.000000	300.000000	200.000000	0.000000	7.050120	10.895640	2231.599426	2126.684155	2201.799923	-1391.597975				-505.000000	200.000000	0.000000	2.716650	-1.250690	13.371180	-537.873565	-177.073731	527.292651
685				900.000000	200.000000	0.000000	0.437190	0.731900	-1.303500	-83.785630	-26.923169	171.313605	299.047707	200.987006	0.000000	300.000000	200.000000	0.000000	7.935200	10.529400	2231.980896	2202.977757	2125.499926	-1440.425974				-505.000000	200.000000	0.000000	0.362220	2.501380	7.078860	-427.155198	634.214268	-408.863859
686				900.000000	200.000000	0.000000	0.515660	0.563000	-1.477300	-98.962049	-131.312329	168.665573	298.993781	200.953019	0.000000	300.000000	200.000000	0.000000	7.599480	10.773560	2231.523132	2126.684155	2245.399921	-1428.218974				-505.000000	200.000000	0.000000	-0.905550	1.608030	6.292320	676.885290	1241.953482	706.527648
687				900.000000	200.000000	0.000000	0.403560	0.596780	-1.390400	-85.419370	-71.051198	190.500065	298.959625	200.970080	0.000000	300.000000	200.000000	0.000000	7.630000	10.346280	2231.599426	2164.830956	2321.699919	-1385.494475				-505.000000	200.000000	0.000000	1.448880	1.608030	12.584640	-364.955342	695.805497	-292.310383
688				900.000000	200.000000	0.000000	0.313880	0.506700	-2.129050	-81.853045	-152.792721	185.689879	299.092093	200.952368	0.000000	300.000000	200.000000	0.000000	7.080640	9.827440	2233.049012	2126.684155	2027.399929	-1348.873476				-505.000000	200.000000	0.000000	1.448880	-0.178670	10.225020	-936.521335	-495.085289	645.899617
689				900.000000	200.000000	0.000000	0.336300	0.641820	-1.390400	-115.728864	-124.007101	183.382653	298.954562	200.948875	0.000000	300.000000	200.000000	0.000000	7.568960	9.735880	2231.217956	2117.147455	2332.599918	-1385.494475				-505.000000	200.000000	0.000000	0.724440	-1.608030	7.078860	945.608431	479.726330	-1.583976
690				900.000000	200.000000	0.000000	0.392350	0.596780	-1.868350	-49.729754	-75.211047	151.957117	299.062838	200.901089	0.000000	300.000000	200.000000	0.000000	7.263760	10.895640	2233.125306	2012.243752	2092.799927	-1409.908474				-505.000000	200.000000	0.000000	0.181110	0.536010	13.371180	265.135663	506.631814	294.214678
691				900.000000	200.000000	0.000000	0.358720	0.698120	-1.303500	-105.279341	-84.483414	166.544165	299.018573	200.927029	0.000000	300.000000	200.000000	0.000000	7.477400	10.926160	2232.362366	2069.463954	2190.899923	-1348.873476				-505.000000	200.000000	0.000000	0.724440	0.714680	14.944259	-1229.535194	869.972087	-175.612020
692				900.000000	200.000000	0.000000	0.414770	0.574260	-1.781450	-82.731341	-81.281090	159.141927	299.018171	200.970147	0.000000	300.000000	200.000000	0.000000	7.477400	11.719680	2231.446838	2164.830956	2190.899923	-1403.804975				-505.000000	200.000000	0.000000	2.535540	0.536010	11.011560	380.762895	101.264528	411.514521
693				900.000000	200.000000	0.000000	0.392350	0.596780	-1.651100	-133.935818	-131.138759	164.005418	299.042431	200.931842	0.000000	300.000000	200.000000	0.000000	7.568960	11.292400	2231.065368	2079.000654	2136.399925	-1391.597975				-505.000000	200.000000	0.000000	0.362220	1.429360	7.865400	1245.279824	1959.167915	-174.904811
694				900.000000	200.000000	0.000000	0.392350	0.506700	-1.694550	-73.361843	-120.966411	161.511983	299.008503	201.004234	0.000000	300.000000	200.000000	0.000000	7.752080	10.682000	2231.675720	2241.124558	2212.699923	-1379.390975				-505.000000	200.000000	0.000000	1.448880	0.357340	3.932700	-325.510746	1632.006239	352.687797
695				900.000000	200.000000	0.000000	0.336300	0.574260	-1.216600	-126.371989	-68.443066	137.536281	299.042791	200.944310	0.000000	300.000000	200.000000	0.000000	7.507920	10.620960	2231.904602	2107.610755	2136.399925	-1422.115474				-505.000000	200.000000	0.000000	0.543330	1.429360	-3.932700	-840.352058	-29.144764	941.218575
696				900.000000	200.000000	0.000000	0.381140	0.731900	-1.781450	-56.137075	-100.160086	168.962013	299.056926	200.974754	0.000000	300.000000	200.000000	0.000000	7.202720	11.200840	2230.683898	2174.367657	2103.699926	-1379.390975				-505.000000	200.000000	0.000000	1.811100	-0.893350	3.932700	177.890012	1079.808279	116.495520
697				900.000000	200.000000	0.000000	0.403560	0.574260	-1.390400	-30.059320	-45.721349	154.334220	299.026142	200.924843	0.000000	300.000000	200.000000	0.000000	7.324800	10.987200	2227.326962	2059.927254	2169.099924	-1385.494475				-505.000000	200.000000	0.000000	-0.362220	1.965370	8.651940	-112.015311	-516.572789	1.894114
698				900.000000	200.000000	0.000000	0.369930	0.596780	-1.433850	-105.567035	-140.549486	154.390004	299.062165	200.897462	0.000000	300.000000	200.000000	0.000000	7.752080	10.712520	2231.523132	2002.707052	2092.799927	-1391.597975				-505.000000	200.000000	0.000000	0.181110	0.357340	7.865400	138.067877	246.716785	0.324627
699				900.000000	200.000000	0.000000	0.347510	0.484180	-1.346950	-81.970163	-159.970927	185.634095	299.012982	200.919144	0.000000	300.000000	200.000000	0.000000	7.599480	9.705360	2230.760192	2050.390553	2201.799923	-1318.355976				-505.000000	200.000000	0.000000	2.535540	0.536010	8.651940	-777.585893	-1487.336281	-234.670564
700				900.000000	200.000000	0.000000	0.381140	0.484180	-1.086250	-77.679548	-110.938562	192.828234	299.027840	200.918956	0.000000	300.000000	200.000000	0.000000	7.294280	10.407320	2231.217956	2050.390553	2169.099924	-1409.908474				-505.000000	200.000000	0.000000	2.173320	0.000000	2.359620	-463.075238	-664.026894	411.034825
701				900.000000	200.000000	0.000000	0.414770	0.574260	-0.912450	-89.872117	-107.419109	176.009547	299.033023	200.880217	0.000000	300.000000	200.000000	0.000000	7.416360	9.644320	2231.904602	1964.560251	2158.199924	-1409.908474				-505.000000	200.000000	0.000000	0.905550	0.536010	6.292320	612.017360	602.083798	294.156723
702				900.000000	200.000000	0.000000	0.369930	0.675600	-1.651100	-86.464178	-125.149533	178.559908	299.013758	200.939781	0.000000	300.000000	200.000000	0.000000	7.172200	10.071600	2232.514954	2098.074055	2201.799923	-1361.080475				-505.000000	200.000000	0.000000	-0.362220	-2.144040	1.573080	-361.242017	1213.555144	174.226580
703				900.000000	200.000000	0.000000	0.403560	0.517960	-1.390400	-76.603587	-71.051198	122.956280	298.950108	200.969848	0.000000	300.000000	200.000000	0.000000	7.202720	10.743040	2232.133484	2164.830956	2343.499918	-1397.701475				-505.000000	200.000000	0.000000	0.362220	0.000000	9.438480	-694.140933	366.834974	-1057.422754
704				900.000000	200.000000	0.000000	0.347510	0.563000	-1.303500	-102.802523	-68.823876	171.249437	299.052558	200.961402	0.000000	300.000000	200.000000	0.000000	7.263760	10.804080	2231.904602	2145.757556	2114.599926	-1348.873476				-505.000000	200.000000	0.000000	1.811100	1.965370	7.865400	3.737768	2004.066198	60.464347
705				900.000000	200.000000	0.000000	0.549290	0.698120	-1.042800	-72.845014	-148.299207	192.852995	299.037084	200.949395	0.000000	300.000000	200.000000	0.000000	7.904680	11.567080	2229.997252	2117.147455	2147.299925	-1342.769976				-505.000000	200.000000	0.000000	2.535540	0.357340	11.011560	1064.847585	631.544557	58.880371
706				900.000000	200.000000	0.000000	0.515660	0.731900	-1.911800	-80.395299	-65.050635	161.593670	299.003346	200.931842	0.000000	300.000000	200.000000	0.000000	7.538440	10.987200	2231.065368	2079.000654	2223.599922	-1495.357473				-505.000000	200.000000	0.000000	0.000000	-1.429360	6.292320	-1591.595212	1054.588647	116.131735
707				900.000000	200.000000	0.000000	0.414770	0.540480	-1.868350	-92.253490	-30.540573	180.797452	299.032891	200.970080	0.000000	300.000000	200.000000	0.000000	7.630000	10.926160	2231.599426	2164.830956	2158.199924	-1416.011974				-505.000000	200.000000	0.000000	1.629990	1.965370	16.517339	467.693931	-114.305644	-233.241658
708				900.000000	200.000000	0.000000	0.403560	0.664340	-1.129700	-46.182392	-30.765890	156.827655	298.983769	200.927599	0.000000	300.000000	200.000000	0.000000	7.630000	10.590440	2230.989074	2069.463954	2267.199921	-1367.183975				-505.000000	200.000000	0.000000	0.905550	0.536010	14.944259	265.261509	726.443114	176.668525
709				900.000000	200.000000	0.000000	0.257830	0.563000	-2.215950	-75.604109	-79.480185	164.113365	299.033122	200.991211	0.000000	300.000000	200.000000	0.000000	7.568960	10.193680	2232.133484	2212.514458	2158.199924	-1367.183975				-505.000000	200.000000	0.000000	0.724440	1.250690	10.225020	655.577263	211.600609	236.105344
710				900.000000	200.000000	0.000000	0.392350	0.596780	-1.738000	-57.635772	-39.870483	123.041196	299.008401	200.970147	0.000000	300.000000	200.000000	0.000000	7.446880	10.743040	2231.446838	2164.830956	2212.699923	-1373.287475				-505.000000	200.000000	0.000000	0.181110	1.429360	13.371180	87.560267	-23.648215	471.294763
711				900.000000	200.000000	0.000000	0.347510	0.596780	-1.607650	-89.664971	-104.002807	144.774591	298.965146	200.909692	0.000000	300.000000	200.000000	0.000000	7.446880	10.132640	2232.972718	2031.317153	2310.799919	-1397.701475				-505.000000	200.000000	0.000000	1.629990	0.714680	6.292320	391.196678	160.537914	176.780128
712				900.000000	200.000000	0.000000	0.414770	0.754420	-1.477300	-83.038313	-86.629919	144.851515	299.023790	200.922441	0.000000	300.000000	200.000000	0.000000	7.263760	9.735880	2233.125306	2059.927254	2179.999924	-1330.562976				-505.000000	200.000000	0.000000	1.811100	0.000000	5.505780	-115.375540	-645.094669	117.343309
713				900.000000	200.000000	0.000000	0.515660	0.608040	-1.346950	-32.643776	-116.235645	175.936441	299.013455	200.952889	0.000000	300.000000	200.000000	0.000000	7.172200	10.376800	2231.828308	2126.684155	2201.799923	-1348.873476				-505.000000	200.000000	0.000000	1.448880	1.250690	9.438480	-155.197674	831.361210	-586.369992
714				900.000000	200.000000	0.000000	0.403560	0.596780	-1.390400	-69.337249	-81.183138	147.126183	299.106157	200.952987	0.000000	300.000000	200.000000	0.000000	7.813120	11.109280	2231.599426	2126.684155	1994.699930	-1391.597975				-505.000000	200.000000	0.000000	-0.724440	2.322710	5.505780	-901.356373	-889.379174	2.262207
715				900.000000	200.000000	0.000000	0.347510	0.472920	-1.738000	-98.921099	-93.749641	163.936682	299.018506	200.978360	0.000000	300.000000	200.000000	0.000000	7.507920	11.078760	2232.209778	2183.904357	2190.899923	-1422.115474				-505.000000	200.000000	0.000000	1.629990	-1.786700	7.078860	-918.258921	1087.781539	233.150417
716				900.000000	200.000000	0.000000	0.381140	0.563000	-1.694550	-139.392423	-79.977023	200.130517	298.994469	200.931014	0.000000	300.000000	200.000000	0.000000	7.172200	11.139800	2233.049012	2079.000654	2245.399921	-1379.390975				-505.000000	200.000000	0.000000	0.362220	1.429360	14.157719	319.255194	229.786408	588.768472
717				900.000000	200.000000	0.000000	0.425980	0.686860	-1.346950	-89.705922	-132.806502	168.873672	299.018674	200.935477	0.000000	300.000000	200.000000	0.000000	7.752080	10.773560	2232.591248	2088.537354	2190.899923	-1367.183975				-505.000000	200.000000	0.000000	-2.354430	0.178670	7.865400	590.520563	1195.562345	-528.338976
718				900.000000	200.000000	0.000000	0.347510	0.619300	-1.738000	-32.585217	-144.409341	192.988737	299.023356	201.016845	0.000000	300.000000	200.000000	0.000000	7.599480	10.682000	2232.133484	2269.734659	2179.999924	-1452.632974				-505.000000	200.000000	0.000000	0.724440	0.178670	14.944259	-335.441143	1135.112102	-587.329384
719				900.000000	200.000000	0.000000	0.224200	0.709380	-1.477300	-72.831470	-17.990607	161.874679	298.926059	200.909723	0.000000	300.000000	200.000000	0.000000	7.538440	10.132640	2232.896424	2031.317153	2397.999916	-1391.597975				-505.000000	200.000000	0.000000	1.086660	1.429360	9.438480	318.877655	322.999112	529.966418
720				900.000000	200.000000	0.000000	0.448400	0.630560	-1.346950	-108.106477	-78.004088	154.340125	299.033122	201.004028	0.000000	300.000000	200.000000	0.000000	7.477400	10.163160	2232.133484	2241.124558	2158.199924	-1348.873476				-505.000000	200.000000	0.000000	1.448880	1.429360	-0.786540	-724.284363	310.784725	-292.479941
721				900.000000	200.000000	0.000000	0.482030	0.540480	-2.085600	-76.396440	-144.559636	161.450490	298.993368	200.974787	0.000000	300.000000	200.000000	0.000000	6.805960	10.041080	2230.607604	2174.367657	2245.399921	-1428.218974				-505.000000	200.000000	0.000000	0.543330	1.965370	17.303879	351.940852	1408.971803	236.798064
722				900.000000	200.000000	0.000000	0.414770	0.664340	-1.738000	-78.976832	-116.783288	156.816041	299.067273	200.995517	0.000000	300.000000	200.000000	0.000000	7.660520	10.163160	2232.057190	2222.051158	2081.899927	-1367.183975				-505.000000	200.000000	0.000000	-0.543330	1.429360	7.078860	-955.287135	1351.859132	177.632225
723				900.000000	200.000000	0.000000	0.616550	0.653080	-1.520750	-63.133327	-186.086270	183.102786	298.949749	200.944536	0.000000	300.000000	200.000000	0.000000	7.721560	11.445000	2231.370544	2107.610755	2343.499918	-1391.597975				-505.000000	200.000000	0.000000	1.992210	1.250690	12.584640	-849.841992	662.928601	412.236219
724				900.000000	200.000000	0.000000	0.403560	0.596780	-1.477300	-89.529928	-96.300231	139.897203	298.974629	200.948389	0.000000	300.000000	200.000000	0.000000	7.568960	10.834600	2232.362366	2117.147455	2288.999920	-1367.183975				-505.000000	200.000000	0.000000	0.905550	2.322710	8.651940	372.871340	1262.694555	-526.565080
725				900.000000	200.000000	0.000000	0.347510	0.551740	-1.433850	-67.216480	-88.966531	166.419645	298.979233	200.944375	0.000000	300.000000	200.000000	0.000000	7.446880	11.414480	2231.752014	2107.610755	2278.099920	-1348.873476				-505.000000	200.000000	0.000000	1.811100	-1.072020	4.719240	398.773617	681.351831	-706.091419
726				900.000000	200.000000	0.000000	0.392350	0.540480	-1.303500	-51.463003	-85.868297	163.953059	299.027807	200.936085	0.000000	300.000000	200.000000	0.000000	7.416360	11.078760	2231.141662	2088.537354	2169.099924	-1324.459476				-505.000000	200.000000	0.000000	-0.181110	1.786700	11.011560	108.994141	1061.069054	-585.730919
727				900.000000	200.000000	0.000000	0.425980	0.788200	-1.346950	-93.573801	-102.410682	156.919617	298.984082	200.905947	0.000000	300.000000	200.000000	0.000000	7.172200	11.109280	2231.675720	2021.780453	2267.199921	-1300.045476				-505.000000	200.000000	0.000000	2.354430	-0.536010	7.865400	199.827271	380.349214	175.535268
728				900.000000	200.000000	0.000000	0.414770	0.630560	-1.781450	-72.371847	-101.544969	168.832926	299.008469	200.905978	0.000000	300.000000	200.000000	0.000000	7.691040	10.682000	2231.599426	2021.780453	2212.699923	-1422.115474				-505.000000	200.000000	0.000000	3.078870	0.178670	3.932700	474.389945	870.525513	411.131939
729				900.000000	200.000000	0.000000	0.403560	0.596780	-1.346950	-45.169053	-60.959667	163.993804	299.052558	200.905854	0.000000	300.000000	200.000000	0.000000	7.843640	10.743040	2231.904602	2021.780453	2114.599926	-1367.183975				-505.000000	200.000000	0.000000	-0.181110	-0.357340	18.876959	906.415529	1186.174797	-0.324627
730				900.000000	200.000000	0.000000	0.381140	0.585520	-1.346950	-101.920163	-110.696111	192.922481	299.086682	200.940102	0.000000	300.000000	200.000000	0.000000	7.324800	10.376800	2231.752014	2098.074055	2038.299929	-1434.322474				-505.000000	200.000000	0.000000	0.724440	0.714680	-0.786540	-535.897646	487.190594	-58.123823
731				900.000000	200.000000	0.000000	0.437190	0.619300	-1.911800	-85.032167	-87.149090	176.028208	299.023189	200.978560	0.000000	300.000000	200.000000	0.000000	7.568960	10.895640	2231.752014	2183.904357	2179.999924	-1373.287475				-505.000000	200.000000	0.000000	0.543330	1.250690	0.786540	-503.337835	-829.043367	-233.832956
732				900.000000	200.000000	0.000000	0.437190	0.675600	-1.303500	-53.939822	-47.187049	149.574305	299.028272	200.927092	0.000000	300.000000	200.000000	0.000000	7.538440	10.651480	2232.209778	2069.463954	2169.099924	-1403.804975				-505.000000	200.000000	0.000000	1.992210	3.037390	-0.786540	-858.614472	12.767814	-290.997387
733				900.000000	200.000000	0.000000	0.347510	0.630560	-1.694550	-120.528181	-63.394230	173.721928	298.964863	200.952661	0.000000	300.000000	200.000000	0.000000	7.752080	10.743040	2232.362366	2126.684155	2310.799919	-1403.804975				-505.000000	200.000000	0.000000	0.905550	0.357340	3.932700	-325.510746	1134.603106	-352.197920
734				900.000000	200.000000	0.000000	0.336300	0.608040	-1.564200	-81.115210	-68.119798	159.254637	299.056636	200.966501	0.000000	300.000000	200.000000	0.000000	7.630000	11.597600	2229.997252	2155.294256	2103.699926	-1373.287475				-505.000000	200.000000	0.000000	0.543330	-0.357340	16.517339	-1178.461275	349.158170	-176.614878
735				900.000000	200.000000	0.000000	0.437190	0.664340	-0.999350	-58.108940	-57.601849	164.021794	299.013589	200.918579	0.000000	300.000000	200.000000	0.000000	7.324800	11.353440	2232.133484	2050.390553	2201.799923	-1324.459476				-505.000000	200.000000	0.000000	0.905550	0.893350	19.663499	287.261692	589.394548	59.519444
736				900.000000	200.000000	0.000000	0.403560	0.630560	-1.955250	-100.695615	-70.525888	168.844540	298.950610	200.960844	0.000000	300.000000	200.000000	0.000000	7.721560	11.322920	2233.201600	2145.757556	2343.499918	-1281.734977				-505.000000	200.000000	0.000000	-0.905550	0.357340	3.146160	-209.757668	-743.610922	0.411560
737				900.000000	200.000000	0.000000	0.414770	0.472920	-1.998700	-71.047472	-111.474867	168.686321	299.008605	200.944310	0.000000	300.000000	200.000000	0.000000	7.507920	11.170320	2231.904602	2107.610755	2212.699923	-1397.701475				-505.000000	200.000000	0.000000	-0.362220	1.072020	7.865400	760.393173	279.593681	-175.185971
738				900.000000	200.000000	0.000000	0.414770	0.698120	-1.042800	-76.865545	-92.099974	183.353718	299.023256	200.931492	0.000000	300.000000	200.000000	0.000000	7.080640	10.926160	2231.904602	2079.000654	2179.999924	-1336.666476				-505.000000	200.000000	0.000000	0.000000	-0.357340	2.359620	-832.145887	-134.809287	587.101871
739				900.000000	200.000000	0.000000	0.392350	0.686860	-1.260050	-33.328470	-96.040646	161.679532	299.072569	200.973721	0.000000	300.000000	200.000000	0.000000	6.958560	10.651480	2233.049012	2174.367657	2070.999928	-1373.287475				-505.000000	200.000000	0.000000	1.448880	-1.429360	0.786540	-86.427650	839.571901	-295.192866
740				900.000000	200.000000	0.000000	0.313880	0.563000	-1.216600	-122.815145	-123.245479	154.416657	299.008605	200.927219	0.000000	300.000000	200.000000	0.000000	7.904680	10.682000	2231.904602	2069.463954	2212.699923	-1361.080475				-505.000000	200.000000	0.000000	0.905550	1.786700	5.505780	1150.897696	2061.100305	-292.097359
741				900.000000	200.000000	0.000000	0.313880	0.461660	-1.173150	-118.902252	-72.626188	183.238332	298.945260	200.982632	0.000000	300.000000	200.000000	0.000000	7.782600	10.346280	2232.209778	2193.441057	2354.399918	-1324.459476				-505.000000	200.000000	0.000000	2.354430	-0.536010	-1.573080	199.072192	919.586360	586.743959
742				900.000000	200.000000	0.000000	0.313880	0.664340	-1.868350	-95.193996	-31.451893	176.197844	299.033089	201.021153	0.000000	300.000000	200.000000	0.000000	7.721560	10.682000	2232.057190	2279.271359	2158.199924	-1373.287475				-505.000000	200.000000	0.000000	1.448880	0.000000	9.438480	-809.956935	963.931218	117.372287
743				900.000000	200.000000	0.000000	0.448400	0.540480	-1.477300	-107.930483	-128.542562	185.581932	299.017700	201.000542	0.000000	300.000000	200.000000	0.000000	7.752080	10.987200	2230.378722	2231.587858	2190.899923	-1306.148976				-505.000000	200.000000	0.000000	0.000000	-0.357340	14.944259	674.468909	-1207.312168	117.149082
744				900.000000	200.000000	0.000000	0.392350	0.720640	-1.477300	-48.244602	-141.432333	190.626869	298.999111	200.969683	0.000000	300.000000	200.000000	0.000000	7.691040	10.529400	2232.514954	2164.830956	2234.499922	-1379.390975				-505.000000	200.000000	0.000000	1.992210	0.357340	1.573080	1411.540512	1601.368622	470.132528
745				900.000000	200.000000	0.000000	0.437190	0.563000	-1.564200	-123.175259	-67.208478	180.795169	299.003346	201.000234	0.000000	300.000000	200.000000	0.000000	7.446880	11.170320	2231.065368	2231.587858	2223.599922	-1409.908474				-505.000000	200.000000	0.000000	1.448880	0.000000	2.359620	0.188770	705.509041	-293.836404
746				900.000000	200.000000	0.000000	0.459610	0.596780	-1.173150	-133.440661	-68.495410	166.345396	299.086838	200.952759	0.000000	300.000000	200.000000	0.000000	7.141680	10.224200	2232.133484	2126.684155	2038.299929	-1348.873476				-505.000000	200.000000	0.000000	1.086660	1.072020	0.786540	-861.597162	861.489832	-234.045980
747				900.000000	200.000000	0.000000	0.549290	0.630560	-1.651100	-64.195743	-51.480059	161.464583	298.998632	200.957325	0.000000	300.000000	200.000000	0.000000	7.233240	11.475520	2231.446838	2136.220856	2234.499922	-1354.976975				-505.000000	200.000000	0.000000	1.086660	2.144040	-3.932700	129.421244	1661.388435	60.691860
748				900.000000	200.000000	0.000000	0.448400	0.439140	-1.477300	-75.918893	-153.872412	173.439385	299.008503	200.897401	0.000000	300.000000	200.000000	0.000000	7.568960	11.078760	2231.675720	2002.707052	2212.699923	-1391.597975				-505.000000	200.000000	0.000000	2.354430	1.786700	5.505780	919.265692	-677.971565	471.460013
749				900.000000	200.000000	0.000000	0.448400	0.472920	-1.955250	-87.084579	-57.174489	161.422500	299.009147	200.999312	0.000000	300.000000	200.000000	0.000000	7.507920	10.498880	2233.125306	2231.587858	2212.699923	-1373.287475				-505.000000	200.000000	0.000000	1.811100	2.322710	7.078860	372.745494	-779.157529	2.059364
750				900.000000	200.000000	0.000000	0.403560	0.709380	-1.173150	-108.701142	-50.989361	180.966143	299.032891	201.008542	0.000000	300.000000	200.000000	0.000000	7.477400	11.200840	2231.599426	2250.661259	2158.199924	-1367.183975				-505.000000	200.000000	0.000000	0.362220	1.072020	9.438480	644.703018	1294.825025	-410.220321
751				900.000000	200.000000	0.000000	0.425980	0.619300	-1.303500	8.070227	-72.055271	185.678461	299.042725	200.970014	0.000000	300.000000	200.000000	0.000000	7.050120	10.468360	2231.752014	2164.830956	2136.399925	-1306.148976				-505.000000	200.000000	0.000000	0.724440	-2.322710	12.584640	-23.724408	1535.061403	-530.959095
752				900.000000	200.000000	0.000000	0.425980	0.765680	-1.390400	-62.381947	-26.380725	190.633915	299.042856	200.875884	0.000000	300.000000	200.000000	0.000000	7.538440	10.407320	2232.057190	1955.023551	2136.399925	-1397.701475				-505.000000	200.000000	0.000000	1.267770	-0.357340	5.505780	-484.446188	315.772279	704.488647
753				900.000000	200.000000	0.000000	0.381140	0.641820	-1.433850	-119.794409	-90.351414	166.468579	299.008876	200.952596	0.000000	300.000000	200.000000	0.000000	7.691040	10.407320	2232.514954	2126.684155	2212.699923	-1312.252476				-505.000000	200.000000	0.000000	-0.543330	1.072020	-3.932700	-630.342697	1627.449116	647.245899
754				900.000000	200.000000	0.000000	0.403560	0.585520	-1.260050	-109.871195	-91.436304	159.164012	299.042692	200.961501	0.000000	300.000000	200.000000	0.000000	7.630000	9.949520	2231.675720	2145.757556	2136.399925	-1318.355976				-505.000000	200.000000	0.000000	0.543330	1.429360	16.517339	203.627962	746.868192	118.801194
755				900.000000	200.000000	0.000000	0.336300	0.641820	-1.564200	-23.436726	-123.845467	195.430954	299.076819	200.935925	0.000000	300.000000	200.000000	0.000000	7.324800	10.132640	2231.523132	2088.537354	2060.099928	-1361.080475				-505.000000	200.000000	0.000000	0.724440	1.608030	8.651940	-596.901961	1671.363543	-57.276033
756				900.000000	200.000000	0.000000	0.403560	0.754420	-1.651100	-71.156779	-101.204567	164.140409	299.037742	200.961566	0.000000	300.000000	200.000000	0.000000	7.813120	10.224200	2231.523132	2145.757556	2147.299925	-1428.218974				-505.000000	200.000000	0.000000	0.362220	-2.322710	8.651940	-718.935036	1295.571452	643.951856
757				900.000000	200.000000	0.000000	0.425980	0.720640	-1.607650	-68.482295	-81.904351	144.808486	298.974348	200.952921	0.000000	300.000000	200.000000	0.000000	7.843640	11.322920	2231.752014	2126.684155	2288.999920	-1354.976975				-505.000000	200.000000	0.000000	-0.362220	-0.357340	13.371180	674.343062	-388.481340	-352.774730
758				900.000000	200.000000	0.000000	0.493240	0.596780	-1.303500	-121.514113	-69.759068	202.455457	299.013320	200.940198	0.000000	300.000000	200.000000	0.000000	7.568960	11.078760	2231.523132	2098.074055	2201.799923	-1477.046973				-505.000000	200.000000	0.000000	-0.362220	0.536010	6.292320	-661.958661	281.086534	1057.931427
759				900.000000	200.000000	0.000000	0.448400	0.563000	-2.042150	-63.362462	-128.017252	159.096614	299.023189	200.987107	0.000000	300.000000	200.000000	0.000000	7.874160	10.895640	2231.752014	2202.977757	2179.999924	-1342.769976				-505.000000	200.000000	0.000000	2.354430	1.072020	8.651940	-50.255917	1175.022831	177.061289
760				900.000000	200.000000	0.000000	0.224200	0.675600	-1.564200	-74.312559	-109.097249	183.530204	299.013589	200.969848	0.000000	300.000000	200.000000	0.000000	7.568960	11.261880	2232.133484	2164.830956	2201.799923	-1434.322474				-505.000000	200.000000	0.000000	1.629990	0.357340	13.371180	22.692338	21.250069	-58.535382
761				900.000000	200.000000	0.000000	0.347510	0.472920	-0.782100	-154.218209	-74.374748	197.671924	299.028604	200.909692	0.000000	300.000000	200.000000	0.000000	7.599480	10.163160	2232.972718	2031.317153	2169.099924	-1379.390975				-505.000000	200.000000	0.000000	-0.181110	-0.178670	3.932700	452.767302	404.936855	-822.572450
762				900.000000	200.000000	0.000000	0.425980	0.619300	-1.520750	-120.811811	-71.853229	147.123900	298.998734	200.935861	0.000000	300.000000	200.000000	0.000000	7.507920	10.193680	2231.675720	2088.537354	2234.499922	-1440.425974				-505.000000	200.000000	0.000000	-0.543330	-0.357340	8.651940	-484.194496	1085.226264	234.680745
763				900.000000	200.000000	0.000000	0.358720	0.619300	-1.781450	-113.040836	-114.434740	161.651542	299.052688	200.961271	0.000000	300.000000	200.000000	0.000000	7.355320	10.712520	2232.209778	2145.757556	2114.599926	-1361.080475				-505.000000	200.000000	0.000000	0.543330	0.000000	3.932700	347.762622	228.530986	-469.996256
764				900.000000	200.000000	0.000000	0.392350	0.540480	-1.781450	-59.999220	-105.687684	173.591699	299.038301	200.948194	0.000000	300.000000	200.000000	0.000000	6.867000	10.682000	2232.820130	2117.147455	2147.299925	-1416.011974				-505.000000	200.000000	0.000000	0.000000	0.536010	7.078860	-1356.791749	-6.717838	-704.420510
765				900.000000	200.000000	0.000000	0.313880	0.619300	-1.303500	-68.319847	-92.768843	144.830375	298.999145	200.922662	0.000000	300.000000	200.000000	0.000000	7.721560	9.980040	2232.591248	2059.927254	2234.499922	-1434.322474				-505.000000	200.000000	0.000000	1.267770	3.394730	11.011560	-1646.759994	1503.677360	-408.088513
766				900.000000	200.000000	0.000000	0.437190	0.709380	-1.520750	-76.897014	-62.182916	176.111982	298.959981	200.901397	0.000000	300.000000	200.000000	0.000000	7.813120	9.857960	2232.362366	2012.243752	2321.699919	-1391.597975				-505.000000	200.000000	0.000000	0.543330	2.144040	8.651940	-2070.076021	1019.472471	119.479425
767				900.000000	200.000000	0.000000	0.470820	0.720640	-1.173150	-88.134804	-99.352858	166.448973	299.028405	200.986770	0.000000	300.000000	200.000000	0.000000	7.965720	9.796920	2232.514954	2202.977757	2169.099924	-1373.287475				-505.000000	200.000000	0.000000	-0.905550	1.250690	15.730799	-1081.222303	39.866299	-351.205243
768				900.000000	200.000000	0.000000	0.336300	0.630560	-1.564200	-52.044124	-57.987858	168.914221	299.057184	200.957391	0.000000	300.000000	200.000000	0.000000	7.324800	10.224200	2231.294250	2136.220856	2103.699926	-1403.804975				-505.000000	200.000000	0.000000	1.629990	1.072020	17.303879	-976.091777	415.227958	-57.857151
769				900.000000	200.000000	0.000000	0.291460	0.709380	-1.607650	-85.028103	-10.507208	176.262958	298.979477	200.961238	0.000000	300.000000	200.000000	0.000000	7.965720	11.353440	2232.286072	2145.757556	2278.099920	-1354.976975				-505.000000	200.000000	0.000000	1.086660	2.680050	3.146160	-995.738501	1654.670597	-115.031763
770				900.000000	200.000000	0.000000	0.392350	0.653080	-1.433850	-115.310192	-111.076922	159.238456	299.023256	200.999858	0.000000	300.000000	200.000000	0.000000	7.691040	10.926160	2231.904602	2231.587858	2179.999924	-1367.183975				-505.000000	200.000000	0.000000	1.267770	1.072020	12.584640	1108.218718	176.484433	118.404123
771				900.000000	200.000000	0.000000	0.381140	0.731900	-1.868350	-76.329754	-100.079269	159.323373	299.023156	200.944407	0.000000	300.000000	200.000000	0.000000	7.416360	11.383960	2231.675720	2107.610755	2179.999924	-1379.390975				-505.000000	200.000000	0.000000	1.629990	1.072020	5.505780	991.836407	-236.425682	-175.345348
772				900.000000	200.000000	0.000000	0.425980	0.563000	-1.260050	-62.552206	-67.029710	166.348822	299.101057	201.000234	0.000000	300.000000	200.000000	0.000000	7.446880	10.956680	2231.065368	2231.587858	2005.599930	-1281.734977				-505.000000	200.000000	0.000000	0.905550	0.714680	18.090419	44.692520	1916.587475	470.558577
773				900.000000	200.000000	0.000000	0.347510	0.686860	-1.346950	-65.582740	-109.311227	159.316326	299.042758	200.901612	0.000000	300.000000	200.000000	0.000000	7.477400	11.109280	2231.828308	2012.243752	2136.399925	-1397.701475				-505.000000	200.000000	0.000000	1.267770	1.786700	2.359620	-7.514016	1246.748036	354.058749
774				900.000000	200.000000	0.000000	0.403560	0.754420	-1.173150	-106.846395	-56.055331	178.598370	299.018506	200.931364	0.000000	300.000000	200.000000	0.000000	7.538440	10.590440	2232.209778	2079.000654	2190.899923	-1263.424477				-505.000000	200.000000	0.000000	1.448880	1.608030	8.651940	-828.533965	169.257600	-174.822186
775				900.000000	200.000000	0.000000	0.302670	0.517960	-1.998700	-93.315907	-66.330829	178.482984	298.974874	200.931078	0.000000	300.000000	200.000000	0.000000	7.233240	10.468360	2232.896424	2079.000654	2288.999920	-1361.080475				-505.000000	200.000000	0.000000	-0.905550	-0.536010	9.438480	-31.678887	1636.677798	-411.644920
776				900.000000	200.000000	0.000000	0.560500	0.585520	-1.477300	-57.829373	-97.697051	190.327004	299.042823	200.957096	0.000000	300.000000	200.000000	0.000000	7.019600	9.644320	2231.980896	2136.220856	2136.399925	-1354.976975				-505.000000	200.000000	0.000000	-0.362220	0.000000	-0.786540	-0.062923	155.234365	235.005372
777				900.000000	200.000000	0.000000	0.403560	0.754420	-1.260050	-34.566879	-76.238394	156.911429	299.052493	200.888824	0.000000	300.000000	200.000000	0.000000	7.324800	10.010560	2231.752014	1983.633652	2114.599926	-1354.976975				-505.000000	200.000000	0.000000	-0.181110	-0.536010	14.157719	-1421.093370	925.513341	58.249914
778				900.000000	200.000000	0.000000	0.493240	0.563000	-1.694550	-71.043409	-59.263452	151.821180	298.979337	200.978460	0.000000	300.000000	200.000000	0.000000	7.507920	9.888480	2231.980896	2183.904357	2278.099920	-1379.390975				-505.000000	200.000000	0.000000	-0.362220	-0.536010	7.865400	199.827271	-1178.676399	175.752600
779				900.000000	200.000000	0.000000	0.437190	0.619300	-1.303500	-96.463558	-82.648839	154.341267	299.023590	200.969616	0.000000	300.000000	200.000000	0.000000	7.294280	11.292400	2232.667542	2164.830956	2179.999924	-1306.148976				-505.000000	200.000000	0.000000	-0.543330	1.072020	13.371180	760.833636	-377.522375	588.501800
780				900.000000	200.000000	0.000000	0.246620	0.608040	-1.260050	-12.451096	-69.775605	173.805506	299.061845	200.944795	0.000000	300.000000	200.000000	0.000000	7.630000	11.475520	2230.760192	2107.610755	2092.799927	-1354.976975				-505.000000	200.000000	0.000000	0.905550	-0.536010	6.292320	-495.194587	71.803768	58.162981
781				900.000000	200.000000	0.000000	0.302670	0.799460	-1.520750	-65.146459	-56.643383	185.973759	299.071744	200.983136	0.000000	300.000000	200.000000	0.000000	7.324800	11.078760	2231.065368	2193.441057	2070.999928	-1379.390975				-505.000000	200.000000	0.000000	1.811100	0.893350	14.157719	-987.154791	9.544677	-234.273493
782				900.000000	200.000000	0.000000	0.403560	0.619300	-1.433850	-12.167466	-55.812880	166.424408	298.960016	200.939813	0.000000	300.000000	200.000000	0.000000	7.721560	11.261880	2232.438660	2098.074055	2321.699919	-1416.011974				-505.000000	200.000000	0.000000	0.000000	1.072020	6.292320	181.187317	2115.148706	705.946531
783				900.000000	200.000000	0.000000	0.459610	0.608040	-0.738650	-84.280470	-79.031435	171.175188	299.023389	200.944181	0.000000	300.000000	200.000000	0.000000	7.996240	11.475520	2232.209778	2107.610755	2179.999924	-1458.736474				-505.000000	200.000000	0.000000	2.173320	-1.250690	0.786540	-75.616328	-132.254012	-471.313560
784				900.000000	200.000000	0.000000	0.347510	0.630560	-1.260050	-75.852206	-109.392044	183.360568	299.076693	200.957424	0.000000	300.000000	200.000000	0.000000	7.568960	11.200840	2231.217956	2136.220856	2060.099928	-1440.425974				-505.000000	200.000000	0.000000	-0.362220	0.893350	6.292320	170.375996	413.656541	59.620865
785				900.000000	200.000000	0.000000	0.437190	0.585520	-1.433850	-65.825420	-52.131794	168.767812	299.086869	200.974088	0.000000	300.000000	200.000000	0.000000	7.477400	10.682000	2232.209778	2174.367657	2038.299929	-1446.529474				-505.000000	200.000000	0.000000	0.905550	0.893350	2.359620	-756.466635	1401.235974	588.216332
786				900.000000	200.000000	0.000000	0.470820	0.608040	-1.260050	-44.615338	-114.469950	173.573235	299.013927	200.905452	0.000000	300.000000	200.000000	0.000000	7.599480	10.529400	2232.896424	2021.780453	2201.799923	-1446.529474				-505.000000	200.000000	0.000000	-0.362220	0.714680	13.371180	-187.317023	1732.638777	176.939505
787				900.000000	200.000000	0.000000	0.381140	0.720640	-0.912450	-99.926310	-136.430046	159.312901	299.067273	200.961336	0.000000	300.000000	200.000000	0.000000	7.660520	10.498880	2232.057190	2145.757556	2081.899927	-1379.390975				-505.000000	200.000000	0.000000	0.724440	3.216060	4.719240	79.165327	216.825594	-231.982309
788				900.000000	200.000000	0.000000	0.392350	0.653080	-1.260050	-58.842712	-65.644826	192.973698	299.115956	201.004234	0.000000	300.000000	200.000000	0.000000	6.714400	9.491720	2231.675720	2241.124558	1972.899931	-1336.666476				-505.000000	200.000000	0.000000	1.086660	1.250690	9.438480	-618.461681	-74.710910	-292.620521
789				900.000000	200.000000	0.000000	0.414770	0.608040	-1.607650	-93.221814	-66.244814	180.860283	299.057538	200.910034	0.000000	300.000000	200.000000	0.000000	7.568960	11.139800	2232.133484	2031.317153	2103.699926	-1330.562976				-505.000000	200.000000	0.000000	-0.724440	2.144040	12.584640	14.926629	429.603061	-585.348337
790				900.000000	200.000000	0.000000	0.493240	0.619300	-1.520750	-88.647569	-89.820905	151.873539	299.077040	200.914338	0.000000	300.000000	200.000000	0.000000	7.324800	11.383960	2232.057190	2040.853853	2060.099928	-1397.701475				-505.000000	200.000000	0.000000	0.724440	0.893350	16.517339	-1797.678035	1398.759264	-292.930659
791				900.000000	200.000000	0.000000	0.448400	0.517960	-1.433850	-108.812843	-17.131632	190.380308	298.979093	201.034253	0.000000	300.000000	200.000000	0.000000	7.660520	11.109280	2231.446838	2307.881460	2278.099920	-1458.736474				-505.000000	200.000000	0.000000	1.448880	0.357340	-1.573080	-210.135207	974.381188	293.943699
792				900.000000	200.000000	0.000000	0.582920	0.608040	-1.260050	-88.841171	-83.624439	178.276420	299.013353	201.008542	0.000000	300.000000	200.000000	0.000000	7.355320	11.475520	2231.599426	2250.661259	2201.799923	-1397.701475				-505.000000	200.000000	0.000000	-0.181110	0.000000	8.651940	-115.123847	-660.101762	469.967278
793				900.000000	200.000000	0.000000	0.313880	0.619300	-1.173150	-52.102683	-47.296339	185.794597	299.047902	201.029522	0.000000	300.000000	200.000000	0.000000	7.630000	11.078760	2232.438660	2298.344760	2125.499926	-1385.494475				-505.000000	200.000000	0.000000	-1.448880	0.178670	1.573080	-452.326840	-46.391136	-469.667321
794				900.000000	200.000000	0.000000	0.470820	0.619300	-1.651100	-36.515719	-109.040304	188.041667	299.028438	200.965378	0.000000	300.000000	200.000000	0.000000	7.752080	10.193680	2232.591248	2155.294256	2169.099924	-1336.666476				-505.000000	200.000000	0.000000	3.078870	0.893350	0.786540	980.647547	-2308.168957	59.345578
795				900.000000	200.000000	0.000000	0.313880	0.630560	-1.477300	-59.995156	-107.805119	180.985749	298.999077	200.978260	0.000000	300.000000	200.000000	0.000000	7.507920	11.261880	2232.438660	2183.904357	2234.499922	-1409.908474				-505.000000	200.000000	0.000000	1.267770	-0.357340	1.573080	-1063.840814	186.934403	-235.416932
796				900.000000	200.000000	0.000000	0.482030	0.551740	-1.564200	-71.372053	-94.384839	187.967223	299.028239	200.965576	0.000000	300.000000	200.000000	0.000000	7.599480	11.078760	2232.133484	2155.294256	2169.099924	-1373.287475				-505.000000	200.000000	0.000000	-0.724440	-0.357340	3.932700	-716.204039	570.383759	-0.281160
797				900.000000	200.000000	0.000000	0.280250	0.630560	-1.564200	-52.044124	-121.537328	166.562629	299.042823	200.927187	0.000000	300.000000	200.000000	0.000000	7.507920	10.712520	2231.980896	2069.463954	2136.399925	-1330.562976				-505.000000	200.000000	0.000000	2.354430	-1.786700	4.719240	-339.367681	-412.085124	-413.092623
798				900.000000	200.000000	0.000000	0.459610	0.551740	-1.651100	-55.379960	-113.644646	166.303509	298.984186	200.922946	0.000000	300.000000	200.000000	0.000000	6.989080	10.956680	2231.904602	2059.927254	2267.199921	-1306.148976				-505.000000	200.000000	0.000000	-0.362220	1.608030	18.876959	330.444055	534.283726	-174.677298
799				900.000000	200.000000	0.000000	0.414770	0.619300	-1.781450	-52.732882	-10.357510	188.099735	299.008842	200.952628	0.000000	300.000000	200.000000	0.000000	7.599480	9.522240	2232.438660	2126.684155	2212.699923	-1385.494475				-505.000000	200.000000	0.000000	1.992210	0.536010	11.011560	33.314890	-528.708612	-528.347591
800				900.000000	200.000000	0.000000	0.369930	0.596780	-1.651100	-69.607334	-74.489834	147.161024	299.013859	200.952498	0.000000	300.000000	200.000000	0.000000	7.599480	9.980040	2232.743836	2126.684155	2201.799923	-1367.183975				-505.000000	200.000000	0.000000	1.992210	1.786700	-5.505780	1034.200769	282.386387	530.233090
801				900.000000	200.000000	0.000000	0.470820	0.574260	-1.651100	-42.390996	-58.380604	163.903179	299.003823	200.948486	0.000000	300.000000	200.000000	0.000000	7.141680	10.102120	2232.133484	2117.147455	2223.599922	-1226.803478				-505.000000	200.000000	0.000000	-0.724440	1.250690	6.292320	-39.633365	833.284494	-762.428423
802				900.000000	200.000000	0.000000	0.201780	0.540480	-1.824900	-11.797872	-128.195422	166.560149	298.998906	200.961336	0.000000	300.000000	200.000000	0.000000	7.050120	11.658640	2232.057190	2145.757556	2234.499922	-1428.218974				-505.000000	200.000000	0.000000	0.362220	-0.357340	11.011560	-1178.901737	-430.077923	-705.297277
803				900.000000	200.000000	0.000000	0.369930	0.596780	-1.911800	-61.836359	-43.851563	183.305926	298.871745	200.914494	0.000000	300.000000	200.000000	0.000000	7.935200	10.620960	2231.675720	2040.853853	2517.899912	-1330.562976				-505.000000	200.000000	0.000000	1.992210	1.608030	12.584640	-1175.667355	662.928601	1.366644
804				900.000000	200.000000	0.000000	0.482030	0.540480	-1.868350	-31.945537	-99.167949	149.402190	299.061941	200.940423	0.000000	300.000000	200.000000	0.000000	7.904680	11.475520	2230.989074	2098.074055	2092.799927	-1446.529474				-505.000000	200.000000	0.000000	2.716650	0.000000	12.584640	-114.809231	-43.757298	117.270865
805				900.000000	200.000000	0.000000	0.336300	0.619300	-1.564200	-44.466751	-133.977407	152.036129	299.027874	200.974487	0.000000	300.000000	200.000000	0.000000	7.141680	10.834600	2231.294250	2174.367657	2169.099924	-1324.459476				-505.000000	200.000000	0.000000	1.086660	1.429360	2.359620	-839.848672	859.996979	-703.659654
806				900.000000	200.000000	0.000000	0.571710	0.563000	-1.520750	-62.822291	-72.788420	190.294446	298.983943	201.008645	0.000000	300.000000	200.000000	0.000000	7.599480	11.261880	2231.370544	2250.661259	2267.199921	-1336.666476				-505.000000	200.000000	0.000000	-0.181110	0.178670	4.719240	-336.259145	2392.740539	-411.024644
807				900.000000	200.000000	0.000000	0.201780	0.698120	-1.042800	-64.803954	-83.329046	166.706754	298.979616	200.944020	0.000000	300.000000	200.000000	0.000000	6.958560	10.651480	2232.591248	2107.610755	2278.099920	-1434.322474				-505.000000	200.000000	0.000000	0.000000	-2.144040	4.719240	-824.254332	-534.758588	-237.011089
808				900.000000	200.000000	0.000000	0.302670	0.641820	-1.433850	-75.568576	-41.526290	161.730553	298.984186	200.927219	0.000000	300.000000	200.000000	0.000000	7.172200	10.498880	2231.904602	2069.463954	2267.199921	-1428.218974				-505.000000	200.000000	0.000000	0.181110	0.536010	13.371180	728.399671	506.631814	-116.994013
809				900.000000	200.000000	0.000000	0.504450	0.585520	-1.216600	-65.600349	-80.433453	171.107791	298.984012	200.944472	0.000000	300.000000	200.000000	0.000000	7.752080	10.682000	2231.523132	2107.610755	2267.199921	-1263.424477				-505.000000	200.000000	0.000000	1.267770	0.714680	6.292320	1086.092689	315.025852	118.065007
810				900.000000	200.000000	0.000000	0.470820	0.754420	-1.173150	-34.476851	-63.891068	149.612767	299.047512	200.957293	0.000000	300.000000	200.000000	0.000000	7.355320	9.827440	2231.523132	2136.220856	2125.499926	-1330.562976				-505.000000	200.000000	0.000000	0.724440	0.357340	2.359620	-325.636593	86.494866	0.281160
811				900.000000	200.000000	0.000000	0.369930	0.619300	-1.520750	-44.421737	-64.479120	183.326869	299.013455	200.944343	0.000000	300.000000	200.000000	0.000000	7.446880	9.980040	2231.828308	2107.610755	2201.799923	-1409.908474				-505.000000	200.000000	0.000000	-0.905550	0.536010	7.078860	-546.079736	710.927026	705.510301
812				900.000000	200.000000	0.000000	0.336300	0.574260	-1.390400	-86.346743	-63.215462	159.223222	299.014196	200.973522	0.000000	300.000000	200.000000	0.000000	7.385840	9.278080	2233.506776	2174.367657	2201.799923	-1348.873476				-505.000000	200.000000	0.000000	-0.362220	0.714680	11.798100	-534.890875	1734.131630	176.939505
813				900.000000	200.000000	0.000000	0.504450	0.675600	-1.520750	-66.226484	-75.084623	159.143264	299.027907	200.957358	0.000000	300.000000	200.000000	0.000000	7.446880	10.926160	2231.370544	2136.220856	2169.099924	-1416.011974				-505.000000	200.000000	0.000000	1.267770	1.072020	5.505780	644.388402	1508.902345	353.380517
814				900.000000	200.000000	0.000000	0.493240	0.799460	-1.781450	-45.313893	-119.974274	176.137689	299.042725	200.927282	0.000000	300.000000	200.000000	0.000000	7.477400	11.017720	2231.752014	2069.463954	2136.399925	-1367.183975				-505.000000	200.000000	0.000000	-1.086660	1.786700	13.371180	-1048.977108	1643.904631	765.455794
815				900.000000	200.000000	0.000000	0.392350	0.484180	-1.346950	-138.257586	-70.629979	173.539340	298.988897	200.893188	0.000000	300.000000	200.000000	0.000000	7.630000	11.414480	2231.523132	1993.170352	2256.299921	-1446.529474				-505.000000	200.000000	0.000000	1.811100	-0.178670	14.157719	-936.206719	-388.165345	58.429653
816				900.000000	200.000000	0.000000	0.538080	0.585520	-1.216600	-109.826181	-127.412066	163.843970	299.018271	200.944407	0.000000	300.000000	200.000000	0.000000	7.294280	11.048240	2231.675720	2107.610755	2190.899923	-1416.011974				-505.000000	200.000000	0.000000	-0.181110	-0.893350	15.730799	-1905.854175	-3.969563	-177.065596
817				900.000000	200.000000	0.000000	0.437190	0.686860	-1.346950	-57.541680	-62.344551	164.042738	298.994297	200.969616	0.000000	300.000000	200.000000	0.000000	7.416360	11.078760	2232.667542	2164.830956	2245.399921	-1330.562976				-505.000000	200.000000	0.000000	0.000000	0.357340	9.438480	-325.070284	123.612890	-117.149082
818				900.000000	200.000000	0.000000	0.313880	0.619300	-1.651100	-76.721021	-102.577515	183.384937	299.042758	200.999892	0.000000	300.000000	200.000000	0.000000	7.172200	10.529400	2231.828308	2231.587858	2136.399925	-1281.734977				-505.000000	200.000000	0.000000	2.535540	-0.536010	14.157719	-842.013361	-166.861192	293.008977
819				900.000000	200.000000	0.000000	0.325090	0.529220	-1.520750	-56.172291	-87.962458	185.699209	299.018473	200.978393	0.000000	300.000000	200.000000	0.000000	7.294280	10.743040	2232.133484	2183.904357	2190.899923	-1373.287475				-505.000000	200.000000	0.000000	1.629990	-0.893350	9.438480	-284.933534	952.972252	-529.675076
820				900.000000	200.000000	0.000000	0.515660	0.630560	-1.129700	-103.860875	-96.173807	161.499424	298.989795	200.883855	0.000000	300.000000	200.000000	0.000000	7.599480	10.346280	2233.506776	1974.096951	2256.299921	-1397.701475				-505.000000	200.000000	0.000000	5.795520	0.000000	11.011560	-114.935077	301.713171	117.024556
821				900.000000	200.000000	0.000000	0.257830	0.551740	-1.738000	-115.777942	-69.792739	161.693233	298.982133	200.899122	0.000000	300.000000	200.000000	0.000000	7.202720	10.468360	2227.403256	2002.707052	2267.199921	-1342.769976				-505.000000	200.000000	0.000000	-0.543330	-2.144040	0.786540	-13.856935	1490.400551	-295.711721
822				900.000000	200.000000	0.000000	0.538080	0.529220	-1.173150	-55.812178	-132.518444	195.117192	299.091752	200.914275	0.000000	300.000000	200.000000	0.000000	7.019600	9.705360	2232.209778	2040.853853	2027.399929	-1342.769976				-505.000000	200.000000	0.000000	1.086660	-0.714680	11.798100	-273.933442	718.469855	-0.765164
823				900.000000	200.000000	0.000000	0.392350	0.664340	-1.998700	-63.164797	-70.023852	180.935869	299.116228	200.914213	0.000000	300.000000	200.000000	0.000000	7.446880	11.017720	2232.362366	2040.853853	1972.899931	-1300.045476				-505.000000	200.000000	0.000000	0.724440	-1.786700	5.505780	471.407255	1276.639226	-60.497632
824				900.000000	200.000000	0.000000	0.437190	0.731900	-2.042150	-56.407160	-97.159804	137.578364	299.043281	200.939556	0.000000	300.000000	200.000000	0.000000	7.355320	11.200840	2233.049012	2098.074055	2136.399925	-1354.976975				-505.000000	200.000000	0.000000	1.086660	2.501380	3.146160	1309.770215	-333.879513	296.007370
825				900.000000	200.000000	0.000000	0.369930	0.563000	-1.477300	-50.715687	-79.717438	147.129609	298.994125	200.969782	0.000000	300.000000	200.000000	0.000000	7.843640	10.956680	2232.286072	2164.830956	2245.399921	-1354.976975				-505.000000	200.000000	0.000000	1.267770	0.000000	5.505780	-462.823545	2039.182374	352.363170
826				900.000000	200.000000	0.000000	0.392350	0.675600	-1.520750	-82.308605	-121.128045	161.669060	299.003619	200.961501	0.000000	300.000000	200.000000	0.000000	7.660520	11.078760	2231.675720	2145.757556	2223.599922	-1397.701475				-505.000000	200.000000	0.000000	-0.362220	2.144040	3.146160	477.435558	1079.492284	2.063672
827				900.000000	200.000000	0.000000	0.470820	0.619300	-1.651100	-56.618370	-129.304184	178.403027	298.989450	200.952498	0.000000	300.000000	200.000000	0.000000	7.172200	10.956680	2232.743836	2126.684155	2256.299921	-1391.597975				-505.000000	200.000000	0.000000	1.267770	1.250690	7.078860	-618.650451	314.279426	-57.658615
828				900.000000	200.000000	0.000000	0.280250	0.686860	-1.520750	-81.844918	-81.049977	183.482608	298.965288	200.930919	0.000000	300.000000	200.000000	0.000000	6.989080	10.468360	2233.277894	2079.000654	2310.799919	-1428.218974				-505.000000	200.000000	0.000000	1.086660	-0.536010	13.371180	-1536.972295	716.977002	-176.827902
829				900.000000	200.000000	0.000000	0.302670	0.585520	-1.781450	-58.144473	-101.994661	154.449214	299.018339	200.961435	0.000000	300.000000	200.000000	0.000000	7.538440	10.132640	2231.828308	2145.757556	2190.899923	-1416.011974				-505.000000	200.000000	0.000000	0.543330	1.072020	13.371180	-628.958387	749.853898	529.670769
830				900.000000	200.000000	0.000000	0.369930	0.563000	-1.173150	-38.338997	-115.462087	142.310288	299.037874	200.927251	0.000000	300.000000	200.000000	0.000000	7.416360	10.712520	2231.828308	2069.463954	2147.299925	-1391.597975				-505.000000	200.000000	0.000000	1.086660	1.786700	6.292320	-586.279409	-867.145248	-233.367749
831				900.000000	200.000000	0.000000	0.313880	0.765680	-2.085600	-51.040583	-112.305369	202.798351	299.028040	200.995687	0.000000	300.000000	200.000000	0.000000	7.599480	10.712520	2231.675720	2222.051158	2169.099924	-1385.494475				-505.000000	200.000000	0.000000	0.724440	0.714680	7.865400	-1809.181512	2202.389998	470.573065
832				900.000000	200.000000	0.000000	0.280250	0.709380	-1.520750	-117.102316	-91.181917	169.045591	299.023556	200.948292	0.000000	300.000000	200.000000	0.000000	7.538440	10.071600	2232.591248	2117.147455	2179.999924	-1416.011974				-505.000000	200.000000	0.000000	1.086660	1.965370	1.573080	350.682388	860.743406	530.475091
833				900.000000	200.000000	0.000000	0.526870	0.461660	-1.477300	-143.340533	-136.839927	178.198354	299.047544	200.918799	0.000000	300.000000	200.000000	0.000000	7.294280	9.674840	2231.599426	2050.390553	2125.499926	-1354.976975				-505.000000	200.000000	0.000000	0.905550	3.573400	16.517339	333.363822	327.240239	-55.425386
834				900.000000	200.000000	0.000000	0.403560	0.641820	-0.912450	-71.007876	-61.363752	176.083992	299.082049	200.978293	0.000000	300.000000	200.000000	0.000000	7.599480	9.796920	2232.362366	2183.904357	2049.199928	-1269.527977				-505.000000	200.000000	0.000000	4.165530	2.501380	5.505780	-311.465042	1598.698912	-467.912222
835				900.000000	200.000000	0.000000	0.257830	0.619300	-2.042150	-97.228800	-49.246000	164.165724	299.047479	200.906040	0.000000	300.000000	200.000000	0.000000	7.355320	11.292400	2231.446838	2021.780453	2125.499926	-1354.976975				-505.000000	200.000000	0.000000	0.362220	-0.357340	6.292320	-1295.095279	1165.240724	528.328795
836				900.000000	200.000000	0.000000	0.358720	0.517960	-1.781450	-85.049775	-53.643101	188.063557	299.033089	200.965609	0.000000	300.000000	200.000000	0.000000	7.813120	10.834600	2232.057190	2155.294256	2158.199924	-1434.322474				-505.000000	200.000000	0.000000	0.000000	0.893350	4.719240	-987.909870	-137.048566	-116.640408
837				900.000000	200.000000	0.000000	0.392350	0.619300	-1.694550	-100.889217	-85.504621	176.074662	299.018439	200.952791	0.000000	300.000000	200.000000	0.000000	7.507920	11.383960	2232.057190	2126.684155	2190.899923	-1409.908474				-505.000000	200.000000	0.000000	-0.543330	0.357340	6.292320	-556.953981	689.755522	117.870779
838				900.000000	200.000000	0.000000	0.336300	0.709380	-1.738000	-81.142615	-108.485923	209.951745	299.003789	200.991245	0.000000	300.000000	200.000000	0.000000	7.538440	10.559920	2232.057190	2212.514458	2223.599922	-1409.908474				-505.000000	200.000000	0.000000	0.181110	0.357340	8.651940	-325.133207	245.970358	0.324627
839				900.000000	200.000000	0.000000	0.280250	0.731900	-1.824900	-108.448982	-80.767117	190.753476	299.081860	200.978494	0.000000	300.000000	200.000000	0.000000	7.263760	10.895640	2231.904602	2183.904357	2049.199928	-1361.080475				-505.000000	200.000000	0.000000	1.267770	0.000000	7.078860	-1620.857718	-1276.560662	-117.589619
840				900.000000	200.000000	0.000000	0.403560	0.416620	-1.260050	-56.518544	-142.096003	173.464896	299.013758	200.931237	0.000000	300.000000	200.000000	0.000000	7.782600	10.743040	2232.514954	2079.000654	2201.799923	-1416.011974				-505.000000	200.000000	0.000000	-0.181110	-1.072020	11.011560	-179.803007	1326.209069	116.485339
841				900.000000	200.000000	0.000000	0.425980	0.641820	-0.955900	-107.237662	-102.774359	188.109065	298.989415	200.995245	0.000000	300.000000	200.000000	0.000000	7.691040	10.559920	2232.667542	2222.051158	2256.299921	-1458.736474				-505.000000	200.000000	0.000000	0.000000	1.429360	10.225020	-839.219440	-1202.833610	-116.131735
842				900.000000	200.000000	0.000000	0.313880	0.529220	-1.781450	-52.421846	-153.115989	178.481842	298.954955	201.004062	0.000000	300.000000	200.000000	0.000000	7.752080	11.048240	2232.057190	2241.124558	2332.599918	-1440.425974				-505.000000	200.000000	0.000000	-0.181110	-1.072020	3.932700	1325.238709	802.646877	-235.979253
843				900.000000	200.000000	0.000000	0.437190	0.698120	-1.564200	-89.467306	-112.802207	192.969131	299.018171	200.918861	0.000000	300.000000	200.000000	0.000000	7.599480	10.437840	2231.446838	2050.390553	2190.899923	-1403.804975				-505.000000	200.000000	0.000000	1.811100	0.536010	11.011560	844.026903	277.670397	-58.380313
844				900.000000	200.000000	0.000000	0.325090	0.720640	-1.694550	-68.572324	-128.328584	173.828929	299.032924	200.871761	0.000000	300.000000	200.000000	0.000000	7.294280	9.796920	2231.675720	1945.486851	2158.199924	-1342.769976				-505.000000	200.000000	0.000000	0.181110	1.250690	14.944259	-386.389215	902.848984	236.148811
845				900.000000	200.000000	0.000000	0.381140	0.563000	-1.520750	-78.904412	-75.072687	185.672557	298.980104	200.956377	0.000000	300.000000	200.000000	0.000000	7.050120	9.583280	2233.659364	2136.220856	2278.099920	-1324.459476				-505.000000	200.000000	0.000000	-1.086660	1.250690	-1.573080	-387.710602	1260.376712	-233.702557
846				900.000000	200.000000	0.000000	0.347510	0.585520	-1.477300	-114.116797	-109.190002	147.173779	299.033585	200.965114	0.000000	300.000000	200.000000	0.000000	7.752080	10.041080	2233.201600	2155.294256	2158.199924	-1354.976975				-505.000000	200.000000	0.000000	0.905550	3.394730	9.438480	-257.093818	1129.378121	414.357845
847				900.000000	200.000000	0.000000	0.381140	0.630560	-1.738000	-96.450014	-140.728254	188.145048	299.052655	200.969848	0.000000	300.000000	200.000000	0.000000	7.263760	11.109280	2232.133484	2164.830956	2114.599926	-1336.666476				-505.000000	200.000000	0.000000	0.000000	0.893350	8.651940	-987.595254	787.209353	177.080085
848				900.000000	200.000000	0.000000	0.425980	0.596780	-1.564200	-37.353064	-56.614910	159.151257	298.939906	200.944601	0.000000	300.000000	200.000000	0.000000	7.416360	10.865120	2231.217956	2107.610755	2365.299917	-1336.666476				-505.000000	200.000000	0.000000	3.078870	-2.144040	3.146160	-245.300169	-321.858126	-765.954286
849				900.000000	200.000000	0.000000	0.403560	0.551740	-1.260050	-54.974833	-71.172424	156.722937	299.028239	200.910034	0.000000	300.000000	200.000000	0.000000	7.813120	10.773560	2232.133484	2031.317153	2169.099924	-1428.218974				-505.000000	200.000000	0.000000	1.267770	0.357340	15.730799	138.697109	2162.048838	-763.435589
850				900.000000	200.000000	0.000000	0.347510	0.517960	-1.216600	-136.731483	-63.838723	183.255850	299.028040	200.952954	0.000000	300.000000	200.000000	0.000000	7.813120	10.804080	2231.675720	2126.684155	2169.099924	-1293.941977				-505.000000	200.000000	0.000000	1.629990	-1.608030	6.292320	-212.614511	1486.237987	-471.609209
851				900.000000	200.000000	0.000000	0.336300	0.551740	-1.042800	-86.914003	-109.132459	176.069899	299.052590	200.914369	0.000000	300.000000	200.000000	0.000000	7.446880	11.475520	2231.980896	2040.853853	2114.599926	-1373.287475				-505.000000	200.000000	0.000000	0.000000	-0.357340	12.584640	-831.327885	1048.617236	117.149082
852				900.000000	200.000000	0.000000	0.235410	0.551740	-1.651100	-83.523672	-74.016270	164.126120	298.993885	200.978560	0.000000	300.000000	200.000000	0.000000	7.263760	10.865120	2231.752014	2183.904357	2245.399921	-1428.218974				-505.000000	200.000000	0.000000	-0.362220	0.893350	7.865400	-1682.554188	1472.723747	-175.355529
853				900.000000	200.000000	0.000000	0.482030	0.529220	-1.607650	-148.734515	-99.410400	156.620698	298.940486	200.952628	0.000000	300.000000	200.000000	0.000000	7.782600	11.078760	2232.438660	2126.684155	2365.299917	-1330.562976				-505.000000	200.000000	0.000000	-0.724440	1.786700	15.730799	-701.340333	-236.232681	295.474027
854				900.000000	200.000000	0.000000	0.437190	0.495440	-1.260050	-121.621750	-47.227458	156.635737	298.935676	200.931205	0.000000	300.000000	200.000000	0.000000	7.141680	10.346280	2232.591248	2079.000654	2376.199917	-1428.218974				-505.000000	200.000000	0.000000	-1.086660	-1.072020	6.292320	-295.996548	192.352389	410.278276
855				900.000000	200.000000	0.000000	0.257830	0.653080	-0.955900	-74.609733	-111.047851	149.739179	299.028139	200.957129	0.000000	300.000000	200.000000	0.000000	7.538440	9.888480	2231.904602	2136.220856	2169.099924	-1354.976975				-505.000000	200.000000	0.000000	0.543330	1.072020	9.438480	-860.905007	1151.296052	-351.490711
856				900.000000	200.000000	0.000000	0.246620	0.574260	-1.651100	-46.411526	-104.873718	164.135450	299.086838	200.935669	0.000000	300.000000	200.000000	0.000000	7.019600	10.102120	2232.133484	2088.537354	2038.299929	-1440.425974				-505.000000	200.000000	0.000000	2.897760	0.000000	12.584640	1.006771	-54.716263	-117.720018
857				900.000000	200.000000	0.000000	0.302670	0.641820	-1.433850	-75.568576	-66.856140	166.549873	298.989001	200.940102	0.000000	300.000000	200.000000	0.000000	7.294280	9.796920	2231.752014	2098.074055	2256.299921	-1416.011974				-505.000000	200.000000	0.000000	3.078870	0.536010	7.865400	-546.016813	-1386.896743	235.238759
858				900.000000	200.000000	0.000000	0.325090	0.619300	-0.825550	-120.091584	-78.477054	168.915363	298.979337	200.910096	0.000000	300.000000	200.000000	0.000000	7.660520	11.109280	2231.980896	2031.317153	2278.099920	-1434.322474				-505.000000	200.000000	0.000000	0.362220	-1.072020	3.146160	-1917.672267	1300.796437	-59.790423
859				900.000000	200.000000	0.000000	0.414770	0.563000	-1.173150	-66.482708	-91.978749	147.083154	299.018674	200.961106	0.000000	300.000000	200.000000	0.000000	7.141680	10.895640	2232.591248	2145.757556	2190.899923	-1354.976975				-505.000000	200.000000	0.000000	0.362220	-0.178670	3.146160	-937.087644	-422.613659	58.545563
860				900.000000	200.000000	0.000000	0.437190	0.619300	-0.738650	-59.693602	-73.042209	178.437868	299.033089	200.957064	0.000000	300.000000	200.000000	0.000000	7.263760	11.261880	2232.057190	2136.220856	2158.199924	-1361.080475				-505.000000	200.000000	0.000000	1.448880	0.536010	3.932700	-83.067421	1234.296217	117.880960
861				900.000000	200.000000	0.000000	0.381140	0.754420	-1.477300	-42.833011	-135.904735	154.524996	299.018640	200.956867	0.000000	300.000000	200.000000	0.000000	7.202720	9.888480	2232.514954	2136.220856	2190.899923	-1342.769976				-505.000000	200.000000	0.000000	0.724440	1.429360	11.011560	-1186.604523	-451.995854	412.507198
862				900.000000	200.000000	0.000000	0.313880	0.619300	-1.651100	-80.741551	-97.511545	176.155957	299.023489	200.888550	0.000000	300.000000	200.000000	0.000000	7.843640	10.315760	2232.438660	1983.633652	2179.999924	-1385.494475				-505.000000	200.000000	0.000000	0.543330	2.501380	-2.359620	-891.174284	897.352434	472.283133
863				900.000000	200.000000	0.000000	0.437190	0.720640	-1.781450	-56.600761	-41.676586	185.761094	298.986437	200.946770	0.000000	300.000000	200.000000	0.000000	7.080640	10.590440	2226.106258	2107.610755	2256.299921	-1379.390975				-505.000000	200.000000	0.000000	1.992210	0.714680	3.932700	-1114.600116	273.429270	294.239348
864				900.000000	200.000000	0.000000	0.392350	0.653080	-1.433850	-135.412843	-111.076922	192.973698	299.052429	200.952987	0.000000	300.000000	200.000000	0.000000	7.233240	10.804080	2231.599426	2126.684155	2114.599926	-1409.908474				-505.000000	200.000000	0.000000	1.267770	3.216060	17.303879	-267.275908	172.005875	414.159310
865				900.000000	200.000000	0.000000	0.437190	0.619300	-1.781450	-72.835533	-36.610616	168.799227	298.994125	200.969782	0.000000	300.000000	200.000000	0.000000	7.599480	10.010560	2232.286072	2164.830956	2245.399921	-1391.597975				-505.000000	200.000000	0.000000	1.267770	1.429360	13.371180	1361.536288	1103.728058	412.463732
866				900.000000	200.000000	0.000000	0.369930	0.698120	-1.260050	-61.008495	-105.249330	173.761531	299.003959	200.922725	0.000000	300.000000	200.000000	0.000000	7.599480	10.407320	2232.438660	2059.927254	2223.599922	-1477.046973				-505.000000	200.000000	0.000000	1.086660	-0.536010	8.651940	-610.821819	588.885553	410.613084
867				900.000000	200.000000	0.000000	0.493240	0.743160	-0.912450	-107.039997	-34.660955	151.988729	299.028206	200.957064	0.000000	300.000000	200.000000	0.000000	7.599480	10.010560	2232.057190	2136.220856	2169.099924	-1409.908474				-505.000000	200.000000	0.000000	1.267770	0.357340	8.651940	253.946802	180.216566	705.166878
868				900.000000	200.000000	0.000000	0.470820	0.551740	-1.477300	-95.405206	-104.135968	187.978837	298.969147	200.923293	0.000000	300.000000	200.000000	0.000000	7.477400	9.674840	2231.065368	2059.927254	2299.899920	-1354.976975				-505.000000	200.000000	0.000000	1.992210	0.178670	3.146160	1169.223033	2130.155799	293.730674
869				900.000000	200.000000	0.000000	0.347510	0.641820	-2.259400	-120.649679	-133.792499	183.371040	298.984360	200.939877	0.000000	300.000000	200.000000	0.000000	7.202720	11.261880	2232.286072	2098.074055	2267.199921	-1361.080475				-505.000000	200.000000	0.000000	0.543330	0.357340	15.730799	138.697109	1675.604670	-117.192548
870				900.000000	200.000000	0.000000	0.313880	0.574260	-0.521400	-129.672292	-108.694106	197.801010	298.998837	200.944310	0.000000	300.000000	200.000000	0.000000	7.721560	11.078760	2231.904602	2107.610755	2234.499922	-1373.287475				-505.000000	200.000000	0.000000	1.811100	-1.072020	8.651940	-643.255784	1340.469735	-177.394531
871				900.000000	200.000000	0.000000	0.347510	0.574260	-1.911800	-94.927974	-68.258157	176.079229	299.091721	200.974121	0.000000	300.000000	200.000000	0.000000	7.385840	11.139800	2232.133484	2174.367657	2027.399929	-1452.632974				-505.000000	200.000000	0.000000	3.259980	0.714680	14.944259	-303.007178	849.116578	0.417433
872				900.000000	200.000000	0.000000	0.302670	0.664340	-1.520750	-66.690171	-87.039202	156.932177	299.062838	200.935253	0.000000	300.000000	200.000000	0.000000	7.782600	10.651480	2233.125306	2088.537354	2092.799927	-1257.320977				-505.000000	200.000000	0.000000	-0.181110	-1.250690	2.359620	-1117.834499	1864.699789	351.292176
873				900.000000	200.000000	0.000000	0.280250	0.574260	-1.520750	-98.543377	-35.456247	156.871629	299.033089	200.969881	0.000000	300.000000	200.000000	0.000000	7.416360	10.926160	2232.057190	2164.830956	2158.199924	-1348.873476				-505.000000	200.000000	0.000000	0.000000	2.144040	8.651940	1636.036039	787.209353	-526.662194
874				900.000000	200.000000	0.000000	0.392350	0.517960	-1.477300	-88.755206	-100.904573	159.112795	299.037808	200.961501	0.000000	300.000000	200.000000	0.000000	7.507920	10.254720	2231.675720	2145.757556	2147.299925	-1354.976975				-505.000000	200.000000	0.000000	0.543330	-0.178670	10.225020	-704.889331	1150.549626	234.763370
875				900.000000	200.000000	0.000000	0.526870	0.641820	-1.346950	-111.663320	-76.169513	175.956243	298.988586	200.953312	0.000000	300.000000	200.000000	0.000000	7.385840	10.193680	2230.836486	2126.684155	2256.299921	-1434.322474				-505.000000	200.000000	0.000000	2.173320	-0.178670	7.865400	337.265916	921.588209	-529.040311
876				900.000000	200.000000	0.000000	0.381140	0.574260	-2.042150	-74.960366	-99.917635	178.454048	299.081735	201.025636	0.000000	300.000000	200.000000	0.000000	7.294280	10.559920	2231.599426	2288.808060	2049.199928	-1342.769976				-505.000000	200.000000	0.000000	1.629990	-0.357340	12.584640	-599.695882	287.136510	-176.701811
877				900.000000	200.000000	0.000000	0.459610	0.675600	-1.520750	-98.390726	-78.304082	168.828359	299.038137	200.952628	0.000000	300.000000	200.000000	0.000000	7.568960	10.163160	2232.438660	2126.684155	2147.299925	-1416.011974				-505.000000	200.000000	0.000000	0.905550	-0.536010	19.663499	-494.124893	721.964556	586.859869
878				900.000000	200.000000	0.000000	0.549290	0.698120	-1.694550	-73.520228	-41.307711	178.395035	299.091814	200.961205	0.000000	300.000000	200.000000	0.000000	7.874160	11.353440	2232.362366	2145.757556	2027.399929	-1379.390975				-505.000000	200.000000	0.000000	-0.543330	-0.536010	0.786540	546.708968	960.120521	-470.417996
879				900.000000	200.000000	0.000000	0.336300	0.664340	-1.346950	-102.694886	-73.387810	180.993937	298.955241	200.973888	0.000000	300.000000	200.000000	0.000000	7.568960	9.369640	2232.667542	2174.367657	2332.599918	-1409.908474				-505.000000	200.000000	0.000000	1.629990	0.178670	11.011560	474.956254	1349.189421	-234.937236
880				900.000000	200.000000	0.000000	0.336300	0.506700	-1.694550	-49.238661	-83.196482	166.389371	299.038006	201.016845	0.000000	300.000000	200.000000	0.000000	7.050120	11.170320	2232.133484	2269.734659	2147.299925	-1434.322474				-505.000000	200.000000	0.000000	0.362220	2.501380	9.438480	1078.641596	631.974988	119.833029
881				900.000000	200.000000	0.000000	0.448400	0.585520	-1.390400	-93.924117	-77.963680	149.478917	299.096419	200.999961	0.000000	300.000000	200.000000	0.000000	7.019600	11.200840	2231.675720	2231.587858	2016.499929	-1354.976975				-505.000000	200.000000	0.000000	3.803310	0.357340	12.584640	-903.898601	-904.931134	-587.406136
882				900.000000	200.000000	0.000000	0.358720	0.461660	-1.607650	-75.126562	-124.728314	151.866296	299.047642	200.987073	0.000000	300.000000	200.000000	0.000000	7.996240	11.017720	2231.828308	2202.977757	2125.499926	-1287.838477				-505.000000	200.000000	0.000000	0.181110	0.714680	8.651940	-882.590573	-416.879678	353.128335
883				900.000000	200.000000	0.000000	0.459610	0.698120	-1.738000	-53.462591	-62.904130	168.849303	299.023556	200.914119	0.000000	300.000000	200.000000	0.000000	7.599480	10.834600	2232.591248	2040.853853	2179.999924	-1391.597975				-505.000000	200.000000	0.000000	1.448880	0.536010	12.584640	-545.639273	-497.324569	352.857355
884				900.000000	200.000000	0.000000	0.325090	0.608040	-1.651100	-101.307889	-37.181533	166.495231	299.033155	200.935637	0.000000	300.000000	200.000000	0.000000	7.599480	10.682000	2232.209778	2088.537354	2158.199924	-1324.459476				-505.000000	200.000000	0.000000	-0.724440	1.429360	6.292320	86.993959	1098.424509	-233.561977
885				900.000000	200.000000	0.000000	0.336300	0.709380	-1.303500	-64.610352	-83.560158	171.397184	299.013252	200.948810	0.000000	300.000000	200.000000	0.000000	7.141680	10.926160	2231.370544	2117.147455	2201.799923	-1306.148976				-505.000000	200.000000	0.000000	1.629990	1.250690	7.865400	423.756489	159.045061	118.544703
886				900.000000	200.000000	0.000000	0.482030	0.709380	-1.477300	-12.523516	-129.927446	159.197907	299.033023	200.978494	0.000000	300.000000	200.000000	0.000000	7.477400	10.926160	2231.904602	2183.904357	2158.199924	-1379.390975				-505.000000	200.000000	0.000000	-0.181110	1.608030	7.865400	-1060.228892	533.774730	-409.668181
887				900.000000	200.000000	0.000000	0.291460	0.653080	-1.390400	-91.141996	-61.368950	164.162299	299.033222	200.999653	0.000000	300.000000	200.000000	0.000000	7.263760	10.498880	2232.362366	2231.587858	2158.199924	-1434.322474				-505.000000	200.000000	0.000000	0.543330	0.536010	3.932700	727.644592	-566.889058	294.185700
888				900.000000	200.000000	0.000000	0.381140	0.619300	-1.868350	-76.946092	-69.683449	180.905596	299.086619	201.029909	0.000000	300.000000	200.000000	0.000000	7.477400	9.949520	2231.599426	2298.344760	2038.299929	-1379.390975				-505.000000	200.000000	0.000000	2.173320	1.072020	18.876959	-49.437915	645.998224	-116.644716
889				900.000000	200.000000	0.000000	0.291460	0.585520	-1.868350	-50.193441	-40.660577	200.244369	299.086682	201.004200	0.000000	300.000000	200.000000	0.000000	7.141680	11.109280	2231.752014	2241.124558	2038.299929	-1379.390975				-505.000000	200.000000	0.000000	1.086660	-1.072020	11.798100	283.523924	851.039862	-118.592477
890				900.000000	200.000000	0.000000	0.302670	0.675600	-1.738000	-66.451555	-122.298950	161.761969	299.042692	200.927314	0.000000	300.000000	200.000000	0.000000	7.477400	9.857960	2231.675720	2069.463954	2136.399925	-1354.976975				-505.000000	200.000000	0.000000	-0.543330	0.714680	15.730799	44.503750	150.518375	-704.207486
891				900.000000	200.000000	0.000000	0.482030	0.484180	-1.303500	-53.781437	-84.495350	173.446432	299.008876	200.918422	0.000000	300.000000	200.000000	0.000000	7.660520	11.292400	2232.514954	2050.390553	2212.699923	-1385.494475				-505.000000	200.000000	0.000000	3.441090	1.786700	3.932700	455.875838	716.037575	647.605376
892				900.000000	200.000000	0.000000	0.224200	0.596780	-1.260050	-81.263797	-104.314139	185.866562	298.965217	200.935253	0.000000	300.000000	200.000000	0.000000	7.507920	11.322920	2233.125306	2088.537354	2310.799919	-1342.769976				-505.000000	200.000000	0.000000	1.267770	-0.178670	1.573080	-937.213490	982.354447	175.961317
893				900.000000	200.000000	0.000000	0.414770	0.540480	-1.173150	-75.451142	-107.176658	166.339492	298.969323	201.008611	0.000000	300.000000	200.000000	0.000000	7.080640	10.407320	2231.446838	2250.661259	2299.899920	-1397.701475				-505.000000	200.000000	0.000000	1.448880	0.714680	11.798100	-1229.786886	1094.261946	-58.181778
894				900.000000	200.000000	0.000000	0.392350	0.574260	-1.607650	-70.489694	-60.255588	168.803794	299.047186	200.996096	0.000000	300.000000	200.000000	0.000000	7.813120	11.231360	2230.760192	2222.051158	2125.499926	-1342.769976				-505.000000	200.000000	0.000000	0.181110	0.893350	11.011560	518.201541	-153.978943	235.809695
895				900.000000	200.000000	0.000000	0.414770	0.720640	-1.216600	-104.261939	-102.070280	161.687720	299.038104	200.931301	0.000000	300.000000	200.000000	0.000000	7.691040	10.254720	2232.362366	2079.000654	2147.299925	-1416.011974				-505.000000	200.000000	0.000000	1.992210	-2.680050	7.865400	-624.804600	1065.117181	-413.911435
896				900.000000	200.000000	0.000000	0.482030	0.664340	-1.303500	-82.547221	-74.363410	176.023640	299.067815	200.930887	0.000000	300.000000	200.000000	0.000000	7.111160	9.919000	2233.354188	2079.000654	2081.899927	-1324.459476				-505.000000	200.000000	0.000000	0.000000	1.965370	11.798100	4.052384	519.083633	-820.552245
897				900.000000	200.000000	0.000000	0.549290	0.619300	-1.694550	-48.622324	-15.977861	144.586491	299.018473	200.969848	0.000000	300.000000	200.000000	0.000000	7.355320	10.498880	2232.133484	2164.830956	2190.899923	-1367.183975				-505.000000	200.000000	0.000000	0.905550	1.250690	7.865400	-155.323520	998.300967	118.602658
898				900.000000	200.000000	0.000000	0.291460	0.630560	-1.260050	-79.872737	-76.688086	183.418636	299.066826	200.995994	0.000000	300.000000	200.000000	0.000000	7.263760	10.987200	2230.989074	2222.051158	2081.899927	-1354.976975				-505.000000	200.000000	0.000000	1.992210	0.714680	5.505780	-651.210262	1332.496475	-469.433935
899				900.000000	200.000000	0.000000	0.459610	0.776940	-1.738000	-54.237313	-73.036069	164.103285	299.018339	200.931524	0.000000	300.000000	200.000000	0.000000	7.630000	10.590440	2231.828308	2079.000654	2190.899923	-1452.632974				-505.000000	200.000000	0.000000	1.448880	-0.357340	9.438480	789.844448	301.081181	-0.455026
900				900.000000	200.000000	0.000000	0.425980	0.664340	-1.303500	-114.711462	-66.989301	151.985107	299.027840	200.931778	0.000000	300.000000	200.000000	0.000000	7.843640	9.735880	2231.217956	2079.000654	2169.099924	-1361.080475				-505.000000	200.000000	0.000000	1.629990	1.608030	7.078860	-944.475813	-503.058549	60.139720
901				900.000000	200.000000	0.000000	0.313880	0.551740	-2.042150	-116.093042	-46.488169	127.899924	299.076756	200.923167	0.000000	300.000000	200.000000	0.000000	7.477400	11.017720	2231.370544	2059.927254	2060.099928	-1422.115474				-505.000000	200.000000	0.000000	0.543330	0.893350	14.944259	171.068151	1676.351097	0.804323
902				900.000000	200.000000	0.000000	0.381140	0.619300	-1.173150	-60.143744	-50.066106	183.315256	298.989553	201.012192	0.000000	300.000000	200.000000	0.000000	7.507920	10.682000	2232.972718	2260.197959	2256.299921	-1391.597975	-522.479058	139.745677	0.000000	-505.000000	200.000000	0.000000	2.535540	-1.250690	20.450039	-1232.203267	357.447425	-530.086636
903				900.000000	200.000000	0.000000	0.347510	0.596780	-1.564200	-89.619957	-109.109185	154.413231	298.954669	200.940230	0.000000	300.000000	200.000000	0.000000	7.782600	11.292400	2231.446838	2098.074055	2332.599918	-1428.218974				-505.000000	200.000000	0.000000	2.354430	0.178670	18.876959	-1840.734552	104.759229	-58.762895
904				900.000000	200.000000	0.000000	0.336300	0.653080	-1.520750	-51.071737	-58.028266	166.525505	299.023289	200.957096	0.000000	300.000000	200.000000	0.000000	7.416360	10.895640	2231.980896	2136.220856	2179.999924	-1452.632974				-505.000000	200.000000	0.000000	2.535540	1.250690	6.292320	-502.897372	-822.246965	353.448654
905				900.000000	200.000000	0.000000	0.325090	0.619300	-1.433850	-80.516480	-52.581485	173.734683	299.057506	200.944246	0.000000	300.000000	200.000000	0.000000	7.599480	10.376800	2232.057190	2107.610755	2103.699926	-1342.769976				-505.000000	200.000000	0.000000	2.535540	-1.250690	0.786540	156.015675	-1214.732002	-60.133847
906				900.000000	200.000000	0.000000	0.347510	0.596780	-1.520750	-61.431231	-12.896165	176.100172	299.052234	200.983103	0.000000	300.000000	200.000000	0.000000	7.538440	10.468360	2231.141662	2193.441057	2114.599926	-1324.459476				-505.000000	200.000000	0.000000	0.362220	0.893350	4.719240	-408.829860	1431.873591	-116.669386
907				900.000000	200.000000	0.000000	0.414770	0.675600	-1.781450	-114.742932	-96.478999	197.790735	298.984221	200.948551	0.000000	300.000000	200.000000	0.000000	7.263760	10.315760	2231.980896	2117.147455	2267.199921	-1440.425974				-505.000000	200.000000	0.000000	0.905550	1.072020	14.944259	-513.016539	859.013122	235.921298
908				900.000000	200.000000	0.000000	0.403560	0.495440	-1.520750	-53.542822	-40.534153	166.309218	298.944792	200.965972	0.000000	300.000000	200.000000	0.000000	7.355320	10.682000	2231.217956	2155.294256	2354.399918	-1379.390975				-505.000000	200.000000	0.000000	-0.905550	-0.714680	9.438480	-274.122212	-86.732297	58.138311
909				900.000000	200.000000	0.000000	0.392350	0.495440	-1.086250	-81.236391	-81.004370	171.140152	298.984360	200.922788	0.000000	300.000000	200.000000	0.000000	7.294280	10.346280	2232.286072	2059.927254	2267.199921	-1342.769976				-505.000000	200.000000	0.000000	-1.811100	1.072020	14.944259	992.591486	625.687582	353.626827
910				900.000000	200.000000	0.000000	0.313880	0.641820	-1.781450	-67.887630	-122.720169	178.586560	298.979163	200.974354	0.000000	300.000000	200.000000	0.000000	7.324800	10.804080	2231.599426	2174.367657	2278.099920	-1342.769976				-505.000000	200.000000	0.000000	1.811100	1.072020	3.146160	296.751626	285.134662	-116.615738
911				900.000000	200.000000	0.000000	0.381140	0.686860	-2.085600	-74.389042	-99.877226	190.607067	299.067082	200.965807	0.000000	300.000000	200.000000	0.000000	7.385840	10.163160	2231.599426	2155.294256	2081.899927	-1330.562976				-505.000000	200.000000	0.000000	-1.086660	0.178670	11.798100	11.755170	187.127404	-763.416792
912				900.000000	200.000000	0.000000	0.437190	0.529220	-1.520750	-72.254412	-82.446796	166.305793	298.978953	200.944633	0.000000	300.000000	200.000000	0.000000	7.263760	10.285240	2231.141662	2107.610755	2278.099920	-1458.736474				-505.000000	200.000000	0.000000	1.448880	1.608030	6.292320	908.517294	1099.486931	-409.798581
913				900.000000	200.000000	0.000000	0.582920	0.608040	-1.738000	-85.315797	-108.509795	151.770158	299.062005	201.000200	0.000000	300.000000	200.000000	0.000000	7.507920	10.926160	2231.141662	2231.587858	2092.799927	-1354.976975				-505.000000	200.000000	0.000000	0.362220	1.429360	4.719240	434.316118	1166.733576	-174.904811
914				900.000000	200.000000	0.000000	0.358720	0.608040	-1.129700	-68.603477	-49.183258	173.689371	299.037907	200.961402	0.000000	300.000000	200.000000	0.000000	7.263760	11.445000	2231.904602	2145.757556	2147.299925	-1367.183975				-505.000000	200.000000	0.000000	0.000000	-0.714680	14.944259	-968.577761	250.957912	410.530459
915				900.000000	200.000000	0.000000	0.313880	0.619300	-1.607650	-112.860779	-41.826284	142.420715	299.066667	200.944859	0.000000	300.000000	200.000000	0.000000	7.538440	11.231360	2230.607604	2107.610755	2081.899927	-1324.459476				-505.000000	200.000000	0.000000	-0.543330	-0.714680	13.371180	-157.991594	-775.232397	-59.378864
916				900.000000	200.000000	0.000000	0.369930	0.596780	-1.738000	-109.902665	-79.474987	142.341704	298.979337	200.952824	0.000000	300.000000	200.000000	0.000000	7.935200	11.139800	2231.980896	2126.684155	2278.099920	-1385.494475				-505.000000	200.000000	0.000000	1.267770	0.536010	2.359620	-430.641273	2042.168080	59.151351
917				900.000000	200.000000	0.000000	0.560500	0.619300	-1.824900	-133.188501	-61.911993	171.081138	298.974559	200.892914	0.000000	300.000000	200.000000	0.000000	7.416360	11.261880	2232.209778	1993.170352	2288.999920	-1336.666476				-505.000000	200.000000	0.000000	0.905550	-0.178670	14.944259	-1167.775800	1919.573180	410.966689
918				900.000000	200.000000	0.000000	0.347510	0.686860	-1.564200	-37.664100	-83.779335	166.545306	299.013218	200.974487	0.000000	300.000000	200.000000	0.000000	7.385840	10.163160	2231.294250	2174.367657	2201.799923	-1361.080475				-505.000000	200.000000	0.000000	0.181110	1.250690	-0.786540	654.696338	1315.487534	353.637008
919				900.000000	200.000000	0.000000	0.347510	0.799460	-1.433850	-24.851129	-88.966531	178.698325	299.062454	200.910003	0.000000	300.000000	200.000000	0.000000	7.263760	10.590440	2232.209778	2031.317153	2092.799927	-1428.218974				-505.000000	200.000000	0.000000	4.889970	-0.536010	11.798100	-610.570126	488.331580	-529.596759
920				900.000000	200.000000	0.000000	0.381140	0.653080	-1.303500	-66.928786	-95.538610	183.346671	299.101825	200.905421	0.000000	300.000000	200.000000	0.000000	7.172200	10.193680	2232.972718	2021.780453	2005.599930	-1434.322474				-505.000000	200.000000	0.000000	0.543330	-0.357340	5.505780	210.449823	94.468126	175.849714
921				900.000000	200.000000	0.000000	0.336300	0.574260	-1.520750	-126.687088	-32.698416	151.994241	298.989588	200.926744	0.000000	300.000000	200.000000	0.000000	7.843640	10.071600	2233.049012	2069.463954	2256.299921	-1446.529474				-505.000000	200.000000	0.000000	0.362220	0.536010	7.078860	33.000274	2622.764378	-117.008501
922				900.000000	200.000000	0.000000	0.482030	0.698120	-1.042800	-84.906605	-34.078102	168.826076	298.969218	200.991617	0.000000	300.000000	200.000000	0.000000	7.660520	9.644320	2231.217956	2212.514458	2299.899920	-1397.701475				-505.000000	200.000000	0.000000	-1.448880	0.714680	7.865400	391.322524	1273.337525	-234.182253
923				900.000000	200.000000	0.000000	0.515660	0.653080	-1.042800	-58.617641	-116.518504	159.110707	299.061780	200.979063	0.000000	300.000000	200.000000	0.000000	7.416360	10.041080	2230.607604	2183.904357	2092.799927	-1391.597975				-505.000000	200.000000	0.000000	-0.181110	-0.714680	5.505780	-737.700836	-391.976042	116.824455
924				900.000000	200.000000	0.000000	0.470820	0.540480	-1.651100	-100.069480	-119.172244	168.691084	299.027741	200.953247	0.000000	300.000000	200.000000	0.000000	7.446880	9.613800	2230.989074	2126.684155	2169.099924	-1342.769976				-505.000000	200.000000	0.000000	-0.181110	0.536010	13.371180	149.319661	1323.969789	-175.709134
925				900.000000	200.000000	0.000000	0.381140	0.630560	-2.259400	-133.174956	-69.319773	168.867767	298.998769	200.914463	0.000000	300.000000	200.000000	0.000000	8.362480	10.865120	2231.752014	2040.853853	2234.499922	-1403.804975				-505.000000	200.000000	0.000000	0.000000	1.072020	7.865400	992.025177	390.245758	118.505544
926				900.000000	200.000000	0.000000	0.347510	0.675600	-1.520750	-82.308605	-109.149593	168.944495	298.944900	201.004337	0.000000	300.000000	200.000000	0.000000	7.782600	11.017720	2231.446838	2241.124558	2354.399918	-1403.804975				-505.000000	200.000000	0.000000	-0.181110	2.322710	19.663499	-1247.671761	787.718349	-115.269457
927				900.000000	200.000000	0.000000	0.201780	0.585520	-1.694550	-74.136565	-123.250678	166.602036	299.028206	200.978427	0.000000	300.000000	200.000000	0.000000	7.691040	11.231360	2232.057190	2183.904357	2169.099924	-1391.597975				-505.000000	200.000000	0.000000	2.354430	0.893350	14.157719	-1682.050803	772.087824	-469.293355
928				900.000000	200.000000	0.000000	0.414770	0.619300	-1.477300	-76.540964	-91.695889	168.822454	299.067177	200.940070	0.000000	300.000000	200.000000	0.000000	7.599480	10.956680	2231.828308	2098.074055	2081.899927	-1379.390975				-505.000000	200.000000	0.000000	2.716650	0.893350	6.292320	286.191998	-170.355894	-293.090036
929				900.000000	200.000000	0.000000	0.347510	0.619300	-1.346950	-64.344331	-99.179288	171.301796	299.018573	200.880036	0.000000	300.000000	200.000000	0.000000	7.752080	9.796920	2232.362366	1964.560251	2190.899923	-1312.252476				-505.000000	200.000000	0.000000	0.724440	0.000000	8.651940	0.692155	213.093462	-352.522547
930				900.000000	200.000000	0.000000	0.414770	0.585520	-1.607650	-122.292900	-71.310784	161.562059	299.022955	200.987343	0.000000	300.000000	200.000000	0.000000	7.233240	10.254720	2231.217956	2202.977757	2179.999924	-1336.666476				-505.000000	200.000000	0.000000	2.354430	4.109410	14.944259	249.855939	638.771391	-701.217708
931				900.000000	200.000000	0.000000	0.616550	0.709380	-1.042800	-72.381328	-100.409275	175.926165	299.057442	200.978494	0.000000	300.000000	200.000000	0.000000	7.324800	10.590440	2231.904602	2183.904357	2103.699926	-1330.562976				-505.000000	200.000000	0.000000	1.267770	0.536010	10.225020	264.883970	974.143757	646.592337
932				900.000000	200.000000	0.000000	0.392350	0.596780	-1.998700	-49.864797	-110.551611	156.776437	299.013320	200.970114	0.000000	300.000000	200.000000	0.000000	7.263760	10.895640	2231.523132	2164.830956	2201.799923	-1416.011974				-505.000000	200.000000	0.000000	0.362220	2.322710	7.078860	-322.150517	-426.345791	-350.289318
933				900.000000	200.000000	0.000000	0.549290	0.731900	-1.694550	-96.252348	-117.297260	178.426450	299.003925	200.880036	0.000000	300.000000	200.000000	0.000000	7.477400	9.400160	2232.362366	1964.560251	2223.599922	-1312.252476				-505.000000	200.000000	0.000000	-1.086660	-1.429360	14.157719	-1127.701973	52.318117	-412.478221
934				900.000000	200.000000	0.000000	0.392350	0.540480	-1.694550	-59.909192	-90.570591	166.362719	299.038170	200.914150	0.000000	300.000000	200.000000	0.000000	7.874160	9.766400	2232.514954	2040.853853	2147.299925	-1403.804975				-505.000000	200.000000	0.000000	1.267770	0.893350	6.292320	517.824001	182.455845	-410.462323
935				900.000000	200.000000	0.000000	0.347510	0.596780	-1.651100	-133.935818	-73.566578	135.135951	298.993678	200.965939	0.000000	300.000000	200.000000	0.000000	7.111160	10.834600	2231.294250	2155.294256	2245.399921	-1373.287475				-505.000000	200.000000	0.000000	1.448880	-0.178670	18.876959	222.330839	159.554056	-176.517764
936				900.000000	200.000000	0.000000	0.392350	0.698120	-1.564200	-45.241473	-197.077185	197.834905	299.003755	200.978460	0.000000	300.000000	200.000000	0.000000	6.958560	10.834600	2231.980896	2183.904357	2223.599922	-1361.080475				-505.000000	200.000000	0.000000	0.362220	1.786700	7.078860	687.759535	634.214268	60.410699
937				900.000000	200.000000	0.000000	0.403560	0.596780	-1.390400	-37.173007	-60.919259	166.403464	298.920513	200.914556	0.000000	300.000000	200.000000	0.000000	7.538440	11.109280	2231.523132	2040.853853	2408.899916	-1440.425974				-505.000000	200.000000	0.000000	0.905550	-0.178670	-2.359620	-1400.792114	610.294489	528.454886
938				900.000000	200.000000	0.000000	0.470820	0.472920	-1.824900	-111.072718	-154.472399	197.544174	299.038038	200.922820	0.000000	300.000000	200.000000	0.000000	7.355320	11.017720	2232.209778	2059.927254	2147.299925	-1367.183975				-505.000000	200.000000	0.000000	-0.543330	-0.714680	11.011560	-1200.524381	-772.993118	-176.867061
939				900.000000	200.000000	0.000000	0.414770	0.720640	-1.477300	-96.490964	-106.893799	164.097380	299.042300	200.931970	0.000000	300.000000	200.000000	0.000000	7.660520	11.139800	2230.760192	2079.000654	2136.399925	-1354.976975				-505.000000	200.000000	0.000000	0.724440	0.178670	9.438480	-220.065604	-317.932994	-411.097088
940				900.000000	200.000000	0.000000	0.313880	0.484180	-1.738000	-30.108398	-112.628637	151.933694	299.032924	200.982867	0.000000	300.000000	200.000000	0.000000	7.263760	10.437840	2231.675720	2193.441057	2158.199924	-1367.183975				-505.000000	200.000000	0.000000	1.992210	-0.357340	10.225020	-715.700653	1460.587924	351.966100
941				900.000000	200.000000	0.000000	0.369930	0.574260	-2.172500	-103.239120	-68.938962	149.549741	299.013758	200.995313	0.000000	300.000000	200.000000	0.000000	7.568960	10.865120	2232.514954	2222.051158	2201.799923	-1379.390975				-505.000000	200.000000	0.000000	0.000000	1.072020	15.730799	297.758398	-810.348573	647.202432
942				900.000000	200.000000	0.000000	0.325090	0.641820	-1.086250	-79.228993	-73.168633	125.562425	298.964580	200.965741	0.000000	300.000000	200.000000	0.000000	7.568960	10.285240	2231.752014	2155.294256	2310.799919	-1434.322474	-581.946446	241.309553	0.000000	-505.000000	200.000000	0.000000	4.346640	0.536010	20.450039	844.781981	1573.557844	-176.071354
943				900.000000	200.000000	0.000000	0.358720	0.551740	-1.346950	-91.249633	-43.915246	159.179051	299.082111	200.948324	0.000000	300.000000	200.000000	0.000000	7.141680	10.651480	2232.514954	2117.147455	2049.199928	-1367.183975				-505.000000	200.000000	0.000000	0.724440	0.536010	9.438480	264.821047	477.487050	-234.525676
944				900.000000	200.000000	0.000000	0.369930	0.686860	-1.216600	-89.570879	-29.300189	171.341399	299.052817	200.935509	0.000000	300.000000	200.000000	0.000000	7.050120	9.949520	2232.514954	2088.537354	2114.599926	-1367.183975				-505.000000	200.000000	0.000000	1.267770	0.893350	16.517339	-523.702014	437.892316	-762.926915
945				900.000000	200.000000	0.000000	0.347510	0.585520	-1.738000	-50.058398	-22.826062	171.270380	298.969535	200.901581	0.000000	300.000000	200.000000	0.000000	7.630000	9.857960	2231.904602	2012.243752	2299.899920	-1318.355976				-505.000000	200.000000	0.000000	3.441090	1.072020	6.292320	412.819321	316.088274	470.694849
946				900.000000	200.000000	0.000000	0.504450	0.686860	-1.955250	-102.397711	-74.680538	171.202037	298.994228	200.952596	0.000000	300.000000	200.000000	0.000000	7.904680	11.139800	2232.514954	2126.684155	2245.399921	-1409.908474				-505.000000	200.000000	0.000000	0.905550	2.144040	6.292320	-1722.816785	336.943783	-233.014145
947				900.000000	200.000000	0.000000	0.336300	0.608040	-1.651100	-89.246298	-103.500770	156.844977	299.038038	200.965543	0.000000	300.000000	200.000000	0.000000	7.630000	10.926160	2232.209778	2155.294256	2147.299925	-1367.183975				-505.000000	200.000000	0.000000	1.992210	1.072020	3.932700	1686.606572	2527.119394	412.066661
948				900.000000	200.000000	0.000000	0.392350	0.731900	-1.694550	-80.170228	-100.702531	164.131079	298.988966	200.970047	0.000000	300.000000	200.000000	0.000000	7.538440	11.261880	2231.675720	2164.830956	2256.299921	-1373.287475				-505.000000	200.000000	0.000000	-0.362220	-1.786700	7.865400	239.964021	412.163689	409.542090
949				900.000000	200.000000	0.000000	0.369930	0.596780	-1.607650	-81.623911	-94.794122	178.486605	299.013252	200.965906	0.000000	300.000000	200.000000	0.000000	7.385840	11.445000	2231.370544	2155.294256	2201.799923	-1409.908474				-505.000000	200.000000	0.000000	1.267770	0.714680	7.078860	-651.084416	181.709418	-645.608276
950				900.000000	200.000000	0.000000	0.313880	0.563000	-1.346950	-98.827007	-112.992314	183.332578	298.988828	200.906071	0.000000	300.000000	200.000000	0.000000	7.874160	10.590440	2231.370544	2021.780453	2256.299921	-1342.769976				-505.000000	200.000000	0.000000	0.543330	2.680050	3.932700	-300.779567	-301.749043	2.499901
951				900.000000	200.000000	0.000000	0.212990	0.664340	-1.173150	-82.412178	-17.811839	183.531346	299.009045	200.931078	0.000000	300.000000	200.000000	0.000000	7.385840	10.804080	2232.896424	2079.000654	2212.699923	-1464.839973				-505.000000	200.000000	0.000000	2.354430	-0.714680	3.146160	-158.809596	649.967787	-59.610684
952				900.000000	200.000000	0.000000	0.425980	0.720640	-1.477300	-136.696266	-142.817216	197.821008	299.032693	200.918987	0.000000	300.000000	200.000000	0.000000	7.843640	10.285240	2231.141662	2050.390553	2158.199924	-1336.666476				-505.000000	200.000000	0.000000	2.354430	-1.072020	12.584640	-1337.837180	641.010670	-118.693899
953				900.000000	200.000000	0.000000	0.336300	0.641820	-1.564200	-59.621498	-78.251737	168.924693	299.018573	200.952661	0.000000	300.000000	200.000000	0.000000	7.416360	10.682000	2232.362366	2126.684155	2190.899923	-1373.287475				-505.000000	200.000000	0.000000	2.354430	0.893350	13.371180	1097.470320	-155.155801	235.635829
954				900.000000	200.000000	0.000000	0.459610	0.551740	-1.303500	-87.184089	-93.704034	168.713169	299.008842	200.952628	0.000000	300.000000	200.000000	0.000000	7.752080	9.857960	2232.438660	2126.684155	2212.699923	-1416.011974				-505.000000	200.000000	0.000000	0.905550	0.178670	4.719240	590.268870	736.146658	646.282199
955				900.000000	200.000000	0.000000	0.470820	0.461660	-1.824900	-119.577465	-83.548820	161.388801	299.067592	200.956737	0.000000	300.000000	200.000000	0.000000	7.660520	9.766400	2232.820130	2136.220856	2081.899927	-1434.322474				-505.000000	200.000000	0.000000	0.905550	-0.893350	-2.359620	524.834632	-1113.115607	-529.617121
956				900.000000	200.000000	0.000000	0.291460	0.495440	-1.651100	-73.780515	-61.126499	188.112295	299.037907	200.897309	0.000000	300.000000	200.000000	0.000000	7.355320	10.010560	2231.904602	2002.707052	2147.299925	-1342.769976				-505.000000	200.000000	0.000000	1.448880	0.714680	2.359620	-1346.357967	705.509041	-175.669975
957				900.000000	200.000000	0.000000	0.392350	0.664340	-1.607650	-66.780199	-50.123648	195.393830	299.032825	200.957325	0.000000	300.000000	200.000000	0.000000	7.324800	11.414480	2231.446838	2136.220856	2158.199924	-1361.080475				-505.000000	200.000000	0.000000	1.629990	0.178670	14.157719	-798.768074	-244.636372	117.527356
958				900.000000	200.000000	0.000000	0.269040	0.563000	-1.477300	-139.167352	-50.232938	178.559712	299.003687	200.931524	0.000000	300.000000	200.000000	0.000000	7.630000	10.834600	2231.828308	2079.000654	2223.599922	-1367.183975				-505.000000	200.000000	0.000000	2.716650	-0.893350	7.078860	-400.938305	756.887731	410.143569
959				900.000000	200.000000	0.000000	0.369930	0.517960	-1.129700	-112.518274	-120.568465	166.365002	298.954955	201.029698	0.000000	300.000000	200.000000	0.000000	8.087800	10.743040	2232.057190	2298.344760	2332.599918	-1434.322474				-505.000000	200.000000	0.000000	2.173320	2.322710	5.505780	140.987644	128.407444	60.774485
960				900.000000	200.000000	0.000000	0.358720	0.709380	-1.346950	-56.614306	-114.838825	188.241577	298.983561	201.030402	0.000000	300.000000	200.000000	0.000000	7.294280	10.987200	2230.531310	2298.344760	2267.199921	-1348.873476				-505.000000	200.000000	0.000000	-0.181110	0.714680	10.225020	-998.280729	-131.314585	0.692720
961				900.000000	200.000000	0.000000	0.313880	0.585520	-1.694550	-66.095505	-112.669046	156.847260	299.008571	200.987073	0.000000	300.000000	200.000000	0.000000	7.294280	10.926160	2231.828308	2202.977757	2212.699923	-1342.769976				-505.000000	200.000000	0.000000	-0.724440	0.714680	11.798100	-303.258871	-630.210571	118.224384
962				900.000000	200.000000	0.000000	0.392350	0.641820	-1.824900	-75.973704	-75.251456	164.047305	298.989346	200.944052	0.000000	300.000000	200.000000	0.000000	7.630000	10.773560	2232.514954	2107.610755	2256.299921	-1385.494475				-505.000000	200.000000	0.000000	0.905550	1.429360	2.359620	318.311347	2329.226025	353.748611
963				900.000000	200.000000	0.000000	0.313880	0.675600	-1.824900	-46.438932	-31.492301	149.702055	299.037775	200.905978	0.000000	300.000000	200.000000	0.000000	7.172200	10.559920	2231.599426	2021.780453	2147.299925	-1330.562976				-505.000000	200.000000	0.000000	1.267770	-0.178670	6.292320	568.772073	447.595860	175.961317
964				900.000000	200.000000	0.000000	0.482030	0.540480	-1.260050	-31.315338	-94.667698	134.944229	299.023022	200.914619	0.000000	300.000000	200.000000	0.000000	7.019600	10.743040	2231.370544	2040.853853	2179.999924	-1348.873476				-505.000000	200.000000	0.000000	1.267770	1.429360	6.292320	202.809961	-215.254177	-292.465452
965				900.000000	200.000000	0.000000	0.414770	0.495440	-1.303500	-61.358811	-71.593643	187.984545	298.983978	200.974421	0.000000	300.000000	200.000000	0.000000	7.416360	10.773560	2231.446838	2174.367657	2267.199921	-1287.838477				-505.000000	200.000000	0.000000	0.905550	0.893350	7.865400	-61.130162	1130.870974	705.704529
966				900.000000	200.000000	0.000000	0.381140	0.720640	-1.173150	-84.114274	-50.066106	173.770861	299.013556	200.897247	0.000000	300.000000	200.000000	0.000000	7.141680	10.041080	2232.057190	2002.707052	2201.799923	-1306.148976				-505.000000	200.000000	0.000000	-0.181110	-0.357340	14.157719	-483.754033	660.373326	-294.045120
967				900.000000	200.000000	0.000000	0.470820	0.563000	-1.260050	-50.490616	-38.480401	149.434747	299.017936	200.901982	0.000000	300.000000	200.000000	0.000000	7.507920	9.888480	2230.912780	2012.243752	2190.899923	-1507.564473				-505.000000	200.000000	0.000000	-0.362220	-0.536010	13.371180	-610.444280	141.798689	-117.967893
968				900.000000	200.000000	0.000000	0.425980	0.540480	-1.260050	-83.582231	-87.293589	173.556858	299.023423	200.909972	0.000000	300.000000	200.000000	0.000000	7.538440	10.773560	2232.286072	2031.317153	2179.999924	-1336.666476				-505.000000	200.000000	0.000000	1.448880	-0.357340	17.303879	-1641.662359	-1297.223171	704.474158
969				900.000000	200.000000	0.000000	0.302670	0.641820	-1.607650	-111.933405	-51.496596	173.778854	299.066954	200.957391	0.000000	300.000000	200.000000	0.000000	7.538440	11.292400	2231.294250	2136.220856	2081.899927	-1452.632974				-505.000000	200.000000	0.000000	-0.724440	-0.536010	17.303879	-1073.393672	1353.114554	293.269775
970				900.000000	200.000000	0.000000	0.504450	0.619300	-1.781450	-88.917654	-110.303962	175.958526	299.008571	200.922977	0.000000	300.000000	200.000000	0.000000	7.263760	11.261880	2231.828308	2059.927254	2212.699923	-1367.183975				-505.000000	200.000000	0.000000	3.078870	0.357340	15.730799	138.697109	1124.469132	0.092806
971				900.000000	200.000000	0.000000	0.403560	0.585520	-1.303500	-49.608256	-91.395895	142.296391	299.013387	200.914494	0.000000	300.000000	200.000000	0.000000	7.446880	10.712520	2231.675720	2040.853853	2201.799923	-1464.839973				-505.000000	200.000000	0.000000	1.811100	-1.250690	7.078860	156.519061	-646.587522	174.900503
972				900.000000	200.000000	0.000000	0.369930	0.630560	-1.173150	-111.946950	-105.330147	161.650400	298.940486	200.926997	0.000000	300.000000	200.000000	0.000000	7.813120	10.559920	2232.438660	2069.463954	2365.299917	-1367.183975				-505.000000	200.000000	0.000000	0.362220	-0.893350	-0.786540	-517.383539	243.968510	116.611431
973				900.000000	200.000000	0.000000	0.302670	0.574260	-1.303500	-70.174594	-97.373185	161.667722	299.023389	201.008266	0.000000	300.000000	200.000000	0.000000	7.660520	11.200840	2232.209778	2250.661259	2179.999924	-1501.460973				-505.000000	200.000000	0.000000	1.992210	0.178670	3.146160	-1262.913006	-388.674341	0.010181
974				900.000000	200.000000	0.000000	0.224200	0.551740	-1.911800	-71.732167	-42.916372	185.824675	299.023256	200.978494	0.000000	300.000000	200.000000	0.000000	7.507920	10.651480	2231.904602	2183.904357	2179.999924	-1477.046973				-505.000000	200.000000	0.000000	0.362220	0.178670	3.932700	-1031.218079	902.339988	235.116975
975				900.000000	200.000000	0.000000	0.381140	0.563000	-0.999350	-66.302651	-45.161770	197.720857	298.940486	200.965444	0.000000	300.000000	200.000000	0.000000	7.660520	10.224200	2232.438660	2155.294256	2365.299917	-1397.701475				-505.000000	200.000000	0.000000	-0.543330	0.000000	3.146160	0.251693	560.171220	-58.700632
976				900.000000	200.000000	0.000000	0.437190	0.686860	-0.825550	-69.063100	-108.423182	173.681378	298.994263	200.973921	0.000000	300.000000	200.000000	0.000000	6.928040	10.041080	2232.591248	2174.367657	2245.399921	-1367.183975				-505.000000	200.000000	0.000000	0.181110	1.608030	11.011560	908.894833	-21.408936	-350.953060
977				900.000000	200.000000	0.000000	0.224200	0.641820	-1.781450	-67.887630	-113.961176	183.498789	299.052364	200.957325	0.000000	300.000000	200.000000	0.000000	7.477400	10.010560	2231.446838	2136.220856	2114.599926	-1324.459476				-505.000000	200.000000	0.000000	1.629990	0.714680	5.505780	391.133755	293.854348	705.477016
978				900.000000	200.000000	0.000000	0.358720	0.664340	-1.824900	-107.210572	-124.526272	149.645129	299.008537	200.970014	0.000000	300.000000	200.000000	0.000000	7.599480	9.644320	2231.752014	2164.830956	2212.699923	-1342.769976				-505.000000	200.000000	0.000000	2.173320	-0.536010	7.865400	-1074.148750	-934.391894	-0.682539
979				900.000000	200.000000	0.000000	0.425980	0.540480	-1.173150	-75.451142	-87.374406	147.050597	299.018573	200.995381	0.000000	300.000000	200.000000	0.000000	7.507920	9.735880	2232.362366	2222.051158	2190.899923	-1397.701475				-505.000000	200.000000	0.000000	2.173320	0.000000	4.719240	-462.886468	1985.133973	704.755318
980				900.000000	200.000000	0.000000	0.369930	0.596780	-1.129700	-105.251936	-115.502496	161.618985	299.047642	200.965708	0.000000	300.000000	200.000000	0.000000	7.172200	10.895640	2231.828308	2155.294256	2125.499926	-1385.494475				-505.000000	200.000000	0.000000	-0.724440	-0.714680	1.573080	-158.935442	705.193046	645.564809
981				900.000000	200.000000	0.000000	0.313880	0.472920	-1.346950	-86.454380	-57.266645	178.429483	299.116107	200.927155	0.000000	300.000000	200.000000	0.000000	7.446880	11.322920	2232.057190	2069.463954	1972.899931	-1306.148976				-505.000000	200.000000	0.000000	0.181110	2.858720	11.011560	-636.849942	906.581116	-291.022057
982				900.000000	200.000000	0.000000	0.291460	0.619300	-1.651100	-104.864733	-132.050079	190.637144	299.042791	200.978494	0.000000	300.000000	200.000000	0.000000	7.660520	10.895640	2231.904602	2183.904357	2136.399925	-1348.873476	-531.589183	167.685830	0.000000	-505.000000	200.000000	0.000000	-0.543330	0.536010	20.450039	-660.826043	543.749838	587.993127
983				900.000000	200.000000	0.000000	0.403560	0.596780	-1.824900	-130.095344	5.342436	163.993804	299.013691	200.939845	0.000000	300.000000	200.000000	0.000000	7.904680	11.231360	2232.362366	2098.074055	2201.799923	-1367.183975				-505.000000	200.000000	0.000000	1.629990	0.000000	7.078860	-1620.857718	822.641524	469.822390
984				900.000000	200.000000	0.000000	0.325090	0.551740	-1.129700	-87.004032	-144.051804	156.804232	298.988966	200.918767	0.000000	300.000000	200.000000	0.000000	7.996240	11.719680	2231.675720	2050.390553	2256.299921	-1458.736474				-505.000000	200.000000	0.000000	0.724440	1.072020	11.011560	-1092.411164	78.284175	59.703490
985				900.000000	200.000000	0.000000	0.437190	0.675600	-1.433850	-102.321227	-117.989403	166.441926	299.038006	201.051025	0.000000	300.000000	200.000000	0.000000	7.568960	10.895640	2232.133484	2346.028261	2147.299925	-1354.976975				-505.000000	200.000000	0.000000	0.724440	2.501380	6.292320	-890.482128	347.902749	354.780446
986				900.000000	200.000000	0.000000	0.459610	0.495440	-1.955250	-62.034024	-47.504177	166.251150	298.998426	200.944698	0.000000	300.000000	200.000000	0.000000	7.446880	10.620960	2230.989074	2107.610755	2234.499922	-1342.769976				-505.000000	200.000000	0.000000	0.181110	1.429360	-1.573080	317.996731	388.243909	-116.146223
987				900.000000	200.000000	0.000000	0.414770	0.517960	-1.824900	-85.094789	-5.251132	161.499228	299.072347	200.879976	0.000000	300.000000	200.000000	0.000000	6.897520	10.865120	2232.514954	1964.560251	2070.999928	-1397.701475				-505.000000	200.000000	0.000000	0.362220	0.893350	8.651940	286.380767	102.441386	235.795206
988				900.000000	200.000000	0.000000	0.381140	0.653080	-1.998700	-59.607953	-94.892074	156.840410	299.028239	200.901489	0.000000	300.000000	200.000000	0.000000	7.568960	9.766400	2232.133484	2012.243752	2169.099924	-1458.736474				-505.000000	200.000000	0.000000	0.543330	-1.965370	0.786540	-813.757626	-33.623323	-295.629096
989				900.000000	200.000000	0.000000	0.392350	0.540480	-1.520750	-67.770195	-90.732225	185.640000	299.082801	200.930537	0.000000	300.000000	200.000000	0.000000	7.385840	9.827440	2234.193422	2079.000654	2049.199928	-1367.183975	-475.976927	184.827926	0.000000	-505.000000	200.000000	0.000000	0.724440	2.501380	20.450039	-310.269501	-593.522978	-643.869231
990				900.000000	200.000000	0.000000	0.269040	0.788200	-1.694550	-118.057096	-131.086415	176.359488	299.028405	200.952596	0.000000	300.000000	200.000000	0.000000	7.263760	11.292400	2232.514954	2126.684155	2169.099924	-1281.734977				-505.000000	200.000000	0.000000	0.362220	1.250690	4.719240	191.872793	769.023554	-57.586171
991				900.000000	200.000000	0.000000	0.414770	0.641820	-1.998700	-76.153761	-141.870686	149.566117	299.013893	200.888398	0.000000	300.000000	200.000000	0.000000	7.538440	10.895640	2232.820130	1983.633652	2201.799923	-1361.080475				-505.000000	200.000000	0.000000	1.086660	0.357340	8.651940	369.762804	1384.305597	0.252183
992				900.000000	200.000000	0.000000	0.425980	0.619300	-1.998700	-85.122195	-51.144855	149.533560	299.043216	200.956704	0.000000	300.000000	200.000000	0.000000	7.538440	10.773560	2232.896424	2136.220856	2136.399925	-1361.080475				-505.000000	200.000000	0.000000	0.724440	-0.893350	6.292320	-1327.529243	480.472756	-59.649843
993				900.000000	200.000000	0.000000	0.448400	0.686860	-1.173150	-93.546395	-78.165722	139.934523	299.008469	200.935893	0.000000	300.000000	200.000000	0.000000	7.660520	11.139800	2231.599426	2088.537354	2212.699923	-1348.873476				-505.000000	200.000000	0.000000	0.543330	0.714680	7.078860	1549.419620	1418.675346	-58.109334
994				900.000000	200.000000	0.000000	0.448400	0.574260	-1.042800	-73.925039	-58.023068	173.565047	299.008469	200.970080	0.000000	300.000000	200.000000	0.000000	7.141680	10.926160	2231.599426	2164.830956	2212.699923	-1434.322474				-505.000000	200.000000	0.000000	1.086660	1.072020	3.932700	-513.897464	460.794104	0.930414
995				900.000000	200.000000	0.000000	0.190570	0.664340	-1.520750	-86.792822	-153.346504	193.193214	298.960123	200.922631	0.000000	300.000000	200.000000	0.000000	7.843640	10.956680	2232.667542	2059.927254	2321.699919	-1300.045476				-505.000000	200.000000	0.000000	-0.724440	1.429360	15.730799	898.461050	1354.607406	-292.306075
996				900.000000	200.000000	0.000000	0.526870	0.563000	-1.564200	-30.703064	-91.165380	166.244300	299.027973	200.974387	0.000000	300.000000	200.000000	0.000000	7.904680	10.224200	2231.523132	2174.367657	2169.099924	-1373.287475				-505.000000	200.000000	0.000000	0.362220	-0.178670	0.786540	799.963615	905.325694	587.242451
997				900.000000	200.000000	0.000000	0.336300	0.619300	-1.260050	-84.356954	-83.600567	180.952050	298.981750	200.933726	0.000000	300.000000	200.000000	0.000000	7.630000	10.590440	2226.564022	2079.000654	2267.199921	-1507.564473				-505.000000	200.000000	0.000000	1.629990	2.144040	7.865400	-911.978925	556.755083	354.368887
998				900.000000	200.000000	0.000000	0.291460	0.506700	-1.911800	-121.833276	-55.818078	183.303446	298.974559	200.897186	0.000000	300.000000	200.000000	0.000000	7.630000	10.682000	2232.209778	2002.707052	2288.999920	-1385.494475				-505.000000	200.000000	0.000000	1.811100	0.714680	8.651940	-535.142568	1075.329720	352.997935
999				900.000000	200.000000	0.000000	0.313880	0.664340	-1.520750	-50.608050	-52.039041	178.607504	299.071998	200.940134	0.000000	300.000000	200.000000	0.000000	7.324800	10.132640	2231.675720	2098.074055	2070.999928	-1348.873476				-505.000000	200.000000	0.000000	-0.724440	-1.429360	4.719240	492.966975	304.497318	174.933789
1000				900.000000	200.000000	0.000000	0.425980	0.653080	-1.607650	-79.305477	-26.178682	188.119537	298.998906	200.910065	0.000000	300.000000	200.000000	0.000000	7.568960	9.766400	2232.057190	2031.317153	2234.499922	-1464.839973				-505.000000	200.000000	0.000000	1.086660	0.893350	5.505780	-640.398941	61.591229	-175.471440
1001				900.000000	200.000000	0.000000	0.291460	0.686860	-1.216600	-61.427167	-61.530584	159.374394	298.969922	200.820088	0.000000	300.000000	200.000000	0.000000	7.935200	11.017720	2232.743836	1831.046448	2299.899920	-1342.769976				-505.000000	200.000000	0.000000	0.724440	0.178670	-0.786540	937.276414	354.620587	528.808491
1002				900.000000	200.000000	0.000000	0.448400	0.574260	-1.477300	-98.498362	-118.410622	173.565047	299.096419	200.970047	0.000000	300.000000	200.000000	0.000000	7.568960	10.865120	2231.675720	2164.830956	2016.499929	-1300.045476				-505.000000	200.000000	0.000000	1.448880	0.893350	1.573080	-1567.241572	971.395482	294.452372
1003				900.000000	200.000000	0.000000	0.538080	0.731900	-1.477300	-71.904096	-86.641855	188.076704	298.984082	200.948681	0.000000	300.000000	200.000000	0.000000	7.141680	11.445000	2231.675720	2117.147455	2267.199921	-1367.183975				-505.000000	200.000000	0.000000	1.448880	0.000000	7.865400	348.077238	700.284056	411.092780
1004				900.000000	200.000000	0.000000	0.369930	0.585520	-1.738000	-118.407412	-64.277077	161.608513	299.086432	200.931810	0.000000	300.000000	200.000000	0.000000	7.324800	10.987200	2231.141662	2079.000654	2038.299929	-1373.287475				-505.000000	200.000000	0.000000	1.267770	3.037390	5.505780	763.312940	2967.172425	531.477950
1005				900.000000	200.000000	0.000000	0.414770	0.585520	-0.825550	-109.421053	-56.840227	156.742738	299.062678	200.935413	0.000000	300.000000	200.000000	0.000000	7.538440	11.048240	2232.743836	2088.537354	2092.799927	-1470.943473				-505.000000	200.000000	0.000000	-0.362220	0.893350	-1.573080	1096.274779	1083.970842	0.876767
1006				900.000000	200.000000	0.000000	0.403560	0.698120	-1.520750	-65.299110	-55.732063	127.943149	298.998769	200.961468	0.000000	300.000000	200.000000	0.000000	7.233240	10.773560	2231.752014	2145.757556	2234.499922	-1446.529474				-505.000000	200.000000	0.000000	-0.543330	1.965370	8.651940	-1038.543326	-1168.463860	413.117293
1007				900.000000	200.000000	0.000000	0.403560	0.776940	-1.173150	-77.775310	-91.517121	190.667614	299.052429	200.957260	0.000000	300.000000	200.000000	0.000000	7.568960	10.926160	2231.599426	2136.220856	2114.599926	-1367.183975				-505.000000	200.000000	0.000000	1.992210	0.178670	9.438480	-1030.777617	1196.194336	-176.222115
1008				900.000000	200.000000	0.000000	0.336300	0.495440	-1.781450	-118.141390	-118.577455	151.920939	298.974313	200.987141	0.000000	300.000000	200.000000	0.000000	7.385840	10.346280	2231.675720	2202.977757	2288.999920	-1446.529474				-505.000000	200.000000	0.000000	0.181110	-0.714680	5.505780	304.643181	-679.033987	351.771872
1009				900.000000	200.000000	0.000000	0.325090	0.630560	-1.520750	-64.060701	-67.698578	176.154815	298.934948	200.953215	0.000000	300.000000	200.000000	0.000000	7.782600	10.529400	2231.065368	2126.684155	2376.199917	-1403.804975				-505.000000	200.000000	0.000000	1.992210	0.893350	5.505780	-408.766937	669.646439	-58.055686
1010				900.000000	200.000000	0.000000	0.403560	0.596780	-1.303500	-77.288281	-66.066046	188.090405	299.013556	200.965609	0.000000	300.000000	200.000000	0.000000	7.691040	10.041080	2232.057190	2155.294256	2201.799923	-1458.736474				-505.000000	200.000000	0.000000	-0.362220	-0.357340	12.584640	326.832134	1070.535167	-235.286533
1011				900.000000	200.000000	0.000000	0.134520	0.416620	-0.477950	-111.995712	-96.282499	197.840222	299.101518	200.948454	0.000000	300.000000	200.000000	0.000000	7.141680	10.743040	2232.209778	2117.147455	2005.599930	-1379.390975				-505.000000	200.000000	0.000000	0.543330	0.000000	3.146160	-1968.620339	626.987434	-411.252157
1012				900.000000	200.000000	0.000000	0.414770	0.608040	-2.085600	-89.696440	-60.734350	159.173342	299.071934	200.935925	0.000000	300.000000	200.000000	0.000000	7.355320	10.987200	2231.523132	2088.537354	2070.999928	-1373.287475				-505.000000	200.000000	0.000000	0.181110	-0.714680	5.505780	-274.436828	2237.506174	-118.180917
1013				900.000000	200.000000	0.000000	0.470820	0.675600	-1.564200	-46.168847	-53.395452	183.274706	299.023556	200.944020	0.000000	300.000000	200.000000	0.000000	7.446880	10.163160	2232.591248	2107.610755	2179.999924	-1379.390975				-505.000000	200.000000	0.000000	2.897760	-0.536010	1.573080	1010.035898	1281.433780	-59.484593
1014				900.000000	200.000000	0.000000	0.425980	0.585520	-1.173150	-53.493744	-26.582767	144.682824	299.077166	200.918485	0.000000	300.000000	200.000000	0.000000	7.538440	11.322920	2232.362366	2050.390553	2060.099928	-1312.252476				-505.000000	200.000000	0.000000	-0.362220	1.429360	11.011560	-375.892510	2530.298100	-233.590954
1015				900.000000	200.000000	0.000000	0.358720	0.698120	-1.998700	-130.122750	-58.507028	159.315184	299.052655	200.931396	0.000000	300.000000	200.000000	0.000000	7.294280	11.353440	2232.133484	2079.000654	2114.599926	-1306.148976				-505.000000	200.000000	0.000000	1.992210	1.072020	7.865400	412.945167	1330.257196	705.787154
1016				900.000000	200.000000	0.000000	0.381140	0.563000	-1.564200	-42.764655	-80.098249	195.311197	299.096388	200.978627	0.000000	300.000000	200.000000	0.000000	7.263760	10.987200	2231.599426	2183.904357	2016.499929	-1379.390975				-505.000000	200.000000	0.000000	1.629990	1.250690	10.225020	423.945259	819.655818	-57.687593
1017				900.000000	200.000000	0.000000	0.459610	0.563000	-0.869000	-98.331850	-99.174089	171.133301	298.999077	200.922725	0.000000	300.000000	200.000000	0.000000	7.416360	10.620960	2232.438660	2059.927254	2234.499922	-1434.322474				-505.000000	200.000000	0.000000	1.448880	0.357340	7.865400	-209.380129	-1951.116091	-176.009091
1018				900.000000	200.000000	0.000000	0.358720	0.495440	-1.129700	-109.425117	-54.249228	178.403973	298.979198	200.957227	0.000000	300.000000	200.000000	0.000000	7.416360	10.682000	2231.675720	2136.220856	2278.099920	-1440.425974				-505.000000	200.000000	0.000000	0.000000	-0.178670	11.011560	-357.378403	1447.820110	176.062738
1019				900.000000	200.000000	0.000000	0.381140	0.754420	-1.781450	-91.394473	-90.028146	152.115336	299.047544	200.991448	0.000000	300.000000	200.000000	0.000000	7.568960	11.292400	2231.599426	2212.514458	2125.499926	-1409.908474				-505.000000	200.000000	0.000000	-0.181110	-1.608030	4.719240	-1023.452371	1464.750487	-177.743828
1020				900.000000	200.000000	0.000000	0.313880	0.585520	-1.477300	-29.685662	-72.343329	200.221142	298.988931	200.957260	0.000000	300.000000	200.000000	0.000000	7.202720	10.346280	2231.599426	2136.220856	2256.299921	-1385.494475				-505.000000	200.000000	0.000000	1.086660	0.536010	14.157719	-198.065421	451.090561	411.630431
1021				900.000000	200.000000	0.000000	0.369930	0.540480	-1.216600	-59.414035	-90.091829	154.337645	298.964262	200.940391	0.000000	300.000000	200.000000	0.000000	7.782600	10.529400	2231.065368	2098.074055	2310.799919	-1434.322474				-505.000000	200.000000	0.000000	2.173320	-0.357340	6.292320	-484.383265	657.941047	763.160301
1022				900.000000	200.000000	0.000000	0.246620	0.653080	-1.129700	-94.892441	-85.094740	152.160452	298.994022	200.944246	0.000000	300.000000	200.000000	0.000000	7.813120	9.522240	2232.057190	2107.610755	2245.399921	-1434.322474				-505.000000	200.000000	0.000000	-0.724440	-0.536010	7.078860	-958.395671	-493.162005	469.502071
1023				900.000000	200.000000	0.000000	0.526870	0.495440	-1.607650	-97.858683	-75.927062	192.687730	298.998734	200.905947	0.000000	300.000000	200.000000	0.000000	7.568960	11.139800	2231.675720	2021.780453	2234.499922	-1379.390975				-505.000000	200.000000	0.000000	-0.543330	-1.072020	-2.359620	-65.056699	35.116176	-294.694374
1024				900.000000	200.000000	0.000000	0.336300	0.743160	-1.520750	-79.526484	-88.424086	181.067240	299.066826	200.901951	0.000000	300.000000	200.000000	0.000000	7.080640	11.353440	2230.989074	2012.243752	2081.899927	-1379.390975				-505.000000	200.000000	0.000000	0.543330	-0.178670	14.944259	-472.879788	85.511009	-117.701222
1025				900.000000	200.000000	0.000000	0.459610	0.765680	-1.346950	-74.398523	-78.465716	156.863833	299.033188	200.948421	0.000000	300.000000	200.000000	0.000000	7.355320	11.200840	2232.286072	2117.147455	2158.199924	-1367.183975				-505.000000	200.000000	0.000000	2.173320	-1.072020	7.078860	-2148.989655	-138.225424	-59.935311
1026				900.000000	200.000000	0.000000	0.414770	0.675600	-1.303500	-110.227245	-96.923493	161.645833	298.989208	200.927092	0.000000	300.000000	200.000000	0.000000	7.568960	11.017720	2232.209778	2069.463954	2256.299921	-1470.943473				-505.000000	200.000000	0.000000	-0.181110	1.072020	2.359620	-166.575304	-123.850321	294.752329
1027				900.000000	200.000000	0.000000	0.594130	0.619300	-1.390400	-96.553587	-78.898871	183.094598	299.071807	200.965972	0.000000	300.000000	200.000000	0.000000	7.752080	11.200840	2231.217956	2155.294256	2070.999928	-1367.183975				-505.000000	200.000000	0.000000	0.905550	-1.786700	1.573080	-223.803372	341.422342	-471.720812
1028				900.000000	200.000000	0.000000	0.482030	0.619300	-1.477300	-104.684676	-129.927446	175.981753	299.101457	200.952791	0.000000	300.000000	200.000000	0.000000	7.111160	10.468360	2232.057190	2126.684155	2005.599930	-1385.494475				-505.000000	200.000000	0.000000	-0.181110	0.536010	6.292320	612.017360	-127.582453	-175.709134
1029				900.000000	200.000000	0.000000	0.504450	0.574260	-1.520750	-66.379135	-135.876263	154.229698	299.013556	200.927155	0.000000	300.000000	200.000000	0.000000	7.385840	10.498880	2232.057190	2069.463954	2201.799923	-1385.494475				-505.000000	200.000000	0.000000	0.905550	-0.714680	7.865400	536.463955	998.300967	-59.494774
1030				900.000000	200.000000	0.000000	0.201780	0.416620	-1.129700	-120.711985	-88.314199	168.854620	299.008266	200.918987	0.000000	300.000000	200.000000	0.000000	7.294280	10.651480	2231.141662	2050.390553	2212.699923	-1446.529474				-505.000000	200.000000	0.000000	0.543330	1.429360	14.944259	-375.577894	1411.211082	-57.431102
1031				900.000000	200.000000	0.000000	0.313880	0.551740	-1.433850	-71.237010	-47.053888	144.767545	299.067273	200.961336	0.000000	300.000000	200.000000	0.000000	7.263760	10.376800	2232.057190	2145.757556	2081.899927	-1354.976975				-505.000000	200.000000	0.000000	0.905550	1.072020	4.719240	875.957482	603.576651	294.665396
1032				900.000000	200.000000	0.000000	0.437190	0.675600	-1.564200	-54.209907	-46.944598	159.212946	299.018036	200.987377	0.000000	300.000000	200.000000	0.000000	7.477400	10.956680	2231.141662	2202.977757	2190.899923	-1361.080475				-505.000000	200.000000	0.000000	1.267770	0.893350	8.651940	-61.067239	1505.916639	294.466861
1033				900.000000	200.000000	0.000000	0.336300	0.664340	-1.346950	-54.448523	-113.915570	161.716656	298.979477	201.003959	0.000000	300.000000	200.000000	0.000000	7.385840	9.766400	2232.286072	2241.124558	2278.099920	-1385.494475				-505.000000	200.000000	0.000000	1.267770	0.536010	9.438480	-198.442960	1372.600205	59.151351
1034				900.000000	200.000000	0.000000	0.347510	0.641820	-1.346950	-75.478548	-99.179288	171.322739	299.028073	200.961468	0.000000	300.000000	200.000000	0.000000	7.691040	11.139800	2231.752014	2145.757556	2169.099924	-1428.218974				-505.000000	200.000000	0.000000	0.905550	1.250690	10.225020	539.761261	1128.631695	706.043645
1035				900.000000	200.000000	0.000000	0.369930	0.563000	-1.694550	-119.289771	-49.119576	139.900628	298.999213	200.935413	0.000000	300.000000	200.000000	0.000000	7.660520	10.041080	2232.743836	2088.537354	2234.499922	-1391.597975				-505.000000	200.000000	0.000000	-1.267770	1.429360	1.573080	202.432421	-455.060124	-527.239004
1036				900.000000	200.000000	0.000000	0.369930	0.495440	-1.173150	-113.490661	-74.934327	159.115078	299.071998	200.923041	0.000000	300.000000	200.000000	0.000000	6.958560	11.383960	2231.675720	2059.927254	2070.999928	-1452.632974				-505.000000	200.000000	0.000000	-0.543330	-0.178670	9.438480	-589.136253	819.339823	-293.846585
1037				900.000000	200.000000	0.000000	0.425980	0.731900	-1.911800	-92.456889	-81.621492	185.783179	299.033056	200.952824	0.000000	300.000000	200.000000	0.000000	7.019600	11.261880	2231.980896	2126.684155	2158.199924	-1367.183975				-505.000000	200.000000	0.000000	1.811100	0.893350	0.786540	-293.328474	1480.504007	-293.017592
1038				900.000000	200.000000	0.000000	0.482030	0.653080	-1.955250	-59.562939	-43.361463	156.735888	299.082049	200.901397	0.000000	300.000000	200.000000	0.000000	7.507920	10.987200	2232.362366	2012.243752	2049.199928	-1263.424477				-505.000000	200.000000	0.000000	0.362220	1.608030	16.517339	-712.088731	757.827158	-57.247056
1039				900.000000	200.000000	0.000000	0.459610	0.540480	-1.477300	-107.930483	-98.608370	178.341338	298.989173	200.965576	0.000000	300.000000	200.000000	0.000000	7.782600	10.376800	2232.133484	2155.294256	2256.299921	-1379.390975				-505.000000	200.000000	0.000000	0.543330	-0.893350	2.359620	-632.947848	892.873876	-294.611749
1040				900.000000	200.000000	0.000000	0.369930	0.641820	-1.651100	-59.711526	-104.885654	161.660872	299.003789	200.935701	0.000000	300.000000	200.000000	0.000000	7.355320	10.498880	2232.057190	2088.537354	2223.599922	-1300.045476				-505.000000	200.000000	0.000000	1.086660	1.250690	0.786540	1349.718196	331.209803	-57.644127
1041				900.000000	200.000000	0.000000	0.313880	0.686860	-1.433850	-65.672769	-163.571196	176.218787	299.013421	200.970014	0.000000	300.000000	200.000000	0.000000	7.294280	10.529400	2231.752014	2164.830956	2201.799923	-1306.148976				-505.000000	200.000000	0.000000	-1.448880	-0.714680	10.225020	-1200.587304	475.678202	586.878666
1042				900.000000	200.000000	0.000000	0.280250	0.608040	-1.173150	-104.833263	-121.901004	166.541685	299.013286	200.961599	0.000000	300.000000	200.000000	0.000000	7.568960	10.712520	2231.446838	2145.757556	2201.799923	-1440.425974				-505.000000	200.000000	0.000000	0.905550	0.893350	2.359620	401.693383	-322.174121	353.239937
1043				900.000000	200.000000	0.000000	0.336300	0.529220	-1.346950	-43.930644	-32.860050	164.000655	298.998598	200.850510	0.000000	300.000000	200.000000	0.000000	7.752080	10.071600	2231.370544	1897.803349	2234.499922	-1403.804975				-505.000000	200.000000	0.000000	0.724440	0.536010	7.865400	843.775210	1539.539962	-704.478466
1044				900.000000	200.000000	0.000000	0.425980	0.630560	-1.564200	-92.249427	-76.878790	147.134372	298.974629	200.965477	0.000000	300.000000	200.000000	0.000000	7.324800	10.010560	2232.362366	2155.294256	2288.999920	-1409.908474				-505.000000	200.000000	0.000000	-0.362220	1.429360	11.011560	-723.340515	1072.028019	236.361835
1045				900.000000	200.000000	0.000000	0.470820	0.551740	-1.086250	-115.102729	-114.631584	166.291896	299.062326	201.004131	0.000000	300.000000	200.000000	0.000000	7.660520	11.231360	2231.904602	2241.124558	2092.799927	-1318.355976				-505.000000	200.000000	0.000000	-1.267770	3.037390	16.517339	-278.150153	723.887840	61.728003
1046				900.000000	200.000000	0.000000	0.347510	0.608040	-0.912450	-92.501587	-124.913222	171.291324	298.979163	200.995721	0.000000	300.000000	200.000000	0.000000	7.385840	11.109280	2231.599426	2222.051158	2278.099920	-1373.287475				-505.000000	200.000000	0.000000	0.000000	-0.357340	9.438480	-368.315571	1581.882971	704.590068
1047				900.000000	200.000000	0.000000	0.347510	0.517960	-1.216600	-108.587772	-68.904693	185.665510	298.984533	200.918359	0.000000	300.000000	200.000000	0.000000	7.599480	10.987200	2232.667542	2050.390553	2267.199921	-1416.011974				-505.000000	200.000000	0.000000	1.267770	0.357340	5.505780	253.695109	-1540.207824	-234.738701
1048				900.000000	200.000000	0.000000	0.246620	0.664340	-1.173150	-102.514829	-85.054331	161.809565	299.057635	200.952661	0.000000	300.000000	200.000000	0.000000	7.355320	11.567080	2232.362366	2126.684155	2103.699926	-1373.287475				-505.000000	200.000000	0.000000	0.724440	-0.714680	11.798100	-1895.357469	-55.032258	351.728405
1049				900.000000	200.000000	0.000000	0.358720	0.551740	-1.346950	-67.126452	-84.443006	202.552933	298.978988	200.936053	0.000000	300.000000	200.000000	0.000000	7.355320	10.682000	2231.217956	2088.537354	2278.099920	-1342.769976				-505.000000	200.000000	0.000000	1.811100	2.144040	3.146160	-1028.172466	-112.575360	60.633905
1050				900.000000	200.000000	0.000000	0.313880	0.720640	-1.564200	-76.478342	-122.922211	195.527484	299.057120	200.948908	0.000000	300.000000	200.000000	0.000000	7.507920	10.773560	2231.141662	2117.147455	2103.699926	-1367.183975				-505.000000	200.000000	0.000000	0.181110	-1.965370	16.517339	-696.683160	1961.916189	-119.367822
1051				900.000000	200.000000	0.000000	0.504450	0.608040	-1.564200	-97.197330	-85.176155	187.996355	298.979198	200.978594	0.000000	300.000000	200.000000	0.000000	7.782600	10.285240	2231.675720	2183.904357	2278.099920	-1391.597975				-505.000000	200.000000	0.000000	1.086660	0.357340	7.865400	717.147887	-1001.208108	235.228578
1052				900.000000	200.000000	0.000000	0.212990	0.731900	-0.912450	-79.359972	-99.109809	166.726556	299.033255	200.952628	0.000000	300.000000	200.000000	0.000000	7.782600	10.498880	2232.438660	2126.684155	2158.199924	-1391.597975				-505.000000	200.000000	0.000000	1.267770	-0.536010	-0.786540	-264.128892	321.743690	-235.586490
1053				900.000000	200.000000	0.000000	0.425980	0.619300	-1.694550	-52.642854	-137.549204	161.581860	299.086807	200.982699	0.000000	300.000000	200.000000	0.000000	7.630000	10.010560	2232.057190	2193.441057	2038.299929	-1342.769976				-505.000000	200.000000	0.000000	-0.181110	1.786700	9.438480	803.764306	1327.701922	236.686462
1054				900.000000	200.000000	0.000000	0.414770	0.653080	-1.781450	-59.382882	-50.885270	190.540811	299.042823	200.944278	0.000000	300.000000	200.000000	0.000000	7.965720	10.285240	2231.980896	2107.610755	2136.399925	-1281.734977				-505.000000	200.000000	0.000000	0.181110	1.250690	8.651940	2276.875443	-1079.729715	-116.315781
1055				900.000000	200.000000	0.000000	0.403560	0.698120	-1.303500	-32.909797	-50.868136	137.581789	299.033089	200.935701	0.000000	300.000000	200.000000	0.000000	8.026760	9.705360	2232.057190	2088.537354	2158.199924	-1452.632974				-505.000000	200.000000	0.000000	2.897760	1.072020	3.146160	-166.512381	351.950876	646.970612
1056				900.000000	200.000000	0.000000	0.504450	0.596780	-1.694550	-105.837120	-64.791049	159.069962	299.082331	200.960909	0.000000	300.000000	200.000000	0.000000	7.446880	9.980040	2233.049012	2145.757556	2049.199928	-1361.080475				-505.000000	200.000000	0.000000	0.905550	1.250690	4.719240	-2240.263247	73.296621	-292.606032
1057				900.000000	200.000000	0.000000	0.280250	0.596780	-1.477300	-61.386217	-40.562626	180.989174	298.993747	200.987242	0.000000	300.000000	200.000000	0.000000	7.233240	11.231360	2231.446838	2202.977757	2245.399921	-1367.183975				-505.000000	200.000000	0.000000	0.000000	3.037390	9.438480	-162.900459	521.322912	179.114779
1058				900.000000	200.000000	0.000000	0.302670	0.585520	-1.955250	-114.611953	-66.371238	183.365135	298.969464	200.995653	0.000000	300.000000	200.000000	0.000000	7.721560	11.292400	2231.752014	2222.051158	2299.899920	-1354.976975				-505.000000	200.000000	0.000000	2.354430	-0.178670	5.505780	-821.082873	780.298515	-59.102011
1059				900.000000	200.000000	0.000000	0.538080	0.585520	-1.781450	-102.370305	-76.227056	144.566689	298.959945	200.931333	0.000000	300.000000	200.000000	0.000000	7.874160	10.712520	2232.286072	2079.000654	2321.699919	-1385.494475				-505.000000	200.000000	0.000000	4.165530	0.357340	5.505780	-1136.096913	1731.268919	-117.482324
1060				900.000000	200.000000	0.000000	0.459610	0.641820	-1.911800	-88.125323	-93.138315	166.387284	299.013522	200.944278	0.000000	300.000000	200.000000	0.000000	7.233240	11.292400	2231.980896	2107.610755	2201.799923	-1409.908474				-505.000000	200.000000	0.000000	1.448880	-0.178670	1.573080	-473.949483	1103.965489	-0.285468
1061				900.000000	200.000000	0.000000	0.425980	0.630560	-1.868350	-112.667177	-86.727870	183.279273	298.994228	200.995313	0.000000	300.000000	200.000000	0.000000	7.416360	10.590440	2232.514954	2222.051158	2245.399921	-1367.183975				-505.000000	200.000000	0.000000	0.362220	1.965370	9.438480	119.679616	1029.685010	706.765343
1062				900.000000	200.000000	0.000000	0.358720	0.731900	-1.738000	-60.112591	-48.617539	168.985240	298.984637	200.931078	0.000000	300.000000	200.000000	0.000000	7.599480	10.346280	2232.896424	2079.000654	2267.199921	-1239.010478				-505.000000	200.000000	0.000000	0.181110	-0.536010	14.157719	-726.197359	903.595410	116.965035
1063				900.000000	200.000000	0.000000	0.358720	0.529220	-2.346300	-73.109682	-63.249730	176.025728	299.050481	200.976357	0.000000	300.000000	200.000000	0.000000	7.294280	10.559920	2227.021786	2174.367657	2114.599926	-1361.080475				-505.000000	200.000000	0.000000	2.354430	-1.786700	0.000000	-918.825230	387.813478	233.092462
1064				900.000000	200.000000	0.000000	0.403560	0.675600	-1.216600	-98.075626	-86.410742	161.657447	298.969570	201.008369	0.000000	300.000000	200.000000	0.000000	7.935200	10.102120	2231.980896	2250.661259	2299.899920	-1361.080475				-505.000000	200.000000	0.000000	0.905550	-0.536010	3.932700	199.512655	869.463092	410.627573
1065				900.000000	200.000000	0.000000	0.392350	0.585520	-1.260050	-113.891726	-85.908706	195.320527	298.937763	200.976491	0.000000	300.000000	200.000000	0.000000	7.477400	10.498880	2226.716610	2174.367657	2365.299917	-1330.562976				-505.000000	200.000000	0.000000	1.086660	1.965370	10.225020	467.190545	-1666.297424	-115.709994
1066				900.000000	200.000000	0.000000	0.470820	0.686860	-1.564200	-73.848872	-109.121121	188.104498	299.081578	201.008714	0.000000	300.000000	200.000000	0.000000	7.507920	10.102120	2231.217956	2250.661259	2049.199928	-1385.494475				-505.000000	200.000000	0.000000	0.000000	-2.144040	11.798100	450.287998	1314.503677	-119.522891
1067				900.000000	200.000000	0.000000	0.269040	0.731900	-1.607650	-31.833836	-24.781863	144.981548	298.979093	200.961599	0.000000	300.000000	200.000000	0.000000	7.294280	10.254720	2231.446838	2145.757556	2278.099920	-1464.839973				-505.000000	200.000000	0.000000	1.448880	0.536010	1.573080	-314.888194	1236.535497	176.625059
1068				900.000000	200.000000	0.000000	0.392350	0.641820	-1.086250	-131.495886	-60.740490	173.685945	298.999521	201.011985	0.000000	300.000000	200.000000	0.000000	7.660520	10.102120	2233.430482	2260.197959	2234.499922	-1397.701475				-505.000000	200.000000	0.000000	1.267770	-1.429360	11.798100	-85.546725	840.080896	-177.690180
1069				900.000000	200.000000	0.000000	0.392350	0.608040	-1.390400	-52.791441	-85.787480	183.293170	299.008401	200.935957	0.000000	300.000000	200.000000	0.000000	7.630000	11.200840	2231.446838	2088.537354	2212.699923	-1373.287475				-505.000000	200.000000	0.000000	1.267770	-1.250690	4.719240	156.330291	714.228727	-177.520622
1070				900.000000	200.000000	0.000000	0.336300	0.641820	-1.477300	-83.654651	-149.256134	193.021294	298.998495	200.940359	0.000000	300.000000	200.000000	0.000000	6.897520	11.322920	2231.141662	2098.074055	2234.499922	-1367.183975				-505.000000	200.000000	0.000000	-0.181110	-1.072020	-2.359620	-644.136709	145.768252	-177.235154
1071				900.000000	200.000000	0.000000	0.313880	0.698120	-1.868350	-45.556573	-66.913682	159.361639	299.018473	200.880127	0.000000	300.000000	200.000000	0.000000	7.477400	11.261880	2232.133484	1964.560251	2190.899923	-1336.666476				-505.000000	200.000000	0.000000	3.078870	-0.893350	12.584640	-1790.289865	-65.675229	292.626395
1072				900.000000	200.000000	0.000000	0.403560	0.641820	-1.738000	-51.760494	-101.123750	183.312972	299.067974	200.905112	0.000000	300.000000	200.000000	0.000000	7.599480	10.498880	2233.735658	2021.780453	2081.899927	-1416.011974				-505.000000	200.000000	0.000000	1.629990	0.178670	-3.146160	10.559629	699.775060	469.991948
1073				900.000000	200.000000	0.000000	0.504450	0.585520	-1.607650	-90.128658	-130.729476	142.191869	298.988931	200.970080	0.000000	300.000000	200.000000	0.000000	7.446880	10.620960	2231.599426	2164.830956	2256.299921	-1409.908474				-505.000000	200.000000	0.000000	0.724440	2.144040	-0.786540	708.752946	-43.089435	178.209035
1074				900.000000	200.000000	0.000000	0.347510	0.585520	-1.824900	-50.148427	-113.932704	176.089701	299.027940	200.978694	0.000000	300.000000	200.000000	0.000000	7.324800	10.620960	2231.446838	2183.904357	2169.099924	-1324.459476				-505.000000	200.000000	0.000000	1.267770	1.608030	10.225020	-17.696106	709.003742	177.656895
1075				900.000000	200.000000	0.000000	0.269040	0.517960	-1.346950	-76.558573	-106.079833	171.288845	298.999077	200.961172	0.000000	300.000000	200.000000	0.000000	7.752080	10.956680	2232.438660	2145.757556	2234.499922	-1330.562976				-505.000000	200.000000	0.000000	1.267770	0.178670	18.876959	128.137480	435.653037	-117.420061
1076				900.000000	200.000000	0.000000	0.302670	0.529220	-1.651100	-84.451046	-56.522157	173.674136	298.984290	200.888672	0.000000	300.000000	200.000000	0.000000	7.355320	10.529400	2232.133484	1983.633652	2267.199921	-1458.736474				-505.000000	200.000000	0.000000	0.543330	-0.178670	11.798100	453.396534	88.496714	-117.701222
1077				900.000000	200.000000	0.000000	0.470820	0.619300	-1.564200	-56.528341	-78.725301	178.403027	299.042660	200.965807	0.000000	300.000000	200.000000	0.000000	7.446880	10.682000	2231.599426	2155.294256	2136.399925	-1483.150473				-505.000000	200.000000	0.000000	0.724440	1.250690	14.944259	-618.021219	-190.587971	236.105344
1078				900.000000	200.000000	0.000000	0.325090	0.619300	-1.868350	-56.843441	-107.903070	200.240944	299.008774	200.974054	0.000000	300.000000	200.000000	0.000000	7.141680	10.010560	2232.286072	2174.367657	2212.699923	-1336.666476				-505.000000	200.000000	0.000000	0.362220	0.893350	7.865400	-1914.186192	1428.887885	-57.925287
1079				900.000000	200.000000	0.000000	0.414770	0.641820	-1.781450	-116.133992	-111.676909	180.891698	299.008164	200.936181	0.000000	300.000000	200.000000	0.000000	7.568960	11.322920	2230.912780	2088.537354	2212.699923	-1300.045476				-505.000000	200.000000	0.000000	1.448880	0.714680	9.438480	-882.527650	-229.198848	-351.902271
1080				900.000000	200.000000	0.000000	0.437190	0.596780	-1.216600	-125.444615	-77.663686	183.236244	299.023423	200.922788	0.000000	300.000000	200.000000	0.000000	7.019600	11.048240	2232.286072	2059.927254	2179.999924	-1422.115474				-505.000000	200.000000	0.000000	-0.543330	-0.714680	7.865400	-969.144070	688.262669	-176.867061
1081				900.000000	200.000000	0.000000	0.470820	0.596780	-1.477300	-69.427277	-63.608208	204.888344	299.013758	201.029487	0.000000	300.000000	200.000000	0.000000	7.782600	11.261880	2232.514954	2298.344760	2201.799923	-1373.287475				-505.000000	200.000000	0.000000	0.724440	0.893350	10.225020	-408.389398	874.450646	-57.954265
1082				900.000000	200.000000	0.000000	0.325090	0.608040	-1.824900	-101.487946	-123.141388	176.133871	298.989139	200.995517	0.000000	300.000000	200.000000	0.000000	7.507920	11.139800	2232.057190	2222.051158	2256.299921	-1348.873476				-505.000000	200.000000	0.000000	0.724440	-1.250690	11.011560	-653.878336	-451.995854	527.452028
1083				900.000000	200.000000	0.000000	0.425980	0.506700	-1.346950	-133.309683	-72.014863	204.851024	299.013421	200.940102	0.000000	300.000000	200.000000	0.000000	7.294280	11.139800	2231.752014	2098.074055	2201.799923	-1397.701475				-505.000000	200.000000	0.000000	0.905550	0.178670	8.651940	-220.128527	732.414526	881.258594
1084				900.000000	200.000000	0.000000	0.482030	0.596780	-1.824900	-93.910572	-104.274328	197.647751	299.028239	200.931396	0.000000	300.000000	200.000000	0.000000	7.111160	10.651480	2232.133484	2079.000654	2169.099924	-1379.390975				-505.000000	200.000000	0.000000	2.173320	2.680050	6.292320	394.305214	1188.221076	178.601798
1085				900.000000	200.000000	0.000000	0.313880	0.630560	-1.651100	-84.298395	-102.577515	193.034049	298.979372	200.974154	0.000000	300.000000	200.000000	0.000000	7.050120	10.468360	2232.057190	2174.367657	2278.099920	-1397.701475				-505.000000	200.000000	0.000000	0.362220	0.536010	-3.146160	-315.265734	1571.907863	-469.473093
1086				900.000000	200.000000	0.000000	0.336300	0.675600	-1.520750	-54.164893	-42.830356	202.691350	299.033420	200.956737	0.000000	300.000000	200.000000	0.000000	7.141680	10.071600	2232.820130	2136.220856	2158.199924	-1385.494475				-505.000000	200.000000	0.000000	-1.267770	-0.357340	2.359620	-253.065877	207.043486	587.203293
1087				900.000000	200.000000	0.000000	0.482030	0.585520	-1.824900	-58.189487	-68.812538	159.082717	299.072061	200.901612	0.000000	300.000000	200.000000	0.000000	7.355320	10.529400	2231.828308	2012.243752	2070.999928	-1287.838477				-505.000000	200.000000	0.000000	1.086660	-0.714680	6.292320	-621.821910	458.554825	351.699428
1088				900.000000	200.000000	0.000000	0.459610	0.585520	-1.346950	-73.776452	-73.399746	173.563905	299.033089	200.910065	0.000000	300.000000	200.000000	0.000000	7.874160	10.498880	2232.057190	2031.317153	2158.199924	-1379.390975				-505.000000	200.000000	0.000000	-1.992210	0.536010	10.225020	-1240.724054	1303.975142	176.900346
1089				900.000000	200.000000	0.000000	0.392350	0.540480	-1.781450	-96.183992	-19.566195	154.314418	299.027840	200.918956	0.000000	300.000000	200.000000	0.000000	7.538440	10.895640	2231.217956	2050.390553	2169.099924	-1342.769976				-505.000000	200.000000	0.000000	1.267770	1.608030	-0.786540	-597.657040	1117.163734	588.865586
1090				900.000000	200.000000	0.000000	0.358720	0.596780	-1.477300	-97.570989	-43.794020	168.859579	299.013151	201.000200	0.000000	300.000000	200.000000	0.000000	7.507920	11.017720	2231.141662	2231.587858	2201.799923	-1470.943473				-505.000000	200.000000	0.000000	0.905550	-0.178670	7.865400	-241.814093	335.450930	352.222590
1091				900.000000	200.000000	0.000000	0.381140	0.630560	-1.694550	-64.240758	-79.977023	171.277427	299.008672	200.982699	0.000000	300.000000	200.000000	0.000000	7.385840	11.292400	2232.057190	2193.441057	2212.699923	-1306.148976				-505.000000	200.000000	0.000000	5.071080	1.786700	1.573080	-818.288952	-1236.333937	118.778089
1092				900.000000	200.000000	0.000000	0.515660	0.472920	-1.260050	-94.405412	-222.701830	166.172139	298.969323	200.935957	0.000000	300.000000	200.000000	0.000000	7.630000	11.231360	2231.446838	2088.537354	2299.899920	-1391.597975				-505.000000	200.000000	0.000000	-0.362220	-1.072020	14.157719	-295.367316	936.472306	-294.708863
1093				900.000000	200.000000	0.000000	0.369930	0.585520	-1.607650	-70.026007	-89.728152	183.295454	298.930757	200.926965	0.000000	300.000000	200.000000	0.000000	7.965720	11.048240	2232.514954	2069.463954	2387.099916	-1373.287475				-505.000000	200.000000	0.000000	-1.448880	-0.178670	3.932700	-126.312708	83.939592	411.155043
1094				900.000000	200.000000	0.000000	0.347510	0.574260	-1.607650	-106.674466	-68.541017	151.982628	298.979163	201.008542	0.000000	300.000000	200.000000	0.000000	7.446880	11.536560	2231.599426	2250.661259	2278.099920	-1391.597975				-505.000000	200.000000	0.000000	0.543330	-0.178670	0.786540	-126.564400	-961.613374	58.531074
1095				900.000000	200.000000	0.000000	0.448400	0.551740	-1.086250	-111.082199	-78.246539	159.086142	299.023189	200.965741	0.000000	300.000000	200.000000	0.000000	6.958560	10.529400	2231.752014	2155.294256	2179.999924	-1318.355976				-505.000000	200.000000	0.000000	1.267770	1.250690	6.292320	76.182637	1508.155918	-175.146813
1096				900.000000	200.000000	0.000000	0.347510	0.630560	-1.824900	-92.519512	-103.800764	144.806006	299.091504	200.893158	0.000000	300.000000	200.000000	0.000000	7.019600	10.529400	2231.599426	1993.170352	2027.399929	-1336.666476				-505.000000	200.000000	0.000000	0.724440	-0.357340	2.359620	-600.513883	351.634881	-529.093959
1097				900.000000	200.000000	0.000000	0.403560	0.653080	-1.477300	-103.293615	-106.432171	156.817183	299.014028	200.948065	0.000000	300.000000	200.000000	0.000000	7.599480	10.376800	2233.125306	2117.147455	2201.799923	-1385.494475				-505.000000	200.000000	0.000000	0.543330	1.429360	10.225020	-375.955433	222.559575	177.545292
1098				900.000000	200.000000	0.000000	0.403560	0.743160	-1.607650	-95.698633	0.074423	168.949258	299.023389	200.961271	0.000000	300.000000	200.000000	0.000000	7.477400	9.430680	2232.209778	2145.757556	2179.999924	-1428.218974				-505.000000	200.000000	0.000000	0.724440	0.178670	7.865400	11.440554	876.689925	-469.841187
1099				900.000000	200.000000	0.000000	0.358720	0.619300	-0.999350	-63.984217	-29.040604	164.061202	299.018271	201.012781	0.000000	300.000000	200.000000	0.000000	7.507920	9.980040	2231.675720	2260.197959	2190.899923	-1409.908474				-505.000000	200.000000	0.000000	2.354430	-0.714680	14.944259	-42.049746	2627.321500	351.598006
1100				900.000000	200.000000	0.000000	0.526870	0.709380	-1.520750	-80.917544	-116.535638	176.019073	299.047284	200.970346	0.000000	300.000000	200.000000	0.000000	7.355320	10.102120	2230.989074	2164.830956	2125.499926	-1300.045476				-505.000000	200.000000	0.000000	2.173320	1.072020	11.011560	-165.883149	255.752466	-821.573900
1101				900.000000	200.000000	0.000000	0.347510	0.641820	-1.260050	-55.285868	-84.062195	178.551720	299.003823	200.863037	0.000000	300.000000	200.000000	0.000000	7.477400	9.735880	2232.133484	1926.413450	2223.599922	-1379.390975				-505.000000	200.000000	0.000000	0.905550	0.178670	11.798100	-1146.404849	-65.991224	58.841213
1102				900.000000	200.000000	0.000000	0.515660	0.619300	-1.129700	-31.955018	-45.514108	166.308272	298.984290	200.939941	0.000000	300.000000	200.000000	0.000000	7.446880	10.926160	2232.133484	2098.074055	2267.199921	-1440.425974				-505.000000	200.000000	0.000000	-0.905550	-0.178670	2.359620	-473.886560	-80.014459	176.135182
1103				900.000000	200.000000	0.000000	0.493240	0.686860	-1.477300	-53.656192	-115.191163	176.032971	299.052267	201.021537	0.000000	300.000000	200.000000	0.000000	7.630000	11.231360	2231.217956	2279.271359	2114.599926	-1409.908474				-505.000000	200.000000	0.000000	0.181110	-0.893350	-1.573080	61.633547	2111.654005	175.370018
1104				900.000000	200.000000	0.000000	0.313880	0.630560	-1.173150	-79.782708	-77.692158	173.756768	299.043052	200.948324	0.000000	300.000000	200.000000	0.000000	7.385840	11.292400	2232.514954	2117.147455	2136.399925	-1477.046973				-505.000000	200.000000	0.000000	0.000000	1.608030	4.719240	-481.400575	2514.351581	1.526021
1105				900.000000	200.000000	0.000000	0.369930	0.551740	-1.477300	-115.507857	-110.113258	151.938457	298.935021	200.940327	0.000000	300.000000	200.000000	0.000000	7.813120	11.536560	2231.217956	2098.074055	2376.199917	-1373.287475				-505.000000	200.000000	0.000000	-0.543330	-0.714680	9.438480	-969.018223	2542.749918	410.573926
1106				900.000000	200.000000	0.000000	0.280250	0.596780	-1.390400	-105.522021	-50.775383	190.627814	299.003551	200.944472	0.000000	300.000000	200.000000	0.000000	7.385840	10.620960	2231.523132	2107.610755	2223.599922	-1440.425974				-505.000000	200.000000	0.000000	1.448880	-1.429360	9.438480	-664.815504	301.081181	350.992219
1107				900.000000	200.000000	0.000000	0.358720	0.540480	-0.955900	-99.349252	-34.146983	159.168579	299.008571	201.004165	0.000000	300.000000	200.000000	0.000000	7.416360	10.926160	2231.828308	2241.124558	2212.699923	-1373.287475				-505.000000	200.000000	0.000000	3.984420	0.714680	7.865400	-1461.733506	1209.708576	-822.057904
1108				900.000000	200.000000	0.000000	0.302670	0.653080	-1.433850	-46.961178	-61.790170	173.789326	299.072156	200.948518	0.000000	300.000000	200.000000	0.000000	7.141680	10.712520	2232.057190	2117.147455	2070.999928	-1293.941977				-505.000000	200.000000	0.000000	2.354430	1.429360	1.573080	549.880427	651.460640	-175.064188
1109				900.000000	200.000000	0.000000	0.459610	0.484180	-1.303500	-118.109921	-98.770004	168.650338	299.023156	200.935861	0.000000	300.000000	200.000000	0.000000	7.172200	10.651480	2231.675720	2088.537354	2179.999924	-1354.976975				-505.000000	200.000000	0.000000	0.543330	0.536010	5.505780	727.770439	-1628.941969	-117.022990
1110				900.000000	200.000000	0.000000	0.291460	0.641820	-0.999350	-139.446918	-97.194417	178.609788	299.081798	200.931555	0.000000	300.000000	200.000000	0.000000	7.294280	10.254720	2231.752014	2079.000654	2049.199928	-1354.976975				-505.000000	200.000000	0.000000	1.267770	1.608030	3.146160	97.553588	715.721580	-292.295894
1111				900.000000	200.000000	0.000000	0.470820	0.619300	-1.303500	-76.360907	-114.429542	195.270648	299.121020	200.965576	0.000000	300.000000	200.000000	0.000000	7.416360	9.888480	2232.133484	2155.294256	1961.999931	-1336.666476				-505.000000	200.000000	0.000000	-0.543330	-1.072020	0.000000	398.396078	-762.543148	-412.182571
1112				900.000000	200.000000	0.000000	0.358720	0.720640	-1.824900	-84.789487	-73.866572	171.384428	299.033486	200.982296	0.000000	300.000000	200.000000	0.000000	7.813120	10.285240	2232.972718	2193.441057	2158.199924	-1324.459476				-505.000000	200.000000	0.000000	1.448880	-0.357340	6.292320	1368.672765	701.776909	352.009566
1113				900.000000	200.000000	0.000000	0.313880	0.653080	-2.215950	-79.935675	-86.854294	173.777712	299.042398	200.991719	0.000000	300.000000	200.000000	0.000000	7.477400	10.773560	2230.989074	2212.514458	2136.399925	-1367.183975				-505.000000	200.000000	0.000000	1.992210	0.714680	13.371180	-534.765029	794.752182	-58.225244
1114				900.000000	200.000000	0.000000	0.302670	0.743160	-1.346950	-75.325897	-82.134867	176.282760	298.945441	200.973921	0.000000	300.000000	200.000000	0.000000	7.691040	10.956680	2232.591248	2174.367657	2354.399918	-1397.701475				-505.000000	200.000000	0.000000	-0.362220	1.429360	2.359620	-260.768663	682.528688	-116.102757
1115				900.000000	200.000000	0.000000	0.381140	0.653080	-1.086250	-98.867957	-75.476772	147.201770	299.009045	200.935349	0.000000	300.000000	200.000000	0.000000	7.935200	11.414480	2232.896424	2088.537354	2212.699923	-1391.597975				-505.000000	200.000000	0.000000	1.629990	2.322710	-3.146160	-670.416525	964.915075	-291.646641
1116				900.000000	200.000000	0.000000	0.392350	0.619300	-1.868350	-60.863971	-115.738807	156.797381	299.042431	200.948940	0.000000	300.000000	200.000000	0.000000	7.324800	11.231360	2231.065368	2117.147455	2136.399925	-1416.011974				-505.000000	200.000000	0.000000	-1.086660	0.178670	7.865400	-567.639456	853.709572	-352.208101
1117				900.000000	200.000000	0.000000	0.437190	0.574260	-2.129050	-139.378878	-137.606747	175.986320	299.002971	200.983506	0.000000	300.000000	200.000000	0.000000	7.660520	10.895640	2230.226134	2193.441057	2223.599922	-1428.218974				-505.000000	200.000000	0.000000	-0.724440	0.714680	14.157719	-534.702105	-765.019858	-704.192997
1118				900.000000	200.000000	0.000000	0.280250	0.653080	-1.390400	-79.080406	-106.501052	200.318814	299.018473	200.974121	0.000000	300.000000	200.000000	0.000000	7.813120	10.163160	2232.133484	2174.367657	2190.899923	-1416.011974				-505.000000	200.000000	0.000000	2.354430	0.714680	11.011560	-1461.481813	1437.923567	470.442666
1119				900.000000	200.000000	0.000000	0.414770	0.439140	-1.651100	-136.406903	-51.006495	175.883886	299.018473	200.974121	0.000000	300.000000	200.000000	0.000000	7.691040	10.773560	2232.133484	2174.367657	2190.899923	-1373.287475				-505.000000	200.000000	0.000000	2.535540	0.357340	9.438480	-672.518290	1295.887447	705.065456
1120				900.000000	200.000000	0.000000	0.448400	0.664340	-1.564200	-70.755715	-52.472196	209.793723	299.101303	200.965774	0.000000	300.000000	200.000000	0.000000	6.989080	10.285240	2231.675720	2155.294256	2005.599930	-1336.666476				-505.000000	200.000000	0.000000	2.354430	-0.178670	2.359620	-358.070558	253.004192	-294.078406
1121				900.000000	200.000000	0.000000	0.369930	0.506700	-1.781450	-77.472401	-84.500548	161.535210	299.062165	200.991482	0.000000	300.000000	200.000000	0.000000	7.355320	10.743040	2231.523132	2212.514458	2092.799927	-1373.287475				-505.000000	200.000000	0.000000	1.629990	0.893350	9.438480	-61.004315	-107.587806	588.158377
1122				900.000000	200.000000	0.000000	0.549290	0.596780	-1.651100	-65.586804	-97.073789	156.613848	299.028438	200.931205	0.000000	300.000000	200.000000	0.000000	7.599480	9.674840	2232.591248	2079.000654	2169.099924	-1379.390975				-505.000000	200.000000	0.000000	1.992210	-1.429360	4.719240	-665.193043	-1053.017230	174.716457
1123				900.000000	200.000000	0.000000	0.414770	0.709380	-1.042800	-96.504509	-56.638184	168.906229	298.999145	200.879946	0.000000	300.000000	200.000000	0.000000	7.263760	9.766400	2232.591248	1964.560251	2234.499922	-1281.734977				-505.000000	200.000000	0.000000	1.811100	0.536010	14.157719	1191.726601	804.964721	176.596081
1124				900.000000	200.000000	0.000000	0.325090	0.563000	-1.911800	-87.350601	-77.466842	176.091984	299.013320	200.970114	0.000000	300.000000	200.000000	0.000000	7.446880	11.109280	2231.523132	2164.830956	2201.799923	-1361.080475				-505.000000	200.000000	0.000000	1.629990	-1.429360	9.438480	145.896509	-107.587806	-295.207355
1125				900.000000	200.000000	0.000000	0.392350	0.529220	-1.390400	-72.119370	-45.259721	161.532927	298.964757	200.982666	0.000000	300.000000	200.000000	0.000000	7.080640	11.475520	2232.133484	2193.441057	2310.799919	-1342.769976				-505.000000	200.000000	0.000000	-0.724440	0.178670	14.157719	11.943939	-1295.299887	-704.701671
1126				900.000000	200.000000	0.000000	0.313880	0.506700	-1.260050	-88.993822	-108.007161	135.087017	298.979616	200.935477	0.000000	300.000000	200.000000	0.000000	7.324800	11.231360	2232.591248	2088.537354	2278.099920	-1354.976975				-505.000000	200.000000	0.000000	-1.267770	-0.893350	6.292320	62.262779	1529.011427	880.415112
1127				900.000000	200.000000	0.000000	0.313880	0.551740	-1.433850	-59.175420	-72.383737	132.719244	299.072156	200.961336	0.000000	300.000000	200.000000	0.000000	7.477400	11.017720	2232.057190	2145.757556	2070.999928	-1318.355976				-505.000000	200.000000	0.000000	-0.181110	0.893350	6.292320	-61.256008	4.987554	-410.346413
1128				900.000000	200.000000	0.000000	0.369930	0.641820	-1.260050	-35.183217	-64.721571	185.757473	299.013691	200.956933	0.000000	300.000000	200.000000	0.000000	7.416360	10.743040	2232.362366	2136.220856	2201.799923	-1409.908474				-505.000000	200.000000	0.000000	0.000000	-0.178670	0.786540	-821.460412	1192.383639	-411.378248
1129				900.000000	200.000000	0.000000	0.392350	0.608040	-1.520750	-56.947014	-80.600285	139.919288	299.135374	200.880428	0.000000	300.000000	200.000000	0.000000	7.385840	10.773560	2231.370544	1964.560251	1929.299932	-1379.390975				-505.000000	200.000000	0.000000	0.362220	1.608030	6.292320	-1871.066752	1032.670716	118.985240
1130				900.000000	200.000000	0.000000	0.313880	0.664340	-1.390400	-54.493537	-97.753996	168.968864	298.969605	200.910065	0.000000	300.000000	200.000000	0.000000	7.630000	10.529400	2232.057190	2031.317153	2299.899920	-1354.976975				-505.000000	200.000000	0.000000	-0.362220	0.714680	7.865400	-419.389489	412.163689	-175.525087
1131				900.000000	200.000000	0.000000	0.224200	0.731900	-1.390400	-99.957779	-83.929033	188.401884	298.949820	200.970114	0.000000	300.000000	200.000000	0.000000	7.324800	10.712520	2231.523132	2164.830956	2343.499918	-1409.908474				-505.000000	200.000000	0.000000	0.724440	-0.357340	6.292320	-484.383265	1010.752785	234.579324
1132				900.000000	200.000000	0.000000	0.403560	0.574260	-1.564200	-86.526800	-111.417324	178.430821	299.081986	200.961271	0.000000	300.000000	200.000000	0.000000	7.172200	9.796920	2232.209778	2145.757556	2049.199928	-1342.769976				-505.000000	200.000000	0.000000	0.181110	0.000000	11.011560	232.512929	376.301086	-117.502686
1133				900.000000	200.000000	0.000000	0.403560	0.698120	-1.607650	-113.635501	-80.981096	176.136351	299.072061	200.969981	0.000000	300.000000	200.000000	0.000000	7.141680	10.865120	2231.828308	2164.830956	2070.999928	-1318.355976				-505.000000	200.000000	0.000000	1.811100	1.786700	3.146160	687.444919	682.844683	471.503480
1134				900.000000	200.000000	0.000000	0.369930	0.675600	-1.781450	-54.434978	-74.368608	178.559908	299.003823	200.884399	0.000000	300.000000	200.000000	0.000000	7.294280	9.583280	2232.133484	1974.096951	2223.599922	-1391.597975				-505.000000	200.000000	0.000000	3.078870	1.250690	0.000000	-387.584756	1404.537675	-410.268095
1135				900.000000	200.000000	0.000000	0.381140	0.563000	-1.303500	-78.679341	-44.878910	185.672557	299.013792	200.952563	0.000000	300.000000	200.000000	0.000000	7.080640	10.743040	2232.591248	2126.684155	2201.799923	-1409.908474				-505.000000	200.000000	0.000000	3.803310	0.714680	5.505780	1317.661770	1488.046835	294.094460
1136				900.000000	200.000000	0.000000	0.313880	0.788200	-1.477300	-109.790964	-107.805119	152.216433	299.023489	200.978260	0.000000	300.000000	200.000000	0.000000	7.568960	11.170320	2232.438660	2183.904357	2179.999924	-1312.252476				-505.000000	200.000000	0.000000	2.354430	1.429360	11.011560	434.819504	1040.213545	-233.808286
1137				900.000000	200.000000	0.000000	0.325090	0.799460	-1.260050	-76.937965	-83.138939	169.082912	298.979128	201.004303	0.000000	300.000000	200.000000	0.000000	7.050120	11.414480	2231.523132	2241.124558	2278.099920	-1409.908474				-505.000000	200.000000	0.000000	-0.724440	-1.429360	0.786540	-86.427650	1501.359516	-177.530803
1138				900.000000	200.000000	0.000000	0.403560	0.821980	-1.129700	-71.855018	-172.613048	185.890181	298.994057	200.974121	0.000000	300.000000	200.000000	0.000000	7.782600	11.567080	2232.133484	2174.367657	2245.399921	-1379.390975				-505.000000	200.000000	0.000000	0.181110	2.858720	3.146160	-1564.007189	516.335358	-408.510254
1139				900.000000	200.000000	0.000000	0.336300	0.630560	-1.564200	-92.249427	-12.394128	178.552861	298.998495	201.017297	0.000000	300.000000	200.000000	0.000000	7.660520	10.498880	2231.141662	2269.734659	2234.499922	-1342.769976				-505.000000	200.000000	0.000000	3.259980	0.536010	-0.786540	-1473.236983	-1522.215025	-528.449013
1140				900.000000	200.000000	0.000000	0.291460	0.551740	-1.390400	-107.376768	-66.434920	161.658392	299.106371	200.922851	0.000000	300.000000	200.000000	0.000000	7.691040	10.926160	2232.133484	2059.927254	1994.699930	-1373.287475				-505.000000	200.000000	0.000000	1.629990	0.536010	11.798100	496.641820	-1037.817137	235.354669
1141				900.000000	200.000000	0.000000	0.336300	0.698120	-1.694550	-121.766590	-78.130512	159.338411	299.037775	200.948713	0.000000	300.000000	200.000000	0.000000	7.263760	10.620960	2231.599426	2117.147455	2147.299925	-1409.908474				-505.000000	200.000000	0.000000	2.897760	1.608030	-0.786540	-134.393032	1548.813074	177.526496
1142				900.000000	200.000000	0.000000	0.470820	0.686860	-1.738000	-78.049459	-139.355307	156.778917	299.003414	200.961698	0.000000	300.000000	200.000000	0.000000	7.477400	11.292400	2231.217956	2145.757556	2223.599922	-1403.804975				-505.000000	200.000000	0.000000	1.267770	0.357340	9.438480	254.009725	-350.809890	352.702286
1143				900.000000	200.000000	0.000000	0.381140	0.517960	-1.433850	-92.730722	-125.813204	183.221009	299.042791	200.999858	0.000000	300.000000	200.000000	0.000000	7.996240	10.712520	2231.904602	2231.587858	2136.399925	-1403.804975				-505.000000	200.000000	0.000000	1.448880	1.250690	18.876959	1582.797433	2148.104166	-880.090486
1144				900.000000	200.000000	0.000000	0.369930	0.517960	-1.390400	-68.562526	-155.787804	149.497382	299.018473	200.957031	0.000000	300.000000	200.000000	0.000000	7.599480	9.766400	2232.133484	2136.220856	2190.899923	-1330.562976				-505.000000	200.000000	0.000000	-1.811100	0.536010	5.505780	496.138435	1430.064743	-469.299228
1145				900.000000	200.000000	0.000000	0.325090	0.596780	-1.998700	-57.905857	-67.254085	164.075099	299.003619	200.931587	0.000000	300.000000	200.000000	0.000000	7.538440	10.743040	2231.675720	2079.000654	2223.599922	-1336.666476				-505.000000	200.000000	0.000000	-0.181110	1.250690	11.011560	-1197.415845	663.359032	-57.542705
1146				900.000000	200.000000	0.000000	0.504450	0.574260	-2.215950	-83.181483	-59.240177	168.687659	299.033354	200.918359	0.000000	300.000000	200.000000	0.000000	7.324800	11.445000	2232.667542	2050.390553	2158.199924	-1354.976975				-505.000000	200.000000	0.000000	2.535540	-2.858720	3.932700	-520.114536	2229.102483	467.037021
1147				900.000000	200.000000	0.000000	0.190570	0.574260	-1.173150	-70.039552	-72.614252	164.193518	299.067910	200.832589	0.000000	300.000000	200.000000	0.000000	7.294280	11.017720	2233.583070	1859.656549	2081.899927	-1397.701475				-505.000000	200.000000	0.000000	2.173320	0.714680	4.719240	275.254830	261.723878	-293.216128
1148				900.000000	200.000000	0.000000	0.470820	0.540480	-0.999350	-87.332676	-129.910311	166.281424	299.003619	200.901674	0.000000	300.000000	200.000000	0.000000	7.782600	11.048240	2231.675720	2012.243752	2223.599922	-1416.011974				-505.000000	200.000000	0.000000	1.448880	2.858720	4.719240	520.806691	-92.150282	-349.867577
1149				900.000000	200.000000	0.000000	0.325090	0.574260	-1.173150	-94.162733	-47.757967	149.596195	298.998598	200.995823	0.000000	300.000000	200.000000	0.000000	7.233240	11.261880	2231.370544	2222.051158	2234.499922	-1391.597975				-505.000000	200.000000	0.000000	-1.086660	0.357340	3.932700	-325.510746	857.441705	176.658344
1150				900.000000	200.000000	0.000000	0.470820	0.517960	-1.998700	-45.069544	-88.453156	159.031500	298.984117	201.008473	0.000000	300.000000	200.000000	0.000000	7.874160	10.834600	2231.752014	2250.661259	2267.199921	-1318.355976				-505.000000	200.000000	0.000000	-1.448880	0.000000	1.573080	-115.690155	-576.671166	58.860009
1151				900.000000	200.000000	0.000000	0.381140	0.641820	-1.260050	-107.552761	-100.644988	171.287899	298.998769	200.901643	0.000000	300.000000	200.000000	0.000000	7.782600	10.651480	2231.752014	2012.243752	2234.499922	-1428.218974				-505.000000	200.000000	0.000000	0.181110	2.501380	5.505780	-79.833038	1309.516123	178.591617
1152				900.000000	200.000000	0.000000	0.325090	0.529220	-1.129700	-104.013526	-47.798375	173.650909	298.993678	200.970213	0.000000	300.000000	200.000000	0.000000	7.355320	10.590440	2231.294250	2164.830956	2245.399921	-1397.701475				-505.000000	200.000000	0.000000	1.811100	-0.178670	5.505780	-357.818865	2138.875485	-0.314446
1153				900.000000	200.000000	0.000000	0.493240	0.641820	-1.738000	-79.904206	-54.157073	166.352443	298.940269	200.987006	0.000000	300.000000	200.000000	0.000000	7.111160	10.132640	2231.980896	2202.977757	2365.299917	-1361.080475				-505.000000	200.000000	0.000000	0.000000	0.357340	14.157719	138.571263	-146.005683	176.571412
1154				900.000000	200.000000	0.000000	0.369930	0.664340	-1.738000	-66.915242	-59.211107	164.091476	299.081452	200.927631	0.000000	300.000000	200.000000	0.000000	7.172200	10.956680	2230.912780	2069.463954	2049.199928	-1409.908474				-505.000000	200.000000	0.000000	-0.543330	-0.178670	17.303879	-704.323023	-911.534536	528.570797
1155				900.000000	200.000000	0.000000	0.347510	0.675600	-1.607650	-70.337043	-134.398626	176.173475	299.032924	200.871761	0.000000	300.000000	200.000000	0.000000	7.630000	10.041080	2231.675720	1945.486851	2158.199924	-1403.804975				-505.000000	200.000000	0.000000	3.078870	1.072020	17.303879	-165.379764	327.556235	-351.693555
1156				900.000000	200.000000	0.000000	0.358720	0.596780	-1.564200	-81.578896	-74.109023	127.895357	298.965111	200.926807	0.000000	300.000000	200.000000	0.000000	7.874160	10.895640	2232.896424	2069.463954	2310.799919	-1379.390975				-505.000000	200.000000	0.000000	-0.724440	0.893350	6.292320	749.456005	833.284494	59.649843
1157				900.000000	200.000000	0.000000	0.526870	0.596780	-1.955250	-118.168796	-126.263493	178.324016	299.013286	200.918861	0.000000	300.000000	200.000000	0.000000	7.630000	10.956680	2231.446838	2050.390553	2201.799923	-1354.976975				-505.000000	200.000000	0.000000	2.897760	1.250690	2.359620	-155.763983	-575.292749	470.907873
1158				900.000000	200.000000	0.000000	0.381140	0.585520	-1.390400	-130.108889	-85.325853	190.512821	299.032759	200.965939	0.000000	300.000000	200.000000	0.000000	7.202720	10.895640	2231.294250	2155.294256	2158.199924	-1342.769976				-505.000000	200.000000	0.000000	2.354430	-0.714680	7.865400	768.095959	2501.469331	-412.075276
1159				900.000000	200.000000	0.000000	0.358720	0.754420	-1.346950	-70.841680	-114.838825	159.367543	298.989588	200.939556	0.000000	300.000000	200.000000	0.000000	7.446880	11.506040	2233.049012	2098.074055	2256.299921	-1416.011974				-505.000000	200.000000	0.000000	0.181110	0.178670	3.146160	-220.568989	1576.895417	470.107858
1160				900.000000	200.000000	0.000000	0.325090	0.596780	-1.260050	-113.428039	-52.743119	183.352380	298.944972	200.923072	0.000000	300.000000	200.000000	0.000000	7.843640	10.468360	2231.599426	2059.927254	2354.399918	-1409.908474				-505.000000	200.000000	0.000000	1.992210	-1.429360	6.292320	-1359.963208	934.040027	350.948753
1161				900.000000	200.000000	0.000000	0.482030	0.596780	-1.651100	-29.402032	-79.106112	209.696051	299.042922	201.021083	0.000000	300.000000	200.000000	0.000000	7.813120	11.109280	2232.209778	2279.271359	2136.399925	-1361.080475				-505.000000	200.000000	0.000000	-0.724440	-0.178670	7.078860	-10.245013	302.258039	117.376595
1162				900.000000	200.000000	0.000000	0.470820	0.686860	-1.564200	-21.581979	2.330218	156.778917	299.013286	201.051348	0.000000	300.000000	200.000000	0.000000	7.141680	10.682000	2231.446838	2346.028261	2201.799923	-1306.148976				-505.000000	200.000000	0.000000	0.181110	-0.714680	17.303879	305.587029	237.759668	-235.669115
1163				900.000000	200.000000	0.000000	0.291460	0.574260	-1.738000	-58.563145	-81.309562	178.546957	299.046925	200.945053	0.000000	300.000000	200.000000	0.000000	7.782600	10.682000	2230.149840	2107.610755	2125.499926	-1464.839973				-505.000000	200.000000	0.000000	0.362220	-0.357340	6.292320	-252.751261	369.820680	-352.832685
1164				900.000000	200.000000	0.000000	0.358720	0.743160	-1.303500	-91.363004	-79.417444	173.815032	299.017969	200.923325	0.000000	300.000000	200.000000	0.000000	7.538440	10.468360	2230.989074	2059.927254	2190.899923	-1391.597975				-505.000000	200.000000	0.000000	1.448880	-0.357340	16.517339	95.514746	1354.923402	-529.151914
1165				900.000000	200.000000	0.000000	0.381140	0.529220	-1.738000	-88.561604	-79.936615	151.905900	298.974664	200.939813	0.000000	300.000000	200.000000	0.000000	7.630000	9.735880	2232.438660	2098.074055	2288.999920	-1397.701475				-505.000000	200.000000	0.000000	-0.905550	-0.357340	14.944259	-1294.403123	173.182732	-293.987165
1166				900.000000	200.000000	0.000000	0.336300	0.653080	-1.173150	-70.814274	-114.077204	195.441426	299.061524	200.996437	0.000000	300.000000	200.000000	0.000000	7.752080	10.590440	2229.997252	2222.051158	2092.799927	-1342.769976				-505.000000	200.000000	0.000000	0.905550	-0.178670	-0.786540	-1748.114273	1536.791687	175.990294
1167				900.000000	200.000000	0.000000	0.381140	0.664340	-1.564200	-110.961017	-90.230189	147.212241	299.037742	200.982934	0.000000	300.000000	200.000000	0.000000	7.538440	9.613800	2231.523132	2193.441057	2147.299925	-1385.494475				-505.000000	200.000000	0.000000	2.173320	-0.714680	3.932700	-274.562674	395.040311	410.356594
1168				900.000000	200.000000	0.000000	0.280250	0.551740	-1.520750	-139.676053	-65.852067	154.441026	299.028106	200.952889	0.000000	300.000000	200.000000	0.000000	7.752080	10.865120	2231.828308	2126.684155	2169.099924	-1336.666476				-505.000000	200.000000	0.000000	0.362220	1.250690	-6.292320	-272.272140	-281.086534	177.390223
1169				900.000000	200.000000	0.000000	0.347510	0.540480	-1.651100	-128.213191	-159.688067	171.228493	298.979442	200.922820	0.000000	300.000000	200.000000	0.000000	7.630000	11.261880	2232.209778	2059.927254	2278.099920	-1385.494475				-505.000000	200.000000	0.000000	-0.724440	0.536010	9.438480	-1704.050985	1095.438803	118.054826
1170				900.000000	200.000000	0.000000	0.414770	0.596780	-1.781450	-85.824498	-81.281090	156.753210	299.003721	200.944310	0.000000	300.000000	200.000000	0.000000	7.233240	10.926160	2231.904602	2107.610755	2223.599922	-1348.873476				-505.000000	200.000000	0.000000	0.362220	2.680050	-1.573080	625.307986	1968.125032	354.978982
1171				900.000000	200.000000	0.000000	0.549290	0.698120	-1.564200	-65.344124	-157.946245	154.298434	299.068038	200.913588	0.000000	300.000000	200.000000	0.000000	7.050120	10.437840	2233.888246	2040.853853	2081.899927	-1391.597975				-505.000000	200.000000	0.000000	1.267770	-3.216060	7.078860	-657.301488	-878.850640	-3.153463
1172				900.000000	200.000000	0.000000	0.403560	0.653080	-1.260050	-62.863242	-40.776604	178.504124	299.096851	200.956769	0.000000	300.000000	200.000000	0.000000	7.568960	10.956680	2232.743836	2136.220856	2016.499929	-1434.322474				-505.000000	200.000000	0.000000	-0.362220	1.786700	14.157719	109.245834	8.482255	295.445049
1173				900.000000	200.000000	0.000000	0.392350	0.731900	-1.564200	-116.219957	-75.493907	161.721419	298.984151	200.931524	0.000000	300.000000	200.000000	0.000000	7.965720	10.193680	2231.828308	2079.000654	2267.199921	-1361.080475				-505.000000	200.000000	0.000000	1.992210	0.357340	7.865400	-325.196130	137.127130	-352.284853
1174				900.000000	200.000000	0.000000	0.470820	0.563000	-1.520750	-54.781231	-73.699740	173.531348	299.071998	200.974321	0.000000	300.000000	200.000000	0.000000	7.660520	11.200840	2231.675720	2174.367657	2070.999928	-1312.252476				-505.000000	200.000000	0.000000	0.724440	1.072020	5.505780	644.388402	348.649175	-234.017003
1175				900.000000	200.000000	0.000000	0.448400	0.709380	-1.651100	-77.032057	-113.183018	168.871388	299.013084	201.000268	0.000000	300.000000	200.000000	0.000000	7.538440	10.804080	2230.989074	2231.587858	2201.799923	-1385.494475				-505.000000	200.000000	0.000000	-0.543330	-0.893350	11.011560	-516.439691	1348.127000	-177.036619
1176				900.000000	200.000000	0.000000	0.358720	0.709380	-2.042150	-97.539836	-83.796470	171.373957	299.008740	200.944181	0.000000	300.000000	200.000000	0.000000	7.294280	10.682000	2232.209778	2107.610755	2212.699923	-1385.494475				-505.000000	200.000000	0.000000	2.354430	-0.178670	17.303879	-472.691019	-424.027947	58.386186
1177				900.000000	200.000000	0.000000	0.291460	0.664340	-1.738000	-107.120544	-40.781803	152.124470	299.023156	201.004234	0.000000	300.000000	200.000000	0.000000	7.446880	9.644320	2231.675720	2241.124558	2179.999924	-1446.529474				-505.000000	200.000000	0.000000	-0.543330	1.072020	9.438480	-1092.537011	554.199809	588.501800
1178				900.000000	200.000000	0.000000	0.246620	0.551740	-1.390400	-107.376768	-105.116169	185.801448	299.057377	200.952921	0.000000	300.000000	200.000000	0.000000	7.233240	11.048240	2231.752014	2126.684155	2103.699926	-1330.562976				-505.000000	200.000000	0.000000	3.078870	0.357340	3.932700	-441.326748	-322.604553	411.301497
1179				900.000000	200.000000	0.000000	0.392350	0.551740	-1.781450	-99.740836	-90.489774	168.782851	299.047642	200.927251	0.000000	300.000000	200.000000	0.000000	7.385840	11.414480	2231.828308	2069.463954	2125.499926	-1354.976975				-505.000000	200.000000	0.000000	3.078870	1.429360	10.225020	-375.955433	1527.404139	-175.122143
1180				900.000000	200.000000	0.000000	0.325090	0.563000	-1.390400	-58.666719	-113.413533	180.911304	299.023523	200.914150	0.000000	300.000000	200.000000	0.000000	7.477400	11.231360	2232.514954	2040.853853	2179.999924	-1361.080475				-505.000000	200.000000	0.000000	0.905550	1.608030	11.798100	-712.466271	66.578783	588.894563
1181				900.000000	200.000000	0.000000	0.358720	0.743160	-1.477300	-83.502000	-99.519690	166.586052	299.013758	200.918422	0.000000	300.000000	200.000000	0.000000	7.233240	11.048240	2232.514954	2050.390553	2201.799923	-1312.252476				-505.000000	200.000000	0.000000	1.448880	1.786700	7.078860	-586.216486	1098.740504	530.276556
1182				900.000000	200.000000	0.000000	0.414770	0.641820	-1.433850	-95.671227	-56.274508	161.614418	299.023089	200.944472	0.000000	300.000000	200.000000	0.000000	7.019600	10.865120	2231.523132	2107.610755	2179.999924	-1275.631477				-505.000000	200.000000	0.000000	2.716650	-0.357340	13.371180	905.975066	618.346312	-0.556448
1183				900.000000	200.000000	0.000000	0.504450	0.675600	-1.346950	-70.066957	-85.378197	144.685304	299.048162	200.931014	0.000000	300.000000	200.000000	0.000000	7.568960	11.078760	2233.049012	2079.000654	2125.499926	-1428.218974				-505.000000	200.000000	0.000000	0.543330	-2.322710	13.371180	-602.741495	-443.276168	-413.456409
1184				900.000000	200.000000	0.000000	0.425980	0.619300	-1.173150	-56.123214	-87.374406	168.810841	299.052234	200.927536	0.000000	300.000000	200.000000	0.000000	7.599480	10.804080	2231.141662	2069.463954	2114.599926	-1336.666476				-505.000000	200.000000	0.000000	2.354430	0.893350	10.225020	-1103.285409	1040.959971	-410.549256
1185				900.000000	200.000000	0.000000	0.403560	0.596780	-1.477300	-113.653110	-86.168291	185.680745	298.959874	200.927124	0.000000	300.000000	200.000000	0.000000	7.599480	10.743040	2232.133484	2069.463954	2321.699919	-1464.839973				-505.000000	200.000000	0.000000	2.173320	0.714680	4.719240	-882.905189	261.723878	-410.704325
1186				900.000000	200.000000	0.000000	0.459610	0.698120	-2.085600	-85.986946	-57.514892	166.439643	299.013320	200.944472	0.000000	300.000000	200.000000	0.000000	7.691040	10.712520	2231.523132	2107.610755	2201.799923	-1391.597975				-505.000000	200.000000	0.000000	0.724440	1.965370	6.292320	1161.771941	215.332741	765.480464
1187				900.000000	200.000000	0.000000	0.504450	0.563000	-1.477300	-30.613035	-85.256972	197.593108	299.052493	201.012746	0.000000	300.000000	200.000000	0.000000	7.477400	10.987200	2231.752014	2260.197959	2114.599926	-1312.252476				-505.000000	200.000000	0.000000	1.629990	2.501380	7.078860	499.372817	-503.058549	2.243410
1188				900.000000	200.000000	0.000000	0.392350	0.675600	-1.651100	-58.320466	-131.138759	192.994641	299.101057	200.961764	0.000000	300.000000	200.000000	0.000000	7.477400	10.743040	2231.065368	2145.757556	2005.599930	-1318.355976				-505.000000	200.000000	0.000000	0.181110	1.429360	9.438480	-28.570350	1438.353998	118.830171
1189				900.000000	200.000000	0.000000	0.291460	0.709380	-1.173150	-56.434249	-122.362632	156.985677	299.008672	200.965609	0.000000	300.000000	200.000000	0.000000	7.782600	10.987200	2232.057190	2155.294256	2212.699923	-1391.597975				-505.000000	200.000000	0.000000	1.267770	1.072020	11.798100	644.891787	-220.479162	0.915925
1190				900.000000	200.000000	0.000000	0.358720	0.664340	-1.694550	-107.075530	-68.921828	178.561050	299.042987	200.944117	0.000000	300.000000	200.000000	0.000000	7.294280	9.644320	2232.362366	2107.610755	2136.399925	-1440.425974				-505.000000	200.000000	0.000000	0.724440	-0.357340	4.719240	-1526.853129	1409.955660	58.347028
1191				900.000000	200.000000	0.000000	0.313880	0.664340	-1.607650	-38.636488	-122.881803	156.920563	298.979791	201.033547	0.000000	300.000000	200.000000	0.000000	7.263760	11.200840	2232.972718	2307.881460	2278.099920	-1361.080475				-505.000000	200.000000	0.000000	0.905550	0.000000	19.663499	233.205084	59.114519	-176.304740
1192				900.000000	200.000000	0.000000	0.347510	0.788200	-1.129700	-24.999716	-63.919540	178.687853	299.052526	200.965708	0.000000	300.000000	200.000000	0.000000	7.294280	11.536560	2231.828308	2155.294256	2114.599926	-1361.080475				-505.000000	200.000000	0.000000	-0.181110	-1.786700	8.651940	-1381.397082	798.168319	644.503996
1193				900.000000	200.000000	0.000000	0.235410	0.596780	-0.999350	-117.178484	-13.830758	176.216308	298.994263	200.986736	0.000000	300.000000	200.000000	0.000000	7.660520	11.353440	2232.591248	2202.977757	2245.399921	-1403.804975				-505.000000	200.000000	0.000000	-0.181110	-0.536010	11.011560	-842.265053	2651.909142	293.226309
1194				900.000000	200.000000	0.000000	0.336300	0.776940	-1.607650	-38.020150	-128.871028	157.002054	299.028372	200.973988	0.000000	300.000000	200.000000	0.000000	7.782600	10.437840	2232.438660	2174.367657	2169.099924	-1354.976975				-505.000000	200.000000	0.000000	0.905550	-1.072020	-3.146160	-760.015634	-184.379129	-588.530778
1195				900.000000	200.000000	0.000000	0.313880	0.630560	-1.346950	-116.147537	-97.794404	152.069827	298.999077	200.952628	0.000000	300.000000	200.000000	0.000000	7.385840	10.010560	2232.438660	2126.684155	2234.499922	-1373.287475				-505.000000	200.000000	0.000000	0.181110	1.072020	6.292320	65.371315	513.349652	470.955648
1196				900.000000	200.000000	0.000000	0.414770	0.675600	-1.303500	-49.919292	-81.725583	144.778212	299.003619	200.999961	0.000000	300.000000	200.000000	0.000000	7.355320	10.956680	2231.675720	2231.587858	2223.599922	-1312.252476				-505.000000	200.000000	0.000000	0.724440	1.429360	6.292320	434.441964	1938.742837	-351.166085
1197				900.000000	200.000000	0.000000	0.392350	0.574260	-1.651100	-86.616829	-136.204729	163.984474	298.984186	200.935765	0.000000	300.000000	200.000000	0.000000	7.630000	10.285240	2231.904602	2088.537354	2267.199921	-1324.459476				-505.000000	200.000000	0.000000	1.086660	0.536010	17.303879	381.266281	1376.094906	-410.786950
1198				900.000000	200.000000	0.000000	0.437190	0.686860	-1.738000	-70.008398	-77.178784	147.175117	298.984221	200.897278	0.000000	300.000000	200.000000	0.000000	7.355320	9.796920	2231.980896	2002.707052	2267.199921	-1342.769976				-505.000000	200.000000	0.000000	0.181110	1.786700	5.505780	456.001684	514.096079	177.913386
1199				900.000000	200.000000	0.000000	0.403560	0.630560	-1.477300	-80.097808	-76.036351	159.205899	298.969394	201.008542	0.000000	300.000000	200.000000	0.000000	7.813120	10.651480	2231.599426	2250.661259	2299.899920	-1428.218974				-505.000000	200.000000	0.000000	-0.543330	0.893350	9.438480	-61.004315	23.919779	-762.782027
1200				900.000000	200.000000	0.000000	0.459610	0.608040	-1.129700	-52.521356	-129.327458	151.897908	299.004027	200.935477	0.000000	300.000000	200.000000	0.000000	7.813120	10.468360	2232.591248	2088.537354	2223.599922	-1385.494475				-505.000000	200.000000	0.000000	0.724440	-0.178670	5.505780	-589.450869	3132.619329	-0.227513
1201				900.000000	200.000000	0.000000	0.392350	0.608040	-1.738000	-45.110494	-75.332273	188.112490	298.984394	200.935573	0.000000	300.000000	200.000000	0.000000	7.172200	11.353440	2232.362366	2088.537354	2267.199921	-1416.011974				-505.000000	200.000000	0.000000	0.000000	-0.536010	17.303879	-841.761668	-16.421382	880.652806
1202				900.000000	200.000000	0.000000	0.425980	0.439140	-1.824900	-36.073704	-66.504399	159.004652	299.028505	200.922599	0.000000	300.000000	200.000000	0.000000	7.691040	11.261880	2232.743836	2059.927254	2169.099924	-1361.080475				-505.000000	200.000000	0.000000	1.086660	-0.536010	2.359620	546.834814	-465.703094	-294.316100
1203				900.000000	200.000000	0.000000	0.313880	0.529220	-1.303500	-92.131992	-37.043173	164.023882	299.028239	200.991211	0.000000	300.000000	200.000000	0.000000	7.507920	11.628120	2232.133484	2212.514458	2169.099924	-1354.976975				-505.000000	200.000000	0.000000	0.724440	1.072020	4.719240	65.245469	1542.525667	529.656280
1204				900.000000	200.000000	0.000000	0.448400	0.720640	-1.216600	-80.138758	-52.795464	171.291520	299.057700	200.918422	0.000000	300.000000	200.000000	0.000000	7.416360	11.322920	2232.514954	2050.390553	2103.699926	-1385.494475				-505.000000	200.000000	0.000000	1.086660	0.536010	13.371180	149.319661	2307.817090	-469.531049
1205				900.000000	200.000000	0.000000	0.325090	0.506700	-0.999350	-72.641616	-108.711240	173.629965	299.037808	200.897401	0.000000	300.000000	200.000000	0.000000	7.202720	11.017720	2231.675720	2002.707052	2147.299925	-1397.701475				-505.000000	200.000000	0.000000	1.629990	0.357340	6.292320	22.126029	2414.228038	0.208716
1206				900.000000	200.000000	0.000000	0.381140	0.698120	-1.260050	-61.008495	-90.513048	161.701617	299.082488	200.849726	0.000000	300.000000	200.000000	0.000000	7.385840	10.651480	2233.430482	1897.803349	2049.199928	-1330.562976				-505.000000	200.000000	0.000000	1.629990	-0.714680	4.719240	-853.579761	-103.109248	-294.529124
1207				900.000000	200.000000	0.000000	0.403560	0.585520	-1.042800	-85.522943	-66.308497	149.525372	298.969605	200.931428	0.000000	300.000000	200.000000	0.000000	7.416360	10.437840	2232.057190	2079.000654	2299.899920	-1416.011974				-505.000000	200.000000	0.000000	0.362220	0.893350	15.730799	981.843087	-1097.406518	412.027502
[truncated: 7,793 more rows]
