# Supplementary material for: A Plyometric Warm-Up Protocol Improves Running Economy in Recreational Endurance Athletes
Source: Front Physiol. 2020 Mar 12;11:197. doi: 10.3389/fphys.2020.00197 (PMC7080849; doi:10.3389/fphys.2020.00197)
Supplement: Supplementary file 1 [file Data_Sheet_1.zip › Datasheet 1/Force plate data -leg stiffness/10/10 Control .csv]

FORCE PLATES
600.000000	Hz
	Corner 1			Corner 2			Corner 3			Corner 4
Plate#	X	Y	Z	X	Y	Z	X	Y	Z	X	Y	Z
1	1200.000000	400.000000	0.000000	1200.000000	0.000000	0.000000	600.000000	0.000000	0.000000	600.000000	400.000000	0.000000
2	600.000000	400.000000	0.000000	600.000000	0.000000	0.000000	0.000000	0.000000	0.000000	0.000000	400.000000	0.000000
3	-55.000000	500.000000	0.000000	-55.000000	-100.000000	0.000000	-955.000000	-100.000000	0.000000	-955.000000	500.000000	0.000000
	Force Plate 1												Force Plate 2												Force Plate 3
Sample #	COP:X	COP:Y	COP:Z	Ref:X	Ref:Y	Ref:Z	Force:X	Force:Y	Force:Z	Moment:X	Moment:Y	Moment:Z	COP:X	COP:Y	COP:Z	Ref:X	Ref:Y	Ref:Z	Force:X	Force:Y	Force:Z	Moment:X	Moment:Y	Moment:Z	COP:X	COP:Y	COP:Z	Ref:X	Ref:Y	Ref:Z	Force:X	Force:Y	Force:Z	Moment:X	Moment:Y	Moment:Z
Units:	mm	mm	mm	mm	mm	mm	N	N	N	Nmm	Nmm	Nmm	mm	mm	mm	mm	mm	mm	N	N	N	Nmm	Nmm	Nmm	mm	mm	mm	mm	mm	mm	N	N	N	Nmm	Nmm	Nmm
1				900.000000	200.000000	0.000000	0.381140	0.709380	-1.477300	-80.872530	-70.047126	176.170050	298.998769	200.965741	0.000000	300.000000	200.000000	0.000000	7.691040	11.200840	2231.752014	2155.294256	2234.499922	-1391.597975				-505.000000	200.000000	0.000000	-0.362220	-0.536010	15.730799	-494.439509	-788.430642	-294.200189
2				900.000000	200.000000	0.000000	0.369930	0.664340	-1.390400	-82.637249	-110.194075	168.910796	298.988655	201.034466	0.000000	300.000000	200.000000	0.000000	7.324800	10.682000	2230.989074	2307.881460	2256.299921	-1385.494475				-505.000000	200.000000	0.000000	-0.724440	0.536010	6.292320	-1241.038670	170.434458	-351.897963
3				900.000000	200.000000	0.000000	0.313880	0.574260	-1.781450	-50.567099	-87.258379	173.704409	299.023055	200.970147	0.000000	300.000000	200.000000	0.000000	7.538440	10.529400	2231.446838	2164.830956	2179.999924	-1391.597975				-505.000000	200.000000	0.000000	-1.448880	-0.357340	5.505780	94.633821	612.726768	-705.152389
4				900.000000	200.000000	0.000000	0.257830	0.653080	-1.303500	-58.887726	-70.196824	166.606799	299.028073	200.957195	0.000000	300.000000	200.000000	0.000000	7.477400	9.949520	2231.752014	2136.220856	2169.099924	-1379.390975				-505.000000	200.000000	0.000000	1.448880	-1.250690	10.225020	-1348.837271	-495.085289	-236.279210
5				900.000000	200.000000	0.000000	0.313880	0.675600	-1.694550	-90.529722	-26.547557	156.931035	298.969006	200.940520	0.000000	300.000000	200.000000	0.000000	7.874160	9.796920	2230.760192	2098.074055	2299.899920	-1354.976975				-505.000000	200.000000	0.000000	0.000000	-0.178670	9.438480	-473.320251	1184.172949	-176.401854
6				900.000000	200.000000	0.000000	0.381140	0.675600	-1.173150	-85.969021	-141.253565	171.319314	299.052558	200.999858	0.000000	300.000000	200.000000	0.000000	7.294280	9.796920	2231.904602	2231.587858	2114.599926	-1361.080475				-505.000000	200.000000	0.000000	1.086660	-1.965370	5.505780	-1045.012091	326.731244	233.024326
7				900.000000	200.000000	0.000000	0.482030	0.506700	-1.651100	-53.214177	-104.435962	187.925336	299.028438	200.995279	0.000000	300.000000	200.000000	0.000000	7.263760	10.010560	2232.591248	2222.051158	2169.099924	-1422.115474				-505.000000	200.000000	0.000000	0.362220	-1.608030	0.786540	-213.054973	905.325694	-412.763689
8				900.000000	200.000000	0.000000	0.425980	0.675600	-1.303500	-29.816641	-61.923331	197.779121	298.965076	200.999448	0.000000	300.000000	200.000000	0.000000	7.416360	11.017720	2232.820130	2231.587858	2310.799919	-1379.390975				-505.000000	200.000000	0.000000	3.441090	0.000000	2.359620	-578.891240	1778.090487	-763.948570
9				900.000000	200.000000	0.000000	0.437190	0.630560	-1.651100	-44.093092	-138.051240	147.122758	299.018473	200.918579	0.000000	300.000000	200.000000	0.000000	7.233240	10.926160	2232.133484	2050.390553	2190.899923	-1336.666476				-505.000000	200.000000	0.000000	1.267770	0.178670	1.573080	10.937168	2042.914506	58.812235
10				900.000000	200.000000	0.000000	0.381140	0.574260	-1.564200	-86.526800	-85.164219	188.092689	299.033122	200.974121	0.000000	300.000000	200.000000	0.000000	7.538440	10.895640	2232.133484	2174.367657	2158.199924	-1293.941977				-505.000000	200.000000	0.000000	1.629990	-0.178670	11.798100	-125.683476	287.882936	-352.764549
11				900.000000	200.000000	0.000000	0.381140	0.551740	-1.477300	-115.507857	-70.047126	154.336504	299.052688	200.939909	0.000000	300.000000	200.000000	0.000000	7.172200	11.139800	2232.209778	2098.074055	2114.599926	-1367.183975				-505.000000	200.000000	0.000000	2.173320	-1.072020	12.584640	-63.861159	121.689606	175.041083
12				900.000000	200.000000	0.000000	0.336300	0.540480	-1.173150	-115.656444	-103.945264	178.469087	299.047707	200.910096	0.000000	300.000000	200.000000	0.000000	7.599480	10.895640	2231.980896	2031.317153	2125.499926	-1354.976975				-505.000000	200.000000	0.000000	0.543330	0.536010	12.584640	265.072740	352.890303	-58.278892
13				900.000000	200.000000	0.000000	0.414770	0.416620	-1.260050	-92.703316	-71.634052	166.224302	298.930794	200.944020	0.000000	300.000000	200.000000	0.000000	7.782600	10.712520	2232.591248	2107.610755	2387.099916	-1391.597975				-505.000000	200.000000	0.000000	1.811100	1.429360	2.359620	-260.768663	-111.828934	412.420265
14				900.000000	200.000000	0.000000	0.392350	0.720640	-1.738000	-112.843170	-105.728092	178.578568	298.940196	200.969981	0.000000	300.000000	200.000000	0.000000	7.446880	10.376800	2231.828308	2164.830956	2365.299917	-1385.494475				-505.000000	200.000000	0.000000	1.811100	2.501380	6.292320	846.757900	-248.131074	237.205316
15				900.000000	200.000000	0.000000	0.381140	0.619300	-1.520750	-88.647569	-105.468507	183.315256	299.013218	200.944569	0.000000	300.000000	200.000000	0.000000	7.263760	11.170320	2231.294250	2107.610755	2201.799923	-1348.873476				-505.000000	200.000000	0.000000	3.441090	-1.072020	12.584640	-527.125166	-352.733174	233.683760
16				900.000000	200.000000	0.000000	0.414770	0.506700	-1.433850	-109.276530	-112.000177	173.537057	299.013252	200.965906	0.000000	300.000000	200.000000	0.000000	7.599480	10.651480	2231.370544	2155.294256	2201.799923	-1385.494475				-505.000000	200.000000	0.000000	0.362220	0.000000	13.371180	116.885696	893.382871	117.459220
17				900.000000	200.000000	0.000000	0.437190	0.563000	-1.173150	-130.811192	-113.165884	163.927548	298.984429	200.982531	0.000000	300.000000	200.000000	0.000000	7.538440	9.766400	2232.438660	2193.441057	2267.199921	-1416.011974				-505.000000	200.000000	0.000000	2.535540	-1.429360	8.651940	377.465590	1561.773888	-236.535701
18				900.000000	200.000000	0.000000	0.381140	0.596780	-1.651100	-57.545743	-115.479221	188.113632	299.013724	200.922725	0.000000	300.000000	200.000000	0.000000	7.294280	11.109280	2232.438660	2059.927254	2201.799923	-1354.976975				-505.000000	200.000000	0.000000	-1.267770	-0.893350	-0.786540	409.144476	2198.579302	410.462323
19				900.000000	200.000000	0.000000	0.392350	0.630560	-1.564200	-72.146776	-29.900177	164.036833	299.042889	200.999756	0.000000	300.000000	200.000000	0.000000	7.416360	11.567080	2232.133484	2231.587858	2136.399925	-1422.115474				-505.000000	200.000000	0.000000	1.811100	-0.178670	5.505780	-589.450869	548.035397	-529.011334
20				900.000000	200.000000	0.000000	0.347510	0.596780	-1.738000	-85.779483	-48.155912	156.822892	298.964333	200.957424	0.000000	300.000000	200.000000	0.000000	7.782600	11.322920	2231.217956	2136.220856	2310.799919	-1434.322474				-505.000000	200.000000	0.000000	2.535540	-1.608030	7.078860	-559.999594	502.706682	233.247531
21				900.000000	200.000000	0.000000	0.369930	0.563000	-1.694550	-135.371892	-59.251516	185.684170	299.052785	200.926997	0.000000	300.000000	200.000000	0.000000	7.507920	11.078760	2232.438660	2069.463954	2114.599926	-1397.701475				-505.000000	200.000000	0.000000	1.086660	-0.893350	4.719240	-748.575080	1388.037729	-235.911117
22				900.000000	200.000000	0.000000	0.493240	0.563000	-1.520750	-90.966003	-79.688965	159.050160	298.964863	200.944117	0.000000	300.000000	200.000000	0.000000	7.568960	10.376800	2232.362366	2107.610755	2310.799919	-1440.425974				-505.000000	200.000000	0.000000	0.362220	-1.072020	4.719240	-296.122394	-158.966497	-294.766818
23				900.000000	200.000000	0.000000	0.470820	0.563000	-1.042800	-98.511907	-129.869903	171.121688	299.067241	200.965642	0.000000	300.000000	200.000000	0.000000	7.385840	10.865120	2231.980896	2155.294256	2081.899927	-1361.080475				-505.000000	200.000000	0.000000	1.086660	-1.786700	6.292320	-1034.137846	2049.394913	291.937982
24				900.000000	200.000000	0.000000	0.381140	0.754420	-1.086250	-70.571595	-90.674682	128.018735	298.988724	200.961731	0.000000	300.000000	200.000000	0.000000	7.782600	10.529400	2231.141662	2145.757556	2256.299921	-1342.769976				-505.000000	200.000000	0.000000	0.000000	2.501380	10.225020	-1469.247522	1315.996530	-526.323078
25				900.000000	200.000000	0.000000	0.347510	0.664340	-1.173150	-86.432708	-94.274952	159.295383	299.032593	200.923356	0.000000	300.000000	200.000000	0.000000	7.355320	10.498880	2230.912780	2059.927254	2158.199924	-1458.736474				-505.000000	200.000000	0.000000	0.362220	-0.178670	14.157719	-9.678704	1290.346466	352.266057
26				900.000000	200.000000	0.000000	0.392350	0.664340	-1.651100	-98.989455	-80.479060	144.790968	299.018271	200.944407	0.000000	300.000000	200.000000	0.000000	7.599480	9.980040	2231.675720	2107.610755	2190.899923	-1477.046973				-505.000000	200.000000	0.000000	0.181110	-2.501380	2.359620	-266.985735	1179.931821	-178.620594
27				900.000000	200.000000	0.000000	0.403560	0.664340	-2.085600	-71.295886	-50.140783	142.369694	299.057281	200.970114	0.000000	300.000000	200.000000	0.000000	7.446880	10.010560	2231.523132	2164.830956	2103.699926	-1361.080475				-505.000000	200.000000	0.000000	1.267770	-0.178670	9.438480	-125.872245	709.750168	117.217218
28				900.000000	200.000000	0.000000	0.459610	0.641820	-1.346950	-47.334836	-144.323325	185.664564	299.012982	200.927694	0.000000	300.000000	200.000000	0.000000	7.355320	10.102120	2230.760192	2069.463954	2201.799923	-1385.494475				-505.000000	200.000000	0.000000	0.362220	0.714680	11.798100	-187.442869	629.735709	-410.559437
29				900.000000	200.000000	0.000000	0.392350	0.641820	-1.477300	-99.736772	-136.366363	132.721724	299.038071	200.880067	0.000000	300.000000	200.000000	0.000000	7.477400	10.102120	2232.286072	1964.560251	2147.299925	-1385.494475	-529.172799	159.199727	0.000000	-505.000000	200.000000	0.000000	1.811100	-3.394730	22.023119	-898.549273	532.360442	55.377612
30				900.000000	200.000000	0.000000	0.414770	0.585520	-1.173150	-129.883818	-117.308598	166.381379	299.023156	201.008507	0.000000	300.000000	200.000000	0.000000	7.630000	11.048240	2231.675720	2250.661259	2179.999924	-1367.183975				-505.000000	200.000000	0.000000	2.354430	-0.893350	4.719240	-516.943077	-14.375102	-1.036144
31				900.000000	200.000000	0.000000	0.269040	0.630560	-1.868350	-56.379754	-24.539412	188.261183	299.013455	201.008438	0.000000	300.000000	200.000000	0.000000	7.630000	11.506040	2231.828308	2250.661259	2201.799923	-1385.494475				-505.000000	200.000000	0.000000	-0.724440	0.000000	13.371180	-230.562309	693.996649	-176.174341
32				900.000000	200.000000	0.000000	0.358720	0.596780	-1.564200	-73.537836	-109.570813	178.498219	299.027807	200.987377	0.000000	300.000000	200.000000	0.000000	7.568960	10.773560	2231.141662	2202.977757	2169.099924	-1470.943473				-505.000000	200.000000	0.000000	1.448880	-0.357340	9.438480	-831.579578	566.221196	-117.943223
33				900.000000	200.000000	0.000000	0.437190	0.641820	-1.738000	-67.842615	-77.178784	168.820171	299.008571	200.875974	0.000000	300.000000	200.000000	0.000000	7.446880	11.078760	2231.828308	1955.023551	2212.699923	-1336.666476				-505.000000	200.000000	0.000000	-0.543330	-1.786700	11.011560	819.295723	1613.267014	-530.349000
34				900.000000	200.000000	0.000000	0.414770	0.506700	-1.520750	-117.407618	-61.259661	183.175697	299.043052	200.909878	0.000000	300.000000	200.000000	0.000000	7.782600	9.980040	2232.514954	2031.317153	2136.399925	-1336.666476				-505.000000	200.000000	0.000000	4.165530	-0.178670	1.573080	-126.501477	1204.721022	-352.967392
35				900.000000	200.000000	0.000000	0.437190	0.653080	-1.824900	-79.530548	-97.361847	159.192002	299.057957	200.948065	0.000000	300.000000	200.000000	0.000000	7.507920	10.559920	2233.125306	2117.147455	2103.699926	-1324.459476				-505.000000	200.000000	0.000000	1.811100	-0.714680	1.573080	-969.647455	949.477551	-177.055415
36				900.000000	200.000000	0.000000	0.403560	0.664340	-1.390400	-66.555128	-96.381048	135.140714	299.096604	201.051025	0.000000	300.000000	200.000000	0.000000	7.446880	10.865120	2232.133484	2346.028261	2016.499929	-1330.562976				-505.000000	200.000000	0.000000	1.448880	-1.608030	18.090419	-1022.382676	1486.000556	-824.059312
37				900.000000	200.000000	0.000000	0.414770	0.574260	-2.042150	-87.021956	-81.038639	183.238528	299.032726	200.965972	0.000000	300.000000	200.000000	0.000000	7.660520	10.559920	2231.217956	2155.294256	2158.199924	-1397.701475				-505.000000	200.000000	0.000000	0.181110	-1.429360	4.719240	-86.113034	1707.972571	-1.370951
38				900.000000	200.000000	0.000000	0.291460	0.664340	-1.607650	-94.923911	-106.760637	168.992091	298.974629	200.965477	0.000000	300.000000	200.000000	0.000000	7.721560	10.041080	2232.362366	2155.294256	2288.999920	-1464.839973				-505.000000	200.000000	0.000000	-0.181110	-2.144040	0.786540	-245.488938	-785.207505	232.956189
39				900.000000	200.000000	0.000000	0.538080	0.517960	-1.607650	-92.910779	-51.058840	178.239099	299.027707	200.953280	0.000000	300.000000	200.000000	0.000000	7.416360	10.163160	2230.912780	2126.684155	2169.099924	-1379.390975				-505.000000	200.000000	0.000000	1.992210	-0.357340	3.932700	673.587984	8.289255	-235.474887
40				900.000000	200.000000	0.000000	0.425980	0.653080	-1.781450	-67.423943	-36.148988	149.564975	298.949677	201.021537	0.000000	300.000000	200.000000	0.000000	7.630000	11.261880	2231.217956	2279.271359	2343.499918	-1324.459476				-505.000000	200.000000	0.000000	0.362220	0.714680	-1.573080	43.119440	907.564973	-293.071240
41				900.000000	200.000000	0.000000	0.347510	0.675600	-1.607650	-118.583405	-104.002807	176.173475	298.984394	200.978293	0.000000	300.000000	200.000000	0.000000	7.568960	11.322920	2232.362366	2183.904357	2267.199921	-1422.115474				-505.000000	200.000000	0.000000	-0.724440	0.178670	16.517339	591.212718	1221.290973	58.971612
42				900.000000	200.000000	0.000000	0.381140	0.585520	-1.520750	-98.079690	-70.006717	173.645200	299.018271	200.965774	0.000000	300.000000	200.000000	0.000000	7.752080	11.078760	2231.675720	2155.294256	2190.899923	-1434.322474				-505.000000	200.000000	0.000000	1.992210	-2.858720	17.303879	639.115177	128.170013	1113.265572
43				900.000000	200.000000	0.000000	0.425980	0.461660	-1.911800	-119.667493	-91.753432	161.435255	299.004197	200.960942	0.000000	300.000000	200.000000	0.000000	7.294280	10.926160	2232.972718	2145.757556	2223.599922	-1367.183975				-505.000000	200.000000	0.000000	-0.724440	-1.786700	11.011560	356.031716	1491.655972	-60.381722
44				900.000000	200.000000	0.000000	0.358720	0.653080	-1.564200	-71.219402	-109.570813	188.189218	299.091473	201.008576	0.000000	300.000000	200.000000	0.000000	6.897520	10.773560	2231.523132	2250.661259	2027.399929	-1422.115474				-505.000000	200.000000	0.000000	0.905550	1.429360	-2.359620	-1187.674217	610.294489	295.004512
45				900.000000	200.000000	0.000000	0.325090	0.540480	-1.998700	-40.121640	-143.243634	178.480701	299.086713	201.004165	0.000000	300.000000	200.000000	0.000000	7.324800	11.048240	2231.828308	2241.124558	2038.299929	-1287.838477				-505.000000	200.000000	0.000000	1.992210	-1.072020	4.719240	1093.669628	1465.812909	-353.641316
46				900.000000	200.000000	0.000000	0.347510	0.506700	-1.651100	-65.275768	-63.434638	159.148777	298.940486	200.905638	0.000000	300.000000	200.000000	0.000000	7.630000	10.163160	2232.438660	2021.780453	2365.299917	-1379.390975				-505.000000	200.000000	0.000000	1.992210	-2.501380	5.505780	428.161969	-656.053635	114.955011
47				900.000000	200.000000	0.000000	0.403560	0.517960	-1.520750	-32.512797	-131.721612	173.559142	299.000955	200.925509	0.000000	300.000000	200.000000	0.000000	7.538440	10.346280	2225.724788	2059.927254	2223.599922	-1452.632974				-505.000000	200.000000	0.000000	3.441090	-0.893350	2.359620	641.028173	1645.520479	351.341516
48				900.000000	200.000000	0.000000	0.448400	0.709380	-1.781450	-49.023388	-16.808364	154.413427	299.091504	200.940166	0.000000	300.000000	200.000000	0.000000	7.599480	10.376800	2231.599426	2098.074055	2027.399929	-1342.769976				-505.000000	200.000000	0.000000	1.267770	0.536010	10.225020	-82.564035	1636.993793	117.895449
49				900.000000	200.000000	0.000000	0.515660	0.641820	-1.433850	-55.465925	-19.901399	180.787176	299.057281	200.940198	0.000000	300.000000	200.000000	0.000000	7.568960	10.285240	2231.523132	2098.074055	2103.699926	-1373.287475				-505.000000	200.000000	0.000000	1.267770	0.000000	2.359620	-463.075238	1777.028065	117.386776
50				900.000000	200.000000	0.000000	0.425980	0.574260	-1.260050	-25.903747	-82.227619	163.949633	298.964687	200.965642	0.000000	300.000000	200.000000	0.000000	7.477400	10.163160	2231.980896	2155.294256	2310.799919	-1440.425974				-505.000000	200.000000	0.000000	0.543330	-1.786700	1.573080	-1150.331387	495.910280	291.981449
51				900.000000	200.000000	0.000000	0.235410	0.506700	-1.042800	-44.542918	-74.581989	159.264913	299.066922	200.931778	0.000000	300.000000	200.000000	0.000000	7.660520	9.674840	2231.217956	2079.000654	2081.899927	-1409.908474				-505.000000	200.000000	0.000000	1.448880	0.536010	7.865400	843.775210	-1155.696047	-175.839533
52				900.000000	200.000000	0.000000	0.392350	0.517960	-1.216600	-40.238758	-45.421355	171.161095	299.003448	200.957391	0.000000	300.000000	200.000000	0.000000	7.538440	11.597600	2231.294250	2136.220856	2223.599922	-1330.562976				-505.000000	200.000000	0.000000	-0.724440	-0.714680	10.225020	-737.323296	564.412348	-235.596671
53				900.000000	200.000000	0.000000	0.358720	0.619300	-1.824900	-101.024259	-94.130452	185.748143	299.022822	200.961829	0.000000	300.000000	200.000000	0.000000	7.782600	11.811240	2230.912780	2145.757556	2179.999924	-1397.701475				-505.000000	200.000000	0.000000	1.992210	-0.714680	13.371180	-621.255602	1590.172226	-177.069904
54				900.000000	200.000000	0.000000	0.403560	0.574260	-1.433850	-38.145395	-96.340640	176.021161	298.998974	200.935637	0.000000	300.000000	200.000000	0.000000	7.813120	11.292400	2232.209778	2088.537354	2234.499922	-1379.390975				-505.000000	200.000000	0.000000	1.448880	-0.714680	0.786540	-1085.526380	-88.418150	-705.723326
55				900.000000	200.000000	0.000000	0.470820	0.551740	-0.825550	-94.729993	-74.346276	163.882236	299.042922	200.944181	0.000000	300.000000	200.000000	0.000000	7.996240	10.437840	2232.209778	2107.610755	2136.399925	-1409.908474				-505.000000	200.000000	0.000000	-0.543330	-0.178670	1.573080	800.026538	31.384044	-117.614289
56				900.000000	200.000000	0.000000	0.347510	0.619300	-1.346950	-88.467512	-109.311227	164.072816	299.033321	200.918390	0.000000	300.000000	200.000000	0.000000	7.813120	10.498880	2232.591248	2050.390553	2158.199924	-1312.252476				-505.000000	200.000000	0.000000	-0.362220	-0.893350	11.798100	757.599253	143.291542	-1116.956686
57				900.000000	200.000000	0.000000	0.448400	0.641820	-1.433850	-95.671227	-72.857301	168.808557	299.057410	200.982800	0.000000	300.000000	200.000000	0.000000	7.141680	11.017720	2231.828308	2193.441057	2103.699926	-1348.873476				-505.000000	200.000000	0.000000	-1.086660	0.178670	10.225020	-335.818682	1249.180315	352.721083
58				900.000000	200.000000	0.000000	0.425980	0.675600	-1.824900	-66.541583	-20.910670	137.537618	298.998940	200.880127	0.000000	300.000000	200.000000	0.000000	7.996240	10.315760	2232.133484	1964.560251	2234.499922	-1440.425974				-505.000000	200.000000	0.000000	1.267770	-0.893350	2.359620	-169.683841	1777.028065	-647.134296
59				900.000000	200.000000	0.000000	0.403560	0.630560	-0.738650	-103.455747	-81.789266	197.760461	298.999453	200.935189	0.000000	300.000000	200.000000	0.000000	7.507920	10.620960	2233.277894	2088.537354	2234.499922	-1361.080475				-505.000000	200.000000	0.000000	1.448880	-0.536010	8.651940	-726.637821	964.677644	-118.112781
60				900.000000	200.000000	0.000000	0.470820	0.653080	-1.433850	-83.145950	-94.044437	178.434442	299.092000	200.961008	0.000000	300.000000	200.000000	0.000000	7.385840	10.651480	2232.820130	2145.757556	2027.399929	-1330.562976				-505.000000	200.000000	0.000000	-1.629990	-4.288080	11.011560	-953.486806	1811.590814	113.549209
61				900.000000	200.000000	0.000000	0.302670	0.675600	-1.781450	-66.496569	-61.466902	207.545511	299.072061	200.948616	0.000000	300.000000	200.000000	0.000000	7.599480	10.193680	2231.828308	2117.147455	2070.999928	-1354.976975				-505.000000	200.000000	0.000000	0.362220	0.178670	11.011560	-1609.731780	630.482136	-58.603518
62				900.000000	200.000000	0.000000	0.381140	0.574260	-1.477300	-62.313590	-105.508915	166.405748	298.950359	201.003788	0.000000	300.000000	200.000000	0.000000	7.294280	10.254720	2232.667542	2241.124558	2343.499918	-1385.494475				-505.000000	200.000000	0.000000	1.267770	0.000000	12.584640	-230.625233	839.334470	-528.798310
63				900.000000	200.000000	0.000000	0.280250	0.675600	-1.260050	-65.956399	-50.896608	137.688595	299.047316	200.931842	0.000000	300.000000	200.000000	0.000000	7.507920	10.895640	2231.065368	2079.000654	2125.499926	-1409.908474				-505.000000	200.000000	0.000000	2.897760	0.178670	13.371180	-451.382992	342.247332	-352.526855
64				900.000000	200.000000	0.000000	0.459610	0.630560	-1.564200	-96.269957	-93.461583	161.557492	298.983978	200.880398	0.000000	300.000000	200.000000	0.000000	7.782600	10.895640	2231.446838	1964.560251	2267.199921	-1391.597975				-505.000000	200.000000	0.000000	0.905550	0.893350	-3.146160	-62.011086	213.330893	-469.177444
65				900.000000	200.000000	0.000000	0.369930	0.664340	-1.086250	-66.240029	-44.619325	180.959096	299.086494	201.021502	0.000000	300.000000	200.000000	0.000000	7.538440	11.078760	2231.294250	2279.271359	2038.299929	-1416.011974				-505.000000	200.000000	0.000000	1.811100	0.357340	14.157719	-324.692745	804.964721	-645.990858
66				900.000000	200.000000	0.000000	0.437190	0.551740	-1.694550	-91.609747	-102.549042	163.917076	299.027774	200.957489	0.000000	300.000000	200.000000	0.000000	7.538440	11.261880	2231.065368	2136.220856	2169.099924	-1367.183975				-505.000000	200.000000	0.000000	-1.086660	-2.322710	-3.146160	-951.510887	599.019528	-413.326010
67				900.000000	200.000000	0.000000	0.470820	0.585520	-1.477300	-65.870434	-48.410299	168.732971	299.003687	200.905885	0.000000	300.000000	200.000000	0.000000	7.141680	10.590440	2231.828308	2021.780453	2223.599922	-1318.355976				-505.000000	200.000000	0.000000	0.905550	0.714680	-3.932700	737.826682	744.357349	-763.067495
68				900.000000	200.000000	0.000000	0.470820	0.439140	-1.607650	-72.033405	-78.684893	142.090577	298.984325	200.952726	0.000000	300.000000	200.000000	0.000000	7.721560	10.773560	2232.209778	2126.684155	2267.199921	-1428.218974				-505.000000	200.000000	0.000000	2.716650	1.072020	9.438480	-281.824997	2743.198562	-57.944084
69				900.000000	200.000000	0.000000	0.369930	0.563000	-1.651100	-42.854683	-104.885654	159.177909	299.091659	200.914369	0.000000	300.000000	200.000000	0.000000	7.416360	10.743040	2231.980896	2040.853853	2027.399929	-1269.527977				-505.000000	200.000000	0.000000	0.905550	0.178670	5.505780	-1957.620248	1000.540246	-646.087971
70				900.000000	200.000000	0.000000	0.325090	0.765680	-1.607650	-22.401716	-87.881641	183.509457	299.047446	200.944536	0.000000	300.000000	200.000000	0.000000	7.355320	10.834600	2231.370544	2107.610755	2125.499926	-1330.562976				-505.000000	200.000000	0.000000	-0.905550	0.893350	1.573080	-1335.609568	2174.422092	412.128924
71				900.000000	200.000000	0.000000	0.538080	0.664340	-1.781450	-95.103967	-61.029146	163.917272	299.038301	200.854229	0.000000	300.000000	200.000000	0.000000	7.660520	10.620960	2232.820130	1907.340050	2147.299925	-1373.287475				-505.000000	200.000000	0.000000	-0.362220	-1.072020	11.798100	51.891920	938.711586	-353.452961
72				900.000000	200.000000	0.000000	0.291460	0.810720	-1.129700	-88.400826	-41.347522	169.128224	299.003823	200.948486	0.000000	300.000000	200.000000	0.000000	7.324800	10.041080	2232.133484	2117.147455	2223.599922	-1354.976975				-505.000000	200.000000	0.000000	2.354430	-0.536010	16.517339	84.703424	1962.978611	-176.929324
73				900.000000	200.000000	0.000000	0.448400	0.574260	-1.607650	-102.653935	-62.563727	147.058786	299.018339	200.935797	0.000000	300.000000	200.000000	0.000000	7.538440	9.583280	2231.828308	2088.537354	2190.899923	-1293.941977				-505.000000	200.000000	0.000000	2.716650	0.178670	1.573080	-683.958843	894.682724	176.184522
74				900.000000	200.000000	0.000000	0.448400	0.563000	-1.824900	-67.157921	-52.229745	185.602875	299.003687	200.961435	0.000000	300.000000	200.000000	0.000000	7.294280	11.231360	2231.828308	2145.757556	2223.599922	-1336.666476				-505.000000	200.000000	0.000000	0.905550	-1.250690	11.011560	967.545690	1923.305312	-412.468039
75				900.000000	200.000000	0.000000	0.425980	0.641820	-1.520750	-87.720195	-127.578898	154.373824	298.979302	200.974221	0.000000	300.000000	200.000000	0.000000	7.111160	11.139800	2231.904602	2174.367657	2278.099920	-1428.218974				-505.000000	200.000000	0.000000	2.535540	0.178670	7.078860	1748.617659	-27.573347	-117.521483
76				900.000000	200.000000	0.000000	0.437190	0.529220	-1.433850	-76.184914	-47.065824	163.896133	298.964510	200.965807	0.000000	300.000000	200.000000	0.000000	7.599480	10.895640	2231.599426	2155.294256	2310.799919	-1470.943473				-505.000000	200.000000	0.000000	-0.181110	0.714680	0.786540	-883.219805	1468.482620	0.692720
77				900.000000	200.000000	0.000000	0.403560	0.709380	-1.173150	-76.536901	-40.857421	159.279202	299.018372	200.995585	0.000000	300.000000	200.000000	0.000000	7.446880	11.414480	2231.904602	2222.051158	2190.899923	-1416.011974				-505.000000	200.000000	0.000000	1.086660	-1.072020	8.651940	-527.439782	986.595575	351.360312
78				900.000000	200.000000	0.000000	0.347510	0.585520	-0.738650	-89.228374	-145.338736	185.728341	298.998598	200.978728	0.000000	300.000000	200.000000	0.000000	7.111160	10.651480	2231.370544	2183.904357	2234.499922	-1385.494475				-505.000000	200.000000	0.000000	3.259980	-1.608030	14.944259	-791.002365	186.266541	-60.530918
79				900.000000	200.000000	0.000000	0.336300	0.585520	-1.260050	-29.460591	-98.798477	195.378595	299.027940	200.910314	0.000000	300.000000	200.000000	0.000000	7.416360	10.620960	2231.446838	2031.317153	2169.099924	-1281.734977				-505.000000	200.000000	0.000000	1.448880	-1.072020	3.146160	-643.696247	2693.312724	-412.341948
80				900.000000	200.000000	0.000000	0.493240	0.517960	-1.433850	-100.771782	-94.967692	175.875894	299.038137	200.948356	0.000000	300.000000	200.000000	0.000000	7.477400	10.376800	2232.438660	2117.147455	2147.299925	-1409.908474				-505.000000	200.000000	0.000000	1.811100	-2.501380	4.719240	-150.980964	-379.208228	173.713598
81				900.000000	200.000000	0.000000	0.369930	0.585520	-0.955900	-73.371324	-90.334280	118.234631	299.008469	200.935893	0.000000	300.000000	200.000000	0.000000	7.141680	10.651480	2231.599426	2088.537354	2212.699923	-1354.976975				-505.000000	200.000000	0.000000	0.362220	-0.893350	3.932700	-748.638004	1962.900047	175.355529
82				900.000000	200.000000	0.000000	0.381140	0.574260	-1.216600	-94.207747	-90.553457	171.225068	299.067082	200.931619	0.000000	300.000000	200.000000	0.000000	7.782600	10.163160	2231.599426	2079.000654	2081.899927	-1312.252476				-505.000000	200.000000	0.000000	-1.448880	-0.714680	10.225020	-1084.771302	608.248209	-235.538716
83				900.000000	200.000000	0.000000	0.313880	0.698120	-1.607650	-77.450729	-92.485983	173.819599	298.993713	201.000097	0.000000	300.000000	200.000000	0.000000	7.599480	9.888480	2231.370544	2231.587858	2245.399921	-1342.769976				-505.000000	200.000000	0.000000	2.354430	-1.608030	14.157719	-1138.513294	1302.367854	-706.643559
84				900.000000	200.000000	0.000000	0.347510	0.619300	-1.260050	-68.274833	-84.062195	159.253495	298.998940	200.948486	0.000000	300.000000	200.000000	0.000000	7.172200	11.109280	2232.133484	2117.147455	2234.499922	-1342.769976				-505.000000	200.000000	0.000000	0.181110	-2.501380	13.371180	-34.472807	-553.928244	-237.364693
85				900.000000	200.000000	0.000000	0.381140	0.596780	-1.998700	-41.823736	-99.958043	159.197711	299.081955	200.897217	0.000000	300.000000	200.000000	0.000000	7.538440	11.200840	2232.133484	2002.707052	2049.199928	-1348.873476				-505.000000	200.000000	0.000000	2.716650	1.965370	14.157719	814.953167	1545.589937	589.088791
86				900.000000	200.000000	0.000000	0.369930	0.551740	-1.998700	-103.986437	-94.430446	147.119137	299.120600	200.987411	0.000000	300.000000	200.000000	0.000000	7.660520	11.139800	2231.065368	2202.977757	1961.999931	-1324.459476				-505.000000	200.000000	0.000000	1.992210	0.536010	16.517339	-313.692654	394.056454	117.837494
87				900.000000	200.000000	0.000000	0.291460	0.506700	-1.303500	-97.079896	-112.109467	171.255146	299.169256	200.902137	0.000000	300.000000	200.000000	0.000000	7.599480	11.200840	2230.531310	2012.243752	1852.999935	-1354.976975				-505.000000	200.000000	0.000000	1.629990	1.072020	7.865400	-1555.926865	556.755083	-57.857151
88				900.000000	200.000000	0.000000	0.414770	0.585520	-2.259400	-46.578038	-50.440776	183.249000	298.925838	200.961172	0.000000	300.000000	200.000000	0.000000	7.904680	10.315760	2232.438660	2145.757556	2397.999916	-1416.011974				-505.000000	200.000000	0.000000	0.362220	-2.501380	17.303879	-960.686206	491.940717	-531.099675
89				900.000000	200.000000	0.000000	0.470820	0.641820	-1.520750	-99.781786	-99.029590	161.556350	298.969711	200.935605	0.000000	300.000000	200.000000	0.000000	7.721560	10.163160	2232.286072	2088.537354	2299.899920	-1367.183975				-505.000000	200.000000	0.000000	1.992210	1.250690	11.798100	-386.640908	928.815042	118.515725
90				900.000000	200.000000	0.000000	0.437190	0.754420	-1.346950	-94.964861	-21.816791	171.334549	299.076630	201.000234	0.000000	300.000000	200.000000	0.000000	7.141680	11.139800	2231.065368	2231.587858	2060.099928	-1287.838477				-505.000000	200.000000	0.000000	1.267770	-1.965370	-0.786540	-1624.595486	719.453712	-589.407544
91				900.000000	200.000000	0.000000	0.381140	0.596780	-1.477300	-101.591519	-100.442946	192.932952	299.018640	200.944052	0.000000	300.000000	200.000000	0.000000	7.752080	10.437840	2232.514954	2107.610755	2190.899923	-1361.080475				-505.000000	200.000000	0.000000	-0.362220	-0.536010	8.651940	-1884.797840	-251.432774	586.961291
92				900.000000	200.000000	0.000000	0.448400	0.461660	-1.564200	-75.081547	-62.604136	154.183048	298.994332	200.884157	0.000000	300.000000	200.000000	0.000000	7.141680	9.827440	2232.743836	1974.096951	2245.399921	-1373.287475				-505.000000	200.000000	0.000000	1.629990	-0.178670	8.651940	684.776845	1218.858693	528.396931
93				900.000000	200.000000	0.000000	0.313880	0.540480	-1.607650	-116.106586	-67.156133	192.950275	298.989760	200.943665	0.000000	300.000000	200.000000	0.000000	7.507920	10.682000	2233.430482	2107.610755	2256.299921	-1300.045476				-505.000000	200.000000	0.000000	2.716650	-1.965370	1.573080	691.913322	1159.822738	-413.291159
94				900.000000	200.000000	0.000000	0.515660	0.619300	-2.085600	-101.294344	-34.493181	159.079292	299.077134	200.974054	0.000000	300.000000	200.000000	0.000000	7.355320	9.827440	2232.286072	2174.367657	2060.099928	-1336.666476				-505.000000	200.000000	0.000000	1.267770	-1.965370	1.573080	-1276.958711	1512.634477	-60.710656
95				900.000000	200.000000	0.000000	0.448400	0.585520	-1.173150	-69.575865	-128.825422	188.033479	299.037578	200.948908	0.000000	300.000000	200.000000	0.000000	6.897520	10.132640	2231.141662	2117.147455	2147.299925	-1416.011974				-505.000000	200.000000	0.000000	0.181110	0.893350	18.090419	-755.208172	1297.573300	-234.143094
96				900.000000	200.000000	0.000000	0.526870	0.585520	-1.477300	-69.890964	-121.642017	161.445923	299.013556	200.867339	0.000000	300.000000	200.000000	0.000000	8.026760	11.139800	2232.057190	1935.950150	2201.799923	-1312.252476				-505.000000	200.000000	0.000000	2.535540	1.072020	11.798100	-1092.348241	1956.498204	412.023194
97				900.000000	200.000000	0.000000	0.470820	0.529220	-0.955900	-71.669228	-114.752810	185.548233	298.964934	200.922694	0.000000	300.000000	200.000000	0.000000	7.538440	11.322920	2232.514954	2059.927254	2310.799919	-1336.666476				-505.000000	200.000000	0.000000	1.448880	-0.536010	8.651940	-379.189815	964.677644	-353.089176
98				900.000000	200.000000	0.000000	0.470820	0.563000	-1.738000	-91.191074	-114.025457	200.037609	298.978988	200.983069	0.000000	300.000000	200.000000	0.000000	7.355320	11.078760	2231.217956	2193.441057	2278.099920	-1367.183975				-505.000000	200.000000	0.000000	0.724440	-2.322710	4.719240	-1414.145663	1277.385653	-2.262207
99				900.000000	200.000000	0.000000	0.493240	0.653080	-1.564200	-63.178341	-140.440196	159.133934	298.964580	200.952921	0.000000	300.000000	200.000000	0.000000	7.568960	10.620960	2231.752014	2126.684155	2310.799919	-1397.701475				-505.000000	200.000000	0.000000	1.267770	0.357340	15.730799	-787.830906	-224.211294	-469.715095
100				900.000000	200.000000	0.000000	0.425980	0.686860	-1.694550	-114.189217	-91.955474	161.644691	298.930319	200.991448	0.000000	300.000000	200.000000	0.000000	7.294280	10.834600	2231.599426	2212.514458	2387.099916	-1397.701475				-505.000000	200.000000	0.000000	-0.181110	-1.786700	11.011560	-917.944305	-132.061012	-295.401583
101				900.000000	200.000000	0.000000	0.369930	0.506700	-1.216600	-68.846156	-64.761979	173.583511	298.901238	200.918610	0.000000	300.000000	200.000000	0.000000	7.843640	10.132640	2232.057190	2050.390553	2452.499914	-1434.322474				-505.000000	200.000000	0.000000	2.173320	-1.072020	18.090419	-63.420696	1442.164694	116.296985
102				900.000000	200.000000	0.000000	0.392350	0.484180	-1.086250	-117.884850	-81.004370	175.949000	299.018305	200.935829	0.000000	300.000000	200.000000	0.000000	7.202720	10.468360	2231.752014	2088.537354	2190.899923	-1354.976975				-505.000000	200.000000	0.000000	-0.543330	0.714680	1.573080	854.083146	561.664073	0.721698
103				900.000000	200.000000	0.000000	0.347510	0.641820	-1.433850	-83.609637	-58.570711	164.093759	299.130846	200.931333	0.000000	300.000000	200.000000	0.000000	7.446880	9.980040	2232.286072	2079.000654	1940.199932	-1397.701475				-505.000000	200.000000	0.000000	1.267770	-0.178670	14.157719	453.585303	174.991581	352.193613
104				900.000000	200.000000	0.000000	0.302670	0.653080	-1.433850	-34.899587	-127.647779	178.608646	299.018473	200.974121	0.000000	300.000000	200.000000	0.000000	7.416360	10.010560	2232.133484	2174.367657	2190.899923	-1354.976975				-505.000000	200.000000	0.000000	2.173320	0.357340	17.303879	-556.073056	2768.611194	-411.043441
105				900.000000	200.000000	0.000000	0.302670	0.731900	-1.086250	-31.293666	-143.168957	169.043308	298.998734	200.910221	0.000000	300.000000	200.000000	0.000000	7.721560	9.552760	2231.675720	2031.317153	2234.499922	-1324.459476				-505.000000	200.000000	0.000000	1.086660	-1.429360	0.000000	29.325429	994.806266	57.300703
106				900.000000	200.000000	0.000000	0.246620	0.720640	-1.303500	-72.187726	-54.537286	161.861924	299.023055	200.935957	0.000000	300.000000	200.000000	0.000000	7.538440	11.017720	2231.446838	2088.537354	2179.999924	-1336.666476				-505.000000	200.000000	0.000000	0.905550	-0.714680	4.719240	-737.763759	1266.426687	645.434410
107				900.000000	200.000000	0.000000	0.280250	0.641820	-1.173150	-95.401142	-66.175335	190.669702	299.047739	200.905792	0.000000	300.000000	200.000000	0.000000	7.385840	11.200840	2232.057190	2021.780453	2125.499926	-1446.529474				-505.000000	200.000000	0.000000	0.181110	-1.608030	13.371180	-791.128212	2097.471902	-295.261003
108				900.000000	200.000000	0.000000	0.403560	0.664340	-1.868350	-63.029754	-70.606705	171.285615	298.993403	200.949102	0.000000	300.000000	200.000000	0.000000	7.813120	11.261880	2230.683898	2117.147455	2245.399921	-1336.666476				-505.000000	200.000000	0.000000	0.905550	-1.250690	7.865400	-538.314027	733.160952	-294.979842
109				900.000000	200.000000	0.000000	0.358720	0.709380	-1.477300	-104.995711	-129.915510	168.964297	298.964970	200.956835	0.000000	300.000000	200.000000	0.000000	7.385840	10.926160	2232.591248	2136.220856	2310.799919	-1458.736474				-505.000000	200.000000	0.000000	-0.181110	1.250690	17.303879	-1775.992468	789.957628	-233.775001
110				900.000000	200.000000	0.000000	0.459610	0.540480	-1.390400	-95.778864	-108.821127	209.666919	299.028272	200.939909	0.000000	300.000000	200.000000	0.000000	7.660520	10.987200	2232.209778	2098.074055	2169.099924	-1416.011974				-505.000000	200.000000	0.000000	1.629990	-1.250690	3.932700	-1349.340656	30.207186	-60.061403
111				900.000000	200.000000	0.000000	0.425980	0.720640	-1.303500	-76.208256	-97.385121	173.724407	299.047902	200.995347	0.000000	300.000000	200.000000	0.000000	7.019600	10.559920	2232.438660	2222.051158	2125.499926	-1391.597975				-505.000000	200.000000	0.000000	1.267770	-1.429360	7.865400	-664.941351	2036.943095	-412.666575
112				900.000000	200.000000	0.000000	0.414770	0.630560	-1.433850	-63.970672	-51.208538	192.929527	298.988897	200.940198	0.000000	300.000000	200.000000	0.000000	7.965720	10.834600	2231.523132	2098.074055	2256.299921	-1385.494475				-505.000000	200.000000	0.000000	2.354430	-2.144040	-1.573080	565.034305	919.586360	-2.223048
113				900.000000	200.000000	0.000000	0.313880	0.574260	-1.911800	-78.845853	-71.939244	176.114069	299.013657	200.918516	0.000000	300.000000	200.000000	0.000000	7.721560	10.437840	2232.286072	2050.390553	2201.799923	-1379.390975				-505.000000	200.000000	0.000000	-0.181110	0.178670	8.651940	-104.312525	1063.308333	-880.977433
114				900.000000	200.000000	0.000000	0.437190	0.664340	-1.824900	-107.210572	-107.493786	171.250775	299.018406	200.901551	0.000000	300.000000	200.000000	0.000000	8.087800	9.552760	2231.980896	2012.243752	2190.899923	-1348.873476				-505.000000	200.000000	0.000000	0.905550	-1.250690	11.798100	-769.631415	-198.561231	-294.979842
115				900.000000	200.000000	0.000000	0.437190	0.698120	-0.738650	-44.386204	-103.438029	195.378791	299.067337	201.012538	0.000000	300.000000	200.000000	0.000000	7.630000	10.254720	2232.209778	2260.197959	2081.899927	-1318.355976				-505.000000	200.000000	0.000000	-0.905550	0.000000	8.651940	-115.123847	-616.265900	-176.159852
116				900.000000	200.000000	0.000000	0.280250	0.540480	-1.564200	-116.061572	-45.547779	168.888514	299.018674	200.965378	0.000000	300.000000	200.000000	0.000000	7.599480	11.017720	2232.591248	2155.294256	2190.899923	-1342.769976				-505.000000	200.000000	0.000000	-1.267770	-2.501380	9.438480	-845.499436	995.745692	-178.504684
117				900.000000	200.000000	0.000000	0.347510	0.596780	-1.346950	-73.312765	-99.179288	164.051872	299.067560	200.918328	0.000000	300.000000	200.000000	0.000000	7.477400	10.651480	2232.743836	2050.390553	2081.899927	-1263.424477				-505.000000	200.000000	0.000000	1.629990	-0.893350	7.865400	1220.548645	2015.025164	-353.442780
118				900.000000	200.000000	0.000000	0.302670	0.540480	-1.303500	-87.647775	-56.845425	212.239169	299.047316	200.957489	0.000000	300.000000	200.000000	0.000000	7.538440	11.078760	2231.065368	2136.220856	2125.499926	-1361.080475				-505.000000	200.000000	0.000000	1.992210	0.536010	8.651940	33.126120	268.950711	59.093395
119				900.000000	200.000000	0.000000	0.403560	0.675600	-1.129700	-81.903477	-76.359619	159.247786	299.081609	200.923198	0.000000	300.000000	200.000000	0.000000	7.385840	10.682000	2231.294250	2059.927254	2049.199928	-1348.873476				-505.000000	200.000000	0.000000	2.173320	-1.429360	10.225020	956.671445	1847.338981	703.398856
120				900.000000	200.000000	0.000000	0.403560	0.551740	-1.824900	-51.539487	-121.306813	171.180897	299.101211	200.888945	0.000000	300.000000	200.000000	0.000000	7.416360	11.048240	2231.446838	1983.633652	2005.599930	-1367.183975				-505.000000	200.000000	0.000000	2.535540	-0.536010	11.011560	200.078964	1692.104616	-411.920207
121				900.000000	200.000000	0.000000	0.201780	0.720640	-1.694550	-84.654445	-102.986798	145.040757	299.028837	200.918014	0.000000	300.000000	200.000000	0.000000	7.538440	10.651480	2233.506776	2050.390553	2169.099924	-1416.011974				-505.000000	200.000000	0.000000	2.535540	0.357340	6.292320	22.126029	1961.723189	-293.584221
122				900.000000	200.000000	0.000000	0.336300	0.540480	-1.086250	-103.504825	-93.894141	185.698067	298.994022	200.935701	0.000000	300.000000	200.000000	0.000000	7.568960	10.468360	2232.057190	2088.537354	2245.399921	-1470.943473				-505.000000	200.000000	0.000000	0.000000	-1.429360	3.932700	-781.071969	1454.537948	-60.100561
123				900.000000	200.000000	0.000000	0.392350	0.608040	-1.303500	-100.947775	-70.670388	173.654530	298.954741	200.982901	0.000000	300.000000	200.000000	0.000000	7.324800	10.773560	2231.599426	2193.441057	2332.599918	-1361.080475				-505.000000	200.000000	0.000000	0.905550	-1.786700	9.438480	-338.990142	599.098092	115.720175
124				900.000000	200.000000	0.000000	0.392350	0.608040	-1.433850	-85.000697	-95.879012	178.473850	299.057410	200.969981	0.000000	300.000000	200.000000	0.000000	7.080640	11.109280	2231.828308	2164.830956	2103.699926	-1342.769976				-505.000000	200.000000	0.000000	1.267770	1.250690	6.292320	307.814641	447.595860	118.573681
125				900.000000	200.000000	0.000000	0.336300	0.517960	-1.824900	-36.848427	-123.603016	156.761203	299.018070	200.957424	0.000000	300.000000	200.000000	0.000000	7.599480	10.590440	2231.217956	2136.220856	2190.899923	-1367.183975				-505.000000	200.000000	0.000000	1.267770	-1.429360	9.438480	-1128.079512	974.890183	351.006708
126				900.000000	200.000000	0.000000	0.269040	0.675600	-1.260050	-49.874278	-35.237071	152.158169	298.906831	200.883855	0.000000	300.000000	200.000000	0.000000	7.477400	11.292400	2233.506776	1974.096951	2441.599915	-1385.494475				-505.000000	200.000000	0.000000	1.629990	-0.178670	8.651940	-1747.359195	-1432.541453	410.908734
127				900.000000	200.000000	0.000000	0.313880	0.585520	-2.129050	-98.709889	-132.528841	161.666581	298.984707	200.935285	0.000000	300.000000	200.000000	0.000000	7.446880	11.200840	2233.049012	2088.537354	2267.199921	-1300.045476				-505.000000	200.000000	0.000000	1.992210	-0.536010	5.505780	894.534513	6.796402	-118.156248
128				900.000000	200.000000	0.000000	0.269040	0.585520	-1.781450	-154.637198	-110.741718	159.303375	299.032957	200.957195	0.000000	300.000000	200.000000	0.000000	7.477400	11.048240	2231.752014	2136.220856	2158.199924	-1324.459476				-505.000000	200.000000	0.000000	1.448880	-0.893350	18.090419	873.918640	160.300483	175.268596
129				900.000000	200.000000	0.000000	0.246620	0.563000	-1.694550	-58.981818	-69.371520	161.715318	299.027774	200.914744	0.000000	300.000000	200.000000	0.000000	7.568960	11.078760	2231.065368	2040.853853	2169.099924	-1342.769976				-505.000000	200.000000	0.000000	2.354430	-0.178670	3.932700	-937.024721	1709.781419	175.874384
130				900.000000	200.000000	0.000000	0.280250	0.675600	-1.738000	-82.533676	-70.715994	159.375536	298.994297	200.943988	0.000000	300.000000	200.000000	0.000000	7.691040	10.865120	2232.667542	2107.610755	2245.399921	-1452.632974				-505.000000	200.000000	0.000000	2.173320	-1.965370	7.078860	-2.542227	-1463.925497	56.705097
131				900.000000	200.000000	0.000000	0.414770	0.540480	-1.173150	-111.635914	-107.176658	192.845753	299.062293	200.948616	0.000000	300.000000	200.000000	0.000000	7.599480	11.353440	2231.828308	2117.147455	2092.799927	-1391.597975				-505.000000	200.000000	0.000000	0.543330	-1.786700	6.292320	8.206171	93.721699	-119.227242
132				900.000000	200.000000	0.000000	0.459610	0.709380	-0.738650	-100.209940	-124.625164	173.679095	299.056765	200.983472	0.000000	300.000000	200.000000	0.000000	7.324800	10.834600	2230.302428	2193.441057	2103.699926	-1409.908474				-505.000000	200.000000	0.000000	0.724440	-0.357340	13.371180	-1410.344972	1136.604955	-470.349860
133				900.000000	200.000000	0.000000	0.336300	0.517960	-1.477300	-80.714145	-73.266585	176.038483	299.076661	200.918987	0.000000	300.000000	200.000000	0.000000	7.233240	10.468360	2231.141662	2050.390553	2060.099928	-1342.769976				-505.000000	200.000000	0.000000	0.362220	-0.893350	15.730799	294.649861	1686.563636	-235.853161
134				900.000000	200.000000	0.000000	0.381140	0.551740	-1.346950	-51.044331	-44.838502	166.384804	298.979302	200.969948	0.000000	300.000000	200.000000	0.000000	7.843640	10.529400	2231.904602	2164.830956	2278.099920	-1452.632974				-505.000000	200.000000	0.000000	-0.181110	-1.429360	16.517339	378.094822	260.424025	116.146223
135				900.000000	200.000000	0.000000	0.280250	0.731900	-1.607650	-92.141790	-101.233040	166.656875	298.979302	200.935765	0.000000	300.000000	200.000000	0.000000	7.477400	9.919000	2231.904602	2088.537354	2278.099920	-1446.529474				-505.000000	200.000000	0.000000	1.811100	-0.178670	3.146160	-10.559629	947.984698	175.917850
136				900.000000	200.000000	0.000000	0.358720	0.563000	-1.998700	-67.337978	-144.628517	144.731562	299.027608	201.030332	0.000000	300.000000	200.000000	0.000000	7.233240	9.461200	2230.683898	2298.344760	2169.099924	-1495.357473				-505.000000	200.000000	0.000000	0.181110	1.429360	3.146160	-29.073736	1179.185395	-468.610815
137				900.000000	200.000000	0.000000	0.291460	0.529220	-1.477300	-64.168338	-41.024254	195.372690	299.013691	200.935573	0.000000	300.000000	200.000000	0.000000	7.263760	10.956680	2232.362366	2088.537354	2201.799923	-1385.494475				-505.000000	200.000000	0.000000	-0.724440	-1.072020	17.303879	-874.195633	2148.534598	-118.447589
138				900.000000	200.000000	0.000000	0.336300	0.788200	-1.824900	-65.925245	-108.405106	159.422186	298.998769	200.944375	0.000000	300.000000	200.000000	0.000000	7.507920	11.231360	2231.752014	2107.610755	2234.499922	-1434.322474				-505.000000	200.000000	0.000000	2.354430	-0.714680	7.078860	-274.310982	248.525633	469.086204
139				900.000000	200.000000	0.000000	0.470820	0.641820	-0.955900	-115.278722	-89.422960	171.194990	299.008435	200.965840	0.000000	300.000000	200.000000	0.000000	7.416360	10.804080	2231.523132	2155.294256	2212.699923	-1379.390975				-505.000000	200.000000	0.000000	1.086660	-0.893350	7.078860	-285.122303	1518.368457	-529.631610
140				900.000000	200.000000	0.000000	0.515660	0.450400	-1.824900	-83.856380	-115.791151	180.609156	299.067432	200.948356	0.000000	300.000000	200.000000	0.000000	7.355320	10.926160	2232.438660	2117.147455	2081.899927	-1300.045476				-505.000000	200.000000	0.000000	-1.448880	-1.072020	11.011560	-295.619009	-585.628283	351.563155
141				900.000000	200.000000	0.000000	0.437190	0.596780	-1.433850	-65.361733	-72.395673	171.187944	299.047674	201.004131	0.000000	300.000000	200.000000	0.000000	7.385840	11.292400	2231.904602	2241.124558	2125.499926	-1275.631477				-505.000000	200.000000	0.000000	0.181110	1.429360	10.225020	-28.507427	1039.897549	-174.890322
142				900.000000	200.000000	0.000000	0.280250	0.619300	-1.651100	-145.070035	-60.664872	202.697058	299.023956	200.935093	0.000000	300.000000	200.000000	0.000000	7.416360	10.254720	2233.506776	2088.537354	2179.999924	-1379.390975				-505.000000	200.000000	0.000000	1.448880	-1.072020	8.651940	1209.800246	-95.882415	-236.109652
143				900.000000	200.000000	0.000000	0.302670	0.529220	-1.216600	-124.206206	-67.058182	151.987195	299.008774	200.935605	0.000000	300.000000	200.000000	0.000000	7.477400	10.559920	2232.286072	2088.537354	2212.699923	-1409.908474				-505.000000	200.000000	0.000000	0.000000	0.714680	-0.786540	-651.713648	1326.446500	-351.786361
144				900.000000	200.000000	0.000000	0.392350	0.619300	-1.216600	-116.476181	-4.893595	161.616701	299.067082	200.940166	0.000000	300.000000	200.000000	0.000000	7.233240	10.376800	2231.599426	2098.074055	2081.899927	-1409.908474				-505.000000	200.000000	0.000000	1.448880	0.714680	14.944259	623.520837	163.286189	-175.669975
145				900.000000	200.000000	0.000000	0.358720	0.529220	-1.607650	-104.508683	-134.860254	183.254708	298.984221	200.978460	0.000000	300.000000	200.000000	0.000000	7.477400	10.865120	2231.980896	2183.904357	2267.199921	-1373.287475				-505.000000	200.000000	0.000000	0.362220	0.000000	19.663499	-114.242922	887.411459	176.203318
146				900.000000	200.000000	0.000000	0.515660	0.686860	-1.781450	-49.950761	-75.303800	154.322802	298.994160	200.944117	0.000000	300.000000	200.000000	0.000000	7.263760	10.132640	2232.362366	2107.610755	2245.399921	-1446.529474				-505.000000	200.000000	0.000000	0.000000	-0.536010	18.090419	-146.802733	1308.532265	234.467721
147				900.000000	200.000000	0.000000	0.313880	0.517960	-1.694550	-36.713384	-77.207256	176.061710	298.945152	200.961369	0.000000	300.000000	200.000000	0.000000	7.660520	10.132640	2231.980896	2145.757556	2354.399918	-1434.322474				-505.000000	200.000000	0.000000	1.267770	-1.786700	11.011560	-454.680297	-219.732736	-530.493888
148				900.000000	200.000000	0.000000	0.347510	0.551740	-1.564200	-75.392583	-129.373065	183.287266	299.047967	200.986736	0.000000	300.000000	200.000000	0.000000	7.568960	10.285240	2232.591248	2202.977757	2125.499926	-1318.355976				-505.000000	200.000000	0.000000	1.448880	0.714680	6.292320	-187.883332	3883.457084	0.562321
149				900.000000	200.000000	0.000000	0.414770	0.529220	-1.607650	-60.282850	-101.706603	161.509700	299.008605	200.957129	0.000000	300.000000	200.000000	0.000000	7.416360	11.261880	2231.904602	2136.220856	2212.699923	-1367.183975				-505.000000	200.000000	0.000000	0.724440	-0.714680	7.865400	-1084.960072	744.119918	-529.433075
150				900.000000	200.000000	0.000000	0.369930	0.720640	-1.651100	-84.609430	-74.489834	178.601795	298.999248	200.982364	0.000000	300.000000	200.000000	0.000000	7.660520	11.261880	2232.820130	2193.441057	2234.499922	-1403.804975				-505.000000	200.000000	0.000000	1.448880	1.429360	1.573080	897.328433	308.545445	-409.968138
151				900.000000	200.000000	0.000000	0.403560	0.619300	-1.129700	-112.365623	-132.085289	164.014748	299.038301	200.901212	0.000000	300.000000	200.000000	0.000000	7.355320	10.468360	2232.820130	2012.243752	2147.299925	-1440.425974				-505.000000	200.000000	0.000000	2.173320	-0.357340	13.371180	211.079055	1314.073246	-294.233475
152				900.000000	200.000000	0.000000	0.504450	0.506700	-1.433850	-97.214939	-105.561260	183.082788	299.003959	200.961172	0.000000	300.000000	200.000000	0.000000	7.324800	10.529400	2232.438660	2145.757556	2223.599922	-1434.322474				-505.000000	200.000000	0.000000	-1.086660	-2.680050	6.292320	417.413570	59.782381	56.287664
153				900.000000	200.000000	0.000000	0.325090	0.517960	-1.868350	-44.934501	-123.100980	161.592136	299.091535	200.974321	0.000000	300.000000	200.000000	0.000000	7.324800	10.682000	2231.675720	2174.367657	2027.399929	-1348.873476				-505.000000	200.000000	0.000000	1.267770	2.144040	7.865400	1751.789118	1374.093058	-526.763616
154				900.000000	200.000000	0.000000	0.425980	0.686860	-0.738650	-68.973072	-138.438191	192.970273	299.028139	201.004131	0.000000	300.000000	200.000000	0.000000	7.446880	10.407320	2231.904602	2241.124558	2169.099924	-1342.769976				-505.000000	200.000000	0.000000	1.448880	-3.037390	14.157719	48.972153	561.742637	584.442593
155				900.000000	200.000000	0.000000	0.459610	0.709380	-1.607650	-81.007573	-83.289235	168.859775	299.053044	200.948097	0.000000	300.000000	200.000000	0.000000	7.385840	10.834600	2233.049012	2117.147455	2114.599926	-1354.976975				-505.000000	200.000000	0.000000	0.905550	-2.144040	18.876959	914.118314	-1000.699113	-942.012717
156				900.000000	200.000000	0.000000	0.448400	0.619300	-0.999350	-59.963687	-73.261386	168.787614	298.989381	200.956835	0.000000	300.000000	200.000000	0.000000	7.721560	10.498880	2232.591248	2136.220856	2256.299921	-1354.976975				-505.000000	200.000000	0.000000	1.992210	0.893350	7.865400	-408.578167	667.407159	-58.055686
157				900.000000	200.000000	0.000000	0.414770	0.788200	-1.477300	-85.667783	-147.421558	183.437492	299.012948	200.957653	0.000000	300.000000	200.000000	0.000000	7.691040	9.705360	2230.683898	2136.220856	2201.799923	-1403.804975	-512.109272	170.840366	0.000000	-505.000000	200.000000	0.000000	1.448880	-1.072020	22.023119	-642.186090	156.568351	-59.877356
158				900.000000	200.000000	0.000000	0.392350	0.619300	-1.694550	-52.642854	-75.372681	178.484322	299.032428	200.974821	0.000000	300.000000	200.000000	0.000000	7.355320	10.010560	2230.531310	2174.367657	2158.199924	-1373.287475				-505.000000	200.000000	0.000000	-0.181110	-1.608030	6.292320	250.649496	1463.257635	350.953060
159				900.000000	200.000000	0.000000	0.459610	0.810720	-1.303500	-60.437171	-113.967914	188.231302	298.945260	200.927092	0.000000	300.000000	200.000000	0.000000	7.782600	10.956680	2232.209778	2069.463954	2354.399918	-1416.011974				-505.000000	200.000000	0.000000	1.448880	-0.714680	8.651940	768.158882	-228.452422	469.158648
160				900.000000	200.000000	0.000000	0.437190	0.619300	-1.520750	-72.565448	-36.853067	154.341267	298.960158	200.961041	0.000000	300.000000	200.000000	0.000000	7.721560	10.834600	2232.743836	2145.757556	2321.699919	-1458.736474				-505.000000	200.000000	0.000000	0.543330	-1.072020	7.078860	283.146385	623.255302	-588.501800
161				900.000000	200.000000	0.000000	0.526870	0.540480	-1.694550	-80.011843	-75.846245	137.307435	299.072125	201.004097	0.000000	300.000000	200.000000	0.000000	7.660520	11.353440	2231.980896	2241.124558	2070.999928	-1336.666476				-505.000000	200.000000	0.000000	0.181110	-0.714680	11.798100	-968.829454	-22.155362	116.795477
162				900.000000	200.000000	0.000000	0.381140	0.686860	-1.390400	-105.833057	-135.985552	176.149106	299.052655	200.935669	0.000000	300.000000	200.000000	0.000000	7.477400	11.780720	2232.133484	2088.537354	2114.599926	-1403.804975				-505.000000	200.000000	0.000000	2.354430	-1.965370	16.517339	-928.315164	504.708530	-237.029885
163				900.000000	200.000000	0.000000	0.448400	0.619300	-1.564200	-80.651523	-52.472196	192.884215	299.052234	200.923262	0.000000	300.000000	200.000000	0.000000	7.599480	11.383960	2231.141662	2059.927254	2114.599926	-1336.666476				-505.000000	200.000000	0.000000	1.629990	-1.786700	5.505780	-570.936762	691.564370	-354.290570
164				900.000000	200.000000	0.000000	0.459610	0.596780	-1.173150	-89.214829	-63.429440	159.116416	299.023489	200.939813	0.000000	300.000000	200.000000	0.000000	7.538440	10.926160	2232.438660	2098.074055	2179.999924	-1379.390975				-505.000000	200.000000	0.000000	3.078870	-0.357340	1.573080	-21.496797	-187.795266	234.390969
165				900.000000	200.000000	0.000000	0.336300	0.653080	-1.303500	-99.093028	-73.428219	178.573805	299.043445	200.926585	0.000000	300.000000	200.000000	0.000000	7.172200	10.254720	2233.430482	2069.463954	2136.399925	-1281.734977				-505.000000	200.000000	0.000000	1.629990	-0.893350	0.786540	-1096.337702	828.612936	-470.930978
166				900.000000	200.000000	0.000000	0.414770	0.596780	-1.868350	-85.914526	-30.540573	171.211171	299.111315	200.956966	0.000000	300.000000	200.000000	0.000000	6.928040	10.559920	2232.286072	2136.220856	1983.799931	-1336.666476				-505.000000	200.000000	0.000000	3.622200	0.536010	3.932700	-662.147430	-488.051456	-176.013398
167				900.000000	200.000000	0.000000	0.313880	0.574260	-1.390400	-74.285153	-47.094296	185.752710	299.062486	200.922788	0.000000	300.000000	200.000000	0.000000	7.599480	10.804080	2232.286072	2059.927254	2092.799927	-1348.873476				-505.000000	200.000000	0.000000	2.354430	-1.786700	12.584640	703.605568	1038.720692	350.580659
168				900.000000	200.000000	0.000000	0.425980	0.596780	-1.911800	-122.144312	-101.885372	168.789897	299.047837	200.884339	0.000000	300.000000	200.000000	0.000000	7.141680	10.285240	2232.286072	1974.096951	2125.499926	-1428.218974				-505.000000	200.000000	0.000000	1.629990	-2.322710	-1.573080	-1646.281052	-229.707844	-61.078750
169				900.000000	200.000000	0.000000	0.482030	0.731900	-1.781450	-40.054954	-99.248766	135.122250	299.077355	200.965279	0.000000	300.000000	200.000000	0.000000	7.599480	10.498880	2232.820130	2155.294256	2060.099928	-1385.494475				-505.000000	200.000000	0.000000	-0.181110	-1.786700	6.292320	1050.550188	1595.827642	585.759897
170				900.000000	200.000000	0.000000	0.392350	0.585520	-1.520750	-81.997569	-95.798195	156.765966	299.081546	201.021572	0.000000	300.000000	200.000000	0.000000	7.568960	10.224200	2231.141662	2279.271359	2049.199928	-1397.701475				-505.000000	200.000000	0.000000	1.448880	-0.893350	11.011560	-168.991685	1360.148387	116.524498
171				900.000000	200.000000	0.000000	0.302670	0.608040	-1.738000	-65.213146	-36.177460	127.963896	298.978988	201.004440	0.000000	300.000000	200.000000	0.000000	7.172200	11.414480	2231.217956	2241.124558	2278.099920	-1348.873476				-505.000000	200.000000	0.000000	0.000000	-0.714680	10.225020	-1084.771302	520.576486	58.065867
172				900.000000	200.000000	0.000000	0.201780	0.551740	-1.694550	-23.260733	-72.590978	183.438242	298.964687	200.914369	0.000000	300.000000	200.000000	0.000000	7.782600	11.597600	2231.980896	2040.853853	2310.799919	-1434.322474				-505.000000	200.000000	0.000000	0.000000	-1.072020	16.517339	515.533467	1442.595125	938.888232
173				900.000000	200.000000	0.000000	0.448400	0.439140	-1.346950	-67.742790	-88.136028	154.162104	298.959554	200.953052	0.000000	300.000000	200.000000	0.000000	7.507920	10.956680	2231.446838	2126.684155	2321.699919	-1385.494475				-505.000000	200.000000	0.000000	0.000000	0.178670	5.505780	-567.828225	127.345022	-58.574541
174				900.000000	200.000000	0.000000	0.392350	0.653080	-1.607650	-71.264416	-60.255588	147.190156	299.008469	200.974354	0.000000	300.000000	200.000000	0.000000	7.324800	10.620960	2231.599426	2174.367657	2212.699923	-1434.322474				-505.000000	200.000000	0.000000	1.629990	-0.714680	5.505780	536.275185	956.704384	410.400060
175				900.000000	200.000000	0.000000	0.369930	0.641820	-1.607650	-59.666512	-54.266363	192.986453	299.022989	200.983035	0.000000	300.000000	200.000000	0.000000	7.446880	10.926160	2231.294250	2193.441057	2179.999924	-1397.701475				-505.000000	200.000000	0.000000	0.000000	-1.965370	2.359620	-234.551770	1058.320779	-60.609235
176				900.000000	200.000000	0.000000	0.403560	0.664340	-1.346950	-106.715416	-106.553397	168.875955	298.935167	200.906009	0.000000	300.000000	200.000000	0.000000	7.446880	11.048240	2231.523132	2021.780453	2376.199917	-1379.390975				-505.000000	200.000000	0.000000	2.173320	-0.536010	4.719240	-147.872428	1587.423951	-176.914835
177				900.000000	200.000000	0.000000	0.425980	0.574260	-1.607650	-42.345982	-36.310622	151.901333	299.028704	200.926680	0.000000	300.000000	200.000000	0.000000	7.507920	9.980040	2233.201600	2069.463954	2169.099924	-1403.804975				-505.000000	200.000000	0.000000	1.448880	0.178670	10.225020	-1841.426707	167.764747	528.750535
178				900.000000	200.000000	0.000000	0.448400	0.641820	-1.738000	-59.801555	-108.036231	166.398897	299.008300	200.970246	0.000000	300.000000	200.000000	0.000000	7.172200	10.743040	2231.217956	2164.830956	2212.699923	-1300.045476				-505.000000	200.000000	0.000000	0.905550	0.357340	-6.292320	600.199267	-181.393423	-293.453822
179				900.000000	200.000000	0.000000	0.425980	0.450400	-1.346950	-35.114861	-87.212772	156.605463	299.067305	200.961303	0.000000	300.000000	200.000000	0.000000	7.263760	11.231360	2232.133484	2145.757556	2081.899927	-1324.459476				-505.000000	200.000000	0.000000	0.543330	-1.429360	2.359620	-1591.909828	1555.723912	-412.608620
180				900.000000	200.000000	0.000000	0.369930	0.686860	-1.868350	-41.999729	-38.826002	185.799360	299.003482	200.901797	0.000000	300.000000	200.000000	0.000000	7.477400	10.071600	2231.370544	2012.243752	2223.599922	-1336.666476				-505.000000	200.000000	0.000000	2.173320	0.357340	5.505780	137.879108	1056.397495	-646.019835
181				900.000000	200.000000	0.000000	0.448400	0.709380	-1.260050	-56.524278	-78.084905	183.329349	298.960407	200.935189	0.000000	300.000000	200.000000	0.000000	7.507920	9.796920	2233.277894	2088.537354	2321.699919	-1379.390975				-505.000000	200.000000	0.000000	0.000000	-2.680050	10.225020	-1203.695840	1448.566537	114.944830
182				900.000000	200.000000	0.000000	0.414770	0.630560	-1.173150	-103.905889	-81.846809	195.339187	299.052655	200.944214	0.000000	300.000000	200.000000	0.000000	7.172200	11.353440	2232.133484	2107.610755	2114.599926	-1458.736474				-505.000000	200.000000	0.000000	2.535540	-3.037390	8.651940	-762.180322	-161.636207	114.402871
183				900.000000	200.000000	0.000000	0.336300	0.686860	-1.564200	-114.054174	-164.373227	181.014881	299.012915	201.013266	0.000000	300.000000	200.000000	0.000000	7.813120	11.109280	2230.607604	2260.197959	2201.799923	-1403.804975				-505.000000	200.000000	0.000000	1.448880	-1.250690	14.944259	-190.299713	560.996211	57.441283
184				900.000000	200.000000	0.000000	0.414770	0.686860	-1.738000	-45.885217	-61.057618	180.933586	298.993437	201.038847	0.000000	300.000000	200.000000	0.000000	7.294280	11.200840	2230.760192	2317.418160	2245.399921	-1434.322474				-505.000000	200.000000	0.000000	0.724440	-3.216060	9.438480	-1352.008730	-52.792979	231.866398
185				900.000000	200.000000	0.000000	0.470820	0.472920	-1.390400	-118.663636	-89.018875	146.941312	298.970239	200.952205	0.000000	300.000000	200.000000	0.000000	7.843640	10.804080	2233.430482	2126.684155	2299.899920	-1385.494475				-505.000000	200.000000	0.000000	1.267770	0.714680	18.876959	-765.956570	37.943015	529.273698
186				900.000000	200.000000	0.000000	0.425980	0.675600	-1.390400	-122.378864	-66.908484	207.417761	299.042823	200.931460	0.000000	300.000000	200.000000	0.000000	7.477400	10.193680	2231.980896	2079.000654	2136.399925	-1312.252476				-505.000000	200.000000	0.000000	0.181110	-0.714680	2.359620	188.575487	649.651792	234.283675
187				900.000000	200.000000	0.000000	0.392350	0.596780	-1.477300	-77.468338	-4.651144	202.559979	299.028239	200.957031	0.000000	300.000000	200.000000	0.000000	7.050120	11.017720	2232.133484	2136.220856	2169.099924	-1361.080475				-505.000000	200.000000	0.000000	0.905550	1.250690	7.078860	307.877564	203.627349	-410.094230
188				900.000000	200.000000	0.000000	0.269040	0.551740	-1.086250	-86.959018	-96.190344	154.452639	299.023189	200.952921	0.000000	300.000000	200.000000	0.000000	7.568960	10.102120	2231.752014	2126.684155	2179.999924	-1416.011974				-505.000000	200.000000	0.000000	1.086660	-1.786700	14.944259	356.346332	2306.324237	-119.270708
189				900.000000	200.000000	0.000000	0.369930	0.439140	-1.607650	-84.094996	-69.464273	173.520680	299.028339	200.961205	0.000000	300.000000	200.000000	0.000000	7.660520	10.224200	2232.362366	2145.757556	2169.099924	-1367.183975				-505.000000	200.000000	0.000000	0.543330	-0.536010	3.932700	1357.672674	1554.231059	-235.528535
190				900.000000	200.000000	0.000000	0.358720	0.608040	-1.433850	-85.000697	-129.955918	161.641070	299.057216	200.957358	0.000000	300.000000	200.000000	0.000000	7.233240	9.705360	2231.370544	2136.220856	2103.699926	-1373.287475				-505.000000	200.000000	0.000000	-0.181110	0.178670	0.000000	10.811322	673.809002	-1703.394815
191				900.000000	200.000000	0.000000	0.336300	0.574260	-1.651100	-50.432057	-73.104951	183.319823	299.056862	200.932065	0.000000	300.000000	200.000000	0.000000	7.385840	10.163160	2230.531310	2079.000654	2103.699926	-1287.838477				-505.000000	200.000000	0.000000	0.362220	-2.858720	2.359620	637.919637	903.832841	-178.974199
192				900.000000	200.000000	0.000000	0.437190	0.664340	-1.998700	-79.246918	-76.936333	202.576356	299.003551	200.982934	0.000000	300.000000	200.000000	0.000000	7.660520	11.445000	2231.523132	2193.441057	2223.599922	-1385.494475				-505.000000	200.000000	0.000000	1.267770	-1.250690	11.798100	-190.551405	1635.500940	-60.032425
193				900.000000	200.000000	0.000000	0.313880	0.630560	-1.564200	-68.126245	-36.800722	164.118128	299.013623	200.905730	0.000000	300.000000	200.000000	0.000000	7.660520	10.865120	2232.209778	2021.780453	2201.799923	-1409.908474				-505.000000	200.000000	0.000000	0.724440	0.714680	9.438480	159.816367	2200.897145	-821.797105
194				900.000000	200.000000	0.000000	0.437190	0.698120	-1.651100	-65.434153	-56.995721	185.740151	299.013421	201.025566	0.000000	300.000000	200.000000	0.000000	7.904680	11.200840	2231.752014	2288.808060	2201.799923	-1306.148976				-505.000000	200.000000	0.000000	1.629990	-0.714680	7.865400	-274.248058	556.755083	-59.552729
195				900.000000	200.000000	0.000000	0.437190	0.540480	-0.912450	-63.119466	-77.946545	204.870826	299.028073	200.974287	0.000000	300.000000	200.000000	0.000000	7.538440	11.292400	2231.752014	2174.367657	2169.099924	-1354.976975				-505.000000	200.000000	0.000000	1.992210	0.893350	16.517339	402.826001	1454.616513	-293.032081
196				900.000000	200.000000	0.000000	0.403560	0.619300	-1.955250	-48.892409	-176.911257	168.834068	298.998632	200.974421	0.000000	300.000000	200.000000	0.000000	7.507920	10.834600	2231.446838	2174.367657	2234.499922	-1434.322474				-505.000000	200.000000	0.000000	0.724440	-1.786700	14.944259	-685.997685	1135.112102	-1.753534
197				900.000000	200.000000	0.000000	0.392350	0.484180	-1.477300	-74.064145	-116.102483	192.816621	298.964757	200.986938	0.000000	300.000000	200.000000	0.000000	7.782600	10.804080	2232.133484	2202.977757	2310.799919	-1403.804975				-505.000000	200.000000	0.000000	1.086660	-1.608030	7.865400	-1139.016680	1517.622031	527.083935
198				900.000000	200.000000	0.000000	0.437190	0.585520	-1.564200	-90.083644	-57.076538	137.442231	298.935822	200.973788	0.000000	300.000000	200.000000	0.000000	7.263760	10.743040	2232.896424	2174.367657	2376.199917	-1361.080475				-505.000000	200.000000	0.000000	-0.181110	-2.858720	-4.719240	1563.881343	-382.272498	291.022057
199				900.000000	200.000000	0.000000	0.493240	0.653080	-1.781450	-83.506064	-99.710394	188.049856	299.091690	200.995517	0.000000	300.000000	200.000000	0.000000	7.141680	10.743040	2232.057190	2222.051158	2027.399929	-1367.183975				-505.000000	200.000000	0.000000	1.086660	-1.250690	6.292320	-306.807870	60.844803	-1.273838
200				900.000000	200.000000	0.000000	0.459610	0.709380	-1.433850	-80.827516	-63.186989	188.137055	299.062293	200.940070	0.000000	300.000000	200.000000	0.000000	7.294280	11.048240	2231.828308	2098.074055	2092.799927	-1367.183975				-505.000000	200.000000	0.000000	2.354430	-1.429360	10.225020	30.143430	643.249949	-471.497606
201				900.000000	200.000000	0.000000	0.381140	0.529220	-1.260050	-76.004857	-80.381108	190.460462	298.980104	200.977725	0.000000	300.000000	200.000000	0.000000	6.928040	10.224200	2233.659364	2183.904357	2278.099920	-1354.976975				-505.000000	200.000000	0.000000	0.362220	-0.178670	3.932700	452.767302	-423.360085	469.754254
202				900.000000	200.000000	0.000000	0.369930	0.641820	-1.868350	-76.018718	-124.947491	176.118832	298.979337	200.944278	0.000000	300.000000	200.000000	0.000000	7.568960	9.980040	2231.980896	2107.610755	2278.099920	-1324.459476				-505.000000	200.000000	0.000000	1.811100	-1.429360	-0.786540	-549.817504	554.006808	409.707340
203				900.000000	200.000000	0.000000	0.459610	0.619300	-1.824900	-80.921608	-113.483012	151.908379	299.072315	200.956900	0.000000	300.000000	200.000000	0.000000	7.691040	10.102120	2232.438660	2136.220856	2070.999928	-1361.080475				-505.000000	200.000000	0.000000	2.535540	1.072020	11.798100	992.339793	365.658116	-527.882384
204				900.000000	200.000000	0.000000	0.269040	0.630560	-1.955250	-56.469782	-105.514114	166.574242	299.072252	200.974054	0.000000	300.000000	200.000000	0.000000	7.233240	11.261880	2232.286072	2174.367657	2070.999928	-1416.011974				-505.000000	200.000000	0.000000	1.448880	-1.250690	11.798100	-190.551405	696.551924	-412.511506
205				900.000000	200.000000	0.000000	0.560500	0.765680	-1.477300	-54.430915	-97.697051	144.711010	298.949928	200.927282	0.000000	300.000000	200.000000	0.000000	7.660520	11.414480	2231.752014	2069.463954	2343.499918	-1391.597975				-505.000000	200.000000	0.000000	-0.724440	-1.429360	3.932700	-1360.151978	1630.943818	-295.019001
206				900.000000	200.000000	0.000000	0.325090	0.585520	-1.477300	-85.973085	-103.200776	176.112928	298.974454	200.922914	0.000000	300.000000	200.000000	0.000000	7.782600	11.017720	2231.980896	2059.927254	2288.999920	-1373.287475				-505.000000	200.000000	0.000000	2.716650	1.072020	4.719240	-1092.914550	493.986996	353.264607
207				900.000000	200.000000	0.000000	0.515660	0.630560	-1.086250	-43.507908	-91.148246	185.596025	298.979163	200.935893	0.000000	300.000000	200.000000	0.000000	7.324800	11.139800	2231.599426	2088.537354	2278.099920	-1348.873476				-505.000000	200.000000	0.000000	1.992210	0.357340	4.719240	-557.079827	7.542829	0.179739
208				900.000000	200.000000	0.000000	0.313880	0.664340	-1.955250	-63.119782	-76.964805	178.607504	298.998187	200.974854	0.000000	300.000000	200.000000	0.000000	7.568960	10.743040	2230.455016	2174.367657	2234.499922	-1330.562976				-505.000000	200.000000	0.000000	0.362220	0.357340	10.225020	948.968660	-31.621475	470.262927
209				900.000000	200.000000	0.000000	0.358720	0.608040	-1.346950	-88.931199	-104.706885	178.508691	299.018204	201.017124	0.000000	300.000000	200.000000	0.000000	7.294280	10.559920	2231.523132	2269.734659	2190.899923	-1385.494475				-505.000000	200.000000	0.000000	1.629990	1.608030	14.157719	-943.909505	153.073650	-116.092576
210				900.000000	200.000000	0.000000	0.381140	0.585520	-1.564200	-118.227355	-54.768399	164.006559	299.045357	200.895208	0.000000	300.000000	200.000000	0.000000	7.568960	10.682000	2226.487728	1993.170352	2125.499926	-1446.529474				-505.000000	200.000000	0.000000	0.362220	-1.786700	2.359620	586.971565	1434.112870	820.692825
211				900.000000	200.000000	0.000000	0.459610	0.585520	-1.173150	-65.555334	-88.759290	188.021866	299.081641	200.927441	0.000000	300.000000	200.000000	0.000000	7.538440	9.644320	2231.370544	2069.463954	2049.199928	-1348.873476				-505.000000	200.000000	0.000000	0.362220	-0.357340	6.292320	-1063.463275	237.250672	352.096499
212				900.000000	200.000000	0.000000	0.269040	0.529220	-1.738000	-100.623195	-65.188397	185.757277	299.101580	200.952661	0.000000	300.000000	200.000000	0.000000	7.019600	9.766400	2232.362366	2126.684155	2005.599930	-1300.045476				-505.000000	200.000000	0.000000	-0.362220	0.357340	19.663499	-1482.412301	798.677314	-234.608301
213				900.000000	200.000000	0.000000	0.224200	0.596780	-1.260050	-77.243267	-99.248169	168.998941	299.057410	200.884520	0.000000	300.000000	200.000000	0.000000	7.141680	9.827440	2231.828308	1974.096951	2103.699926	-1361.080475				-505.000000	200.000000	0.000000	-1.086660	-0.357340	6.292320	673.776754	2180.902499	-0.252183
214				900.000000	200.000000	0.000000	0.291460	0.664340	-1.738000	-70.935772	-86.375532	178.630731	299.008435	200.910283	0.000000	300.000000	200.000000	0.000000	7.691040	11.017720	2231.523132	2031.317153	2212.699923	-1318.355976				-505.000000	200.000000	0.000000	0.181110	-1.965370	14.157719	-1160.135938	-819.814685	-413.088316
215				900.000000	200.000000	0.000000	0.325090	0.574260	-1.173150	-61.998491	-47.757967	156.825175	298.950215	200.909941	0.000000	300.000000	200.000000	0.000000	7.721560	10.773560	2232.362366	2031.317153	2343.499918	-1416.011974				-505.000000	200.000000	0.000000	2.897760	-0.178670	-2.359620	1147.159928	2478.295978	-0.401379
216				900.000000	200.000000	0.000000	0.470820	0.596780	-1.564200	-53.435185	-139.516941	154.285482	298.998940	200.957031	0.000000	300.000000	200.000000	0.000000	7.019600	11.322920	2232.133484	2136.220856	2234.499922	-1354.976975				-505.000000	200.000000	0.000000	-0.362220	-0.893350	2.359620	988.476178	284.818666	-0.818812
217				900.000000	200.000000	0.000000	0.302670	0.675600	-1.564200	-46.168847	-46.471034	173.810269	299.027574	200.910656	0.000000	300.000000	200.000000	0.000000	7.630000	11.017720	2230.607604	2031.317153	2169.099924	-1385.494475				-505.000000	200.000000	0.000000	3.078870	-0.178670	9.438480	-589.136253	1395.580558	-294.136361
218				900.000000	200.000000	0.000000	0.280250	0.698120	-2.085600	-65.884295	-55.194817	178.673760	299.019076	200.977792	0.000000	300.000000	200.000000	0.000000	7.599480	11.231360	2233.506776	2183.904357	2190.899923	-1483.150473				-505.000000	200.000000	0.000000	-0.543330	-1.608030	11.798100	-559.622054	551.960529	292.237939
219				900.000000	200.000000	0.000000	0.381140	0.664340	-1.433850	-118.867035	-90.351414	142.392921	299.052817	200.862889	0.000000	300.000000	200.000000	0.000000	7.843640	10.743040	2232.514954	1926.413450	2114.599926	-1379.390975				-505.000000	200.000000	0.000000	0.724440	0.714680	8.651940	159.753444	213.093462	529.317164
220				900.000000	200.000000	0.000000	0.369930	0.619300	-1.173150	-96.328516	-74.934327	180.917209	299.018741	200.978126	0.000000	300.000000	200.000000	0.000000	7.294280	10.834600	2232.743836	2183.904357	2190.899923	-1312.252476				-505.000000	200.000000	0.000000	0.724440	-1.072020	7.865400	1557.185329	611.549910	645.109783
221				900.000000	200.000000	0.000000	0.358720	0.551740	-1.998700	-15.534772	-99.034788	159.179051	298.998461	200.983136	0.000000	300.000000	200.000000	0.000000	7.538440	10.956680	2231.065368	2193.441057	2234.499922	-1385.494475				-505.000000	200.000000	0.000000	1.448880	0.000000	13.371180	811.781708	2153.329151	117.372287
222				900.000000	200.000000	0.000000	0.414770	0.540480	-1.607650	-31.675452	-71.310784	161.520171	298.994263	200.918390	0.000000	300.000000	200.000000	0.000000	7.538440	9.888480	2232.591248	2050.390553	2245.399921	-1440.425974				-505.000000	200.000000	0.000000	1.811100	-0.178670	7.865400	800.529924	810.936132	-470.267235
223				900.000000	200.000000	0.000000	0.425980	0.619300	-0.825550	-128.132644	-87.697674	159.172200	298.979163	200.965807	0.000000	300.000000	200.000000	0.000000	7.843640	10.376800	2231.599426	2155.294256	2278.099920	-1348.873476				-505.000000	200.000000	0.000000	1.811100	-2.144040	4.719240	-13.542319	946.491845	115.308615
224				900.000000	200.000000	0.000000	0.336300	0.551740	-2.259400	-84.153871	-92.803111	171.250579	299.081860	200.957129	0.000000	300.000000	200.000000	0.000000	7.752080	10.163160	2231.904602	2136.220856	2049.199928	-1342.769976				-505.000000	200.000000	0.000000	0.000000	0.000000	1.573080	-1505.482178	-1.492853	-117.488197
225				900.000000	200.000000	0.000000	0.381140	0.495440	-1.607650	-57.653380	-44.596051	178.380746	299.062069	200.961665	0.000000	300.000000	200.000000	0.000000	7.080640	10.346280	2231.294250	2145.757556	2092.799927	-1318.355976				-505.000000	200.000000	0.000000	1.267770	-2.144040	4.719240	-360.990324	2570.208830	-648.321201
226				900.000000	200.000000	0.000000	0.515660	0.517960	-1.651100	-145.222686	-126.084725	168.623686	299.071966	200.901705	0.000000	300.000000	200.000000	0.000000	7.446880	11.261880	2231.599426	2012.243752	2070.999928	-1367.183975				-505.000000	200.000000	0.000000	0.181110	-0.893350	18.090419	-979.137390	2623.273373	-118.350475
227				900.000000	200.000000	0.000000	0.235410	0.472920	-1.651100	-74.707889	-170.269699	164.052818	298.950215	200.901397	0.000000	300.000000	200.000000	0.000000	7.721560	10.834600	2232.362366	2012.243752	2343.499918	-1348.873476				-505.000000	200.000000	0.000000	1.629990	-0.357340	6.292320	557.960752	823.387951	58.274584
228				900.000000	200.000000	0.000000	0.482030	0.540480	-1.477300	-83.807302	-48.871926	156.631170	299.023156	200.948681	0.000000	300.000000	200.000000	0.000000	7.752080	11.017720	2231.675720	2117.147455	2179.999924	-1397.701475				-505.000000	200.000000	0.000000	0.724440	-0.714680	3.932700	188.701333	1543.272094	-529.433075
229				900.000000	200.000000	0.000000	0.381140	0.574260	-2.129050	-87.111985	-180.892337	166.405748	299.003517	200.940230	0.000000	300.000000	200.000000	0.000000	7.141680	10.743040	2231.446838	2098.074055	2223.599922	-1275.631477				-505.000000	200.000000	0.000000	0.724440	0.714680	11.011560	-650.769800	343.424190	-175.612020
230				900.000000	200.000000	0.000000	0.358720	0.608040	-1.346950	-60.787487	-94.574945	185.737671	299.013218	201.004406	0.000000	300.000000	200.000000	0.000000	7.630000	10.865120	2231.294250	2241.124558	2201.799923	-1416.011974				-505.000000	200.000000	0.000000	2.354430	-1.786700	11.011560	-802.128303	244.793501	703.045251
231				900.000000	200.000000	0.000000	0.470820	0.641820	-1.651100	-55.690996	-58.380604	149.508049	298.998563	200.901828	0.000000	300.000000	200.000000	0.000000	7.904680	10.620960	2231.294250	2012.243752	2234.499922	-1367.183975				-505.000000	200.000000	0.000000	-0.724440	-1.608030	13.371180	-212.048202	826.566656	-236.444460
232				900.000000	200.000000	0.000000	0.313880	0.574260	-1.216600	-90.187217	-138.443389	156.836789	299.018607	200.965444	0.000000	300.000000	200.000000	0.000000	8.087800	10.651480	2232.438660	2155.294256	2190.899923	-1348.873476				-505.000000	200.000000	0.000000	-0.181110	0.178670	6.292320	474.578715	402.697576	470.136836
233				900.000000	200.000000	0.000000	0.347510	0.720640	-1.477300	-52.265132	-114.255972	152.118761	299.028239	200.969848	0.000000	300.000000	200.000000	0.000000	6.958560	9.888480	2232.133484	2164.830956	2169.099924	-1385.494475				-505.000000	200.000000	0.000000	-0.543330	-2.144040	10.225020	-1866.157887	1083.733411	702.937956
234				900.000000	200.000000	0.000000	0.336300	0.540480	-1.173150	-47.307431	-154.604963	164.011126	298.965040	200.935413	0.000000	300.000000	200.000000	0.000000	7.172200	10.071600	2232.743836	2088.537354	2310.799919	-1361.080475				-505.000000	200.000000	0.000000	1.629990	-1.250690	11.011560	-190.614329	-374.220674	-295.037797
235				900.000000	200.000000	0.000000	0.403560	0.506700	-2.085600	-81.808031	-65.338692	173.548670	298.999487	200.896726	0.000000	300.000000	200.000000	0.000000	7.172200	11.048240	2233.354188	2002.707052	2234.499922	-1446.529474				-505.000000	200.000000	0.000000	0.000000	0.536010	3.932700	-777.963432	1587.107956	59.252772
236				900.000000	200.000000	0.000000	0.313880	0.540480	-0.999350	-91.353206	-123.447522	161.624693	299.072473	200.943923	0.000000	300.000000	200.000000	0.000000	7.477400	10.804080	2232.820130	2107.610755	2070.999928	-1397.701475				-505.000000	200.000000	0.000000	0.724440	-1.608030	7.078860	-907.447599	744.866344	-530.280864
237				900.000000	200.000000	0.000000	0.347510	0.653080	-1.173150	-86.896395	-63.879132	142.417290	299.071966	200.901705	0.000000	300.000000	200.000000	0.000000	7.141680	11.017720	2231.599426	2012.243752	2070.999928	-1306.148976				-505.000000	200.000000	0.000000	-1.992210	-0.178670	6.292320	-241.939940	1572.847289	-293.730674
238				900.000000	200.000000	0.000000	0.381140	0.709380	-1.651100	-48.888345	-85.083402	164.121749	299.062518	200.956933	0.000000	300.000000	200.000000	0.000000	7.324800	11.322920	2232.362366	2136.220856	2092.799927	-1324.459476				-505.000000	200.000000	0.000000	2.354430	0.000000	7.078860	927.094324	-944.604433	528.508534
239				900.000000	200.000000	0.000000	0.369930	0.788200	-1.260050	-45.237410	-64.721571	166.616325	298.998803	200.927251	0.000000	300.000000	200.000000	0.000000	7.385840	10.773560	2231.828308	2069.463954	2234.499922	-1385.494475				-505.000000	200.000000	0.000000	2.354430	-1.072020	3.146160	-180.432239	915.107802	-177.437997
240				900.000000	200.000000	0.000000	0.325090	0.517960	-1.390400	-116.808889	-12.094134	178.459757	299.018808	200.931078	0.000000	300.000000	200.000000	0.000000	8.087800	10.743040	2232.896424	2079.000654	2190.899923	-1397.701475				-505.000000	200.000000	0.000000	0.181110	0.714680	11.011560	-1577.297815	2099.711182	235.640137
241				900.000000	200.000000	0.000000	0.493240	0.675600	-1.520750	-90.349665	-49.293146	171.203179	299.106645	200.999448	0.000000	300.000000	200.000000	0.000000	7.691040	10.895640	2232.820130	2231.587858	1994.699930	-1367.183975				-505.000000	200.000000	0.000000	0.543330	-2.501380	5.505780	-729.998050	2480.728258	-2.417276
242				900.000000	200.000000	0.000000	0.482030	0.731900	-1.520750	-136.277594	-119.755097	166.447831	299.062133	200.995789	0.000000	300.000000	200.000000	0.000000	7.782600	10.987200	2231.446838	2222.051158	2092.799927	-1409.908474				-505.000000	200.000000	0.000000	1.448880	-1.250690	11.011560	-74.798327	1757.858409	174.929481
243				900.000000	200.000000	0.000000	0.392350	0.619300	-1.129700	-56.078199	-86.029931	154.387721	299.057667	200.978260	0.000000	300.000000	200.000000	0.000000	7.996240	10.346280	2232.438660	2183.904357	2103.699926	-1409.908474				-505.000000	200.000000	0.000000	1.267770	-0.714680	9.438480	-853.202221	2433.160264	-411.988344
244				900.000000	200.000000	0.000000	0.437190	0.529220	-1.477300	-116.435231	-178.740634	161.486473	299.028505	200.905514	0.000000	300.000000	200.000000	0.000000	7.630000	9.980040	2232.743836	2021.780453	2169.099924	-1367.183975				-505.000000	200.000000	0.000000	0.362220	-0.536010	7.865400	-495.068741	2622.017951	-59.281750
245				900.000000	200.000000	0.000000	0.347510	0.517960	-1.173150	-108.542758	-89.208982	188.075170	298.998871	201.046824	0.000000	300.000000	200.000000	0.000000	7.599480	10.102120	2231.980896	2336.491561	2234.499922	-1373.287475				-505.000000	200.000000	0.000000	0.362220	0.536010	8.651940	-1819.929910	1428.141459	-117.008501
246				900.000000	200.000000	0.000000	0.493240	0.540480	-1.781450	-72.060811	-94.644424	183.125817	299.081798	201.051205	0.000000	300.000000	200.000000	0.000000	7.477400	10.651480	2231.752014	2346.028261	2049.199928	-1373.287475				-505.000000	200.000000	0.000000	0.724440	0.893350	12.584640	-1334.728643	2197.911440	-57.954265
247				900.000000	200.000000	0.000000	0.403560	0.596780	-1.694550	-109.857651	-126.494008	173.632445	298.993953	200.965675	0.000000	300.000000	200.000000	0.000000	7.416360	11.170320	2231.904602	2155.294256	2245.399921	-1483.150473				-505.000000	200.000000	0.000000	1.086660	-3.037390	4.719240	-299.230931	460.047678	232.006979
248				900.000000	200.000000	0.000000	0.448400	0.619300	-1.477300	-140.869448	-98.146742	176.016594	298.994057	200.901489	0.000000	300.000000	200.000000	0.000000	7.294280	11.170320	2232.133484	2012.243752	2245.399921	-1403.804975				-505.000000	200.000000	0.000000	0.724440	-0.357340	-2.359620	-137.627415	1416.673498	-117.885268
249				900.000000	200.000000	0.000000	0.381140	0.698120	-1.390400	-73.205128	-70.127943	173.749918	299.061973	200.936117	0.000000	300.000000	200.000000	0.000000	7.660520	11.017720	2231.065368	2088.537354	2092.799927	-1251.217477				-505.000000	200.000000	0.000000	1.992210	-1.965370	3.932700	692.102091	140.859262	-530.721401
250				900.000000	200.000000	0.000000	0.269040	0.585520	-1.129700	-117.777213	-70.820086	185.809636	299.081923	200.948518	0.000000	300.000000	200.000000	0.000000	7.446880	10.834600	2232.057190	2117.147455	2049.199928	-1336.666476				-505.000000	200.000000	0.000000	0.181110	-0.178670	3.146160	-242.191633	383.765351	-293.904540
251				900.000000	200.000000	0.000000	0.448400	0.698120	-1.738000	-73.565242	-67.508472	192.957517	299.018439	200.901520	0.000000	300.000000	200.000000	0.000000	6.989080	11.445000	2232.057190	2012.243752	2190.899923	-1367.183975				-505.000000	200.000000	0.000000	1.086660	0.178670	8.651940	-683.392535	854.025568	58.826724
252				900.000000	200.000000	0.000000	0.392350	0.517960	-1.477300	-64.632025	-75.574724	168.751435	299.008842	200.965444	0.000000	300.000000	200.000000	0.000000	7.752080	10.254720	2232.438660	2155.294256	2212.699923	-1385.494475				-505.000000	200.000000	0.000000	0.543330	-1.072020	8.651940	-1106.519792	356.622435	292.659680
253				900.000000	200.000000	0.000000	0.358720	0.630560	-2.172500	-84.838565	-22.883605	176.119974	299.082519	200.969252	0.000000	300.000000	200.000000	0.000000	7.385840	10.498880	2233.506776	2164.830956	2049.199928	-1354.976975				-505.000000	200.000000	0.000000	-0.543330	0.178670	-3.146160	-1147.600390	963.852653	352.677616
254				900.000000	200.000000	0.000000	0.425980	0.563000	-1.260050	-78.634327	-67.029710	166.348822	299.057313	201.025636	0.000000	300.000000	200.000000	0.000000	7.507920	10.773560	2231.599426	2288.808060	2103.699926	-1367.183975				-505.000000	200.000000	0.000000	3.622200	0.536010	11.798100	33.377813	-362.945713	117.707095
255				900.000000	200.000000	0.000000	0.269040	0.698120	-1.998700	-37.650555	-110.539675	176.275714	299.008367	200.961632	0.000000	300.000000	200.000000	0.000000	7.507920	10.376800	2231.370544	2145.757556	2212.699923	-1422.115474				-505.000000	200.000000	0.000000	1.086660	-0.714680	14.157719	-1779.352697	451.090561	-588.206151
256				900.000000	200.000000	0.000000	0.280250	0.596780	-1.781450	-65.721847	-45.345736	176.169854	298.964722	200.884429	0.000000	300.000000	200.000000	0.000000	7.568960	10.041080	2232.057190	1974.096951	2310.799919	-1458.736474				-505.000000	200.000000	0.000000	2.354430	-1.072020	-1.573080	629.902235	389.306331	-118.693899
257				900.000000	200.000000	0.000000	0.392350	0.495440	-1.651100	-101.924227	-115.940849	137.404910	298.998906	200.995517	0.000000	300.000000	200.000000	0.000000	7.385840	10.773560	2232.057190	2222.051158	2234.499922	-1361.080475				-505.000000	200.000000	0.000000	1.267770	0.536010	5.505780	-1588.549599	1641.472352	176.639548
258				900.000000	200.000000	0.000000	0.538080	0.472920	-1.477300	-54.425181	-96.773795	190.245513	299.027907	200.987276	0.000000	300.000000	200.000000	0.000000	7.721560	10.376800	2231.370544	2202.977757	2169.099924	-1379.390975				-505.000000	200.000000	0.000000	0.543330	-1.786700	3.932700	587.097411	891.381023	-706.668229
259				900.000000	200.000000	0.000000	0.381140	0.641820	-1.477300	-107.777832	-85.245036	195.384500	299.028438	200.931205	0.000000	300.000000	200.000000	0.000000	7.294280	11.139800	2232.591248	2079.000654	2169.099924	-1336.666476				-505.000000	200.000000	0.000000	1.448880	-1.965370	4.719240	-929.259012	-489.860304	-60.725145
260				900.000000	200.000000	0.000000	0.414770	0.664340	-1.303500	-110.690932	-96.923493	166.454681	299.052979	200.956704	0.000000	300.000000	200.000000	0.000000	7.446880	10.956680	2232.896424	2136.220856	2114.599926	-1446.529474				-505.000000	200.000000	0.000000	0.362220	-0.893350	-2.359620	-54.245378	1703.731444	-529.573655
261				900.000000	200.000000	0.000000	0.549290	0.698120	-1.520750	-69.319640	-92.129044	168.756394	299.087150	200.935349	0.000000	300.000000	200.000000	0.000000	7.263760	10.315760	2232.896424	2088.537354	2038.299929	-1385.494475				-505.000000	200.000000	0.000000	0.905550	1.429360	-1.573080	433.812732	1272.398099	-351.180573
262				900.000000	200.000000	0.000000	0.392350	0.709380	-1.173150	-0.146826	-111.319373	197.845377	299.082143	200.991007	0.000000	300.000000	200.000000	0.000000	7.324800	11.139800	2232.591248	2212.514458	2049.199928	-1361.080475				-505.000000	200.000000	0.000000	3.078870	-0.714680	3.932700	-1201.090690	1135.665528	410.284150
263				900.000000	200.000000	0.000000	0.493240	0.529220	-1.433850	-68.143854	-130.429482	187.934666	298.959447	200.957424	0.000000	300.000000	200.000000	0.000000	7.385840	10.682000	2231.217956	2136.220856	2321.699919	-1373.287475				-505.000000	200.000000	0.000000	-1.267770	0.357340	11.798100	-93.249511	1391.216435	-58.303561
264				900.000000	200.000000	0.000000	0.425980	0.686860	-1.651100	-102.082612	-97.061853	166.464011	298.974384	200.901612	0.000000	300.000000	200.000000	0.000000	7.416360	10.407320	2231.828308	2012.243752	2288.999920	-1416.011974				-505.000000	200.000000	0.000000	2.716650	-0.714680	0.000000	304.202719	2221.875650	-294.616057
265				900.000000	200.000000	0.000000	0.482030	0.596780	-1.607650	-69.562320	-43.684731	192.828430	299.028306	200.909972	0.000000	300.000000	200.000000	0.000000	7.416360	10.529400	2232.286072	2031.317153	2169.099924	-1409.908474				-505.000000	200.000000	0.000000	0.362220	0.178670	12.584640	590.898102	1954.689356	58.884679
266				900.000000	200.000000	0.000000	0.425980	0.709380	-1.173150	-100.660082	-67.110527	168.894615	298.935312	200.927251	0.000000	300.000000	200.000000	0.000000	7.660520	10.529400	2231.828308	2069.463954	2376.199917	-1409.908474				-505.000000	200.000000	0.000000	-1.267770	-2.144040	11.798100	334.471996	463.226384	526.763616
267				900.000000	200.000000	0.000000	0.392350	0.731900	-1.824900	-96.387391	-136.043095	154.492439	298.959767	200.974221	0.000000	300.000000	200.000000	0.000000	7.263760	9.980040	2231.904602	2174.367657	2321.699919	-1403.804975				-505.000000	200.000000	0.000000	1.267770	1.608030	9.438480	-249.391033	1107.460190	-116.063598
268				900.000000	200.000000	0.000000	0.313880	0.675600	-1.433850	-66.136455	-117.977467	156.931035	298.979267	200.918704	0.000000	300.000000	200.000000	0.000000	7.507920	10.071600	2231.828308	2050.390553	2278.099920	-1354.976975				-505.000000	200.000000	0.000000	3.259980	-1.786700	6.292320	-107.609831	-335.802797	-236.932771
269				900.000000	200.000000	0.000000	0.526870	0.653080	-1.129700	-46.646079	-111.833345	154.279774	299.008503	200.923041	0.000000	300.000000	200.000000	0.000000	7.416360	10.865120	2231.675720	2059.927254	2212.699923	-1342.769976				-505.000000	200.000000	0.000000	0.543330	-0.714680	6.292320	-1085.085918	1419.421773	-176.953994
270				900.000000	200.000000	0.000000	0.347510	0.596780	-1.390400	-65.316719	-73.809029	178.509833	299.057216	200.978728	0.000000	300.000000	200.000000	0.000000	7.660520	11.353440	2231.370544	2183.904357	2103.699926	-1361.080475				-505.000000	200.000000	0.000000	0.181110	-0.178670	4.719240	800.278231	117.132483	-293.904540
271				900.000000	200.000000	0.000000	0.482030	0.619300	-1.607650	-76.676007	-139.938160	161.523793	299.037644	201.012954	0.000000	300.000000	200.000000	0.000000	7.385840	11.322920	2231.294250	2260.197959	2147.299925	-1348.873476				-505.000000	200.000000	0.000000	1.267770	-1.072020	7.078860	-411.749627	2037.689521	-588.559755
272				900.000000	200.000000	0.000000	0.403560	0.585520	-1.564200	-86.063113	-81.021504	195.308914	299.086869	200.880097	0.000000	300.000000	200.000000	0.000000	7.141680	10.804080	2232.209778	1964.560251	2038.299929	-1367.183975				-505.000000	200.000000	0.000000	-0.543330	0.357340	9.438480	-1135.782297	289.059794	-410.826109
273				900.000000	200.000000	0.000000	0.336300	0.653080	-1.346950	-103.158573	-129.113479	173.754485	298.994194	200.931269	0.000000	300.000000	200.000000	0.000000	7.630000	10.712520	2232.438660	2079.000654	2245.399921	-1348.873476				-505.000000	200.000000	0.000000	2.354430	0.178670	11.798100	-1725.484859	376.617082	-234.995191
274				900.000000	200.000000	0.000000	0.313880	0.574260	-1.477300	-94.477832	-102.739149	183.343050	299.047967	200.956835	0.000000	300.000000	200.000000	0.000000	7.172200	10.468360	2232.591248	2136.220856	2125.499926	-1379.390975				-505.000000	200.000000	0.000000	2.535540	-0.178670	1.573080	-589.765485	905.641689	-176.604697
275				900.000000	200.000000	0.000000	0.302670	0.731900	-1.086250	-103.663210	-92.509257	181.091608	299.028206	201.008335	0.000000	300.000000	200.000000	0.000000	7.233240	10.651480	2232.057190	2250.661259	2169.099924	-1300.045476				-505.000000	200.000000	0.000000	0.362220	0.714680	3.932700	738.455914	-158.220070	-58.094845
276				900.000000	200.000000	0.000000	0.246620	0.608040	-2.129050	-65.618273	-99.363254	166.576526	298.969464	200.970014	0.000000	300.000000	200.000000	0.000000	7.630000	10.559920	2231.752014	2164.830956	2299.899920	-1464.839973				-505.000000	200.000000	0.000000	1.992210	-1.965370	3.146160	-466.120851	1732.445777	115.463684
277				900.000000	200.000000	0.000000	0.414770	0.664340	-1.781450	-70.980786	-45.819300	156.816041	298.989657	200.939492	0.000000	300.000000	200.000000	0.000000	7.538440	10.559920	2233.201600	2098.074055	2256.299921	-1416.011974				-505.000000	200.000000	0.000000	1.448880	-0.357340	11.011560	95.074283	1227.578379	-117.943223
278				900.000000	200.000000	0.000000	0.459610	0.405360	-1.477300	-105.453665	-108.740310	146.890095	299.043020	200.995347	0.000000	300.000000	200.000000	0.000000	7.660520	10.346280	2232.438660	2222.051158	2136.399925	-1367.183975				-505.000000	200.000000	0.000000	1.629990	-1.965370	6.292320	-1392.397173	-767.452137	115.492662
279				900.000000	200.000000	0.000000	0.459610	0.540480	-1.607650	-67.860224	-93.421175	197.618619	299.023656	201.012262	0.000000	300.000000	200.000000	0.000000	7.507920	10.254720	2232.820130	2260.197959	2179.999924	-1367.183975				-505.000000	200.000000	0.000000	0.543330	-0.536010	3.146160	-147.998274	1157.267464	469.400649
280				900.000000	200.000000	0.000000	0.358720	0.709380	-1.911800	-101.425323	-114.313515	147.277356	298.993747	200.961599	0.000000	300.000000	200.000000	0.000000	7.263760	11.414480	2231.446838	2145.757556	2245.399921	-1391.597975				-505.000000	200.000000	0.000000	0.724440	-2.322710	3.932700	-1645.840590	1675.842101	291.458286
281				900.000000	200.000000	0.000000	0.392350	0.619300	-1.260050	-92.398014	-80.842736	185.713302	299.003551	200.953019	0.000000	300.000000	200.000000	0.000000	7.416360	11.261880	2231.523132	2126.684155	2223.599922	-1416.011974				-505.000000	200.000000	0.000000	0.181110	-0.714680	14.157719	-1200.272688	-1615.234729	58.051379
282				900.000000	200.000000	0.000000	0.403560	0.551740	-1.607650	-95.540248	-136.706765	171.180897	298.959412	200.961731	0.000000	300.000000	200.000000	0.000000	7.721560	11.200840	2231.141662	2145.757556	2321.699919	-1379.390975				-505.000000	200.000000	0.000000	-0.362220	-0.178670	7.078860	-126.061015	1208.330159	-0.140580
283				900.000000	200.000000	0.000000	0.358720	0.495440	-1.607650	-57.653380	-180.453983	197.681254	298.974313	200.948681	0.000000	300.000000	200.000000	0.000000	7.538440	10.773560	2231.675720	2117.147455	2288.999920	-1300.045476				-505.000000	200.000000	0.000000	0.000000	0.000000	7.865400	-346.818774	655.385772	-763.673283
284				900.000000	200.000000	0.000000	0.313880	0.506700	-1.694550	-53.259192	-82.273226	200.147840	299.027707	200.974654	0.000000	300.000000	200.000000	0.000000	7.294280	11.048240	2230.912780	2174.367657	2169.099924	-1391.597975				-505.000000	200.000000	0.000000	2.354430	0.000000	11.011560	-1504.727100	-152.916521	-58.932453
285				900.000000	200.000000	0.000000	0.347510	0.630560	-1.477300	-128.344170	-88.926122	190.589548	299.072252	200.961238	0.000000	300.000000	200.000000	0.000000	7.172200	10.224200	2232.286072	2145.757556	2070.999928	-1416.011974				-505.000000	200.000000	0.000000	1.448880	-0.893350	-1.573080	-980.710470	444.101158	351.500892
286				900.000000	200.000000	0.000000	0.313880	0.641820	-1.433850	-35.363274	-107.845527	166.538260	299.062646	200.965345	0.000000	300.000000	200.000000	0.000000	7.324800	10.682000	2232.667542	2155.294256	2092.799927	-1324.459476				-505.000000	200.000000	0.000000	0.905550	-0.357340	8.651940	-368.378494	1262.694555	58.332539
287				900.000000	200.000000	0.000000	0.470820	0.585520	-1.477300	-77.932025	-124.399848	178.371612	299.042856	200.957064	0.000000	300.000000	200.000000	0.000000	7.019600	10.926160	2232.057190	2136.220856	2136.399925	-1391.597975				-505.000000	200.000000	0.000000	-0.181110	0.714680	11.011560	-1345.665811	2784.479149	-175.539576
288				900.000000	200.000000	0.000000	0.392350	0.743160	-1.564200	-75.550968	-75.493907	197.876792	299.023222	200.969981	0.000000	300.000000	200.000000	0.000000	7.630000	10.407320	2231.828308	2164.830956	2179.999924	-1312.252476				-505.000000	200.000000	0.000000	2.354430	-0.178670	14.157719	-241.310708	506.947810	-529.054800
289				900.000000	200.000000	0.000000	0.369930	0.664340	-1.651100	-78.886804	-54.225954	142.404535	299.037841	200.935829	0.000000	300.000000	200.000000	0.000000	7.630000	10.132640	2231.752014	2088.537354	2147.299925	-1336.666476				-505.000000	200.000000	0.000000	-0.362220	1.429360	11.798100	319.066425	541.001564	236.361835
290				900.000000	200.000000	0.000000	0.369930	0.529220	-1.346950	-112.279658	-89.970603	183.243095	298.955134	200.926997	0.000000	300.000000	200.000000	0.000000	7.965720	10.895640	2232.438660	2069.463954	2332.599918	-1507.564473				-505.000000	200.000000	0.000000	0.362220	-0.714680	11.011560	73.451640	497.912128	-176.939505
291				900.000000	200.000000	0.000000	0.414770	0.709380	-1.824900	-77.212114	-66.042771	166.496569	298.993919	200.991346	0.000000	300.000000	200.000000	0.000000	7.233240	11.017720	2231.828308	2212.514458	2245.399921	-1312.252476				-505.000000	200.000000	0.000000	2.897760	-2.322710	7.078860	-139.980873	613.358758	-766.109355
292				900.000000	200.000000	0.000000	0.313880	0.686860	-1.868350	-90.246092	-137.837262	154.531847	298.998495	200.940359	0.000000	300.000000	200.000000	0.000000	7.263760	11.353440	2231.141662	2098.074055	2234.499922	-1452.632974				-505.000000	200.000000	0.000000	0.724440	-0.714680	16.517339	-852.635913	603.339220	-294.456680
293				900.000000	200.000000	0.000000	0.392350	0.608040	-1.694550	-105.373434	-34.844922	195.341471	298.993816	200.970080	0.000000	300.000000	200.000000	0.000000	7.660520	11.261880	2231.599426	2164.830956	2245.399921	-1416.011974				-505.000000	200.000000	0.000000	0.181110	-0.893350	18.876959	526.533558	1164.256866	-1117.000153
294				900.000000	200.000000	0.000000	0.336300	0.619300	-1.651100	-96.823672	-108.566740	159.265109	299.013556	200.991245	0.000000	300.000000	200.000000	0.000000	7.782600	11.109280	2232.057190	2212.514458	2201.799923	-1489.253973				-505.000000	200.000000	0.000000	0.543330	-1.429360	6.292320	-85.987188	756.571736	-588.840916
295				900.000000	200.000000	0.000000	0.358720	0.608040	-1.260050	-100.902761	-74.391883	180.918351	299.072125	200.910096	0.000000	300.000000	200.000000	0.000000	7.477400	10.498880	2231.980896	2031.317153	2070.999928	-1483.150473				-505.000000	200.000000	0.000000	1.267770	-0.893350	6.292320	-1211.713242	1243.015903	234.027184
296				900.000000	200.000000	0.000000	0.381140	0.551740	-1.824900	-107.826910	-89.987738	176.023445	299.130965	200.982464	0.000000	300.000000	200.000000	0.000000	7.385840	10.682000	2232.591248	2193.441057	1940.199932	-1385.494475				-505.000000	200.000000	0.000000	3.984420	-1.965370	2.359620	112.896235	-110.766512	350.280702
297				900.000000	200.000000	0.000000	0.392350	0.551740	-1.781450	-99.740836	-90.489774	173.602171	299.045292	200.938106	0.000000	300.000000	200.000000	0.000000	7.172200	10.834600	2226.335140	2088.537354	2125.499926	-1330.562976				-505.000000	200.000000	0.000000	0.905550	-1.786700	2.359620	-918.636460	1268.665967	174.464274
298				900.000000	200.000000	0.000000	0.347510	0.675600	-1.651100	-54.299936	12.554911	164.125175	298.984498	200.918390	0.000000	300.000000	200.000000	0.000000	7.446880	9.796920	2232.591248	2050.390553	2267.199921	-1385.494475				-505.000000	200.000000	0.000000	0.362220	-1.429360	14.157719	-201.173958	892.636445	292.335053
299				900.000000	200.000000	0.000000	0.358720	0.596780	-1.390400	-69.337249	-74.270657	171.269239	299.028372	200.926997	0.000000	300.000000	200.000000	0.000000	7.538440	10.376800	2232.438660	2069.463954	2169.099924	-1422.115474				-505.000000	200.000000	0.000000	0.543330	-1.965370	8.651940	-928.944396	754.332457	703.020581
300				900.000000	200.000000	0.000000	0.425980	0.709380	-1.260050	-76.626929	-87.293589	152.026994	298.959803	200.969915	0.000000	300.000000	200.000000	0.000000	7.263760	9.888480	2231.980896	2164.830956	2321.699919	-1403.804975				-505.000000	200.000000	0.000000	0.181110	-1.786700	4.719240	-918.447690	1575.402564	-412.918758
301				900.000000	200.000000	0.000000	0.425980	0.585520	-1.694550	-66.095505	-51.427715	195.285686	299.072442	200.943955	0.000000	300.000000	200.000000	0.000000	7.507920	11.536560	2232.743836	2107.610755	2070.999928	-1324.459476				-505.000000	200.000000	0.000000	1.086660	-2.680050	7.078860	70.028488	1385.798450	349.834292
302				900.000000	200.000000	0.000000	0.425980	0.641820	-1.216600	-103.487217	-62.004148	195.338045	298.989415	200.956802	0.000000	300.000000	200.000000	0.000000	7.324800	10.865120	2232.667542	2136.220856	2256.299921	-1446.529474				-505.000000	200.000000	0.000000	1.267770	0.178670	19.663499	-1377.407621	1893.176691	293.788630
303				900.000000	200.000000	0.000000	0.425980	0.709380	-1.607650	-20.699619	-71.772412	149.617334	298.940595	200.952531	0.000000	300.000000	200.000000	0.000000	7.538440	10.865120	2232.667542	2126.684155	2365.299917	-1367.183975				-505.000000	200.000000	0.000000	1.267770	-2.144040	-1.573080	-361.493710	1383.050175	-237.112510
304				900.000000	200.000000	0.000000	0.336300	0.686860	-1.564200	-69.828341	-63.053828	197.882501	299.018439	201.021153	0.000000	300.000000	200.000000	0.000000	7.446880	11.048240	2232.057190	2279.271359	2190.899923	-1397.701475				-505.000000	200.000000	0.000000	0.181110	0.000000	6.292320	-578.576624	778.489667	-411.223179
305				900.000000	200.000000	0.000000	0.336300	0.698120	-1.086250	-64.848968	-93.894141	183.435012	299.018372	200.999858	0.000000	300.000000	200.000000	0.000000	7.568960	11.780720	2231.904602	2231.587858	2190.899923	-1385.494475				-505.000000	200.000000	0.000000	3.441090	0.357340	11.798100	-1483.041533	1503.993355	-822.353553
306				900.000000	200.000000	0.000000	0.190570	0.585520	-1.738000	-86.243170	-97.418792	188.300591	298.969605	200.957064	0.000000	300.000000	200.000000	0.000000	7.721560	10.468360	2232.057190	2136.220856	2299.899920	-1300.045476				-505.000000	200.000000	0.000000	0.181110	-0.536010	5.505780	-726.889514	248.956064	234.453232
307				900.000000	200.000000	0.000000	0.280250	0.596780	-1.607650	-81.623911	-101.233040	147.253933	298.959625	200.888884	0.000000	300.000000	200.000000	0.000000	7.904680	10.376800	2231.599426	1983.633652	2321.699919	-1379.390975				-505.000000	200.000000	0.000000	1.086660	1.072020	4.719240	760.141480	857.757700	59.674513
308				900.000000	200.000000	0.000000	0.459610	0.585520	-1.346950	-53.673801	-37.937956	175.973565	299.008639	200.987006	0.000000	300.000000	200.000000	0.000000	7.294280	10.163160	2231.980896	2202.977757	2212.699923	-1391.597975				-505.000000	200.000000	0.000000	2.535540	1.429360	2.359620	-376.584665	772.325255	177.385915
309				900.000000	200.000000	0.000000	0.302670	0.619300	-1.955250	-60.953999	-137.294817	156.890289	299.067464	200.944052	0.000000	300.000000	200.000000	0.000000	7.233240	10.926160	2232.514954	2107.610755	2081.899927	-1318.355976				-505.000000	200.000000	0.000000	1.086660	-1.786700	10.225020	-223.111217	587.392700	-1.782511
310				900.000000	200.000000	0.000000	0.414770	0.641820	-1.868350	-67.977658	-25.474603	173.662718	299.018473	200.948486	0.000000	300.000000	200.000000	0.000000	6.897520	10.102120	2232.133484	2117.147455	2190.899923	-1428.218974				-505.000000	200.000000	0.000000	1.629990	-0.893350	8.651940	-516.628461	423.438649	-235.954583
311				900.000000	200.000000	0.000000	0.403560	0.540480	-1.303500	-107.750427	-66.066046	137.435184	299.008333	200.944569	0.000000	300.000000	200.000000	0.000000	7.507920	10.987200	2231.294250	2107.610755	2212.699923	-1330.562976				-505.000000	200.000000	0.000000	1.267770	-3.216060	11.011560	-1004.434878	1503.677360	290.567031
312				900.000000	200.000000	0.000000	0.392350	0.743160	-1.651100	-115.846299	-100.742939	152.093251	298.993747	200.961599	0.000000	300.000000	200.000000	0.000000	7.385840	10.102120	2231.446838	2145.757556	2245.399921	-1318.355976				-505.000000	200.000000	0.000000	0.000000	-1.250690	8.651940	388.276911	2112.909426	116.301292
313				900.000000	200.000000	0.000000	0.414770	0.540480	-1.738000	-43.872085	-66.123588	173.568472	299.052558	200.948583	0.000000	300.000000	200.000000	0.000000	7.263760	11.536560	2231.904602	2117.147455	2114.599926	-1342.769976				-505.000000	200.000000	0.000000	1.267770	-1.608030	14.157719	-1022.697292	1765.831668	703.301742
314				900.000000	200.000000	0.000000	0.448400	0.472920	-1.955250	-103.166700	-138.230008	190.338421	299.023289	200.918642	0.000000	300.000000	200.000000	0.000000	7.446880	11.231360	2231.980896	2050.390553	2179.999924	-1391.597975				-505.000000	200.000000	0.000000	-0.362220	0.000000	12.584640	-346.441235	275.115123	176.261274
315				900.000000	200.000000	0.000000	0.313880	0.619300	-1.303500	-64.299317	-97.834813	156.878676	298.969535	200.935765	0.000000	300.000000	200.000000	0.000000	7.446880	11.017720	2231.904602	2088.537354	2299.899920	-1434.322474				-505.000000	200.000000	0.000000	0.181110	-3.216060	16.517339	-772.362412	-556.913950	55.677569
316				900.000000	200.000000	0.000000	0.392350	0.574260	-1.260050	-86.211701	-65.644826	188.081075	299.028272	200.961271	0.000000	300.000000	200.000000	0.000000	7.355320	10.620960	2232.209778	2145.757556	2169.099924	-1385.494475				-505.000000	200.000000	0.000000	2.716650	-0.357340	4.719240	-252.877108	228.846981	-646.741533
317				900.000000	200.000000	0.000000	0.392350	0.630560	-1.781450	-48.248665	-105.687684	156.807853	299.066922	201.017263	0.000000	300.000000	200.000000	0.000000	7.691040	10.620960	2231.217956	2269.734659	2081.899927	-1397.701475				-505.000000	200.000000	0.000000	1.267770	1.429360	7.865400	-839.408210	711.243021	-116.233156
318				900.000000	200.000000	0.000000	0.358720	0.630560	-0.999350	-75.582121	-74.634334	185.758615	298.968865	200.927821	0.000000	300.000000	200.000000	0.000000	7.538440	10.956680	2230.455016	2069.463954	2299.899920	-1367.183975	-499.074881	240.045919	0.000000	-505.000000	200.000000	0.000000	1.811100	-2.680050	22.023119	881.936042	-130.489595	-61.432354
319				900.000000	200.000000	0.000000	0.459610	0.619300	-2.172500	-93.343312	-148.621534	200.101581	299.052688	200.875824	0.000000	300.000000	200.000000	0.000000	7.385840	10.102120	2232.209778	1955.023551	2114.599926	-1367.183975				-505.000000	200.000000	0.000000	1.992210	-1.786700	14.944259	-454.365681	1986.389395	291.865538
320				900.000000	200.000000	0.000000	0.414770	0.517960	-1.694550	-64.857096	-35.768177	166.318548	298.969359	200.987208	0.000000	300.000000	200.000000	0.000000	7.630000	9.552760	2231.523132	2202.977757	2299.899920	-1403.804975				-505.000000	200.000000	0.000000	0.181110	-1.250690	15.730799	-2390.740825	239.252520	-1.201394
321				900.000000	200.000000	0.000000	0.493240	0.585520	-1.781450	-58.144473	-79.446514	180.758045	299.028372	200.939813	0.000000	300.000000	200.000000	0.000000	7.050120	10.193680	2232.438660	2098.074055	2169.099924	-1300.045476				-505.000000	200.000000	0.000000	0.000000	0.893350	13.371180	1213.286321	1843.290853	235.824184
322				900.000000	200.000000	0.000000	0.403560	0.765680	-1.303500	-54.250858	-61.000076	181.018502	299.008706	200.978393	0.000000	300.000000	200.000000	0.000000	7.630000	11.048240	2232.133484	2183.904357	2212.699923	-1336.666476				-505.000000	200.000000	0.000000	-0.362220	-0.893350	15.730799	410.465863	-523.290627	-470.771601
323				900.000000	200.000000	0.000000	0.347510	0.686860	-1.651100	-77.959430	-88.764488	159.316326	299.087119	200.943923	0.000000	300.000000	200.000000	0.000000	7.813120	10.834600	2232.820130	2107.610755	2038.299929	-1403.804975				-505.000000	200.000000	0.000000	1.992210	1.786700	15.730799	456.819686	659.942895	-292.184292
324				900.000000	200.000000	0.000000	0.515660	0.720640	-1.607650	-56.420705	-80.531404	166.402518	298.950466	200.948162	0.000000	300.000000	200.000000	0.000000	7.874160	11.200840	2232.896424	2117.147455	2343.499918	-1348.873476				-505.000000	200.000000	0.000000	2.354430	-1.965370	0.000000	228.523468	-540.176573	-60.797589
325				900.000000	200.000000	0.000000	0.549290	0.698120	-1.781450	-89.692377	-117.216443	190.443335	299.033155	200.952726	0.000000	300.000000	200.000000	0.000000	7.202720	11.292400	2232.209778	2126.684155	2158.199924	-1385.494475				-505.000000	200.000000	0.000000	1.629990	1.250690	-2.359620	-387.773526	831.598641	588.497492
326				900.000000	200.000000	0.000000	0.369930	0.495440	-2.215950	-30.139868	-129.690193	151.886098	298.983630	200.996130	0.000000	300.000000	200.000000	0.000000	7.324800	10.559920	2230.683898	2222.051158	2267.199921	-1391.597975				-505.000000	200.000000	0.000000	1.811100	-1.608030	9.438480	714.165197	809.443279	115.817289
327				900.000000	200.000000	0.000000	0.347510	0.698120	-1.607650	-49.307018	-78.672957	164.146118	298.998598	200.978728	0.000000	300.000000	200.000000	0.000000	7.263760	10.682000	2231.370544	2183.904357	2234.499922	-1464.839973				-505.000000	200.000000	0.000000	0.181110	0.178670	2.359620	-452.263916	119.371763	0.155069
328				900.000000	200.000000	0.000000	0.269040	0.585520	-1.303500	-130.018861	-101.054271	183.399976	298.969711	200.944149	0.000000	300.000000	200.000000	0.000000	7.874160	10.498880	2232.286072	2107.610755	2299.899920	-1428.218974				-505.000000	200.000000	0.000000	1.992210	0.000000	9.438480	579.835088	135.634277	-293.879870
329				900.000000	200.000000	0.000000	0.302670	0.596780	-1.651100	-113.833167	-97.049917	183.375607	298.979512	200.965477	0.000000	300.000000	200.000000	0.000000	7.599480	10.865120	2232.362366	2155.294256	2278.099920	-1397.701475				-505.000000	200.000000	0.000000	-0.543330	-1.429360	14.944259	-201.111034	814.114838	-295.033490
330				900.000000	200.000000	0.000000	0.414770	0.619300	-1.868350	-72.925562	-121.728032	183.280415	299.047349	200.948908	0.000000	300.000000	200.000000	0.000000	7.263760	11.231360	2231.141662	2117.147455	2125.499926	-1354.976975				-505.000000	200.000000	0.000000	0.362220	-0.893350	11.011560	294.272322	1028.192158	175.355529
331				900.000000	200.000000	0.000000	0.358720	0.450400	-1.564200	-39.360462	-124.768723	180.771746	298.984603	201.003719	0.000000	300.000000	200.000000	0.000000	7.416360	9.919000	2232.820130	2241.124558	2267.199921	-1385.494475				-505.000000	200.000000	0.000000	1.086660	-0.714680	9.438480	-158.306210	588.139127	-176.997460
332				900.000000	200.000000	0.000000	0.470820	0.574260	-0.912450	-97.913178	-79.331429	159.083859	299.018439	200.978427	0.000000	300.000000	200.000000	0.000000	7.080640	9.827440	2232.057190	2183.904357	2190.899923	-1440.425974				-505.000000	200.000000	0.000000	1.448880	0.000000	11.011560	-1273.095096	564.728343	117.372287
333				900.000000	200.000000	0.000000	0.246620	0.619300	-1.564200	-88.692583	-13.767076	164.177338	299.076787	200.931683	0.000000	300.000000	200.000000	0.000000	7.416360	9.552760	2231.446838	2079.000654	2060.099928	-1348.873476				-505.000000	200.000000	0.000000	-0.724440	-1.250690	11.798100	-1348.711424	32.639465	233.847445
334				900.000000	200.000000	0.000000	0.482030	0.506700	-1.651100	-85.378419	-144.963721	185.515676	299.067114	200.940134	0.000000	300.000000	200.000000	0.000000	6.805960	11.231360	2231.675720	2098.074055	2081.899927	-1300.045476				-505.000000	200.000000	0.000000	2.354430	-0.357340	7.078860	442.207673	1574.225706	-470.480259
335				900.000000	200.000000	0.000000	0.336300	0.585520	-1.260050	-33.481121	-22.808928	156.824033	299.086713	200.914431	0.000000	300.000000	200.000000	0.000000	7.416360	10.743040	2231.828308	2040.853853	2038.299929	-1367.183975				-505.000000	200.000000	0.000000	1.629990	-0.714680	13.371180	-42.175592	-243.889946	351.655961
336				900.000000	200.000000	0.000000	0.358720	0.484180	-1.651100	-62.182612	-53.764326	139.838939	298.984290	200.892944	0.000000	300.000000	200.000000	0.000000	7.813120	11.475520	2232.133484	1993.170352	2267.199921	-1391.597975				-505.000000	200.000000	0.000000	1.992210	-0.178670	10.225020	453.270687	1460.587924	58.415164
337				900.000000	200.000000	0.000000	0.369930	0.743160	-1.260050	-95.338520	-44.457691	164.164778	299.033122	200.969848	0.000000	300.000000	200.000000	0.000000	7.416360	11.322920	2232.133484	2164.830956	2158.199924	-1354.976975				-505.000000	200.000000	0.000000	0.181110	0.536010	8.651940	33.126120	1173.960410	-469.458605
338				900.000000	200.000000	0.000000	0.470820	0.641820	-1.738000	-51.760494	-63.365757	180.833631	299.017969	200.966071	0.000000	300.000000	200.000000	0.000000	7.568960	11.322920	2230.989074	2155.294256	2190.899923	-1342.769976				-505.000000	200.000000	0.000000	1.448880	-1.965370	8.651940	-1160.576400	832.107637	409.227644
339				900.000000	200.000000	0.000000	0.325090	0.630560	-1.781450	-24.125484	-107.983887	166.516175	299.042529	200.944569	0.000000	300.000000	200.000000	0.000000	7.355320	10.590440	2231.294250	2107.610755	2136.399925	-1452.632974				-505.000000	200.000000	0.000000	-0.724440	-1.250690	11.798100	-653.815413	562.919495	-1.128950
340				900.000000	200.000000	0.000000	0.336300	0.630560	-1.303500	-83.938281	-149.417768	159.275581	299.013758	200.897063	0.000000	300.000000	200.000000	0.000000	7.294280	11.017720	2232.514954	2002.707052	2201.799923	-1391.597975				-505.000000	200.000000	0.000000	-1.448880	-0.714680	-3.146160	-390.944985	1946.637532	-176.794617
341				900.000000	200.000000	0.000000	0.470820	0.608040	-1.520750	-81.070195	-129.425409	166.344255	299.008198	200.987444	0.000000	300.000000	200.000000	0.000000	7.477400	10.346280	2230.989074	2202.977757	2212.699923	-1397.701475				-505.000000	200.000000	0.000000	1.992210	1.608030	-3.146160	-482.029807	1605.847181	60.110742
342				900.000000	200.000000	0.000000	0.493240	0.563000	-1.129700	-46.335043	-110.448462	200.014382	299.052104	200.961862	0.000000	300.000000	200.000000	0.000000	7.324800	9.857960	2230.836486	2145.757556	2114.599926	-1440.425974				-505.000000	200.000000	0.000000	1.811100	-0.536010	6.292320	1357.861443	1872.989044	-176.885857
343				900.000000	200.000000	0.000000	0.414770	0.821980	-1.477300	-15.927709	-81.563949	166.601287	298.954705	200.940198	0.000000	300.000000	200.000000	0.000000	7.324800	9.919000	2231.523132	2098.074055	2332.599918	-1434.322474				-505.000000	200.000000	0.000000	3.259980	-1.608030	1.573080	-2760.944092	464.095805	-412.995510
344				900.000000	200.000000	0.000000	0.313880	0.596780	-1.694550	-97.796060	-127.866956	154.448072	299.008503	200.910221	0.000000	300.000000	200.000000	0.000000	7.385840	11.109280	2231.675720	2031.317153	2212.699923	-1403.804975				-505.000000	200.000000	0.000000	2.354430	-0.357340	11.011560	-1410.533741	-285.486529	-529.224358
345				900.000000	200.000000	0.000000	0.403560	0.517960	-1.042800	-80.264003	-66.308497	166.330162	299.013117	200.936117	0.000000	300.000000	200.000000	0.000000	7.538440	11.048240	2231.065368	2088.537354	2201.799923	-1245.113977				-505.000000	200.000000	0.000000	1.629990	0.536010	4.719240	32.811504	692.310796	-58.365824
346				900.000000	200.000000	0.000000	0.459610	0.619300	-1.346950	-76.405922	-108.861536	118.173138	298.974454	200.922914	0.000000	300.000000	200.000000	0.000000	7.355320	11.139800	2231.980896	2059.927254	2288.999920	-1416.011974				-505.000000	200.000000	0.000000	0.905550	-0.536010	3.146160	199.449732	339.929489	175.651178
347				900.000000	200.000000	0.000000	0.425980	0.574260	-1.086250	-73.970053	-112.785073	151.901333	299.066954	200.910376	0.000000	300.000000	200.000000	0.000000	7.477400	11.567080	2231.294250	2031.317153	2081.899927	-1416.011974				-505.000000	200.000000	0.000000	0.362220	-0.536010	6.292320	-31.930579	2358.370789	-118.025848
348				900.000000	200.000000	0.000000	0.425980	0.653080	-1.651100	-59.247840	-137.589612	166.432596	298.940450	200.978293	0.000000	300.000000	200.000000	0.000000	7.691040	11.170320	2232.362366	2183.904357	2365.299917	-1367.183975				-505.000000	200.000000	0.000000	0.000000	-1.429360	14.944259	-201.111034	1311.517971	-588.797449
349				900.000000	200.000000	0.000000	0.526870	0.630560	-1.564200	-68.126245	-86.099410	168.716791	299.023656	200.965279	0.000000	300.000000	200.000000	0.000000	7.813120	10.376800	2232.820130	2155.294256	2179.999924	-1409.908474				-505.000000	200.000000	0.000000	2.173320	0.714680	-7.078860	-652.217034	670.630296	235.480760
350				900.000000	200.000000	0.000000	0.358720	0.653080	-0.999350	-70.634217	-94.898213	152.044317	298.945116	201.038314	0.000000	300.000000	200.000000	0.000000	7.446880	10.315760	2231.904602	2317.418160	2354.399918	-1342.769976				-505.000000	200.000000	0.000000	-0.905550	-1.250690	9.438480	-769.820184	2299.527835	-236.090855
351				900.000000	200.000000	0.000000	0.257830	0.551740	-1.390400	-79.233057	-80.247947	185.789834	299.013084	201.013092	0.000000	300.000000	200.000000	0.000000	7.568960	10.712520	2230.989074	2260.197959	2201.799923	-1373.287475				-505.000000	200.000000	0.000000	-1.086660	-0.893350	8.651940	-284.996457	455.253124	-59.504955
352				900.000000	200.000000	0.000000	0.392350	0.641820	-1.477300	-39.428819	-126.234423	173.685945	299.008740	200.931364	0.000000	300.000000	200.000000	0.000000	7.446880	10.468360	2232.209778	2079.000654	2212.699923	-1379.390975				-505.000000	200.000000	0.000000	1.448880	1.072020	17.303879	297.884244	161.046909	-762.771846
353				900.000000	200.000000	0.000000	0.313880	0.585520	-1.042800	-101.605064	-32.219654	202.630802	299.003755	200.961369	0.000000	300.000000	200.000000	0.000000	7.599480	9.674840	2231.980896	2145.757556	2223.599922	-1464.839973				-505.000000	200.000000	0.000000	-0.724440	0.357340	12.584640	-556.450595	827.313083	-763.276212
354				900.000000	200.000000	0.000000	0.313880	0.686860	-1.520750	-146.173402	-67.236950	195.496068	299.067337	200.956998	0.000000	300.000000	200.000000	0.000000	7.416360	9.644320	2232.209778	2136.220856	2081.899927	-1416.011974				-505.000000	200.000000	0.000000	0.181110	1.429360	7.078860	-28.759120	-17.676803	-351.122618
355				900.000000	200.000000	0.000000	0.291460	0.630560	-2.085600	-108.871718	-60.722414	164.141355	299.111436	200.969649	0.000000	300.000000	200.000000	0.000000	7.477400	10.559920	2232.591248	2164.830956	1983.799931	-1373.287475				-505.000000	200.000000	0.000000	0.724440	-1.250690	7.865400	-538.314027	2069.819991	-294.965353
356				900.000000	200.000000	0.000000	0.269040	0.675600	-1.694550	-82.488662	-90.558655	154.567829	298.974278	200.982901	0.000000	300.000000	200.000000	0.000000	7.446880	10.926160	2231.599426	2193.441057	2288.999920	-1312.252476				-505.000000	200.000000	0.000000	0.000000	-0.536010	16.517339	316.335428	1177.455111	175.723622
357				900.000000	200.000000	0.000000	0.392350	0.641820	-1.216600	-131.630928	-121.410904	156.818325	298.989450	200.926870	0.000000	300.000000	200.000000	0.000000	7.660520	10.712520	2232.743836	2069.463954	2256.299921	-1446.529474				-505.000000	200.000000	0.000000	-0.543330	0.536010	3.146160	-1009.658359	295.031205	764.225423
358				900.000000	200.000000	0.000000	0.459610	0.529220	-1.260050	-152.394932	-93.744443	147.005285	299.097067	200.982162	0.000000	300.000000	200.000000	0.000000	7.752080	11.109280	2233.277894	2193.441057	2016.499929	-1354.976975				-505.000000	200.000000	0.000000	0.000000	1.429360	4.719240	-492.211897	923.511493	-116.131735
359				900.000000	200.000000	0.000000	0.224200	0.754420	-1.868350	-79.422911	-7.494991	193.242147	299.096481	200.974254	0.000000	300.000000	200.000000	0.000000	7.477400	10.651480	2231.828308	2174.367657	2016.499929	-1324.459476				-505.000000	200.000000	0.000000	0.000000	1.429360	7.865400	87.119805	125.105743	-527.340425
360				900.000000	200.000000	0.000000	0.369930	0.574260	-1.868350	-106.944551	-114.815551	178.465662	299.013522	200.914369	0.000000	300.000000	200.000000	0.000000	7.782600	11.170320	2231.980896	2040.853853	2201.799923	-1336.666476				-505.000000	200.000000	0.000000	-0.362220	1.429360	14.157719	-28.192811	803.902299	-174.846856
361				900.000000	200.000000	0.000000	0.437190	0.743160	-1.955250	-96.058747	-97.240621	152.046796	299.038367	200.909692	0.000000	300.000000	200.000000	0.000000	7.904680	10.712520	2232.972718	2031.317153	2147.299925	-1428.218974				-505.000000	200.000000	0.000000	-0.724440	-0.357340	4.719240	-21.245104	967.347355	-411.489851
362				900.000000	200.000000	0.000000	0.425980	0.585520	-1.303500	-97.854619	-66.989301	168.779425	298.984151	200.987073	0.000000	300.000000	200.000000	0.000000	7.294280	10.529400	2231.828308	2202.977757	2267.199921	-1373.287475				-505.000000	200.000000	0.000000	1.629990	-1.786700	12.584640	1745.949585	419.706517	-589.266964
363				900.000000	200.000000	0.000000	0.515660	0.585520	-1.564200	-65.960462	-65.373903	151.818896	299.042758	201.008438	0.000000	300.000000	200.000000	0.000000	7.172200	10.437840	2231.828308	2250.661259	2136.399925	-1391.597975				-505.000000	200.000000	0.000000	0.905550	-0.714680	7.865400	652.279957	998.300967	-529.447563
364				900.000000	200.000000	0.000000	0.347510	0.472920	-1.651100	-94.810540	-58.368669	197.671924	298.974138	200.978761	0.000000	300.000000	200.000000	0.000000	7.538440	9.919000	2231.294250	2183.904357	2288.999920	-1458.736474				-505.000000	200.000000	0.000000	2.354430	-0.178670	1.573080	568.394534	253.750618	-764.031195
365				900.000000	200.000000	0.000000	0.414770	0.765680	-0.912450	-65.907321	-77.023290	149.681307	299.008469	200.957260	0.000000	300.000000	200.000000	0.000000	7.691040	9.827440	2231.599426	2136.220856	2212.699923	-1409.908474				-505.000000	200.000000	0.000000	-0.724440	-0.714680	11.011560	-737.260373	165.955899	410.588415
366				900.000000	200.000000	0.000000	0.392350	0.574260	-1.042800	-53.822388	-146.902388	183.261755	299.003993	200.952596	0.000000	300.000000	200.000000	0.000000	7.752080	11.200840	2232.514954	2126.684155	2223.599922	-1422.115474				-505.000000	200.000000	0.000000	0.181110	0.893350	9.438480	1097.155704	-417.626105	59.577399
367				900.000000	200.000000	0.000000	0.369930	0.709380	-1.216600	-56.479264	-85.025859	185.820304	299.013252	200.957358	0.000000	300.000000	200.000000	0.000000	6.928040	11.170320	2231.370544	2136.220856	2201.799923	-1397.701475				-505.000000	200.000000	0.000000	1.267770	-0.536010	9.438480	-1074.022904	444.610154	58.134004
368				900.000000	200.000000	0.000000	0.302670	0.574260	-1.390400	-54.182502	-153.018037	192.993304	299.053076	201.003582	0.000000	300.000000	200.000000	0.000000	7.080640	10.987200	2233.125306	2241.124558	2114.599926	-1373.287475				-505.000000	200.000000	0.000000	1.086660	-1.250690	13.371180	-190.425559	1114.687024	116.214360
369				900.000000	200.000000	0.000000	0.560500	0.686860	-1.173150	-77.464274	-128.375730	192.830910	299.028306	200.952693	0.000000	300.000000	200.000000	0.000000	7.385840	10.865120	2232.286072	2126.684155	2169.099924	-1367.183975				-505.000000	200.000000	0.000000	2.173320	-0.893350	3.932700	-748.638004	792.750333	-118.509852
370				900.000000	200.000000	0.000000	0.414770	0.360320	-1.607650	-83.320273	-106.772573	170.991263	299.009011	200.914025	0.000000	300.000000	200.000000	0.000000	7.568960	9.949520	2232.820130	2040.853853	2212.699923	-1403.804975				-505.000000	200.000000	0.000000	1.992210	-0.714680	3.932700	-506.194678	-124.280752	-177.069904
371				900.000000	200.000000	0.000000	0.336300	0.675600	-1.607650	-62.295982	-159.266848	168.956108	299.017902	200.987512	0.000000	300.000000	200.000000	0.000000	7.141680	10.590440	2230.836486	2202.977757	2190.899923	-1385.494475				-505.000000	200.000000	0.000000	2.535540	0.714680	0.000000	-1462.362738	376.854513	-1174.406585
372				900.000000	200.000000	0.000000	0.381140	0.630560	-1.433850	-63.970672	-110.615294	176.096747	299.052461	200.935861	0.000000	300.000000	200.000000	0.000000	7.752080	10.620960	2231.675720	2088.537354	2114.599926	-1367.183975				-505.000000	200.000000	0.000000	1.448880	-0.536010	7.865400	-263.436737	1628.274107	-235.600979
373				900.000000	200.000000	0.000000	0.526870	0.675600	-1.346950	-62.025897	-86.301453	144.662077	298.900712	200.961797	0.000000	300.000000	200.000000	0.000000	7.385840	10.651480	2230.989074	2145.757556	2452.499914	-1348.873476				-505.000000	200.000000	0.000000	1.448880	0.357340	8.651940	601.394808	434.397615	235.199600
374				900.000000	200.000000	0.000000	0.470820	0.596780	-1.303500	-113.473053	-134.693422	139.827522	298.970028	200.926775	0.000000	300.000000	200.000000	0.000000	7.660520	9.919000	2232.972718	2069.463954	2299.899920	-1416.011974				-505.000000	200.000000	0.000000	1.267770	-0.357340	12.584640	-831.327885	-353.795596	-0.440537
375				900.000000	200.000000	0.000000	0.448400	0.574260	-1.477300	-70.354651	-37.355103	197.661648	299.018372	200.948583	0.000000	300.000000	200.000000	0.000000	7.721560	10.376800	2231.904602	2117.147455	2190.899923	-1361.080475				-505.000000	200.000000	0.000000	-0.362220	-0.714680	10.225020	-1548.035310	940.204439	-0.649254
376				900.000000	200.000000	0.000000	0.392350	0.641820	-1.868350	-100.141900	-65.079107	197.782546	299.062326	201.029768	0.000000	300.000000	200.000000	0.000000	7.446880	9.827440	2231.904602	2298.344760	2092.799927	-1391.597975				-505.000000	200.000000	0.000000	1.448880	-0.714680	10.225020	-274.059289	963.184791	-235.770536
377				900.000000	200.000000	0.000000	0.313880	0.709380	-1.998700	-65.330580	-71.858427	176.239731	298.983804	200.970313	0.000000	300.000000	200.000000	0.000000	7.660520	9.705360	2231.065368	2164.830956	2267.199921	-1416.011974	-504.051000	191.396623	0.000000	-505.000000	200.000000	0.000000	0.000000	0.893350	20.450039	-175.939392	-19.407087	412.056480
378				900.000000	200.000000	0.000000	0.437190	0.608040	-1.390400	-92.996743	-97.765932	183.246716	298.960087	200.961106	0.000000	300.000000	200.000000	0.000000	7.721560	11.475520	2232.591248	2145.757556	2321.699919	-1446.529474				-505.000000	200.000000	0.000000	2.354430	-0.357340	3.146160	94.445051	1047.677809	-529.224358
379				900.000000	200.000000	0.000000	0.336300	0.551740	-1.477300	-91.384676	-113.794344	139.924997	298.999008	200.867250	0.000000	300.000000	200.000000	0.000000	7.965720	11.170320	2232.286072	1935.950150	2234.499922	-1348.873476				-505.000000	200.000000	0.000000	-1.267770	-1.786700	7.865400	8.332017	466.958516	-119.082354
380				900.000000	200.000000	0.000000	0.470820	0.686860	-0.869000	-93.231296	-33.778108	183.285178	299.047479	200.978694	0.000000	300.000000	200.000000	0.000000	7.050120	11.139800	2231.446838	2183.904357	2125.499926	-1257.320977				-505.000000	200.000000	0.000000	1.086660	-1.072020	7.865400	51.577304	191.921957	-177.336576
381				900.000000	200.000000	0.000000	0.470820	0.551740	-1.173150	-99.110637	-63.891068	202.436797	298.979407	200.969848	0.000000	300.000000	200.000000	0.000000	7.355320	10.865120	2232.133484	2164.830956	2278.099920	-1306.148976				-505.000000	200.000000	0.000000	0.905550	-0.893350	9.438480	-53.301530	2455.078195	586.520753
382				900.000000	200.000000	0.000000	0.414770	0.641820	-1.303500	-111.618306	-96.923493	173.662718	299.008977	200.909785	0.000000	300.000000	200.000000	0.000000	7.172200	10.590440	2232.743836	2031.317153	2212.699923	-1342.769976				-505.000000	200.000000	0.000000	0.181110	0.178670	2.359620	11.000091	251.941770	58.899168
383				900.000000	200.000000	0.000000	0.414770	0.517960	-1.738000	-117.169003	-101.585378	192.824809	298.954705	200.948745	0.000000	300.000000	200.000000	0.000000	7.538440	10.163160	2231.523132	2117.147455	2332.599918	-1446.529474				-505.000000	200.000000	0.000000	2.897760	-0.893350	-4.719240	-170.250149	491.985148	-59.823709
384				900.000000	200.000000	0.000000	0.347510	0.608040	-1.346950	-84.910669	-68.783468	161.652684	299.111527	200.961008	0.000000	300.000000	200.000000	0.000000	7.507920	10.559920	2232.820130	2145.757556	1983.799931	-1330.562976				-505.000000	200.000000	0.000000	2.354430	-0.357340	0.000000	-948.150658	1448.373537	234.448925
385				900.000000	200.000000	0.000000	0.403560	0.540480	-1.564200	-95.958921	-65.823595	147.073824	299.008537	200.952921	0.000000	300.000000	200.000000	0.000000	7.233240	9.919000	2231.752014	2126.684155	2212.699923	-1318.355976				-505.000000	200.000000	0.000000	-0.362220	-2.144040	9.438480	-939.692795	675.810850	115.482481
386				900.000000	200.000000	0.000000	0.403560	0.551740	-1.651100	-87.544202	-40.412928	168.771237	298.984117	200.965741	0.000000	300.000000	200.000000	0.000000	7.752080	9.888480	2231.752014	2155.294256	2267.199921	-1385.494475				-505.000000	200.000000	0.000000	0.362220	1.429360	14.157719	-838.904824	1688.056488	-292.393008
387				900.000000	200.000000	0.000000	0.313880	0.563000	-1.651100	-70.998395	-51.917815	183.332578	299.052526	200.905885	0.000000	300.000000	200.000000	0.000000	7.752080	9.919000	2231.828308	2021.780453	2114.599926	-1409.908474				-505.000000	200.000000	0.000000	1.086660	0.178670	8.651940	-1030.840540	721.455560	-176.149671
388				900.000000	200.000000	0.000000	0.403560	0.529220	-1.564200	-44.155715	-162.077023	156.701993	299.066922	200.970246	0.000000	300.000000	200.000000	0.000000	7.538440	11.414480	2231.217956	2164.830956	2081.899927	-1373.287475	-487.953644	144.379353	0.000000	-505.000000	200.000000	0.000000	1.267770	-2.322710	21.236579	-1181.192272	-362.006287	-237.282068
389				900.000000	200.000000	0.000000	0.381140	0.551740	-1.911800	-99.875878	-94.972891	192.891065	298.984047	200.965807	0.000000	300.000000	200.000000	0.000000	7.080640	11.383960	2231.599426	2155.294256	2267.199921	-1391.597975				-505.000000	200.000000	0.000000	0.905550	-1.608030	3.146160	250.397804	472.499496	-177.830760
390				900.000000	200.000000	0.000000	0.313880	0.585520	-1.564200	-90.083644	-72.262512	164.076241	298.881054	200.940520	0.000000	300.000000	200.000000	0.000000	7.782600	11.109280	2230.760192	2098.074055	2496.099913	-1416.011974				-505.000000	200.000000	0.000000	0.724440	-1.429360	15.730799	-548.496117	206.375624	-1.414418
391				900.000000	200.000000	0.000000	0.403560	0.596780	-1.303500	-65.226690	-50.868136	190.500065	299.043118	200.965345	0.000000	300.000000	200.000000	0.000000	7.630000	10.346280	2232.667542	2155.294256	2136.399925	-1470.943473				-505.000000	200.000000	0.000000	1.811100	0.714680	14.944259	-1229.535194	406.508272	-234.443051
392				900.000000	200.000000	0.000000	0.381140	0.517960	-1.868350	-109.262985	-54.485539	188.040330	299.033288	200.986770	0.000000	300.000000	200.000000	0.000000	7.660520	10.468360	2232.514954	2202.977757	2158.199924	-1379.390975				-505.000000	200.000000	0.000000	0.000000	1.250690	3.146160	-39.885058	262.154309	-586.254082
393				900.000000	200.000000	0.000000	0.280250	0.529220	-1.216600	-84.000904	-71.200897	159.239402	298.994160	200.956933	0.000000	300.000000	200.000000	0.000000	7.263760	10.407320	2232.362366	2136.220856	2245.399921	-1287.838477				-505.000000	200.000000	0.000000	1.629990	0.178670	5.505780	11.251784	426.424355	-587.401828
394				900.000000	200.000000	0.000000	0.291460	0.517960	-1.651100	-84.914732	-56.060529	156.807657	298.984394	200.935573	0.000000	300.000000	200.000000	0.000000	7.385840	10.376800	2232.362366	2088.537354	2267.199921	-1348.873476				-505.000000	200.000000	0.000000	1.267770	-1.608030	13.371180	1988.455834	1899.148102	-589.068429
395				900.000000	200.000000	0.000000	0.246620	0.517960	-1.781450	-72.988184	-64.224733	147.215471	299.008537	200.957195	0.000000	300.000000	200.000000	0.000000	7.660520	10.529400	2231.752014	2136.220856	2212.699923	-1403.804975				-505.000000	200.000000	0.000000	0.362220	0.178670	7.078860	-799.334383	899.354282	-176.091716
396				900.000000	200.000000	0.000000	0.459610	0.765680	-1.303500	-78.374039	-78.506124	152.044513	298.993988	200.948551	0.000000	300.000000	200.000000	0.000000	7.446880	10.041080	2231.980896	2117.147455	2245.399921	-1458.736474				-505.000000	200.000000	0.000000	-0.724440	-2.680050	15.730799	418.168649	691.757370	-413.694103
397				900.000000	200.000000	0.000000	0.369930	0.664340	-1.651100	-78.886804	-23.830135	154.452835	299.057248	200.982968	0.000000	300.000000	200.000000	0.000000	7.172200	10.376800	2231.446838	2193.441057	2103.699926	-1385.494475				-505.000000	200.000000	0.000000	-0.181110	-1.072020	10.225020	-1453.841951	531.535451	116.485339
398				900.000000	200.000000	0.000000	0.448400	0.574260	-1.520750	-86.481786	-103.172304	175.974707	298.974559	200.969815	0.000000	300.000000	200.000000	0.000000	7.202720	11.139800	2232.209778	2164.830956	2288.999920	-1434.322474				-505.000000	200.000000	0.000000	0.724440	-2.144040	6.292320	681.479539	215.332741	-354.557241
399				900.000000	200.000000	0.000000	0.482030	0.675600	-1.086250	-65.776342	-74.565453	156.756831	298.999213	200.892700	0.000000	300.000000	200.000000	0.000000	7.996240	10.773560	2232.743836	1993.170352	2234.499922	-1403.804975				-505.000000	200.000000	0.000000	-1.086660	1.429360	11.798100	-607.461590	1247.687462	-292.277098
400				900.000000	200.000000	0.000000	0.493240	0.686860	-1.346950	-109.808573	-105.180449	183.261951	298.979477	200.978326	0.000000	300.000000	200.000000	0.000000	7.630000	11.048240	2232.286072	2183.904357	2278.099920	-1361.080475				-505.000000	200.000000	0.000000	2.897760	-1.429360	4.719240	-1591.721059	1941.298111	350.876309
401				900.000000	200.000000	0.000000	0.437190	0.630560	-1.042800	-87.688726	-67.693380	168.809699	299.047349	200.987377	0.000000	300.000000	200.000000	0.000000	7.050120	11.322920	2231.141662	2202.977757	2125.499926	-1422.115474				-505.000000	200.000000	0.000000	1.086660	0.357340	13.371180	-208.939666	1910.107068	-528.444705
402				900.000000	200.000000	0.000000	0.392350	0.585520	-1.868350	-106.480864	-80.277017	166.404606	299.105943	200.931842	0.000000	300.000000	200.000000	0.000000	7.355320	10.498880	2231.065368	2079.000654	1994.699930	-1391.597975				-505.000000	200.000000	0.000000	0.000000	-1.250690	5.505780	-191.054791	1983.325125	-118.675102
403				900.000000	200.000000	0.000000	0.437190	0.619300	-1.651100	-116.926323	-77.259601	159.160587	299.038301	200.884127	0.000000	300.000000	200.000000	0.000000	7.660520	10.102120	2232.820130	1974.096951	2147.299925	-1483.150473				-505.000000	200.000000	0.000000	-0.362220	0.357340	2.359620	-557.268597	1080.238710	0.368093
404				900.000000	200.000000	0.000000	0.280250	0.585520	-0.999350	-137.744822	-61.270999	168.930402	299.052590	200.940005	0.000000	300.000000	200.000000	0.000000	7.355320	10.590440	2231.980896	2098.074055	2114.599926	-1342.769976				-505.000000	200.000000	0.000000	-0.905550	-0.536010	11.798100	-263.122121	1501.868511	-352.900821
405				900.000000	200.000000	0.000000	0.325090	0.698120	-1.651100	-77.495744	-108.105112	161.759685	299.100873	200.970512	0.000000	300.000000	200.000000	0.000000	7.080640	10.651480	2230.607604	2164.830956	2005.599930	-1336.666476				-505.000000	200.000000	0.000000	0.181110	-0.178670	16.517339	337.958071	636.216116	-117.672244
406				900.000000	200.000000	0.000000	0.414770	0.653080	-1.651100	-67.288900	-91.534255	190.540811	299.023122	200.918799	0.000000	300.000000	200.000000	0.000000	7.507920	10.590440	2231.599426	2050.390553	2179.999924	-1336.666476				-505.000000	200.000000	0.000000	0.362220	-2.680050	11.011560	-856.184911	1425.902180	-531.269233
407				900.000000	200.000000	0.000000	0.403560	0.574260	-1.303500	-70.174594	-116.725745	176.021161	298.967063	200.985124	0.000000	300.000000	200.000000	0.000000	7.843640	10.468360	2226.564022	2193.441057	2299.899920	-1348.873476				-505.000000	200.000000	0.000000	1.267770	-1.965370	5.505780	460.595934	713.482301	-765.639840
408				900.000000	200.000000	0.000000	0.381140	0.585520	-1.303500	-61.669847	-60.076820	197.741801	299.003551	200.923104	0.000000	300.000000	200.000000	0.000000	7.507920	9.857960	2231.523132	2059.927254	2223.599922	-1312.252476				-505.000000	200.000000	0.000000	0.543330	-0.536010	3.932700	-1306.095370	228.530986	528.144748
409				900.000000	200.000000	0.000000	0.280250	0.675600	-1.520750	-66.226484	-65.852067	156.965876	299.018339	200.982800	0.000000	300.000000	200.000000	0.000000	7.477400	9.980040	2231.828308	2193.441057	2190.899923	-1367.183975				-505.000000	200.000000	0.000000	1.267770	-0.178670	2.359620	-589.702562	2439.878102	58.473119
410				900.000000	200.000000	0.000000	0.280250	0.641820	-1.651100	-43.629406	-101.192631	185.850381	299.057377	201.042658	0.000000	300.000000	200.000000	0.000000	7.538440	10.895640	2231.752014	2326.954861	2103.699926	-1403.804975				-505.000000	200.000000	0.000000	1.448880	0.000000	14.944259	696.091552	1356.416255	-117.604108
411				900.000000	200.000000	0.000000	0.302670	0.686860	-1.129700	-121.645092	-72.204969	161.772440	299.008740	200.939909	0.000000	300.000000	200.000000	0.000000	7.904680	11.170320	2232.209778	2098.074055	2212.699923	-1379.390975				-505.000000	200.000000	0.000000	2.354430	-1.429360	2.359620	-317.933807	385.574199	820.872564
412				900.000000	200.000000	0.000000	0.403560	0.416620	-1.346950	-128.978117	-136.949216	166.235915	298.994228	200.939781	0.000000	300.000000	200.000000	0.000000	7.691040	10.590440	2232.514954	2098.074055	2245.399921	-1458.736474				-505.000000	200.000000	0.000000	1.992210	-1.072020	2.359620	630.216851	1202.912174	-59.920822
413				900.000000	200.000000	0.000000	0.358720	0.427880	-1.173150	-116.272782	-99.802549	180.750802	299.008367	200.987276	0.000000	300.000000	200.000000	0.000000	7.385840	10.682000	2231.370544	2202.977757	2212.699923	-1367.183975				-505.000000	200.000000	0.000000	-0.724440	0.714680	13.371180	-418.949027	959.136664	-469.216603
414				900.000000	200.000000	0.000000	0.381140	0.574260	-0.912450	-37.605225	-131.364076	195.321669	299.047284	200.970346	0.000000	300.000000	200.000000	0.000000	7.507920	11.628120	2230.989074	2164.830956	2125.499926	-1403.804975				-505.000000	200.000000	0.000000	0.543330	-1.072020	9.438480	-295.744855	-41.834014	-882.222293
415				900.000000	200.000000	0.000000	0.224200	0.495440	-1.694550	-29.599697	-63.382294	144.808094	299.018473	200.961303	0.000000	300.000000	200.000000	0.000000	7.416360	10.590440	2232.133484	2145.757556	2190.899923	-1409.908474				-505.000000	200.000000	0.000000	1.086660	-1.965370	8.651940	-349.864387	-73.964484	-60.696168
416				900.000000	200.000000	0.000000	0.425980	0.450400	-1.086250	-107.214320	-67.191344	151.786143	298.974313	200.927314	0.000000	300.000000	200.000000	0.000000	7.050120	10.498880	2231.675720	2069.463954	2288.999920	-1416.011974				-505.000000	200.000000	0.000000	-0.543330	0.357340	14.157719	-787.956752	947.431272	-528.314306
417				900.000000	200.000000	0.000000	0.381140	0.675600	-0.999350	-154.137978	-60.359679	173.728974	299.052526	200.961435	0.000000	300.000000	200.000000	0.000000	7.050120	10.620960	2231.828308	2145.757556	2114.599926	-1361.080475				-505.000000	200.000000	0.000000	0.543330	1.072020	7.078860	876.146252	490.685295	-351.490711
418				900.000000	200.000000	0.000000	0.392350	0.698120	-1.824900	-93.757921	-115.779215	180.967285	299.091442	201.055622	0.000000	300.000000	200.000000	0.000000	7.111160	10.254720	2231.446838	2355.564961	2027.399929	-1336.666476				-505.000000	200.000000	0.000000	1.629990	-1.786700	13.371180	-570.307530	2009.800179	-413.034668
419				900.000000	200.000000	0.000000	0.347510	0.653080	-0.912450	-46.421008	-89.451433	166.513891	298.974138	200.893280	0.000000	300.000000	200.000000	0.000000	7.172200	11.353440	2231.294250	1993.170352	2288.999920	-1342.769976				-505.000000	200.000000	0.000000	0.905550	-0.714680	6.292320	1231.234120	602.083798	-0.750675
420				900.000000	200.000000	0.000000	0.313880	0.664340	-1.173150	-78.391648	-97.956038	166.559203	299.032924	200.957227	0.000000	300.000000	200.000000	0.000000	7.507920	10.956680	2231.675720	2136.220856	2158.199924	-1379.390975				-505.000000	200.000000	0.000000	1.267770	-2.680050	7.865400	-508.988598	711.243021	-120.132986
421				900.000000	200.000000	0.000000	0.269040	0.529220	-1.086250	-51.701619	-20.200795	147.202715	299.023356	200.952759	0.000000	300.000000	200.000000	0.000000	7.263760	11.048240	2232.133484	2126.684155	2179.999924	-1416.011974				-505.000000	200.000000	0.000000	0.362220	-0.893350	9.438480	-516.565537	764.544996	351.587825
422				900.000000	200.000000	0.000000	0.336300	0.574260	-1.564200	-50.342028	-108.647557	176.090842	298.993850	200.978594	0.000000	300.000000	200.000000	0.000000	7.813120	11.139800	2231.675720	2183.904357	2245.399921	-1434.322474				-505.000000	200.000000	0.000000	0.905550	-0.536010	11.798100	-147.306119	1259.708849	-176.813413
423				900.000000	200.000000	0.000000	0.336300	0.608040	-1.781450	-49.176039	-93.247605	171.302938	299.042594	200.953052	0.000000	300.000000	200.000000	0.000000	7.599480	11.261880	2231.446838	2126.684155	2136.399925	-1379.390975				-505.000000	200.000000	0.000000	0.543330	-0.893350	8.651940	178.267551	1947.462523	-294.611749
424				900.000000	200.000000	0.000000	0.381140	0.698120	-1.694550	-73.520228	-90.108963	154.472637	298.984255	200.944246	0.000000	300.000000	200.000000	0.000000	7.294280	10.498880	2232.057190	2107.610755	2267.199921	-1391.597975				-505.000000	200.000000	0.000000	0.181110	-0.536010	1.573080	199.323885	915.538233	-352.987754
425				900.000000	200.000000	0.000000	0.437190	0.653080	-1.390400	-79.080406	-67.370112	185.698263	298.891130	200.948810	0.000000	300.000000	200.000000	0.000000	7.538440	10.468360	2231.370544	2117.147455	2474.299913	-1367.183975				-505.000000	200.000000	0.000000	1.629990	-1.072020	11.798100	-2843.508127	22.742922	351.316846
426				900.000000	200.000000	0.000000	0.381140	0.731900	-1.694550	-80.170228	-115.438813	161.733033	298.983943	200.957358	0.000000	300.000000	200.000000	0.000000	7.691040	10.437840	2231.370544	2136.220856	2267.199921	-1385.494475				-505.000000	200.000000	0.000000	0.905550	-2.680050	7.078860	-393.235520	1661.897430	-237.592206
427				900.000000	200.000000	0.000000	0.336300	0.596780	-1.781450	-105.927149	-143.907304	183.340766	298.974384	200.922977	0.000000	300.000000	200.000000	0.000000	6.867000	11.017720	2231.828308	2059.927254	2288.999920	-1348.873476				-505.000000	200.000000	0.000000	1.448880	1.429360	10.225020	203.124577	35.194740	-292.479941
428				900.000000	200.000000	0.000000	0.347510	0.653080	-1.260050	5.485772	-33.402495	195.429812	299.066954	200.923198	0.000000	300.000000	200.000000	0.000000	7.446880	10.376800	2231.294250	2059.927254	2081.899927	-1306.148976				-505.000000	200.000000	0.000000	2.897760	-0.893350	11.798100	-748.008772	1536.870251	292.640883
429				900.000000	200.000000	0.000000	0.392350	0.664340	-1.086250	-90.363210	-55.674520	147.200628	299.052882	200.905545	0.000000	300.000000	200.000000	0.000000	7.904680	10.315760	2232.667542	2021.780453	2114.599926	-1397.701475				-505.000000	200.000000	0.000000	-0.181110	-1.250690	3.932700	-538.628643	1465.496914	175.059880
430				900.000000	200.000000	0.000000	0.470820	0.686860	-1.564200	-118.074704	-68.593361	185.694838	298.984603	200.892669	0.000000	300.000000	200.000000	0.000000	7.752080	9.827440	2232.820130	1993.170352	2267.199921	-1348.873476				-505.000000	200.000000	0.000000	1.086660	-0.714680	8.651940	1115.606888	721.455560	-294.485657
431				900.000000	200.000000	0.000000	0.369930	0.686860	-1.564200	-33.643569	-69.504681	176.160720	299.067209	200.952856	0.000000	300.000000	200.000000	0.000000	7.477400	11.078760	2231.904602	2126.684155	2081.899927	-1361.080475				-505.000000	200.000000	0.000000	5.252190	-1.250690	4.719240	387.962295	870.841509	-824.024461
432				900.000000	200.000000	0.000000	0.313880	0.630560	-1.260050	-79.872737	-77.611341	202.672690	299.047805	200.931364	0.000000	300.000000	200.000000	0.000000	7.477400	10.834600	2232.209778	2079.000654	2125.499926	-1330.562976				-505.000000	200.000000	0.000000	0.905550	-1.250690	7.078860	851.415072	-591.792695	-294.979842
433				900.000000	200.000000	0.000000	0.369930	0.596780	-1.390400	-101.501491	-24.072586	154.390004	299.013387	200.888854	0.000000	300.000000	200.000000	0.000000	7.996240	11.017720	2231.675720	1983.633652	2201.799923	-1403.804975				-505.000000	200.000000	0.000000	1.448880	0.357340	-4.719240	-1021.098913	844.796886	411.431896
434				900.000000	200.000000	0.000000	0.470820	0.641820	-1.173150	-99.421672	-53.759128	159.146690	298.988931	201.021362	0.000000	300.000000	200.000000	0.000000	7.752080	10.682000	2231.599426	2279.271359	2256.299921	-1403.804975				-505.000000	200.000000	0.000000	0.543330	-0.714680	11.011560	999.979655	1812.653236	-118.209895
435				900.000000	200.000000	0.000000	0.403560	0.574260	-1.824900	-98.858476	-111.174873	178.430821	299.076787	201.012885	0.000000	300.000000	200.000000	0.000000	7.660520	11.292400	2231.446838	2260.197959	2060.099928	-1293.941977				-505.000000	200.000000	0.000000	0.905550	-0.714680	17.303879	-736.756988	459.063820	57.993423
436				900.000000	200.000000	0.000000	0.560500	0.608040	-1.781450	-109.483992	-67.018371	161.432026	299.033354	200.952531	0.000000	300.000000	200.000000	0.000000	7.721560	10.834600	2232.667542	2126.684155	2158.199924	-1403.804975				-505.000000	200.000000	0.000000	0.905550	-2.680050	3.932700	-1320.015228	471.753070	-2.615812
437				900.000000	200.000000	0.000000	0.336300	0.596780	-1.998700	-9.659494	-32.253923	176.111786	299.052785	200.939813	0.000000	300.000000	200.000000	0.000000	7.599480	10.987200	2232.438660	2098.074055	2114.599926	-1385.494475				-505.000000	200.000000	0.000000	1.267770	-1.250690	11.011560	-190.614329	1105.967338	-412.497017
438				900.000000	200.000000	0.000000	0.347510	0.495440	-1.781450	-138.244042	-48.115503	192.873547	299.057571	201.008266	0.000000	300.000000	200.000000	0.000000	7.568960	10.559920	2232.209778	2250.661259	2103.699926	-1385.494475				-505.000000	200.000000	0.000000	0.905550	-2.501380	1.573080	-382.864660	-56.287680	-531.143142
439				900.000000	200.000000	0.000000	0.414770	0.619300	-1.824900	-80.921608	-116.702471	149.545174	299.005818	200.981244	0.000000	300.000000	200.000000	0.000000	7.507920	10.682000	2225.648494	2183.904357	2212.699923	-1324.459476				-505.000000	200.000000	0.000000	-0.543330	0.893350	18.876959	-986.777252	147.532669	-116.596942
440				900.000000	200.000000	0.000000	0.336300	0.686860	-1.173150	-133.751697	-58.351534	168.966580	298.959803	200.905823	0.000000	300.000000	200.000000	0.000000	7.050120	10.010560	2231.980896	2021.780453	2321.699919	-1391.597975				-505.000000	200.000000	0.000000	-0.362220	1.072020	9.438480	-50.192994	1736.370909	118.534522
441				900.000000	200.000000	0.000000	0.347510	0.686860	-1.607650	-81.934946	-93.870867	159.316326	299.013691	200.897125	0.000000	300.000000	200.000000	0.000000	7.294280	11.200840	2232.362366	2002.707052	2201.799923	-1336.666476				-505.000000	200.000000	0.000000	1.992210	-0.536010	9.438480	663.217125	931.054321	-294.388544
442				900.000000	200.000000	0.000000	0.504450	0.585520	-1.433850	-97.989661	-59.967530	204.843032	299.092031	200.888368	0.000000	300.000000	200.000000	0.000000	7.446880	9.888480	2232.896424	1983.633652	2027.399929	-1269.527977				-505.000000	200.000000	0.000000	-0.181110	1.250690	5.505780	-850.408301	536.014010	118.689591
443				900.000000	200.000000	0.000000	0.392350	0.653080	-1.738000	-47.276277	-90.530182	164.057777	299.017835	200.961928	0.000000	300.000000	200.000000	0.000000	7.477400	11.139800	2230.683898	2145.757556	2190.899923	-1312.252476				-505.000000	200.000000	0.000000	1.448880	1.608030	6.292320	-597.090731	-93.643135	60.154209
444				900.000000	200.000000	0.000000	0.414770	0.596780	-2.215950	-66.171989	-131.536704	163.982191	299.018372	200.957129	0.000000	300.000000	200.000000	0.000000	7.202720	11.628120	2231.904602	2136.220856	2190.899923	-1452.632974				-505.000000	200.000000	0.000000	1.086660	-0.714680	0.786540	-969.710379	861.489832	175.467132
445				900.000000	200.000000	0.000000	0.358720	0.517960	-1.738000	-125.210063	-73.947389	183.244237	299.008808	200.956933	0.000000	300.000000	200.000000	0.000000	7.324800	11.322920	2232.362366	2136.220856	2212.699923	-1440.425974				-505.000000	200.000000	0.000000	1.811100	-0.536010	3.932700	-2000.991381	814.668264	-235.629956
446				900.000000	200.000000	0.000000	0.369930	0.574260	-1.868350	-66.739249	6.767728	164.007701	299.096481	200.961435	0.000000	300.000000	200.000000	0.000000	7.538440	10.437840	2231.828308	2145.757556	2016.499929	-1379.390975				-505.000000	200.000000	0.000000	0.181110	-0.714680	7.078860	420.585030	-813.096847	-0.692720
447				900.000000	200.000000	0.000000	0.347510	0.563000	-1.477300	-123.085231	-144.651792	178.478417	299.027907	200.978728	0.000000	300.000000	200.000000	0.000000	7.813120	10.620960	2231.370544	2183.904357	2169.099924	-1397.701475				-505.000000	200.000000	0.000000	0.724440	-1.072020	2.359620	-527.943168	1014.484917	175.156994
448				900.000000	200.000000	0.000000	0.437190	0.529220	-1.911800	-64.618480	-112.478939	187.992734	298.993747	200.995789	0.000000	300.000000	200.000000	0.000000	7.416360	10.620960	2231.446838	2222.051158	2245.399921	-1403.804975				-505.000000	200.000000	0.000000	1.448880	-2.858720	13.371180	-1214.255469	-498.070995	55.915263
449				900.000000	200.000000	0.000000	0.369930	0.653080	-1.738000	-67.378929	-84.540957	149.623043	298.949749	200.944536	0.000000	300.000000	200.000000	0.000000	7.721560	10.620960	2231.370544	2107.610755	2343.499918	-1428.218974				-505.000000	200.000000	0.000000	0.905550	-1.608030	18.090419	-790.750673	1121.167431	174.633831
450				900.000000	200.000000	0.000000	0.538080	0.731900	-1.433850	-47.735901	-112.012113	185.667044	298.959554	200.953052	0.000000	300.000000	200.000000	0.000000	7.782600	10.987200	2231.446838	2126.684155	2321.699919	-1318.355976				-505.000000	200.000000	0.000000	-1.086660	-1.072020	8.651940	-527.439782	57.543102	-412.139105
451				900.000000	200.000000	0.000000	0.381140	0.574260	-1.738000	-102.788978	-100.200494	185.683029	299.096573	200.974154	0.000000	300.000000	200.000000	0.000000	7.752080	9.827440	2232.057190	2174.367657	2016.499929	-1440.425974				-505.000000	200.000000	0.000000	0.724440	-1.429360	14.944259	-896.007046	1400.252116	-295.134911
452				900.000000	200.000000	0.000000	0.369930	0.608040	-2.520100	-78.084992	-99.011514	159.219796	299.023022	200.961632	0.000000	300.000000	200.000000	0.000000	6.531280	10.163160	2231.370544	2145.757556	2179.999924	-1409.908474				-505.000000	200.000000	0.000000	1.267770	0.357340	3.932700	-209.694745	2438.385249	-352.226898
453				900.000000	200.000000	0.000000	0.291460	0.765680	-1.564200	-66.582534	-111.867016	171.495997	299.023690	200.935349	0.000000	300.000000	200.000000	0.000000	7.385840	9.796920	2232.896424	2088.537354	2179.999924	-1422.115474				-505.000000	200.000000	0.000000	3.803310	-0.714680	0.786540	-158.998365	564.535343	-647.167581
454				900.000000	200.000000	0.000000	0.403560	0.574260	-1.042800	-118.150872	-96.704316	195.298442	299.028671	200.930983	0.000000	300.000000	200.000000	0.000000	7.935200	10.773560	2233.125306	2079.000654	2169.099924	-1361.080475				-505.000000	200.000000	0.000000	2.716650	-0.714680	2.359620	72.759485	-1227.183820	351.569029
455				900.000000	200.000000	0.000000	0.403560	0.653080	-1.477300	-71.129374	-106.432171	192.962084	298.954919	200.935733	0.000000	300.000000	200.000000	0.000000	7.599480	11.200840	2231.980896	2088.537354	2332.599918	-1342.769976				-505.000000	200.000000	0.000000	1.267770	-1.965370	17.303879	-812.436239	172.005875	56.777541
456				900.000000	200.000000	0.000000	0.302670	0.664340	-1.781450	-38.816544	-127.324511	156.932177	299.086276	200.974720	0.000000	300.000000	200.000000	0.000000	7.660520	11.078760	2230.760192	2174.367657	2038.299929	-1373.287475				-505.000000	200.000000	0.000000	2.173320	-1.072020	13.371180	-179.614237	1711.783267	-412.399903
457				900.000000	200.000000	0.000000	0.482030	0.641820	-1.260050	-87.450110	-119.997548	188.050997	299.027807	201.008749	0.000000	300.000000	200.000000	0.000000	7.385840	10.773560	2231.141662	2250.661259	2169.099924	-1452.632974				-505.000000	200.000000	0.000000	1.811100	-2.680050	7.865400	-1203.884610	1738.926183	114.799942
458				900.000000	200.000000	0.000000	0.493240	0.653080	-1.042800	-62.638171	-29.473759	156.724274	299.018372	200.858852	0.000000	300.000000	200.000000	0.000000	7.263760	10.132640	2231.904602	1916.876750	2190.899923	-1416.011974				-505.000000	200.000000	0.000000	1.448880	-0.357340	7.865400	-600.073421	-492.846010	293.265467
459				900.000000	200.000000	0.000000	0.526870	0.731900	-1.390400	-75.834598	-60.931195	144.714436	299.008774	200.952693	0.000000	300.000000	200.000000	0.000000	7.416360	10.468360	2232.286072	2126.684155	2212.699923	-1391.597975				-505.000000	200.000000	0.000000	3.259980	-1.072020	18.090419	399.843311	1111.270887	-529.975033
460				900.000000	200.000000	0.000000	0.358720	0.731900	-1.651100	-68.063623	-94.292086	168.985240	299.052785	200.969716	0.000000	300.000000	200.000000	0.000000	7.630000	10.529400	2232.438660	2164.830956	2114.599926	-1330.562976				-505.000000	200.000000	0.000000	0.181110	0.714680	14.944259	855.152841	372.568954	353.128335
461				900.000000	200.000000	0.000000	0.470820	0.641820	-0.955900	-75.073420	-59.027141	125.411448	299.003857	200.991177	0.000000	300.000000	200.000000	0.000000	7.355320	10.834600	2232.209778	2212.514458	2223.599922	-1397.701475				-505.000000	200.000000	0.000000	0.000000	-0.357340	7.078860	-484.320342	-139.287845	-235.315510
462				900.000000	200.000000	0.000000	0.403560	0.596780	-1.346950	-77.333295	-60.959667	159.174484	298.989519	200.922536	0.000000	300.000000	200.000000	0.000000	7.935200	10.102120	2232.896424	2059.927254	2256.299921	-1422.115474				-505.000000	200.000000	0.000000	3.078870	-0.893350	-4.719240	-286.066151	1276.446226	-236.070493
463				900.000000	200.000000	0.000000	0.560500	0.596780	-1.564200	-125.804729	-112.814143	134.915293	299.057796	200.978126	0.000000	300.000000	200.000000	0.000000	7.996240	10.804080	2232.743836	2183.904357	2103.699926	-1428.218974				-505.000000	200.000000	0.000000	2.354430	-1.786700	10.225020	-338.927219	112.969920	-1.883933
464				900.000000	200.000000	0.000000	0.347510	0.439140	-1.824900	-36.073704	-37.943155	180.772887	299.023055	200.987242	0.000000	300.000000	200.000000	0.000000	7.385840	11.322920	2231.446838	2202.977757	2179.999924	-1397.701475				-505.000000	200.000000	0.000000	2.354430	-0.178670	-7.865400	-822.152567	130.137728	-352.822504
465				900.000000	200.000000	0.000000	0.313880	0.664340	-1.520750	-98.854412	-102.698740	164.149543	299.032593	200.940455	0.000000	300.000000	200.000000	0.000000	7.050120	11.200840	2230.912780	2098.074055	2158.199924	-1257.320977				-505.000000	200.000000	0.000000	1.992210	-0.893350	8.651940	294.083553	1329.510770	-235.983561
466				900.000000	200.000000	0.000000	0.470820	0.585520	-1.564200	-106.165765	-68.593361	188.010252	298.989450	200.888429	0.000000	300.000000	200.000000	0.000000	7.477400	11.017720	2232.743836	1983.633652	2256.299921	-1428.218974				-505.000000	200.000000	0.000000	0.362220	0.000000	-3.932700	115.501386	1174.944267	176.203318
467				900.000000	200.000000	0.000000	0.470820	0.653080	-2.042150	-67.694028	-98.544688	190.482743	299.013724	200.926997	0.000000	300.000000	200.000000	0.000000	7.294280	11.170320	2232.438660	2069.463954	2201.799923	-1336.666476				-505.000000	200.000000	0.000000	0.000000	-1.965370	1.573080	-118.798692	-399.202875	-60.609235
468				900.000000	200.000000	0.000000	0.336300	0.551740	-1.433850	-51.134359	-169.560422	173.660239	298.993334	200.953443	0.000000	300.000000	200.000000	0.000000	7.416360	10.437840	2230.531310	2126.684155	2245.399921	-1361.080475				-505.000000	200.000000	0.000000	-0.362220	2.858720	14.944259	1100.704702	1068.295887	-702.187281
469				900.000000	200.000000	0.000000	0.291460	0.585520	-2.042150	-122.743042	-96.224613	156.870488	299.023122	200.948713	0.000000	300.000000	200.000000	0.000000	7.355320	11.017720	2231.599426	2117.147455	2179.999924	-1428.218974				-505.000000	200.000000	0.000000	0.000000	-0.714680	13.371180	-968.703607	1047.870809	-294.398725
470				900.000000	200.000000	0.000000	0.392350	0.551740	-1.390400	-91.294647	-136.447180	149.505570	298.935531	200.974054	0.000000	300.000000	200.000000	0.000000	7.568960	10.712520	2232.286072	2174.367657	2376.199917	-1434.322474				-505.000000	200.000000	0.000000	1.992210	-0.714680	9.438480	-505.754216	533.344299	645.347477
471				900.000000	200.000000	0.000000	0.482030	0.540480	-1.824900	-104.270067	-43.482688	154.221510	299.013589	200.952759	0.000000	300.000000	200.000000	0.000000	7.385840	10.682000	2232.133484	2126.684155	2201.799923	-1507.564473				-505.000000	200.000000	0.000000	0.362220	-0.178670	14.157719	-1283.654725	1157.776459	-411.407226
472				900.000000	200.000000	0.000000	0.358720	0.529220	-1.346950	-96.197537	-74.311066	183.254708	298.993919	200.987073	0.000000	300.000000	200.000000	0.000000	7.477400	10.437840	2231.828308	2202.977757	2245.399921	-1379.390975				-505.000000	200.000000	0.000000	-0.724440	-3.037390	10.225020	-877.870478	564.412348	467.128261
473				900.000000	200.000000	0.000000	0.302670	0.653080	-1.346950	-50.891680	-87.200836	188.247286	299.013286	200.974421	0.000000	300.000000	200.000000	0.000000	7.721560	11.078760	2231.446838	2174.367657	2201.799923	-1379.390975				-505.000000	200.000000	0.000000	1.992210	0.178670	10.225020	-1146.530696	1195.447909	-998.639496
474				900.000000	200.000000	0.000000	0.336300	0.585520	-1.955250	-58.324530	-113.349851	185.739955	298.989312	200.931269	0.000000	300.000000	200.000000	0.000000	7.477400	10.193680	2232.438660	2079.000654	2256.299921	-1379.390975				-505.000000	200.000000	0.000000	3.803310	-1.429360	4.719240	-1244.273053	958.513232	-119.148925
475				900.000000	200.000000	0.000000	0.515660	0.382840	-1.086250	-85.873259	-70.884366	161.269044	299.052720	200.944149	0.000000	300.000000	200.000000	0.000000	7.660520	10.773560	2232.286072	2107.610755	2114.599926	-1361.080475				-505.000000	200.000000	0.000000	3.803310	-1.250690	-3.146160	2356.205095	568.267475	-588.932156
476				900.000000	200.000000	0.000000	0.493240	0.630560	-2.085600	-48.563765	-195.680964	190.438572	299.130608	200.948681	0.000000	300.000000	200.000000	0.000000	6.989080	11.506040	2231.675720	2117.147455	1940.199932	-1379.390975				-505.000000	200.000000	0.000000	0.905550	-2.858720	2.359620	-288.608379	870.955945	-296.505863
477				900.000000	200.000000	0.000000	0.425980	0.596780	-1.781450	-57.680786	-137.468387	188.067178	299.072125	200.922914	0.000000	300.000000	200.000000	0.000000	7.019600	11.261880	2231.980896	2059.927254	2070.999928	-1391.597975				-505.000000	200.000000	0.000000	-0.724440	-0.714680	15.730799	-389.434828	956.897384	175.612020
478				900.000000	200.000000	0.000000	0.470820	0.709380	-1.651100	-60.949936	-149.568063	200.173742	299.091783	200.982599	0.000000	300.000000	200.000000	0.000000	7.019600	10.437840	2232.286072	2193.441057	2027.399929	-1391.597975				-505.000000	200.000000	0.000000	0.905550	-2.501380	13.371180	-1424.264829	1258.215997	115.041944
479				900.000000	200.000000	0.000000	0.515660	0.641820	-1.651100	-87.855238	-90.622935	161.509896	299.023456	200.875764	0.000000	300.000000	200.000000	0.000000	7.813120	10.468360	2232.362366	1955.023551	2179.999924	-1342.769976				-505.000000	200.000000	0.000000	2.897760	-0.893350	8.651940	-53.364453	-316.124146	-647.264695
480				900.000000	200.000000	0.000000	0.470820	0.653080	-0.999350	-50.531566	-89.382552	185.663423	298.998769	200.931555	0.000000	300.000000	200.000000	0.000000	7.782600	10.559920	2231.752014	2079.000654	2234.499922	-1379.390975				-505.000000	200.000000	0.000000	0.543330	-0.536010	15.730799	-262.807505	1012.754633	-529.249028
481				900.000000	200.000000	0.000000	0.482030	0.720640	-2.085600	-0.628438	-98.965907	176.075999	298.993506	200.966104	0.000000	300.000000	200.000000	0.000000	7.752080	10.559920	2230.912780	2155.294256	2245.399921	-1361.080475				-505.000000	200.000000	0.000000	-0.362220	-3.573400	4.719240	15.783110	945.429424	-297.082672
482				900.000000	200.000000	0.000000	0.347510	0.675600	-1.651100	-42.238345	-53.302699	205.089396	299.008232	200.974587	0.000000	300.000000	200.000000	0.000000	7.355320	10.498880	2231.065368	2174.367657	2212.699923	-1379.390975				-505.000000	200.000000	0.000000	0.362220	1.608030	9.438480	-1175.919048	366.834974	-409.711648
483				900.000000	200.000000	0.000000	0.358720	0.585520	-1.694550	-62.074975	-79.053768	214.632649	298.964439	200.935957	0.000000	300.000000	200.000000	0.000000	7.477400	10.559920	2231.446838	2088.537354	2310.799919	-1483.150473				-505.000000	200.000000	0.000000	0.000000	1.072020	10.225020	-629.210080	1448.566537	529.714235
484				900.000000	200.000000	0.000000	0.392350	0.585520	-1.738000	-114.386882	-105.728092	171.223926	298.999042	200.999653	0.000000	300.000000	200.000000	0.000000	7.324800	9.583280	2232.362366	2231.587858	2234.499922	-1354.976975				-505.000000	200.000000	0.000000	1.811100	-1.072020	8.651940	-527.439782	942.759713	-353.626827
485				900.000000	200.000000	0.000000	0.325090	0.664340	-1.129700	-94.428754	-103.524044	168.957250	299.008876	201.008128	0.000000	300.000000	200.000000	0.000000	7.172200	11.353440	2232.514954	2250.661259	2212.699923	-1428.218974				-505.000000	200.000000	0.000000	-3.078870	-1.608030	6.292320	482.281500	1506.031075	174.952585
486				900.000000	200.000000	0.000000	0.414770	0.574260	-1.564200	-90.547330	-71.351192	188.057848	299.022855	200.987444	0.000000	300.000000	200.000000	0.000000	7.721560	11.475520	2230.989074	2202.977757	2179.999924	-1361.080475	-403.060345	216.389414	0.000000	-505.000000	200.000000	0.000000	1.267770	-2.144040	20.450039	335.164151	-2084.669955	761.537167
487				900.000000	200.000000	0.000000	0.302670	0.596780	-1.390400	-89.439900	-41.566698	166.507986	299.057506	200.922883	0.000000	300.000000	200.000000	0.000000	7.904680	11.078760	2232.057190	2059.927254	2103.699926	-1324.459476				-505.000000	200.000000	0.000000	1.811100	-1.786700	8.651940	124.210943	-250.370353	-119.328664
488				900.000000	200.000000	0.000000	0.414770	0.484180	-1.042800	-121.860366	-117.429824	147.009852	299.018506	200.965543	0.000000	300.000000	200.000000	0.000000	7.538440	10.743040	2232.209778	2155.294256	2190.899923	-1330.562976				-505.000000	200.000000	0.000000	0.543330	-0.536010	1.573080	-1306.284139	893.620302	116.936057
489				900.000000	200.000000	0.000000	0.347510	0.630560	-1.260050	-95.954857	-109.392044	197.818529	299.027840	200.987343	0.000000	300.000000	200.000000	0.000000	7.477400	11.536560	2231.217956	2202.977757	2169.099924	-1330.562976				-505.000000	200.000000	0.000000	1.811100	-1.429360	14.944259	-780.191044	539.078280	-353.965943
490				900.000000	200.000000	0.000000	0.538080	0.608040	-1.520750	-101.172847	-111.931296	166.274573	299.038137	200.952628	0.000000	300.000000	200.000000	0.000000	7.538440	11.231360	2232.438660	2126.684155	2147.299925	-1361.080475				-505.000000	200.000000	0.000000	3.259980	0.536010	4.719240	-83.004498	2051.950187	-293.472618
491				900.000000	200.000000	0.000000	0.493240	0.585520	-1.303500	-77.751968	-79.891008	156.661444	298.945549	200.961008	0.000000	300.000000	200.000000	0.000000	7.324800	10.773560	2232.820130	2145.757556	2354.399918	-1403.804975				-505.000000	200.000000	0.000000	1.267770	0.893350	8.651940	170.564765	180.216566	-527.950520
492				900.000000	200.000000	0.000000	0.526870	0.585520	-1.129700	-89.633502	-91.569465	144.578302	299.077387	200.948162	0.000000	300.000000	200.000000	0.000000	8.118320	10.712520	2232.896424	2117.147455	2060.099928	-1342.769976				-505.000000	200.000000	0.000000	0.724440	0.000000	5.505780	232.072466	481.219182	293.662538
493				900.000000	200.000000	0.000000	0.392350	0.551740	-1.824900	-23.395775	-9.393846	161.553870	299.047642	200.957162	0.000000	300.000000	200.000000	0.000000	7.660520	10.834600	2231.828308	2136.220856	2125.499926	-1318.355976				-505.000000	200.000000	0.000000	2.354430	2.322710	12.584640	-321.710055	1966.710743	-56.728201
494				900.000000	200.000000	0.000000	0.358720	0.608040	-1.564200	-61.012558	-74.109023	144.773449	298.969570	200.969915	0.000000	300.000000	200.000000	0.000000	7.355320	10.102120	2231.980896	2164.830956	2299.899920	-1324.459476				-505.000000	200.000000	0.000000	0.362220	-0.178670	0.000000	-937.339337	243.222084	117.289662
495				900.000000	200.000000	0.000000	0.482030	0.574260	-1.694550	-70.579722	-53.735854	149.433605	298.964793	200.935637	0.000000	300.000000	200.000000	0.000000	7.813120	11.475520	2232.209778	2088.537354	2310.799919	-1336.666476				-505.000000	200.000000	0.000000	1.086660	-1.072020	4.719240	514.589619	1122.897714	-294.824773
496				900.000000	200.000000	0.000000	0.448400	0.484180	-1.086250	-105.823259	-27.586840	132.517051	298.969535	200.969948	0.000000	300.000000	200.000000	0.000000	7.477400	11.078760	2231.904602	2164.830956	2299.899920	-1361.080475				-505.000000	200.000000	0.000000	-0.181110	-2.144040	11.011560	218.593071	530.789025	467.932584
497				900.000000	200.000000	0.000000	0.269040	0.517960	-1.520750	-108.902871	-34.994620	166.469524	298.988828	200.991550	0.000000	300.000000	200.000000	0.000000	7.538440	11.506040	2231.370544	2212.514458	2256.299921	-1385.494475				-505.000000	200.000000	0.000000	-0.543330	-1.608030	8.651940	-1718.033766	2676.066352	-60.226653
498				900.000000	200.000000	0.000000	0.482030	0.484180	-1.607650	-90.281309	-104.476370	156.578811	299.003517	200.965873	0.000000	300.000000	200.000000	0.000000	7.630000	11.139800	2231.446838	2155.294256	2223.599922	-1324.459476				-505.000000	200.000000	0.000000	2.354430	-0.536010	7.865400	663.091278	1573.479280	175.535268
499				900.000000	200.000000	0.000000	0.269040	0.574260	-1.216600	-45.961384	-65.673299	156.883243	298.954526	200.944633	0.000000	300.000000	200.000000	0.000000	7.080640	10.956680	2231.141662	2107.610755	2332.599918	-1367.183975				-505.000000	200.000000	0.000000	0.181110	-0.714680	7.865400	-969.144070	1439.846851	-176.925016
500				900.000000	200.000000	0.000000	0.313880	0.506700	-1.346950	-85.063320	-62.332615	159.183618	299.009045	200.956704	0.000000	300.000000	200.000000	0.000000	7.324800	10.041080	2232.896424	2136.220856	2212.699923	-1409.908474				-505.000000	200.000000	0.000000	1.448880	-1.786700	4.719240	1282.056345	1366.119798	-647.996574
501				900.000000	200.000000	0.000000	0.414770	0.472920	-1.433850	-94.585469	-86.670328	171.095981	298.999145	200.999551	0.000000	300.000000	200.000000	0.000000	7.202720	10.498880	2232.591248	2231.587858	2234.499922	-1367.183975				-505.000000	200.000000	0.000000	0.905550	1.608030	7.078860	-828.659812	2855.027496	236.429971
502				900.000000	200.000000	0.000000	0.358720	0.686860	-1.216600	-45.345047	-84.564231	190.630294	298.984151	200.931524	0.000000	300.000000	200.000000	0.000000	7.019600	10.315760	2231.828308	2079.000654	2267.199921	-1391.597975				-505.000000	200.000000	0.000000	2.173320	-0.536010	19.663499	-1304.836906	512.681790	-588.123526
503				900.000000	200.000000	0.000000	0.470820	0.619300	-1.781450	-68.815003	-83.589229	168.764387	299.037644	200.901828	0.000000	300.000000	200.000000	0.000000	7.172200	10.315760	2231.294250	2012.243752	2147.299925	-1367.183975				-505.000000	200.000000	0.000000	1.267770	-2.144040	5.505780	-1055.823412	-347.077758	232.840279
504				900.000000	200.000000	0.000000	0.414770	0.653080	-0.999350	-110.839520	-56.678593	176.082850	299.033222	200.892853	0.000000	300.000000	200.000000	0.000000	7.538440	9.888480	2232.362366	1993.170352	2158.199924	-1367.183975				-505.000000	200.000000	0.000000	0.362220	-0.714680	1.573080	-738.015452	1434.859297	-59.451308
505				900.000000	200.000000	0.000000	0.470820	0.619300	-0.695200	-75.730709	-18.741832	147.077446	299.028239	200.999756	0.000000	300.000000	200.000000	0.000000	7.874160	10.743040	2232.133484	2231.587858	2169.099924	-1312.252476				-505.000000	200.000000	0.000000	-0.543330	-1.072020	4.719240	-1106.834408	823.818382	351.490711
506				900.000000	200.000000	0.000000	0.448400	0.754420	-1.781450	-47.168641	-168.787462	193.009876	299.008266	201.021572	0.000000	300.000000	200.000000	0.000000	7.019600	9.888480	2231.141662	2279.271359	2212.699923	-1403.804975				-505.000000	200.000000	0.000000	1.267770	-1.429360	16.517339	-1011.697201	835.602338	-353.922476
507				900.000000	200.000000	0.000000	0.302670	0.641820	-1.346950	-55.375897	-97.332776	171.369194	298.944683	200.931874	0.000000	300.000000	200.000000	0.000000	7.477400	11.475520	2230.989074	2079.000654	2354.399918	-1348.873476				-505.000000	200.000000	0.000000	-0.362220	-2.501380	3.146160	-961.818823	1477.202306	-119.833029
508				900.000000	200.000000	0.000000	0.515660	0.641820	-1.433850	-75.568576	-60.429158	163.919556	298.891206	200.923104	0.000000	300.000000	200.000000	0.000000	7.568960	11.261880	2231.523132	2059.927254	2474.299913	-1458.736474				-505.000000	200.000000	0.000000	1.811100	-1.608030	2.359620	-1023.641140	418.451095	-706.600092
509				900.000000	200.000000	0.000000	0.347510	0.551740	-1.520750	-67.306509	-99.017654	178.467945	299.004402	200.879616	0.000000	300.000000	200.000000	0.000000	7.721560	10.895640	2233.430482	1964.560251	2223.599922	-1391.597975				-505.000000	200.000000	0.000000	1.086660	1.429360	11.011560	-28.444504	586.646274	60.013629
510				900.000000	200.000000	0.000000	0.470820	0.506700	-1.129700	-68.756128	-94.327296	171.069329	299.091410	201.038563	0.000000	300.000000	200.000000	0.000000	7.233240	11.567080	2231.370544	2317.418160	2027.399929	-1385.494475				-505.000000	200.000000	0.000000	0.181110	-0.893350	4.719240	-53.679069	-15.437524	469.090511
511				900.000000	200.000000	0.000000	0.414770	0.574260	-1.651100	-62.493647	-96.600225	161.551587	299.023756	200.913932	0.000000	300.000000	200.000000	0.000000	7.355320	11.475520	2233.049012	2040.853853	2179.999924	-1379.390975				-505.000000	200.000000	0.000000	1.267770	-0.357340	14.157719	-1062.834043	2826.391727	-59.184636
512				900.000000	200.000000	0.000000	0.291460	0.641820	-1.520750	-87.720195	-111.907424	161.742167	299.043020	200.901366	0.000000	300.000000	200.000000	0.000000	7.691040	10.437840	2232.438660	2012.243752	2136.399925	-1342.769976				-505.000000	200.000000	0.000000	-1.086660	-1.965370	11.011560	113.588390	2308.993947	-589.219190
513				900.000000	200.000000	0.000000	0.470820	0.686860	-1.477300	-93.861494	-43.344329	164.007897	299.086869	200.991177	0.000000	300.000000	200.000000	0.000000	7.385840	10.193680	2232.209778	2212.514458	2038.299929	-1348.873476				-505.000000	200.000000	0.000000	1.992210	0.893350	10.225020	-871.653405	797.737887	-58.055686
514				900.000000	200.000000	0.000000	0.538080	0.619300	-1.303500	-72.340377	-122.265279	154.236745	299.082080	201.008163	0.000000	300.000000	200.000000	0.000000	7.416360	10.773560	2232.438660	2250.661259	2049.199928	-1281.734977				-505.000000	200.000000	0.000000	1.992210	-1.429360	3.932700	-1475.967980	803.709299	-60.259938
515				900.000000	200.000000	0.000000	0.414770	0.619300	-1.564200	-68.589932	-91.615072	176.051435	299.042987	200.965477	0.000000	300.000000	200.000000	0.000000	7.050120	10.315760	2232.362366	2155.294256	2136.399925	-1403.804975				-505.000000	200.000000	0.000000	3.078870	0.178670	11.798100	359.203175	465.351227	-235.053146
516				900.000000	200.000000	0.000000	0.313880	0.551740	-1.607650	-39.252825	-46.892254	190.551086	298.979372	200.944246	0.000000	300.000000	200.000000	0.000000	7.721560	10.590440	2232.057190	2107.610755	2278.099920	-1354.976975				-505.000000	200.000000	0.000000	1.992210	-1.786700	11.798100	1282.622654	928.815042	-178.087251
517				900.000000	200.000000	0.000000	0.414770	0.517960	-1.477300	-84.734676	-86.629919	183.186169	298.999213	200.973855	0.000000	300.000000	200.000000	0.000000	7.294280	10.041080	2232.743836	2174.367657	2234.499922	-1367.183975				-505.000000	200.000000	0.000000	1.086660	-0.893350	18.090419	-1442.401397	447.358428	-705.863906
518				900.000000	200.000000	0.000000	0.403560	0.540480	-1.694550	-23.724420	-106.230129	178.399406	299.062454	201.003994	0.000000	300.000000	200.000000	0.000000	7.538440	10.987200	2232.209778	2241.124558	2092.799927	-1263.424477				-505.000000	200.000000	0.000000	-1.086660	0.178670	9.438480	11.566400	321.936690	-293.464003
519				900.000000	200.000000	0.000000	0.347510	0.619300	-1.477300	-48.397253	-88.926122	159.253495	299.037973	200.974154	0.000000	300.000000	200.000000	0.000000	7.630000	11.506040	2232.057190	2174.367657	2147.299925	-1379.390975				-505.000000	200.000000	0.000000	1.811100	-0.357340	3.146160	1252.605070	1875.974749	704.445180
520				900.000000	200.000000	0.000000	0.470820	0.641820	-1.781450	-87.990281	-124.116988	192.881931	299.013792	200.901304	0.000000	300.000000	200.000000	0.000000	7.294280	11.322920	2232.591248	2012.243752	2201.799923	-1379.390975				-505.000000	200.000000	0.000000	1.992210	0.178670	4.719240	-1262.787160	1068.102887	0.010181
521				900.000000	200.000000	0.000000	0.313880	0.495440	-1.346950	-73.465416	-123.124254	159.173146	298.935422	200.875884	0.000000	300.000000	200.000000	0.000000	7.507920	11.445000	2232.057190	1955.023551	2376.199917	-1367.183975				-505.000000	200.000000	0.000000	1.448880	0.357340	7.865400	-904.276140	435.144041	-645.961880
522				900.000000	200.000000	0.000000	0.358720	0.563000	-1.477300	-98.962049	-64.057900	188.105444	299.047479	200.965873	0.000000	300.000000	200.000000	0.000000	7.691040	10.498880	2231.446838	2155.294256	2125.499926	-1318.355976				-505.000000	200.000000	0.000000	1.267770	-1.608030	12.584640	19.520878	1899.894529	-60.371541
523				900.000000	200.000000	0.000000	0.269040	0.731900	-1.955250	-100.542964	-80.184264	149.800868	299.067209	200.982766	0.000000	300.000000	200.000000	0.000000	7.050120	10.956680	2231.904602	2193.441057	2081.899927	-1428.218974				-505.000000	200.000000	0.000000	1.267770	0.357340	14.944259	-208.813820	-621.174890	117.725891
524				900.000000	200.000000	0.000000	0.448400	0.608040	-1.303500	-60.742473	-118.572256	190.464083	298.998769	200.897370	0.000000	300.000000	200.000000	0.000000	7.294280	10.193680	2231.752014	2002.707052	2234.499922	-1348.873476				-505.000000	200.000000	0.000000	2.173320	-0.536010	10.225020	894.912052	256.498893	234.293856
525				900.000000	200.000000	0.000000	0.313880	0.506700	-1.433850	-97.214939	-72.383737	185.689879	298.989691	200.892486	0.000000	300.000000	200.000000	0.000000	7.172200	10.102120	2233.277894	1993.170352	2256.299921	-1403.804975				-505.000000	200.000000	0.000000	2.535540	-0.357340	4.719240	326.202902	107.235939	116.946238
526				900.000000	200.000000	0.000000	0.515660	0.472920	-1.260050	-94.405412	-75.788702	175.810779	299.082080	200.905638	0.000000	300.000000	200.000000	0.000000	7.446880	9.735880	2232.438660	2021.780453	2049.199928	-1440.425974				-505.000000	200.000000	0.000000	0.362220	-0.178670	15.730799	106.263144	1819.133643	-176.430831
527				900.000000	200.000000	0.000000	0.470820	0.641820	-1.781450	-47.784978	-68.391319	173.604650	299.077071	200.935669	0.000000	300.000000	200.000000	0.000000	7.385840	10.865120	2232.133484	2088.537354	2060.099928	-1330.562976				-505.000000	200.000000	0.000000	1.629990	-1.786700	8.651940	-570.685069	953.718679	-413.034668
528				900.000000	200.000000	0.000000	0.381140	0.585520	-1.911800	-90.443757	-135.500650	154.367919	298.998837	201.034041	0.000000	300.000000	200.000000	0.000000	7.355320	10.376800	2231.904602	2307.881460	2234.499922	-1367.183975				-505.000000	200.000000	0.000000	2.173320	0.178670	7.865400	-567.639456	126.168165	176.227988
529				900.000000	200.000000	0.000000	0.515660	0.675600	-1.042800	-109.957160	-81.056715	175.999272	298.950502	200.871254	0.000000	300.000000	200.000000	0.000000	7.507920	11.048240	2232.972718	1945.486851	2343.499918	-1397.701475				-505.000000	200.000000	0.000000	0.543330	-1.429360	13.371180	609.475133	1280.133927	116.088268
530				900.000000	200.000000	0.000000	0.515660	0.731900	-1.607650	-80.080199	-65.333494	151.955030	299.013151	200.987377	0.000000	300.000000	200.000000	0.000000	7.507920	11.017720	2231.141662	2202.977757	2201.799923	-1483.150473				-505.000000	200.000000	0.000000	1.448880	-0.536010	8.651940	-842.453823	1362.387666	293.095909
531				900.000000	200.000000	0.000000	0.493240	0.608040	-1.651100	-36.979406	-115.029529	166.321028	299.076598	201.004543	0.000000	300.000000	200.000000	0.000000	7.416360	11.445000	2230.989074	2241.124558	2060.099928	-1354.976975				-505.000000	200.000000	0.000000	1.086660	-0.893350	5.505780	-864.328159	-70.978778	-412.143413
532				900.000000	200.000000	0.000000	0.470820	0.754420	-0.955900	-106.621324	-89.422960	168.890048	299.022922	200.957456	0.000000	300.000000	200.000000	0.000000	7.630000	10.956680	2231.141662	2136.220856	2179.999924	-1416.011974				-505.000000	200.000000	0.000000	0.362220	-1.072020	14.944259	283.775617	-566.380062	-118.534522
533				900.000000	200.000000	0.000000	0.425980	0.619300	-1.390400	-96.553587	-87.172364	159.172200	298.945513	200.901243	0.000000	300.000000	200.000000	0.000000	7.599480	10.651480	2232.743836	2012.243752	2354.399918	-1367.183975				-505.000000	200.000000	0.000000	0.543330	-1.965370	7.078860	-1044.886244	755.825310	-295.629096
534				900.000000	200.000000	0.000000	0.224200	0.596780	-1.433850	-69.382263	-129.482354	188.276222	298.998871	200.969915	0.000000	300.000000	200.000000	0.000000	7.599480	10.651480	2231.980896	2164.830956	2234.499922	-1385.494475				-505.000000	200.000000	0.000000	2.897760	-0.357340	6.292320	-947.647273	879.245200	175.661360
535				900.000000	200.000000	0.000000	0.358720	0.551740	-1.738000	-103.716352	-43.551569	168.817691	299.038269	201.003754	0.000000	300.000000	200.000000	0.000000	7.752080	10.620960	2232.743836	2241.124558	2147.299925	-1293.941977				-505.000000	200.000000	0.000000	1.629990	-1.429360	1.573080	-202.180729	960.436516	57.257237
536				900.000000	200.000000	0.000000	0.414770	0.585520	-1.607650	-102.190249	-86.508694	137.465458	299.038104	200.948389	0.000000	300.000000	200.000000	0.000000	7.355320	10.682000	2232.362366	2117.147455	2147.299925	-1287.838477				-505.000000	200.000000	0.000000	1.267770	-0.893350	14.944259	-631.941077	41.675147	-412.157901
537				900.000000	200.000000	0.000000	0.336300	0.698120	-1.607650	-45.286488	-103.541179	173.796372	299.047935	200.952596	0.000000	300.000000	200.000000	0.000000	7.111160	9.980040	2232.514954	2126.684155	2125.499926	-1385.494475				-505.000000	200.000000	0.000000	2.173320	-2.501380	10.225020	-729.620511	256.498893	526.149213
538				900.000000	200.000000	0.000000	0.291460	0.563000	-1.781450	-79.174498	-106.599003	166.488184	299.013623	200.935637	0.000000	300.000000	200.000000	0.000000	7.721560	9.613800	2232.209778	2088.537354	2201.799923	-1354.976975				-505.000000	200.000000	0.000000	0.724440	-1.429360	3.932700	724.536056	350.142028	-295.134911
539				900.000000	200.000000	0.000000	0.347510	0.574260	-1.520750	-78.440726	-73.687804	166.440588	298.989139	200.999790	0.000000	300.000000	200.000000	0.000000	7.263760	11.322920	2232.057190	2231.587858	2256.299921	-1397.701475				-505.000000	200.000000	0.000000	0.724440	-1.250690	9.438480	-885.636186	1007.767079	-882.406340
540				900.000000	200.000000	0.000000	0.235410	0.799460	-1.651100	-85.384153	-104.412090	173.995140	298.984255	200.986972	0.000000	300.000000	200.000000	0.000000	7.568960	11.139800	2232.057190	2202.977757	2267.199921	-1379.390975				-505.000000	200.000000	0.000000	0.724440	-0.357340	16.517339	-483.565264	2591.889329	-235.373466
541				900.000000	200.000000	0.000000	0.515660	0.506700	-1.738000	-65.365797	-50.014359	173.432534	298.999145	201.012365	0.000000	300.000000	200.000000	0.000000	7.507920	11.322920	2232.591248	2260.197959	2234.499922	-1361.080475				-505.000000	200.000000	0.000000	1.448880	-0.178670	6.292320	-10.307936	436.636894	234.690926
542				900.000000	200.000000	0.000000	0.347510	0.551740	-1.260050	-75.077484	-99.260105	151.961684	298.974173	200.944536	0.000000	300.000000	200.000000	0.000000	7.630000	10.834600	2231.370544	2107.610755	2288.999920	-1324.459476				-505.000000	200.000000	0.000000	1.629990	-1.250690	10.225020	-306.493254	1084.795833	-177.549600
543				900.000000	200.000000	0.000000	0.358720	0.675600	-1.738000	-38.307843	-129.673059	207.487443	298.998187	200.983405	0.000000	300.000000	200.000000	0.000000	7.721560	11.475520	2230.455016	2193.441057	2234.499922	-1330.562976				-505.000000	200.000000	0.000000	1.267770	-0.714680	16.517339	305.524106	2161.302411	469.173136
544				900.000000	200.000000	0.000000	0.302670	0.641820	-1.260050	-79.409050	-127.809413	171.369194	299.013455	200.935797	0.000000	300.000000	200.000000	0.000000	7.599480	10.773560	2231.828308	2088.537354	2201.799923	-1489.253973				-505.000000	200.000000	0.000000	-0.181110	-1.072020	16.517339	-410.994548	392.994032	-412.211549
545				900.000000	200.000000	0.000000	0.313880	0.484180	-1.564200	-37.969402	-92.526392	151.933694	299.033222	200.944117	0.000000	300.000000	200.000000	0.000000	7.568960	10.682000	2232.362366	2107.610755	2158.199924	-1446.529474				-505.000000	200.000000	0.000000	2.354430	0.000000	17.303879	-1620.039716	-556.597955	-763.861637
546				900.000000	200.000000	0.000000	0.425980	0.506700	-1.824900	-57.414764	-46.240519	187.983404	299.032957	200.901643	0.000000	300.000000	200.000000	0.000000	7.599480	10.804080	2231.752014	2012.243752	2158.199924	-1428.218974				-505.000000	200.000000	0.000000	0.905550	-2.858720	11.011560	-1677.708246	1127.885268	-531.482257
547				900.000000	200.000000	0.000000	0.381140	0.709380	-1.477300	-117.057302	-44.717276	166.531409	298.955312	200.935381	0.000000	300.000000	200.000000	0.000000	6.989080	10.804080	2232.820130	2088.537354	2332.599918	-1318.355976				-505.000000	200.000000	0.000000	0.181110	-1.786700	7.865400	-223.299986	1704.986865	-295.430560
548				900.000000	200.000000	0.000000	0.504450	0.608040	-1.173150	-116.894854	-146.331470	161.490094	298.974278	200.974354	0.000000	300.000000	200.000000	0.000000	7.507920	9.796920	2231.599426	2174.367657	2288.999920	-1367.183975				-505.000000	200.000000	0.000000	1.448880	-2.322710	5.505780	207.341287	2425.933430	-1000.969840
549				900.000000	200.000000	0.000000	0.347510	0.540480	-0.955900	-75.226071	-84.345054	209.783055	298.998974	200.961271	0.000000	300.000000	200.000000	0.000000	6.867000	10.376800	2232.209778	2145.757556	2234.499922	-1452.632974				-505.000000	200.000000	0.000000	1.086660	0.357340	6.292320	-904.401986	1386.544876	-1468.350284
550				900.000000	200.000000	0.000000	0.313880	0.686860	-1.738000	-118.254761	-82.232818	142.483546	299.023489	200.978260	0.000000	300.000000	200.000000	0.000000	7.294280	10.773560	2232.438660	2183.904357	2179.999924	-1263.424477				-505.000000	200.000000	0.000000	3.078870	-0.357340	14.944259	-831.139116	1257.785565	-235.561820
551				900.000000	200.000000	0.000000	0.414770	0.563000	-1.433850	-114.999156	-51.208538	173.589416	299.047577	200.888854	0.000000	300.000000	200.000000	0.000000	7.233240	11.200840	2231.675720	1983.633652	2125.499926	-1312.252476				-505.000000	200.000000	0.000000	-0.362220	-0.893350	-0.786540	-633.199541	1878.644460	-705.747996
552				900.000000	200.000000	0.000000	0.515660	0.630560	-1.694550	-56.199697	-90.582527	168.728404	299.062133	201.008611	0.000000	300.000000	200.000000	0.000000	7.507920	11.200840	2231.446838	2250.661259	2092.799927	-1361.080475				-505.000000	200.000000	0.000000	0.362220	-1.250690	9.438480	-1464.716196	1294.825025	-529.912770
553				900.000000	200.000000	0.000000	0.381140	0.686860	-0.912450	-36.988887	-75.638406	166.510466	298.998734	200.927314	0.000000	300.000000	200.000000	0.000000	7.385840	11.139800	2231.675720	2069.463954	2234.499922	-1428.218974				-505.000000	200.000000	0.000000	0.000000	0.000000	13.371180	-1041.274323	1313.010824	176.232296
554				900.000000	200.000000	0.000000	0.369930	0.608040	-1.955250	-25.232914	-124.866674	168.858437	299.028472	200.973888	0.000000	300.000000	200.000000	0.000000	7.843640	10.590440	2232.667542	2174.367657	2169.099924	-1385.494475				-505.000000	200.000000	0.000000	0.181110	-1.786700	1.573080	-1034.515385	915.538233	-60.454166
555				900.000000	200.000000	0.000000	0.448400	0.709380	-1.173150	-56.434249	-93.363632	176.100368	298.969535	200.974221	0.000000	300.000000	200.000000	0.000000	7.355320	10.437840	2231.904602	2174.367657	2299.899920	-1434.322474				-505.000000	200.000000	0.000000	1.448880	-1.965370	-2.359620	-1161.457325	-1676.272532	115.507151
556				900.000000	200.000000	0.000000	0.313880	0.664340	-1.477300	-54.583566	-123.003028	200.294445	298.993850	201.012781	0.000000	300.000000	200.000000	0.000000	7.538440	10.376800	2231.675720	2260.197959	2245.399921	-1348.873476				-505.000000	200.000000	0.000000	1.086660	-1.786700	18.090419	-917.377996	-1143.481659	-589.223498
557				900.000000	200.000000	0.000000	0.269040	0.675600	-1.607650	-54.254922	-141.299171	171.435450	299.027574	200.936309	0.000000	300.000000	200.000000	0.000000	7.507920	10.743040	2230.607604	2088.537354	2169.099924	-1446.529474				-505.000000	200.000000	0.000000	0.905550	0.357340	6.292320	-556.953981	1264.933834	-528.430216
558				900.000000	200.000000	0.000000	0.358720	0.596780	-0.999350	-93.055302	-23.974634	192.956180	298.920365	200.910407	0.000000	300.000000	200.000000	0.000000	7.599480	9.888480	2231.217956	2031.317153	2408.899916	-1348.873476				-505.000000	200.000000	0.000000	0.543330	-0.178670	4.719240	-705.329794	1155.774611	117.275173
559				900.000000	200.000000	0.000000	0.369930	0.608040	-1.346950	-129.136501	-74.772693	156.810136	298.984568	200.956769	0.000000	300.000000	200.000000	0.000000	7.660520	9.461200	2232.743836	2136.220856	2267.199921	-1385.494475				-505.000000	200.000000	0.000000	-2.173320	1.608030	5.505780	908.454370	656.562630	706.629070
560				900.000000	200.000000	0.000000	0.336300	0.563000	-1.346950	-82.744886	-103.783630	183.309351	299.130519	200.957325	0.000000	300.000000	200.000000	0.000000	7.111160	9.919000	2231.446838	2136.220856	1940.199932	-1354.976975				-505.000000	200.000000	0.000000	1.992210	-1.429360	11.798100	-1243.706744	1061.385049	115.972358
561				900.000000	200.000000	0.000000	0.358720	0.619300	-1.477300	-44.376722	-89.387750	185.748143	299.047381	200.983069	0.000000	300.000000	200.000000	0.000000	7.355320	10.071600	2231.217956	2193.441057	2125.499926	-1342.769976				-505.000000	200.000000	0.000000	1.267770	-0.178670	3.932700	105.319296	1245.255183	-705.200163
562				900.000000	200.000000	0.000000	0.347510	0.574260	-1.303500	-86.256715	-68.823876	195.356510	299.018271	200.974321	0.000000	300.000000	200.000000	0.000000	7.324800	11.017720	2231.675720	2174.367657	2190.899923	-1379.390975				-505.000000	200.000000	0.000000	1.992210	-1.072020	11.011560	515.093004	1592.411505	-1.176724
563				900.000000	200.000000	0.000000	0.381140	0.709380	-1.346950	-96.819608	-75.234321	178.579710	299.028272	200.931364	0.000000	300.000000	200.000000	0.000000	7.843640	11.231360	2232.209778	2079.000654	2169.099924	-1391.597975				-505.000000	200.000000	0.000000	0.905550	-2.144040	6.292320	102.399530	867.223812	174.125158
564				900.000000	200.000000	0.000000	0.347510	0.641820	-1.477300	-83.654651	-109.190002	152.045459	299.066954	200.936021	0.000000	300.000000	200.000000	0.000000	7.050120	11.139800	2231.294250	2088.537354	2081.899927	-1428.218974				-505.000000	200.000000	0.000000	0.905550	-1.250690	6.292320	156.456138	336.943783	57.484750
565				900.000000	200.000000	0.000000	0.470820	0.596780	-1.346950	-97.435946	-149.850923	142.237182	299.018171	200.948778	0.000000	300.000000	200.000000	0.000000	7.507920	11.383960	2231.446838	2117.147455	2190.899923	-1336.666476				-505.000000	200.000000	0.000000	1.992210	-1.965370	15.730799	577.229937	1720.502954	467.928276
566				900.000000	200.000000	0.000000	0.392350	0.574260	-1.564200	-98.588391	-55.230027	197.719715	298.964191	200.949005	0.000000	300.000000	200.000000	0.000000	7.630000	10.895640	2230.912780	2117.147455	2310.799919	-1287.838477				-505.000000	200.000000	0.000000	0.362220	0.714680	11.011560	623.206221	1160.762165	-175.583042
567				900.000000	200.000000	0.000000	0.437190	0.664340	-1.607650	-58.739139	-148.223589	180.889415	298.935894	200.969451	0.000000	300.000000	200.000000	0.000000	8.118320	10.529400	2233.049012	2164.830956	2376.199917	-1409.908474				-505.000000	200.000000	0.000000	0.362220	-2.501380	9.438480	1007.556594	1294.825025	-648.587873
568				900.000000	200.000000	0.000000	0.291460	0.619300	-1.346950	-48.262210	-51.277419	178.588844	298.964722	201.012608	0.000000	300.000000	200.000000	0.000000	7.202720	10.437840	2232.057190	2260.197959	2310.799919	-1379.390975				-505.000000	200.000000	0.000000	-0.181110	2.144040	5.505780	-101.455682	1331.434054	-174.183113
569				900.000000	200.000000	0.000000	0.425980	0.596780	-1.564200	-85.599427	-36.351030	156.741597	299.023523	200.995313	0.000000	300.000000	200.000000	0.000000	7.050120	10.712520	2232.514954	2222.051158	2179.999924	-1379.390975				-505.000000	200.000000	0.000000	1.629990	1.429360	3.146160	-260.705740	428.663634	-644.959022
570				900.000000	200.000000	0.000000	0.358720	0.653080	-1.564200	-87.301523	-99.438873	173.731258	298.920698	200.944310	0.000000	300.000000	200.000000	0.000000	7.233240	10.254720	2231.904602	2107.610755	2408.899916	-1379.390975	-540.168502	197.134553	0.000000	-505.000000	200.000000	0.000000	0.000000	-1.072020	22.023119	-63.106080	774.520104	-235.993742
571				900.000000	200.000000	0.000000	0.291460	0.608040	-1.738000	-141.603220	-111.705382	185.807352	299.018238	200.897431	0.000000	300.000000	200.000000	0.000000	7.416360	9.949520	2231.599426	2002.707052	2190.899923	-1306.148976				-505.000000	200.000000	0.000000	1.629990	-1.608030	0.000000	-97.301895	696.789355	-412.865110
572				900.000000	200.000000	0.000000	0.313880	0.619300	-1.694550	-145.115049	-46.811437	156.878676	299.023656	200.961008	0.000000	300.000000	200.000000	0.000000	7.630000	9.949520	2232.820130	2145.757556	2179.999924	-1348.873476				-505.000000	200.000000	0.000000	-0.543330	-1.429360	8.651940	-317.430422	1615.506294	-60.057095
573				900.000000	200.000000	0.000000	0.515660	0.540480	-1.303500	-119.812017	-121.342023	149.367349	298.998734	200.948681	0.000000	300.000000	200.000000	0.000000	7.050120	11.078760	2231.675720	2117.147455	2234.499922	-1348.873476				-505.000000	200.000000	0.000000	1.992210	0.536010	4.719240	-83.004498	272.682843	-469.603493
574				900.000000	200.000000	0.000000	0.425980	0.754420	-1.868350	-71.381850	-106.991750	197.852424	299.023323	201.016880	0.000000	300.000000	200.000000	0.000000	7.355320	11.200840	2232.057190	2269.734659	2179.999924	-1318.355976				-505.000000	200.000000	0.000000	-0.543330	-0.178670	4.719240	568.646227	2679.798484	-411.334782
575				900.000000	200.000000	0.000000	0.403560	0.563000	-2.042150	-87.485643	-110.972830	183.239670	299.028438	200.948292	0.000000	300.000000	200.000000	0.000000	7.294280	10.620960	2232.591248	2117.147455	2169.099924	-1367.183975				-505.000000	200.000000	0.000000	-0.181110	-1.965370	7.865400	-1044.823321	-129.075306	-354.315239
576				900.000000	200.000000	0.000000	0.482030	0.664340	-1.738000	-58.874181	-53.695445	144.698059	299.008503	200.948681	0.000000	300.000000	200.000000	0.000000	7.507920	10.468360	2231.675720	2117.147455	2212.699923	-1373.287475				-505.000000	200.000000	0.000000	-0.362220	-0.714680	8.651940	-737.449143	-649.142796	-529.346142
577				900.000000	200.000000	0.000000	0.313880	0.675600	-1.955250	-70.697156	-6.041226	142.473074	299.037907	200.969948	0.000000	300.000000	200.000000	0.000000	7.721560	11.322920	2231.904602	2164.830956	2147.299925	-1300.045476				-505.000000	200.000000	0.000000	-0.362220	-0.893350	5.505780	-285.248150	149.262953	-0.818812
578				900.000000	200.000000	0.000000	0.325090	0.608040	-1.607650	-53.016512	-123.343431	176.133871	298.993885	200.927282	0.000000	300.000000	200.000000	0.000000	7.507920	10.956680	2231.752014	2069.463954	2245.399921	-1342.769976				-505.000000	200.000000	0.000000	1.629990	0.714680	18.876959	739.651455	2534.855223	-234.428563
579				900.000000	200.000000	0.000000	0.381140	0.585520	-1.651100	-29.865719	-105.347281	159.187239	298.969500	200.931524	0.000000	300.000000	200.000000	0.000000	7.538440	10.285240	2231.828308	2079.000654	2299.899920	-1397.701475				-505.000000	200.000000	0.000000	0.905550	-1.429360	11.798100	-896.258738	994.568835	-1.428907
580				900.000000	200.000000	0.000000	0.347510	0.495440	-2.042150	-110.370415	-68.136932	130.222384	298.998495	200.944633	0.000000	300.000000	200.000000	0.000000	7.813120	10.773560	2231.141662	2107.610755	2234.499922	-1403.804975				-505.000000	200.000000	0.000000	-0.362220	-1.429360	9.438480	-780.631506	1073.520872	-295.047978
581				900.000000	200.000000	0.000000	0.369930	0.664340	-1.607650	-54.718608	-44.134423	178.549436	299.052429	200.978627	0.000000	300.000000	200.000000	0.000000	7.599480	10.407320	2231.599426	2183.904357	2114.599926	-1428.218974				-505.000000	200.000000	0.000000	-0.543330	-1.429360	14.157719	-316.989959	947.431272	-412.521687
582				900.000000	200.000000	0.000000	0.257830	0.608040	-1.346950	-48.725897	-54.958506	164.155252	299.018204	200.918830	0.000000	300.000000	200.000000	0.000000	7.477400	11.567080	2231.523132	2050.390553	2190.899923	-1342.769976				-505.000000	200.000000	0.000000	3.078870	-0.178670	12.584640	-473.068558	1260.024845	-235.392262
583				900.000000	200.000000	0.000000	0.459610	0.563000	-1.564200	-99.052078	-83.329643	163.904321	298.959839	200.880157	0.000000	300.000000	200.000000	0.000000	7.507920	10.315760	2232.057190	1964.560251	2321.699919	-1342.769976				-505.000000	200.000000	0.000000	-0.724440	-1.786700	6.292320	8.206171	37.864450	174.594673
584				900.000000	200.000000	0.000000	0.336300	0.439140	-1.303500	-55.636185	-78.494188	168.736200	298.994469	200.922473	0.000000	300.000000	200.000000	0.000000	7.965720	11.109280	2233.049012	2059.927254	2245.399921	-1300.045476				-505.000000	200.000000	0.000000	-0.362220	-0.714680	6.292320	999.602116	1871.926622	293.071240
585				900.000000	200.000000	0.000000	0.291460	0.551740	-1.390400	-79.233057	4.488659	183.345333	299.047414	200.931747	0.000000	300.000000	200.000000	0.000000	7.691040	11.597600	2231.294250	2079.000654	2125.499926	-1318.355976				-505.000000	200.000000	0.000000	1.448880	-1.250690	2.359620	-538.754489	2959.199165	-882.464295
586				900.000000	200.000000	0.000000	0.358720	0.630560	-1.346950	-11.613751	-13.519426	188.168275	299.072125	200.931460	0.000000	300.000000	200.000000	0.000000	7.050120	11.231360	2231.980896	2079.000654	2070.999928	-1318.355976				-505.000000	200.000000	0.000000	0.181110	-0.178670	14.944259	-241.247785	2228.549057	58.560052
587				900.000000	200.000000	0.000000	0.403560	0.743160	-1.086250	-34.850509	-81.465998	168.949258	299.028173	200.952824	0.000000	300.000000	200.000000	0.000000	7.568960	10.651480	2231.980896	2126.684155	2169.099924	-1385.494475				-505.000000	200.000000	0.000000	0.905550	-0.357340	7.865400	-1063.337428	1396.010989	175.820736
588				900.000000	200.000000	0.000000	0.571710	0.686860	-1.303500	-81.619847	-72.990463	161.493715	299.013859	200.871344	0.000000	300.000000	200.000000	0.000000	7.294280	10.437840	2232.743836	1945.486851	2201.799923	-1373.287475				-505.000000	200.000000	0.000000	0.181110	-2.322710	7.078860	-719.060882	1308.023270	115.269457
589				900.000000	200.000000	0.000000	0.493240	0.641820	-1.607650	-91.830754	-79.608148	183.220064	299.018372	200.987039	0.000000	300.000000	200.000000	0.000000	7.813120	10.590440	2231.904602	2202.977757	2190.899923	-1361.080475				-505.000000	200.000000	0.000000	1.811100	-0.178670	7.078860	-1052.589030	-381.447507	-0.314446
590				900.000000	200.000000	0.000000	0.291460	0.641820	-0.999350	-59.036313	-56.666657	149.693866	298.998632	200.957325	0.000000	300.000000	200.000000	0.000000	7.538440	10.865120	2231.446838	2136.220856	2234.499922	-1397.701475				-505.000000	200.000000	0.000000	0.543330	2.144040	10.225020	-2417.398180	1945.969670	-174.241068
591				900.000000	200.000000	0.000000	0.437190	0.641820	-1.694550	-39.653890	-72.153222	188.097452	298.984568	200.982397	0.000000	300.000000	200.000000	0.000000	7.752080	10.743040	2232.743836	2193.441057	2267.199921	-1385.494475				-505.000000	200.000000	0.000000	-0.543330	0.357340	11.798100	1412.358514	817.100544	59.126681
592				900.000000	200.000000	0.000000	0.358720	0.709380	-1.129700	-60.409765	6.542411	154.506336	298.974489	200.922883	0.000000	300.000000	200.000000	0.000000	7.324800	9.644320	2232.057190	2059.927254	2288.999920	-1336.666476				-505.000000	200.000000	0.000000	1.629990	0.714680	6.292320	275.380676	-104.602101	235.524227
593				900.000000	200.000000	0.000000	0.493240	0.608040	-1.477300	-77.004651	-84.795344	139.814766	299.047577	200.940134	0.000000	300.000000	200.000000	0.000000	7.172200	9.613800	2231.675720	2098.074055	2125.499926	-1385.494475				-505.000000	200.000000	0.000000	1.086660	-2.144040	7.078860	-708.249560	-72.471631	350.342965
594				900.000000	200.000000	0.000000	0.313880	0.585520	-1.346950	-134.084405	-123.124254	185.763182	299.013353	200.970080	0.000000	300.000000	200.000000	0.000000	7.507920	10.346280	2231.599426	2164.830956	2201.799923	-1409.908474				-505.000000	200.000000	0.000000	0.543330	-2.680050	7.865400	1228.251430	357.368861	-296.307327
595				900.000000	200.000000	0.000000	0.392350	0.709380	-1.477300	-56.749349	-100.904573	156.881155	299.067464	200.939781	0.000000	300.000000	200.000000	0.000000	7.385840	11.048240	2232.514954	2098.074055	2081.899927	-1318.355976				-505.000000	200.000000	0.000000	-0.543330	-2.322710	14.157719	-834.310575	1212.571287	-354.625377
596				900.000000	200.000000	0.000000	0.257830	0.484180	-1.346950	-142.278117	-80.288355	168.859383	298.950395	200.978126	0.000000	300.000000	200.000000	0.000000	7.599480	11.475520	2232.743836	2183.904357	2343.499918	-1281.734977				-505.000000	200.000000	0.000000	-1.086660	0.714680	4.719240	391.070831	1386.975307	294.485657
597				900.000000	200.000000	0.000000	0.381140	0.495440	-1.042800	-89.232437	-110.978970	156.693805	298.935385	200.965642	0.000000	300.000000	200.000000	0.000000	7.507920	10.620960	2231.980896	2155.294256	2376.199917	-1373.287475				-505.000000	200.000000	0.000000	-0.362220	-1.429360	2.359620	608.594208	-112.891356	116.160712
598				900.000000	200.000000	0.000000	0.302670	0.653080	-1.129700	-78.810320	-72.204969	164.150685	299.057732	200.969649	0.000000	300.000000	200.000000	0.000000	7.263760	11.292400	2232.591248	2164.830956	2103.699926	-1269.527977				-505.000000	200.000000	0.000000	2.354430	-1.608030	9.438480	-328.178820	909.136390	115.773822
599				900.000000	200.000000	0.000000	0.470820	0.698120	-1.303500	-93.217751	-48.571933	166.428029	299.048000	200.943988	0.000000	300.000000	200.000000	0.000000	7.111160	10.804080	2232.667542	2107.610755	2125.499926	-1330.562976				-505.000000	200.000000	0.000000	2.354430	-0.357340	3.146160	-368.818956	915.107802	234.448925
600				900.000000	200.000000	0.000000	0.291460	0.551740	-1.390400	-75.212526	-51.237011	154.429412	298.993506	200.923356	0.000000	300.000000	200.000000	0.000000	7.813120	10.285240	2230.912780	2059.927254	2245.399921	-1440.425974				-505.000000	200.000000	0.000000	0.724440	-1.429360	7.078860	-665.004274	1407.716381	-295.134911
601				900.000000	200.000000	0.000000	0.403560	0.551740	-2.129050	-104.121479	5.625295	149.493956	299.018372	200.948583	0.000000	300.000000	200.000000	0.000000	7.660520	10.682000	2231.904602	2117.147455	2190.899923	-1446.529474				-505.000000	200.000000	0.000000	1.086660	-2.322710	0.000000	-835.443193	2718.216361	232.685210
602				900.000000	200.000000	0.000000	0.470820	0.517960	-1.694550	-72.898156	-108.999895	159.031500	299.072315	200.982531	0.000000	300.000000	200.000000	0.000000	7.172200	10.590440	2232.438660	2193.441057	2070.999928	-1269.527977				-505.000000	200.000000	0.000000	0.905550	-1.072020	11.011560	-758.883016	-197.814805	57.654308
603				900.000000	200.000000	0.000000	0.414770	0.608040	-1.781450	-65.258160	-0.225571	163.992662	299.106096	200.935957	0.000000	300.000000	200.000000	0.000000	7.416360	10.376800	2231.446838	2088.537354	1994.699930	-1336.666476				-505.000000	200.000000	0.000000	-1.629990	-0.178670	14.157719	-820.390717	1941.175116	234.937236
604				900.000000	200.000000	0.000000	0.403560	0.675600	-0.738650	-33.251986	-86.855236	152.018806	299.013758	200.948324	0.000000	300.000000	200.000000	0.000000	7.965720	9.919000	2232.514954	2117.147455	2201.799923	-1348.873476				-505.000000	200.000000	0.000000	-0.181110	1.072020	9.438480	-860.905007	532.281878	294.752329
605				900.000000	200.000000	0.000000	0.504450	0.517960	-0.564850	-99.871498	-50.643761	175.864280	298.926205	200.939492	0.000000	300.000000	200.000000	0.000000	7.385840	9.949520	2233.201600	2098.074055	2397.999916	-1324.459476				-505.000000	200.000000	0.000000	1.992210	-0.178670	-0.786540	-10.874245	940.757865	-1175.210908
606				900.000000	200.000000	0.000000	0.347510	0.506700	-1.651100	-45.173117	-88.764488	166.377758	298.983734	201.025951	0.000000	300.000000	200.000000	0.000000	7.141680	11.322920	2230.912780	2288.808060	2267.199921	-1342.769976				-505.000000	200.000000	0.000000	1.086660	-1.250690	6.292320	-422.623872	-71.725204	57.470261
607				900.000000	200.000000	0.000000	0.347510	0.754420	-1.433850	-30.726406	-63.636681	176.246778	298.984117	200.944375	0.000000	300.000000	200.000000	0.000000	7.538440	11.200840	2231.752014	2107.610755	2267.199921	-1428.218974				-505.000000	200.000000	0.000000	-1.086660	0.000000	11.011560	811.592938	1115.863881	-587.354054
608				900.000000	200.000000	0.000000	0.302670	0.574260	-1.564200	-58.383089	-147.790433	200.222284	298.984221	200.940005	0.000000	300.000000	200.000000	0.000000	7.385840	11.383960	2231.980896	2098.074055	2267.199921	-1391.597975				-505.000000	200.000000	0.000000	1.086660	0.000000	7.078860	-694.329703	2578.928516	-0.086933
609				900.000000	200.000000	0.000000	0.414770	0.529220	-1.086250	-35.619498	-61.663746	154.280719	298.998871	200.931460	0.000000	300.000000	200.000000	0.000000	7.019600	10.743040	2231.980896	2079.000654	2234.499922	-1409.908474				-505.000000	200.000000	0.000000	-0.905550	1.965370	1.573080	698.130394	-211.838040	295.658073
610				900.000000	200.000000	0.000000	0.392350	0.472920	-1.477300	-70.507302	-14.783084	161.480568	299.043020	200.918453	0.000000	300.000000	200.000000	0.000000	7.111160	10.224200	2232.438660	2050.390553	2136.399925	-1367.183975				-505.000000	200.000000	0.000000	2.354430	-1.786700	6.292320	124.022173	-15.867955	-178.116229
611				900.000000	200.000000	0.000000	0.358720	0.653080	-1.738000	-107.584231	-73.947389	190.598878	299.062261	200.935829	0.000000	300.000000	200.000000	0.000000	7.172200	11.048240	2231.752014	2088.537354	2092.799927	-1306.148976				-505.000000	200.000000	0.000000	1.086660	-0.178670	6.292320	568.772073	1784.254898	410.952200
612				900.000000	200.000000	0.000000	0.493240	0.641820	-0.955900	-46.929709	-19.422637	163.942783	299.052299	200.995858	0.000000	300.000000	200.000000	0.000000	7.813120	10.682000	2231.294250	2222.051158	2114.599926	-1428.218974				-505.000000	200.000000	0.000000	-0.905550	-0.178670	14.944259	-820.327794	438.322747	352.367478
613				900.000000	200.000000	0.000000	0.538080	0.495440	-1.260050	-113.580690	-71.645988	187.856796	298.925434	200.944440	0.000000	300.000000	200.000000	0.000000	7.385840	10.102120	2231.599426	2107.610755	2397.999916	-1391.597975				-505.000000	200.000000	0.000000	-0.181110	0.893350	12.584640	634.143389	529.296172	-175.370018
614				900.000000	200.000000	0.000000	0.437190	0.641820	-1.781450	-87.990281	-92.336285	159.181530	299.032726	200.970246	0.000000	300.000000	200.000000	0.000000	7.782600	9.980040	2231.217956	2164.830956	2158.199924	-1416.011974				-505.000000	200.000000	0.000000	0.724440	-0.357340	4.719240	-252.877108	2205.375704	410.811620
615				900.000000	200.000000	0.000000	0.459610	0.754420	-1.520750	-103.185978	-98.567962	197.817583	298.949569	200.953247	0.000000	300.000000	200.000000	0.000000	7.752080	10.285240	2230.989074	2126.684155	2343.499918	-1391.597975				-505.000000	200.000000	0.000000	1.811100	-1.250690	3.146160	156.204445	2141.114764	57.412306
616				900.000000	200.000000	0.000000	0.392350	0.551740	-1.998700	-128.109618	-110.551611	176.011831	298.974033	200.970313	0.000000	300.000000	200.000000	0.000000	7.691040	10.987200	2231.065368	2164.830956	2288.999920	-1373.287475				-505.000000	200.000000	0.000000	0.181110	-0.357340	4.719240	94.570898	514.842505	352.110988
617				900.000000	200.000000	0.000000	0.325090	0.574260	-1.129700	-118.240900	-73.128225	156.825175	299.047805	200.910003	0.000000	300.000000	200.000000	0.000000	7.691040	11.353440	2232.209778	2031.317153	2125.499926	-1477.046973				-505.000000	200.000000	0.000000	1.086660	2.858720	11.011560	405.494075	719.216281	178.858289
618				900.000000	200.000000	0.000000	0.347510	0.506700	-1.346950	-85.063320	-23.189738	151.919797	298.994297	200.969616	0.000000	300.000000	200.000000	0.000000	7.660520	10.834600	2232.667542	2164.830956	2245.399921	-1452.632974				-505.000000	200.000000	0.000000	0.724440	-3.037390	9.438480	511.858622	79.777028	-414.149129
619				900.000000	200.000000	0.000000	0.414770	0.641820	-1.433850	-111.753348	-122.132117	147.156457	299.028106	201.038350	0.000000	300.000000	200.000000	0.000000	7.355320	11.292400	2231.828308	2317.418160	2169.099924	-1348.873476				-505.000000	200.000000	0.000000	-0.543330	-1.965370	7.865400	229.152700	25.412632	585.619317
620				900.000000	200.000000	0.000000	0.358720	0.484180	-0.651750	-101.352587	-125.617301	173.574181	299.023189	200.871731	0.000000	300.000000	200.000000	0.000000	7.507920	10.590440	2231.752014	1945.486851	2179.999924	-1361.080475				-505.000000	200.000000	0.000000	1.811100	-1.965370	5.505780	-118.484076	282.895382	-413.218715
621				900.000000	200.000000	0.000000	0.459610	0.630560	-1.216600	-31.581360	-53.257092	159.147831	299.019009	200.858295	0.000000	300.000000	200.000000	0.000000	7.965720	10.529400	2233.354188	1916.876750	2190.899923	-1306.148976				-505.000000	200.000000	0.000000	0.362220	-1.786700	7.078860	818.981107	-558.915798	115.763641
622				900.000000	200.000000	0.000000	0.381140	0.563000	-1.651100	-87.080515	-110.413251	156.756636	298.969641	200.969848	0.000000	300.000000	200.000000	0.000000	7.660520	10.529400	2232.133484	2164.830956	2299.899920	-1397.701475				-505.000000	200.000000	0.000000	2.716650	0.893350	8.651940	-524.331246	-40.025166	176.862753
623				900.000000	200.000000	0.000000	0.358720	0.563000	-1.303500	-50.535630	-74.351474	173.647483	299.066922	200.961698	0.000000	300.000000	200.000000	0.000000	7.599480	10.376800	2231.217956	2145.757556	2081.899927	-1293.941977				-505.000000	200.000000	0.000000	2.716650	-0.714680	14.944259	1000.294271	351.713445	-412.104254
624				900.000000	200.000000	0.000000	0.459610	0.506700	-1.303500	-60.895124	-88.638064	166.261622	299.023356	200.944214	0.000000	300.000000	200.000000	0.000000	7.568960	10.804080	2232.133484	2107.610755	2179.999924	-1336.666476				-505.000000	200.000000	0.000000	-0.543330	-1.250690	8.651940	1198.988924	2013.216316	116.344759
625				900.000000	200.000000	0.000000	0.437190	0.653080	-1.477300	-95.252555	-92.619145	154.372682	299.038334	200.952433	0.000000	300.000000	200.000000	0.000000	7.416360	9.888480	2232.896424	2126.684155	2147.299925	-1440.425974				-505.000000	200.000000	0.000000	2.897760	-1.965370	7.078860	-2.542227	878.498773	-2.096957
626				900.000000	200.000000	0.000000	0.538080	0.619300	-1.260050	-100.439074	-56.448078	161.465725	298.975084	200.913807	0.000000	300.000000	200.000000	0.000000	7.599480	10.102120	2233.354188	2040.853853	2288.999920	-1440.425974				-505.000000	200.000000	0.000000	0.362220	-1.250690	6.292320	1430.432159	1828.090760	-706.145066
627				900.000000	200.000000	0.000000	0.358720	0.653080	-1.738000	-95.522640	-114.475149	130.357376	299.032957	200.970014	0.000000	300.000000	200.000000	0.000000	7.538440	11.170320	2231.752014	2164.830956	2158.199924	-1373.287475				-505.000000	200.000000	0.000000	-0.905550	-1.608030	3.146160	366.213806	-478.470908	644.731509
628				900.000000	200.000000	0.000000	0.347510	0.484180	-1.824900	-82.465319	-144.328524	154.308513	299.086869	200.952726	0.000000	300.000000	200.000000	0.000000	7.538440	11.536560	2232.209778	2126.684155	2038.299929	-1391.597975				-505.000000	200.000000	0.000000	1.086660	-1.608030	9.438480	19.269185	-74.710910	-1.612953
629				900.000000	200.000000	0.000000	0.437190	0.664340	-1.433850	-38.456431	-128.121343	164.021794	299.013657	200.948421	0.000000	300.000000	200.000000	0.000000	7.324800	11.292400	2232.286072	2117.147455	2201.799923	-1348.873476				-505.000000	200.000000	0.000000	0.905550	-0.357340	11.798100	674.217216	2983.118945	-235.387954
630				900.000000	200.000000	0.000000	0.403560	0.698120	-1.651100	-49.352032	-101.204567	149.630090	299.057087	200.901921	0.000000	300.000000	200.000000	0.000000	7.477400	10.254720	2231.065368	2012.243752	2103.699926	-1434.322474				-505.000000	200.000000	0.000000	1.448880	-1.072020	13.371180	-63.798236	1357.909107	-236.109652
631				900.000000	200.000000	0.000000	0.414770	0.653080	-1.433850	-87.166480	-91.736298	183.311830	299.047837	200.939877	0.000000	300.000000	200.000000	0.000000	7.355320	10.987200	2232.286072	2098.074055	2125.499926	-1379.390975				-505.000000	200.000000	0.000000	1.448880	-0.357340	0.786540	-484.823728	1900.131960	117.033171
632				900.000000	200.000000	0.000000	0.235410	0.517960	-1.260050	-80.489074	-74.379947	173.733345	299.018439	200.991245	0.000000	300.000000	200.000000	0.000000	7.111160	10.682000	2232.057190	2212.514458	2190.899923	-1330.562976				-505.000000	200.000000	0.000000	2.173320	-0.178670	18.090419	-9.364088	2502.724753	234.632971
633				900.000000	200.000000	0.000000	0.313880	0.563000	-1.346950	-70.683295	-92.728434	171.284277	299.043052	200.922694	0.000000	300.000000	200.000000	0.000000	7.324800	10.559920	2232.514954	2059.927254	2136.399925	-1330.562976				-505.000000	200.000000	0.000000	2.173320	-1.250690	18.876959	41.646907	911.138239	-530.057658
634				900.000000	200.000000	0.000000	0.437190	0.619300	-1.346950	-44.241680	-113.004250	163.979907	299.072093	200.918673	0.000000	300.000000	200.000000	0.000000	7.568960	10.468360	2231.904602	2050.390553	2070.999928	-1379.390975				-505.000000	200.000000	0.000000	3.259980	-1.786700	6.292320	587.286180	327.047239	350.508215
635				900.000000	200.000000	0.000000	0.437190	0.653080	-1.173150	-54.732153	-97.967974	168.830643	299.004402	200.960745	0.000000	300.000000	200.000000	0.000000	7.233240	9.491720	2233.430482	2145.757556	2223.599922	-1330.562976				-505.000000	200.000000	0.000000	1.448880	-1.786700	7.865400	-223.299986	302.574034	56.932610
636				900.000000	200.000000	0.000000	0.403560	0.641820	-1.868350	-59.936597	-14.881036	188.132292	299.106065	200.935989	0.000000	300.000000	200.000000	0.000000	7.538440	11.109280	2231.370544	2088.537354	1994.699930	-1403.804975				-505.000000	200.000000	0.000000	0.181110	-1.608030	3.146160	1640.189826	914.045380	-177.772805
637				900.000000	200.000000	0.000000	0.358720	0.585520	-1.477300	-81.952555	-114.717600	139.933186	299.047316	200.974587	0.000000	300.000000	200.000000	0.000000	7.721560	11.506040	2231.065368	2174.367657	2125.499926	-1330.562976				-505.000000	200.000000	0.000000	0.362220	0.178670	9.438480	127.382402	631.974988	-117.347617
638				900.000000	200.000000	0.000000	0.381140	0.641820	-1.303500	-83.474594	-115.802489	164.058918	298.998871	200.897278	0.000000	300.000000	200.000000	0.000000	7.752080	10.041080	2231.980896	2002.707052	2234.499922	-1367.183975				-505.000000	200.000000	0.000000	0.905550	-0.893350	6.292320	62.262779	1132.363827	-412.128924
639				900.000000	200.000000	0.000000	0.526870	0.619300	-1.911800	-89.052697	-75.644202	207.260880	298.988966	200.961501	0.000000	300.000000	200.000000	0.000000	7.477400	11.048240	2231.675720	2145.757556	2256.299921	-1440.425974				-505.000000	200.000000	0.000000	2.535540	-1.429360	11.011560	1072.550371	1426.964601	-530.256194
640				900.000000	200.000000	0.000000	0.381140	0.563000	-1.651100	-79.039455	-44.555642	159.166296	299.091442	200.987242	0.000000	300.000000	200.000000	0.000000	7.355320	11.506040	2231.446838	2202.977757	2027.399929	-1416.011974				-505.000000	200.000000	0.000000	2.897760	0.000000	5.505780	463.704470	1410.271655	-235.208215
641				900.000000	200.000000	0.000000	0.313880	0.653080	-0.999350	-122.901110	-138.645432	193.054993	298.993747	200.957325	0.000000	300.000000	200.000000	0.000000	7.782600	11.383960	2231.446838	2136.220856	2245.399921	-1403.804975	-596.656883	205.533609	0.000000	-505.000000	200.000000	0.000000	0.362220	0.000000	21.236579	117.514928	1946.478665	998.620700
642				900.000000	200.000000	0.000000	0.336300	0.630560	-1.520750	-43.958050	-73.226176	159.275581	298.979756	201.016498	0.000000	300.000000	200.000000	0.000000	7.630000	10.926160	2232.896424	2269.734659	2278.099920	-1391.597975				-505.000000	200.000000	0.000000	2.354430	-2.144040	8.651940	-360.675708	-680.957271	-178.455344
643				900.000000	200.000000	0.000000	0.414770	0.698120	-0.955900	-100.898698	-102.312731	185.763378	299.033354	200.986702	0.000000	300.000000	200.000000	0.000000	7.660520	10.559920	2232.667542	2202.977757	2158.199924	-1373.287475				-505.000000	200.000000	0.000000	3.078870	0.178670	2.359620	-799.711922	606.878352	176.155544
644				900.000000	200.000000	0.000000	0.403560	0.675600	-1.824900	-102.726355	-50.383234	164.067107	299.084805	200.946316	0.000000	300.000000	200.000000	0.000000	6.928040	10.437840	2227.174374	2107.610755	2038.299929	-1275.631477				-505.000000	200.000000	0.000000	3.803310	0.536010	12.584640	33.440736	553.338946	176.436705
645				900.000000	200.000000	0.000000	0.560500	0.619300	-1.086250	-35.930534	-77.796847	166.261818	299.091783	200.952693	0.000000	300.000000	200.000000	0.000000	7.385840	10.682000	2232.286072	2126.684155	2027.399929	-1373.287475				-505.000000	200.000000	0.000000	1.992210	1.429360	6.292320	666.073968	138.619983	412.405777
646				900.000000	200.000000	0.000000	0.347510	0.596780	-1.911800	-53.795298	-93.588007	192.967793	299.042954	200.862978	0.000000	300.000000	200.000000	0.000000	7.568960	10.834600	2232.286072	1926.413450	2136.399925	-1373.287475				-505.000000	200.000000	0.000000	1.992210	-1.786700	-1.573080	-1498.031086	1206.644306	-648.040040
647				900.000000	200.000000	0.000000	0.560500	0.630560	-1.346950	-88.003825	-67.422456	192.778551	298.974524	200.944214	0.000000	300.000000	200.000000	0.000000	7.630000	9.888480	2232.133484	2107.610755	2288.999920	-1348.873476				-505.000000	200.000000	0.000000	2.173320	-0.536010	6.292320	-263.562583	923.081061	-176.914835
648				900.000000	200.000000	0.000000	0.448400	0.563000	-1.303500	-86.720402	-37.516737	178.373895	298.988759	200.970246	0.000000	300.000000	200.000000	0.000000	7.233240	11.048240	2231.217956	2164.830956	2256.299921	-1324.459476				-505.000000	200.000000	0.000000	-0.362220	1.072020	7.865400	297.129166	1207.583733	-527.650563
649				900.000000	200.000000	0.000000	0.459610	0.776940	-1.694550	-78.315480	-32.548718	154.464645	299.028173	200.961369	0.000000	300.000000	200.000000	0.000000	7.446880	11.048240	2231.980896	2145.757556	2169.099924	-1348.873476				-505.000000	200.000000	0.000000	1.086660	-0.357340	11.011560	674.154293	188.936252	58.318050
650				900.000000	200.000000	0.000000	0.291460	0.698120	-2.085600	-85.986946	-65.788384	166.613846	298.964616	200.927251	0.000000	300.000000	200.000000	0.000000	7.477400	10.987200	2231.828308	2069.463954	2310.799919	-1348.873476				-505.000000	200.000000	0.000000	1.448880	-1.072020	9.438480	514.967158	963.931218	233.843137
651				900.000000	200.000000	0.000000	0.313880	0.630560	-1.738000	-100.470544	-51.836998	202.672690	299.013252	200.931715	0.000000	300.000000	200.000000	0.000000	7.874160	11.109280	2231.370544	2079.000654	2201.799923	-1434.322474				-505.000000	200.000000	0.000000	3.441090	-0.893350	2.359620	-169.683841	1247.810457	586.317910
652				900.000000	200.000000	0.000000	0.347510	0.608040	-1.651100	-57.082057	-73.566578	178.520304	298.999008	200.956966	0.000000	300.000000	200.000000	0.000000	7.324800	11.078760	2232.286072	2136.220856	2234.499922	-1416.011974				-505.000000	200.000000	0.000000	0.905550	0.357340	4.719240	-325.447823	-1252.403452	176.498968
653				900.000000	200.000000	0.000000	0.313880	0.743160	-1.738000	-63.669434	-82.232818	202.777408	299.003312	200.940423	0.000000	300.000000	200.000000	0.000000	7.355320	10.743040	2230.989074	2098.074055	2223.599922	-1324.459476				-505.000000	200.000000	0.000000	1.448880	-1.250690	13.371180	-769.505569	960.199085	351.161777
654				900.000000	200.000000	0.000000	0.392350	0.630560	-1.607650	-31.986487	-136.245137	195.362414	299.028007	200.923072	0.000000	300.000000	200.000000	0.000000	7.599480	10.804080	2231.599426	2059.927254	2169.099924	-1397.701475				-505.000000	200.000000	0.000000	0.000000	-1.250690	5.505780	-1233.398808	1453.045096	-412.395595
655				900.000000	200.000000	0.000000	0.336300	0.574260	-1.216600	-82.146156	-114.036795	149.584581	298.911377	200.922567	0.000000	300.000000	200.000000	0.000000	7.630000	10.407320	2232.820130	2059.927254	2430.699915	-1483.150473				-505.000000	200.000000	0.000000	1.629990	-1.608030	6.292320	-96.798509	-237.172108	-295.376913
656				900.000000	200.000000	0.000000	0.358720	0.585520	-1.303500	-97.854619	-54.087594	149.571826	298.964545	200.927314	0.000000	300.000000	200.000000	0.000000	6.897520	10.407320	2231.675720	2069.463954	2310.799919	-1397.701475				-505.000000	200.000000	0.000000	2.897760	0.000000	3.146160	926.779708	749.660898	-235.208215
657				900.000000	200.000000	0.000000	0.302670	0.563000	-1.390400	-30.523007	-41.566698	171.295891	299.043020	200.961172	0.000000	300.000000	200.000000	0.000000	7.324800	10.010560	2232.438660	2145.757556	2136.399925	-1342.769976				-505.000000	200.000000	0.000000	1.629990	-1.429360	4.719240	-549.377042	1222.590825	-412.695553
658				900.000000	200.000000	0.000000	0.280250	0.608040	-1.998700	-97.647473	-121.133243	183.409306	299.115774	200.923230	0.000000	300.000000	200.000000	0.000000	7.416360	11.475520	2231.217956	2059.927254	1972.899931	-1342.769976				-505.000000	200.000000	0.000000	1.811100	-1.608030	3.932700	366.276729	1079.808279	-236.647303
659				900.000000	200.000000	0.000000	0.358720	0.472920	-1.998700	-95.170654	-88.902848	190.431330	299.013792	200.961106	0.000000	300.000000	200.000000	0.000000	8.057280	10.041080	2232.591248	2145.757556	2201.799923	-1354.976975				-505.000000	200.000000	0.000000	0.724440	0.357340	-5.505780	-326.265825	-303.750891	59.025259
660				900.000000	200.000000	0.000000	0.358720	0.619300	-0.999350	-59.963687	-89.832244	166.470862	298.984012	200.935925	0.000000	300.000000	200.000000	0.000000	7.080640	11.048240	2231.523132	2088.537354	2267.199921	-1348.873476				-505.000000	200.000000	0.000000	0.181110	1.250690	6.292320	655.262647	380.779645	-233.803979
661				900.000000	200.000000	0.000000	0.325090	0.563000	-1.477300	-38.654096	-82.936897	151.995383	299.037479	201.021677	0.000000	300.000000	200.000000	0.000000	7.263760	11.231360	2230.912780	2279.271359	2147.299925	-1409.908474				-505.000000	200.000000	0.000000	1.992210	1.429360	7.865400	1129.463822	402.267145	-351.267506
662				900.000000	200.000000	0.000000	0.470820	0.653080	-1.955250	-43.480818	-83.427595	156.747501	299.033122	200.944214	0.000000	300.000000	200.000000	0.000000	7.294280	11.414480	2232.133484	2107.610755	2158.199924	-1434.322474				-505.000000	200.000000	0.000000	2.716650	-0.714680	14.157719	421.151339	1147.879915	-235.871958
663				900.000000	200.000000	0.000000	0.526870	0.619300	-1.390400	-88.512526	-60.931195	207.260880	298.959163	200.953410	0.000000	300.000000	200.000000	0.000000	7.568960	11.445000	2230.607604	2126.684155	2321.699919	-1464.839973				-505.000000	200.000000	0.000000	-1.267770	-1.250690	7.078860	156.519061	335.134935	233.890911
664				900.000000	200.000000	0.000000	0.325090	0.585520	-1.477300	-81.952555	-57.607047	178.522588	298.964934	200.944052	0.000000	300.000000	200.000000	0.000000	7.965720	10.529400	2232.514954	2107.610755	2310.799919	-1458.736474				-505.000000	200.000000	0.000000	2.354430	-1.072020	3.932700	167.078690	1577.211412	-118.693899
665				900.000000	200.000000	0.000000	0.381140	0.619300	-1.477300	-64.479373	-130.838765	142.351034	299.076377	200.966302	0.000000	300.000000	200.000000	0.000000	7.324800	10.865120	2230.455016	2155.294256	2060.099928	-1312.252476				-505.000000	200.000000	0.000000	-0.905550	-0.178670	8.651940	-125.935168	1769.994232	-0.097114
666				900.000000	200.000000	0.000000	0.313880	0.596780	-0.955900	-36.722865	-103.224051	202.641274	298.979198	200.952954	0.000000	300.000000	200.000000	0.000000	7.507920	10.498880	2231.675720	2126.684155	2278.099920	-1385.494475				-505.000000	200.000000	0.000000	2.173320	-1.072020	11.798100	-874.636095	652.716062	527.505675
667				900.000000	200.000000	0.000000	0.291460	0.641820	-1.998700	-96.256412	-30.407412	183.429108	299.013657	200.927060	0.000000	300.000000	200.000000	0.000000	7.538440	9.522240	2232.286072	2069.463954	2201.799923	-1428.218974				-505.000000	200.000000	0.000000	1.267770	1.072020	2.359620	-282.391306	981.608021	-292.804568
668				900.000000	200.000000	0.000000	0.347510	0.743160	-0.912450	-70.855225	-84.385463	169.007326	298.994125	200.871522	0.000000	300.000000	200.000000	0.000000	7.294280	10.071600	2232.286072	1945.486851	2245.399921	-1324.459476				-505.000000	200.000000	0.000000	1.267770	-1.965370	7.865400	113.336698	48.392985	291.753936
669				900.000000	200.000000	0.000000	0.459610	0.686860	-1.477300	-101.902555	-58.080611	185.706452	299.042529	200.953117	0.000000	300.000000	200.000000	0.000000	7.355320	10.010560	2231.294250	2126.684155	2136.399925	-1403.804975				-505.000000	200.000000	0.000000	0.181110	-0.357340	2.359620	-368.881879	517.081785	-59.097703
670				900.000000	200.000000	0.000000	0.392350	0.731900	-1.390400	-79.855128	-111.117330	173.769720	299.037874	200.935797	0.000000	300.000000	200.000000	0.000000	6.867000	11.017720	2231.828308	2088.537354	2147.299925	-1348.873476				-505.000000	200.000000	0.000000	2.173320	1.250690	14.157719	1466.603892	385.336768	177.245335
671				900.000000	200.000000	0.000000	0.246620	0.619300	-1.738000	-92.893170	-99.726931	185.864278	299.072220	200.956998	0.000000	300.000000	200.000000	0.000000	7.599480	10.804080	2232.209778	2136.220856	2070.999928	-1391.597975				-505.000000	200.000000	0.000000	2.897760	-2.144040	15.730799	-12.661394	-587.981998	-237.242909
672				900.000000	200.000000	0.000000	0.302670	0.630560	-1.520750	-104.266003	-87.039202	176.178042	298.950179	200.961238	0.000000	300.000000	200.000000	0.000000	7.630000	11.231360	2232.286072	2145.757556	2343.499918	-1293.941977				-505.000000	200.000000	0.000000	0.362220	-1.608030	14.944259	-675.186364	-36.100033	174.677298
673				900.000000	200.000000	0.000000	0.414770	0.754420	-1.346950	1.527864	-107.015024	168.948116	298.979093	200.923135	0.000000	300.000000	200.000000	0.000000	7.477400	11.383960	2231.446838	2059.927254	2278.099920	-1391.597975				-505.000000	200.000000	0.000000	-1.267770	-0.893350	3.146160	-169.620917	1266.857118	586.694619
674				900.000000	200.000000	0.000000	0.526870	0.608040	-1.520750	-73.029135	-131.733548	168.695847	298.983978	201.000063	0.000000	300.000000	200.000000	0.000000	7.446880	11.048240	2231.446838	2231.587858	2267.199921	-1336.666476				-505.000000	200.000000	0.000000	0.724440	-3.037390	14.944259	-761.676937	604.832072	-179.172734
675				900.000000	200.000000	0.000000	0.381140	0.630560	-1.303500	-59.815100	-100.604580	159.229126	298.915851	200.982733	0.000000	300.000000	200.000000	0.000000	7.507920	10.620960	2231.980896	2193.441057	2419.799915	-1409.908474				-505.000000	200.000000	0.000000	0.362220	-1.429360	10.225020	-548.936579	-164.191482	644.799645
676				900.000000	200.000000	0.000000	0.347510	0.585520	-1.781450	-94.329245	-154.500872	183.318681	299.042758	200.944343	0.000000	300.000000	200.000000	0.000000	7.630000	10.682000	2231.828308	2107.610755	2136.399925	-1446.529474				-505.000000	200.000000	0.000000	1.629990	-1.072020	12.584640	-874.573172	-375.713527	-118.635944
677				900.000000	200.000000	0.000000	0.347510	0.551740	-1.781450	-79.638184	-73.445353	164.009985	299.032957	200.871731	0.000000	300.000000	200.000000	0.000000	7.782600	10.163160	2231.752014	1945.486851	2158.199924	-1361.080475				-505.000000	200.000000	0.000000	0.724440	-1.429360	15.730799	-664.312119	736.655653	586.026569
678				900.000000	200.000000	0.000000	0.425980	0.653080	-1.260050	-66.883772	-102.491499	159.203616	299.038006	200.952759	0.000000	300.000000	200.000000	0.000000	7.324800	10.468360	2232.133484	2126.684155	2147.299925	-1458.736474				-505.000000	200.000000	0.000000	4.346640	-0.357340	5.505780	-1410.974204	924.889910	234.289548
679				900.000000	200.000000	0.000000	0.369930	0.529220	-1.564200	-64.258366	-64.438711	176.014114	298.978918	201.008783	0.000000	300.000000	200.000000	0.000000	7.294280	10.743040	2231.065368	2250.661259	2278.099920	-1373.287475				-505.000000	200.000000	0.000000	1.448880	-0.714680	4.719240	-390.315753	1100.979784	-177.026438
680				900.000000	200.000000	0.000000	0.459610	0.472920	-0.999350	-142.381690	-93.986894	159.001226	298.954812	200.897370	0.000000	300.000000	200.000000	0.000000	7.660520	9.857960	2231.752014	2002.707052	2332.599918	-1373.287475				-505.000000	200.000000	0.000000	-0.905550	-0.357340	3.146160	210.261053	316.949136	-235.243066
681				900.000000	200.000000	0.000000	0.257830	0.551740	-0.999350	-94.910050	-111.007443	161.693233	298.964651	200.948583	0.000000	300.000000	200.000000	0.000000	7.355320	10.041080	2231.904602	2117.147455	2310.799919	-1361.080475				-505.000000	200.000000	0.000000	-0.543330	-1.072020	11.798100	-1801.164110	817.100544	-647.158966
682				900.000000	200.000000	0.000000	0.437190	0.551740	-1.564200	-91.474704	-57.076538	168.736396	299.052590	200.935733	0.000000	300.000000	200.000000	0.000000	7.416360	11.414480	2231.980896	2088.537354	2114.599926	-1348.873476				-505.000000	200.000000	0.000000	1.267770	-1.072020	12.584640	-758.757170	-1414.355654	-118.606966
683				900.000000	200.000000	0.000000	0.347510	0.641820	-1.477300	-83.654651	-78.794182	166.503419	299.037874	200.961435	0.000000	300.000000	200.000000	0.000000	6.989080	10.987200	2231.828308	2145.757556	2147.299925	-1318.355976				-505.000000	200.000000	0.000000	2.897760	-0.893350	7.078860	-980.018315	-182.061285	292.640883
684				900.000000	200.000000	0.000000	0.369930	0.675600	-1.433850	-98.300697	-74.691876	183.379228	299.023356	200.952759	0.000000	300.000000	200.000000	0.000000	7.416360	10.743040	2232.133484	2126.684155	2179.999924	-1373.287475				-505.000000	200.000000	0.000000	0.724440	-0.357340	-0.786540	441.578441	-573.369465	117.091126
685				900.000000	200.000000	0.000000	0.392350	0.563000	-1.868350	-91.326117	-60.013137	173.612643	298.955277	200.973855	0.000000	300.000000	200.000000	0.000000	7.477400	10.163160	2232.743836	2174.367657	2332.599918	-1416.011974				-505.000000	200.000000	0.000000	0.362220	-1.965370	-0.786540	-698.067471	1569.668583	-178.126410
686				900.000000	200.000000	0.000000	0.414770	0.743160	-1.260050	-107.400110	-127.359721	171.347304	299.033056	200.969915	0.000000	300.000000	200.000000	0.000000	7.233240	10.743040	2231.980896	2164.830956	2158.199924	-1342.769976				-505.000000	200.000000	0.000000	1.267770	0.178670	1.573080	-1494.670857	-873.625655	176.300432
687				900.000000	200.000000	0.000000	0.302670	0.686860	-1.303500	-73.578787	-56.845425	190.688362	298.959732	201.055442	0.000000	300.000000	200.000000	0.000000	7.080640	10.682000	2231.828308	2355.564961	2321.699919	-1318.355976				-505.000000	200.000000	0.000000	0.905550	-2.144040	6.292320	-824.128485	-591.046268	115.381059
688				900.000000	200.000000	0.000000	0.392350	0.641820	-1.607650	-140.077117	-85.585438	159.227985	298.950108	200.931396	0.000000	300.000000	200.000000	0.000000	7.752080	10.651480	2232.133484	2079.000654	2343.499918	-1416.011974				-505.000000	200.000000	0.000000	1.811100	0.893350	10.225020	-1913.997422	1206.406875	-704.226283
689				900.000000	200.000000	0.000000	0.504450	0.641820	-1.173150	-95.401142	-121.001621	202.485731	298.974804	200.931142	0.000000	300.000000	200.000000	0.000000	7.691040	9.857960	2232.743836	2079.000654	2288.999920	-1416.011974				-505.000000	200.000000	0.000000	-1.448880	0.357340	8.651940	138.130800	609.741062	411.663717
690				900.000000	200.000000	0.000000	0.493240	0.596780	-1.390400	-77.378309	-69.678251	171.129876	298.979023	200.957391	0.000000	300.000000	200.000000	0.000000	7.538440	10.376800	2231.294250	2136.220856	2278.099920	-1367.183975				-505.000000	200.000000	0.000000	1.267770	-2.144040	0.786540	-1056.200952	-1005.449236	-178.368412
691				900.000000	200.000000	0.000000	0.448400	0.675600	-1.955250	-62.656096	-128.098069	178.478613	298.988551	201.051672	0.000000	300.000000	200.000000	0.000000	7.385840	9.735880	2230.760192	2346.028261	2256.299921	-1434.322474				-505.000000	200.000000	0.000000	0.362220	0.714680	5.505780	-1230.290272	-159.712923	411.857944
692				900.000000	200.000000	0.000000	0.280250	0.675600	-1.998700	-135.070654	-111.001303	176.243156	299.042856	200.931428	0.000000	300.000000	200.000000	0.000000	7.263760	9.613800	2232.057190	2079.000654	2136.399925	-1391.597975				-505.000000	200.000000	0.000000	0.181110	-1.786700	1.573080	-1150.331387	1976.098292	-295.430560
693				900.000000	200.000000	0.000000	0.437190	0.574260	-1.173150	-90.142203	-57.440215	137.431759	298.964687	200.987006	0.000000	300.000000	200.000000	0.000000	7.630000	10.834600	2231.980896	2202.977757	2310.799919	-1342.769976				-505.000000	200.000000	0.000000	-0.362220	0.536010	14.157719	-198.065421	406.192277	0.537651
694				900.000000	200.000000	0.000000	0.347510	0.619300	-1.303500	-68.319847	-43.494027	188.169417	298.999213	200.990940	0.000000	300.000000	200.000000	0.000000	7.233240	11.048240	2232.743836	2212.514458	2234.499922	-1409.908474				-505.000000	200.000000	0.000000	-0.181110	0.893350	7.078860	-61.193085	1462.511208	-234.114117
695				900.000000	200.000000	0.000000	0.280250	0.630560	-1.781450	-44.228135	-75.741556	188.249570	299.155405	200.909816	0.000000	300.000000	200.000000	0.000000	7.416360	10.559920	2232.667542	2031.317153	1885.699934	-1318.355976				-505.000000	200.000000	0.000000	1.992210	-3.037390	11.011560	-182.911543	1327.271490	-414.250551
696				900.000000	200.000000	0.000000	0.347510	0.664340	-1.303500	-62.444569	-73.889846	164.114703	299.013623	200.910003	0.000000	300.000000	200.000000	0.000000	7.660520	10.529400	2232.209778	2031.317153	2201.799923	-1422.115474				-505.000000	200.000000	0.000000	3.441090	0.357340	6.292320	485.390036	581.228288	-587.377158
697				900.000000	200.000000	0.000000	0.482030	0.675600	-1.042800	-65.731328	-99.935711	156.756831	298.974559	200.961271	0.000000	300.000000	200.000000	0.000000	7.691040	10.071600	2232.209778	2145.757556	2288.999920	-1263.424477				-505.000000	200.000000	0.000000	-0.181110	-0.536010	2.359620	199.386808	1334.419759	410.714506
698				900.000000	200.000000	0.000000	0.257830	0.529220	-1.433850	-136.492868	-65.009628	202.636511	298.984498	200.986736	0.000000	300.000000	200.000000	0.000000	7.965720	10.529400	2232.591248	2202.977757	2267.199921	-1391.597975				-505.000000	200.000000	0.000000	2.354430	-0.536010	3.932700	-32.119349	781.791368	-235.673423
699				900.000000	200.000000	0.000000	0.459610	0.675600	-1.086250	-69.796872	-129.367866	190.515300	299.018137	200.970180	0.000000	300.000000	200.000000	0.000000	7.294280	10.498880	2231.370544	2164.830956	2190.899923	-1361.080475				-505.000000	200.000000	0.000000	0.905550	0.000000	12.584640	-1041.337246	1921.812460	-352.537036
700				900.000000	200.000000	0.000000	0.459610	0.608040	-1.433850	-145.308651	-63.186989	173.584849	298.979023	201.030050	0.000000	300.000000	200.000000	0.000000	7.813120	10.773560	2231.294250	2298.344760	2278.099920	-1452.632974				-505.000000	200.000000	0.000000	0.000000	-1.429360	11.011560	30.206353	1182.680096	-295.076956
701				900.000000	200.000000	0.000000	0.336300	0.540480	-1.868350	-116.376672	-42.507088	190.517388	299.004436	200.952173	0.000000	300.000000	200.000000	0.000000	7.477400	10.132640	2233.506776	2126.684155	2223.599922	-1336.666476				-505.000000	200.000000	0.000000	-1.086660	-2.858720	10.225020	59.468859	586.330278	114.862205
702				900.000000	200.000000	0.000000	0.403560	0.686860	-1.390400	-81.709875	-91.315078	185.764519	299.033288	200.956867	0.000000	300.000000	200.000000	0.000000	7.507920	9.735880	2232.514954	2136.220856	2158.199924	-1391.597975				-505.000000	200.000000	0.000000	-1.629990	-1.965370	5.505780	-1739.908102	1949.385807	-1.734737
703				900.000000	200.000000	0.000000	0.358720	0.540480	-1.477300	-152.156316	-58.991930	183.265180	299.057506	200.969881	0.000000	300.000000	200.000000	0.000000	7.141680	11.139800	2232.057190	2164.830956	2103.699926	-1348.873476				-505.000000	200.000000	0.000000	1.448880	-0.536010	7.865400	547.275276	1495.704100	-588.065571
704				900.000000	200.000000	0.000000	0.381140	0.675600	-1.868350	-118.853490	-79.815389	188.186935	299.042954	200.931333	0.000000	300.000000	200.000000	0.000000	7.172200	11.597600	2232.286072	2079.000654	2136.399925	-1312.252476				-505.000000	200.000000	0.000000	1.992210	0.357340	17.303879	254.638957	791.020050	-469.773050
705				900.000000	200.000000	0.000000	0.313880	0.619300	-1.042800	-108.255064	-32.219654	178.565617	298.940558	200.922662	0.000000	300.000000	200.000000	0.000000	7.630000	11.139800	2232.591248	2059.927254	2365.299917	-1348.873476				-505.000000	200.000000	0.000000	1.448880	2.144040	11.011560	941.328798	962.438365	119.406981
706				900.000000	200.000000	0.000000	0.336300	0.630560	-1.346950	-79.962765	-103.783630	176.143201	299.018808	200.943891	0.000000	300.000000	200.000000	0.000000	7.507920	10.834600	2232.896424	2107.610755	2190.899923	-1293.941977				-505.000000	200.000000	0.000000	1.811100	-0.893350	18.090419	-1094.953392	1596.652633	-470.945466
707				900.000000	200.000000	0.000000	0.403560	0.574260	-1.564200	-142.814223	-91.153444	176.021161	299.032759	200.957391	0.000000	300.000000	200.000000	0.000000	7.843640	10.895640	2231.294250	2136.220856	2158.199924	-1281.734977				-505.000000	200.000000	0.000000	1.448880	-3.930740	7.865400	-237.219844	832.854063	-238.822577
708				900.000000	200.000000	0.000000	0.280250	0.709380	-1.607650	-64.925452	-20.177521	185.913212	299.066954	200.995858	0.000000	300.000000	200.000000	0.000000	7.141680	10.743040	2231.294250	2222.051158	2081.899927	-1391.597975				-505.000000	200.000000	0.000000	0.000000	0.357340	4.719240	253.632186	1586.361529	-175.893180
709				900.000000	200.000000	0.000000	0.336300	0.630560	-1.651100	-96.359985	-47.775101	154.456260	298.944647	200.970379	0.000000	300.000000	200.000000	0.000000	7.752080	10.529400	2230.912780	2164.830956	2354.399918	-1422.115474				-505.000000	200.000000	0.000000	1.629990	1.608030	1.573080	-1292.364282	297.586480	-351.068971
710				900.000000	200.000000	0.000000	0.313880	0.743160	-1.607650	-123.842345	-102.617923	173.861486	298.969817	200.991041	0.000000	300.000000	200.000000	0.000000	7.263760	10.651480	2232.514954	2212.514458	2299.899920	-1361.080475				-505.000000	200.000000	0.000000	1.629990	-0.893350	4.719240	-53.679069	692.310796	-294.698682
711				900.000000	200.000000	0.000000	0.526870	0.529220	-2.042150	-60.732992	-24.863277	139.706623	298.996057	200.934078	0.000000	300.000000	200.000000	0.000000	7.630000	10.895640	2225.724788	2079.000654	2234.499922	-1391.597975				-505.000000	200.000000	0.000000	1.629990	-0.714680	1.573080	535.960569	297.586480	410.400060
712				900.000000	200.000000	0.000000	0.504450	0.664340	-1.260050	-82.502206	-14.535435	173.590753	299.052299	200.957391	0.000000	300.000000	200.000000	0.000000	7.385840	10.010560	2231.294250	2136.220856	2114.599926	-1361.080475				-505.000000	200.000000	0.000000	-1.992210	-1.072020	11.011560	-874.699018	1435.798723	175.374326
713				900.000000	200.000000	0.000000	0.381140	0.743160	-1.390400	-51.247730	-65.061973	159.333844	298.988828	201.000097	0.000000	300.000000	200.000000	0.000000	7.660520	11.322920	2231.370544	2231.587858	2256.299921	-1361.080475				-505.000000	200.000000	0.000000	-0.543330	-0.357340	14.157719	-1178.650045	1212.571287	-411.504340
714				900.000000	200.000000	0.000000	0.448400	0.574260	-0.955900	-114.040313	-134.093434	171.155387	298.974068	201.000200	0.000000	300.000000	200.000000	0.000000	7.599480	11.414480	2231.141662	2231.587858	2288.999920	-1440.425974				-505.000000	200.000000	0.000000	0.724440	-1.250690	0.786540	156.015675	1546.257800	468.707929
715				900.000000	200.000000	0.000000	0.414770	0.596780	-1.607650	-117.808683	-106.772573	151.933890	299.003619	200.982867	0.000000	300.000000	200.000000	0.000000	7.782600	11.261880	2231.675720	2193.441057	2223.599922	-1464.839973				-505.000000	200.000000	0.000000	0.905550	-1.965370	10.225020	113.525467	-727.348408	291.782913
716				900.000000	200.000000	0.000000	0.403560	0.754420	-1.651100	-26.930947	-131.600387	173.779050	299.017969	200.978895	0.000000	300.000000	200.000000	0.000000	6.897520	11.139800	2230.989074	2183.904357	2190.899923	-1379.390975				-505.000000	200.000000	0.000000	1.811100	-2.144040	11.011560	-2329.358971	2001.080492	-237.155977
717				900.000000	200.000000	0.000000	0.302670	0.630560	-1.911800	-92.609540	-71.477616	161.720081	299.062069	200.906102	0.000000	300.000000	200.000000	0.000000	7.050120	11.048240	2231.294250	2021.780453	2092.799927	-1379.390975				-505.000000	200.000000	0.000000	1.086660	-1.608030	-2.359620	944.853353	-858.934557	-354.077545
718				900.000000	200.000000	0.000000	0.526870	0.563000	-1.911800	-51.165829	-75.644202	151.786339	299.018339	200.922977	0.000000	300.000000	200.000000	0.000000	7.752080	10.254720	2231.828308	2059.927254	2190.899923	-1391.597975				-505.000000	200.000000	0.000000	0.181110	0.178670	4.719240	358.636866	1177.692542	-58.589030
719				900.000000	200.000000	0.000000	0.403560	0.540480	-1.738000	-88.097917	-70.727930	173.580086	299.082519	200.952173	0.000000	300.000000	200.000000	0.000000	7.080640	10.498880	2233.506776	2126.684155	2049.199928	-1348.873476				-505.000000	200.000000	0.000000	2.173320	-0.893350	1.573080	640.965250	-0.430431	-59.765753
720				900.000000	200.000000	0.000000	0.437190	0.630560	-2.129050	-24.485597	-81.881077	195.315960	299.042627	200.948745	0.000000	300.000000	200.000000	0.000000	7.172200	10.468360	2231.523132	2117.147455	2136.399925	-1367.183975				-505.000000	200.000000	0.000000	0.000000	-0.536010	7.865400	-495.068741	522.815765	58.235425
721				900.000000	200.000000	0.000000	0.515660	0.709380	-1.955250	-65.285565	-110.603956	195.307968	298.974348	200.923009	0.000000	300.000000	200.000000	0.000000	7.172200	9.857960	2231.752014	2059.927254	2288.999920	-1361.080475				-505.000000	200.000000	0.000000	0.362220	-2.322710	8.651940	207.592979	-30.128622	-1294.603400
722				900.000000	200.000000	0.000000	0.448400	0.540480	-1.303500	-59.504064	-57.780617	183.172272	299.013151	200.948908	0.000000	300.000000	200.000000	0.000000	7.538440	9.766400	2231.141662	2117.147455	2201.799923	-1458.736474				-505.000000	200.000000	0.000000	1.629990	-1.072020	5.505780	51.388534	558.994362	-59.891845
723				900.000000	200.000000	0.000000	0.392350	0.664340	-1.390400	-102.739900	-141.513150	197.803490	299.012847	201.030438	0.000000	300.000000	200.000000	0.000000	8.118320	9.857960	2230.455016	2298.344760	2201.799923	-1416.011974				-505.000000	200.000000	0.000000	1.811100	-0.893350	7.865400	-1327.403397	810.936132	233.983717
724				900.000000	200.000000	0.000000	0.336300	0.630560	-1.433850	-96.134914	-63.175053	180.962522	299.047577	201.004234	0.000000	300.000000	200.000000	0.000000	7.233240	10.010560	2231.675720	2241.124558	2125.499926	-1452.632974				-505.000000	200.000000	0.000000	0.905550	-1.072020	8.651940	-527.439782	2455.824621	-529.786679
725				900.000000	200.000000	0.000000	0.526870	0.698120	-1.303500	-73.115100	-91.407831	183.237582	299.008028	200.979063	0.000000	300.000000	200.000000	0.000000	7.355320	11.536560	2230.607604	2183.904357	2212.699923	-1312.252476				-505.000000	200.000000	0.000000	0.181110	-1.250690	17.303879	-1464.086964	2093.739770	351.263198
726				900.000000	200.000000	0.000000	0.291460	0.585520	-1.694550	-66.095505	-66.152061	152.051167	298.959696	200.944375	0.000000	300.000000	200.000000	0.000000	7.599480	11.048240	2231.752014	2107.610755	2321.699919	-1342.769976				-505.000000	200.000000	0.000000	1.629990	1.429360	11.011560	-144.260506	1216.619414	471.178853
727				900.000000	200.000000	0.000000	0.459610	0.630560	-1.651100	-84.298395	-108.578676	156.738171	299.037973	200.918610	0.000000	300.000000	200.000000	0.000000	7.691040	11.017720	2232.057190	2050.390553	2147.299925	-1416.011974				-505.000000	200.000000	0.000000	1.267770	0.000000	2.359620	1042.532787	1379.318043	-293.821915
728				900.000000	200.000000	0.000000	0.291460	0.551740	-1.738000	-63.511049	-71.177622	195.393634	299.042791	200.944310	0.000000	300.000000	200.000000	0.000000	7.202720	11.139800	2231.904602	2107.610755	2136.399925	-1367.183975				-505.000000	200.000000	0.000000	0.543330	-0.893350	7.078860	-1327.466320	-437.304756	704.037928
729				900.000000	200.000000	0.000000	0.459610	0.551740	-1.303500	-87.184089	-37.978365	144.616568	299.091690	200.905792	0.000000	300.000000	200.000000	0.000000	7.477400	10.407320	2232.057190	2021.780453	2027.399929	-1330.562976				-505.000000	200.000000	0.000000	0.000000	1.429360	9.438480	318.877655	1051.602941	-821.060919
730				900.000000	200.000000	0.000000	0.179360	0.551740	-1.781450	-152.007728	-61.454966	173.822829	298.964757	200.957031	0.000000	300.000000	200.000000	0.000000	7.507920	10.834600	2232.133484	2136.220856	2310.799919	-1397.701475				-505.000000	200.000000	0.000000	2.173320	0.357340	7.078860	948.716967	789.764628	-469.787539
731				900.000000	200.000000	0.000000	0.493240	0.709380	-1.433850	-80.827516	-110.165602	127.860712	299.008808	200.939845	0.000000	300.000000	200.000000	0.000000	7.904680	10.254720	2232.362366	2098.074055	2212.699923	-1354.976975				-505.000000	200.000000	0.000000	0.000000	0.357340	8.651940	138.130800	-538.490720	-175.893180
732				900.000000	200.000000	0.000000	0.504450	0.585520	-1.824900	-78.292138	-69.735794	151.830510	299.037710	200.940230	0.000000	300.000000	200.000000	0.000000	7.507920	9.919000	2231.446838	2098.074055	2147.299925	-1312.252476				-505.000000	200.000000	0.000000	1.086660	-1.608030	6.292320	-96.798509	1121.404862	-530.309841
733				900.000000	200.000000	0.000000	0.280250	0.619300	-1.173150	-64.164274	-142.164884	205.106719	299.086244	200.940552	0.000000	300.000000	200.000000	0.000000	7.294280	10.743040	2230.683898	2098.074055	2038.299929	-1269.527977				-505.000000	200.000000	0.000000	1.629990	-2.144040	9.438480	-1750.404808	422.692223	-648.350178
734				900.000000	200.000000	0.000000	0.571710	0.698120	-1.520750	-73.340171	-72.788420	178.371808	299.013353	200.974354	0.000000	300.000000	200.000000	0.000000	7.507920	11.353440	2231.599426	2174.367657	2201.799923	-1409.908474				-505.000000	200.000000	0.000000	2.354430	-1.965370	11.798100	692.731323	2232.597184	-237.029885
735				900.000000	200.000000	0.000000	0.493240	0.619300	-1.955250	-85.077181	-84.350850	127.776938	298.969641	200.982666	0.000000	300.000000	200.000000	0.000000	7.416360	11.322920	2232.133484	2193.441057	2299.899920	-1391.597975				-505.000000	200.000000	0.000000	0.724440	-2.501380	5.505780	-729.998050	1806.919256	-296.152258
736				900.000000	200.000000	0.000000	0.414770	0.585520	-1.824900	-54.168957	-45.778892	178.429679	299.062005	200.923262	0.000000	300.000000	200.000000	0.000000	7.782600	11.719680	2231.141662	2059.927254	2092.799927	-1403.804975				-505.000000	200.000000	0.000000	-0.724440	0.536010	0.000000	727.329976	43.835862	-469.386161
737				900.000000	200.000000	0.000000	0.347510	0.472920	-1.781450	-74.842932	-113.973112	183.213963	298.978674	200.983372	0.000000	300.000000	200.000000	0.000000	7.324800	11.628120	2230.531310	2193.441057	2278.099920	-1409.908474				-505.000000	200.000000	0.000000	0.724440	-2.322710	14.157719	-602.678571	473.008492	-765.935490
738				900.000000	200.000000	0.000000	0.515660	0.551740	-1.477300	-83.343615	-70.520690	166.245441	298.974419	200.969948	0.000000	300.000000	200.000000	0.000000	7.416360	11.261880	2231.904602	2164.830956	2288.999920	-1428.218974				-505.000000	200.000000	0.000000	0.000000	-0.178670	7.865400	-936.710105	1848.515838	-293.890051
739				900.000000	200.000000	0.000000	0.470820	0.596780	-0.955900	-52.804986	-48.895201	161.514463	299.008672	200.905792	0.000000	300.000000	200.000000	0.000000	7.599480	10.163160	2232.057190	2021.780453	2212.699923	-1373.287475				-505.000000	200.000000	0.000000	1.086660	-1.786700	11.011560	-570.496299	586.646274	350.682081
740				900.000000	200.000000	0.000000	0.425980	0.574260	-1.694550	-70.579722	-26.097865	190.455894	298.979267	201.004165	0.000000	300.000000	200.000000	0.000000	7.752080	10.620960	2231.828308	2241.124558	2278.099920	-1391.597975				-505.000000	200.000000	0.000000	3.078870	1.786700	-0.786540	687.130303	79.584028	-233.527126
741				900.000000	200.000000	0.000000	0.560500	0.563000	-1.346950	-90.785946	-57.290517	185.486740	298.959803	200.948551	0.000000	300.000000	200.000000	0.000000	7.263760	10.773560	2231.980896	2117.147455	2321.699919	-1416.011974				-505.000000	200.000000	0.000000	1.086660	-1.250690	4.719240	-1349.277733	1520.607736	821.143544
742				900.000000	200.000000	0.000000	0.493240	0.731900	-1.911800	-60.292647	-124.919018	188.123158	299.003823	200.957031	0.000000	300.000000	200.000000	0.000000	7.355320	10.559920	2232.133484	2136.220856	2223.599922	-1397.701475				-505.000000	200.000000	0.000000	2.354430	0.893350	6.292320	1096.904011	-943.858007	-58.084664
743				900.000000	200.000000	0.000000	0.403560	0.619300	-1.607650	-60.593886	-172.168555	190.521009	298.940160	200.905916	0.000000	300.000000	200.000000	0.000000	7.080640	10.285240	2231.752014	2021.780453	2365.299917	-1269.527977				-505.000000	200.000000	0.000000	1.086660	0.357340	11.011560	-324.944438	851.786288	-293.468310
744				900.000000	200.000000	0.000000	0.482030	0.653080	-1.477300	-83.190964	-94.465656	197.700110	299.038236	200.914088	0.000000	300.000000	200.000000	0.000000	7.874160	9.949520	2232.667542	2040.853853	2147.299925	-1324.459476				-505.000000	200.000000	0.000000	0.362220	0.357340	2.359620	-94.004589	240.982804	-880.851342
745				900.000000	200.000000	0.000000	0.269040	0.551740	-1.564200	-107.556825	-90.679880	190.597541	299.037940	200.918642	0.000000	300.000000	200.000000	0.000000	7.599480	10.041080	2231.980896	2050.390553	2147.299925	-1422.115474				-505.000000	200.000000	0.000000	1.629990	-0.893350	12.584640	-168.865839	3071.106664	-177.210484
746				900.000000	200.000000	0.000000	0.448400	0.630560	-1.564200	-100.290487	-92.999955	171.207746	299.018473	200.939941	0.000000	300.000000	200.000000	0.000000	7.141680	11.139800	2232.133484	2098.074055	2190.899923	-1409.908474				-505.000000	200.000000	0.000000	1.267770	0.357340	11.798100	-209.065513	1237.790918	-528.459194
747				900.000000	200.000000	0.000000	0.414770	0.596780	-1.607650	-105.747092	-61.178844	139.885590	299.037742	200.965840	0.000000	300.000000	200.000000	0.000000	7.782600	11.048240	2231.523132	2155.294256	2147.299925	-1391.597975				-505.000000	200.000000	0.000000	2.173320	-0.893350	3.932700	1336.050030	1057.890348	468.931135
748				900.000000	200.000000	0.000000	0.482030	0.720640	-1.346950	-120.479103	-135.114641	161.618039	298.954705	201.012850	0.000000	300.000000	200.000000	0.000000	7.660520	11.017720	2231.523132	2260.197959	2332.599918	-1379.390975				-505.000000	200.000000	0.000000	-1.267770	-0.893350	4.719240	-169.495071	204.804207	234.230027
749				900.000000	200.000000	0.000000	0.369930	0.540480	-0.999350	-99.394267	0.893588	168.795606	299.038006	200.931396	0.000000	300.000000	200.000000	0.000000	7.385840	10.712520	2232.133484	2079.000654	2147.299925	-1416.011974				-505.000000	200.000000	0.000000	-1.086660	-2.501380	15.730799	-844.996050	-1142.304802	-648.471962
750				900.000000	200.000000	0.000000	0.269040	0.619300	-1.260050	-92.398014	-75.764830	178.612071	299.042758	200.969981	0.000000	300.000000	200.000000	0.000000	7.324800	10.712520	2231.828308	2164.830956	2136.399925	-1354.976975				-505.000000	200.000000	0.000000	1.629990	-2.501380	11.798100	-266.230657	-1302.957152	349.960383
751				900.000000	200.000000	0.000000	0.459610	0.619300	-1.346950	-72.385391	-48.069896	176.004980	299.018204	200.893188	0.000000	300.000000	200.000000	0.000000	7.599480	10.498880	2231.523132	1993.170352	2190.899923	-1403.804975				-505.000000	200.000000	0.000000	1.629990	0.357340	17.303879	-1019.337063	-910.472115	-587.232270
752				900.000000	200.000000	0.000000	0.257830	0.450400	-1.346950	-139.648647	-19.496716	149.550686	299.028339	200.888580	0.000000	300.000000	200.000000	0.000000	7.477400	10.651480	2232.362366	1983.633652	2169.099924	-1330.562976				-505.000000	200.000000	0.000000	1.267770	-0.178670	-0.786540	-242.506249	321.743690	-235.247374
753				900.000000	200.000000	0.000000	0.257830	0.574260	-1.694550	-86.661843	-150.888666	154.485196	299.062614	200.944020	0.000000	300.000000	200.000000	0.000000	7.630000	10.254720	2232.591248	2107.610755	2092.799927	-1324.459476				-505.000000	200.000000	0.000000	0.905550	-1.608030	-0.786540	829.163197	211.091614	-882.759944
754				900.000000	200.000000	0.000000	0.369930	0.619300	-1.911800	-109.155348	-53.983503	195.375170	299.096542	201.016915	0.000000	300.000000	200.000000	0.000000	7.111160	11.231360	2231.980896	2269.734659	2016.499929	-1324.459476				-505.000000	200.000000	0.000000	3.984420	-1.965370	11.798100	-1739.404717	-119.723630	350.280702
755				900.000000	200.000000	0.000000	0.313880	0.754420	-1.564200	-38.902509	-72.262512	185.920259	299.003823	200.931396	0.000000	300.000000	200.000000	0.000000	7.599480	9.919000	2232.133484	2079.000654	2223.599922	-1348.873476				-505.000000	200.000000	0.000000	0.724440	0.000000	8.651940	-115.123847	-52.046553	-58.802054
756				900.000000	200.000000	0.000000	0.313880	0.709380	-1.433850	-84.848046	-1.460158	161.781770	298.980139	200.947806	0.000000	300.000000	200.000000	0.000000	7.507920	11.078760	2233.735658	2117.147455	2278.099920	-1391.597975				-505.000000	200.000000	0.000000	-0.905550	-1.786700	3.146160	-686.941533	979.799173	-412.831825
757				900.000000	200.000000	0.000000	0.381140	0.664340	-1.346950	-90.633295	-90.432231	173.718502	298.998734	200.999961	0.000000	300.000000	200.000000	0.000000	8.118320	11.383960	2231.675720	2231.587858	2234.499922	-1367.183975				-505.000000	200.000000	0.000000	0.724440	2.680050	5.505780	-416.469722	-49.060847	-115.002785
758				900.000000	200.000000	0.000000	0.448400	0.596780	-1.260050	-113.428039	-78.084905	178.405310	299.086588	200.982934	0.000000	300.000000	200.000000	0.000000	7.355320	11.445000	2231.523132	2193.441057	2038.299929	-1342.769976				-505.000000	200.000000	0.000000	0.000000	0.714680	4.719240	622.702835	1586.361529	59.422330
759				900.000000	200.000000	0.000000	0.392350	0.675600	-1.781450	-118.763462	-65.159924	168.898040	299.042627	200.944472	0.000000	300.000000	200.000000	0.000000	7.507920	11.536560	2231.523132	2107.610755	2136.399925	-1342.769976				-505.000000	200.000000	0.000000	-0.181110	-1.965370	6.292320	-697.501162	2258.677679	291.869846
760				900.000000	200.000000	0.000000	0.302670	0.495440	-1.173150	-101.429071	-92.428440	168.823400	298.989035	200.957162	0.000000	300.000000	200.000000	0.000000	7.630000	11.139800	2231.828308	2136.220856	2256.299921	-1397.701475				-505.000000	200.000000	0.000000	0.362220	-0.178670	7.865400	221.449914	368.327827	528.498353
761				900.000000	200.000000	0.000000	0.369930	0.450400	-1.520750	-75.500220	-94.874939	173.531152	299.047935	200.952596	0.000000	300.000000	200.000000	0.000000	7.507920	10.559920	2232.514954	2126.684155	2125.499926	-1354.976975				-505.000000	200.000000	0.000000	1.086660	-1.072020	7.078860	51.514381	2048.648486	116.383918
762				900.000000	200.000000	0.000000	0.448400	0.653080	-0.869000	-130.807128	-103.778431	161.590049	299.033222	200.956933	0.000000	300.000000	200.000000	0.000000	7.691040	10.804080	2232.362366	2136.220856	2158.199924	-1367.183975				-505.000000	200.000000	0.000000	3.078870	-3.037390	17.303879	-298.224159	1918.396323	466.823997
763				900.000000	200.000000	0.000000	0.470820	0.641820	-1.651100	-39.608875	-83.710454	149.508049	299.018070	200.965972	0.000000	300.000000	200.000000	0.000000	7.263760	10.865120	2231.217956	2155.294256	2190.899923	-1312.252476				-505.000000	200.000000	0.000000	0.543330	0.000000	14.157719	-462.131390	1146.817494	-117.531664
764				900.000000	200.000000	0.000000	0.224200	0.517960	-1.520750	-64.677039	-73.675868	156.877338	298.993850	200.931587	0.000000	300.000000	200.000000	0.000000	7.446880	10.437840	2231.675720	2079.000654	2245.399921	-1367.183975				-505.000000	200.000000	0.000000	0.905550	-1.072020	10.225020	-179.865930	333.211651	116.398406
765				900.000000	200.000000	0.000000	0.515660	0.551740	-1.738000	-131.860063	-146.267788	171.064762	299.023556	200.969649	0.000000	300.000000	200.000000	0.000000	7.355320	9.674840	2232.591248	2164.830956	2179.999924	-1348.873476				-505.000000	200.000000	0.000000	1.992210	1.250690	0.786540	-1082.417844	1336.975034	-1115.110347
766				900.000000	200.000000	0.000000	0.347510	0.664340	-1.607650	-111.006032	-119.200716	137.608442	299.018339	200.987073	0.000000	300.000000	200.000000	0.000000	7.324800	10.743040	2231.828308	2202.977757	2190.899923	-1342.769976				-505.000000	200.000000	0.000000	1.086660	-0.357340	5.505780	1021.161836	-468.688800	-411.634739
767				900.000000	200.000000	0.000000	0.414770	0.664340	-1.433850	-62.579612	-117.066147	185.731962	299.057571	200.974088	0.000000	300.000000	200.000000	0.000000	7.385840	10.071600	2232.209778	2174.367657	2103.699926	-1342.769976				-505.000000	200.000000	0.000000	1.992210	-1.072020	1.573080	-1107.086100	-122.041473	-529.873612
768				900.000000	200.000000	0.000000	0.246620	0.608040	-1.738000	-69.233676	-89.594991	181.034486	299.004402	200.905235	0.000000	300.000000	200.000000	0.000000	7.507920	11.231360	2233.430482	2021.780453	2223.599922	-1477.046973				-505.000000	200.000000	0.000000	-0.905550	1.429360	15.730799	-954.594980	2160.986416	-527.267981
769				900.000000	200.000000	0.000000	0.448400	0.630560	-1.477300	-76.077277	-88.014803	163.978765	299.033321	200.961106	0.000000	300.000000	200.000000	0.000000	7.874160	10.956680	2232.591248	2145.757556	2158.199924	-1416.011974				-505.000000	200.000000	0.000000	0.724440	-1.429360	3.146160	-1244.398899	85.748440	233.561977
770				900.000000	200.000000	0.000000	0.392350	0.608040	-1.998700	-101.668003	-85.221761	178.473850	299.077134	200.914244	0.000000	300.000000	200.000000	0.000000	7.477400	11.231360	2232.286072	2040.853853	2060.099928	-1361.080475				-505.000000	200.000000	0.000000	-0.181110	0.357340	11.011560	-1367.288455	928.499047	59.097703
771				900.000000	200.000000	0.000000	0.336300	0.810720	-1.998700	-20.952096	-113.309442	202.817011	298.969218	200.953149	0.000000	300.000000	200.000000	0.000000	7.599480	11.383960	2231.217956	2126.684155	2299.899920	-1434.322474				-505.000000	200.000000	0.000000	2.535540	0.536010	7.078860	496.264281	767.846697	-58.438268
772				900.000000	200.000000	0.000000	0.493240	0.619300	-1.216600	-40.086107	-3.982276	178.379800	298.989001	200.995653	0.000000	300.000000	200.000000	0.000000	7.294280	10.926160	2231.752014	2222.051158	2256.299921	-1470.943473				-505.000000	200.000000	0.000000	0.724440	-1.786700	13.371180	240.404484	738.894933	-119.241731
773				900.000000	200.000000	0.000000	0.392350	0.731900	-1.390400	-23.567705	-70.589571	200.275981	299.028339	200.914213	0.000000	300.000000	200.000000	0.000000	7.080640	10.315760	2232.362366	2040.853853	2169.099924	-1452.632974				-505.000000	200.000000	0.000000	-0.724440	-1.608030	14.157719	-1485.961300	3477.220377	57.276033
774				900.000000	200.000000	0.000000	0.448400	0.709380	-1.781450	-49.023388	-77.600003	168.871388	299.052623	200.935701	0.000000	300.000000	200.000000	0.000000	7.599480	10.682000	2232.057190	2088.537354	2114.599926	-1354.976975				-505.000000	200.000000	0.000000	1.267770	-0.536010	7.865400	-1074.148750	578.673014	175.622201
775				900.000000	200.000000	0.000000	0.403560	0.506700	-1.694550	-85.423433	-131.559978	190.416291	299.025341	200.972741	0.000000	300.000000	200.000000	0.000000	7.660520	10.987200	2225.495906	2164.830956	2169.099924	-1354.976975				-505.000000	200.000000	0.000000	1.811100	-1.250690	14.944259	-653.563720	804.218294	-236.308187
776				900.000000	200.000000	0.000000	0.280250	0.641820	-1.651100	-95.896298	-121.456511	207.537322	298.998803	200.969981	0.000000	300.000000	200.000000	0.000000	7.080640	10.041080	2231.828308	2164.830956	2234.499922	-1416.011974				-505.000000	200.000000	0.000000	-0.362220	0.178670	3.932700	-915.402078	1609.025887	-587.242451
777				900.000000	200.000000	0.000000	0.347510	0.653080	-1.477300	-119.375736	-93.992092	180.971852	299.008943	200.871373	0.000000	300.000000	200.000000	0.000000	7.324800	9.705360	2232.667542	1945.486851	2212.699923	-1336.666476				-505.000000	200.000000	0.000000	1.992210	1.072020	1.573080	64.993776	540.808564	353.322562
778				900.000000	200.000000	0.000000	0.347510	0.574260	-1.303500	-66.154064	-84.021786	202.585490	299.018741	200.926870	0.000000	300.000000	200.000000	0.000000	7.813120	10.956680	2232.743836	2069.463954	2190.899923	-1312.252476				-505.000000	200.000000	0.000000	1.448880	-1.965370	-0.786540	344.276546	310.784725	-178.213343
779				900.000000	200.000000	0.000000	0.358720	0.585520	-1.433850	-81.907541	-74.230249	200.174688	299.018439	200.961336	0.000000	300.000000	200.000000	0.000000	7.446880	11.078760	2232.057190	2145.757556	2190.899923	-1312.252476				-505.000000	200.000000	0.000000	3.259980	0.000000	6.292320	695.399397	2978.447386	-705.189982
780				900.000000	200.000000	0.000000	0.403560	0.608040	-1.216600	-112.919338	-71.212832	164.004276	298.984360	200.871522	0.000000	300.000000	200.000000	0.000000	7.538440	10.743040	2232.286072	1945.486851	2267.199921	-1428.218974				-505.000000	200.000000	0.000000	2.173320	-1.429360	7.865400	-664.941351	-801.821887	-471.483118
781				900.000000	200.000000	0.000000	0.425980	0.563000	-1.433850	-94.896505	-56.736136	163.939162	298.970239	200.909505	0.000000	300.000000	200.000000	0.000000	7.904680	11.048240	2233.430482	2031.317153	2299.899920	-1361.080475				-505.000000	200.000000	0.000000	0.543330	0.000000	9.438480	-1041.588939	1018.726045	-235.019861
782				900.000000	200.000000	0.000000	0.448400	0.765680	-1.303500	-62.291918	-128.704196	180.972048	299.008639	200.982733	0.000000	300.000000	200.000000	0.000000	7.813120	10.895640	2231.980896	2193.441057	2212.699923	-1354.976975				-505.000000	200.000000	0.000000	1.448880	0.357340	4.719240	-1020.343835	1631.259813	352.687797
783				900.000000	200.000000	0.000000	0.414770	0.461660	-1.998700	-103.675401	-81.079047	151.808228	299.017835	200.983304	0.000000	300.000000	200.000000	0.000000	7.538440	10.559920	2230.683898	2193.441057	2190.899923	-1354.976975				-505.000000	200.000000	0.000000	0.000000	-1.250690	18.090419	-1464.024041	-17.167808	-236.163299
784				900.000000	200.000000	0.000000	0.437190	0.596780	-1.694550	-73.672879	-127.878892	173.597604	299.027741	200.961797	0.000000	300.000000	200.000000	0.000000	7.538440	10.468360	2230.989074	2145.757556	2169.099924	-1397.701475				-505.000000	200.000000	0.000000	-1.448880	2.144040	9.438480	130.490938	78.714607	-350.313988
785				900.000000	200.000000	0.000000	0.246620	0.608040	-1.651100	-49.040996	-79.543868	171.395846	298.940341	200.935669	0.000000	300.000000	200.000000	0.000000	7.324800	10.437840	2232.133484	2088.537354	2365.299917	-1397.701475				-505.000000	200.000000	0.000000	0.905550	0.357340	6.292320	-672.769982	3253.483944	-175.965624
786				900.000000	200.000000	0.000000	0.347510	0.608040	-1.346950	-109.033850	17.338021	180.929964	299.043314	200.922441	0.000000	300.000000	200.000000	0.000000	7.599480	10.620960	2233.125306	2059.927254	2136.399925	-1367.183975				-505.000000	200.000000	0.000000	-0.181110	0.536010	9.438480	-1240.786978	797.421892	294.243656
787				900.000000	200.000000	0.000000	0.280250	0.563000	-1.520750	-66.842822	-81.049977	166.499798	299.062197	200.944440	0.000000	300.000000	200.000000	0.000000	7.660520	11.200840	2231.599426	2107.610755	2092.799927	-1251.217477				-505.000000	200.000000	0.000000	-0.543330	0.714680	9.438480	275.632369	2277.609904	176.953994
788				900.000000	200.000000	0.000000	0.358720	0.630560	-1.564200	-76.167306	-129.834693	188.168275	299.096604	200.935669	0.000000	300.000000	200.000000	0.000000	7.080640	9.949520	2232.133484	2088.537354	2016.499929	-1361.080475				-505.000000	200.000000	0.000000	-0.905550	0.536010	7.865400	-546.016813	1107.890622	-704.348066
789				900.000000	200.000000	0.000000	0.313880	0.585520	-1.998700	-86.513255	-16.132758	173.714881	299.018238	200.935893	0.000000	300.000000	200.000000	0.000000	7.813120	10.163160	2231.599426	2088.537354	2190.899923	-1446.529474				-505.000000	200.000000	0.000000	-0.362220	-1.608030	9.438480	-791.442828	410.670836	-118.985240
790				900.000000	200.000000	0.000000	0.325090	0.382840	-0.955900	-89.758747	-134.081498	175.924435	299.008808	200.922757	0.000000	300.000000	200.000000	0.000000	7.416360	11.383960	2232.362366	2059.927254	2212.699923	-1440.425974				-505.000000	200.000000	0.000000	1.448880	-1.072020	8.651940	-1685.599801	-95.882415	175.099039
791				900.000000	200.000000	0.000000	0.470820	0.709380	-2.215950	-69.576181	-98.383054	159.209521	299.091659	200.995551	0.000000	300.000000	200.000000	0.000000	6.989080	11.109280	2231.980896	2222.051158	2027.399929	-1306.148976				-505.000000	200.000000	0.000000	0.543330	1.786700	6.292320	803.512613	491.431721	-409.556579
792				900.000000	200.000000	0.000000	0.437190	0.596780	-1.694550	-49.549697	-72.153222	156.729983	299.042791	201.004131	0.000000	300.000000	200.000000	0.000000	7.294280	11.170320	2231.904602	2241.124558	2136.399925	-1324.459476				-505.000000	200.000000	0.000000	1.448880	-0.536010	9.438480	-958.206902	2819.911320	-470.577373
793				900.000000	200.000000	0.000000	0.313880	0.529220	-1.390400	-64.078309	-107.885936	154.385241	299.023389	200.986904	0.000000	300.000000	200.000000	0.000000	7.599480	11.414480	2232.209778	2202.977757	2179.999924	-1367.183975				-505.000000	200.000000	0.000000	0.362220	-1.250690	6.292320	-422.623872	502.390687	233.760512
794				900.000000	200.000000	0.000000	0.482030	0.619300	-1.520750	-60.503857	-79.227338	180.801073	299.067751	200.905328	0.000000	300.000000	200.000000	0.000000	7.324800	10.285240	2233.201600	2021.780453	2081.899927	-1464.839973				-505.000000	200.000000	0.000000	0.362220	-1.786700	16.517339	703.920184	360.117136	-530.421444
795				900.000000	200.000000	0.000000	0.437190	0.630560	-1.607650	-92.294441	-97.563889	156.761399	299.008740	200.956998	0.000000	300.000000	200.000000	0.000000	7.355320	10.651480	2232.209778	2136.220856	2212.699923	-1440.425974				-505.000000	200.000000	0.000000	0.181110	-0.536010	6.292320	-611.010589	1573.909711	-646.708248
796				900.000000	200.000000	0.000000	0.403560	0.540480	-1.564200	-91.938391	-96.219414	197.676687	298.998118	200.966369	0.000000	300.000000	200.000000	0.000000	7.233240	10.712520	2230.302428	2155.294256	2234.499922	-1403.804975				-505.000000	200.000000	0.000000	0.000000	-1.608030	3.932700	-1370.963300	924.257919	-706.455204
797				900.000000	200.000000	0.000000	0.425980	0.563000	-1.564200	-50.805715	-122.472520	188.035763	298.964580	200.940102	0.000000	300.000000	200.000000	0.000000	7.843640	10.529400	2231.752014	2098.074055	2310.799919	-1428.218974				-505.000000	200.000000	0.000000	1.267770	-1.965370	8.651940	-465.680389	1771.056653	702.962626
798				900.000000	200.000000	0.000000	0.347510	0.596780	-1.216600	-61.116132	-109.432453	159.232552	298.999179	200.892730	0.000000	300.000000	200.000000	0.000000	7.660520	9.919000	2232.667542	1993.170352	2234.499922	-1391.597975				-505.000000	200.000000	0.000000	0.362220	-2.144040	7.865400	565.789384	368.327827	174.168624
799				900.000000	200.000000	0.000000	0.347510	0.574260	-1.173150	-102.203793	-79.077042	178.488889	299.032659	200.970313	0.000000	300.000000	200.000000	0.000000	7.446880	9.674840	2231.065368	2164.830956	2158.199924	-1391.597975				-505.000000	200.000000	0.000000	2.354430	-1.072020	-4.719240	-65.245469	1320.282088	-294.926195
800				900.000000	200.000000	0.000000	0.381140	0.641820	-1.173150	-47.154780	-95.659835	195.384500	299.042889	200.965576	0.000000	300.000000	200.000000	0.000000	7.477400	11.048240	2232.133484	2155.294256	2136.399925	-1422.115474				-505.000000	200.000000	0.000000	0.000000	-1.429360	17.303879	493.973747	646.428655	468.596327
801				900.000000	200.000000	0.000000	0.403560	0.585520	-1.303500	-73.731438	-136.989625	178.441293	299.086557	201.000063	0.000000	300.000000	200.000000	0.000000	7.294280	11.139800	2231.446838	2231.587858	2038.299929	-1342.769976				-505.000000	200.000000	0.000000	0.362220	1.965370	1.573080	-1154.925636	-686.260820	-409.372532
802				900.000000	200.000000	0.000000	0.504450	0.551740	-1.607650	-79.458128	-54.739926	178.305355	299.023389	200.944181	0.000000	300.000000	200.000000	0.000000	7.538440	11.261880	2232.209778	2107.610755	2179.999924	-1434.322474				-505.000000	200.000000	0.000000	0.724440	0.357340	2.359620	-1136.348606	1279.624932	176.513456
803				900.000000	200.000000	0.000000	0.403560	0.506700	-1.477300	-105.301014	-76.036351	156.681049	299.062806	200.965180	0.000000	300.000000	200.000000	0.000000	7.782600	11.261880	2233.049012	2155.294256	2092.799927	-1367.183975				-505.000000	200.000000	0.000000	1.267770	-2.501380	-2.359620	-151.547273	1648.936616	291.245262
804				900.000000	200.000000	0.000000	0.448400	0.551740	-1.433850	-59.175420	-138.714910	142.218522	299.076850	200.940166	0.000000	300.000000	200.000000	0.000000	7.599480	10.407320	2231.599426	2098.074055	2060.099928	-1361.080475				-505.000000	200.000000	0.000000	0.181110	-1.786700	3.146160	7.954478	1974.605439	233.266328
805				900.000000	200.000000	0.000000	0.358720	0.776940	-1.651100	-90.332057	-84.160146	166.617467	299.013421	200.914463	0.000000	300.000000	200.000000	0.000000	7.874160	10.865120	2231.752014	2040.853853	2201.799923	-1428.218974				-505.000000	200.000000	0.000000	-1.448880	0.178670	9.438480	-335.881606	78.714607	-58.458630
806				900.000000	200.000000	0.000000	0.448400	0.630560	-1.651100	-96.359985	-52.391379	149.520805	299.013825	200.952531	0.000000	300.000000	200.000000	0.000000	7.263760	10.254720	2232.667542	2126.684155	2201.799923	-1336.666476				-505.000000	200.000000	0.000000	0.181110	-0.893350	5.505780	-53.616146	248.956064	57.881821
807				900.000000	200.000000	0.000000	0.336300	0.619300	-1.390400	-140.779419	-27.753672	173.723069	299.023156	200.931587	0.000000	300.000000	200.000000	0.000000	7.172200	10.529400	2231.675720	2079.000654	2179.999924	-1391.597975				-505.000000	200.000000	0.000000	2.173320	-1.429360	8.651940	30.017584	2379.111863	-295.250822
808				900.000000	200.000000	0.000000	0.369930	0.596780	-1.824900	-61.746330	-109.789990	156.799664	298.969429	201.042694	0.000000	300.000000	200.000000	0.000000	7.507920	10.376800	2231.675720	2326.954861	2299.899920	-1361.080475				-505.000000	200.000000	0.000000	0.905550	-0.714680	3.146160	-390.441599	1135.349533	-59.494774
809				900.000000	200.000000	0.000000	0.369930	0.641820	-1.477300	-71.593060	-120.245197	192.986453	299.008774	200.965510	0.000000	300.000000	200.000000	0.000000	7.446880	10.315760	2232.286072	2155.294256	2212.699923	-1397.701475				-505.000000	200.000000	0.000000	-0.362220	-2.144040	14.944259	-591.804327	935.725880	350.458876
810				900.000000	200.000000	0.000000	0.437190	0.596780	-1.955250	-102.086675	-97.240621	185.645904	299.033453	200.901181	0.000000	300.000000	200.000000	0.000000	7.446880	9.827440	2232.896424	2012.243752	2158.199924	-1391.597975				-505.000000	200.000000	0.000000	0.905550	-1.072020	6.292320	-295.996548	602.083798	-59.833890
811				900.000000	200.000000	0.000000	0.224200	0.664340	-1.303500	-166.978355	-89.075820	159.423132	298.949964	200.927251	0.000000	300.000000	200.000000	0.000000	7.416360	9.827440	2231.828308	2069.463954	2343.499918	-1428.218974				-505.000000	200.000000	0.000000	1.448880	-2.501380	3.932700	428.036122	571.446181	114.998477
812				900.000000	200.000000	0.000000	0.470820	0.664340	-1.520750	-78.751761	-48.369890	149.528993	299.018540	200.939877	0.000000	300.000000	200.000000	0.000000	7.538440	11.078760	2232.286072	2098.074055	2190.899923	-1324.459476				-505.000000	200.000000	0.000000	0.724440	-2.144040	3.146160	-13.668165	1146.308498	585.348337
813				900.000000	200.000000	0.000000	0.358720	0.472920	-0.869000	-69.877103	-140.613168	159.105748	299.008367	200.995823	0.000000	300.000000	200.000000	0.000000	7.446880	10.712520	2231.370544	2222.051158	2212.699923	-1342.769976	-511.563419	179.044651	0.000000	-505.000000	200.000000	0.000000	-0.543330	0.000000	22.023119	-461.502158	144.546964	117.531664
814				900.000000	200.000000	0.000000	0.448400	0.596780	-0.999350	-121.199014	-113.789146	154.308709	298.974454	200.948551	0.000000	300.000000	200.000000	0.000000	7.446880	11.231360	2231.980896	2117.147455	2288.999920	-1385.494475				-505.000000	200.000000	0.000000	0.362220	-0.178670	13.371180	-588.821637	1423.662900	528.498353
815				900.000000	200.000000	0.000000	0.358720	0.563000	-0.999350	-62.282121	-84.766274	164.008843	298.998803	200.940070	0.000000	300.000000	200.000000	0.000000	7.233240	10.743040	2231.828308	2098.074055	2234.499922	-1391.597975				-505.000000	200.000000	0.000000	-0.543330	1.429360	11.011560	666.451507	1348.127000	471.352718
816				900.000000	200.000000	0.000000	0.347510	0.484180	-1.303500	-126.150981	-8.032237	125.392592	299.018238	200.944440	0.000000	300.000000	200.000000	0.000000	7.416360	10.254720	2231.599426	2107.610755	2190.899923	-1354.976975				-505.000000	200.000000	0.000000	-0.724440	-1.072020	6.292320	-1801.604573	1230.994516	57.784707
817				900.000000	200.000000	0.000000	0.392350	0.720640	-1.520750	-96.535978	-75.534315	176.168908	299.057700	200.948324	0.000000	300.000000	200.000000	0.000000	7.630000	10.712520	2232.514954	2117.147455	2103.699926	-1293.941977				-505.000000	200.000000	0.000000	0.905550	0.357340	7.865400	-1251.724146	-459.969114	176.498968
818				900.000000	200.000000	0.000000	0.403560	0.608040	-1.390400	-32.688790	-106.512988	190.510537	299.081860	200.935765	0.000000	300.000000	200.000000	0.000000	7.599480	10.651480	2231.904602	2088.537354	2049.199928	-1397.701475				-505.000000	200.000000	0.000000	-0.362220	1.786700	11.011560	108.994141	1602.308049	-468.228233
819				900.000000	200.000000	0.000000	0.403560	0.495440	-1.520750	-57.563352	-111.457733	147.031937	298.921288	200.935253	0.000000	300.000000	200.000000	0.000000	7.538440	9.827440	2233.125306	2088.537354	2408.899916	-1385.494475				-505.000000	200.000000	0.000000	-0.362220	-0.357340	0.786540	-948.087735	1877.151607	-529.007026
820				900.000000	200.000000	0.000000	0.425980	0.596780	-1.086250	-48.919498	-51.993434	166.380237	299.028173	200.961369	0.000000	300.000000	200.000000	0.000000	7.843640	10.163160	2231.980896	2145.757556	2169.099924	-1348.873476				-505.000000	200.000000	0.000000	0.000000	1.965370	7.865400	235.369772	1715.945831	-291.855357
821				900.000000	200.000000	0.000000	0.437190	0.585520	-1.260050	-97.809605	-118.151037	144.671211	299.052007	200.979063	0.000000	300.000000	200.000000	0.000000	7.355320	10.407320	2230.607604	2183.904357	2114.599926	-1440.425974				-505.000000	200.000000	0.000000	0.181110	-1.608030	7.865400	-907.384676	1572.416858	-60.284608
822				900.000000	200.000000	0.000000	0.392350	0.675600	-1.824900	-106.746886	-80.317426	195.404302	299.028206	200.948518	0.000000	300.000000	200.000000	0.000000	7.752080	11.261880	2232.057190	2117.147455	2169.099924	-1422.115474				-505.000000	200.000000	0.000000	1.992210	-0.178670	7.078860	-473.509020	800.723593	-294.049428
823				900.000000	200.000000	0.000000	0.437190	0.596780	-1.390400	-65.316719	-52.172202	151.910663	299.033023	200.969948	0.000000	300.000000	200.000000	0.000000	7.568960	10.926160	2231.904602	2164.830956	2158.199924	-1440.425974				-505.000000	200.000000	0.000000	-0.181110	0.357340	17.303879	-787.705060	1850.517686	529.050492
824				900.000000	200.000000	0.000000	0.482030	0.540480	-1.868350	-92.253490	-114.365859	146.992529	299.081829	200.965708	0.000000	300.000000	200.000000	0.000000	7.294280	10.926160	2231.828308	2155.294256	2049.199928	-1391.597975				-505.000000	200.000000	0.000000	2.897760	1.250690	3.932700	-155.638136	1544.334515	118.443281
825				900.000000	200.000000	0.000000	0.280250	0.585520	-1.694550	-82.177626	-80.888343	176.159382	299.066954	200.957391	0.000000	300.000000	200.000000	0.000000	7.538440	10.559920	2231.294250	2136.220856	2081.899927	-1354.976975				-505.000000	200.000000	0.000000	1.448880	-0.536010	9.438480	-958.206902	433.651188	-529.321472
826				900.000000	200.000000	0.000000	0.313880	0.653080	-1.433850	-50.981708	-112.911497	161.729411	299.062646	200.939716	0.000000	300.000000	200.000000	0.000000	7.660520	10.682000	2232.667542	2098.074055	2092.799927	-1342.769976				-505.000000	200.000000	0.000000	0.181110	-1.429360	7.078860	-201.740266	247.463211	233.605443
827				900.000000	200.000000	0.000000	0.369930	0.506700	-1.520750	-49.058605	-94.874939	144.667590	299.033321	200.935477	0.000000	300.000000	200.000000	0.000000	7.691040	10.559920	2232.591248	2088.537354	2158.199924	-1342.769976				-505.000000	200.000000	0.000000	0.543330	1.965370	5.505780	698.445010	359.608141	119.309867
828				900.000000	200.000000	0.000000	0.302670	0.698120	-1.564200	-85.446776	-61.668944	140.095971	299.018942	200.896787	0.000000	300.000000	200.000000	0.000000	7.416360	10.346280	2233.201600	2002.707052	2190.899923	-1397.701475				-505.000000	200.000000	0.000000	2.354430	-2.322710	12.584640	-23.724408	375.870655	-707.321790
829				900.000000	200.000000	0.000000	0.302670	0.619300	-1.390400	-16.142982	-82.094458	190.625531	299.081546	200.978828	0.000000	300.000000	200.000000	0.000000	7.477400	10.743040	2231.141662	2183.904357	2049.199928	-1385.494475				-505.000000	200.000000	0.000000	1.086660	0.893350	14.944259	-639.643862	1378.334185	0.760856
830				900.000000	200.000000	0.000000	0.403560	0.686860	-1.216600	-81.529819	-61.080893	166.487239	299.032362	200.974887	0.000000	300.000000	200.000000	0.000000	7.752080	10.956680	2230.378722	2174.367657	2158.199924	-1373.287475				-505.000000	200.000000	0.000000	1.992210	-0.714680	6.292320	-1432.533924	1066.610034	-0.837608
831				900.000000	200.000000	0.000000	0.336300	0.731900	-1.955250	-56.317131	-42.426271	183.466428	299.013691	200.961205	0.000000	300.000000	200.000000	0.000000	7.538440	9.705360	2232.362366	2145.757556	2201.799923	-1507.564473				-505.000000	200.000000	0.000000	0.543330	0.714680	13.371180	391.762987	882.423905	-469.318024
832				900.000000	200.000000	0.000000	0.358720	0.574260	-1.911800	-82.866384	-78.851725	159.199995	298.989070	200.935765	0.000000	300.000000	200.000000	0.000000	8.270920	11.353440	2231.904602	2088.537354	2256.299921	-1342.769976				-505.000000	200.000000	0.000000	2.716650	1.072020	5.505780	-1208.667629	360.670562	-410.408676
833				900.000000	200.000000	0.000000	0.482030	0.563000	-1.607650	-87.035501	-129.806220	175.929394	299.091628	200.978494	0.000000	300.000000	200.000000	0.000000	7.568960	11.597600	2231.904602	2183.904357	2027.399929	-1391.597975				-505.000000	200.000000	0.000000	2.354430	-1.786700	4.719240	-1381.711698	648.474934	115.604265
834				900.000000	200.000000	0.000000	0.437190	0.765680	-1.086250	-50.005257	-82.850881	193.031962	298.949533	201.013127	0.000000	300.000000	200.000000	0.000000	7.263760	11.200840	2230.912780	2260.197959	2343.499918	-1373.287475				-505.000000	200.000000	0.000000	2.716650	0.178670	1.573080	10.937168	-563.587357	234.928620
835				900.000000	200.000000	0.000000	0.369930	0.630560	-1.477300	-64.015687	-99.981318	161.650400	298.994469	200.956639	0.000000	300.000000	200.000000	0.000000	7.874160	11.200840	2233.049012	2136.220856	2245.399921	-1367.183975				-505.000000	200.000000	0.000000	1.267770	-1.429360	8.651940	1535.625609	975.636610	116.030313
836				900.000000	200.000000	0.000000	0.493240	0.664340	-1.911800	-95.239010	-69.193349	149.505766	299.013960	200.960942	0.000000	300.000000	200.000000	0.000000	7.691040	10.773560	2232.972718	2145.757556	2201.799923	-1434.322474				-505.000000	200.000000	0.000000	-0.724440	-0.357340	9.438480	-368.315571	962.868796	410.927530
837				900.000000	200.000000	0.000000	0.369930	0.653080	-0.999350	-106.818989	-95.359841	149.623043	299.082017	200.965510	0.000000	300.000000	200.000000	0.000000	7.416360	10.773560	2232.286072	2155.294256	2049.199928	-1385.494475				-505.000000	200.000000	0.000000	0.724440	-1.608030	11.798100	-791.254058	475.247771	-119.072173
838				900.000000	200.000000	0.000000	0.448400	0.608040	-1.694550	-73.209192	-52.350970	171.186802	299.032825	200.957325	0.000000	300.000000	200.000000	0.000000	7.507920	10.529400	2231.446838	2136.220856	2158.199924	-1373.287475				-505.000000	200.000000	0.000000	2.354430	-0.357340	7.865400	-831.705425	2103.759309	-235.503865
839				900.000000	200.000000	0.000000	0.347510	0.765680	-1.694550	-94.861288	-129.251839	166.618609	299.028272	200.905730	0.000000	300.000000	200.000000	0.000000	7.507920	10.651480	2232.209778	2021.780453	2169.099924	-1324.459476				-505.000000	200.000000	0.000000	1.448880	-2.322710	11.011560	-1182.010274	1625.288401	408.888528
840				900.000000	200.000000	0.000000	0.336300	0.517960	-1.824900	-89.115319	-88.141226	147.122562	299.048162	200.888307	0.000000	300.000000	200.000000	0.000000	7.446880	9.827440	2233.049012	1983.633652	2125.499926	-1434.322474				-505.000000	200.000000	0.000000	-0.181110	-1.072020	13.371180	515.281774	1058.829775	-412.211549
841				900.000000	200.000000	0.000000	0.381140	0.675600	-2.042150	-110.992487	-39.125996	168.909654	299.086682	201.021292	0.000000	300.000000	200.000000	0.000000	7.294280	10.926160	2231.752014	2279.271359	2038.299929	-1361.080475				-505.000000	200.000000	0.000000	1.629990	-1.608030	9.438480	-328.178820	2676.382347	-412.865110
842				900.000000	200.000000	0.000000	0.459610	0.596780	-1.390400	-57.275658	-53.095458	192.851658	299.086650	200.982867	0.000000	300.000000	200.000000	0.000000	7.111160	10.620960	2231.675720	2193.441057	2038.299929	-1373.287475				-505.000000	200.000000	0.000000	0.905550	-1.608030	7.078860	-675.815595	1396.757415	-412.807155
843				900.000000	200.000000	0.000000	0.269040	0.709380	-1.173150	-8.187887	-40.383858	159.418565	299.062550	200.965444	0.000000	300.000000	200.000000	0.000000	7.050120	10.010560	2232.438660	2155.294256	2092.799927	-1385.494475				-505.000000	200.000000	0.000000	-0.543330	-1.786700	7.078860	-1844.786936	1351.859132	-824.069493
844				900.000000	200.000000	0.000000	0.459610	0.731900	-2.042150	-80.530341	-42.357390	154.422757	298.950215	200.952661	0.000000	300.000000	200.000000	0.000000	7.599480	10.956680	2232.362366	2126.684155	2343.499918	-1373.287475				-505.000000	200.000000	0.000000	0.181110	-0.893350	14.944259	-168.677069	770.278976	116.625919
845				900.000000	200.000000	0.000000	0.448400	0.472920	-1.346950	-98.515971	-93.201998	166.241820	299.023055	200.931683	0.000000	300.000000	200.000000	0.000000	7.782600	11.078760	2231.446838	2079.000654	2179.999924	-1354.976975				-505.000000	200.000000	0.000000	-0.181110	0.357340	9.438480	717.273733	1062.561907	117.841802
846				900.000000	200.000000	0.000000	0.459610	0.630560	-1.520750	-47.978580	-88.436022	183.244433	298.989104	200.969915	0.000000	300.000000	200.000000	0.000000	7.507920	10.407320	2231.980896	2164.830956	2256.299921	-1336.666476				-505.000000	200.000000	0.000000	-0.724440	-1.965370	7.865400	-234.111308	1627.211685	-647.992266
847				900.000000	200.000000	0.000000	0.313880	0.563000	-1.607650	-103.117622	-77.288073	176.103598	299.047544	200.970080	0.000000	300.000000	200.000000	0.000000	7.019600	11.383960	2231.599426	2164.830956	2125.499926	-1403.804975				-505.000000	200.000000	0.000000	-1.086660	-0.357340	9.438480	-1758.107593	-208.343339	117.236014
848				900.000000	200.000000	0.000000	0.482030	0.596780	-1.390400	-101.501491	-135.074232	154.273869	298.989070	200.948583	0.000000	300.000000	200.000000	0.000000	7.416360	10.193680	2231.904602	2117.147455	2256.299921	-1385.494475				-505.000000	200.000000	0.000000	-0.181110	-1.072020	16.517339	-63.546543	923.274062	-529.699746
849				900.000000	200.000000	0.000000	0.369930	0.585520	-1.868350	-58.234501	-59.089882	164.018173	299.003891	200.939877	0.000000	300.000000	200.000000	0.000000	7.263760	10.376800	2232.286072	2098.074055	2223.599922	-1434.322474				-505.000000	200.000000	0.000000	1.992210	0.357340	7.078860	-1135.971067	137.873557	58.923838
850				900.000000	200.000000	0.000000	0.358720	0.529220	-1.346950	-108.259128	-104.706885	192.893349	299.086463	200.936053	0.000000	300.000000	200.000000	0.000000	7.355320	10.559920	2231.217956	2088.537354	2038.299929	-1342.769976				-505.000000	200.000000	0.000000	1.629990	-1.072020	8.651940	-1801.415803	1749.138723	-647.332831
851				900.000000	200.000000	0.000000	0.437190	0.574260	-2.129050	-46.906683	-122.408837	173.576660	299.077008	200.914369	0.000000	300.000000	200.000000	0.000000	7.385840	10.773560	2231.980896	2040.853853	2060.099928	-1403.804975				-505.000000	200.000000	0.000000	1.629990	-1.608030	3.932700	250.460727	560.487215	-706.585604
852				900.000000	200.000000	0.000000	0.425980	0.698120	-1.433850	-29.024310	-137.791655	159.245503	299.042954	200.927060	0.000000	300.000000	200.000000	0.000000	7.233240	10.041080	2232.286072	2069.463954	2136.399925	-1434.322474				-505.000000	200.000000	0.000000	0.905550	0.714680	0.000000	-651.650725	475.485202	-880.555693
853				900.000000	200.000000	0.000000	0.392350	0.608040	-0.955900	-116.669783	-45.663806	166.425550	299.023656	200.995177	0.000000	300.000000	200.000000	0.000000	7.324800	9.888480	2232.820130	2222.051158	2179.999924	-1397.701475				-505.000000	200.000000	0.000000	0.181110	1.429360	3.932700	-1071.354830	913.298954	-409.866717
854				900.000000	200.000000	0.000000	0.381140	0.720640	-1.651100	-92.650491	-105.347281	193.048142	298.988966	201.008507	0.000000	300.000000	200.000000	0.000000	7.538440	10.132640	2231.675720	2250.661259	2256.299921	-1312.252476				-505.000000	200.000000	0.000000	0.905550	0.178670	6.292320	-1725.925321	734.653805	352.561706
855				900.000000	200.000000	0.000000	0.392350	0.776940	-1.520750	-29.889061	-80.600285	159.353646	299.096203	201.025846	0.000000	300.000000	200.000000	0.000000	7.782600	11.506040	2231.141662	2288.808060	2016.499929	-1367.183975				-505.000000	200.000000	0.000000	-0.362220	-0.357340	7.078860	-1410.848357	1075.760152	117.178059
856				900.000000	200.000000	0.000000	0.313880	0.675600	-1.738000	-86.554206	-132.892517	183.437296	298.940414	200.944149	0.000000	300.000000	200.000000	0.000000	7.843640	11.109280	2232.286072	2107.610755	2365.299917	-1397.701475				-505.000000	200.000000	0.000000	-0.181110	-0.178670	7.865400	800.529924	-261.645314	58.589030
857				900.000000	200.000000	0.000000	0.392350	0.630560	-1.173150	-87.823769	-65.725643	147.169212	298.969464	200.935829	0.000000	300.000000	200.000000	0.000000	7.752080	10.743040	2231.752014	2088.537354	2299.899920	-1385.494475				-505.000000	200.000000	0.000000	-0.181110	-1.072020	9.438480	167.519152	-925.988203	821.414523
858				900.000000	200.000000	0.000000	0.325090	0.664340	-1.477300	-106.850459	-72.804957	207.511812	299.027973	200.953019	0.000000	300.000000	200.000000	0.000000	7.324800	11.139800	2231.523132	2126.684155	2169.099924	-1361.080475				-505.000000	200.000000	0.000000	-0.724440	-1.072020	9.438480	-1453.904874	697.728781	-353.423984
859				900.000000	200.000000	0.000000	0.482030	0.596780	-1.390400	-77.378309	-94.546473	209.696051	299.066986	200.978728	0.000000	300.000000	200.000000	0.000000	6.989080	11.078760	2231.370544	2183.904357	2081.899927	-1318.355976				-505.000000	200.000000	0.000000	-0.543330	-1.786700	7.865400	-686.563994	688.262669	-354.116704
860				900.000000	200.000000	0.000000	0.403560	0.529220	-1.433850	-112.369686	-167.264219	144.653692	299.028272	200.935637	0.000000	300.000000	200.000000	0.000000	7.507920	10.804080	2232.209778	2088.537354	2169.099924	-1348.873476				-505.000000	200.000000	0.000000	1.448880	-0.178670	19.663499	-9.238242	821.657667	-470.238258
861				900.000000	200.000000	0.000000	0.280250	0.776940	-1.651100	-86.311527	-106.258601	149.831141	299.043543	200.862447	0.000000	300.000000	200.000000	0.000000	7.630000	10.468360	2233.659364	1926.413450	2136.399925	-1428.218974				-505.000000	200.000000	0.000000	1.086660	-1.429360	4.719240	261.334972	2448.597788	-236.419790
862				900.000000	200.000000	0.000000	0.302670	0.608040	-1.477300	-101.127832	-66.815731	168.928118	299.033321	200.944020	0.000000	300.000000	200.000000	0.000000	7.080640	9.919000	2232.591248	2107.610755	2158.199924	-1409.908474				-505.000000	200.000000	0.000000	1.811100	-0.357340	-2.359620	325.636593	1085.779690	117.004194
863				900.000000	200.000000	0.000000	0.414770	0.731900	-1.477300	-67.883566	-142.355588	164.107852	299.071966	200.952987	0.000000	300.000000	200.000000	0.000000	7.172200	10.224200	2231.599426	2126.684155	2070.999928	-1287.838477				-505.000000	200.000000	0.000000	2.535540	-2.501380	3.932700	543.852124	-157.157649	114.911544
864				900.000000	200.000000	0.000000	0.257830	0.765680	-1.911800	-34.778406	-13.905435	185.988798	299.057700	200.956867	0.000000	300.000000	200.000000	0.000000	7.385840	10.132640	2232.514954	2136.220856	2103.699926	-1379.390975				-505.000000	200.000000	0.000000	0.181110	-0.714680	13.371180	-1200.335611	374.061807	116.795477
865				900.000000	200.000000	0.000000	0.437190	0.641820	-1.998700	-132.441184	-87.068273	168.820171	298.974804	200.961041	0.000000	300.000000	200.000000	0.000000	7.141680	9.583280	2232.743836	2145.757556	2288.999920	-1385.494475				-505.000000	200.000000	0.000000	2.535540	0.178670	3.146160	-1031.281003	-156.411222	-0.033285
866				900.000000	200.000000	0.000000	0.414770	0.517960	-1.346950	-68.517512	-86.751145	161.499228	299.038203	200.982464	0.000000	300.000000	200.000000	0.000000	7.599480	11.322920	2232.591248	2193.441057	2147.299925	-1348.873476				-505.000000	200.000000	0.000000	1.267770	-0.357340	7.865400	-484.257419	-349.317037	-411.649228
867				900.000000	200.000000	0.000000	0.560500	0.563000	-1.738000	-95.211604	-61.992810	171.028779	299.057248	201.025706	0.000000	300.000000	200.000000	0.000000	7.294280	11.200840	2231.446838	2288.808060	2103.699926	-1348.873476				-505.000000	200.000000	0.000000	1.992210	1.250690	12.584640	-39.129979	-397.631458	294.748021
868				900.000000	200.000000	0.000000	0.549290	0.540480	-2.129050	-36.236152	-106.761235	175.838769	298.998392	200.970379	0.000000	300.000000	200.000000	0.000000	7.172200	11.200840	2230.912780	2164.830956	2234.499922	-1379.390975				-505.000000	200.000000	0.000000	-0.362220	0.357340	5.505780	-209.568898	3065.803114	-410.840597
869				900.000000	200.000000	0.000000	0.515660	0.585520	-1.433850	-69.845950	-100.956918	159.047876	298.984082	200.948681	0.000000	300.000000	200.000000	0.000000	7.660520	10.498880	2231.675720	2117.147455	2267.199921	-1385.494475				-505.000000	200.000000	0.000000	2.354430	-1.072020	-1.573080	-412.441782	124.166316	-471.158491
870				900.000000	200.000000	0.000000	0.313880	0.619300	-1.607650	-96.778658	-72.222103	156.878676	299.062037	200.944601	0.000000	300.000000	200.000000	0.000000	7.568960	10.407320	2231.217956	2107.610755	2092.799927	-1391.597975				-505.000000	200.000000	0.000000	0.543330	-1.429360	3.932700	261.272049	1951.941081	-177.632225
871				900.000000	200.000000	0.000000	0.425980	0.563000	-1.433850	-50.670672	-132.725685	161.529501	299.047479	200.991516	0.000000	300.000000	200.000000	0.000000	7.233240	10.651480	2231.446838	2212.514458	2125.499926	-1293.941977				-505.000000	200.000000	0.000000	0.000000	-2.680050	4.719240	1112.183735	-1197.608625	232.433027
872				900.000000	200.000000	0.000000	0.437190	0.630560	-1.477300	-68.036217	-97.685115	188.086980	299.032957	200.965741	0.000000	300.000000	200.000000	0.000000	7.355320	10.865120	2231.752014	2155.294256	2158.199924	-1318.355976				-505.000000	200.000000	0.000000	1.629990	-1.250690	-1.573080	155.826906	2951.972332	57.426795
873				900.000000	200.000000	0.000000	0.515660	0.619300	-0.869000	-67.869705	-71.086409	154.259972	298.964934	200.871433	0.000000	300.000000	200.000000	0.000000	7.630000	10.590440	2232.514954	1945.486851	2310.799919	-1318.355976				-505.000000	200.000000	0.000000	0.905550	-1.250690	7.078860	-1233.272962	1927.037445	-177.491645
874				900.000000	200.000000	0.000000	0.526870	0.529220	-1.303500	-72.029341	-20.484252	178.261185	299.057700	200.901335	0.000000	300.000000	200.000000	0.000000	7.599480	9.888480	2232.514954	2012.243752	2103.699926	-1379.390975				-505.000000	200.000000	0.000000	1.992210	0.536010	12.584640	728.336747	132.648572	235.325691
875				900.000000	200.000000	0.000000	0.392350	0.653080	-0.955900	-94.712384	-81.125596	173.696417	298.979267	200.952889	0.000000	300.000000	200.000000	0.000000	7.630000	10.376800	2231.828308	2126.684155	2278.099920	-1336.666476				-505.000000	200.000000	0.000000	2.716650	-0.714680	7.078860	-853.390991	-568.812342	-999.545241
876				900.000000	200.000000	0.000000	0.347510	0.461660	-1.738000	-75.261604	-78.551731	204.890432	299.057120	200.978828	0.000000	300.000000	200.000000	0.000000	7.385840	11.567080	2231.141662	2183.904357	2103.699926	-1306.148976				-505.000000	200.000000	0.000000	0.000000	0.714680	5.505780	854.397762	1320.475088	-293.042262
877				900.000000	200.000000	0.000000	0.347510	0.585520	-1.520750	-1.586965	-58.489894	127.896499	299.013623	200.914275	0.000000	300.000000	200.000000	0.000000	7.294280	11.200840	2232.209778	2040.853853	2201.799923	-1342.769976				-505.000000	200.000000	0.000000	0.181110	0.000000	4.719240	463.641547	117.132483	-469.967278
878				900.000000	200.000000	0.000000	0.493240	0.619300	-1.433850	-76.495950	-29.110083	195.247421	298.999350	200.909661	0.000000	300.000000	200.000000	0.000000	7.660520	11.322920	2233.049012	2031.317153	2234.499922	-1324.459476				-505.000000	200.000000	0.000000	3.622200	-0.178670	6.292320	-10.307936	1233.119360	-529.156222
879				900.000000	200.000000	0.000000	0.347510	0.619300	-1.129700	-96.283502	-68.985510	161.663155	298.989173	200.948486	0.000000	300.000000	200.000000	0.000000	7.660520	11.048240	2232.133484	2117.147455	2256.299921	-1440.425974				-505.000000	200.000000	0.000000	2.354430	-0.357340	4.719240	-1642.669131	1046.184956	-176.759766
880				900.000000	200.000000	0.000000	0.291460	0.720640	-1.607650	-52.400174	-56.100938	181.092750	299.003380	200.957456	0.000000	300.000000	200.000000	0.000000	7.874160	11.109280	2231.141662	2136.220856	2223.599922	-1391.597975				-505.000000	200.000000	0.000000	1.992210	0.893350	7.078860	517.886925	-259.836465	176.920708
881				900.000000	200.000000	0.000000	0.470820	0.608040	-1.086250	-72.578993	-175.423224	178.392555	299.086650	200.935861	0.000000	300.000000	200.000000	0.000000	7.660520	10.559920	2231.675720	2088.537354	2038.299929	-1379.390975				-505.000000	200.000000	0.000000	0.724440	-1.429360	11.798100	1420.061299	1270.667815	-236.390813
882				900.000000	200.000000	0.000000	0.269040	0.596780	-1.390400	-77.378309	-70.577635	137.626906	298.945693	200.965147	0.000000	300.000000	200.000000	0.000000	7.721560	10.285240	2233.125306	2155.294256	2354.399918	-1385.494475				-505.000000	200.000000	0.000000	1.629990	-1.072020	8.651940	978.168242	-106.841380	468.805043
883				900.000000	200.000000	0.000000	0.392350	0.608040	-1.173150	-116.894854	-70.791613	176.064190	299.032593	200.957555	0.000000	300.000000	200.000000	0.000000	7.568960	10.041080	2230.912780	2136.220856	2158.199924	-1318.355976				-505.000000	200.000000	0.000000	0.362220	-0.178670	19.663499	-240.870246	622.271445	176.033761
884				900.000000	200.000000	0.000000	0.425980	0.619300	-1.694550	-84.807096	-102.087414	166.401181	299.133330	200.981042	0.000000	300.000000	200.000000	0.000000	7.263760	11.078760	2226.106258	2183.904357	1929.299932	-1367.183975				-505.000000	200.000000	0.000000	-1.267770	-1.072020	14.157719	-1106.079329	328.417097	-470.868715
885				900.000000	200.000000	0.000000	0.369930	0.698120	-2.042150	-89.962462	-129.851827	185.809832	299.018741	200.943955	0.000000	300.000000	200.000000	0.000000	7.141680	9.705360	2232.743836	2107.610755	2190.899923	-1336.666476				-505.000000	200.000000	0.000000	1.992210	-0.714680	9.438480	-853.202221	3.064270	-0.837608
886				900.000000	200.000000	0.000000	0.336300	0.540480	-1.781450	-120.307173	-83.115665	183.288407	298.974348	200.931555	0.000000	300.000000	200.000000	0.000000	7.721560	11.109280	2231.752014	2079.000654	2288.999920	-1385.494475				-505.000000	200.000000	0.000000	2.173320	-2.680050	9.438480	-856.310758	-273.034710	-178.949529
887				900.000000	200.000000	0.000000	0.358720	0.551740	-0.912450	-94.820021	-115.242910	195.323952	299.004436	200.956443	0.000000	300.000000	200.000000	0.000000	7.538440	11.353440	2233.506776	2136.220856	2223.599922	-1385.494475				-505.000000	200.000000	0.000000	1.267770	-1.965370	11.798100	345.283317	840.080896	-941.872136
888				900.000000	200.000000	0.000000	0.313880	0.574260	-1.955250	-66.829277	-142.822415	144.788488	299.023623	200.986668	0.000000	300.000000	200.000000	0.000000	7.416360	11.231360	2232.743836	2202.977757	2179.999924	-1251.217477				-505.000000	200.000000	0.000000	1.448880	-0.178670	8.651940	-125.935168	169.257600	-352.750060
889				900.000000	200.000000	0.000000	0.470820	0.585520	-1.607650	-57.964416	-114.146682	161.503991	299.022788	200.966137	0.000000	300.000000	200.000000	0.000000	7.355320	11.048240	2230.836486	2155.294256	2179.999924	-1318.355976				-505.000000	200.000000	0.000000	-1.086660	-0.178670	7.865400	800.529924	2179.409646	-293.803118
890				900.000000	200.000000	0.000000	0.482030	0.675600	-1.260050	-102.141171	-109.865608	154.347171	298.998461	200.931842	0.000000	300.000000	200.000000	0.000000	7.660520	11.445000	2231.065368	2079.000654	2234.499922	-1483.150473				-505.000000	200.000000	0.000000	1.086660	0.714680	4.719240	275.254830	990.327707	529.288187
891				900.000000	200.000000	0.000000	0.313880	0.686860	-1.607650	-29.668053	-51.958224	132.844906	298.911116	200.952693	0.000000	300.000000	200.000000	0.000000	7.935200	10.529400	2232.286072	2126.684155	2430.699915	-1336.666476				-505.000000	200.000000	0.000000	2.535540	0.178670	-1.573080	821.397488	-1212.492722	-293.753779
892				900.000000	200.000000	0.000000	0.347510	0.551740	-1.173150	-74.987455	-104.406892	156.781004	299.067337	200.974088	0.000000	300.000000	200.000000	0.000000	7.141680	10.682000	2232.209778	2174.367657	2081.899927	-1336.666476				-505.000000	200.000000	0.000000	-0.362220	-1.072020	8.651940	-411.623780	-384.002782	527.708519
893				900.000000	200.000000	0.000000	0.414770	0.731900	-1.607650	-120.285501	-56.112874	154.469212	299.077103	200.952726	0.000000	300.000000	200.000000	0.000000	7.416360	11.170320	2232.209778	2126.684155	2060.099928	-1373.287475				-505.000000	200.000000	0.000000	-0.362220	-1.072020	14.157719	-1337.711333	8.482255	-1234.614441
894				900.000000	200.000000	0.000000	0.560500	0.517960	-1.520750	-80.759160	-67.260822	144.480631	298.969429	200.923041	0.000000	300.000000	200.000000	0.000000	7.843640	10.285240	2231.675720	2059.927254	2299.899920	-1287.838477				-505.000000	200.000000	0.000000	0.181110	0.357340	-1.573080	253.128801	520.813917	0.324627
895				900.000000	200.000000	0.000000	0.414770	0.686860	-1.651100	-77.959430	-116.864105	149.608004	299.028206	200.999790	0.000000	300.000000	200.000000	0.000000	7.599480	9.583280	2232.057190	2231.587858	2169.099924	-1330.562976				-505.000000	200.000000	0.000000	-0.362220	0.357340	7.865400	-556.828134	279.593681	-117.120104
896				900.000000	200.000000	0.000000	0.470820	0.506700	-1.173150	-68.801142	-139.880617	142.153407	299.087087	200.935413	0.000000	300.000000	200.000000	0.000000	7.538440	9.613800	2232.743836	2088.537354	2038.299929	-1367.183975				-505.000000	200.000000	0.000000	2.354430	-0.357340	-5.505780	-369.511111	1055.888500	-352.992062
897				900.000000	200.000000	0.000000	0.482030	0.596780	-1.477300	-57.365687	-119.795506	168.731829	299.018204	200.965840	0.000000	300.000000	200.000000	0.000000	7.080640	10.132640	2231.523132	2155.294256	2190.899923	-1306.148976				-505.000000	200.000000	0.000000	0.724440	-0.536010	8.651940	-495.005817	743.373491	-118.054826
898				900.000000	200.000000	0.000000	0.358720	0.664340	-2.042150	-103.415113	-83.796470	193.019010	299.023690	200.973788	0.000000	300.000000	200.000000	0.000000	7.782600	9.644320	2232.896424	2174.367657	2179.999924	-1403.804975				-505.000000	200.000000	0.000000	0.000000	-1.072020	19.663499	-179.110852	776.759383	-529.714235
899				900.000000	200.000000	0.000000	0.414770	0.495440	-1.694550	-69.804999	-121.889666	171.116925	298.965076	200.952466	0.000000	300.000000	200.000000	0.000000	7.172200	10.865120	2232.820130	2126.684155	2310.799919	-1342.769976				-505.000000	200.000000	0.000000	3.441090	-2.144040	9.438480	334.283226	313.102568	291.410512
900				900.000000	200.000000	0.000000	0.425980	0.517960	-1.303500	-92.595679	-107.517061	187.993875	299.067273	200.965609	0.000000	300.000000	200.000000	0.000000	7.385840	11.017720	2232.057190	2155.294256	2081.899927	-1367.183975				-505.000000	200.000000	0.000000	1.629990	0.893350	12.584640	-60.752623	2805.966649	176.949686
901				900.000000	200.000000	0.000000	0.482030	0.653080	-1.346950	-34.809559	-94.586881	163.964868	299.111132	201.012711	0.000000	300.000000	200.000000	0.000000	7.172200	11.109280	2231.828308	2260.197959	1983.799931	-1287.838477				-505.000000	200.000000	0.000000	3.259980	-1.786700	7.865400	124.148019	60.414372	-589.397363
902				900.000000	200.000000	0.000000	0.381140	0.585520	-1.607650	-94.149188	-69.925900	171.235540	298.993781	200.918830	0.000000	300.000000	200.000000	0.000000	7.263760	10.682000	2231.523132	2050.390553	2245.399921	-1483.150473				-505.000000	200.000000	0.000000	0.000000	1.786700	7.865400	224.558450	-935.454316	-350.769014
903				900.000000	200.000000	0.000000	0.425980	0.619300	-1.346950	-96.508573	-72.014863	204.955742	299.038038	200.931364	0.000000	300.000000	200.000000	0.000000	7.141680	10.651480	2232.209778	2079.000654	2147.299925	-1409.908474				-505.000000	200.000000	0.000000	0.905550	-1.072020	18.090419	-989.948711	60.607372	-177.322087
904				900.000000	200.000000	0.000000	0.470820	0.698120	-1.173150	-68.959527	-38.561218	164.018369	299.017936	200.978929	0.000000	300.000000	200.000000	0.000000	7.782600	10.315760	2230.912780	2183.904357	2190.899923	-1409.908474				-505.000000	200.000000	0.000000	1.267770	0.000000	18.876959	233.142160	-624.907022	-235.077816
905				900.000000	200.000000	0.000000	0.448400	0.585520	-1.564200	-78.022053	-92.999955	156.707898	299.042562	200.953084	0.000000	300.000000	200.000000	0.000000	7.446880	10.895640	2231.370544	2126.684155	2136.399925	-1397.701475				-505.000000	200.000000	0.000000	2.535540	-0.357340	11.798100	326.769210	1956.498204	-294.262452
906				900.000000	200.000000	0.000000	0.269040	0.585520	-1.477300	-102.055206	-116.090547	193.038616	298.979477	200.982599	0.000000	300.000000	200.000000	0.000000	7.721560	10.682000	2232.286072	2193.441057	2278.099920	-1403.804975				-505.000000	200.000000	0.000000	2.716650	-3.573400	14.157719	-446.725819	1810.729952	-179.840785
907				900.000000	200.000000	0.000000	0.302670	0.563000	-1.477300	-82.879928	-76.947671	168.886231	299.047674	200.914400	0.000000	300.000000	200.000000	0.000000	7.385840	10.620960	2231.904602	2040.853853	2125.499926	-1354.976975				-505.000000	200.000000	0.000000	0.362220	-1.429360	9.438480	-433.183500	499.404981	351.079152
908				900.000000	200.000000	0.000000	0.347510	0.529220	-1.694550	-100.578181	-43.130350	173.627682	299.032990	200.957162	0.000000	300.000000	200.000000	0.000000	7.446880	10.865120	2231.828308	2136.220856	2158.199924	-1379.390975				-505.000000	200.000000	0.000000	1.629990	1.429360	1.573080	-1187.359601	-100.123542	-57.518035
909				900.000000	200.000000	0.000000	0.425980	0.596780	-1.433850	-53.300142	-97.263895	176.018877	299.038466	200.965114	0.000000	300.000000	200.000000	0.000000	7.385840	10.926160	2233.201600	2155.294256	2147.299925	-1373.287475				-505.000000	200.000000	0.000000	2.354430	1.429360	14.944259	-954.657903	108.491361	1.168108
910				900.000000	200.000000	0.000000	0.414770	0.551740	-1.260050	-83.118544	-36.172262	161.530643	299.072220	200.944181	0.000000	300.000000	200.000000	0.000000	7.507920	11.017720	2232.209778	2107.610755	2070.999928	-1397.701475				-505.000000	200.000000	0.000000	2.716650	0.357340	6.292320	-93.689973	890.204165	-58.622315
911				900.000000	200.000000	0.000000	0.538080	0.484180	-1.173150	-93.851697	-152.782324	195.075305	299.033486	200.896879	0.000000	300.000000	200.000000	0.000000	8.148840	11.017720	2232.972718	2002.707052	2158.199924	-1403.804975				-505.000000	200.000000	0.000000	2.173320	1.072020	9.438480	65.623008	-803.314739	-351.621111
912				900.000000	200.000000	0.000000	0.336300	0.641820	-1.651100	-87.855238	-57.907041	161.695713	299.018875	200.939556	0.000000	300.000000	200.000000	0.000000	7.630000	10.468360	2233.049012	2098.074055	2190.899923	-1391.597975				-505.000000	200.000000	0.000000	2.354430	-0.536010	9.438480	-1421.470909	113.716346	-411.905719
913				900.000000	200.000000	0.000000	0.425980	0.720640	-1.520750	-84.474388	-107.315018	180.953387	299.081138	200.945053	0.000000	300.000000	200.000000	0.000000	7.446880	10.559920	2230.149840	2107.610755	2049.199928	-1281.734977				-505.000000	200.000000	0.000000	2.897760	-0.357340	7.865400	558.086598	612.612332	-470.523726
914				900.000000	200.000000	0.000000	0.313880	0.720640	-1.173150	-104.216925	-52.362309	188.298503	299.008706	200.982666	0.000000	300.000000	200.000000	0.000000	7.660520	10.956680	2232.133484	2193.441057	2212.699923	-1348.873476				-505.000000	200.000000	0.000000	4.165530	0.357340	9.438480	-209.254282	136.696699	0.005873
915				900.000000	200.000000	0.000000	0.437190	0.709380	-1.651100	-40.847285	-67.127661	173.702322	299.067209	200.944310	0.000000	300.000000	200.000000	0.000000	7.904680	10.529400	2231.904602	2107.610755	2081.899927	-1403.804975				-505.000000	200.000000	0.000000	1.629990	-1.786700	6.292320	-1149.953848	1751.378002	-236.802372
916				900.000000	200.000000	0.000000	0.347510	0.709380	-1.260050	-92.709050	-144.853834	154.517949	299.018137	200.983002	0.000000	300.000000	200.000000	0.000000	7.752080	10.651480	2231.370544	2193.441057	2190.899923	-1367.183975				-505.000000	200.000000	0.000000	0.181110	0.357340	6.292320	-1367.665994	645.919660	176.556923
917				900.000000	200.000000	0.000000	0.493240	0.540480	-1.911800	-92.298504	-53.995439	187.945138	298.999008	201.016776	0.000000	300.000000	200.000000	0.000000	7.965720	9.949520	2232.286072	2269.734659	2234.499922	-1342.769976				-505.000000	200.000000	0.000000	0.543330	-1.965370	13.371180	-1276.014863	1014.993913	-295.629096
918				900.000000	200.000000	0.000000	0.425980	0.596780	-1.433850	-69.382263	-112.461805	161.560917	298.998598	201.021467	0.000000	300.000000	200.000000	0.000000	7.141680	9.919000	2231.370544	2279.271359	2234.499922	-1354.976975				-505.000000	200.000000	0.000000	-0.362220	-2.322710	6.292320	323.220212	2137.066637	-472.128064
919				900.000000	200.000000	0.000000	0.269040	0.461660	-1.564200	-83.122608	-24.822271	185.694446	298.998769	200.944375	0.000000	300.000000	200.000000	0.000000	7.782600	9.766400	2231.752014	2107.610755	2234.499922	-1354.976975				-505.000000	200.000000	0.000000	2.354430	1.965370	-0.786540	582.125622	1846.829985	119.164979
920				900.000000	200.000000	0.000000	0.482030	0.563000	-1.390400	-106.913081	-59.084683	154.242453	299.003755	200.987006	0.000000	300.000000	200.000000	0.000000	7.843640	11.109280	2231.980896	2202.977757	2223.599922	-1379.390975				-505.000000	200.000000	0.000000	1.629990	-1.429360	14.157719	-316.989959	1346.203716	-530.183750
921				900.000000	200.000000	0.000000	0.347510	0.551740	-1.651100	-63.421021	-134.358218	142.323044	299.081546	200.961731	0.000000	300.000000	200.000000	0.000000	7.202720	11.048240	2231.141662	2145.757556	2049.199928	-1385.494475				-505.000000	200.000000	0.000000	2.173320	-1.429360	-1.573080	-202.432421	-527.724755	115.957869
922				900.000000	200.000000	0.000000	0.313880	0.720640	-1.173150	-96.175865	-62.494249	156.972922	298.974313	200.987141	0.000000	300.000000	200.000000	0.000000	7.477400	11.048240	2231.675720	2202.977757	2288.999920	-1403.804975				-505.000000	200.000000	0.000000	1.086660	1.786700	18.090419	-585.335561	1242.778472	-233.367749
923				900.000000	200.000000	0.000000	0.302670	0.641820	-1.260050	-115.593822	-92.347623	197.875455	299.028372	200.926997	0.000000	300.000000	200.000000	0.000000	7.752080	10.895640	2232.438660	2069.463954	2169.099924	-1379.390975				-505.000000	200.000000	0.000000	1.448880	-1.072020	-5.505780	-760.204404	-480.156761	-59.877356
924				900.000000	200.000000	0.000000	0.482030	0.630560	-1.390400	-108.151491	-13.490954	195.269506	298.998734	200.952954	0.000000	300.000000	200.000000	0.000000	7.599480	9.827440	2231.675720	2126.684155	2234.499922	-1391.597975				-505.000000	200.000000	0.000000	1.086660	0.357340	4.719240	601.080192	1122.897714	-469.700606
925				900.000000	200.000000	0.000000	0.291460	0.574260	-1.694550	-78.620782	-147.207580	193.004917	298.998871	200.931460	0.000000	300.000000	200.000000	0.000000	7.019600	10.437840	2231.980896	2079.000654	2234.499922	-1409.908474				-505.000000	200.000000	0.000000	1.992210	0.536010	6.292320	-430.326657	-656.800061	176.581593
926				900.000000	200.000000	0.000000	0.369930	0.675600	-1.694550	-66.406541	-114.977185	166.511607	298.974068	200.987377	0.000000	300.000000	200.000000	0.000000	7.660520	10.559920	2231.141662	2202.977757	2288.999920	-1416.011974				-505.000000	200.000000	0.000000	0.362220	-1.250690	-0.786540	-654.822184	509.108525	233.760512
927				900.000000	200.000000	0.000000	0.493240	0.585520	-1.303500	-65.690377	-34.297278	161.480764	298.988517	200.897800	0.000000	300.000000	200.000000	0.000000	7.446880	10.926160	2230.683898	2002.707052	2256.299921	-1440.425974				-505.000000	200.000000	0.000000	2.535540	0.178670	9.438480	822.278413	2621.587520	-587.474272
928				900.000000	200.000000	0.000000	0.369930	0.574260	-1.868350	-54.677658	-74.287791	192.923622	298.944900	200.953052	0.000000	300.000000	200.000000	0.000000	7.385840	10.193680	2231.446838	2126.684155	2354.399918	-1434.322474				-505.000000	200.000000	0.000000	0.181110	-0.357340	10.225020	-20.804642	1967.887601	645.831481
929				900.000000	200.000000	0.000000	0.403560	0.641820	-1.433850	-71.548046	-65.944820	188.132292	299.003210	200.944795	0.000000	300.000000	200.000000	0.000000	7.660520	9.674840	2230.760192	2107.610755	2223.599922	-1440.425974				-505.000000	200.000000	0.000000	-1.448880	-0.536010	15.730799	84.640501	3519.563386	117.095434
930				900.000000	200.000000	0.000000	0.224200	0.529220	-1.781450	-72.524498	-58.235507	149.658830	299.008062	201.000405	0.000000	300.000000	200.000000	0.000000	7.568960	10.987200	2230.683898	2231.587858	2212.699923	-1361.080475				-505.000000	200.000000	0.000000	0.905550	-1.608030	18.876959	-559.055746	-470.419084	-589.039451
931				900.000000	200.000000	0.000000	0.381140	0.641820	-1.564200	-87.765210	-140.889888	195.384500	299.042823	200.905823	0.000000	300.000000	200.000000	0.000000	7.111160	11.353440	2231.980896	2021.780453	2136.399925	-1373.287475				-505.000000	200.000000	0.000000	1.629990	-0.893350	3.932700	-1559.350017	693.057223	233.998206
932				900.000000	200.000000	0.000000	0.235410	0.731900	-1.738000	-88.256302	-109.397243	181.161290	299.008435	200.935925	0.000000	300.000000	200.000000	0.000000	8.057280	10.743040	2231.523132	2088.537354	2212.699923	-1416.011974				-505.000000	200.000000	0.000000	0.724440	-1.072020	-1.573080	-180.809778	222.797006	351.389290
933				900.000000	200.000000	0.000000	0.269040	0.596780	-1.129700	-97.210875	-50.556206	183.410448	299.008062	200.944827	0.000000	300.000000	200.000000	0.000000	7.233240	11.078760	2230.683898	2107.610755	2212.699923	-1403.804975				-505.000000	200.000000	0.000000	2.354430	-0.357340	8.651940	-1179.090507	1307.592839	-294.247963
934				900.000000	200.000000	0.000000	0.269040	0.653080	-1.477300	-51.026722	-121.156517	193.101447	299.067050	200.957293	0.000000	300.000000	200.000000	0.000000	7.385840	10.712520	2231.523132	2136.220856	2081.899927	-1409.908474				-505.000000	200.000000	0.000000	-0.362220	-1.250690	11.011560	-306.430331	11.467961	-764.831210
935				900.000000	200.000000	0.000000	0.425980	0.686860	-0.999350	-73.263687	-112.865890	156.825371	299.072283	200.944117	0.000000	300.000000	200.000000	0.000000	6.775440	10.651480	2232.362366	2107.610755	2070.999928	-1367.183975				-505.000000	200.000000	0.000000	0.724440	-1.072020	-1.573080	-644.073786	1018.217050	-177.307598
936				900.000000	200.000000	0.000000	0.392350	0.630560	-0.955900	-55.434456	-81.125596	166.446493	299.006397	200.903589	0.000000	300.000000	200.000000	0.000000	7.660520	10.315760	2226.945492	2012.243752	2212.699923	-1367.183975				-505.000000	200.000000	0.000000	-0.181110	-1.072020	14.157719	515.344697	130.093297	-1.002858
937				900.000000	200.000000	0.000000	0.414770	0.517960	-0.955900	-88.215035	-158.038400	149.450927	298.949928	200.918736	0.000000	300.000000	200.000000	0.000000	7.965720	10.407320	2231.752014	2050.390553	2343.499918	-1373.287475				-505.000000	200.000000	0.000000	1.448880	-0.536010	2.359620	546.834814	-752.761040	-705.553768
938				900.000000	200.000000	0.000000	0.369930	0.608040	-1.390400	-64.853032	-69.666315	180.906737	299.054922	201.023953	0.000000	300.000000	200.000000	0.000000	7.599480	10.346280	2225.953670	2279.271359	2103.699926	-1287.838477				-505.000000	200.000000	0.000000	0.362220	-0.357340	2.359620	-947.961889	1831.822892	-59.112192
939				900.000000	200.000000	0.000000	0.381140	0.596780	-1.651100	-37.443092	-64.819522	166.426691	298.959447	201.000166	0.000000	300.000000	200.000000	0.000000	7.385840	10.132640	2231.217956	2231.587858	2321.699919	-1409.908474				-505.000000	200.000000	0.000000	1.992210	-2.322710	5.505780	-255.922721	1597.636490	-119.851826
940				900.000000	200.000000	0.000000	0.302670	0.641820	-0.999350	-75.118434	-52.062315	190.646474	298.965040	200.948227	0.000000	300.000000	200.000000	0.000000	7.965720	10.895640	2232.743836	2117.147455	2310.799919	-1434.322474				-505.000000	200.000000	0.000000	0.181110	-0.178670	9.438480	-589.136253	-417.626105	117.304151
941				900.000000	200.000000	0.000000	0.482030	0.506700	-1.086250	-145.101188	-64.433513	173.467375	298.984221	200.880187	0.000000	300.000000	200.000000	0.000000	7.660520	9.613800	2231.980896	1964.560251	2267.199921	-1409.908474				-505.000000	200.000000	0.000000	-0.181110	0.536010	2.359620	-199.009269	1069.279745	176.755458
942				900.000000	200.000000	0.000000	0.291460	0.551740	-1.173150	-74.987455	-122.362632	190.574314	299.047870	200.986837	0.000000	300.000000	200.000000	0.000000	7.935200	11.261880	2232.362366	2202.977757	2125.499926	-1312.252476				-505.000000	200.000000	0.000000	2.897760	-1.250690	11.798100	-1580.343428	-186.539844	-177.651022
943				900.000000	200.000000	0.000000	0.112100	0.686860	-1.824900	-78.139487	-68.776730	195.705112	299.023189	200.965741	0.000000	300.000000	200.000000	0.000000	7.324800	11.200840	2231.752014	2155.294256	2179.999924	-1269.527977				-505.000000	200.000000	0.000000	0.362220	0.536010	4.719240	-198.820500	-424.106512	-704.449488
944				900.000000	200.000000	0.000000	0.437190	0.540480	-1.868350	-56.068718	-82.123528	144.629324	299.018036	200.966005	0.000000	300.000000	200.000000	0.000000	7.630000	11.078760	2231.141662	2155.294256	2190.899923	-1348.873476				-505.000000	200.000000	0.000000	2.354430	-1.072020	7.865400	51.577304	910.629243	-177.437997
945				900.000000	200.000000	0.000000	0.358720	0.698120	-1.694550	-117.746060	-58.789888	156.905524	299.003619	200.893127	0.000000	300.000000	200.000000	0.000000	7.538440	10.468360	2231.675720	1993.170352	2223.599922	-1422.115474				-505.000000	200.000000	0.000000	0.905550	-0.893350	4.719240	293.768937	1133.856680	351.544359
946				900.000000	200.000000	0.000000	0.246620	0.585520	-2.129050	-66.545647	-63.901465	149.687962	299.091504	200.944440	0.000000	300.000000	200.000000	0.000000	7.538440	10.559920	2231.599426	2107.610755	2027.399929	-1428.218974				-505.000000	200.000000	0.000000	1.992210	-1.072020	-7.865400	-528.761169	1345.185725	-353.641316
947				900.000000	200.000000	0.000000	0.369930	0.585520	-1.346950	-53.673801	-69.706724	178.476134	298.978849	200.953280	0.000000	300.000000	200.000000	0.000000	7.324800	10.559920	2230.912780	2126.684155	2278.099920	-1354.976975				-505.000000	200.000000	0.000000	3.259980	-2.144040	1.573080	-592.874021	729.235820	-119.783690
948				900.000000	200.000000	0.000000	0.425980	0.574260	-1.520750	-58.338074	-107.315018	144.672353	299.072220	200.927092	0.000000	300.000000	200.000000	0.000000	7.355320	10.834600	2232.209778	2069.463954	2070.999928	-1440.425974				-505.000000	200.000000	0.000000	0.362220	-1.429360	6.292320	145.644816	-1088.449401	-118.873638
949				900.000000	200.000000	0.000000	0.313880	0.472920	-1.173150	-94.315384	-57.428279	163.971523	298.974348	200.952921	0.000000	300.000000	200.000000	0.000000	7.599480	10.590440	2231.752014	2126.684155	2288.999920	-1367.183975				-505.000000	200.000000	0.000000	0.905550	-2.858720	7.865400	-56.535912	-327.399106	290.935124
950				900.000000	200.000000	0.000000	0.504450	0.630560	-1.216600	-75.807192	-90.565393	149.462737	298.950000	200.987039	0.000000	300.000000	200.000000	0.000000	7.355320	9.827440	2231.904602	2202.977757	2343.499918	-1434.322474				-505.000000	200.000000	0.000000	-0.362220	-0.714680	3.146160	-274.625598	-643.917811	293.071240
951				900.000000	200.000000	0.000000	0.571710	0.641820	-1.868350	-19.731295	-118.058882	175.909788	299.052461	200.991414	0.000000	300.000000	200.000000	0.000000	7.446880	10.102120	2231.675720	2212.514458	2114.599926	-1239.010478				-505.000000	200.000000	0.000000	0.181110	-0.714680	3.146160	-1085.337611	2107.175446	-588.133707
952				900.000000	200.000000	0.000000	0.392350	0.596780	-1.390400	-57.275658	-126.315240	183.282698	299.007960	200.949200	0.000000	300.000000	200.000000	0.000000	7.080640	11.292400	2230.455016	2117.147455	2212.699923	-1342.769976				-505.000000	200.000000	0.000000	2.354430	-0.893350	4.719240	-1559.287094	913.614949	292.684350
953				900.000000	200.000000	0.000000	0.403560	0.484180	-1.086250	-57.576897	-81.465998	166.298746	298.955062	200.944149	0.000000	300.000000	200.000000	0.000000	7.904680	10.987200	2232.286072	2107.610755	2332.599918	-1428.218974				-505.000000	200.000000	0.000000	1.992210	1.608030	7.078860	-17.947798	535.583579	1.366644
954				900.000000	200.000000	0.000000	0.515660	0.585520	-1.694550	-122.382928	-85.516557	178.325157	298.964722	200.961336	0.000000	300.000000	200.000000	0.000000	7.660520	10.834600	2232.057190	2145.757556	2310.799919	-1379.390975				-505.000000	200.000000	0.000000	-0.543330	-1.608030	7.865400	1408.935362	3074.522801	-353.947146
955				900.000000	200.000000	0.000000	0.448400	0.529220	-2.042150	-24.548220	-148.281131	202.439081	298.998426	201.000268	0.000000	300.000000	200.000000	0.000000	7.477400	11.445000	2230.989074	2231.587858	2234.499922	-1300.045476				-505.000000	200.000000	0.000000	-0.543330	-1.786700	9.438480	-686.438148	686.769816	57.091987
956				900.000000	200.000000	0.000000	0.291460	0.563000	-1.520750	-74.883882	-51.115785	161.668864	299.038006	200.918579	0.000000	300.000000	200.000000	0.000000	7.477400	10.437840	2232.133484	2050.390553	2147.299925	-1330.562976				-505.000000	200.000000	0.000000	0.181110	0.714680	9.438480	159.816367	-682.766119	118.151940
957				900.000000	200.000000	0.000000	0.437190	0.731900	-1.433850	-71.859082	-57.197764	212.277827	299.008774	200.931333	0.000000	300.000000	200.000000	0.000000	7.446880	10.376800	2232.286072	2079.000654	2212.699923	-1397.701475				-505.000000	200.000000	0.000000	1.629990	1.072020	8.651940	-1440.047940	290.868642	-586.554039
958				900.000000	200.000000	0.000000	0.515660	0.630560	-1.564200	-52.044124	-50.175993	183.186365	299.008367	200.897523	0.000000	300.000000	200.000000	0.000000	7.019600	10.010560	2231.370544	2002.707052	2212.699923	-1342.769976				-505.000000	200.000000	0.000000	0.000000	0.536010	7.078860	-661.895738	-6.717838	529.205561
959				900.000000	200.000000	0.000000	0.291460	0.675600	-1.129700	-25.616054	-5.885732	176.231543	299.091969	200.965312	0.000000	300.000000	200.000000	0.000000	7.446880	10.041080	2232.743836	2155.294256	2027.399929	-1348.873476				-505.000000	200.000000	0.000000	0.905550	-0.893350	4.719240	-1096.023086	1398.996695	-647.105318
960				900.000000	200.000000	0.000000	0.470820	0.720640	-2.085600	-56.915861	-93.438309	149.581352	299.047805	200.952726	0.000000	300.000000	200.000000	0.000000	7.752080	10.682000	2232.209778	2126.684155	2125.499926	-1391.597975				-505.000000	200.000000	0.000000	2.716650	-1.786700	11.798100	-338.801372	1945.539239	-1059.306686
961				900.000000	200.000000	0.000000	0.425980	0.574260	-1.346950	-126.507031	-41.619043	173.588274	299.028239	200.927124	0.000000	300.000000	200.000000	0.000000	7.294280	9.583280	2232.133484	2069.463954	2169.099924	-1324.459476				-505.000000	200.000000	0.000000	0.905550	0.178670	9.438480	127.382402	-461.461967	-176.135182
962				900.000000	200.000000	0.000000	0.403560	0.619300	-1.477300	-100.664145	-81.102321	159.195427	299.003891	200.909972	0.000000	300.000000	200.000000	0.000000	8.179360	10.895640	2232.286072	2031.317153	2223.599922	-1416.011974				-505.000000	200.000000	0.000000	1.086660	0.714680	3.932700	-651.336109	1521.354163	235.567693
963				900.000000	200.000000	0.000000	0.414770	0.619300	-1.173150	-80.246395	-31.187109	164.003134	298.993437	200.953345	0.000000	300.000000	200.000000	0.000000	7.507920	11.414480	2230.760192	2126.684155	2245.399921	-1397.701475				-505.000000	200.000000	0.000000	-0.181110	1.786700	3.146160	224.180911	-389.736762	-526.986821
964				900.000000	200.000000	0.000000	0.224200	0.653080	-1.303500	-74.969847	-53.614031	205.196202	298.993437	201.021746	0.000000	300.000000	200.000000	0.000000	7.263760	11.383960	2230.760192	2279.271359	2245.399921	-1452.632974				-505.000000	200.000000	0.000000	0.181110	-0.357340	8.651940	-252.562492	643.680380	175.878692
965				900.000000	200.000000	0.000000	0.369930	0.551740	-1.346950	-115.372814	-130.498363	183.264038	299.018439	200.939973	0.000000	300.000000	200.000000	0.000000	7.843640	10.865120	2232.057190	2098.074055	2190.899923	-1409.908474				-505.000000	200.000000	0.000000	0.181110	1.608030	15.730799	-712.151655	371.822528	-233.464863
966				900.000000	200.000000	0.000000	0.336300	0.653080	-1.520750	-91.277039	-47.896326	173.754485	299.032957	200.961468	0.000000	300.000000	200.000000	0.000000	7.507920	10.773560	2231.752014	2145.757556	2158.199924	-1379.390975				-505.000000	200.000000	0.000000	2.716650	-2.144040	11.011560	-1518.646958	-1367.964518	-237.228421
967				900.000000	200.000000	0.000000	0.246620	0.563000	-1.738000	-95.211604	-84.529021	161.715318	299.057506	200.918610	0.000000	300.000000	200.000000	0.000000	7.874160	10.559920	2232.057190	2050.390553	2103.699926	-1373.287475				-505.000000	200.000000	0.000000	0.362220	-1.250690	4.719240	-1233.461731	1829.583613	-353.680474
968				900.000000	200.000000	0.000000	0.291460	0.574260	-1.781450	-46.546569	-81.269154	156.860016	299.043150	200.995211	0.000000	300.000000	200.000000	0.000000	7.660520	10.590440	2232.743836	2222.051158	2136.399925	-1287.838477				-505.000000	200.000000	0.000000	-0.181110	-0.893350	-1.573080	872.345561	1073.011877	469.119489
969				900.000000	200.000000	0.000000	0.414770	0.653080	-1.694550	-67.333914	-56.032057	161.624889	299.067401	200.918485	0.000000	300.000000	200.000000	0.000000	7.477400	10.804080	2232.362366	2050.390553	2081.899927	-1287.838477				-505.000000	200.000000	0.000000	0.543330	-0.893350	3.932700	-1096.086009	891.381023	-412.099946
970				900.000000	200.000000	0.000000	0.414770	0.641820	-1.260050	-111.573292	-46.304202	161.614418	298.979791	200.931046	0.000000	300.000000	200.000000	0.000000	7.721560	10.285240	2232.972718	2079.000654	2278.099920	-1348.873476				-505.000000	200.000000	0.000000	2.354430	-0.536010	-0.786540	-264.128892	-1334.850191	-235.673423
971				900.000000	200.000000	0.000000	0.459610	0.563000	-0.782100	-86.180231	-78.991026	151.856020	299.067145	200.987107	0.000000	300.000000	200.000000	0.000000	7.080640	9.705360	2231.752014	2202.977757	2081.899927	-1342.769976				-505.000000	200.000000	0.000000	2.897760	-0.357340	8.651940	-947.458503	81.585876	-529.267824
972				900.000000	200.000000	0.000000	0.325090	0.675600	-1.477300	-66.181470	-77.870927	185.835343	299.101303	200.991414	0.000000	300.000000	200.000000	0.000000	7.355320	10.041080	2231.675720	2212.514458	2005.599930	-1306.148976				-505.000000	200.000000	0.000000	0.905550	0.536010	13.371180	-429.760348	1258.215997	-234.540165
973				900.000000	200.000000	0.000000	0.336300	0.608040	-1.694550	-24.962829	-47.734692	156.844977	299.022822	200.987478	0.000000	300.000000	200.000000	0.000000	7.538440	11.475520	2230.912780	2202.977757	2179.999924	-1373.287475				-505.000000	200.000000	0.000000	-0.181110	-0.893350	9.438480	-1327.277551	267.141863	-235.809695
974				900.000000	200.000000	0.000000	0.369930	0.596780	-1.607650	-69.562320	-74.530242	159.209325	299.013320	200.978661	0.000000	300.000000	200.000000	0.000000	7.752080	10.987200	2231.523132	2183.904357	2201.799923	-1373.287475				-505.000000	200.000000	0.000000	1.629990	-1.786700	13.371180	-1612.651547	1346.950142	-236.802372
975				900.000000	200.000000	0.000000	0.313880	0.664340	-1.173150	-58.288997	-123.285888	164.149543	298.959696	200.965741	0.000000	300.000000	200.000000	0.000000	7.721560	11.353440	2231.752014	2155.294256	2321.699919	-1464.839973				-505.000000	200.000000	0.000000	1.086660	0.178670	2.359620	-915.527924	594.856964	-587.358362
976				900.000000	200.000000	0.000000	0.358720	0.540480	-1.260050	-31.315338	-74.391883	188.084500	298.964297	200.966005	0.000000	300.000000	200.000000	0.000000	6.775440	11.200840	2231.141662	2155.294256	2310.799919	-1312.252476				-505.000000	200.000000	0.000000	0.543330	-0.714680	0.786540	188.449640	1424.646758	292.998796
977				900.000000	200.000000	0.000000	0.414770	0.698120	-1.781450	-45.466544	-111.676909	176.124737	299.062261	200.999926	0.000000	300.000000	200.000000	0.000000	7.141680	11.780720	2231.752014	2231.587858	2092.799927	-1409.908474				-505.000000	200.000000	0.000000	-0.362220	-0.357340	7.865400	-1294.969432	2533.283806	-470.262927
978				900.000000	200.000000	0.000000	0.302670	0.495440	-1.738000	-122.116906	-122.298950	135.088159	298.989208	200.910003	0.000000	300.000000	200.000000	0.000000	7.477400	11.139800	2232.209778	2031.317153	2256.299921	-1470.943473				-505.000000	200.000000	0.000000	0.905550	-1.965370	11.798100	461.099319	464.288805	-178.169876
979				900.000000	200.000000	0.000000	0.381140	0.506700	-1.303500	-44.813003	-115.802489	156.704277	298.998906	200.935701	0.000000	300.000000	200.000000	0.000000	7.782600	10.529400	2232.057190	2088.537354	2234.499922	-1342.769976				-505.000000	200.000000	0.000000	1.448880	-3.037390	-1.573080	-647.182322	1239.521202	114.489804
980				900.000000	200.000000	0.000000	0.437190	0.675600	-1.955250	-110.902458	-117.504501	204.996488	299.018842	200.973755	0.000000	300.000000	200.000000	0.000000	6.989080	10.743040	2232.972718	2174.367657	2190.899923	-1324.459476				-505.000000	200.000000	0.000000	-0.181110	-0.893350	3.932700	1451.866032	802.646877	-353.297892
981				900.000000	200.000000	0.000000	0.336300	0.653080	-1.433850	-79.125420	-129.032662	173.754485	299.067177	200.978527	0.000000	300.000000	200.000000	0.000000	7.416360	10.682000	2231.828308	2183.904357	2081.899927	-1379.390975				-505.000000	200.000000	0.000000	0.905550	-0.178670	9.438480	337.391762	996.808114	117.246195
982				900.000000	200.000000	0.000000	0.325090	0.653080	-0.869000	-82.560765	-53.106796	185.814399	298.950072	200.884429	0.000000	300.000000	200.000000	0.000000	7.263760	10.468360	2232.057190	1974.096951	2343.499918	-1416.011974				-505.000000	200.000000	0.000000	1.629990	-0.178670	1.573080	-10.685475	430.156487	-470.252746
983				900.000000	200.000000	0.000000	0.526870	0.495440	-1.520750	-101.789184	-96.271759	151.723508	298.979616	200.922662	0.000000	300.000000	200.000000	0.000000	7.599480	10.926160	2232.591248	2059.927254	2278.099920	-1403.804975				-505.000000	200.000000	0.000000	-0.543330	-0.178670	7.078860	1726.995016	291.299073	-352.590683
984				900.000000	200.000000	0.000000	0.381140	0.608040	-1.998700	-37.339519	-54.364314	171.256483	299.052623	200.918610	0.000000	300.000000	200.000000	0.000000	7.324800	11.322920	2232.057190	2050.390553	2114.599926	-1330.562976				-505.000000	200.000000	0.000000	1.448880	0.357340	13.371180	-1019.651679	1490.479115	0.223205
985				900.000000	200.000000	0.000000	0.392350	0.574260	-1.781450	-62.628690	-19.566195	163.984474	299.067273	200.901520	0.000000	300.000000	200.000000	0.000000	7.019600	11.139800	2232.057190	2012.243752	2081.899927	-1342.769976				-505.000000	200.000000	0.000000	-0.543330	-2.144040	7.078860	1028.990468	2279.849183	-178.223524
986				900.000000	200.000000	0.000000	0.470820	0.630560	-1.738000	-76.347363	-88.695607	190.461799	298.979407	201.004028	0.000000	300.000000	200.000000	0.000000	7.874160	11.017720	2232.133484	2241.124558	2278.099920	-1367.183975				-505.000000	200.000000	0.000000	-0.905550	-1.429360	2.359620	-86.301804	847.975592	-1.284019
987				900.000000	200.000000	0.000000	0.392350	0.551740	-1.651100	-83.523672	-75.413090	154.324890	299.077166	200.948389	0.000000	300.000000	200.000000	0.000000	8.057280	11.231360	2232.362366	2117.147455	2060.099928	-1409.908474				-505.000000	200.000000	0.000000	0.000000	-0.357340	-1.573080	441.515518	1194.622919	-59.083214
988				900.000000	200.000000	0.000000	0.302670	0.630560	-1.607650	-72.191790	-26.166746	185.816682	299.032891	200.952987	0.000000	300.000000	200.000000	0.000000	7.477400	11.017720	2231.599426	2126.684155	2158.199924	-1397.701475				-505.000000	200.000000	0.000000	2.716650	0.714680	7.078860	-419.452412	756.887731	-234.515495
989				900.000000	200.000000	0.000000	0.459610	0.720640	-1.042800	-87.999762	-139.540215	197.786168	299.071903	200.957325	0.000000	300.000000	200.000000	0.000000	7.477400	10.834600	2231.446838	2136.220856	2070.999928	-1403.804975	-538.723907	171.681033	0.000000	-505.000000	200.000000	0.000000	2.716650	-2.680050	22.023119	-623.671983	742.705629	-2.760699
990				900.000000	200.000000	0.000000	0.369930	0.653080	-1.520750	-71.174388	-140.468669	202.635565	298.994022	200.969881	0.000000	300.000000	200.000000	0.000000	7.904680	10.468360	2232.057190	2164.830956	2245.399921	-1416.011974				-505.000000	200.000000	0.000000	1.629990	-0.893350	2.359620	-1212.027858	-631.149998	-412.186879
991				900.000000	200.000000	0.000000	0.459610	0.709380	-1.651100	-64.970466	-27.523157	185.727395	299.067687	200.922473	0.000000	300.000000	200.000000	0.000000	7.660520	10.224200	2233.049012	2059.927254	2081.899927	-1391.597975				-505.000000	200.000000	0.000000	3.078870	-1.429360	7.865400	261.586664	601.653367	292.117721
992				900.000000	200.000000	0.000000	0.313880	0.686860	-1.738000	-142.377942	-77.166848	183.447768	299.077544	200.973622	0.000000	300.000000	200.000000	0.000000	7.233240	9.705360	2233.277894	2174.367657	2060.099928	-1257.320977				-505.000000	200.000000	0.000000	0.000000	-2.501380	11.798100	-961.126668	253.943618	-531.070698
993				900.000000	200.000000	0.000000	0.448400	0.619300	-1.042800	-84.131883	-154.276497	178.426254	299.086432	201.008749	0.000000	300.000000	200.000000	0.000000	7.294280	9.888480	2231.141662	2250.661259	2038.299929	-1312.252476				-505.000000	200.000000	0.000000	-0.181110	0.357340	13.371180	-208.939666	661.119753	411.562295
994				900.000000	200.000000	0.000000	0.448400	0.686860	-1.173150	-81.484804	-103.495572	147.163504	299.086807	200.918610	0.000000	300.000000	200.000000	0.000000	7.355320	9.857960	2232.057190	2050.390553	2038.299929	-1281.734977				-505.000000	200.000000	0.000000	-0.543330	1.072020	3.932700	875.894559	1885.124867	177.293109
995				900.000000	200.000000	0.000000	0.392350	0.517960	-1.607650	-104.972369	-75.453498	151.883815	298.998803	200.965708	0.000000	300.000000	200.000000	0.000000	7.691040	10.926160	2231.828308	2155.294256	2234.499922	-1446.529474				-505.000000	200.000000	0.000000	1.267770	-1.786700	14.944259	1630.322353	306.815161	115.691197
996				900.000000	200.000000	0.000000	0.403560	0.563000	-1.216600	-114.774085	-66.146863	147.094768	298.989139	200.935701	0.000000	300.000000	200.000000	0.000000	7.904680	10.865120	2232.057190	2088.537354	2256.299921	-1403.804975				-505.000000	200.000000	0.000000	1.992210	-1.250690	5.505780	-306.870793	1597.636490	-236.322676
997				900.000000	200.000000	0.000000	0.313880	0.675600	-1.651100	-14.094634	-112.709454	173.798656	298.998632	200.957325	0.000000	300.000000	200.000000	0.000000	7.813120	11.353440	2231.446838	2136.220856	2234.499922	-1367.183975				-505.000000	200.000000	0.000000	-0.543330	-1.429360	11.798100	609.349286	-1304.019573	-764.986279
998				900.000000	200.000000	0.000000	0.313880	0.731900	-1.129700	-67.523452	-133.458236	176.260675	299.037413	200.923419	0.000000	300.000000	200.000000	0.000000	7.355320	11.445000	2230.760192	2059.927254	2147.299925	-1391.597975				-505.000000	200.000000	0.000000	2.897760	-1.250690	3.146160	387.836449	-45.759146	174.813570
999				900.000000	200.000000	0.000000	0.403560	0.686860	-1.781450	-74.073943	-40.291702	142.390638	298.920218	200.961829	0.000000	300.000000	200.000000	0.000000	7.691040	10.529400	2230.912780	2145.757556	2408.899916	-1391.597975				-505.000000	200.000000	0.000000	-1.086660	0.357340	6.292320	-1599.297998	457.492403	-234.550346
1000				900.000000	200.000000	0.000000	0.437190	0.630560	-2.259400	-88.949124	-61.495972	173.629019	299.003755	200.931460	0.000000	300.000000	200.000000	0.000000	7.782600	10.682000	2231.980896	2079.000654	2223.599922	-1373.287475				-505.000000	200.000000	0.000000	1.267770	-3.573400	10.225020	16.223572	841.573749	-62.236677
1001				900.000000	200.000000	0.000000	0.392350	0.574260	-1.477300	-46.231470	-90.772633	195.310055	299.018406	201.021188	0.000000	300.000000	200.000000	0.000000	7.446880	11.017720	2231.980896	2279.271359	2190.899923	-1446.529474				-505.000000	200.000000	0.000000	1.811100	0.000000	7.865400	579.709241	-1045.043970	352.319704
1002				900.000000	200.000000	0.000000	0.257830	0.495440	-1.694550	-97.948711	-100.228967	137.544273	299.028372	200.995347	0.000000	300.000000	200.000000	0.000000	7.172200	10.743040	2232.438660	2222.051158	2169.099924	-1464.839973				-505.000000	200.000000	0.000000	-1.267770	0.178670	8.651940	-104.312525	-64.067940	-939.634599
1003				900.000000	200.000000	0.000000	0.437190	0.619300	-1.564200	-68.589932	-138.132057	178.437868	299.074763	200.878045	0.000000	300.000000	200.000000	0.000000	7.141680	10.682000	2226.564022	1955.023551	2060.099928	-1416.011974				-505.000000	200.000000	0.000000	2.716650	-2.322710	5.505780	-24.290717	1156.090606	-61.165682
1004				900.000000	200.000000	0.000000	0.347510	0.664340	-1.520750	-118.957064	-109.149593	147.247082	298.993919	200.978527	0.000000	300.000000	200.000000	0.000000	7.599480	10.193680	2231.828308	2183.904357	2245.399921	-1446.529474				-505.000000	200.000000	0.000000	0.905550	0.178670	-4.719240	126.249784	612.533768	58.841213
1005				900.000000	200.000000	0.000000	0.201780	0.574260	-1.129700	-74.015068	-118.710018	185.868845	299.003959	200.952628	0.000000	300.000000	200.000000	0.000000	6.958560	9.247560	2232.438660	2126.684155	2223.599922	-1379.390975				-505.000000	200.000000	0.000000	-1.811100	0.178670	3.932700	-104.690064	-291.852499	-58.429653
1006				900.000000	200.000000	0.000000	0.392350	0.675600	-1.216600	-86.014036	-55.553295	180.946341	298.989173	200.961303	0.000000	300.000000	200.000000	0.000000	7.141680	11.445000	2232.133484	2145.757556	2256.299921	-1269.527977				-505.000000	200.000000	0.000000	1.992210	-0.357340	-3.146160	209.757668	147.577100	-705.427676
1007				900.000000	200.000000	0.000000	0.425980	0.664340	-1.129700	-90.408224	-143.140484	159.214088	298.984221	200.969915	0.000000	300.000000	200.000000	0.000000	7.477400	11.017720	2231.980896	2164.830956	2267.199921	-1367.183975				-505.000000	200.000000	0.000000	1.086660	-1.250690	7.078860	-770.008954	1916.078479	351.190754
1008				900.000000	200.000000	0.000000	0.515660	0.630560	-1.607650	-104.356032	-110.927224	166.318744	299.028239	200.957031	0.000000	300.000000	200.000000	0.000000	7.263760	10.865120	2232.133484	2136.220856	2169.099924	-1416.011974				-505.000000	200.000000	0.000000	1.629990	-1.250690	16.517339	-537.621872	-777.155681	-823.734685
1009				900.000000	200.000000	0.000000	0.392350	0.686860	-1.651100	-69.918370	-45.017270	166.498852	298.989691	200.948000	0.000000	300.000000	200.000000	0.000000	7.172200	10.376800	2233.277894	2117.147455	2256.299921	-1385.494475				-505.000000	200.000000	0.000000	-1.448880	-0.536010	5.505780	-263.625506	2070.996849	352.071829
1010				900.000000	200.000000	0.000000	0.470820	0.698120	-1.173150	-64.938997	-134.814647	200.163270	299.052267	201.008714	0.000000	300.000000	200.000000	0.000000	7.080640	10.620960	2231.217956	2250.661259	2114.599926	-1373.287475				-505.000000	200.000000	0.000000	0.905550	0.536010	17.303879	612.898285	591.633828	-645.748856
1011				900.000000	200.000000	0.000000	0.358720	0.540480	-1.781450	-88.142932	-109.368770	185.674840	299.071934	200.944472	0.000000	300.000000	200.000000	0.000000	7.355320	10.865120	2231.523132	2107.610755	2070.999928	-1409.908474				-505.000000	200.000000	0.000000	1.267770	-0.893350	11.011560	-632.255693	973.397330	116.538987
1012				900.000000	200.000000	0.000000	0.403560	0.563000	-1.824900	-115.404284	-101.042933	183.239670	298.989346	200.931237	0.000000	300.000000	200.000000	0.000000	7.568960	10.834600	2232.514954	2079.000654	2256.299921	-1428.218974				-505.000000	200.000000	0.000000	0.543330	-0.893350	9.438480	-400.749536	-837.254058	57.852843
1013				900.000000	200.000000	0.000000	0.493240	0.619300	-0.999350	-120.271640	-100.437747	175.970140	298.959803	200.991278	0.000000	300.000000	200.000000	0.000000	7.599480	10.041080	2231.980896	2212.514458	2321.699919	-1409.908474				-505.000000	200.000000	0.000000	1.629990	0.357340	18.090419	23.069877	2137.891627	352.673308
1014				900.000000	200.000000	0.000000	0.358720	0.585520	-1.651100	-102.235263	-84.160146	176.078087	298.988759	200.965972	0.000000	300.000000	200.000000	0.000000	7.660520	10.956680	2231.217956	2155.294256	2256.299921	-1318.355976				-505.000000	200.000000	0.000000	0.181110	-0.178670	6.292320	-241.939940	1176.199689	117.304151
1015				900.000000	200.000000	0.000000	0.392350	0.765680	-1.433850	-78.509082	-126.274832	171.391475	299.047414	200.936021	0.000000	300.000000	200.000000	0.000000	7.538440	9.796920	2231.294250	2088.537354	2125.499926	-1403.804975				-505.000000	200.000000	0.000000	1.448880	0.536010	13.371180	149.319661	2285.899159	235.369158
1016				900.000000	200.000000	0.000000	0.459610	0.664340	-1.477300	-62.624626	-103.674340	168.817887	298.960016	200.935541	0.000000	300.000000	200.000000	0.000000	7.568960	11.231360	2232.438660	2088.537354	2321.699919	-1354.976975				-505.000000	200.000000	0.000000	3.078870	-1.429360	3.146160	145.393123	738.701933	350.861820
1017				900.000000	200.000000	0.000000	0.313880	0.664340	-1.477300	-62.624626	-77.409299	176.197844	298.998632	200.987242	0.000000	300.000000	200.000000	0.000000	7.599480	11.261880	2231.446838	2202.977757	2234.499922	-1318.355976				-505.000000	200.000000	0.000000	2.354430	-1.072020	3.932700	630.342697	384.081346	-59.949800
1018				900.000000	200.000000	0.000000	0.459610	0.653080	-1.781450	-79.485533	-88.193571	149.530135	299.047284	200.948973	0.000000	300.000000	200.000000	0.000000	7.355320	11.109280	2230.989074	2117.147455	2125.499926	-1348.873476				-505.000000	200.000000	0.000000	0.724440	2.322710	9.438480	488.750265	-317.932994	-291.574197
1019				900.000000	200.000000	0.000000	0.392350	0.563000	-1.086250	-98.556921	-81.004370	163.974002	298.988931	200.961533	0.000000	300.000000	200.000000	0.000000	7.141680	11.139800	2231.599426	2145.757556	2256.299921	-1367.183975				-505.000000	200.000000	0.000000	2.716650	-0.893350	7.865400	-169.243378	756.141305	-236.041516
1020				900.000000	200.000000	0.000000	0.347510	0.585520	-1.781450	-58.144473	-88.643263	180.909021	299.043052	200.944052	0.000000	300.000000	200.000000	0.000000	7.782600	10.620960	2232.514954	2107.610755	2136.399925	-1342.769976				-505.000000	200.000000	0.000000	1.992210	-1.965370	7.078860	344.905778	933.293600	467.928276
1021				900.000000	200.000000	0.000000	0.403560	0.574260	-1.346950	-90.322259	-71.091607	166.382521	299.052720	200.897155	0.000000	300.000000	200.000000	0.000000	7.874160	10.926160	2232.286072	2002.707052	2114.599926	-1318.355976				-505.000000	200.000000	0.000000	0.724440	-1.965370	14.157719	-1275.951939	-189.841545	-60.667190
1022				900.000000	200.000000	0.000000	0.403560	0.675600	-1.868350	-54.525007	-19.947005	130.331865	299.008605	201.004131	0.000000	300.000000	200.000000	0.000000	7.507920	11.170320	2231.904602	2241.124558	2212.699923	-1391.597975				-505.000000	200.000000	0.000000	0.181110	-0.536010	11.798100	547.589892	-817.575406	-118.011360
1023				900.000000	200.000000	0.000000	0.347510	0.619300	-1.216600	-52.147698	-109.432453	171.301796	299.013286	200.982968	0.000000	300.000000	200.000000	0.000000	7.630000	10.712520	2231.446838	2193.441057	2201.799923	-1416.011974				-505.000000	200.000000	0.000000	2.354430	-0.357340	14.157719	-252.122030	904.657832	58.216629
1024				900.000000	200.000000	0.000000	0.369930	0.765680	-0.869000	-73.903367	-105.613007	195.511303	298.988931	200.961533	0.000000	300.000000	200.000000	0.000000	7.630000	10.895640	2231.599426	2145.757556	2256.299921	-1373.287475				-505.000000	200.000000	0.000000	1.629990	-1.786700	6.292320	1050.550188	-1032.592152	-178.058274
1025				900.000000	200.000000	0.000000	0.470820	0.608040	-1.303500	-56.721943	-109.363572	171.163575	298.954348	200.991821	0.000000	300.000000	200.000000	0.000000	7.172200	9.919000	2230.760192	2212.514458	2332.599918	-1385.494475				-505.000000	200.000000	0.000000	0.724440	0.178670	1.573080	-1147.222851	87.241293	-763.561680
1026				900.000000	200.000000	0.000000	0.392350	0.517960	-1.955250	-93.270892	-54.866350	168.751435	299.004027	201.012365	0.000000	300.000000	200.000000	0.000000	7.263760	9.735880	2232.591248	2260.197959	2223.599922	-1416.011974				-505.000000	200.000000	0.000000	2.354430	-0.536010	14.157719	-31.301347	241.807795	-646.882113
1027				900.000000	200.000000	0.000000	0.369930	0.608040	-1.868350	-73.389249	-59.089882	149.581156	299.072252	200.974054	0.000000	300.000000	200.000000	0.000000	7.202720	9.980040	2232.286072	2174.367657	2070.999928	-1416.011974				-505.000000	200.000000	0.000000	2.535540	-1.250690	0.786540	1545.807698	641.248101	-60.133847
1028				900.000000	200.000000	0.000000	0.313880	0.630560	-1.346950	-88.003825	-82.596494	178.576089	298.970169	200.935189	0.000000	300.000000	200.000000	0.000000	7.233240	11.139800	2233.277894	2088.537354	2299.899920	-1342.769976				-505.000000	200.000000	0.000000	1.629990	0.893350	2.359620	54.245378	1357.400112	59.461489
1029				900.000000	200.000000	0.000000	0.392350	0.574260	-1.129700	-53.912416	-111.359781	185.671415	298.989208	200.944181	0.000000	300.000000	200.000000	0.000000	7.904680	11.017720	2232.209778	2107.610755	2256.299921	-1367.183975				-505.000000	200.000000	0.000000	1.811100	-1.429360	6.292320	261.460818	17.008941	-118.989548
1030				900.000000	200.000000	0.000000	0.347510	0.641820	-2.085600	-108.408031	-63.030553	168.913079	298.974594	200.978326	0.000000	300.000000	200.000000	0.000000	7.782600	11.139800	2232.286072	2183.904357	2288.999920	-1348.873476				-505.000000	200.000000	0.000000	-0.181110	-1.072020	9.438480	167.519152	267.141863	-294.723352
1031				900.000000	200.000000	0.000000	0.470820	0.574260	-1.173150	-70.039552	-119.616737	207.277061	299.036985	200.975154	0.000000	300.000000	200.000000	0.000000	7.172200	11.200840	2229.768370	2174.367657	2147.299925	-1342.769976				-505.000000	200.000000	0.000000	-1.267770	0.536010	2.359620	148.438736	-720.946565	-234.366300
1032				900.000000	200.000000	0.000000	0.347510	0.540480	-1.824900	-60.044234	-103.800764	171.228493	299.008571	200.944343	0.000000	300.000000	200.000000	0.000000	7.294280	11.170320	2231.828308	2107.610755	2212.699923	-1354.976975				-505.000000	200.000000	0.000000	0.543330	0.893350	7.865400	633.765850	1550.498927	-469.148467
1033				900.000000	200.000000	0.000000	0.325090	0.664340	-1.564200	-82.817306	-42.328320	166.547590	299.038367	200.905421	0.000000	300.000000	200.000000	0.000000	7.904680	10.437840	2232.972718	2021.780453	2147.299925	-1367.183975				-505.000000	200.000000	0.000000	0.181110	1.072020	8.651940	181.376087	908.820395	118.491056
1034				900.000000	200.000000	0.000000	0.392350	0.608040	-1.781450	-69.278690	-44.896044	190.522151	299.013455	200.957162	0.000000	300.000000	200.000000	0.000000	7.385840	10.163160	2231.828308	2136.220856	2201.799923	-1416.011974				-505.000000	200.000000	0.000000	1.448880	1.250690	4.719240	-387.207217	570.699754	-527.625894
1035				900.000000	200.000000	0.000000	0.246620	0.686860	-1.433850	-77.734359	-100.009790	171.469149	299.042791	200.987039	0.000000	300.000000	200.000000	0.000000	7.782600	10.865120	2231.904602	2202.977757	2136.399925	-1385.494475				-505.000000	200.000000	0.000000	2.354430	-1.608030	2.359620	-328.745129	915.854228	468.238414
1036				900.000000	200.000000	0.000000	0.414770	0.754420	-1.824900	-83.398427	-91.372621	159.309476	299.071871	200.940263	0.000000	300.000000	200.000000	0.000000	7.355320	10.590440	2231.370544	2098.074055	2070.999928	-1379.390975				-505.000000	200.000000	0.000000	0.724440	-2.858720	0.786540	-57.102221	485.697741	232.205514
1037				900.000000	200.000000	0.000000	0.381140	0.641820	-1.129700	5.157128	-70.370394	161.649258	298.998700	200.948713	0.000000	300.000000	200.000000	0.000000	7.721560	9.857960	2231.599426	2117.147455	2234.499922	-1422.115474				-505.000000	200.000000	0.000000	1.448880	0.714680	2.359620	-1114.725963	1500.929085	0.562321
1038				900.000000	200.000000	0.000000	0.269040	0.675600	-1.173150	-81.948491	-25.185948	183.483750	298.984012	200.944472	0.000000	300.000000	200.000000	0.000000	7.843640	11.445000	2231.523132	2107.610755	2267.199921	-1348.873476	-550.017241	252.636280	0.000000	-505.000000	200.000000	0.000000	1.992210	0.536010	20.450039	1076.413985	920.604351	0.349297
1039				900.000000	200.000000	0.000000	0.526870	0.529220	-1.738000	-92.582134	-116.333596	168.622544	298.998632	200.927409	0.000000	300.000000	200.000000	0.000000	7.111160	11.139800	2231.446838	2069.463954	2234.499922	-1318.355976				-505.000000	200.000000	0.000000	1.629990	-1.072020	11.011560	746.725008	-506.790681	645.037339
1040				900.000000	200.000000	0.000000	0.414770	0.472920	-1.738000	-62.736327	-71.189558	183.144282	299.042823	200.837459	0.000000	300.000000	200.000000	0.000000	7.599480	11.170320	2231.980896	1869.193249	2136.399925	-1312.252476				-505.000000	200.000000	0.000000	2.173320	1.786700	14.157719	225.061836	1180.756812	-879.639767
1041				900.000000	200.000000	0.000000	0.358720	0.540480	-1.433850	-31.495395	-94.494128	142.300958	298.994194	200.892822	0.000000	300.000000	200.000000	0.000000	7.691040	11.292400	2232.438660	1993.170352	2245.399921	-1379.390975				-505.000000	200.000000	0.000000	2.716650	0.893350	3.146160	-988.035716	97.769827	-58.113641
1042				900.000000	200.000000	0.000000	0.392350	0.596780	-1.260050	-61.161146	-50.446916	149.547457	299.028139	200.940038	0.000000	300.000000	200.000000	0.000000	7.630000	10.865120	2231.904602	2098.074055	2169.099924	-1354.976975				-505.000000	200.000000	0.000000	2.354430	0.893350	14.157719	55.189226	109.237788	59.403533
1043				900.000000	200.000000	0.000000	0.291460	0.563000	-1.520750	-78.904412	-56.181755	147.210904	299.111193	200.965642	0.000000	300.000000	200.000000	0.000000	7.599480	10.315760	2231.980896	2155.294256	1983.799931	-1348.873476				-505.000000	200.000000	0.000000	2.716650	-2.144040	7.078860	218.278455	889.457739	467.700763
1044				900.000000	200.000000	0.000000	0.414770	0.608040	-1.086250	-48.455812	-97.125536	171.221643	299.062422	200.957031	0.000000	300.000000	200.000000	0.000000	7.263760	10.315760	2232.133484	2136.220856	2092.799927	-1385.494475				-505.000000	200.000000	0.000000	1.086660	-0.714680	11.798100	884.226577	1911.599921	-118.253361
1045				900.000000	200.000000	0.000000	0.358720	0.574260	-1.520750	-110.604967	-104.545251	183.296596	299.018305	200.897370	0.000000	300.000000	200.000000	0.000000	7.691040	10.163160	2231.752014	2002.707052	2190.899923	-1422.115474				-505.000000	200.000000	0.000000	2.716650	-3.394730	13.371180	-899.241428	88.066283	172.793365
1046				900.000000	200.000000	0.000000	0.414770	0.709380	-1.738000	-101.245266	-157.311047	156.857928	298.964687	200.948551	0.000000	300.000000	200.000000	0.000000	7.660520	9.980040	2231.980896	2117.147455	2310.799919	-1403.804975				-505.000000	200.000000	0.000000	0.905550	-3.037390	16.517339	-529.919086	1520.370305	584.486059
1047				900.000000	200.000000	0.000000	0.414770	0.709380	-1.520750	-48.753303	-66.325631	176.135209	299.066954	201.047146	0.000000	300.000000	200.000000	0.000000	7.660520	9.705360	2231.294250	2336.491561	2081.899927	-1379.390975				-505.000000	200.000000	0.000000	1.992210	-0.714680	3.932700	-158.746672	1333.989328	-118.325805
1048				900.000000	200.000000	0.000000	0.358720	0.675600	-1.520750	-34.062242	-114.677191	171.342541	299.018339	201.016984	0.000000	300.000000	200.000000	0.000000	7.477400	11.017720	2231.828308	2269.734659	2190.899923	-1367.183975				-505.000000	200.000000	0.000000	2.354430	0.000000	3.146160	463.515700	1180.247816	234.788040
1049				900.000000	200.000000	0.000000	0.358720	0.675600	-1.651100	-110.587359	-114.555966	180.981182	298.935531	200.939877	0.000000	300.000000	200.000000	0.000000	7.477400	11.017720	2232.286072	2098.074055	2376.199917	-1452.632974				-505.000000	200.000000	0.000000	0.000000	-1.429360	3.932700	-86.175957	-534.012161	174.875833
1050				900.000000	200.000000	0.000000	0.470820	0.574260	-1.260050	-78.170640	-109.403980	187.999780	298.954848	200.965708	0.000000	300.000000	200.000000	0.000000	7.660520	11.078760	2231.828308	2155.294256	2332.599918	-1409.908474				-505.000000	200.000000	0.000000	2.354430	0.357340	6.292320	-1251.849992	-281.007970	-352.313831
1051				900.000000	200.000000	0.000000	0.470820	0.664340	-1.042800	-98.359256	-74.144233	163.986954	299.057796	200.969583	0.000000	300.000000	200.000000	0.000000	7.324800	11.780720	2232.743836	2164.830956	2103.699926	-1397.701475				-505.000000	200.000000	0.000000	1.448880	0.357340	-0.786540	21.559720	708.494747	-1233.402867
1052				900.000000	200.000000	0.000000	0.257830	0.551740	-1.520750	-51.224388	-49.730902	173.741534	299.081798	200.982834	0.000000	300.000000	200.000000	0.000000	7.355320	11.536560	2231.752014	2193.441057	2049.199928	-1391.597975				-505.000000	200.000000	0.000000	-0.543330	0.000000	7.078860	-2315.753729	2014.709168	-293.677027
1053				900.000000	200.000000	0.000000	0.414770	0.653080	-1.564200	-43.075690	-127.076862	183.311830	299.028372	200.969716	0.000000	300.000000	200.000000	0.000000	7.446880	10.743040	2232.438660	2164.830956	2169.099924	-1391.597975				-505.000000	200.000000	0.000000	0.362220	-1.429360	3.146160	-1360.214901	1831.076466	-882.546920
1054				900.000000	200.000000	0.000000	0.381140	0.563000	-1.520750	-78.904412	-80.138657	151.937315	298.970520	200.922063	0.000000	300.000000	200.000000	0.000000	7.752080	10.346280	2234.040834	2059.927254	2299.899920	-1336.666476				-505.000000	200.000000	0.000000	1.086660	-1.965370	4.719240	-2.730997	2713.737802	-1.952069
1055				900.000000	200.000000	0.000000	0.269040	0.596780	-1.433850	-61.341203	-55.339316	137.626906	299.042889	200.952759	0.000000	300.000000	200.000000	0.000000	7.446880	10.590440	2232.133484	2126.684155	2136.399925	-1330.562976				-505.000000	200.000000	0.000000	2.535540	-1.608030	4.719240	-1023.452371	770.085976	-236.705258
1056				900.000000	200.000000	0.000000	0.459610	0.596780	-1.651100	-73.627864	-103.512706	166.345396	299.047544	200.957260	0.000000	300.000000	200.000000	0.000000	7.172200	10.743040	2231.599426	2136.220856	2125.499926	-1367.183975				-505.000000	200.000000	0.000000	1.992210	-0.893350	-2.359620	61.570624	146.830674	-294.727659
1057				900.000000	200.000000	0.000000	0.403560	0.720640	-1.694550	-80.633914	-91.032219	149.651033	298.962061	200.929538	0.000000	300.000000	200.000000	0.000000	7.141680	11.322920	2226.335140	2069.463954	2310.799919	-1385.494475				-505.000000	200.000000	0.000000	1.448880	-1.250690	11.011560	-538.062334	-98.121694	703.626369
1058				900.000000	200.000000	0.000000	0.381140	0.517960	-1.216600	-60.341409	-29.761817	156.714748	298.955169	200.884248	0.000000	300.000000	200.000000	0.000000	7.630000	10.010560	2232.514954	1974.096951	2332.599918	-1379.390975				-505.000000	200.000000	0.000000	1.992210	-0.536010	0.000000	-1653.857991	-1313.678686	-294.388544
1059				900.000000	200.000000	0.000000	0.392350	0.517960	-1.564200	-108.947885	-116.021666	180.799736	298.993781	201.004303	0.000000	300.000000	200.000000	0.000000	7.660520	10.468360	2231.523132	2241.124558	2245.399921	-1367.183975				-505.000000	200.000000	0.000000	2.173320	-0.357340	8.651940	1137.229531	-1200.278335	-352.977573
1060				900.000000	200.000000	0.000000	0.448400	0.563000	-1.477300	-34.633566	-93.080772	161.506274	299.164998	200.999721	0.000000	300.000000	200.000000	0.000000	7.080640	11.353440	2232.209778	2231.587858	1863.899935	-1367.183975				-505.000000	200.000000	0.000000	0.724440	-0.357340	14.157719	-599.570035	870.718514	-117.885268
1061				900.000000	200.000000	0.000000	0.459610	0.574260	-1.738000	-14.337313	-88.233979	154.276152	299.032759	200.841991	0.000000	300.000000	200.000000	0.000000	7.416360	11.353440	2231.294250	1878.729949	2158.199924	-1330.562976				-505.000000	200.000000	0.000000	1.267770	-1.072020	4.719240	-527.754398	846.798734	-236.095163
1062				900.000000	200.000000	0.000000	0.470820	0.776940	-1.998700	-106.774291	-83.387186	197.826913	298.988966	200.987141	0.000000	300.000000	200.000000	0.000000	7.355320	11.261880	2231.675720	2202.977757	2256.299921	-1422.115474				-505.000000	200.000000	0.000000	0.000000	0.178670	11.798100	590.835179	1314.503677	-352.295034
1063				900.000000	200.000000	0.000000	0.414770	0.585520	-1.520750	-86.018099	-91.655481	166.381379	298.988862	200.961599	0.000000	300.000000	200.000000	0.000000	7.446880	10.559920	2231.446838	2145.757556	2256.299921	-1385.494475				-505.000000	200.000000	0.000000	2.716650	-0.714680	-2.359620	-622.514066	765.844848	-470.848353
1064				900.000000	200.000000	0.000000	0.403560	0.641820	-1.564200	-79.724149	-116.483294	195.361273	299.023189	201.025566	0.000000	300.000000	200.000000	0.000000	7.660520	10.651480	2231.752014	2288.808060	2179.999924	-1324.459476				-505.000000	200.000000	0.000000	1.629990	-3.037390	15.730799	280.730004	1477.280870	231.963512
1065				900.000000	200.000000	0.000000	0.403560	0.675600	-1.607650	-54.254922	-50.585276	176.115407	298.979198	200.952954	0.000000	300.000000	200.000000	0.000000	7.263760	10.559920	2231.675720	2126.684155	2278.099920	-1367.183975				-505.000000	200.000000	0.000000	0.000000	-1.072020	11.798100	-643.004091	784.223647	-529.714235
1066				900.000000	200.000000	0.000000	0.437190	0.686860	-1.824900	-70.098427	-72.031997	183.320019	298.935385	200.969915	0.000000	300.000000	200.000000	0.000000	7.874160	10.590440	2231.980896	2164.830956	2376.199917	-1397.701475				-505.000000	200.000000	0.000000	-1.086660	-1.429360	7.865400	145.770663	-1267.410545	-471.222319
1067				900.000000	200.000000	0.000000	0.425980	0.630560	-1.129700	-127.984057	-67.150935	176.050293	298.999077	200.905638	0.000000	300.000000	200.000000	0.000000	7.172200	10.224200	2232.438660	2021.780453	2234.499922	-1361.080475				-505.000000	200.000000	0.000000	1.086660	-0.357340	10.225020	789.907372	985.102722	234.550346
1068				900.000000	200.000000	0.000000	0.448400	0.675600	-1.216600	-126.219338	-169.312773	197.755894	299.052331	200.991550	0.000000	300.000000	200.000000	0.000000	7.599480	10.407320	2231.370544	2212.514458	2114.599926	-1391.597975				-505.000000	200.000000	0.000000	0.905550	-1.072020	-2.359620	-180.872701	1140.574518	645.095294
1069				900.000000	200.000000	0.000000	0.358720	0.686860	-1.260050	-69.513242	-160.513372	161.714373	299.071807	201.008714	0.000000	300.000000	200.000000	0.000000	7.568960	10.865120	2231.217956	2250.661259	2070.999928	-1379.390975				-505.000000	200.000000	0.000000	0.362220	1.965370	18.876959	-574.461317	1020.727893	-409.372532
1070				900.000000	200.000000	0.000000	0.381140	0.743160	-1.042800	-46.867086	-85.649121	202.707726	298.979267	200.901612	0.000000	300.000000	200.000000	0.000000	7.752080	11.261880	2231.828308	2012.243752	2278.099920	-1397.701475				-505.000000	200.000000	0.000000	-0.181110	-0.536010	11.798100	-1073.834134	2386.022701	-764.167467
1071				900.000000	200.000000	0.000000	0.459610	0.529220	-1.129700	-112.054587	-109.063578	163.872905	298.930684	200.978293	0.000000	300.000000	200.000000	0.000000	7.904680	11.200840	2232.362366	2183.904357	2387.099916	-1342.769976				-505.000000	200.000000	0.000000	1.448880	-0.893350	11.011560	-284.807687	167.018321	-0.963700
1072				900.000000	200.000000	0.000000	0.470820	0.574260	-2.085600	-62.943789	-57.976519	192.819100	298.970028	200.935317	0.000000	300.000000	200.000000	0.000000	7.080640	11.719680	2232.972718	2088.537354	2299.899920	-1348.873476				-505.000000	200.000000	0.000000	1.086660	0.714680	13.371180	-882.213034	982.117016	118.079496
1073				900.000000	200.000000	0.000000	0.437190	0.540480	-1.738000	-120.262159	-143.036393	163.906604	299.008333	201.042872	0.000000	300.000000	200.000000	0.000000	7.385840	11.475520	2231.294250	2326.954861	2212.699923	-1367.183975				-505.000000	200.000000	0.000000	-0.724440	0.893350	7.865400	-987.658177	1759.781693	118.393942
1074				900.000000	200.000000	0.000000	0.291460	0.709380	-1.173150	-92.619021	-71.702933	178.672618	298.979302	200.961402	0.000000	300.000000	200.000000	0.000000	7.721560	11.261880	2231.904602	2145.757556	2278.099920	-1409.908474				-505.000000	200.000000	0.000000	0.181110	-1.608030	1.573080	-1371.152069	650.398218	527.156379
1075				900.000000	200.000000	0.000000	0.381140	0.653080	-1.651100	-75.329961	-95.215342	164.069390	298.994057	200.858764	0.000000	300.000000	200.000000	0.000000	7.507920	10.529400	2232.133484	1916.876750	2245.399921	-1354.976975				-505.000000	200.000000	0.000000	-0.181110	-1.072020	7.865400	630.657313	1726.904796	-412.211549
1076				900.000000	200.000000	0.000000	0.403560	0.608040	-1.390400	-72.894092	-35.589409	178.462237	299.130935	200.918422	0.000000	300.000000	200.000000	0.000000	7.507920	10.041080	2232.514954	2050.390553	1940.199932	-1354.976975				-505.000000	200.000000	0.000000	0.000000	-0.357340	7.865400	558.086598	-7.464264	-411.547806
1077				900.000000	200.000000	0.000000	0.515660	0.506700	-1.173150	-88.903793	-96.133399	180.661515	299.067114	200.970047	0.000000	300.000000	200.000000	0.000000	7.782600	10.254720	2231.675720	2164.830956	2081.899927	-1391.597975				-505.000000	200.000000	0.000000	1.811100	-0.357340	11.011560	-1063.085736	807.950426	410.724687
1078				900.000000	200.000000	0.000000	0.425980	0.630560	-1.346950	-59.860114	-158.136352	168.821313	299.091659	200.884460	0.000000	300.000000	200.000000	0.000000	7.782600	10.926160	2231.980896	1974.096951	2027.399929	-1287.838477				-505.000000	200.000000	0.000000	1.629990	-0.714680	3.146160	-506.257601	693.803649	-118.296828
1079				900.000000	200.000000	0.000000	0.437190	0.608040	-1.738000	-89.336327	-61.980874	154.330795	299.043052	200.931237	0.000000	300.000000	200.000000	0.000000	7.538440	10.651480	2232.514954	2079.000654	2136.399925	-1397.701475				-505.000000	200.000000	0.000000	0.724440	-1.072020	5.505780	-1222.587486	348.649175	116.412895
1080				900.000000	200.000000	0.000000	0.201780	0.641820	-0.869000	-83.024452	-103.754559	171.473716	298.969394	200.935893	0.000000	300.000000	200.000000	0.000000	7.446880	9.827440	2231.599426	2088.537354	2299.899920	-1348.873476				-505.000000	200.000000	0.000000	0.724440	-0.536010	8.651940	315.706196	1008.513506	293.153865
1081				900.000000	200.000000	0.000000	0.381140	0.574260	-1.564200	-70.444679	-49.702429	151.947787	299.028173	200.948551	0.000000	300.000000	200.000000	0.000000	7.446880	11.445000	2231.980896	2117.147455	2169.099924	-1409.908474				-505.000000	200.000000	0.000000	0.362220	0.714680	13.371180	-534.765029	1688.802915	-410.559437
1082				900.000000	200.000000	0.000000	0.358720	0.720640	-1.955250	-84.924530	-43.349527	178.613409	299.008469	200.974354	0.000000	300.000000	200.000000	0.000000	7.446880	10.071600	2231.599426	2174.367657	2212.699923	-1397.701475				-505.000000	200.000000	0.000000	2.716650	-0.178670	3.932700	1379.295317	627.303430	469.565899
1083				900.000000	200.000000	0.000000	0.493240	0.619300	-1.303500	-88.422498	-49.495188	161.512179	299.003959	200.931269	0.000000	300.000000	200.000000	0.000000	7.721560	10.926160	2232.438660	2079.000654	2223.599922	-1354.976975				-505.000000	200.000000	0.000000	0.724440	-0.536010	11.798100	-958.018132	2066.087859	469.386161
1084				900.000000	200.000000	0.000000	0.482030	0.630560	-1.086250	-79.692680	-79.631423	173.582565	299.047414	200.987309	0.000000	300.000000	200.000000	0.000000	7.660520	10.956680	2231.294250	2202.977757	2125.499926	-1409.908474				-505.000000	200.000000	0.000000	-0.543330	0.357340	11.011560	-556.576441	-242.713088	-352.082010
1085				900.000000	200.000000	0.000000	0.358720	0.641820	-1.433850	-71.548046	-8.372639	192.998067	299.023156	200.961501	0.000000	300.000000	200.000000	0.000000	7.568960	10.773560	2231.675720	2145.757556	2179.999924	-1373.287475				-505.000000	200.000000	0.000000	-0.362220	-0.893350	3.146160	-169.620917	1344.632298	410.389879
1086				900.000000	200.000000	0.000000	0.381140	0.630560	-1.086250	-47.528438	-90.674682	166.458107	298.978988	201.008714	0.000000	300.000000	200.000000	0.000000	7.691040	10.498880	2231.217956	2250.661259	2278.099920	-1446.529474				-505.000000	200.000000	0.000000	0.905550	-2.144040	10.225020	681.794155	-992.488422	-119.595335
1087				900.000000	200.000000	0.000000	0.414770	0.641820	-1.564200	-131.991042	-96.681042	173.662718	298.998734	200.910221	0.000000	300.000000	200.000000	0.000000	7.385840	10.590440	2231.675720	2031.317153	2234.499922	-1330.562976				-505.000000	200.000000	0.000000	0.543330	-0.893350	18.090419	179.022629	745.375340	-470.844045
1088				900.000000	200.000000	0.000000	0.470820	0.574260	-1.173150	-74.060082	-58.825098	166.312839	298.999487	200.935157	0.000000	300.000000	200.000000	0.000000	7.599480	10.620960	2233.354188	2088.537354	2234.499922	-1330.562976				-505.000000	200.000000	0.000000	2.173320	0.714680	1.573080	-535.708876	1457.839649	117.992563
1089				900.000000	200.000000	0.000000	0.414770	0.506700	-0.999350	-80.682676	-56.678593	190.404677	299.042987	200.965477	0.000000	300.000000	200.000000	0.000000	7.294280	10.529400	2232.362366	2155.294256	2136.399925	-1440.425974				-505.000000	200.000000	0.000000	2.716650	0.536010	0.786540	379.944894	-32.560901	-410.917349
1090				900.000000	200.000000	0.000000	0.459610	0.619300	-0.999350	-63.984217	-109.184804	188.053281	298.998392	200.957555	0.000000	300.000000	200.000000	0.000000	7.416360	9.827440	2230.912780	2136.220856	2234.499922	-1385.494475				-505.000000	200.000000	0.000000	0.905550	1.429360	10.225020	87.308575	1526.341717	-527.412869
1091				900.000000	200.000000	0.000000	0.358720	0.641820	-1.781450	-63.867099	-129.632650	161.672485	299.003687	200.931524	0.000000	300.000000	200.000000	0.000000	7.355320	9.674840	2231.828308	2079.000654	2223.599922	-1422.115474				-505.000000	200.000000	0.000000	0.543330	-0.893350	9.438480	-169.117532	-572.114043	469.061534
1092				900.000000	200.000000	0.000000	0.313880	0.585520	-1.303500	-53.628786	-123.164662	154.437600	299.008232	200.948940	0.000000	300.000000	200.000000	0.000000	7.355320	9.705360	2231.065368	2117.147455	2212.699923	-1409.908474				-505.000000	200.000000	0.000000	-0.181110	-1.786700	-3.146160	818.163106	279.084686	468.271700
1093				900.000000	200.000000	0.000000	0.493240	0.788200	-1.564200	-41.531979	-79.648557	159.259596	299.033023	201.081043	0.000000	300.000000	200.000000	0.000000	7.263760	11.200840	2231.904602	2412.785163	2158.199924	-1446.529474				-505.000000	200.000000	0.000000	-0.724440	-0.714680	12.584640	-1547.846540	429.603061	410.588415
1094				900.000000	200.000000	0.000000	0.369930	0.630560	-1.651100	-68.216274	-59.291924	168.879380	299.116530	200.999312	0.000000	300.000000	200.000000	0.000000	7.202720	11.445000	2233.125306	2231.587858	1972.899931	-1403.804975				-505.000000	200.000000	0.000000	-0.543330	-1.429360	5.505780	-317.682115	-104.918096	-295.033490
1095				900.000000	200.000000	0.000000	0.381140	0.461660	-1.564200	-71.061017	-85.164219	154.252729	298.998837	200.982766	0.000000	300.000000	200.000000	0.000000	7.691040	10.987200	2231.904602	2193.441057	2234.499922	-1458.736474				-505.000000	200.000000	0.000000	1.448880	0.178670	6.292320	-915.213308	1762.336967	-411.155043
1096				900.000000	200.000000	0.000000	0.470820	0.574260	-0.825550	-61.638377	-64.214336	192.819100	298.984186	201.021223	0.000000	300.000000	200.000000	0.000000	7.904680	10.895640	2231.904602	2279.271359	2267.199921	-1391.597975				-505.000000	200.000000	0.000000	-0.905550	1.250690	11.798100	887.335113	-354.111591	529.956237
1097				900.000000	200.000000	0.000000	0.425980	0.596780	-1.564200	-81.578896	-117.406550	178.428538	298.979128	200.961566	0.000000	300.000000	200.000000	0.000000	7.721560	10.407320	2231.523132	2145.757556	2278.099920	-1434.322474				-505.000000	200.000000	0.000000	1.448880	-3.037390	9.438480	627.674624	1494.211247	173.233902
1098				900.000000	200.000000	0.000000	0.201780	0.608040	-1.260050	-80.800110	-62.863123	171.442300	299.023222	200.987073	0.000000	300.000000	200.000000	0.000000	7.111160	10.804080	2231.828308	2202.977757	2179.999924	-1403.804975				-505.000000	200.000000	0.000000	1.811100	-1.786700	10.225020	-802.191226	-517.003220	468.112323
1099				900.000000	200.000000	0.000000	0.414770	0.653080	-1.390400	-91.141996	-96.842676	190.540811	299.045488	200.972174	0.000000	300.000000	200.000000	0.000000	7.446880	10.865120	2226.792904	2164.830956	2125.499926	-1434.322474				-505.000000	200.000000	0.000000	-0.181110	-3.037390	4.719240	-878.310940	-1054.079652	-237.844389
1100				900.000000	200.000000	0.000000	0.381140	0.675600	-1.694550	-82.488662	-24.251354	166.499994	299.023256	200.893036	0.000000	300.000000	200.000000	0.000000	7.080640	9.430680	2231.904602	1993.170352	2179.999924	-1373.287475				-505.000000	200.000000	0.000000	1.448880	-1.608030	4.719240	-96.924356	968.409776	-295.362424
1101				900.000000	200.000000	0.000000	0.313880	0.686860	-1.520750	-101.947569	-92.566800	168.989807	298.955562	200.973588	0.000000	300.000000	200.000000	0.000000	7.691040	9.705360	2233.354188	2174.367657	2332.599918	-1403.804975				-505.000000	200.000000	0.000000	1.629990	-0.714680	-4.719240	72.193176	303.557891	-470.761420
1102				900.000000	200.000000	0.000000	0.291460	0.540480	-1.216600	-83.537217	-112.190284	185.744522	299.082394	200.956573	0.000000	300.000000	200.000000	0.000000	7.202720	10.041080	2233.201600	2136.220856	2049.199928	-1348.873476				-505.000000	200.000000	0.000000	0.000000	-0.893350	18.090419	-515.873382	115.402199	234.128605
1103				900.000000	200.000000	0.000000	0.403560	0.608040	-1.346950	-68.828548	-106.553397	178.462237	299.003959	200.931269	0.000000	300.000000	200.000000	0.000000	7.111160	10.071600	2232.438660	2079.000654	2223.599922	-1336.666476				-505.000000	200.000000	0.000000	1.086660	-1.250690	17.303879	-190.110943	1508.664914	-529.970726
1104				900.000000	200.000000	0.000000	0.358720	0.517960	-1.651100	-84.914732	-109.489996	183.244237	298.984672	200.965213	0.000000	300.000000	200.000000	0.000000	7.446880	11.200840	2232.972718	2155.294256	2267.199921	-1348.873476				-505.000000	200.000000	0.000000	1.811100	-0.357340	6.292320	-716.015269	1475.279022	-470.436793
1105				900.000000	200.000000	0.000000	0.325090	0.596780	-1.433850	-89.484914	-88.043275	197.810340	299.008469	200.987174	0.000000	300.000000	200.000000	0.000000	7.660520	10.926160	2231.599426	2202.977757	2212.699923	-1434.322474				-505.000000	200.000000	0.000000	2.354430	0.000000	11.011560	232.512929	907.643537	-293.908848
1106				900.000000	200.000000	0.000000	0.482030	0.551740	-0.999350	-115.012701	-99.976119	149.412661	299.013825	200.973888	0.000000	300.000000	200.000000	0.000000	7.630000	10.895640	2232.667542	2174.367657	2201.799923	-1330.562976				-505.000000	200.000000	0.000000	1.267770	0.178670	-2.359620	-452.641456	720.946565	-763.605146
1107				900.000000	200.000000	0.000000	0.392350	0.540480	-1.477300	-27.519879	-75.574724	159.133738	298.998152	201.004818	0.000000	300.000000	200.000000	0.000000	7.233240	11.017720	2230.378722	2241.124558	2234.499922	-1354.976975				-505.000000	200.000000	0.000000	0.543330	-2.680050	16.517339	186.599568	1542.288236	291.133659
1108				900.000000	200.000000	0.000000	0.425980	0.472920	-1.520750	-154.983451	-66.787259	175.903688	298.984603	200.969550	0.000000	300.000000	200.000000	0.000000	7.599480	10.804080	2232.820130	2164.830956	2267.199921	-1367.183975				-505.000000	200.000000	0.000000	1.992210	-0.536010	4.719240	1473.551599	-257.597186	116.820147
1109				900.000000	200.000000	0.000000	0.347510	0.529220	-1.433850	-104.328626	-68.702651	161.579381	298.993919	201.016984	0.000000	300.000000	200.000000	0.000000	7.660520	10.346280	2231.828308	2269.734659	2245.399921	-1403.804975				-505.000000	200.000000	0.000000	0.000000	-1.250690	9.438480	-885.636186	653.892919	-412.395595
1110				900.000000	200.000000	0.000000	0.369930	0.585520	-1.346950	-69.755922	-110.234483	137.511912	298.974208	200.957325	0.000000	300.000000	200.000000	0.000000	7.538440	10.620960	2231.446838	2136.220856	2288.999920	-1367.183975				-505.000000	200.000000	0.000000	1.448880	-2.858720	7.078860	-288.230839	170.750453	-296.549329
1111				900.000000	200.000000	0.000000	0.403560	0.563000	-1.998700	-75.379038	-65.419509	156.733408	299.042496	201.042908	0.000000	300.000000	200.000000	0.000000	7.355320	9.949520	2231.217956	2326.954861	2136.399925	-1428.218974				-505.000000	200.000000	0.000000	1.267770	-1.072020	15.730799	-63.609466	1631.768808	-118.606966
1112				900.000000	200.000000	0.000000	0.414770	0.450400	-1.781450	-75.770305	-86.347060	166.255717	298.984672	200.901150	0.000000	300.000000	200.000000	0.000000	7.507920	9.919000	2232.972718	2012.243752	2267.199921	-1379.390975				-505.000000	200.000000	0.000000	0.362220	-2.858720	9.438480	-1214.570085	1294.825025	-413.950594
1113				900.000000	200.000000	0.000000	0.448400	0.596780	-1.173150	-53.030057	-108.561542	135.031429	298.999008	200.978326	0.000000	300.000000	200.000000	0.000000	7.141680	10.956680	2232.286072	2183.904357	2234.499922	-1324.459476				-505.000000	200.000000	0.000000	0.724440	0.000000	7.078860	579.646318	2070.566417	-470.010745
1114				900.000000	200.000000	0.000000	0.437190	0.653080	-1.303500	-87.031438	-118.110628	188.107923	299.042627	200.948745	0.000000	300.000000	200.000000	0.000000	7.446880	11.322920	2231.523132	2117.147455	2136.399925	-1293.941977	-562.982498	163.985140	0.000000	-505.000000	200.000000	0.000000	1.992210	-0.714680	20.450039	-736.505295	1185.744366	292.882885
1115				900.000000	200.000000	0.000000	0.414770	0.563000	-1.694550	9.367196	-76.295937	163.950775	298.969500	200.961435	0.000000	300.000000	200.000000	0.000000	7.172200	11.139800	2231.828308	2145.757556	2299.899920	-1379.390975				-505.000000	200.000000	0.000000	3.803310	-1.786700	2.359620	-687.004456	-364.947562	174.232453
1116				900.000000	200.000000	0.000000	0.325090	0.686860	-1.824900	-58.036836	-102.877508	166.568534	298.989208	200.961271	0.000000	300.000000	200.000000	0.000000	7.416360	10.956680	2232.209778	2145.757556	2256.299921	-1464.839973				-505.000000	200.000000	0.000000	-0.905550	-0.178670	11.011560	-704.826408	2298.034982	-0.097114
1117				900.000000	200.000000	0.000000	0.313880	0.709380	-1.694550	-44.912829	-51.877407	178.649391	298.974278	200.927346	0.000000	300.000000	200.000000	0.000000	7.813120	10.376800	2231.599426	2069.463954	2288.999920	-1477.046973				-505.000000	200.000000	0.000000	3.622200	3.394730	18.090419	-835.481672	2680.193044	-55.812276
1118				900.000000	200.000000	0.000000	0.414770	0.596780	-1.477300	-109.632580	-71.432009	156.753210	298.993988	200.982733	0.000000	300.000000	200.000000	0.000000	7.294280	10.682000	2231.980896	2193.441057	2245.399921	-1379.390975	-724.305509	76.323561	0.000000	-505.000000	200.000000	0.000000	0.724440	19.117690	19.663499	-2431.911563	4312.313719	-2390.423312
1119				900.000000	200.000000	0.000000	0.369930	0.754420	-1.520750	-58.960146	-18.885390	183.452531	298.969746	200.905669	0.000000	300.000000	200.000000	0.000000	7.477400	10.682000	2232.362366	2021.780453	2299.899920	-1385.494475	-640.206496	141.572636	0.000000	-505.000000	200.000000	0.000000	5.795520	24.477791	55.844338	-3262.837466	7550.517268	-3971.832927
1120				900.000000	200.000000	0.000000	0.403560	0.529220	-1.694550	-76.454999	-70.768339	173.569614	299.042987	200.944117	0.000000	300.000000	200.000000	0.000000	7.538440	10.895640	2232.362366	2107.610755	2136.399925	-1324.459476	-588.710440	147.582179	0.000000	-505.000000	200.000000	0.000000	1.629990	25.013801	88.092477	-4617.615672	7374.259968	-4852.152491
1121				900.000000	200.000000	0.000000	0.269040	0.608040	-1.477300	-125.251014	-50.232938	193.059560	298.994228	200.897063	0.000000	300.000000	200.000000	0.000000	7.416360	10.163160	2232.514954	2002.707052	2245.399921	-1416.011974	-646.163801	137.459527	0.000000	-505.000000	200.000000	0.000000	5.795520	13.400250	68.428978	-4279.580642	9659.694562	-398.955495
1122				900.000000	200.000000	0.000000	0.358720	0.698120	-1.738000	-57.483121	-114.475149	161.724844	298.973822	200.957686	0.000000	300.000000	200.000000	0.000000	7.660520	10.468360	2230.607604	2136.220856	2288.999920	-1391.597975	-706.482362	105.559800	0.000000	-505.000000	200.000000	0.000000	5.071080	12.864240	65.282818	-6165.322330	13153.336320	-2161.729173
1123				900.000000	200.000000	0.000000	0.425980	0.585520	-1.607650	-94.149188	-26.178682	216.972627	299.052817	200.991041	0.000000	300.000000	200.000000	0.000000	7.385840	10.590440	2232.514954	2212.514458	2114.599926	-1446.529474	-596.519906	131.454352	0.000000	-505.000000	200.000000	0.000000	7.787730	18.760350	88.092477	-6038.355947	8062.215200	-2978.768478
1124				900.000000	200.000000	0.000000	0.280250	0.731900	-1.303500	-79.765100	-101.515899	183.524496	299.027907	200.931715	0.000000	300.000000	200.000000	0.000000	7.202720	9.705360	2231.370544	2079.000654	2169.099924	-1318.355976	-608.805005	158.596612	0.000000	-505.000000	200.000000	0.000000	7.787730	12.149560	96.744417	-4005.546653	10042.554619	-635.278171
1125				900.000000	200.000000	0.000000	0.437190	0.720640	-1.042800	-116.143473	-57.561440	185.761094	298.964545	200.918767	0.000000	300.000000	200.000000	0.000000	7.691040	10.743040	2231.675720	2050.390553	2310.799919	-1385.494475	-668.432585	103.183993	0.000000	-505.000000	200.000000	0.000000	11.772150	7.325470	75.507837	-7310.367313	12340.441032	-463.942690
1126				900.000000	200.000000	0.000000	0.313880	0.641820	-1.477300	-107.777832	-52.079449	178.586560	298.999145	200.944020	0.000000	300.000000	200.000000	0.000000	7.111160	10.285240	2232.591248	2107.610755	2234.499922	-1251.217477	-652.675862	80.624015	0.000000	-505.000000	200.000000	0.000000	10.323270	5.538770	91.238637	-10891.702122	13473.744285	1766.753391
1127				900.000000	200.000000	0.000000	0.437190	0.619300	-1.955250	-93.118241	-82.042711	168.799227	299.033122	200.974121	0.000000	300.000000	200.000000	0.000000	7.752080	10.956680	2232.133484	2174.367657	2158.199924	-1281.734977	-620.768286	110.941400	0.000000	-505.000000	200.000000	0.000000	16.118790	3.394730	121.127156	-10787.414896	14022.683237	1000.581773
1128				900.000000	200.000000	0.000000	0.414770	0.608040	-1.477300	-85.045711	-76.497979	163.992662	299.027874	200.995858	0.000000	300.000000	200.000000	0.000000	7.172200	11.078760	2231.294250	2222.051158	2169.099924	-1403.804975	-646.515864	97.561568	0.000000	-505.000000	200.000000	0.000000	16.481010	-7.325470	119.554076	-12246.932055	16918.798320	3457.631469
1129				900.000000	200.000000	0.000000	0.414770	0.641820	-1.346950	-51.355367	-107.015024	200.168979	299.042856	200.974154	0.000000	300.000000	200.000000	0.000000	7.660520	11.048240	2232.057190	2174.367657	2136.399925	-1379.390975	-651.790149	85.927117	0.000000	-505.000000	200.000000	0.000000	10.685490	-13.042910	126.632935	-14445.384069	18588.467451	4040.110247
1130				900.000000	200.000000	0.000000	0.313880	0.630560	-1.651100	-88.318925	-122.841394	183.395409	299.009011	200.956737	0.000000	300.000000	200.000000	0.000000	7.721560	10.163160	2232.820130	2136.220856	2212.699923	-1336.666476	-653.419088	72.941811	0.000000	-505.000000	200.000000	0.000000	18.835439	-13.936260	142.363735	-18088.478272	21129.495644	3451.169475
1131				900.000000	200.000000	0.000000	0.313880	0.551740	-1.433850	-111.442313	-16.658068	171.273806	299.042725	201.025566	0.000000	300.000000	200.000000	0.000000	7.507920	10.712520	2231.752014	2288.808060	2136.399925	-1391.597975	-646.355358	80.893931	0.000000	-505.000000	200.000000	0.000000	15.213240	-20.011040	171.465714	-20422.607081	24237.597337	6324.155119
1132				900.000000	200.000000	0.000000	0.257830	0.630560	-2.129050	-96.855142	-44.099213	149.718235	299.028073	201.008473	0.000000	300.000000	200.000000	0.000000	7.446880	10.498880	2231.752014	2250.661259	2169.099924	-1354.976975	-637.241105	92.847924	0.000000	-505.000000	200.000000	0.000000	19.559879	-23.584441	187.196513	-20058.495041	24755.073681	7025.345415
1133				900.000000	200.000000	0.000000	0.425980	0.630560	-1.868350	-56.379754	-81.661900	166.411652	299.018339	200.961435	0.000000	300.000000	200.000000	0.000000	7.721560	10.224200	2231.828308	2145.757556	2190.899923	-1293.941977	-650.249030	82.679298	0.000000	-505.000000	200.000000	0.000000	17.386559	-25.013801	213.152332	-25007.181228	30960.169531	6554.210029
1134				900.000000	200.000000	0.000000	0.313880	0.484180	-1.911800	-58.432167	-56.741334	176.030295	298.983908	200.927472	0.000000	300.000000	200.000000	0.000000	7.538440	9.766400	2231.294250	2069.463954	2267.199921	-1318.355976	-646.186486	81.684806	0.000000	-505.000000	200.000000	0.000000	27.347609	-26.085821	238.321611	-28197.067667	33647.790967	6963.604488
1135				900.000000	200.000000	0.000000	0.336300	0.517960	-1.694550	-72.898156	-138.922151	168.809503	298.974384	200.969981	0.000000	300.000000	200.000000	0.000000	7.446880	11.017720	2231.828308	2164.830956	2288.999920	-1397.701475	-638.613653	98.733289	0.000000	-505.000000	200.000000	0.000000	25.355399	-32.339271	275.288990	-27877.610522	36782.367713	8073.967216
1136				900.000000	200.000000	0.000000	0.482030	0.517960	-1.477300	-84.734676	-155.257295	154.200566	299.067209	200.965675	0.000000	300.000000	200.000000	0.000000	7.141680	11.445000	2231.904602	2155.294256	2081.899927	-1403.804975	-646.154235	102.871420	0.000000	-505.000000	200.000000	0.000000	28.253159	-37.520701	290.233250	-28189.943309	40967.652405	8597.515106
1137				900.000000	200.000000	0.000000	0.347510	0.563000	-1.694550	-58.981818	-139.383779	159.201136	298.974278	200.957260	0.000000	300.000000	200.000000	0.000000	7.538440	11.200840	2231.599426	2136.220856	2288.999920	-1373.287475	-644.375978	92.253982	0.000000	-505.000000	200.000000	0.000000	30.607589	-42.344791	305.177509	-32881.661525	42534.413847	8886.469183
1138				900.000000	200.000000	0.000000	0.280250	0.675600	-1.303500	-57.960352	-35.658290	149.736895	299.047837	200.918516	0.000000	300.000000	200.000000	0.000000	7.477400	10.926160	2232.286072	2050.390553	2125.499926	-1373.287475	-641.935868	99.146659	0.000000	-505.000000	200.000000	0.000000	30.969809	-53.779671	324.841008	-32761.301017	44482.385365	11342.840648
1139				900.000000	200.000000	0.000000	0.594130	0.540480	-1.216600	-79.516687	-28.400806	195.069596	299.037973	200.914338	0.000000	300.000000	200.000000	0.000000	7.507920	11.322920	2232.057190	2040.853853	2147.299925	-1385.494475	-648.860909	96.856491	0.000000	-505.000000	200.000000	0.000000	27.890939	-63.785191	327.987168	-33829.747344	47184.532212	12802.194185
1140				900.000000	200.000000	0.000000	0.425980	0.574260	-2.085600	-30.779548	-132.119557	166.359293	299.022888	201.013058	0.000000	300.000000	200.000000	0.000000	7.630000	10.529400	2231.065368	2260.197959	2179.999924	-1361.080475	-641.179361	98.688342	0.000000	-505.000000	200.000000	0.000000	28.977599	-73.969382	334.279488	-33866.409282	45521.966919	13321.139344
1141				900.000000	200.000000	0.000000	0.325090	0.585520	-1.433850	-25.620117	-93.109245	188.161228	298.979616	200.956835	0.000000	300.000000	200.000000	0.000000	7.507920	11.231360	2232.591248	2136.220856	2278.099920	-1489.253973	-641.201695	100.465689	0.000000	-505.000000	200.000000	0.000000	28.253159	-76.649432	350.010287	-34838.032656	47671.994370	14728.512300
1142				900.000000	200.000000	0.000000	0.336300	0.709380	-1.694550	-77.077071	-52.800662	147.300583	298.940377	200.927092	0.000000	300.000000	200.000000	0.000000	7.050120	10.285240	2232.209778	2069.463954	2365.299917	-1446.529474	-642.846218	96.709502	0.000000	-505.000000	200.000000	0.000000	27.890939	-80.580172	350.796827	-36233.978828	48356.015911	14372.346413
1143				900.000000	200.000000	0.000000	0.437190	0.686860	-1.651100	-86.000491	-102.589451	159.223418	298.983665	200.983271	0.000000	300.000000	200.000000	0.000000	7.752080	10.468360	2230.760192	2193.441057	2267.199921	-1379.390975	-649.583108	95.613494	0.000000	-505.000000	200.000000	0.000000	26.079839	-77.364112	350.796827	-36618.455048	50719.295690	13846.846454
1144				900.000000	200.000000	0.000000	0.414770	0.675600	-1.390400	-78.153032	-112.040586	161.645833	298.978849	200.961829	0.000000	300.000000	200.000000	0.000000	7.477400	10.773560	2230.912780	2145.757556	2278.099920	-1397.701475	-635.972960	100.989222	0.000000	-505.000000	200.000000	0.000000	21.914309	-78.436132	372.819947	-36913.193132	48829.331839	12730.024475
1145				900.000000	200.000000	0.000000	0.425980	0.608040	-0.999350	-80.530025	-107.799920	190.487310	299.028106	200.931524	0.000000	300.000000	200.000000	0.000000	7.416360	10.285240	2231.828308	2079.000654	2169.099924	-1367.183975	-641.435722	99.115952	0.000000	-505.000000	200.000000	0.000000	22.095419	-76.470762	370.460327	-37373.537373	50544.022248	12673.131023
1146				900.000000	200.000000	0.000000	0.549290	0.506700	-1.868350	-65.500839	-117.135626	144.481773	299.003891	200.931333	0.000000	300.000000	200.000000	0.000000	7.660520	10.102120	2232.286072	2079.000654	2223.599922	-1397.701475	-636.897233	102.336043	0.000000	-505.000000	200.000000	0.000000	22.457639	-75.220072	375.966107	-36718.337650	49588.889280	13320.474036
1147				900.000000	200.000000	0.000000	0.437190	0.675600	-1.303500	-61.980883	-107.978688	176.080567	298.999213	200.952498	0.000000	300.000000	200.000000	0.000000	7.843640	9.949520	2232.743836	2126.684155	2234.499922	-1385.494475	-643.212267	100.832822	0.000000	-505.000000	200.000000	0.000000	20.465429	-73.076032	375.966107	-37283.497801	51963.128025	13616.388600
1148				900.000000	200.000000	0.000000	0.347510	0.698120	-1.738000	-81.606302	-124.145461	190.652379	299.043150	201.025110	0.000000	300.000000	200.000000	0.000000	7.599480	11.017720	2232.743836	2288.808060	2136.399925	-1275.631477	-640.543059	102.134413	0.000000	-505.000000	200.000000	0.000000	17.748779	-72.004012	376.752647	-36871.118943	51066.206022	12677.717701
1149				900.000000	200.000000	0.000000	0.425980	0.799460	-1.303500	-68.941918	-92.319151	159.339749	299.023289	200.952824	0.000000	300.000000	200.000000	0.000000	7.324800	10.895640	2231.980896	2126.684155	2179.999924	-1330.562976	-637.990794	101.583824	0.000000	-505.000000	200.000000	0.000000	20.103209	-72.897362	379.898806	-37388.187866	50523.043743	12324.216965
1150				900.000000	200.000000	0.000000	0.313880	0.698120	-1.651100	-129.762636	-112.709454	173.819599	299.038071	200.948421	0.000000	300.000000	200.000000	0.000000	7.446880	10.956680	2232.286072	2117.147455	2147.299925	-1354.976975	-637.669474	104.090278	0.000000	-505.000000	200.000000	0.000000	17.205449	-76.470762	375.179567	-35983.367811	49774.875698	12321.057629
1151				900.000000	200.000000	0.000000	0.414770	0.641820	-1.520750	-95.761256	-76.457571	164.024078	299.023423	200.888611	0.000000	300.000000	200.000000	0.000000	7.538440	10.620960	2232.286072	1983.633652	2179.999924	-1391.597975	-642.445702	99.602756	0.000000	-505.000000	200.000000	0.000000	19.740989	-72.004012	364.954547	-36640.430787	50161.433755	13382.487508
1152				900.000000	200.000000	0.000000	0.325090	0.653080	-1.607650	-119.510779	-1.760152	188.224059	299.067241	200.935733	0.000000	300.000000	200.000000	0.000000	7.752080	10.376800	2231.980896	2088.537354	2081.899927	-1416.011974	-641.358937	103.884556	0.000000	-505.000000	200.000000	0.000000	18.835439	-73.254702	375.966107	-36136.149104	51266.338670	13263.884850
1153				900.000000	200.000000	0.000000	0.437190	0.641820	-1.651100	-27.547285	-46.863781	197.736092	298.998940	201.021118	0.000000	300.000000	200.000000	0.000000	7.507920	10.529400	2232.133484	2279.271359	2234.499922	-1440.425974	-641.186339	101.946181	0.000000	-505.000000	200.000000	0.000000	20.465429	-72.540022	372.819947	-36556.419518	50772.983665	13499.409076
1154				900.000000	200.000000	0.000000	0.538080	0.630560	-1.303500	-87.958811	-76.671549	156.656876	299.032924	201.034147	0.000000	300.000000	200.000000	0.000000	7.752080	10.651480	2231.675720	2307.881460	2158.199924	-1403.804975	-633.225764	103.445690	0.000000	-505.000000	200.000000	0.000000	17.748779	-78.793472	390.910366	-37744.080555	50124.780295	13023.739095
1155				900.000000	200.000000	0.000000	0.358720	0.619300	-1.042800	-92.172943	-84.725865	147.193581	298.950395	200.982397	0.000000	300.000000	200.000000	0.000000	7.446880	9.857960	2232.743836	2193.441057	2343.499918	-1428.218974	-633.963388	103.292521	0.000000	-505.000000	200.000000	0.000000	20.284319	-78.793472	378.325726	-36586.927307	48790.167536	13434.744942
1156				900.000000	200.000000	0.000000	0.313880	0.709380	-1.781450	-105.310811	-97.390319	147.323810	299.042725	201.017019	0.000000	300.000000	200.000000	0.000000	7.385840	9.949520	2231.752014	2269.734659	2136.399925	-1306.148976	-641.596949	102.871685	0.000000	-505.000000	200.000000	0.000000	21.914309	-78.972142	372.033407	-36134.978007	50818.628375	14433.094663
1157				900.000000	200.000000	0.000000	0.403560	0.765680	-1.955250	-107.192964	-111.053647	217.163403	299.042594	200.961599	0.000000	300.000000	200.000000	0.000000	7.538440	10.010560	2231.446838	2145.757556	2136.399925	-1397.701475	-638.695359	101.390384	0.000000	-505.000000	200.000000	0.000000	21.370979	-81.116182	378.325726	-37306.554498	50580.393845	13726.174251
1158				900.000000	200.000000	0.000000	0.257830	0.529220	-0.912450	-103.788455	-100.956320	161.672289	299.004334	200.973622	0.000000	300.000000	200.000000	0.000000	8.148840	11.414480	2233.277894	2174.367657	2223.599922	-1336.666476	-637.805679	102.174374	0.000000	-505.000000	200.000000	0.000000	25.717619	-81.294852	383.831506	-37548.557361	50975.003726	13960.633357
1159				900.000000	200.000000	0.000000	0.325090	0.551740	-1.303500	-91.204619	-93.230471	154.394571	298.940160	200.910189	0.000000	300.000000	200.000000	0.000000	7.233240	10.590440	2231.752014	2031.317153	2365.299917	-1324.459476	-642.393818	103.771797	0.000000	-505.000000	200.000000	0.000000	24.993179	-84.332242	370.460327	-35648.731489	50898.958829	14310.273421
1160				900.000000	200.000000	0.000000	0.358720	0.619300	-1.173150	-48.082153	-94.736579	144.783921	299.042987	200.931301	0.000000	300.000000	200.000000	0.000000	7.141680	10.926160	2232.362366	2079.000654	2136.399925	-1342.769976	-635.369251	107.910844	0.000000	-505.000000	200.000000	0.000000	26.804279	-85.582932	385.404586	-35491.583196	50244.907043	15895.032292
1161				900.000000	200.000000	0.000000	0.538080	0.619300	-1.346950	-60.323801	-122.224870	166.285045	298.998461	201.034430	0.000000	300.000000	200.000000	0.000000	6.958560	11.445000	2231.065368	2307.881460	2234.499922	-1367.183975	-645.825627	104.739532	0.000000	-505.000000	200.000000	0.000000	27.528719	-86.297612	379.112266	-36114.411878	53388.722769	15718.063809
1162				900.000000	200.000000	0.000000	0.369930	0.698120	-1.651100	-69.454683	-99.819684	166.532551	299.057216	200.918893	0.000000	300.000000	200.000000	0.000000	7.019600	10.468360	2231.370544	2050.390553	2103.699926	-1391.597975	-639.094691	105.835416	0.000000	-505.000000	200.000000	0.000000	29.339819	-88.084312	393.269986	-37032.104490	52735.417409	16479.896625
1163				900.000000	200.000000	0.000000	0.470820	0.641820	-1.086250	-47.064751	-63.971885	154.327370	298.964934	200.888520	0.000000	300.000000	200.000000	0.000000	7.660520	10.437840	2232.514954	1983.633652	2310.799919	-1336.666476	-638.587115	104.552616	0.000000	-505.000000	200.000000	0.000000	31.332029	-89.335002	394.843066	-37686.737905	52745.945943	16713.526738
1164				900.000000	200.000000	0.000000	0.392350	0.540480	-0.999350	-103.414797	-76.019217	168.772379	299.038400	200.926744	0.000000	300.000000	200.000000	0.000000	7.294280	10.193680	2233.049012	2069.463954	2147.299925	-1330.562976	-641.356410	105.671139	0.000000	-505.000000	200.000000	0.000000	30.788699	-89.692342	394.843066	-37245.096540	53839.382898	16830.719287
1165				900.000000	200.000000	0.000000	0.448400	0.517960	-1.694550	-72.898156	-103.010670	183.151328	298.974348	200.948648	0.000000	300.000000	200.000000	0.000000	7.355320	10.071600	2231.752014	2117.147455	2288.999920	-1300.045476	-643.512399	106.965587	0.000000	-505.000000	200.000000	0.000000	32.056469	-92.729732	394.843066	-36733.992997	54690.660191	17003.967678
1166				900.000000	200.000000	0.000000	0.392350	0.675600	-1.433850	-62.115925	-65.483192	156.849740	298.994194	200.978260	0.000000	300.000000	200.000000	0.000000	7.202720	10.132640	2232.438660	2183.904357	2245.399921	-1379.390975	-641.897480	105.733809	0.000000	-505.000000	200.000000	0.000000	34.229789	-94.337762	395.629606	-37294.495976	54160.696157	16767.291397
1167				900.000000	200.000000	0.000000	0.526870	0.641820	-1.477300	-99.736772	-96.312167	130.172701	299.009180	200.922410	0.000000	300.000000	200.000000	0.000000	7.294280	10.041080	2233.201600	2059.927254	2212.699923	-1422.115474	-640.387086	105.740267	0.000000	-505.000000	200.000000	0.000000	36.403109	-96.839142	405.854625	-38255.748491	54947.475079	16823.487820
1168				900.000000	200.000000	0.000000	0.538080	0.664340	-0.825550	-53.908353	-102.445892	147.049651	299.013522	200.957096	0.000000	300.000000	200.000000	0.000000	7.507920	11.506040	2231.980896	2136.220856	2201.799923	-1422.115474	-643.461740	107.001170	0.000000	-505.000000	200.000000	0.000000	33.686459	-99.161852	406.641165	-37817.152740	56304.243200	18407.591564
1169				900.000000	200.000000	0.000000	0.549290	0.765680	-1.694550	-86.820228	-107.165320	178.457865	299.092000	200.939652	0.000000	300.000000	200.000000	0.000000	7.477400	10.926160	2232.820130	2098.074055	2027.399929	-1379.390975	-642.006538	105.143114	0.000000	-505.000000	200.000000	0.000000	35.497559	-98.804512	408.214245	-38721.932265	55928.020678	18231.553496
1170				900.000000	200.000000	0.000000	0.470820	0.641820	-1.694550	-55.736010	-83.670046	183.243291	299.017835	200.906350	0.000000	300.000000	200.000000	0.000000	7.202720	11.383960	2230.683898	2021.780453	2190.899923	-1385.494475	-638.270678	109.024888	0.000000	-505.000000	200.000000	0.000000	37.127549	-100.948552	416.866185	-37924.447954	55556.039283	18816.829390
1171				900.000000	200.000000	0.000000	0.336300	0.495440	-1.303500	-29.194569	-93.692098	197.704481	298.989173	200.935669	0.000000	300.000000	200.000000	0.000000	7.874160	11.231360	2232.133484	2088.537354	2256.299921	-1428.218974	-643.614251	105.400749	0.000000	-505.000000	200.000000	0.000000	37.489769	-101.305892	412.146945	-38988.792154	57129.439999	18992.693592
1172				900.000000	200.000000	0.000000	0.336300	0.630560	-1.260050	-79.872737	-83.600567	176.143201	298.988689	200.970313	0.000000	300.000000	200.000000	0.000000	7.446880	10.712520	2231.065368	2164.830956	2256.299921	-1373.287475	-642.773666	111.313003	0.000000	-505.000000	200.000000	0.000000	35.497559	-103.985942	423.158505	-37528.657027	58300.098708	19401.518292
1173				900.000000	200.000000	0.000000	0.381140	0.585520	-1.781450	-70.206064	-90.028146	197.741801	299.028438	200.952563	0.000000	300.000000	200.000000	0.000000	7.324800	10.468360	2232.591248	2126.684155	2169.099924	-1361.080475	-644.192747	108.686994	0.000000	-505.000000	200.000000	0.000000	39.481979	-105.057962	429.450825	-39214.445598	59776.440151	19517.670389
1174				900.000000	200.000000	0.000000	0.381140	0.641820	-1.433850	-67.527516	-110.615294	152.010618	299.057120	200.978828	0.000000	300.000000	200.000000	0.000000	7.385840	10.590440	2231.141662	2183.904357	2103.699926	-1397.701475	-640.032959	112.468389	0.000000	-505.000000	200.000000	0.000000	36.765329	-105.236632	442.822004	-38760.923218	59795.565376	19223.997670
1175				900.000000	200.000000	0.000000	0.347510	0.619300	-1.564200	-40.446221	-28.053666	190.579077	299.023623	200.931142	0.000000	300.000000	200.000000	0.000000	7.233240	10.346280	2232.743836	2079.000654	2179.999924	-1342.769976	-640.579598	109.023462	0.000000	-505.000000	200.000000	0.000000	38.395319	-107.202002	445.181624	-40501.083013	60357.545445	20396.884108
1176				900.000000	200.000000	0.000000	0.358720	0.630560	-1.303500	-71.876690	-109.813264	130.336432	299.033321	200.897033	0.000000	300.000000	200.000000	0.000000	7.904680	9.461200	2232.591248	2002.707052	2158.199924	-1330.562976	-640.804298	108.057319	0.000000	-505.000000	200.000000	0.000000	38.395319	-109.524712	448.327784	-41220.458511	60884.839768	20335.935757
1177				900.000000	200.000000	0.000000	0.582920	0.495440	-1.390400	-77.530960	-78.437243	142.026800	298.949820	201.000029	0.000000	300.000000	200.000000	0.000000	7.324800	10.468360	2231.523132	2231.587858	2343.499918	-1354.976975	-642.461870	109.168474	0.000000	-505.000000	200.000000	0.000000	37.851989	-111.311412	449.900864	-40865.181873	61844.213863	20628.004139
1178				900.000000	200.000000	0.000000	0.504450	0.653080	-1.564200	-71.219402	-80.110185	173.580281	298.979407	200.995483	0.000000	300.000000	200.000000	0.000000	7.294280	10.102120	2232.133484	2222.051158	2278.099920	-1330.562976	-647.218895	105.763928	0.000000	-505.000000	200.000000	0.000000	40.387529	-108.452692	451.473944	-42545.130911	64208.125633	20513.026023
1179				900.000000	200.000000	0.000000	0.190570	0.551740	-1.607650	-67.396537	-117.803897	152.124274	299.022955	200.948875	0.000000	300.000000	200.000000	0.000000	7.630000	10.926160	2231.217956	2117.147455	2179.999924	-1318.355976	-642.244388	104.721648	0.000000	-505.000000	200.000000	0.000000	41.836409	-109.703382	454.620104	-43315.454481	62394.058108	20276.746813
1180				900.000000	200.000000	0.000000	0.437190	0.563000	-1.520750	-115.089184	-102.710676	156.698568	298.920587	200.940134	0.000000	300.000000	200.000000	0.000000	7.721560	10.956680	2231.675720	2098.074055	2408.899916	-1440.425974	-639.845039	109.850070	0.000000	-505.000000	200.000000	0.000000	41.111969	-111.668753	476.643223	-42969.353162	64272.974132	20392.427830
1181				900.000000	200.000000	0.000000	0.347510	0.574260	-1.738000	-126.912159	-93.749641	164.030928	298.979163	200.995721	0.000000	300.000000	200.000000	0.000000	7.446880	11.383960	2231.599426	2222.051158	2278.099920	-1397.701475	-641.131184	108.591733	0.000000	-505.000000	200.000000	0.000000	42.198629	-111.490083	481.362463	-44000.508318	65528.441854	20216.278159
1182				900.000000	200.000000	0.000000	0.291460	0.698120	-1.868350	-5.351271	-131.848036	159.384866	299.028173	201.042551	0.000000	300.000000	200.000000	0.000000	7.416360	11.567080	2231.980896	2326.954861	2169.099924	-1361.080475	-643.827852	104.735074	0.000000	-505.000000	200.000000	0.000000	42.923069	-111.311412	472.710523	-45032.733169	65625.386690	20333.877959
1183				900.000000	200.000000	0.000000	0.291460	0.585520	-1.520750	-126.223401	-116.973394	166.509128	299.008198	200.953247	0.000000	300.000000	200.000000	0.000000	7.660520	10.804080	2230.989074	2126.684155	2212.699923	-1397.701475	-643.749242	104.525070	0.000000	-505.000000	200.000000	0.000000	45.096389	-110.060722	480.575923	-45882.952700	66679.544906	20981.076083
1184				900.000000	200.000000	0.000000	0.425980	0.776940	-1.824900	-102.573704	-147.559918	164.138126	298.999042	200.905669	0.000000	300.000000	200.000000	0.000000	7.660520	10.254720	2232.362366	2021.780453	2234.499922	-1354.976975	-643.205592	104.713393	0.000000	-505.000000	200.000000	0.000000	44.190839	-111.847423	492.374022	-46916.650084	68048.843410	20803.220653
1185				900.000000	200.000000	0.000000	0.369930	0.675600	-1.998700	-70.742170	-79.232536	176.150248	299.062229	200.965774	0.000000	300.000000	200.000000	0.000000	7.843640	10.651480	2231.675720	2155.294256	2092.799927	-1342.769976	-641.881617	104.014047	0.000000	-505.000000	200.000000	0.000000	44.009729	-109.882052	492.374022	-47260.989554	67396.952339	21040.076673
1186				900.000000	200.000000	0.000000	0.448400	0.461660	-1.738000	-47.117893	-77.640412	137.315427	299.067177	200.952889	0.000000	300.000000	200.000000	0.000000	7.355320	10.987200	2231.828308	2126.684155	2081.899927	-1269.527977	-642.341226	104.093230	0.000000	-505.000000	200.000000	0.000000	44.371949	-110.060722	504.958662	-48428.954123	69351.641695	21451.086828
1187				900.000000	200.000000	0.000000	0.269040	0.551740	-1.433850	-99.380722	-80.669166	147.223659	299.018070	200.910407	0.000000	300.000000	200.000000	0.000000	6.897520	10.804080	2231.217956	2031.317153	2190.899923	-1367.183975	-641.020511	106.214350	0.000000	-505.000000	200.000000	0.000000	47.450819	-112.026093	506.531742	-47505.408798	68898.706414	20861.534396
1188				900.000000	200.000000	0.000000	0.302670	0.574260	-1.564200	-146.834754	-142.724463	176.125683	298.950215	200.897125	0.000000	300.000000	200.000000	0.000000	7.385840	10.163160	2232.362366	2002.707052	2343.499918	-1373.287475	-644.354706	105.362323	0.000000	-505.000000	200.000000	0.000000	45.096389	-110.954072	504.958662	-47788.114720	70368.365892	21156.460590
1189				900.000000	200.000000	0.000000	0.470820	0.540480	-1.216600	8.934978	-23.322900	197.607005	298.984707	200.969451	0.000000	300.000000	200.000000	0.000000	7.568960	10.193680	2233.049012	2164.830956	2267.199921	-1367.183975	-641.343872	103.102266	0.000000	-505.000000	200.000000	0.000000	47.994149	-109.882052	512.824062	-49691.489590	69920.418165	21979.663498
1190				900.000000	200.000000	0.000000	0.381140	0.574260	-1.694550	-106.764494	-120.504783	183.273368	299.057216	200.965906	0.000000	300.000000	200.000000	0.000000	7.630000	10.865120	2231.370544	2155.294256	2103.699926	-1306.148976	-642.535835	103.048641	0.000000	-505.000000	200.000000	0.000000	46.726379	-108.810032	526.195241	-51015.343989	72370.701806	21628.317674
1191				900.000000	200.000000	0.000000	0.381140	0.731900	-1.651100	-64.043092	-69.885492	200.287594	299.027973	200.935925	0.000000	300.000000	200.000000	0.000000	7.538440	11.200840	2231.523132	2088.537354	2169.099924	-1403.804975	-643.874259	104.821045	0.000000	-505.000000	200.000000	0.000000	43.104179	-110.060722	524.622161	-49932.989068	72856.513983	21333.700052
1192				900.000000	200.000000	0.000000	0.347510	0.551740	-1.390400	-67.171466	-68.743059	190.516246	298.989035	200.922977	0.000000	300.000000	200.000000	0.000000	7.538440	11.109280	2231.828308	2059.927254	2256.299921	-1458.736474	-639.487253	102.614936	0.000000	-505.000000	200.000000	0.000000	46.907489	-109.346042	530.127941	-51626.543347	71295.450650	20922.865328
1193				900.000000	200.000000	0.000000	0.347510	0.619300	-1.173150	-48.082153	-53.747192	144.795535	299.047870	200.935573	0.000000	300.000000	200.000000	0.000000	7.111160	10.163160	2232.362366	2088.537354	2125.499926	-1367.183975	-645.635685	100.552619	0.000000	-505.000000	200.000000	0.000000	47.813039	-108.274022	530.127941	-52719.835436	74554.906005	20923.810231
1194				900.000000	200.000000	0.000000	0.347510	0.563000	-0.999350	-66.302651	-99.502556	178.478417	299.042496	200.948875	0.000000	300.000000	200.000000	0.000000	7.538440	11.017720	2231.217956	2117.147455	2136.399925	-1416.011974	-643.032126	102.221222	0.000000	-505.000000	200.000000	0.000000	46.907489	-110.239392	530.914481	-51912.169036	73283.254333	21979.411315
1195				900.000000	200.000000	0.000000	0.347510	0.664340	-1.651100	-107.030516	-119.160308	188.211304	299.032825	200.987242	0.000000	300.000000	200.000000	0.000000	7.416360	10.773560	2231.446838	2202.977757	2158.199924	-1391.597975	-639.691331	101.647625	0.000000	-505.000000	200.000000	0.000000	46.726379	-107.023332	541.139501	-53222.355269	72886.799733	21336.292759
1196				900.000000	200.000000	0.000000	0.549290	0.484180	-1.086250	-53.556366	-168.522678	170.967090	299.018271	200.905947	0.000000	300.000000	200.000000	0.000000	7.568960	10.285240	2231.675720	2021.780453	2190.899923	-1336.666476	-644.449231	101.767498	0.000000	-505.000000	200.000000	0.000000	47.994149	-105.951312	541.139501	-53157.487339	75461.487121	20808.511797
[truncated: 7,804 more rows]
