# Supplementary material for: A Plyometric Warm-Up Protocol Improves Running Economy in Recreational Endurance Athletes
Source: Front Physiol. 2020 Mar 12;11:197. doi: 10.3389/fphys.2020.00197 (PMC7080849; doi:10.3389/fphys.2020.00197)
Supplement: Supplementary file 1 [file Data_Sheet_1.zip › Datasheet 1/Force plate data -leg stiffness/10/10 Plyometric .csv]

FORCE PLATES
600.000000	Hz
	Corner 1			Corner 2			Corner 3			Corner 4
Plate#	X	Y	Z	X	Y	Z	X	Y	Z	X	Y	Z
1	1200.000000	400.000000	0.000000	1200.000000	0.000000	0.000000	600.000000	0.000000	0.000000	600.000000	400.000000	0.000000
2	600.000000	400.000000	0.000000	600.000000	0.000000	0.000000	0.000000	0.000000	0.000000	0.000000	400.000000	0.000000
3	-55.000000	500.000000	0.000000	-55.000000	-100.000000	0.000000	-955.000000	-100.000000	0.000000	-955.000000	500.000000	0.000000
	Force Plate 1												Force Plate 2												Force Plate 3
Sample #	COP:X	COP:Y	COP:Z	Ref:X	Ref:Y	Ref:Z	Force:X	Force:Y	Force:Z	Moment:X	Moment:Y	Moment:Z	COP:X	COP:Y	COP:Z	Ref:X	Ref:Y	Ref:Z	Force:X	Force:Y	Force:Z	Moment:X	Moment:Y	Moment:Z	COP:X	COP:Y	COP:Z	Ref:X	Ref:Y	Ref:Z	Force:X	Force:Y	Force:Z	Moment:X	Moment:Y	Moment:Z
Units:	mm	mm	mm	mm	mm	mm	N	N	N	Nmm	Nmm	Nmm	mm	mm	mm	mm	mm	mm	N	N	N	Nmm	Nmm	Nmm	mm	mm	mm	mm	mm	mm	N	N	N	Nmm	Nmm	Nmm
1				900.000000	200.000000	0.000000	0.582920	0.720640	-1.303500	-132.495679	-93.715970	166.332837	298.950215	200.995381	0.000000	300.000000	200.000000	0.000000	7.660520	11.170320	2232.362366	2222.051158	2343.499918	-1440.425974				-505.000000	200.000000	0.000000	1.992210	0.357340	16.517339	-1019.399987	1587.186520	58.923838
2				900.000000	200.000000	0.000000	0.515660	0.664340	-1.738000	-115.161604	-85.476148	163.940499	299.008774	200.927060	0.000000	300.000000	200.000000	0.000000	7.630000	10.529400	2232.286072	2069.463954	2212.699923	-1336.666476				-505.000000	200.000000	0.000000	3.259980	1.072020	5.505780	760.204404	-600.196386	-410.452142
3				900.000000	200.000000	0.000000	0.325090	0.664340	-1.868350	-75.091345	-62.309340	164.137930	299.057538	200.948486	0.000000	300.000000	200.000000	0.000000	7.599480	10.743040	2232.133484	2117.147455	2103.699926	-1348.873476				-505.000000	200.000000	0.000000	0.000000	1.072020	6.292320	-513.708694	789.448632	-410.191344
4				900.000000	200.000000	0.000000	0.448400	0.540480	-1.781450	-68.040281	-92.797913	180.762612	299.023022	200.957358	0.000000	300.000000	200.000000	0.000000	7.263760	11.200840	2231.370544	2136.220856	2179.999924	-1348.873476				-505.000000	200.000000	0.000000	-0.724440	-0.714680	11.011560	-389.812367	1093.945950	-411.828967
5				900.000000	200.000000	0.000000	0.515660	0.585520	-1.129700	-69.530851	-86.041867	175.915497	298.959590	200.918830	0.000000	300.000000	200.000000	0.000000	7.568960	10.834600	2231.523132	2050.390553	2321.699919	-1446.529474	-507.941200	189.925004	0.000000	-505.000000	200.000000	0.000000	0.724440	0.000000	22.809659	-229.807231	67.087779	-0.057955
6				900.000000	200.000000	0.000000	0.392350	0.664340	-1.738000	-127.223195	-44.936453	205.032470	298.983978	200.995789	0.000000	300.000000	200.000000	0.000000	7.660520	10.834600	2231.446838	2222.051158	2267.199921	-1391.597975				-505.000000	200.000000	0.000000	0.000000	0.178670	19.663499	128.200403	909.329390	-293.550935
7				900.000000	200.000000	0.000000	0.369930	0.585520	-1.520750	-53.853857	-99.940909	178.476134	299.086838	200.952759	0.000000	300.000000	200.000000	0.000000	7.355320	10.926160	2232.133484	2126.684155	2038.299929	-1403.804975				-505.000000	200.000000	0.000000	0.543330	0.178670	10.225020	1401.421346	355.129582	-352.338501
8				900.000000	200.000000	0.000000	0.381140	0.731900	-1.173150	-71.588997	-151.385504	156.913713	299.008028	200.940584	0.000000	300.000000	200.000000	0.000000	7.294280	10.956680	2230.607604	2098.074055	2212.699923	-1330.562976				-505.000000	200.000000	0.000000	0.181110	1.072020	9.438480	-1092.537011	-19.916083	-527.694030
9				900.000000	200.000000	0.000000	0.403560	0.675600	-1.477300	-78.243060	-116.564111	142.380166	299.013623	200.918547	0.000000	300.000000	200.000000	0.000000	7.294280	10.315760	2232.209778	2050.390553	2201.799923	-1403.804975				-505.000000	200.000000	0.000000	1.267770	-1.072020	3.932700	-412.001320	1377.825190	-412.327459
10				900.000000	200.000000	0.000000	0.470820	0.563000	-1.303500	-38.474039	-63.769842	185.579648	298.950000	200.922946	0.000000	300.000000	200.000000	0.000000	7.630000	9.644320	2231.904602	2059.927254	2343.499918	-1348.873476				-505.000000	200.000000	0.000000	1.811100	0.714680	4.719240	-767.089187	-511.778235	-586.907643
11				900.000000	200.000000	0.000000	0.392350	0.596780	-1.173150	-69.112178	-50.527733	183.282698	299.003210	200.983271	0.000000	300.000000	200.000000	0.000000	7.324800	10.193680	2230.760192	2193.441057	2223.599922	-1293.941977				-505.000000	200.000000	0.000000	1.811100	2.501380	13.371180	-79.203806	673.141140	-350.235670
12				900.000000	200.000000	0.000000	0.358720	0.731900	-0.999350	-59.347349	-115.162093	161.756260	299.018540	200.999687	0.000000	300.000000	200.000000	0.000000	7.263760	11.322920	2232.286072	2231.587858	2190.899923	-1403.804975				-505.000000	200.000000	0.000000	2.354430	0.893350	4.719240	-293.013858	1178.754963	-175.572861
13				900.000000	200.000000	0.000000	0.437190	0.709380	-1.433850	-96.909637	-77.461643	176.111982	298.955062	200.935605	0.000000	300.000000	200.000000	0.000000	7.050120	10.895640	2232.286072	2088.537354	2332.599918	-1403.804975				-505.000000	200.000000	0.000000	0.181110	0.000000	18.876959	-1504.097868	103.696807	-58.758587
14				900.000000	200.000000	0.000000	0.493240	0.517960	-1.346950	-124.804935	-100.114479	192.743514	299.033089	200.927155	0.000000	300.000000	200.000000	0.000000	7.843640	10.865120	2232.057190	2069.463954	2158.199924	-1367.183975				-505.000000	200.000000	0.000000	3.078870	1.786700	7.865400	-1281.049574	-326.336685	118.937466
15				900.000000	200.000000	0.000000	0.313880	0.563000	-1.520750	-103.027594	-41.907101	185.742238	299.013151	200.936085	0.000000	300.000000	200.000000	0.000000	7.660520	10.834600	2231.141662	2088.537354	2201.799923	-1409.908474				-505.000000	200.000000	0.000000	1.267770	-0.357340	10.225020	-484.068649	-749.266339	117.047660
16				900.000000	200.000000	0.000000	0.425980	0.720640	-1.564200	-68.437281	-163.000279	176.134067	299.051975	200.996198	0.000000	300.000000	200.000000	0.000000	7.538440	10.773560	2230.531310	2222.051158	2114.599926	-1342.769976				-505.000000	200.000000	0.000000	2.716650	0.714680	9.438480	-535.079645	-40.771592	-352.003693
17				900.000000	200.000000	0.000000	0.470820	0.788200	-1.433850	-69.540648	-63.648617	164.102143	298.984117	200.999926	0.000000	300.000000	200.000000	0.000000	7.568960	10.468360	2231.752014	2231.587858	2267.199921	-1416.011974				-505.000000	200.000000	0.000000	0.362220	-1.786700	7.078860	-2076.418940	899.354282	-119.212753
18				900.000000	200.000000	0.000000	0.493240	0.427880	-1.433850	-96.440216	-79.769782	190.250080	299.043314	200.930983	0.000000	300.000000	200.000000	0.000000	7.813120	10.559920	2233.125306	2079.000654	2136.399925	-1391.597975				-505.000000	200.000000	0.000000	0.905550	-0.178670	12.584640	-357.252556	330.972372	-176.474298
19				900.000000	200.000000	0.000000	0.313880	0.574260	-1.303500	-50.071943	-67.438993	168.885089	298.988724	200.978828	0.000000	300.000000	200.000000	0.000000	7.477400	10.468360	2231.141662	2183.904357	2256.299921	-1342.769976				-505.000000	200.000000	0.000000	1.448880	-0.178670	7.865400	-473.446097	1495.704100	-822.702850
20				900.000000	200.000000	0.000000	0.470820	0.641820	-1.477300	-75.613591	-109.201938	192.881931	299.037940	201.034006	0.000000	300.000000	200.000000	0.000000	7.752080	10.468360	2231.980896	2307.881460	2147.299925	-1397.701475				-505.000000	200.000000	0.000000	0.724440	1.608030	10.225020	-365.144111	874.450646	-350.996527
21				900.000000	200.000000	0.000000	0.257830	0.608040	-1.216600	-108.898808	-75.343611	171.384232	299.023222	200.931524	0.000000	300.000000	200.000000	0.000000	7.843640	11.078760	2231.828308	2079.000654	2179.999924	-1416.011974				-505.000000	200.000000	0.000000	1.086660	-0.357340	6.292320	-136.935260	-867.145248	293.294445
22				900.000000	200.000000	0.000000	0.538080	0.551740	-1.433850	-103.401252	-117.078083	142.125613	298.935603	200.961172	0.000000	300.000000	200.000000	0.000000	7.233240	10.773560	2232.438660	2145.757556	2376.199917	-1391.597975				-505.000000	200.000000	0.000000	0.362220	0.178670	2.359620	1169.160110	-554.437240	-411.068110
23				900.000000	200.000000	0.000000	0.336300	0.540480	-1.346950	-71.610669	-37.926020	166.420787	299.101610	201.012435	0.000000	300.000000	200.000000	0.000000	7.294280	10.193680	2232.438660	2260.197959	2005.599930	-1306.148976				-505.000000	200.000000	0.000000	3.259980	1.429360	5.505780	-607.964976	-600.196386	-116.392533
24				900.000000	200.000000	0.000000	0.515660	0.630560	-1.607650	-52.089139	-65.333494	163.909084	299.027907	200.948810	0.000000	300.000000	200.000000	0.000000	7.446880	11.200840	2231.370544	2117.147455	2169.099924	-1361.080475				-505.000000	200.000000	0.000000	2.173320	-1.429360	5.505780	-665.130120	923.827488	-941.435907
25				900.000000	200.000000	0.000000	0.381140	0.653080	-1.651100	-55.227309	-105.347281	176.117691	298.993713	201.021467	0.000000	300.000000	200.000000	0.000000	7.660520	10.895640	2231.370544	2279.271359	2245.399921	-1336.666476				-505.000000	200.000000	0.000000	2.535540	-0.178670	7.078860	-357.693019	1828.406755	-1116.510276
26				900.000000	200.000000	0.000000	0.470820	0.641820	-1.477300	-63.552000	-99.069998	185.652951	298.969887	200.905545	0.000000	300.000000	200.000000	0.000000	7.691040	11.048240	2232.667542	2021.780453	2299.899920	-1348.873476				-505.000000	200.000000	0.000000	-0.362220	0.357340	11.011560	22.503568	1867.448063	-528.328795
27				900.000000	200.000000	0.000000	0.235410	0.585520	-1.260050	-73.686423	1.609602	168.976856	298.896128	200.991448	0.000000	300.000000	200.000000	0.000000	7.874160	10.865120	2231.599426	2212.514458	2463.399914	-1379.390975				-505.000000	200.000000	0.000000	0.362220	-1.072020	17.303879	52.332382	-966.329364	527.650563
28				900.000000	200.000000	0.000000	0.414770	0.506700	-1.433850	-113.297060	-71.472418	197.633658	299.003482	200.940263	0.000000	300.000000	200.000000	0.000000	7.263760	10.773560	2231.370544	2098.074055	2223.599922	-1318.355976				-505.000000	200.000000	0.000000	0.362220	-1.608030	7.078860	-559.999594	766.784275	-60.299097
29				900.000000	200.000000	0.000000	0.403560	0.540480	-1.042800	-27.069737	-111.902226	168.760765	298.989001	200.970014	0.000000	300.000000	200.000000	0.000000	7.630000	10.712520	2231.752014	2164.830956	2256.299921	-1300.045476				-505.000000	200.000000	0.000000	1.267770	0.357340	2.359620	-94.004589	318.757984	-293.482799
30				900.000000	200.000000	0.000000	0.493240	0.675600	-1.346950	-122.333850	-105.180449	173.612839	299.047707	200.948551	0.000000	300.000000	200.000000	0.000000	7.324800	10.376800	2231.980896	2117.147455	2125.499926	-1428.218974				-505.000000	200.000000	0.000000	0.181110	-0.178670	12.584640	337.643455	-1216.031854	-352.648639
31				900.000000	200.000000	0.000000	0.414770	0.664340	-1.303500	-102.649872	-56.395733	164.045021	299.042070	200.962126	0.000000	300.000000	200.000000	0.000000	7.660520	10.834600	2230.226134	2145.757556	2136.399925	-1440.425974				-505.000000	200.000000	0.000000	2.173320	0.536010	9.438480	-545.890966	-1731.304791	-528.362080
32				900.000000	200.000000	0.000000	0.392350	0.495440	-1.086250	-61.133740	-50.608550	149.453211	299.013353	200.995721	0.000000	300.000000	200.000000	0.000000	7.446880	10.315760	2231.599426	2222.051158	2201.799923	-1330.562976				-505.000000	200.000000	0.000000	0.362220	0.357340	-3.146160	600.450960	511.347804	-939.595441
33				900.000000	200.000000	0.000000	0.325090	0.664340	-1.433850	-38.456431	-82.977305	173.776570	299.032792	201.030015	0.000000	300.000000	200.000000	0.000000	7.691040	9.919000	2231.370544	2298.344760	2158.199924	-1416.011974				-505.000000	200.000000	0.000000	1.267770	0.000000	14.157719	-2199.371418	440.131595	-0.101422
34				900.000000	200.000000	0.000000	0.437190	0.653080	-1.651100	-55.227309	-102.589451	166.420983	298.896317	200.978460	0.000000	300.000000	200.000000	0.000000	7.538440	10.193680	2231.980896	2183.904357	2463.399914	-1391.597975				-505.000000	200.000000	0.000000	2.897760	-1.072020	7.865400	862.289317	-1773.647800	-177.481464
35				900.000000	200.000000	0.000000	0.392350	0.619300	-1.346950	-120.631754	-40.234159	168.845681	299.018406	200.944278	0.000000	300.000000	200.000000	0.000000	7.538440	9.796920	2231.980896	2107.610755	2190.899923	-1464.839973				-505.000000	200.000000	0.000000	1.629990	-0.357340	10.225020	-484.068649	421.945796	-117.957712
36				900.000000	200.000000	0.000000	0.549290	0.551740	-1.738000	-103.716352	-122.322821	192.716862	299.013151	200.944633	0.000000	300.000000	200.000000	0.000000	7.416360	11.719680	2231.141662	2107.610755	2201.799923	-1373.287475				-505.000000	200.000000	0.000000	1.086660	2.144040	9.438480	-680.221075	-472.420932	-350.516831
37				900.000000	200.000000	0.000000	0.403560	0.619300	-1.173150	-60.143744	-30.725481	178.472708	299.023022	200.948810	0.000000	300.000000	200.000000	0.000000	7.599480	11.414480	2231.370544	2117.147455	2179.999924	-1373.287475				-505.000000	200.000000	0.000000	1.267770	-0.178670	11.011560	-357.378403	-219.732736	-646.456065
38				900.000000	200.000000	0.000000	0.425980	0.608040	-1.651100	-81.205238	-142.655582	149.523088	299.042496	200.889036	0.000000	300.000000	200.000000	0.000000	7.446880	11.048240	2231.217956	1983.633652	2136.399925	-1446.529474				-505.000000	200.000000	0.000000	1.629990	0.000000	8.651940	927.220170	2014.278737	-293.850893
39				900.000000	200.000000	0.000000	0.313880	0.653080	-1.086250	-62.683185	-143.630585	159.319751	298.993885	200.910189	0.000000	300.000000	200.000000	0.000000	7.355320	10.498880	2231.752014	2031.317153	2245.399921	-1385.494475				-505.000000	200.000000	0.000000	3.803310	-0.178670	14.944259	106.200221	1213.949703	-470.426612
40				900.000000	200.000000	0.000000	0.358720	0.630560	-1.346950	-83.983295	-89.508976	171.300654	298.998495	200.914713	0.000000	300.000000	200.000000	0.000000	7.752080	11.200840	2231.141662	2040.853853	2234.499922	-1409.908474				-505.000000	200.000000	0.000000	-2.173320	0.000000	14.944259	117.011543	117.325483	587.614852
41				900.000000	200.000000	0.000000	0.437190	0.653080	-1.694550	-39.190203	-97.483072	183.288603	299.066858	200.995960	0.000000	300.000000	200.000000	0.000000	7.630000	11.139800	2231.065368	2222.051158	2081.899927	-1361.080475				-505.000000	200.000000	0.000000	-0.543330	-1.786700	17.303879	-1380.704927	546.735544	-177.884408
42				900.000000	200.000000	0.000000	0.437190	0.675600	-1.651100	-102.546299	-87.391541	171.261246	298.920070	200.979063	0.000000	300.000000	200.000000	0.000000	7.996240	10.987200	2230.607604	2183.904357	2408.899916	-1391.597975				-505.000000	200.000000	0.000000	3.803310	-0.714680	10.225020	-968.955300	2146.418313	175.249800
43				900.000000	200.000000	0.000000	0.437190	0.585520	-1.433850	-126.133373	-112.923433	144.671211	298.979128	200.914556	0.000000	300.000000	200.000000	0.000000	7.721560	10.376800	2231.523132	2040.853853	2278.099920	-1446.529474				-505.000000	200.000000	0.000000	-0.905550	1.608030	11.798100	-712.466271	1104.158489	-703.330719
44				900.000000	200.000000	0.000000	0.381140	0.630560	-0.651750	-119.447840	-70.814887	176.096747	299.018204	200.961566	0.000000	300.000000	200.000000	0.000000	7.507920	10.895640	2231.523132	2145.757556	2190.899923	-1354.976975				-505.000000	200.000000	0.000000	0.905550	0.000000	9.438480	-694.140933	333.958077	-117.560641
45				900.000000	200.000000	0.000000	0.425980	0.664340	-1.651100	-90.948395	-86.929913	195.358989	299.037710	200.965873	0.000000	300.000000	200.000000	0.000000	7.324800	10.346280	2231.446838	2155.294256	2147.299925	-1385.494475				-505.000000	200.000000	0.000000	-0.724440	1.250690	15.730799	-1660.302313	1089.467392	118.733057
46				900.000000	200.000000	0.000000	0.325090	0.585520	-1.564200	-102.145234	-113.251899	178.522588	298.999077	200.905638	0.000000	300.000000	200.000000	0.000000	7.599480	9.919000	2232.438660	2021.780453	2234.499922	-1324.459476				-505.000000	200.000000	0.000000	0.905550	-1.250690	-0.786540	-886.454188	476.231628	-588.700335
47				900.000000	200.000000	0.000000	0.313880	0.596780	-0.955900	-105.071879	-98.158081	166.496373	299.087150	200.892639	0.000000	300.000000	200.000000	0.000000	7.904680	9.644320	2232.896424	1993.170352	2038.299929	-1373.287475				-505.000000	200.000000	0.000000	1.992210	0.536010	18.090419	33.881198	-270.286436	-410.859394
48				900.000000	200.000000	0.000000	0.336300	0.574260	-0.999350	-102.023736	-109.172868	183.319823	298.974454	200.995551	0.000000	300.000000	200.000000	0.000000	7.050120	10.834600	2231.980896	2222.051158	2288.999920	-1342.769976				-505.000000	200.000000	0.000000	2.716650	-0.178670	18.090419	-1051.708105	1939.567827	117.101308
49				900.000000	200.000000	0.000000	0.414770	0.686860	-1.086250	-93.456367	-86.993596	200.210866	298.988828	201.042837	0.000000	300.000000	200.000000	0.000000	7.385840	11.231360	2231.370544	2326.954861	2256.299921	-1403.804975				-505.000000	200.000000	0.000000	0.724440	1.786700	14.157719	-701.466179	-852.691582	-644.547462
50				900.000000	200.000000	0.000000	0.269040	0.731900	-1.433850	-79.900142	-75.603196	188.355429	298.979337	200.914369	0.000000	300.000000	200.000000	0.000000	7.385840	11.170320	2231.980896	2040.853853	2278.099920	-1257.320977				-505.000000	200.000000	0.000000	2.716650	-1.965370	7.865400	-234.111308	-39.278739	-119.570665
51				900.000000	200.000000	0.000000	0.212990	0.472920	-1.346950	-90.474910	-88.573784	164.076045	298.978849	200.897707	0.000000	300.000000	200.000000	0.000000	7.691040	11.383960	2230.912780	2002.707052	2278.099920	-1440.425974				-505.000000	200.000000	0.000000	2.716650	2.680050	8.651940	-416.218030	1550.814922	2.326036
52				900.000000	200.000000	0.000000	0.571710	0.506700	-1.607650	-105.436056	-92.971483	125.181265	298.994503	200.948065	0.000000	300.000000	200.000000	0.000000	7.416360	10.956680	2233.125306	2117.147455	2245.399921	-1306.148976				-505.000000	200.000000	0.000000	0.905550	-0.893350	5.505780	-980.144161	-457.729834	116.567964
53				900.000000	200.000000	0.000000	0.459610	0.574260	-1.564200	-66.424149	-128.923373	154.276152	299.042627	200.978661	0.000000	300.000000	200.000000	0.000000	7.141680	11.322920	2231.523132	2183.904357	2136.399925	-1251.217477				-505.000000	200.000000	0.000000	1.448880	1.429360	11.798100	-144.197583	-2087.418230	294.961046
54				900.000000	200.000000	0.000000	0.448400	0.799460	-1.042800	-48.569182	-83.352918	171.364823	299.022888	201.000234	0.000000	300.000000	200.000000	0.000000	7.630000	11.322920	2231.065368	2231.587858	2179.999924	-1367.183975				-505.000000	200.000000	0.000000	0.181110	-1.786700	15.730799	-338.486756	106.682513	233.266328
55				900.000000	200.000000	0.000000	0.392350	0.563000	-1.303500	-74.658811	-136.527997	139.877401	299.023323	200.957064	0.000000	300.000000	200.000000	0.000000	7.355320	10.529400	2232.057190	2136.220856	2179.999924	-1416.011974				-505.000000	200.000000	0.000000	0.905550	-1.429360	14.944259	-85.295032	328.733092	-60.173005
56				900.000000	200.000000	0.000000	0.414770	0.675600	-0.999350	-93.830025	-97.206353	154.416853	299.018506	200.952726	0.000000	300.000000	200.000000	0.000000	7.782600	10.865120	2232.209778	2126.684155	2190.899923	-1379.390975				-505.000000	200.000000	0.000000	0.905550	0.000000	4.719240	-926.150476	-59.273386	-763.745727
57				900.000000	200.000000	0.000000	0.381140	0.619300	-1.477300	-88.602555	-29.519366	171.266955	299.033056	201.025460	0.000000	300.000000	200.000000	0.000000	7.111160	10.346280	2231.980896	2288.808060	2158.199924	-1348.873476				-505.000000	200.000000	0.000000	2.897760	-2.144040	13.371180	450.413844	77.107318	-589.707501
58				900.000000	200.000000	0.000000	0.336300	0.619300	-2.085600	-73.150633	-57.502956	176.132730	299.038137	200.956900	0.000000	300.000000	200.000000	0.000000	7.477400	10.865120	2232.438660	2136.220856	2147.299925	-1379.390975				-505.000000	200.000000	0.000000	2.716650	-0.357340	17.303879	-599.318342	-843.655900	-881.717928
59				900.000000	200.000000	0.000000	0.336300	0.630560	-1.042800	-47.483424	-83.802609	168.914221	299.052785	200.926997	0.000000	300.000000	200.000000	0.000000	7.691040	10.529400	2232.438660	2069.463954	2114.599926	-1434.322474				-505.000000	200.000000	0.000000	-1.448880	0.536010	3.932700	-662.147430	83.939592	-410.584107
60				900.000000	200.000000	0.000000	0.358720	0.619300	-1.824900	-84.942138	-73.866572	176.109502	299.047870	200.875764	0.000000	300.000000	200.000000	0.000000	7.904680	10.804080	2232.362366	1955.023551	2125.499926	-1416.011974				-505.000000	200.000000	0.000000	0.724440	-2.322710	11.011560	902.677760	-982.275883	-472.214996
61				900.000000	200.000000	0.000000	0.425980	0.619300	-1.520750	-88.647569	-107.315018	176.039821	299.008503	201.004234	0.000000	300.000000	200.000000	0.000000	7.416360	11.445000	2231.675720	2241.124558	2212.699923	-1373.287475				-505.000000	200.000000	0.000000	-0.181110	-1.250690	17.303879	504.785068	1452.807664	-177.404712
62				900.000000	200.000000	0.000000	0.112100	0.641820	-1.173150	-95.401142	-74.448828	169.156964	299.047674	200.995585	0.000000	300.000000	200.000000	0.000000	7.477400	11.445000	2231.904602	2222.051158	2125.499926	-1367.183975				-505.000000	200.000000	0.000000	2.354430	1.072020	13.371180	-397.326383	507.694236	-116.659205
63				900.000000	200.000000	0.000000	0.313880	0.596780	-0.782100	-80.768641	-52.725985	159.267392	299.023423	200.961238	0.000000	300.000000	200.000000	0.000000	7.446880	10.773560	2232.286072	2145.757556	2179.999924	-1330.562976				-505.000000	200.000000	0.000000	2.716650	-0.357340	15.730799	-715.260191	1278.957070	-59.300546
64				900.000000	200.000000	0.000000	0.515660	0.574260	-1.651100	-50.432057	-100.754875	190.362986	298.989450	200.956769	0.000000	300.000000	200.000000	0.000000	7.568960	10.620960	2232.743836	2136.220856	2256.299921	-1354.976975				-505.000000	200.000000	0.000000	-1.448880	0.357340	11.011560	-788.208445	872.641798	-175.777270
65				900.000000	200.000000	0.000000	0.425980	0.630560	-1.129700	-43.552922	-57.018995	188.098593	299.018808	200.995143	0.000000	300.000000	200.000000	0.000000	7.782600	11.109280	2232.896424	2222.051158	2190.899923	-1397.701475				-505.000000	200.000000	0.000000	1.629990	-2.322710	6.292320	-1761.467822	293.107921	-178.566947
66				900.000000	200.000000	0.000000	0.437190	0.686860	-1.694550	-78.004445	-67.087252	159.223418	299.086713	200.987073	0.000000	300.000000	200.000000	0.000000	7.385840	11.170320	2231.828308	2202.977757	2038.299929	-1342.769976				-505.000000	200.000000	0.000000	-2.173320	-0.178670	11.011560	-2789.514442	518.767638	-587.436679
67				900.000000	200.000000	0.000000	0.325090	0.686860	-2.520100	-74.839184	-26.241423	185.845814	299.028040	200.905947	0.000000	300.000000	200.000000	0.000000	7.355320	10.682000	2231.675720	2021.780453	2169.099924	-1452.632974	-553.202893	198.116369	0.000000	-505.000000	200.000000	0.000000	-0.362220	-0.714680	22.023119	-41.483437	1061.578049	-529.346142
68				900.000000	200.000000	0.000000	0.392350	0.540480	-1.694550	-124.237675	-60.174771	147.085438	299.042398	200.829282	0.000000	300.000000	200.000000	0.000000	7.996240	10.346280	2230.989074	1850.119848	2136.399925	-1422.115474				-505.000000	200.000000	0.000000	-0.543330	0.178670	15.730799	-103.746216	415.658390	-939.692554
69				900.000000	200.000000	0.000000	0.425980	0.720640	-1.260050	-56.060591	-61.963740	178.543727	299.038038	200.939909	0.000000	300.000000	200.000000	0.000000	8.057280	10.651480	2232.209778	2098.074055	2147.299925	-1434.322474				-505.000000	200.000000	0.000000	1.629990	-1.072020	11.798100	515.155928	22.742922	-59.891845
70				900.000000	200.000000	0.000000	0.414770	0.506700	-1.303500	-48.833534	-66.527673	178.356377	299.032891	201.004268	0.000000	300.000000	200.000000	0.000000	7.446880	10.926160	2231.599426	2241.124558	2158.199924	-1416.011974				-505.000000	200.000000	0.000000	1.811100	-1.072020	8.651940	-1338.151796	-382.940360	-529.859123
71				900.000000	200.000000	0.000000	0.336300	0.630560	-1.477300	-76.077277	-78.332554	164.094901	299.037874	200.969981	0.000000	300.000000	200.000000	0.000000	7.843640	10.773560	2231.828308	2164.830956	2147.299925	-1367.183975				-505.000000	200.000000	0.000000	1.086660	-0.178670	12.584640	106.011451	585.153421	117.231707
72				900.000000	200.000000	0.000000	0.470820	0.551740	-1.477300	-63.240964	-68.674178	166.291896	299.052526	200.969981	0.000000	300.000000	200.000000	0.000000	7.202720	9.949520	2231.828308	2164.830956	2114.599926	-1416.011974				-505.000000	200.000000	0.000000	1.629990	0.536010	-2.359620	1885.301226	566.458627	470.331064
73				900.000000	200.000000	0.000000	0.403560	0.551740	-1.694550	-87.589216	-106.230129	147.084296	299.019009	200.986399	0.000000	300.000000	200.000000	0.000000	7.294280	10.254720	2233.354188	2202.977757	2190.899923	-1403.804975				-505.000000	200.000000	0.000000	1.992210	-0.536010	9.438480	-147.494888	665.914307	-294.388544
74				900.000000	200.000000	0.000000	0.403560	0.788200	-1.564200	-45.552509	-86.087474	164.171825	299.062326	200.957129	0.000000	300.000000	200.000000	0.000000	7.263760	10.926160	2231.904602	2136.220856	2092.799927	-1373.287475				-505.000000	200.000000	0.000000	2.716650	-0.893350	7.865400	-1211.587395	225.861276	-294.785614
75				900.000000	200.000000	0.000000	0.336300	0.675600	-1.303500	-49.919292	-73.428219	178.594749	299.042660	200.952987	0.000000	300.000000	200.000000	0.000000	7.233240	11.414480	2231.599426	2126.684155	2136.399925	-1306.148976				-505.000000	200.000000	0.000000	-0.905550	2.322710	10.225020	257.181185	1238.221350	-820.140685
76				900.000000	200.000000	0.000000	0.392350	0.551740	-1.824900	-59.580547	-70.185486	168.782851	299.003823	200.914306	0.000000	300.000000	200.000000	0.000000	7.965720	11.139800	2232.133484	2040.853853	2223.599922	-1403.804975				-505.000000	200.000000	0.000000	0.724440	0.714680	10.225020	-998.280729	609.310631	-234.356119
77				900.000000	200.000000	0.000000	0.414770	0.765680	-1.607650	-74.668609	-152.366303	161.729607	298.979581	200.982498	0.000000	300.000000	200.000000	0.000000	7.843640	10.743040	2232.514954	2193.441057	2278.099920	-1318.355976				-505.000000	200.000000	0.000000	0.905550	-0.178670	7.865400	-705.078101	-327.399106	234.734393
78				900.000000	200.000000	0.000000	0.448400	0.641820	-0.912450	-38.843634	-68.276233	163.989237	298.999248	200.952466	0.000000	300.000000	200.000000	0.000000	7.477400	11.414480	2232.820130	2126.684155	2234.499922	-1342.769976				-505.000000	200.000000	0.000000	1.448880	-0.893350	15.730799	63.017858	295.109770	116.524498
79				900.000000	200.000000	0.000000	0.257830	0.743160	-1.303500	-67.239822	-60.064884	190.787175	299.082017	200.995415	0.000000	300.000000	200.000000	0.000000	7.324800	10.987200	2232.286072	2222.051158	2049.199928	-1464.839973				-505.000000	200.000000	0.000000	0.543330	-1.429360	7.078860	493.155745	-172.164742	-706.329113
80				900.000000	200.000000	0.000000	0.459610	0.574260	-1.564200	-78.485740	-88.395613	144.637512	299.018506	200.948454	0.000000	300.000000	200.000000	0.000000	7.630000	10.559920	2232.209778	2117.147455	2190.899923	-1452.632974				-505.000000	200.000000	0.000000	1.086660	-0.178670	7.865400	-125.998092	-1133.778116	-528.953379
81				900.000000	200.000000	0.000000	0.325090	0.416620	-1.260050	-72.600665	-83.138939	161.497890	299.013353	200.940166	0.000000	300.000000	200.000000	0.000000	7.416360	10.468360	2231.599426	2098.074055	2201.799923	-1464.839973				-505.000000	200.000000	0.000000	1.448880	-0.893350	11.011560	-748.071695	-893.541738	-235.940094
82				900.000000	200.000000	0.000000	0.347510	0.574260	-1.346950	-54.137487	-68.783468	156.801948	298.974524	201.004028	0.000000	300.000000	200.000000	0.000000	7.324800	10.163160	2232.133484	2241.124558	2288.999920	-1385.494475				-505.000000	200.000000	0.000000	-0.905550	-0.714680	13.371180	1231.800429	837.525622	-411.814478
83				900.000000	200.000000	0.000000	0.358720	0.619300	-1.303500	-48.217196	-119.945204	168.880522	299.003721	200.978494	0.000000	300.000000	200.000000	0.000000	7.263760	10.559920	2231.904602	2183.904357	2223.599922	-1379.390975				-505.000000	200.000000	0.000000	2.716650	-0.357340	9.438480	-599.947574	-1101.331651	-59.300546
84				900.000000	200.000000	0.000000	0.425980	0.461660	-1.564200	-38.896775	-107.274610	183.122196	298.984221	200.922914	0.000000	300.000000	200.000000	0.000000	7.721560	11.231360	2231.980896	2059.927254	2267.199921	-1422.115474				-505.000000	200.000000	0.000000	2.535540	-1.608030	9.438480	-1486.338839	367.897395	-1059.122640
85				900.000000	200.000000	0.000000	0.347510	0.619300	-1.303500	-100.484089	-53.625967	156.843835	298.969711	200.956966	0.000000	300.000000	200.000000	0.000000	7.752080	9.766400	2232.286072	2136.220856	2299.899920	-1385.494475				-505.000000	200.000000	0.000000	1.811100	-0.178670	10.225020	-9.993320	-251.863206	-529.011334
86				900.000000	200.000000	0.000000	0.336300	0.653080	-1.129700	-78.810320	-88.787762	164.115844	299.023456	200.927029	0.000000	300.000000	200.000000	0.000000	7.416360	10.834600	2232.362366	2069.463954	2179.999924	-1342.769976				-505.000000	200.000000	0.000000	0.905550	-0.357340	11.011560	-252.373722	-1390.944871	175.820736
87				900.000000	200.000000	0.000000	0.414770	0.788200	-1.651100	-73.786249	-66.204405	164.160211	299.037413	200.978996	0.000000	300.000000	200.000000	0.000000	7.477400	11.200840	2230.760192	2183.904357	2147.299925	-1391.597975				-505.000000	200.000000	0.000000	-0.362220	-1.786700	19.663499	-338.172140	1328.957343	-941.572179
88				900.000000	200.000000	0.000000	0.358720	0.608040	-1.520750	-105.193377	-94.413311	178.508691	299.027874	200.931747	0.000000	300.000000	200.000000	0.000000	7.782600	11.445000	2231.294250	2079.000654	2169.099924	-1422.115474				-505.000000	200.000000	0.000000	-0.181110	-1.072020	8.651940	-411.623780	798.168319	-177.235154
89				900.000000	200.000000	0.000000	0.358720	0.743160	-1.173150	-67.104780	-64.340760	178.634352	298.925471	200.987141	0.000000	300.000000	200.000000	0.000000	7.813120	11.383960	2231.675720	2202.977757	2397.999916	-1477.046973				-505.000000	200.000000	0.000000	0.724440	0.714680	6.292320	275.380676	-49.807273	-351.844316
90				900.000000	200.000000	0.000000	0.425980	0.574260	-1.042800	-57.842918	-46.967872	183.226914	299.027840	201.004440	0.000000	300.000000	200.000000	0.000000	7.294280	11.780720	2231.217956	2241.124558	2169.099924	-1397.701475				-505.000000	200.000000	0.000000	1.086660	-0.714680	7.865400	189.015949	59.351950	-59.509263
91				900.000000	200.000000	0.000000	0.392350	0.596780	-0.825550	-60.711004	-116.708611	176.053718	299.008232	201.017332	0.000000	300.000000	200.000000	0.000000	7.691040	10.865120	2231.065368	2269.734659	2212.699923	-1458.736474				-505.000000	200.000000	0.000000	0.181110	-1.965370	6.292320	-1044.949168	-2535.760516	-413.088316
92				900.000000	200.000000	0.000000	0.403560	0.551740	-1.520750	-83.388629	-30.402213	149.493956	299.018070	200.918956	0.000000	300.000000	200.000000	0.000000	7.507920	10.651480	2231.217956	2050.390553	2190.899923	-1483.150473				-505.000000	200.000000	0.000000	1.629990	1.608030	6.292320	-597.090731	-104.602101	1.395621
93				900.000000	200.000000	0.000000	0.381140	0.630560	-0.999350	-63.520530	-116.085349	178.506407	298.945405	200.948324	0.000000	300.000000	200.000000	0.000000	7.813120	10.468360	2232.514954	2117.147455	2354.399918	-1324.459476				-505.000000	200.000000	0.000000	1.267770	-0.893350	6.292320	62.262779	315.025852	-412.157901
94				900.000000	200.000000	0.000000	0.269040	0.731900	-1.173150	-59.527406	-111.307437	152.210528	299.003687	200.987073	0.000000	300.000000	200.000000	0.000000	7.446880	10.559920	2231.828308	2202.977757	2223.599922	-1446.529474				-505.000000	200.000000	0.000000	1.811100	0.000000	9.438480	579.835088	676.873272	117.343309
95				900.000000	200.000000	0.000000	0.470820	0.743160	-1.173150	-47.002129	-129.748677	171.289236	298.974489	200.982699	0.000000	300.000000	200.000000	0.000000	7.599480	10.041080	2232.057190	2193.441057	2288.999920	-1379.390975				-505.000000	200.000000	0.000000	0.362220	-0.714680	17.303879	189.771028	1419.930768	-529.404097
96				900.000000	200.000000	0.000000	0.336300	0.675600	-1.173150	-57.825310	-98.879294	190.643049	299.081892	200.965642	0.000000	300.000000	200.000000	0.000000	7.263760	9.674840	2231.980896	2155.294256	2049.199928	-1391.597975				-505.000000	200.000000	0.000000	0.543330	-0.893350	7.078860	-748.386311	358.115288	116.596942
97				900.000000	200.000000	0.000000	0.392350	0.596780	-1.129700	-149.477768	-141.755601	180.873038	299.032825	200.944504	0.000000	300.000000	200.000000	0.000000	7.813120	9.888480	2231.446838	2107.610755	2158.199924	-1367.183975				-505.000000	200.000000	0.000000	1.629990	-1.072020	10.225020	-758.945940	-506.044255	-823.565127
98				900.000000	200.000000	0.000000	0.235410	0.551740	-0.738650	-114.742616	-69.798879	168.945441	298.989104	200.957096	0.000000	300.000000	200.000000	0.000000	7.599480	10.926160	2231.980896	2136.220856	2256.299921	-1324.459476				-505.000000	200.000000	0.000000	1.992210	1.072020	2.359620	-629.839312	672.632144	-234.118424
99				900.000000	200.000000	0.000000	0.526870	0.517960	-1.303500	-64.451968	-66.077981	195.118334	299.067305	200.969848	0.000000	300.000000	200.000000	0.000000	7.324800	10.010560	2232.133484	2164.830956	2081.899927	-1373.287475				-505.000000	200.000000	0.000000	0.543330	-0.893350	11.011560	294.272322	-706.176903	-412.099946
100				900.000000	200.000000	0.000000	0.325090	0.675600	-1.955250	-58.635565	-52.096583	137.642141	299.028007	200.995721	0.000000	300.000000	200.000000	0.000000	7.538440	10.926160	2231.599426	2222.051158	2169.099924	-1391.597975				-505.000000	200.000000	0.000000	0.724440	2.322710	10.225020	372.997187	-583.819435	-56.597802
101				900.000000	200.000000	0.000000	0.482030	0.686860	-1.651100	-81.979961	-134.831781	159.176963	298.949820	200.940198	0.000000	300.000000	200.000000	0.000000	7.691040	11.017720	2231.523132	2098.074055	2343.499918	-1434.322474				-505.000000	200.000000	0.000000	0.181110	-2.858720	12.584640	-1330.134394	109.668219	-296.447907
102				900.000000	200.000000	0.000000	0.414770	0.709380	-1.129700	-88.553477	-97.085127	183.364189	298.950179	200.999687	0.000000	300.000000	200.000000	0.000000	7.691040	11.109280	2232.286072	2231.587858	2343.499918	-1385.494475				-505.000000	200.000000	0.000000	1.629990	-0.893350	11.798100	62.703242	155.312929	-529.675076
103				900.000000	200.000000	0.000000	0.403560	0.596780	-1.911800	-33.692647	-75.632266	163.993804	299.042529	201.030050	0.000000	300.000000	200.000000	0.000000	7.538440	11.383960	2231.294250	2298.344760	2136.399925	-1287.838477				-505.000000	200.000000	0.000000	0.543330	-0.357340	16.517339	-946.829271	746.868192	-705.311766
104				900.000000	200.000000	0.000000	0.358720	0.585520	-2.129050	-34.381405	-93.847592	149.571826	299.023256	200.978494	0.000000	300.000000	200.000000	0.000000	7.507920	10.926160	2231.904602	2183.904357	2179.999924	-1483.150473				-505.000000	200.000000	0.000000	0.543330	0.893350	9.438480	-292.636319	1681.576082	-704.124861
105				900.000000	200.000000	0.000000	0.369930	0.472920	-1.173150	-106.376975	-95.198207	202.468017	298.935130	200.953052	0.000000	300.000000	200.000000	0.000000	7.660520	10.712520	2231.446838	2126.684155	2376.199917	-1391.597975				-505.000000	200.000000	0.000000	-1.629990	0.893350	8.651940	1444.540786	488.130020	118.466386
106				900.000000	200.000000	0.000000	0.369930	0.540480	-1.520750	-99.934437	-79.677029	178.434246	298.984117	200.935829	0.000000	300.000000	200.000000	0.000000	7.691040	10.254720	2231.752014	2088.537354	2267.199921	-1452.632974				-505.000000	200.000000	0.000000	-1.629990	0.000000	-1.573080	694.770165	630.403571	-469.822390
107				900.000000	200.000000	0.000000	0.336300	0.563000	-1.216600	-50.445601	-53.245156	154.393430	299.047805	200.956998	0.000000	300.000000	200.000000	0.000000	7.660520	10.651480	2232.209778	2136.220856	2125.499926	-1348.873476				-505.000000	200.000000	0.000000	0.724440	-0.178670	15.730799	222.079146	-1517.034471	410.981178
108				900.000000	200.000000	0.000000	0.347510	0.608040	-1.694550	-77.229722	-124.185869	200.207245	299.047642	200.974254	0.000000	300.000000	200.000000	0.000000	6.897520	10.712520	2231.828308	2174.367657	2125.499926	-1361.080475				-505.000000	200.000000	0.000000	1.267770	-0.357340	10.225020	-831.516655	709.003742	-529.137425
109				900.000000	200.000000	0.000000	0.347510	0.596780	-1.433850	-85.464384	-83.900561	164.051872	299.096388	200.948713	0.000000	300.000000	200.000000	0.000000	7.477400	9.705360	2231.599426	2117.147455	2016.499929	-1422.115474				-505.000000	200.000000	0.000000	0.724440	-0.178670	8.651940	916.408849	743.373491	-881.388993
110				900.000000	200.000000	0.000000	0.459610	0.563000	-1.781450	-99.277149	-83.127601	192.820242	299.048065	200.922567	0.000000	300.000000	200.000000	0.000000	7.752080	9.613800	2232.820130	2059.927254	2125.499926	-1348.873476				-505.000000	200.000000	0.000000	1.629990	0.893350	5.505780	-640.398941	558.994362	-645.467695
111				900.000000	200.000000	0.000000	0.470820	0.585520	-1.868350	-38.131850	-93.640352	183.190932	299.027940	200.940230	0.000000	300.000000	200.000000	0.000000	7.538440	9.949520	2231.446838	2098.074055	2169.099924	-1440.425974				-505.000000	200.000000	0.000000	-0.543330	0.178670	12.584640	359.266098	-244.205941	-234.763370
112				900.000000	200.000000	0.000000	0.280250	0.585520	-1.651100	-37.906779	-111.324571	168.930402	298.984082	201.012781	0.000000	300.000000	200.000000	0.000000	7.538440	11.475520	2231.675720	2260.197959	2267.199921	-1324.459476				-505.000000	200.000000	0.000000	1.448880	0.178670	15.730799	-914.458230	560.249784	-117.434550
113				900.000000	200.000000	0.000000	0.425980	0.653080	-1.520750	-39.010146	-81.985168	173.661576	299.047121	200.932033	0.000000	300.000000	200.000000	0.000000	8.087800	11.567080	2230.607604	2079.000654	2125.499926	-1507.564473				-505.000000	200.000000	0.000000	-1.448880	-1.072020	12.584640	51.954843	-2045.391216	-588.342423
114				900.000000	200.000000	0.000000	0.515660	0.653080	-1.260050	-107.089075	-126.448401	161.520367	299.013455	200.914431	0.000000	300.000000	200.000000	0.000000	7.691040	11.231360	2231.828308	2040.853853	2201.799923	-1440.425974				-505.000000	200.000000	0.000000	1.629990	-1.786700	11.011560	240.215714	-639.360689	-471.778767
115				900.000000	200.000000	0.000000	0.381140	0.585520	-1.520750	-49.833327	-64.940747	197.741801	299.018372	200.935765	0.000000	300.000000	200.000000	0.000000	7.446880	10.468360	2231.904602	2088.537354	2190.899923	-1416.011974				-505.000000	200.000000	0.000000	1.448880	0.000000	1.573080	-1042.218171	838.825475	117.372287
116				900.000000	200.000000	0.000000	0.470820	0.731900	-1.694550	-39.964925	-134.329745	164.049784	299.032924	200.948681	0.000000	300.000000	200.000000	0.000000	7.263760	11.231360	2231.675720	2117.147455	2158.199924	-1373.287475				-505.000000	200.000000	0.000000	4.527750	1.965370	7.865400	-459.526239	-281.438401	-703.426268
117				900.000000	200.000000	0.000000	0.358720	0.619300	-1.433850	-52.372769	-99.560098	173.699842	299.013218	200.940295	0.000000	300.000000	200.000000	0.000000	7.599480	10.682000	2231.294250	2098.074055	2201.799923	-1403.804975				-505.000000	200.000000	0.000000	1.992210	1.429360	9.438480	-144.386352	-792.355774	-233.779309
118				900.000000	200.000000	0.000000	0.224200	0.585520	-1.260050	-61.624833	-124.578018	183.446430	298.935749	200.879886	0.000000	300.000000	200.000000	0.000000	7.660520	10.682000	2232.743836	1964.560251	2376.199917	-1464.839973				-505.000000	200.000000	0.000000	3.441090	-0.178670	13.371180	106.074375	-220.909593	293.275648
119				900.000000	200.000000	0.000000	0.414770	0.585520	-1.651100	-21.824658	-132.062015	154.333078	298.989415	200.914088	0.000000	300.000000	200.000000	0.000000	7.721560	10.346280	2232.667542	2040.853853	2256.299921	-1379.390975				-505.000000	200.000000	0.000000	0.000000	0.714680	12.584640	-187.379946	120.627184	0.678231
120				900.000000	200.000000	0.000000	0.493240	0.709380	-1.477300	-36.646698	-135.455043	183.282894	299.018439	200.986972	0.000000	300.000000	200.000000	0.000000	7.294280	10.285240	2232.057190	2202.977757	2190.899923	-1312.252476				-505.000000	200.000000	0.000000	0.905550	-0.536010	13.371180	-147.180272	330.225945	-588.022104
121				900.000000	200.000000	0.000000	0.336300	0.731900	-1.303500	-39.559797	-129.153888	195.514728	299.046990	200.974921	0.000000	300.000000	200.000000	0.000000	7.599480	10.804080	2230.302428	2174.367657	2125.499926	-1379.390975				-505.000000	200.000000	0.000000	-0.543330	-0.178670	9.438480	-10.056243	289.059794	-235.102486
122				900.000000	200.000000	0.000000	0.425980	0.574260	-1.651100	-82.596298	-36.270213	173.588274	298.994228	200.935509	0.000000	300.000000	200.000000	0.000000	7.141680	9.735880	2232.514954	2088.537354	2245.399921	-1416.011974				-505.000000	200.000000	0.000000	-0.543330	0.000000	13.371180	348.517700	948.177698	-1057.350310
123				900.000000	200.000000	0.000000	0.448400	0.686860	-1.520750	-33.598555	-37.314695	164.031124	299.047870	200.931301	0.000000	300.000000	200.000000	0.000000	7.233240	9.583280	2232.362366	2079.000654	2125.499926	-1501.460973				-505.000000	200.000000	0.000000	1.629990	1.429360	0.786540	202.369498	430.902914	-175.006233
124				900.000000	200.000000	0.000000	0.414770	0.630560	-1.694550	-44.138107	-30.702207	154.374966	298.979128	200.935925	0.000000	300.000000	200.000000	0.000000	7.568960	11.231360	2231.523132	2088.537354	2278.099920	-1391.597975				-505.000000	200.000000	0.000000	0.362220	-0.893350	14.157719	641.972021	1820.626496	-177.109063
125				900.000000	200.000000	0.000000	0.201780	0.709380	-1.694550	-85.118131	-62.459038	181.175187	299.032362	200.966336	0.000000	300.000000	200.000000	0.000000	7.630000	11.261880	2230.378722	2155.294256	2158.199924	-1348.873476				-505.000000	200.000000	0.000000	1.992210	1.250690	11.798100	-849.904916	663.675027	-175.204768
126				900.000000	200.000000	0.000000	0.515660	0.641820	-1.433850	-83.609637	-45.231248	168.738876	298.984151	200.935797	0.000000	300.000000	200.000000	0.000000	7.752080	11.200840	2231.828308	2088.537354	2267.199921	-1391.597975				-505.000000	200.000000	0.000000	1.629990	-0.714680	11.798100	768.410575	1215.872987	-235.785025
127				900.000000	200.000000	0.000000	0.414770	0.776940	-1.303500	-126.156715	-76.659613	178.607700	298.989001	200.965741	0.000000	300.000000	200.000000	0.000000	7.752080	11.109280	2231.752014	2155.294256	2256.299921	-1403.804975				-505.000000	200.000000	0.000000	0.181110	-0.893350	14.944259	-52.861067	902.848984	-588.303265
128				900.000000	200.000000	0.000000	0.336300	0.608040	-1.520750	-60.967544	-68.160206	166.483617	299.013927	201.037853	0.000000	300.000000	200.000000	0.000000	7.538440	10.712520	2232.896424	2317.418160	2201.799923	-1397.701475				-505.000000	200.000000	0.000000	2.173320	0.536010	14.157719	-1356.225440	2241.316870	-763.338475
129				900.000000	200.000000	0.000000	0.403560	0.450400	-1.607650	-75.590248	-116.442885	185.544612	298.998118	201.000576	0.000000	300.000000	200.000000	0.000000	7.507920	10.651480	2230.302428	2231.587858	2234.499922	-1379.390975				-505.000000	200.000000	0.000000	2.354430	-2.144040	12.584640	-244.545090	2364.420765	-354.687640
130				900.000000	200.000000	0.000000	0.336300	0.664340	-1.738000	-58.874181	-83.156073	132.800735	299.023489	201.003891	0.000000	300.000000	200.000000	0.000000	7.385840	10.804080	2232.438660	2241.124558	2179.999924	-1306.148976				-505.000000	200.000000	0.000000	0.181110	-0.357340	14.157719	-483.754033	-289.534656	-411.562295
131				900.000000	200.000000	0.000000	0.403560	0.551740	-1.607650	-99.560779	-101.244976	166.361577	299.043216	200.892639	0.000000	300.000000	200.000000	0.000000	7.630000	10.407320	2232.896424	1993.170352	2136.399925	-1434.322474				-505.000000	200.000000	0.000000	0.181110	0.714680	9.438480	-998.343652	1570.924005	-351.800849
132				900.000000	200.000000	0.000000	0.347510	0.529220	-1.607650	-48.221259	-93.870867	173.627682	299.052655	200.952759	0.000000	300.000000	200.000000	0.000000	7.568960	10.804080	2232.133484	2126.684155	2114.599926	-1257.320977				-505.000000	200.000000	0.000000	-1.267770	-0.357340	0.786540	-369.007726	208.536339	234.738701
133				900.000000	200.000000	0.000000	0.437190	0.675600	-1.433850	-118.403348	-102.791493	151.983966	299.032726	200.923230	0.000000	300.000000	200.000000	0.000000	7.507920	10.651480	2231.217956	2059.927254	2158.199924	-1293.941977				-505.000000	200.000000	0.000000	0.181110	-0.536010	8.651940	431.522198	1041.390402	-529.220050
134				900.000000	200.000000	0.000000	0.369930	0.653080	-1.303500	-34.764545	-125.472801	161.671344	299.071966	200.935893	0.000000	300.000000	200.000000	0.000000	7.416360	10.834600	2231.599426	2088.537354	2070.999928	-1361.080475				-505.000000	200.000000	0.000000	1.086660	-0.714680	8.651940	652.342880	323.745538	-588.206151
135				900.000000	200.000000	0.000000	0.425980	0.630560	-1.477300	-148.446821	-36.431847	144.724712	298.974384	200.927251	0.000000	300.000000	200.000000	0.000000	7.904680	9.796920	2231.828308	2069.463954	2288.999920	-1409.908474				-505.000000	200.000000	0.000000	0.905550	0.357340	9.438480	-1367.414301	864.238107	-587.174315
136				900.000000	200.000000	0.000000	0.526870	0.653080	-1.433850	-46.961178	-101.418546	185.605355	299.096728	201.029522	0.000000	300.000000	200.000000	0.000000	7.507920	9.796920	2232.438660	2298.344760	2016.499929	-1257.320977				-505.000000	200.000000	0.000000	1.267770	-0.178670	16.517339	-936.017950	1365.882367	-470.223769
137				900.000000	200.000000	0.000000	0.437190	0.743160	-1.868350	-51.742886	-51.727709	159.275777	298.969288	200.965906	0.000000	300.000000	200.000000	0.000000	7.874160	11.780720	2231.370544	2155.294256	2299.899920	-1312.252476				-505.000000	200.000000	0.000000	-0.724440	0.178670	10.225020	-451.634684	829.552362	-234.748882
138				900.000000	200.000000	0.000000	0.392350	0.675600	-1.477300	-90.304651	-161.696213	183.356001	299.047837	200.995415	0.000000	300.000000	200.000000	0.000000	7.538440	11.567080	2232.286072	2222.051158	2125.499926	-1452.632974				-505.000000	200.000000	0.000000	0.905550	0.178670	3.932700	-104.690064	339.183062	-58.646985
139				900.000000	200.000000	0.000000	0.369930	0.630560	-1.216600	-75.807192	-110.355709	176.108361	298.945152	200.957096	0.000000	300.000000	200.000000	0.000000	7.935200	11.475520	2231.980896	2136.220856	2354.399918	-1379.390975				-505.000000	200.000000	0.000000	0.724440	-0.178670	7.865400	-10.182090	744.119918	-528.924401
140				900.000000	200.000000	0.000000	0.291460	0.540480	-1.173150	-71.430612	-51.439053	190.563842	298.964226	200.936149	0.000000	300.000000	200.000000	0.000000	7.721560	10.865120	2230.989074	2088.537354	2310.799919	-1428.218974				-505.000000	200.000000	0.000000	-1.992210	0.178670	11.011560	-1609.731780	640.378679	-293.391559
141				900.000000	200.000000	0.000000	0.403560	0.619300	-1.651100	-68.679961	-136.666357	156.785767	299.023189	200.961468	0.000000	300.000000	200.000000	0.000000	7.263760	11.414480	2231.752014	2145.757556	2179.999924	-1385.494475				-505.000000	200.000000	0.000000	-1.811100	-0.536010	7.078860	-842.579669	1693.711905	58.380313
142				900.000000	200.000000	0.000000	0.381140	0.630560	-1.824900	-80.457921	-49.459978	159.229126	299.062229	200.935861	0.000000	300.000000	200.000000	0.000000	7.263760	11.506040	2231.675720	2088.537354	2092.799927	-1409.908474				-505.000000	200.000000	0.000000	1.629990	-0.893350	3.932700	-53.741992	-500.072843	-882.139668
143				900.000000	200.000000	0.000000	0.336300	0.529220	-1.390400	-100.263081	-78.413371	178.458615	298.988897	200.931651	0.000000	300.000000	200.000000	0.000000	7.355320	10.193680	2231.523132	2079.000654	2256.299921	-1379.390975				-505.000000	200.000000	0.000000	2.897760	-0.357340	9.438480	-136.683567	-582.010587	-705.500120
144				900.000000	200.000000	0.000000	0.325090	0.608040	-1.651100	-85.225768	-92.907203	149.627610	299.023423	200.862978	0.000000	300.000000	200.000000	0.000000	7.446880	10.376800	2232.286072	1926.413450	2179.999924	-1434.322474				-505.000000	200.000000	0.000000	0.181110	0.178670	18.090419	128.074557	634.723263	-704.774115
145				900.000000	200.000000	0.000000	0.504450	0.619300	-1.955250	-60.953999	-74.680538	168.729546	299.091535	200.978594	0.000000	300.000000	200.000000	0.000000	7.355320	9.613800	2231.675720	2183.904357	2027.399929	-1324.459476				-505.000000	200.000000	0.000000	-0.905550	-1.965370	-1.573080	-582.314392	453.997702	-530.489580
146				900.000000	200.000000	0.000000	0.257830	0.574260	-1.824900	-50.612113	-34.250132	164.123837	299.111254	200.957031	0.000000	300.000000	200.000000	0.000000	7.385840	10.010560	2232.133484	2136.220856	1983.799931	-1373.287475				-505.000000	200.000000	0.000000	1.629990	0.178670	9.438480	-683.329611	687.832237	-469.913631
147				900.000000	200.000000	0.000000	0.459610	0.641820	-1.607650	-15.440680	-57.959385	176.025924	298.955419	200.922473	0.000000	300.000000	200.000000	0.000000	7.630000	9.400160	2233.049012	2059.927254	2332.599918	-1452.632974				-505.000000	200.000000	0.000000	0.724440	-1.965370	11.798100	-465.428696	1403.237822	-236.899486
148				900.000000	200.000000	0.000000	0.392350	0.585520	-1.738000	-130.469003	-100.662122	166.404606	299.033188	200.935605	0.000000	300.000000	200.000000	0.000000	7.446880	10.712520	2232.286072	2088.537354	2158.199924	-1397.701475				-505.000000	200.000000	0.000000	0.000000	0.178670	11.798100	-451.508838	-143.766404	-1057.224218
149				900.000000	200.000000	0.000000	0.414770	0.619300	-1.346950	-88.467512	-81.685175	192.919055	299.007926	200.983439	0.000000	300.000000	200.000000	0.000000	7.630000	10.132640	2230.378722	2193.441057	2212.699923	-1318.355976				-505.000000	200.000000	0.000000	0.362220	-0.178670	13.371180	-241.373631	1423.662900	-470.151325
150				900.000000	200.000000	0.000000	0.190570	0.619300	-1.303500	-72.340377	-128.218696	164.235405	299.013387	201.017054	0.000000	300.000000	200.000000	0.000000	7.599480	11.109280	2231.675720	2269.734659	2201.799923	-1409.908474				-505.000000	200.000000	0.000000	1.448880	-0.178670	15.730799	106.263144	427.679777	-59.029567
151				900.000000	200.000000	0.000000	0.280250	0.585520	-1.824900	-54.168957	-80.767117	166.520742	299.018775	200.956737	0.000000	300.000000	200.000000	0.000000	7.294280	11.567080	2232.820130	2136.220856	2190.899923	-1397.701475				-505.000000	200.000000	0.000000	0.362220	0.357340	11.011560	1064.847585	-297.507916	-410.898553
152				900.000000	200.000000	0.000000	0.291460	0.484180	-1.781450	-62.317654	-96.467064	178.463182	298.915554	200.965906	0.000000	300.000000	200.000000	0.000000	7.904680	11.017720	2231.370544	2155.294256	2419.799915	-1464.839973				-505.000000	200.000000	0.000000	0.362220	0.357340	9.438480	-93.438280	-163.445055	294.030631
153				900.000000	200.000000	0.000000	0.425980	0.619300	-1.998700	-105.224846	-86.606645	159.172200	299.052590	200.991278	0.000000	300.000000	200.000000	0.000000	7.904680	10.926160	2231.980896	2212.514458	2114.599926	-1434.322474				-505.000000	200.000000	0.000000	3.441090	-0.714680	6.292320	420.522107	50.948259	-294.674012
154				900.000000	200.000000	0.000000	0.459610	0.484180	-1.564200	-150.544248	-93.461583	168.650338	299.067273	200.999790	0.000000	300.000000	200.000000	0.000000	7.813120	10.895640	2232.057190	2231.587858	2081.899927	-1306.148976				-505.000000	200.000000	0.000000	1.811100	-1.786700	17.303879	703.983107	1995.109081	-883.001946
155				900.000000	200.000000	0.000000	0.482030	0.472920	-1.781450	-30.617099	-53.655037	192.713241	299.062133	200.974421	0.000000	300.000000	200.000000	0.000000	7.691040	10.407320	2231.446838	2174.367657	2092.799927	-1324.459476				-505.000000	200.000000	0.000000	1.629990	-1.429360	11.798100	493.533284	685.592958	-765.160144
156				900.000000	200.000000	0.000000	0.358720	0.641820	-1.955250	-112.293519	-43.349527	164.082146	299.023356	200.969848	0.000000	300.000000	200.000000	0.000000	7.477400	10.468360	2232.133484	2164.830956	2179.999924	-1391.597975				-505.000000	200.000000	0.000000	1.811100	-0.178670	14.944259	-588.695790	-1051.761808	-998.964123
157				900.000000	200.000000	0.000000	0.392350	0.574260	-1.303500	-58.113003	-60.538448	147.116853	298.954705	200.871820	0.000000	300.000000	200.000000	0.000000	6.989080	10.376800	2231.523132	1945.486851	2332.599918	-1318.355976				-505.000000	200.000000	0.000000	2.173320	-1.250690	12.584640	-537.936488	1049.679657	-530.057658
158				900.000000	200.000000	0.000000	0.257830	0.675600	-1.216600	-86.014036	-34.815851	195.543664	299.086650	201.021327	0.000000	300.000000	200.000000	0.000000	7.263760	10.254720	2231.675720	2279.271359	2038.299929	-1367.183975				-505.000000	200.000000	0.000000	1.629990	-0.178670	14.157719	-704.574715	-112.066365	-528.996845
159				900.000000	200.000000	0.000000	0.403560	0.540480	-1.477300	-83.807302	-81.102321	168.760765	299.130608	200.970047	0.000000	300.000000	200.000000	0.000000	7.294280	10.651480	2231.675720	2164.830956	1940.199932	-1312.252476				-505.000000	200.000000	0.000000	1.267770	-0.178670	10.225020	-704.889331	46.153705	175.961317
160				900.000000	200.000000	0.000000	0.257830	0.563000	-1.433850	-70.773324	-90.339478	183.390646	299.047674	200.893036	0.000000	300.000000	200.000000	0.000000	7.599480	10.407320	2231.904602	1993.170352	2125.499926	-1361.080475				-505.000000	200.000000	0.000000	1.448880	-0.893350	11.011560	873.352332	564.728343	-294.684193
161				900.000000	200.000000	0.000000	0.381140	0.608040	-1.303500	-60.742473	-55.010850	139.930902	298.950215	200.922757	0.000000	300.000000	200.000000	0.000000	7.507920	9.705360	2232.362366	2059.927254	2343.499918	-1348.873476				-505.000000	200.000000	0.000000	0.905550	-1.072020	11.011560	862.541010	-728.094834	116.398406
162				900.000000	200.000000	0.000000	0.425980	0.517960	-0.999350	-84.239519	-102.733950	168.716595	299.017700	201.021921	0.000000	300.000000	200.000000	0.000000	7.263760	11.200840	2230.378722	2279.271359	2190.899923	-1428.218974				-505.000000	200.000000	0.000000	0.724440	0.536010	16.517339	33.755352	-324.650832	-410.757972
163				900.000000	200.000000	0.000000	0.224200	0.731900	-1.738000	-120.420544	-93.737705	171.534263	298.920365	200.970246	0.000000	300.000000	200.000000	0.000000	7.752080	11.048240	2231.217956	2164.830956	2408.899916	-1409.908474				-505.000000	200.000000	0.000000	1.992210	1.072020	10.225020	644.765941	2.317843	59.602069
164				900.000000	200.000000	0.000000	0.224200	0.698120	-1.520750	-49.216989	-99.005718	183.551148	298.940196	200.905885	0.000000	300.000000	200.000000	0.000000	7.904680	11.261880	2231.828308	2021.780453	2365.299917	-1440.425974				-505.000000	200.000000	0.000000	0.362220	-0.893350	14.944259	-516.125075	1024.460025	-764.550049
165				900.000000	200.000000	0.000000	0.302670	0.540480	-1.086250	-75.361114	-112.773137	178.503928	298.945188	200.991245	0.000000	300.000000	200.000000	0.000000	7.385840	10.163160	2232.057190	2212.514458	2354.399918	-1409.908474				-505.000000	200.000000	0.000000	1.629990	-3.037390	5.505780	-1225.696023	-1164.415733	-414.221573
166				900.000000	200.000000	0.000000	0.381140	0.608040	-1.477300	-97.107302	-80.179066	142.340562	299.091442	200.978694	0.000000	300.000000	200.000000	0.000000	7.446880	11.353440	2231.446838	2183.904357	2027.399929	-1336.666476				-505.000000	200.000000	0.000000	2.716650	0.714680	6.292320	-998.595345	-1230.915952	-1056.932877
167				900.000000	200.000000	0.000000	0.369930	0.484180	-1.346950	-53.826452	-125.432393	209.707469	299.111011	200.923104	0.000000	300.000000	200.000000	0.000000	7.782600	10.895640	2231.523132	2059.927254	1983.799931	-1348.873476				-505.000000	200.000000	0.000000	1.267770	0.714680	8.651940	275.569446	1505.916639	-293.143684
168				900.000000	200.000000	0.000000	0.313880	0.799460	-1.390400	-117.278310	-42.028326	157.046225	298.944864	200.927441	0.000000	300.000000	200.000000	0.000000	7.294280	10.590440	2231.370544	2069.463954	2354.399918	-1354.976975				-505.000000	200.000000	0.000000	0.362220	-0.714680	5.505780	-853.516837	-557.422945	-940.612788
169				900.000000	200.000000	0.000000	0.448400	0.585520	-1.520750	-94.059160	-128.502154	185.623819	298.959696	200.961468	0.000000	300.000000	200.000000	0.000000	7.691040	10.712520	2231.752014	2145.757556	2321.699919	-1342.769976				-505.000000	200.000000	0.000000	0.724440	1.429360	6.292320	-28.822043	-712.657310	-527.398380
170				900.000000	200.000000	0.000000	0.325090	0.619300	-1.390400	-120.676768	-62.753834	188.192644	299.013623	200.986904	0.000000	300.000000	200.000000	0.000000	7.141680	10.956680	2232.209778	2202.977757	2201.799923	-1354.976975				-505.000000	200.000000	0.000000	1.086660	1.072020	10.225020	-860.842084	-208.027344	118.418612
171				900.000000	200.000000	0.000000	0.392350	0.686860	-1.738000	-90.111049	-50.002423	166.498852	299.013556	200.931428	0.000000	300.000000	200.000000	0.000000	7.507920	9.522240	2232.057190	2079.000654	2201.799923	-1379.390975				-505.000000	200.000000	0.000000	0.362220	0.357340	11.798100	-440.697516	1160.015738	0.310138
172				900.000000	200.000000	0.000000	0.291460	0.585520	-1.433850	-77.887010	-86.658392	178.557429	299.018104	200.983035	0.000000	300.000000	200.000000	0.000000	7.172200	9.888480	2231.294250	2193.441057	2190.899923	-1385.494475				-505.000000	200.000000	0.000000	-1.448880	-1.072020	13.371180	1094.361783	-190.157540	-235.877831
173				900.000000	200.000000	0.000000	0.425980	0.776940	-1.303500	-65.848762	-61.923331	197.873367	298.989691	200.913838	0.000000	300.000000	200.000000	0.000000	7.233240	10.987200	2233.277894	2040.853853	2256.299921	-1373.287475				-505.000000	200.000000	0.000000	1.267770	0.357340	9.438480	-904.150293	842.320176	-528.459194
174				900.000000	200.000000	0.000000	0.482030	0.619300	-0.999350	-68.004747	-54.382390	149.475492	299.052493	200.970014	0.000000	300.000000	200.000000	0.000000	7.050120	9.674840	2231.752014	2164.830956	2114.599926	-1403.804975				-505.000000	200.000000	0.000000	0.724440	-0.357340	4.719240	-137.061106	349.395601	-294.117564
175				900.000000	200.000000	0.000000	0.414770	0.698120	-1.564200	-57.303064	-91.615072	173.715077	299.042136	200.966336	0.000000	300.000000	200.000000	0.000000	7.477400	11.628120	2230.378722	2155.294256	2136.399925	-1354.976975				-505.000000	200.000000	0.000000	1.811100	-0.357340	11.798100	-136.494797	807.204000	-176.716300
176				900.000000	200.000000	0.000000	0.235410	0.664340	-1.824900	-71.025800	-94.118516	193.146760	298.950215	200.948389	0.000000	300.000000	200.000000	0.000000	7.721560	11.017720	2232.362366	2117.147455	2343.499918	-1440.425974				-505.000000	200.000000	0.000000	0.905550	1.429360	4.719240	-1187.107908	-1119.833445	1.284019
177				900.000000	200.000000	0.000000	0.403560	0.608040	-1.086250	-116.804825	-61.202118	197.739517	299.003959	200.952628	0.000000	300.000000	200.000000	0.000000	7.599480	11.017720	2232.438660	2126.684155	2223.599922	-1367.183975				-505.000000	200.000000	0.000000	0.362220	0.536010	6.292320	264.569354	1430.380738	-175.752600
178				900.000000	200.000000	0.000000	0.336300	0.619300	-1.303500	-96.463558	-103.824038	180.952050	299.062678	200.948227	0.000000	300.000000	200.000000	0.000000	7.050120	10.682000	2232.743836	2117.147455	2092.799927	-1379.390975				-505.000000	200.000000	0.000000	1.448880	0.178670	10.225020	127.445325	432.904762	-469.899142
179				900.000000	200.000000	0.000000	0.448400	0.563000	-1.868350	-103.387707	-92.717096	166.325595	299.028472	200.939716	0.000000	300.000000	200.000000	0.000000	7.111160	10.559920	2232.667542	2098.074055	2169.099924	-1287.838477				-505.000000	200.000000	0.000000	0.362220	0.536010	18.876959	-660.951890	92.737842	-1174.402277
180				900.000000	200.000000	0.000000	0.392350	0.653080	-1.607650	-63.223356	-110.915288	135.141855	299.028272	200.944181	0.000000	300.000000	200.000000	0.000000	7.294280	10.682000	2232.209778	2107.610755	2169.099924	-1318.355976				-505.000000	200.000000	0.000000	2.716650	-2.501380	18.876959	545.047665	2203.961415	-61.335240
181				900.000000	200.000000	0.000000	0.425980	0.619300	-1.390400	-132.738359	-46.644604	200.136422	299.072347	200.914150	0.000000	300.000000	200.000000	0.000000	7.630000	10.682000	2232.514954	2040.853853	2070.999928	-1367.183975				-505.000000	200.000000	0.000000	0.724440	0.714680	12.584640	623.332067	341.931337	-469.332513
182				900.000000	200.000000	0.000000	0.493240	0.517960	-1.086250	-100.411669	-130.752750	161.417933	298.989519	200.948162	0.000000	300.000000	200.000000	0.000000	7.446880	10.498880	2232.896424	2117.147455	2256.299921	-1336.666476				-505.000000	200.000000	0.000000	1.992210	0.357340	11.798100	254.198495	663.675027	-176.052557
183				900.000000	200.000000	0.000000	0.269040	0.608040	-1.694550	-89.291313	-85.492685	166.553299	299.081955	200.974121	0.000000	300.000000	200.000000	0.000000	7.507920	10.682000	2232.133484	2174.367657	2049.199928	-1318.355976				-505.000000	200.000000	0.000000	1.086660	1.965370	3.932700	-1038.920865	63.084082	-644.406882
184				900.000000	200.000000	0.000000	0.269040	0.743160	-1.433850	-87.477516	-19.877527	193.185221	299.042692	200.952954	0.000000	300.000000	200.000000	0.000000	7.477400	10.498880	2231.675720	2126.684155	2136.399925	-1531.978472				-505.000000	200.000000	0.000000	0.905550	-0.178670	13.371180	-1283.717648	462.795953	-528.938890
185				900.000000	200.000000	0.000000	0.403560	0.709380	-1.607650	-97.089694	-91.113036	166.508182	298.970028	200.896879	0.000000	300.000000	200.000000	0.000000	7.477400	9.705360	2232.972718	2002.707052	2299.899920	-1489.253973				-505.000000	200.000000	0.000000	0.000000	-0.536010	3.932700	-958.647364	1189.397934	-176.740969
186				900.000000	200.000000	0.000000	0.392350	0.641820	-1.173150	-87.360082	-40.395793	149.589344	298.974454	200.957096	0.000000	300.000000	200.000000	0.000000	7.538440	11.322920	2231.980896	2136.220856	2288.999920	-1336.666476				-505.000000	200.000000	0.000000	0.000000	0.536010	4.719240	727.707515	-4.478559	-469.444116
187				900.000000	200.000000	0.000000	0.381140	0.450400	-1.260050	-95.332786	-75.315138	163.880898	299.038433	200.956606	0.000000	300.000000	200.000000	0.000000	7.416360	11.292400	2233.125306	2136.220856	2147.299925	-1318.355976				-505.000000	200.000000	0.000000	-1.811100	-1.786700	13.371180	935.300495	759.750442	174.681606
188				900.000000	200.000000	0.000000	0.381140	0.563000	-1.998700	-63.317448	-115.155953	195.311197	299.052655	201.008300	0.000000	300.000000	200.000000	0.000000	7.019600	11.506040	2232.133484	2250.661259	2114.599926	-1397.701475				-505.000000	200.000000	0.000000	0.000000	1.429360	11.011560	-375.892510	1712.960125	-174.875833
189				900.000000	200.000000	0.000000	0.313880	0.619300	-1.346950	-92.488042	-77.530524	190.613917	299.052331	200.961632	0.000000	300.000000	200.000000	0.000000	7.843640	11.445000	2231.370544	2145.757556	2114.599926	-1440.425974				-505.000000	200.000000	0.000000	0.000000	2.144040	6.292320	-564.656766	259.168603	-232.941701
190				900.000000	200.000000	0.000000	0.504450	0.405360	-1.260050	-89.146473	-60.129164	175.759562	299.052720	200.956966	0.000000	300.000000	200.000000	0.000000	7.568960	11.231360	2232.286072	2136.220856	2114.599926	-1336.666476				-505.000000	200.000000	0.000000	2.897760	1.250690	2.359620	-155.763983	-707.862756	59.699183
191				900.000000	200.000000	0.000000	0.291460	0.439140	-0.825550	-83.284740	-66.960231	185.650275	299.028372	200.956900	0.000000	300.000000	200.000000	0.000000	7.630000	10.498880	2232.438660	2136.220856	2169.099924	-1373.287475				-505.000000	200.000000	0.000000	2.354430	0.893350	3.932700	865.083237	-278.768691	-351.805157
192				900.000000	200.000000	0.000000	0.459610	0.461660	-1.520750	-62.974943	-17.512443	178.268035	299.096975	200.939556	0.000000	300.000000	200.000000	0.000000	7.050120	10.926160	2233.049012	2098.074055	2016.499929	-1397.701475				-505.000000	200.000000	0.000000	0.724440	0.893350	6.292320	633.640003	-314.947288	-175.442462
193				900.000000	200.000000	0.000000	0.280250	0.540480	-0.869000	-79.156573	-71.524165	173.707835	299.008842	200.880006	0.000000	300.000000	200.000000	0.000000	7.507920	10.834600	2232.438660	1964.560251	2212.699923	-1361.080475				-505.000000	200.000000	0.000000	0.362220	-2.680050	13.371180	533.795881	-34.607180	-531.269233
194				900.000000	200.000000	0.000000	0.459610	0.506700	-1.607650	-101.415526	-73.157295	185.538903	298.984186	200.901581	0.000000	300.000000	200.000000	0.000000	7.568960	10.163160	2231.904602	2012.243752	2267.199921	-1306.148976				-505.000000	200.000000	0.000000	0.543330	-0.178670	8.651940	-936.647182	-969.077638	-293.933518
195				900.000000	200.000000	0.000000	0.313880	0.619300	-1.607650	-80.696537	-87.420013	190.613917	298.981889	200.950728	0.000000	300.000000	200.000000	0.000000	7.752080	11.200840	2226.869198	2117.147455	2267.199921	-1330.562976				-505.000000	200.000000	0.000000	0.181110	-1.965370	8.651940	-1623.840408	-19.169656	174.352671
196				900.000000	200.000000	0.000000	0.358720	0.641820	-1.694550	-47.694950	-48.657948	176.130446	299.067177	200.974254	0.000000	300.000000	200.000000	0.000000	7.172200	10.529400	2231.828308	2174.367657	2081.899927	-1318.355976				-505.000000	200.000000	0.000000	1.629990	-0.357340	6.292320	-252.751261	27.967907	-646.654600
197				900.000000	200.000000	0.000000	0.515660	0.653080	-1.911800	-35.394744	-90.380484	192.845949	298.964545	200.982867	0.000000	300.000000	200.000000	0.000000	7.263760	10.895640	2231.675720	2193.441057	2310.799919	-1452.632974				-505.000000	200.000000	0.000000	2.354430	-0.178670	9.438480	221.575760	511.426368	-587.798899
198				900.000000	200.000000	0.000000	0.347510	0.472920	-1.086250	-78.143235	-74.091889	173.575323	299.008977	200.926870	0.000000	300.000000	200.000000	0.000000	7.660520	10.010560	2232.743836	2069.463954	2212.699923	-1330.562976				-505.000000	200.000000	0.000000	0.905550	-0.357340	7.865400	-2105.681445	468.020938	352.053032
199				900.000000	200.000000	0.000000	0.504450	0.506700	-1.607650	-117.497647	-95.267686	158.986187	298.954455	200.991719	0.000000	300.000000	200.000000	0.000000	7.538440	11.231360	2230.989074	2212.514458	2332.599918	-1361.080475				-505.000000	200.000000	0.000000	0.543330	2.858720	8.651940	57.857300	-306.227602	-349.795133
200				900.000000	200.000000	0.000000	0.493240	0.720640	-1.824900	-72.727897	-89.538046	190.522347	299.052267	200.948875	0.000000	300.000000	200.000000	0.000000	7.538440	11.445000	2231.217956	2117.147455	2114.599926	-1342.769976				-505.000000	200.000000	0.000000	0.905550	0.178670	4.719240	-567.891149	1133.856680	-58.646985
201				900.000000	200.000000	0.000000	0.470820	0.664340	-1.086250	-90.363210	-94.367705	183.264234	299.023356	200.905761	0.000000	300.000000	200.000000	0.000000	7.355320	11.109280	2232.133484	2021.780453	2179.999924	-1342.769976				-505.000000	200.000000	0.000000	0.181110	0.893350	2.359620	401.693383	1179.931821	470.786090
202				900.000000	200.000000	0.000000	0.325090	0.574260	-1.477300	-62.313590	-93.068837	197.789397	298.969887	200.952531	0.000000	300.000000	200.000000	0.000000	7.477400	10.895640	2232.667542	2126.684155	2299.899920	-1391.597975				-505.000000	200.000000	0.000000	0.362220	-1.608030	18.090419	483.225348	-304.225754	-236.531393
203				900.000000	200.000000	0.000000	0.403560	0.495440	-1.173150	-93.388010	-111.781001	185.586499	299.072125	200.961369	0.000000	300.000000	200.000000	0.000000	7.446880	10.865120	2231.980896	2145.757556	2070.999928	-1373.287475				-505.000000	200.000000	0.000000	1.267770	-1.072020	10.225020	399.214079	46.153705	116.369429
204				900.000000	200.000000	0.000000	0.470820	0.596780	-1.260050	-24.976374	-129.667860	190.430384	299.018339	200.944343	0.000000	300.000000	200.000000	0.000000	8.087800	10.895640	2231.828308	2107.610755	2190.899923	-1330.562976				-505.000000	200.000000	0.000000	2.354430	1.250690	14.944259	-733.837221	-156.648653	294.719044
205				900.000000	200.000000	0.000000	0.369930	0.731900	-1.260050	-131.986978	-100.183360	193.070228	298.993300	200.919270	0.000000	300.000000	200.000000	0.000000	7.813120	10.773560	2230.455016	2050.390553	2245.399921	-1373.287475				-505.000000	200.000000	0.000000	0.905550	-0.357340	9.438480	-1410.659588	996.808114	-294.132053
206				900.000000	200.000000	0.000000	0.571710	0.608040	-1.694550	-85.270782	-87.824696	146.962452	299.048065	200.948194	0.000000	300.000000	200.000000	0.000000	7.416360	10.346280	2232.820130	2117.147455	2125.499926	-1434.322474				-505.000000	200.000000	0.000000	1.992210	1.429360	10.225020	-491.771435	-395.392178	-351.267506
207				900.000000	200.000000	0.000000	0.560500	0.506700	-1.651100	-117.542661	-57.007657	173.386080	298.998974	200.978360	0.000000	300.000000	200.000000	0.000000	7.904680	10.651480	2232.209778	2183.904357	2234.499922	-1269.527977				-505.000000	200.000000	0.000000	1.629990	-0.536010	10.225020	894.912052	24.235774	-0.639073
208				900.000000	200.000000	0.000000	0.504450	0.686860	-1.260050	-109.718544	-80.393044	183.250337	299.043052	201.038030	0.000000	300.000000	200.000000	0.000000	7.691040	10.926160	2232.514954	2317.418160	2136.399925	-1354.976975				-505.000000	200.000000	0.000000	0.724440	-0.357340	5.505780	-716.078192	746.359197	352.067521
209				900.000000	200.000000	0.000000	0.448400	0.630560	-1.781450	-56.289726	-87.731943	147.111145	298.998803	200.948616	0.000000	300.000000	200.000000	0.000000	7.355320	10.987200	2231.828308	2117.147455	2234.499922	-1428.218974				-505.000000	200.000000	0.000000	1.811100	-0.357340	14.944259	-715.323114	804.218294	-59.228102
210				900.000000	200.000000	0.000000	0.313880	0.630560	-1.564200	-52.044124	-87.460422	183.395409	298.959910	200.922820	0.000000	300.000000	200.000000	0.000000	7.233240	10.224200	2232.209778	2059.927254	2321.699919	-1452.632974				-505.000000	200.000000	0.000000	2.354430	-1.072020	6.292320	51.451458	1309.832118	-588.646688
211				900.000000	200.000000	0.000000	0.414770	0.563000	-1.781450	-131.441391	-61.017210	171.179755	298.939906	200.974521	0.000000	300.000000	200.000000	0.000000	7.691040	9.980040	2231.217956	2174.367657	2365.299917	-1342.769976				-505.000000	200.000000	0.000000	2.535540	0.000000	11.011560	-1041.463092	366.404543	-235.179238
212				900.000000	200.000000	0.000000	0.459610	0.529220	-1.260050	-92.086978	-68.414593	173.511546	299.023122	201.068371	0.000000	300.000000	200.000000	0.000000	7.446880	11.445000	2231.599426	2384.175062	2179.999924	-1409.908474				-505.000000	200.000000	0.000000	-1.086660	1.608030	9.438480	-1291.735050	587.076705	-233.363441
213				900.000000	200.000000	0.000000	0.369930	0.540480	-1.781450	-55.978690	-49.038759	163.976286	298.998152	200.974887	0.000000	300.000000	200.000000	0.000000	7.385840	11.109280	2230.378722	2174.367657	2234.499922	-1342.769976				-505.000000	200.000000	0.000000	1.448880	-2.858720	9.438480	-867.122079	168.511174	-590.269822
214				900.000000	200.000000	0.000000	0.302670	0.653080	-1.477300	-59.067783	-163.069160	193.066606	298.959945	200.952693	0.000000	300.000000	200.000000	0.000000	7.416360	11.048240	2232.286072	2126.684155	2321.699919	-1391.597975				-505.000000	200.000000	0.000000	2.173320	1.965370	5.505780	-807.163015	393.547459	-57.052828
215				900.000000	200.000000	0.000000	0.269040	0.563000	-1.651100	-131.306348	-70.335184	176.150052	299.043020	200.939813	0.000000	300.000000	200.000000	0.000000	7.355320	10.987200	2232.438660	2098.074055	2136.399925	-1428.218974				-505.000000	200.000000	0.000000	-0.724440	-1.429360	12.584640	377.780206	297.033054	116.189690
216				900.000000	200.000000	0.000000	0.403560	0.484180	-1.520750	-82.150220	-45.600123	149.431125	299.091752	200.944181	0.000000	300.000000	200.000000	0.000000	7.385840	11.292400	2232.209778	2107.610755	2027.399929	-1373.287475				-505.000000	200.000000	0.000000	1.267770	0.357340	-1.573080	-1484.111228	720.200139	-352.226898
217				900.000000	200.000000	0.000000	0.257830	0.619300	-1.824900	-97.003729	-120.371621	161.756064	298.989070	200.995585	0.000000	300.000000	200.000000	0.000000	7.324800	11.261880	2231.904602	2222.051158	2256.299921	-1330.562976	-519.976959	249.620663	0.000000	-505.000000	200.000000	0.000000	0.362220	0.178670	23.596199	1170.859036	353.399298	-176.091716
218				900.000000	200.000000	0.000000	0.482030	0.551740	-1.607650	-71.417067	-84.212491	144.593341	299.028372	200.982531	0.000000	300.000000	200.000000	0.000000	7.355320	11.017720	2232.438660	2193.441057	2169.099924	-1361.080475				-505.000000	200.000000	0.000000	1.448880	-0.714680	0.000000	1230.730734	177.468291	-588.235128
219				900.000000	200.000000	0.000000	0.369930	0.551740	-1.216600	-87.094060	-59.696009	127.841856	298.974138	200.961665	0.000000	300.000000	200.000000	0.000000	7.721560	10.620960	2231.294250	2145.757556	2288.999920	-1361.080475				-505.000000	200.000000	0.000000	1.448880	0.357340	11.798100	-672.329520	33.701887	-176.009091
220				900.000000	200.000000	0.000000	0.313880	0.641820	-1.738000	-95.986327	-77.166848	161.718940	299.037907	200.995585	0.000000	300.000000	200.000000	0.000000	7.568960	10.682000	2231.904602	2222.051158	2147.299925	-1336.666476				-505.000000	200.000000	0.000000	0.362220	0.178670	13.371180	-103.934986	-432.317202	117.628778
221				900.000000	200.000000	0.000000	0.313880	0.698120	-1.998700	-85.896918	-81.990367	178.638919	299.003448	200.944569	0.000000	300.000000	200.000000	0.000000	7.080640	10.865120	2231.294250	2107.610755	2223.599922	-1367.183975				-505.000000	200.000000	0.000000	0.181110	-1.429360	10.225020	145.959432	774.757535	292.349542
222				900.000000	200.000000	0.000000	0.459610	0.664340	-1.955250	-51.058192	-77.899997	151.950267	299.027940	200.957325	0.000000	300.000000	200.000000	0.000000	7.538440	10.651480	2231.446838	2136.220856	2169.099924	-1416.011974				-505.000000	200.000000	0.000000	1.086660	-1.429360	7.865400	-201.677343	854.771994	-530.140283
223				900.000000	200.000000	0.000000	0.470820	0.585520	-1.868350	-74.316622	-58.178562	130.178410	298.949749	200.957358	0.000000	300.000000	200.000000	0.000000	7.813120	10.010560	2231.370544	2136.220856	2343.499918	-1477.046973				-505.000000	200.000000	0.000000	-0.543330	-0.178670	6.292320	-589.387946	954.895536	-705.055275
224				900.000000	200.000000	0.000000	0.493240	0.585520	-1.868350	-78.337152	-135.091367	168.709744	299.018439	200.892975	0.000000	300.000000	200.000000	0.000000	7.477400	10.132640	2232.057190	1993.170352	2190.899923	-1373.287475				-505.000000	200.000000	0.000000	0.905550	-0.893350	11.011560	-979.703699	-65.244797	-177.152529
225				900.000000	200.000000	0.000000	0.403560	0.563000	-0.825550	-58.081534	-112.104269	178.420349	299.018238	200.952987	0.000000	300.000000	200.000000	0.000000	7.630000	11.475520	2231.599426	2126.684155	2190.899923	-1379.390975				-505.000000	200.000000	0.000000	2.897760	-0.714680	12.584640	189.393488	77.853744	-882.071532
226				900.000000	200.000000	0.000000	0.414770	0.585520	-1.303500	-57.649317	-96.923493	176.020019	298.994022	200.922883	0.000000	300.000000	200.000000	0.000000	7.263760	11.078760	2232.057190	2059.927254	2245.399921	-1354.976975				-505.000000	200.000000	0.000000	-0.181110	0.000000	7.078860	-346.881697	1064.801186	-58.729610
227				900.000000	200.000000	0.000000	0.381140	0.641820	-0.955900	-63.011829	-70.532028	142.371978	298.955062	200.922788	0.000000	300.000000	200.000000	0.000000	7.355320	11.017720	2232.286072	2059.927254	2332.599918	-1385.494475				-505.000000	200.000000	0.000000	2.716650	-1.608030	9.438480	-1023.074832	489.508437	-647.928438
228				900.000000	200.000000	0.000000	0.549290	0.596780	-1.260050	-57.140616	-112.635375	149.384867	299.038367	200.986567	0.000000	300.000000	200.000000	0.000000	7.507920	10.895640	2232.972718	2202.977757	2147.299925	-1428.218974				-505.000000	200.000000	0.000000	0.181110	1.786700	9.438480	340.500299	-550.196112	-292.039404
229				900.000000	200.000000	0.000000	0.369930	0.664340	-0.912450	-74.101032	-80.242748	183.368756	299.043249	200.960942	0.000000	300.000000	200.000000	0.000000	7.294280	10.773560	2232.972718	2145.757556	2136.399925	-1409.908474				-505.000000	200.000000	0.000000	0.181110	2.144040	14.944259	1057.459416	902.848984	-702.908979
230				900.000000	200.000000	0.000000	0.437190	0.641820	-1.477300	-35.408288	-148.344814	195.326432	298.984325	200.986904	0.000000	300.000000	200.000000	0.000000	7.385840	10.376800	2232.209778	2202.977757	2267.199921	-1361.080475				-505.000000	200.000000	0.000000	1.267770	0.178670	9.438480	-220.065604	444.610154	58.812235
231				900.000000	200.000000	0.000000	0.313880	0.664340	-1.390400	-82.637249	-138.281755	183.426824	299.023323	200.875884	0.000000	300.000000	200.000000	0.000000	7.660520	10.559920	2232.057190	1955.023551	2179.999924	-1385.494475				-505.000000	200.000000	0.000000	0.543330	0.357340	8.651940	369.762804	-836.507631	-469.657140
232				900.000000	200.000000	0.000000	0.369930	0.630560	-1.564200	-76.167306	-89.768561	156.831080	299.082268	200.905452	0.000000	300.000000	200.000000	0.000000	7.752080	10.498880	2232.896424	2021.780453	2049.199928	-1385.494475				-505.000000	200.000000	0.000000	0.181110	-1.072020	11.798100	-1569.532107	1436.114719	116.456362
233				900.000000	200.000000	0.000000	0.347510	0.686860	-1.346950	-69.603270	-23.189738	193.051568	298.974173	201.038563	0.000000	300.000000	200.000000	0.000000	7.538440	10.804080	2231.370544	2317.418160	2288.999920	-1361.080475				-505.000000	200.000000	0.000000	0.000000	-0.536010	17.303879	663.846357	-414.131404	-587.949660
234				900.000000	200.000000	0.000000	0.448400	0.551740	-1.346950	-79.188042	-133.729758	188.002064	299.051942	200.996232	0.000000	300.000000	200.000000	0.000000	7.324800	10.620960	2230.455016	2222.051158	2114.599926	-1330.562976				-505.000000	200.000000	0.000000	0.905550	-2.322710	14.944259	92.280363	-466.686952	-648.461781
235				900.000000	200.000000	0.000000	0.369930	0.641820	-0.738650	-111.033121	-19.612743	168.889852	298.935385	200.969915	0.000000	300.000000	200.000000	0.000000	7.568960	10.224200	2231.980896	2164.830956	2376.199917	-1440.425974				-505.000000	200.000000	0.000000	0.543330	1.429360	16.517339	1477.603983	614.298185	-57.431102
236				900.000000	200.000000	0.000000	0.291460	0.484180	-0.825550	-93.491583	-31.498441	156.776241	298.954991	200.974121	0.000000	300.000000	200.000000	0.000000	7.538440	9.369640	2232.133484	2174.367657	2332.599918	-1409.908474				-505.000000	200.000000	0.000000	0.181110	-1.608030	12.584640	946.048893	772.518256	-882.701989
237				900.000000	200.000000	0.000000	0.381140	0.360320	-0.912450	-122.805348	-151.627955	156.568143	299.028272	201.016811	0.000000	300.000000	200.000000	0.000000	7.385840	10.102120	2232.209778	2269.734659	2169.099924	-1416.011974				-505.000000	200.000000	0.000000	0.905550	-1.786700	10.225020	-918.007228	-197.068378	-119.256220
238				900.000000	200.000000	0.000000	0.224200	0.517960	-1.477300	-76.693615	-99.046126	135.190397	299.052882	200.943988	0.000000	300.000000	200.000000	0.000000	7.172200	10.590440	2232.667542	2107.610755	2114.599926	-1330.562976				-505.000000	200.000000	0.000000	-0.543330	0.893350	14.157719	-1218.786795	-113.128787	-292.829238
239				900.000000	200.000000	0.000000	0.269040	0.619300	-1.260050	-76.315893	-90.962740	159.334790	299.033255	200.918453	0.000000	300.000000	200.000000	0.000000	7.050120	11.048240	2232.438660	2050.390553	2158.199924	-1367.183975				-505.000000	200.000000	0.000000	2.354430	-0.536010	13.371180	431.899737	-22.585793	-940.602607
240				900.000000	200.000000	0.000000	0.347510	0.574260	-1.260050	-106.314352	-33.402495	183.308209	298.944828	200.953117	0.000000	300.000000	200.000000	0.000000	7.660520	11.048240	2231.294250	2126.684155	2354.399918	-1379.390975				-505.000000	200.000000	0.000000	1.811100	-0.178670	15.730799	-9.552858	1466.321904	-705.243630
241				900.000000	200.000000	0.000000	0.392350	0.574260	-1.390400	-82.326213	-60.457631	166.394134	299.003823	200.922851	0.000000	300.000000	200.000000	0.000000	7.385840	11.078760	2232.133484	2059.927254	2223.599922	-1330.562976				-505.000000	200.000000	0.000000	2.354430	-1.072020	3.932700	630.342697	-411.338698	-1.205701
242				900.000000	200.000000	0.000000	0.403560	0.574260	-1.346950	-94.342790	-45.761757	168.792181	299.081578	200.970246	0.000000	300.000000	200.000000	0.000000	7.416360	10.804080	2231.217956	2164.830956	2049.199928	-1336.666476				-505.000000	200.000000	0.000000	0.543330	1.786700	8.651940	687.885381	489.192442	-527.044776
243				900.000000	200.000000	0.000000	0.482030	0.585520	-1.520750	-102.100220	-94.425247	178.359998	299.096172	201.017332	0.000000	300.000000	200.000000	0.000000	7.996240	10.926160	2231.065368	2269.734659	2016.499929	-1293.941977				-505.000000	200.000000	0.000000	0.543330	-1.965370	15.730799	-696.746084	1277.894648	-354.373195
244				900.000000	200.000000	0.000000	0.291460	0.641820	-1.346950	-79.499078	-41.145479	149.693866	298.998974	200.982632	0.000000	300.000000	200.000000	0.000000	7.630000	10.224200	2232.209778	2193.441057	2234.499922	-1324.459476				-505.000000	200.000000	0.000000	1.448880	-0.893350	6.292320	62.262779	-93.643135	116.524498
245				900.000000	200.000000	0.000000	0.257830	0.551740	-1.651100	-71.462081	-74.939526	176.151194	298.940088	200.991448	0.000000	300.000000	200.000000	0.000000	7.630000	10.437840	2231.599426	2212.514458	2365.299917	-1464.839973				-505.000000	200.000000	0.000000	-1.629990	-1.429360	2.359620	608.594208	1024.381461	821.191318
246				900.000000	200.000000	0.000000	0.369930	0.563000	-1.607650	-83.014971	-64.398303	192.913151	298.988897	201.029944	0.000000	300.000000	200.000000	0.000000	7.721560	10.132640	2231.523132	2298.344760	2256.299921	-1397.701475				-505.000000	200.000000	0.000000	0.905550	0.714680	11.011560	-303.321794	1393.025283	-175.626509
247				900.000000	200.000000	0.000000	0.437190	0.720640	-0.999350	-63.831566	-77.865728	144.796872	298.998289	200.970479	0.000000	300.000000	200.000000	0.000000	7.446880	10.712520	2230.683898	2164.830956	2234.499922	-1367.183975				-505.000000	200.000000	0.000000	0.362220	1.786700	12.584640	688.199997	363.849268	-938.238978
248				900.000000	200.000000	0.000000	0.313880	0.686860	-1.477300	-85.820434	-82.475269	147.302866	298.974559	200.948454	0.000000	300.000000	200.000000	0.000000	7.599480	10.804080	2232.209778	2117.147455	2288.999920	-1391.597975				-505.000000	200.000000	0.000000	1.086660	0.893350	18.090419	287.135846	314.788421	-821.656525
249				900.000000	200.000000	0.000000	0.437190	0.619300	-1.260050	-52.192712	-77.623277	183.257188	299.013724	200.969716	0.000000	300.000000	200.000000	0.000000	7.660520	10.193680	2232.438660	2164.830956	2201.799923	-1391.597975				-505.000000	200.000000	0.000000	1.992210	0.714680	3.932700	-1114.600116	-1449.980826	-58.225244
250				900.000000	200.000000	0.000000	0.425980	0.664340	-1.477300	-58.604096	-112.421397	178.491368	299.076850	200.970080	0.000000	300.000000	200.000000	0.000000	7.080640	11.322920	2231.599426	2164.830956	2060.099928	-1428.218974				-505.000000	200.000000	0.000000	1.267770	-0.357340	11.011560	95.074283	-484.872750	-117.928735
251				900.000000	200.000000	0.000000	0.347510	0.709380	-1.868350	-89.318718	-103.760356	171.385570	298.989139	201.008335	0.000000	300.000000	200.000000	0.000000	6.989080	10.834600	2232.057190	2250.661259	2256.299921	-1361.080475				-505.000000	200.000000	0.000000	1.267770	0.000000	1.573080	-810.586167	452.074418	-881.262902
252				900.000000	200.000000	0.000000	0.302670	0.551740	-1.651100	-67.441551	-152.775586	180.924060	299.096203	200.837774	0.000000	300.000000	200.000000	0.000000	7.233240	10.987200	2231.141662	1869.193249	2016.499929	-1409.908474				-505.000000	200.000000	0.000000	0.543330	-1.250690	6.292320	388.088142	-38.848308	-59.974470
253				900.000000	200.000000	0.000000	0.347510	0.698120	-1.129700	-89.017164	-94.315360	173.784759	298.993919	200.927251	0.000000	300.000000	200.000000	0.000000	7.446880	10.956680	2231.828308	2069.463954	2245.399921	-1391.597975				-505.000000	200.000000	0.000000	2.535540	0.714680	8.651940	-419.326566	1031.493859	-293.245105
254				900.000000	200.000000	0.000000	0.369930	0.698120	-1.738000	-81.606302	-140.266626	185.809832	298.964510	200.957260	0.000000	300.000000	200.000000	0.000000	7.507920	11.322920	2231.599426	2136.220856	2310.799919	-1342.769976				-505.000000	200.000000	0.000000	-0.543330	-1.429360	7.865400	-1359.837362	555.692661	-412.521687
255				900.000000	200.000000	0.000000	0.358720	0.731900	-1.607650	-39.874897	-94.332494	195.491501	299.003312	200.974620	0.000000	300.000000	200.000000	0.000000	7.233240	10.895640	2230.989074	2174.367657	2223.599922	-1379.390975				-505.000000	200.000000	0.000000	-1.992210	0.357340	7.865400	-441.012132	643.364385	-58.245606
256				900.000000	200.000000	0.000000	0.425980	0.709380	-1.390400	-56.659320	-82.106394	180.942916	298.998974	200.961271	0.000000	300.000000	200.000000	0.000000	7.843640	10.712520	2232.209778	2145.757556	2234.499922	-1440.425974				-505.000000	200.000000	0.000000	0.362220	1.072020	9.438480	876.335021	897.115003	0.988369
257				900.000000	200.000000	0.000000	0.403560	0.574260	-1.477300	-46.231470	-65.904412	180.840481	299.013792	200.986736	0.000000	300.000000	200.000000	0.000000	7.172200	10.926160	2232.591248	2202.977757	2201.799923	-1403.804975				-505.000000	200.000000	0.000000	-0.724440	-1.429360	14.944259	493.784977	29.653760	-60.042606
258				900.000000	200.000000	0.000000	0.369930	0.653080	-1.911800	-31.374213	-64.115443	166.490664	299.101242	201.038492	0.000000	300.000000	200.000000	0.000000	7.568960	10.498880	2231.523132	2317.418160	2005.599930	-1416.011974				-505.000000	200.000000	0.000000	1.086660	-0.357340	10.225020	-715.700653	587.392700	-940.331627
259				900.000000	200.000000	0.000000	0.381140	0.788200	-1.694550	-69.810733	-90.108963	171.424032	299.066858	201.000234	0.000000	300.000000	200.000000	0.000000	7.630000	10.773560	2231.065368	2231.587858	2081.899927	-1391.597975				-505.000000	200.000000	0.000000	1.448880	0.714680	10.225020	275.695292	830.614784	235.538716
260				900.000000	200.000000	0.000000	0.414770	0.630560	-1.173150	-75.762178	-117.308598	135.097685	298.979546	200.965444	0.000000	300.000000	200.000000	0.000000	7.721560	9.980040	2232.438660	2155.294256	2278.099920	-1495.357473				-505.000000	200.000000	0.000000	1.267770	0.536010	12.584640	-545.639273	-486.365603	-234.569143
261				900.000000	200.000000	0.000000	0.336300	0.698120	-1.390400	-97.328309	-129.073071	154.519091	298.935640	200.986770	0.000000	300.000000	200.000000	0.000000	7.843640	9.796920	2232.514954	2202.977757	2376.199917	-1434.322474				-505.000000	200.000000	0.000000	0.724440	-0.714680	3.146160	-42.993594	616.028469	527.960701
262				900.000000	200.000000	0.000000	0.336300	0.574260	-0.869000	-134.052936	-99.162153	180.910163	299.076693	200.987343	0.000000	300.000000	200.000000	0.000000	7.813120	10.010560	2231.217956	2202.977757	2060.099928	-1361.080475				-505.000000	200.000000	0.000000	-0.543330	0.178670	8.651940	11.503477	1615.506294	-176.019272
263				900.000000	200.000000	0.000000	0.493240	0.506700	-1.520750	-73.181786	-84.754935	192.733042	298.983769	200.987444	0.000000	300.000000	200.000000	0.000000	7.507920	11.078760	2230.989074	2202.977757	2267.199921	-1306.148976				-505.000000	200.000000	0.000000	1.267770	0.178670	9.438480	-683.329611	-748.519912	-646.116949
264				900.000000	200.000000	0.000000	0.403560	0.495440	-1.433850	-89.637565	-126.736459	166.309218	298.964970	200.944020	0.000000	300.000000	200.000000	0.000000	7.446880	10.804080	2232.591248	2107.610755	2310.799919	-1379.390975				-505.000000	200.000000	0.000000	0.181110	-0.178670	9.438480	-589.136253	1040.643976	-940.089625
265				900.000000	200.000000	0.000000	0.482030	0.608040	-1.651100	-73.164178	-84.172082	161.513321	298.993609	200.961731	0.000000	300.000000	200.000000	0.000000	7.813120	11.017720	2231.141662	2145.757556	2245.399921	-1324.459476				-505.000000	200.000000	0.000000	-0.362220	-0.536010	2.359620	-379.693201	19.678652	-1057.873472
266				900.000000	200.000000	0.000000	0.369930	0.563000	-0.869000	-102.352381	-100.547037	183.274510	299.077198	200.914181	0.000000	300.000000	200.000000	0.000000	7.721560	10.468360	2232.438660	2040.853853	2060.099928	-1312.252476				-505.000000	200.000000	0.000000	0.724440	-0.893350	11.011560	-53.175683	-54.285832	-823.323126
267				900.000000	200.000000	0.000000	0.448400	0.720640	-1.564200	-52.355160	-118.329805	185.749481	299.032726	201.004440	0.000000	300.000000	200.000000	0.000000	7.294280	11.750200	2231.217956	2241.124558	2158.199924	-1483.150473				-505.000000	200.000000	0.000000	-0.181110	0.178670	12.584640	-1377.973930	-0.983857	-234.792348
268				900.000000	200.000000	0.000000	0.482030	0.754420	-1.216600	5.683437	-109.906017	178.517075	298.944756	200.987377	0.000000	300.000000	200.000000	0.000000	7.782600	11.445000	2231.141662	2202.977757	2354.399918	-1379.390975				-505.000000	200.000000	0.000000	0.543330	0.178670	3.146160	242.695018	1554.977486	-469.826698
269				900.000000	200.000000	0.000000	0.369930	0.574260	-1.042800	-114.130341	-69.989583	190.513962	298.921324	200.943762	0.000000	300.000000	200.000000	0.000000	7.630000	10.620960	2233.201600	2107.610755	2408.899916	-1379.390975				-505.000000	200.000000	0.000000	0.905550	-1.608030	8.651940	-791.505751	-990.995569	-354.063056
270				900.000000	200.000000	0.000000	0.392350	0.608040	-1.129700	-60.562416	-91.095901	156.786909	299.047479	200.957325	0.000000	300.000000	200.000000	0.000000	7.294280	10.682000	2231.446838	2136.220856	2125.499926	-1385.494475				-505.000000	200.000000	0.000000	1.086660	-0.536010	18.090419	84.829270	845.068450	-411.804297
271				900.000000	200.000000	0.000000	0.459610	0.641820	-1.738000	-95.986327	-159.157559	159.158303	299.042431	200.948940	0.000000	300.000000	200.000000	0.000000	7.233240	11.078760	2231.065368	2117.147455	2136.399925	-1354.976975				-505.000000	200.000000	0.000000	1.267770	0.000000	4.719240	116.193541	979.368742	-293.821915
272				900.000000	200.000000	0.000000	0.269040	0.405360	-1.607650	-57.342345	-85.573502	156.726166	299.013691	200.935573	0.000000	300.000000	200.000000	0.000000	7.630000	10.987200	2232.362366	2088.537354	2201.799923	-1354.976975				-505.000000	200.000000	0.000000	0.905550	-1.072020	9.438480	-759.008863	68.818063	116.398406
273				900.000000	200.000000	0.000000	0.302670	0.630560	-1.520750	-112.307064	-102.237112	156.900761	298.960229	200.905452	0.000000	300.000000	200.000000	0.000000	7.721560	9.644320	2232.896424	2021.780453	2321.699919	-1446.529474				-505.000000	200.000000	0.000000	1.086660	-0.357340	12.584640	674.280139	-77.696616	-59.170147
274				900.000000	200.000000	0.000000	0.212990	0.743160	-1.477300	-63.399349	-88.452558	181.194989	299.082143	200.939748	0.000000	300.000000	200.000000	0.000000	7.630000	9.888480	2232.591248	2098.074055	2049.199928	-1385.494475				-505.000000	200.000000	0.000000	1.629990	-0.178670	6.292320	-821.019949	1486.237987	-59.044056
275				900.000000	200.000000	0.000000	0.381140	0.529220	-1.868350	-100.758238	-69.683449	197.689442	298.959910	200.974088	0.000000	300.000000	200.000000	0.000000	7.355320	10.315760	2232.209778	2174.367657	2321.699919	-1312.252476				-505.000000	200.000000	0.000000	2.354430	-0.893350	15.730799	-863.510158	1300.875001	-705.965328
276				900.000000	200.000000	0.000000	0.280250	0.540480	-1.346950	-19.343776	-66.013701	159.249874	299.081546	200.970279	0.000000	300.000000	200.000000	0.000000	7.263760	11.658640	2231.141662	2164.830956	2049.199928	-1342.769976				-505.000000	200.000000	0.000000	-1.086660	0.714680	2.359620	390.882062	-599.335523	118.253361
277				900.000000	200.000000	0.000000	0.347510	0.709380	-1.520750	-113.081786	-93.951684	156.927610	299.052655	200.957031	0.000000	300.000000	200.000000	0.000000	7.263760	11.109280	2232.133484	2136.220856	2114.599926	-1385.494475				-505.000000	200.000000	0.000000	-0.181110	-0.536010	3.932700	894.408666	2658.626980	-176.726481
278				900.000000	200.000000	0.000000	0.459610	0.585520	-1.607650	-70.026007	-68.091325	178.383225	299.047772	200.884399	0.000000	300.000000	200.000000	0.000000	7.416360	11.139800	2232.133484	1974.096951	2125.499926	-1330.562976				-505.000000	200.000000	0.000000	1.992210	0.536010	3.932700	148.564583	-1184.840811	-587.091690
279				900.000000	200.000000	0.000000	0.291460	0.675600	-1.520750	-13.959591	-76.445635	166.592902	299.096512	200.952856	0.000000	300.000000	200.000000	0.000000	7.630000	11.048240	2231.904602	2126.684155	2016.499929	-1293.941977				-505.000000	200.000000	0.000000	0.724440	-1.429360	9.438480	609.160517	212.347036	174.817878
280				900.000000	200.000000	0.000000	0.392350	0.675600	-1.564200	-18.025135	-95.757786	176.127021	298.979267	200.974254	0.000000	300.000000	200.000000	0.000000	7.355320	11.750200	2231.828308	2174.367657	2278.099920	-1342.769976				-505.000000	200.000000	0.000000	-0.362220	-0.536010	13.371180	316.083735	2528.058821	-646.664781
281				900.000000	200.000000	0.000000	0.347510	0.585520	-1.520750	-65.915448	-48.357954	178.499361	298.993953	200.935765	0.000000	300.000000	200.000000	0.000000	7.538440	10.712520	2231.904602	2088.537354	2245.399921	-1379.390975				-505.000000	200.000000	0.000000	0.181110	0.714680	15.730799	1318.479771	769.532550	59.407841
282				900.000000	200.000000	0.000000	0.392350	0.540480	-1.477300	-124.012604	-126.234423	159.133738	298.998734	200.897401	0.000000	300.000000	200.000000	0.000000	7.874160	10.651480	2231.675720	2002.707052	2234.499922	-1379.390975				-505.000000	200.000000	0.000000	-1.629990	-0.178670	10.225020	1148.166699	-706.492898	411.169532
283				900.000000	200.000000	0.000000	0.425980	0.653080	-1.260050	-95.027484	-77.161650	161.613276	298.954705	200.987208	0.000000	300.000000	200.000000	0.000000	7.294280	10.346280	2231.523132	2202.977757	2332.599918	-1409.908474				-505.000000	200.000000	0.000000	1.629990	-0.178670	-1.573080	-590.017177	-2350.827961	-587.740944
284				900.000000	200.000000	0.000000	0.414770	0.653080	-0.999350	-10.326264	-122.536202	197.769791	299.008469	200.970080	0.000000	300.000000	200.000000	0.000000	7.507920	9.888480	2231.599426	2164.830956	2212.699923	-1434.322474				-505.000000	200.000000	0.000000	0.000000	0.714680	7.865400	391.322524	1185.665802	-997.971446
285				900.000000	200.000000	0.000000	0.493240	0.608040	-1.694550	-117.435024	-120.055091	149.453407	298.979163	200.957260	0.000000	300.000000	200.000000	0.000000	7.721560	9.827440	2231.599426	2136.220856	2278.099920	-1409.908474				-505.000000	200.000000	0.000000	0.905550	0.714680	11.011560	275.758215	-65.244797	-234.370607
286				900.000000	200.000000	0.000000	0.459610	0.641820	-1.607650	-91.830754	-73.157295	176.025924	298.993953	200.952856	0.000000	300.000000	200.000000	0.000000	6.958560	9.430680	2231.904602	2126.684155	2245.399921	-1452.632974				-505.000000	200.000000	0.000000	1.811100	-1.786700	15.730799	-106.854753	2394.311956	-354.305058
287				900.000000	200.000000	0.000000	0.325090	0.686860	-1.564200	-89.930993	-123.383839	188.255474	299.072220	200.939909	0.000000	300.000000	200.000000	0.000000	7.477400	9.796920	2232.209778	2098.074055	2070.999928	-1281.734977				-505.000000	200.000000	0.000000	-0.181110	1.608030	16.517339	-248.824724	1320.984084	-174.691787
288				900.000000	200.000000	0.000000	0.168150	0.574260	-1.738000	-114.850569	-131.957326	169.036065	299.042856	201.004062	0.000000	300.000000	200.000000	0.000000	7.294280	10.163160	2232.057190	2241.124558	2136.399925	-1416.011974				-505.000000	200.000000	0.000000	0.905550	-0.178670	12.584640	-1631.228577	330.972372	-0.242002
289				900.000000	200.000000	0.000000	0.336300	0.754420	-1.607650	-111.317067	-12.353720	164.210091	298.978883	200.940423	0.000000	300.000000	200.000000	0.000000	7.538440	11.353440	2230.989074	2098.074055	2278.099920	-1403.804975				-505.000000	200.000000	0.000000	2.535540	-0.357340	6.292320	-947.647273	-1219.956987	58.202140
290				900.000000	200.000000	0.000000	0.291460	0.529220	-1.564200	-120.545789	-137.196866	188.143710	298.965005	200.901273	0.000000	300.000000	200.000000	0.000000	7.568960	10.865120	2232.667542	2012.243752	2310.799919	-1422.115474				-505.000000	200.000000	0.000000	0.905550	0.893350	-1.573080	864.642775	1537.538113	-527.921543
291				900.000000	200.000000	0.000000	0.313880	0.776940	-1.651100	-78.270466	-56.983785	171.483242	298.984186	200.952856	0.000000	300.000000	200.000000	0.000000	7.782600	10.956680	2231.904602	2126.684155	2267.199921	-1397.701475				-505.000000	200.000000	0.000000	0.181110	-1.786700	7.078860	587.349104	645.173233	57.034032
292				900.000000	200.000000	0.000000	0.414770	0.563000	-1.998700	-83.420099	-60.815167	163.950775	299.062326	200.991312	0.000000	300.000000	200.000000	0.000000	7.691040	10.590440	2231.904602	2212.514458	2092.799927	-1348.873476				-505.000000	200.000000	0.000000	1.448880	0.178670	14.944259	-1146.153157	-764.703863	-411.155043
293				900.000000	200.000000	0.000000	0.313880	0.675600	-1.564200	-70.292028	-97.592362	209.943557	299.013455	201.004165	0.000000	300.000000	200.000000	0.000000	7.721560	10.437840	2231.828308	2241.124558	2201.799923	-1367.183975				-505.000000	200.000000	0.000000	1.448880	-0.536010	16.517339	-726.008589	1222.353394	-588.065571
294				900.000000	200.000000	0.000000	0.347510	0.664340	-1.564200	-82.817306	-68.581425	183.391984	298.984498	200.969649	0.000000	300.000000	200.000000	0.000000	7.660520	10.407320	2232.591248	2164.830956	2267.199921	-1379.390975				-505.000000	200.000000	0.000000	-0.362220	-1.072020	14.944259	-63.672389	-920.254223	-647.173455
295				900.000000	200.000000	0.000000	0.257830	0.551740	-1.042800	-70.831883	-40.043455	166.512553	298.996642	200.976357	0.000000	300.000000	200.000000	0.000000	7.721560	10.437840	2227.021786	2174.367657	2234.499922	-1354.976975				-505.000000	200.000000	0.000000	-0.905550	-1.429360	12.584640	-201.299804	1103.412063	-295.004512
296				900.000000	200.000000	0.000000	0.313880	0.596780	-1.651100	-1.258320	-112.709454	161.677052	299.042660	200.957260	0.000000	300.000000	200.000000	0.000000	7.416360	10.895640	2231.599426	2136.220856	2136.399925	-1361.080475				-505.000000	200.000000	0.000000	0.181110	-3.037390	10.225020	280.289541	-418.372531	-649.082057
297				900.000000	200.000000	0.000000	0.291460	0.664340	-1.346950	-70.530644	-107.003088	178.630731	299.028040	200.961501	0.000000	300.000000	200.000000	0.000000	7.172200	10.071600	2231.675720	2145.757556	2169.099924	-1409.908474				-505.000000	200.000000	0.000000	1.267770	-0.357340	2.359620	-600.513883	53.617970	-176.672833
298				900.000000	200.000000	0.000000	0.347510	0.517960	-1.868350	-85.139803	-124.024235	173.617210	298.930721	200.905638	0.000000	300.000000	200.000000	0.000000	7.660520	9.857960	2232.438660	2021.780453	2387.099916	-1385.494475				-505.000000	200.000000	0.000000	1.086660	1.250690	9.438480	1466.226353	-737.560947	-880.061508
299				900.000000	200.000000	0.000000	0.358720	0.551740	-1.433850	-99.380722	-104.626068	178.456332	299.047739	200.961336	0.000000	300.000000	200.000000	0.000000	7.568960	10.102120	2232.057190	2145.757556	2125.499926	-1385.494475				-505.000000	200.000000	0.000000	4.165530	-1.072020	12.584640	-63.861159	-794.279058	409.858101
300				900.000000	200.000000	0.000000	0.291460	0.517960	-1.607650	-32.602825	-81.430788	168.855957	299.062293	200.969981	0.000000	300.000000	200.000000	0.000000	7.294280	10.041080	2231.828308	2164.830956	2092.799927	-1354.976975				-505.000000	200.000000	0.000000	0.905550	-3.216060	16.517339	-309.098404	1255.230291	-531.821373
301				900.000000	200.000000	0.000000	0.425980	0.641820	-1.216600	-59.261384	-107.597878	159.193144	299.023289	200.914369	0.000000	300.000000	200.000000	0.000000	7.477400	10.102120	2231.980896	2040.853853	2179.999924	-1373.287475				-505.000000	200.000000	0.000000	-0.181110	-1.429360	6.292320	145.644816	137.557561	-177.574270
302				900.000000	200.000000	0.000000	0.437190	0.664340	-1.129700	-110.510875	-27.084803	154.383154	298.974173	200.841962	0.000000	300.000000	200.000000	0.000000	7.630000	11.109280	2231.370544	1878.729949	2288.999920	-1300.045476				-505.000000	200.000000	0.000000	3.078870	-2.680050	5.505780	-393.361366	869.032661	-179.021973
303				900.000000	200.000000	0.000000	0.414770	0.686860	-1.303500	-73.578787	-71.593643	137.559704	299.008503	200.952954	0.000000	300.000000	200.000000	0.000000	7.660520	11.170320	2231.675720	2126.684155	2212.699923	-1409.908474				-505.000000	200.000000	0.000000	1.086660	0.000000	-1.573080	115.690155	200.879075	-176.319229
304				900.000000	200.000000	0.000000	0.482030	0.574260	-1.477300	-114.580483	-69.135806	180.759186	299.052429	200.952987	0.000000	300.000000	200.000000	0.000000	7.568960	11.536560	2231.599426	2126.684155	2114.599926	-1391.597975				-505.000000	200.000000	0.000000	-0.362220	-0.536010	14.157719	-494.565355	936.472306	-352.944288
305				900.000000	200.000000	0.000000	0.459610	0.608040	-1.651100	-32.958875	-83.248826	173.584849	299.052202	200.983136	0.000000	300.000000	200.000000	0.000000	7.599480	11.078760	2231.065368	2193.441057	2114.599926	-1324.459476				-505.000000	200.000000	0.000000	0.181110	-1.072020	14.944259	-411.120395	902.848984	-177.264132
306				900.000000	200.000000	0.000000	0.470820	0.450400	-1.607650	-107.754490	-109.080712	180.655610	298.988828	200.978728	0.000000	300.000000	200.000000	0.000000	7.660520	10.559920	2231.370544	2183.904357	2256.299921	-1403.804975				-505.000000	200.000000	0.000000	1.086660	0.000000	10.225020	1506.426026	852.532715	-58.831031
307				900.000000	200.000000	0.000000	0.336300	0.619300	-1.651100	-100.844202	-83.236890	154.445789	299.003551	200.970114	0.000000	300.000000	200.000000	0.000000	7.568960	10.315760	2231.523132	2164.830956	2223.599922	-1464.839973				-505.000000	200.000000	0.000000	3.078870	-1.429360	-1.573080	-897.328433	-184.809560	-60.346871
308				900.000000	200.000000	0.000000	0.504450	0.574260	-1.346950	-86.301729	-60.048347	180.735959	299.047186	200.940520	0.000000	300.000000	200.000000	0.000000	7.721560	10.590440	2230.760192	2098.074055	2125.499926	-1428.218974				-505.000000	200.000000	0.000000	1.448880	1.250690	8.651940	539.635414	832.107637	-762.602288
309				900.000000	200.000000	0.000000	0.347510	0.664340	-1.260050	-118.686978	-94.194135	168.934023	299.037874	201.012711	0.000000	300.000000	200.000000	0.000000	7.721560	10.620960	2231.828308	2260.197959	2147.299925	-1391.597975				-505.000000	200.000000	0.000000	1.086660	-0.893350	13.371180	-1326.962935	451.836987	351.529870
310				900.000000	200.000000	0.000000	0.448400	0.585520	-1.477300	-41.747253	-98.146742	173.575518	298.964580	200.952921	0.000000	300.000000	200.000000	0.000000	7.324800	10.895640	2231.752014	2126.684155	2310.799919	-1422.115474				-505.000000	200.000000	0.000000	-0.362220	-0.893350	2.359620	1683.372190	-112.891356	-764.492094
311				900.000000	200.000000	0.000000	0.403560	0.630560	-0.608300	-83.218054	-117.372281	168.844540	299.008537	200.978560	0.000000	300.000000	200.000000	0.000000	7.660520	9.583280	2231.752014	2183.904357	2212.699923	-1385.494475				-505.000000	200.000000	0.000000	2.897760	1.608030	15.730799	-133.071645	-190.271976	-586.146787
312				900.000000	200.000000	0.000000	0.369930	0.416620	-1.173150	-76.531167	-24.274628	163.861096	298.960016	200.948356	0.000000	300.000000	200.000000	0.000000	7.874160	9.827440	2232.438660	2117.147455	2321.699919	-1312.252476				-505.000000	200.000000	0.000000	-0.724440	-1.965370	14.944259	-233.544999	29.653760	-236.783576
313				900.000000	200.000000	0.000000	0.414770	0.551740	-1.738000	-67.531580	-66.123588	161.530643	299.037446	200.957587	0.000000	300.000000	200.000000	0.000000	7.385840	10.071600	2230.836486	2136.220856	2147.299925	-1434.322474				-505.000000	200.000000	0.000000	0.905550	-1.250690	10.225020	-1117.205267	-859.918415	-823.676730
314				900.000000	200.000000	0.000000	0.381140	0.675600	-1.346950	-49.964306	-65.102381	164.090334	299.033486	200.922504	0.000000	300.000000	200.000000	0.000000	7.324800	11.231360	2232.972718	2059.927254	2158.199924	-1397.701475				-505.000000	200.000000	0.000000	1.448880	-1.608030	14.944259	-211.922356	-632.133855	-412.850622
315				900.000000	200.000000	0.000000	0.448400	0.788200	-1.303500	-57.344015	-93.242406	176.173671	298.954634	200.953084	0.000000	300.000000	200.000000	0.000000	7.385840	11.078760	2231.370544	2126.684155	2332.599918	-1550.288972				-505.000000	200.000000	0.000000	1.267770	1.250690	15.730799	-386.326292	836.348764	-762.587799
316				900.000000	200.000000	0.000000	0.381140	0.664340	-1.651100	-70.845744	-54.687582	173.718502	299.033188	200.956966	0.000000	300.000000	200.000000	0.000000	7.630000	11.414480	2232.286072	2136.220856	2158.199924	-1428.218974				-505.000000	200.000000	0.000000	0.181110	1.965370	11.798100	814.764397	-1480.425443	-174.381649
317				900.000000	200.000000	0.000000	0.425980	0.776940	-1.303500	-53.787171	-107.517061	154.499485	298.939943	200.961665	0.000000	300.000000	200.000000	0.000000	7.294280	11.048240	2231.294250	2145.757556	2365.299917	-1318.355976				-505.000000	200.000000	0.000000	0.000000	1.429360	5.505780	-1534.492991	-137.794992	-938.549116
318				900.000000	200.000000	0.000000	0.336300	0.653080	-1.955250	-67.604000	-77.888061	180.983465	298.974348	200.974287	0.000000	300.000000	200.000000	0.000000	8.026760	10.682000	2231.752014	2174.367657	2288.999920	-1397.701475	-573.804196	114.072211	0.000000	-505.000000	200.000000	0.000000	2.716650	-0.357340	20.450039	-1757.226669	1407.048519	-59.300546
319				900.000000	200.000000	0.000000	0.280250	0.529220	-1.824900	-80.610572	-126.360847	178.516683	298.949964	200.952889	0.000000	300.000000	200.000000	0.000000	7.630000	10.620960	2231.828308	2126.684155	2343.499918	-1354.976975				-505.000000	200.000000	0.000000	0.362220	-0.714680	-0.786540	-390.756215	111.398503	-176.939505
320				900.000000	200.000000	0.000000	0.414770	0.281500	-1.781450	-98.807728	-15.423480	168.508300	298.979372	200.939973	0.000000	300.000000	200.000000	0.000000	8.057280	10.376800	2232.057190	2098.074055	2278.099920	-1379.390975				-505.000000	200.000000	0.000000	2.173320	-0.536010	12.584640	-957.955209	-806.300445	-235.658934
321				900.000000	200.000000	0.000000	0.313880	0.574260	-1.129700	-90.097188	-123.326296	159.246449	298.949856	200.948713	0.000000	300.000000	200.000000	0.000000	7.446880	10.437840	2231.599426	2117.147455	2343.499918	-1391.597975				-505.000000	200.000000	0.000000	2.173320	0.000000	4.719240	-115.438463	-1063.976196	-117.662063
322				900.000000	200.000000	0.000000	0.459610	0.472920	-1.173150	-122.459095	-73.561380	204.784768	299.096573	200.974154	0.000000	300.000000	200.000000	0.000000	7.172200	11.048240	2232.057190	2174.367657	2016.499929	-1342.769976				-505.000000	200.000000	0.000000	1.086660	0.178670	11.011560	1054.036263	1647.206332	0.082625
323				900.000000	200.000000	0.000000	0.257830	0.551740	-1.303500	-42.958256	-54.998914	154.464253	299.062646	200.961073	0.000000	300.000000	200.000000	0.000000	7.721560	9.705360	2232.667542	2145.757556	2092.799927	-1470.943473	-554.792211	219.151718	0.000000	-505.000000	200.000000	0.000000	3.441090	-0.714680	22.023119	421.780570	1096.579789	-823.370900
324				900.000000	200.000000	0.000000	0.392350	0.551740	-1.042800	-131.139836	-55.714929	200.108432	298.998974	200.927092	0.000000	300.000000	200.000000	0.000000	7.538440	9.522240	2232.209778	2069.463954	2234.499922	-1312.252476				-505.000000	200.000000	0.000000	0.905550	-0.893350	10.225020	-516.502614	-859.918415	-177.152529
325				900.000000	200.000000	0.000000	0.448400	0.619300	-1.390400	-76.450936	-83.029650	192.884215	299.062838	200.905359	0.000000	300.000000	200.000000	0.000000	7.172200	10.010560	2233.125306	2021.780453	2092.799927	-1391.597975				-505.000000	200.000000	0.000000	1.811100	1.072020	9.438480	-513.457001	146.593243	647.057544
326				900.000000	200.000000	0.000000	0.437190	0.551740	-1.390400	-87.274117	-57.238172	183.194357	298.988931	200.970080	0.000000	300.000000	200.000000	0.000000	7.294280	11.383960	2231.599426	2164.830956	2256.299921	-1306.148976				-505.000000	200.000000	0.000000	1.629990	-1.250690	9.438480	156.707831	555.262230	-1.317304
327				900.000000	200.000000	0.000000	0.414770	0.484180	-1.824900	-62.362668	-30.580982	142.190532	298.984151	200.965708	0.000000	300.000000	200.000000	0.000000	8.026760	10.987200	2231.828308	2155.294256	2267.199921	-1330.562976				-505.000000	200.000000	0.000000	0.181110	0.000000	12.584640	-1041.337246	1567.938299	-234.990883
328				900.000000	200.000000	0.000000	0.538080	0.608040	-1.173150	-68.648491	-71.726805	161.455253	298.974348	200.914463	0.000000	300.000000	200.000000	0.000000	7.080640	11.231360	2231.752014	2040.853853	2288.999920	-1409.908474				-505.000000	200.000000	0.000000	1.992210	-0.178670	7.078860	-1515.853037	-259.836465	-470.281724
329				900.000000	200.000000	0.000000	0.448400	0.585520	-1.260050	-81.727484	-73.018935	200.081780	299.008469	201.021362	0.000000	300.000000	200.000000	0.000000	7.446880	11.414480	2231.599426	2279.271359	2212.699923	-1446.529474				-505.000000	200.000000	0.000000	0.000000	-0.357340	15.730799	-1525.972204	382.781493	-411.547806
330				900.000000	200.000000	0.000000	0.224200	0.867020	-1.086250	-61.914196	-124.739652	186.117885	299.037742	200.948745	0.000000	300.000000	200.000000	0.000000	7.568960	11.383960	2231.523132	2117.147455	2147.299925	-1354.976975				-505.000000	200.000000	0.000000	1.629990	0.357340	9.438480	-325.070284	1350.682274	-117.279481
331				900.000000	200.000000	0.000000	0.336300	0.585520	-1.520750	-86.018099	-47.896326	176.101314	298.959696	200.944375	0.000000	300.000000	200.000000	0.000000	7.843640	10.590440	2231.752014	2107.610755	2321.699919	-1379.390975				-505.000000	200.000000	0.000000	1.448880	-1.072020	7.865400	-180.054700	435.144041	-412.341948
332				900.000000	200.000000	0.000000	0.482030	0.551740	-0.999350	-50.684217	-89.844179	171.099602	299.033188	200.982599	0.000000	300.000000	200.000000	0.000000	7.904680	10.437840	2232.286072	2193.441057	2158.199924	-1403.804975				-505.000000	200.000000	0.000000	0.362220	-0.178670	4.719240	-1284.409803	636.453547	587.242451
333				900.000000	200.000000	0.000000	0.347510	0.653080	-1.086250	-82.785836	-160.213378	168.923551	299.013589	200.914306	0.000000	300.000000	200.000000	0.000000	7.416360	10.559920	2232.133484	2040.853853	2201.799923	-1361.080475				-505.000000	200.000000	0.000000	0.362220	-1.250690	11.011560	-769.694338	-562.647930	-236.192277
334				900.000000	200.000000	0.000000	0.448400	0.608040	-1.303500	-72.804064	-118.572256	178.415782	298.993988	200.944278	0.000000	300.000000	200.000000	0.000000	6.744920	10.315760	2231.980896	2107.610755	2245.399921	-1397.701475				-505.000000	200.000000	0.000000	1.629990	-1.965370	5.505780	460.595934	28.714333	-530.692423
335				900.000000	200.000000	0.000000	0.392350	0.585520	-1.260050	-85.748014	-111.238556	176.043246	298.939906	200.974521	0.000000	300.000000	200.000000	0.000000	7.202720	10.468360	2231.217956	2174.367657	2365.299917	-1367.183975				-505.000000	200.000000	0.000000	1.448880	0.178670	1.573080	937.465183	-619.444606	-352.410945
336				900.000000	200.000000	0.000000	0.392350	0.754420	-1.651100	-67.136249	-131.138759	176.200323	298.944936	200.880367	0.000000	300.000000	200.000000	0.000000	7.355320	9.735880	2231.523132	1964.560251	2354.399918	-1525.874972				-505.000000	200.000000	0.000000	0.543330	-2.501380	11.011560	776.050437	752.093177	-237.393671
337				900.000000	200.000000	0.000000	0.347510	0.596780	-1.173150	-101.276420	-53.747192	166.461532	299.086869	200.897186	0.000000	300.000000	200.000000	0.000000	7.446880	11.109280	2232.209778	2002.707052	2038.299929	-1422.115474				-505.000000	200.000000	0.000000	0.905550	0.000000	8.651940	348.140161	-63.005518	-587.513431
338				900.000000	200.000000	0.000000	0.414770	0.709380	-1.911800	-93.384263	-60.895984	168.906229	299.096141	200.983170	0.000000	300.000000	200.000000	0.000000	7.477400	11.109280	2230.989074	2193.441057	2016.499929	-1391.597975				-505.000000	200.000000	0.000000	-0.181110	-2.501380	16.517339	1471.386911	127.854018	-2.359321
339				900.000000	200.000000	0.000000	0.336300	0.686860	-1.781450	-53.971292	-83.115665	195.472841	298.949820	201.008576	0.000000	300.000000	200.000000	0.000000	7.538440	11.383960	2231.523132	2250.661259	2343.499918	-1391.597975				-505.000000	200.000000	0.000000	0.362220	-0.357340	13.371180	-1641.976975	363.102842	-352.832685
340				900.000000	200.000000	0.000000	0.482030	0.743160	-1.303500	-63.219292	-84.495350	173.687283	298.974594	200.956966	0.000000	300.000000	200.000000	0.000000	7.691040	10.987200	2232.286072	2136.220856	2288.999920	-1440.425974				-505.000000	200.000000	0.000000	1.811100	-0.178670	13.371180	-1283.717648	1601.131191	-117.802643
341				900.000000	200.000000	0.000000	0.381140	0.664340	-1.520750	-82.772292	-44.676868	166.489522	298.960158	200.965312	0.000000	300.000000	200.000000	0.000000	7.599480	11.139800	2232.743836	2155.294256	2321.699919	-1440.425974				-505.000000	200.000000	0.000000	1.811100	0.536010	10.225020	-314.196039	278.416824	0.363786
342				900.000000	200.000000	0.000000	0.515660	0.776940	-1.477300	-110.254651	-85.718599	192.961139	298.998666	200.987208	0.000000	300.000000	200.000000	0.000000	7.355320	10.682000	2231.523132	2202.977757	2234.499922	-1373.287475				-505.000000	200.000000	0.000000	2.354430	0.714680	6.292320	159.564674	1044.692103	587.930864
343				900.000000	200.000000	0.000000	0.358720	0.709380	-1.824900	-65.150523	-78.932542	159.325656	298.974384	201.021257	0.000000	300.000000	200.000000	0.000000	7.477400	10.620960	2231.828308	2279.271359	2288.999920	-1452.632974				-505.000000	200.000000	0.000000	0.905550	0.357340	10.225020	-1483.167380	996.061688	-58.477427
344				900.000000	200.000000	0.000000	0.392350	0.495440	-1.303500	-117.646234	-156.791877	188.007772	299.013657	200.999687	0.000000	300.000000	200.000000	0.000000	7.446880	10.498880	2232.286072	2231.587858	2201.799923	-1458.736474				-505.000000	200.000000	0.000000	2.535540	-0.178670	11.798100	-9.867474	630.798131	-940.277980
345				900.000000	200.000000	0.000000	0.280250	0.506700	-1.477300	-97.259953	-60.826506	156.808799	298.945369	200.935541	0.000000	300.000000	200.000000	0.000000	7.599480	10.315760	2232.438660	2088.537354	2354.399918	-1446.529474				-505.000000	200.000000	0.000000	1.086660	-0.536010	9.438480	-379.126892	-870.130954	-940.501185
346				900.000000	200.000000	0.000000	0.470820	0.574260	-1.651100	-134.863191	-53.314635	154.264539	298.988828	200.987276	0.000000	300.000000	200.000000	0.000000	7.691040	10.834600	2231.370544	2202.977757	2256.299921	-1385.494475				-505.000000	200.000000	0.000000	1.448880	-0.178670	7.865400	-589.262099	-2083.686098	-528.982356
347				900.000000	200.000000	0.000000	0.369930	0.720640	-1.824900	-72.727897	-109.789990	185.830775	299.008740	200.935637	0.000000	300.000000	200.000000	0.000000	7.172200	9.919000	2232.209778	2088.537354	2212.699923	-1348.873476				-505.000000	200.000000	0.000000	1.086660	-0.178670	14.157719	569.401305	1644.220627	-235.232885
348				900.000000	200.000000	0.000000	0.448400	0.641820	-2.042150	-44.034533	-46.961732	176.037538	299.013758	200.956867	0.000000	300.000000	200.000000	0.000000	7.233240	9.888480	2232.514954	2136.220856	2201.799923	-1348.873476				-505.000000	200.000000	0.000000	1.448880	1.250690	9.438480	-386.829678	433.651188	1.070994
349				900.000000	200.000000	0.000000	0.414770	0.529220	-1.694550	-120.680832	-61.098027	178.377320	298.998769	200.978560	0.000000	300.000000	200.000000	0.000000	7.568960	9.949520	2231.752014	2183.904357	2234.499922	-1354.976975				-505.000000	200.000000	0.000000	3.078870	0.178670	6.292320	706.210719	-987.693868	-352.541344
350				900.000000	200.000000	0.000000	0.347510	0.630560	-1.651100	-100.380516	-129.292248	171.312268	299.111284	200.914275	0.000000	300.000000	200.000000	0.000000	7.752080	10.987200	2232.209778	2040.853853	1983.799931	-1367.183975				-505.000000	200.000000	0.000000	1.448880	-0.714680	3.932700	-737.826682	-91.403856	-705.723326
351				900.000000	200.000000	0.000000	0.246620	0.686860	-1.564200	-93.951523	-94.822595	183.517449	299.092093	200.935285	0.000000	300.000000	200.000000	0.000000	7.324800	9.888480	2233.049012	2088.537354	2027.399929	-1324.459476				-505.000000	200.000000	0.000000	-0.905550	0.357340	9.438480	-788.334292	708.687747	-1174.470414
352				900.000000	200.000000	0.000000	0.414770	0.641820	-1.694550	-43.674420	-56.032057	156.795097	299.032825	200.940230	0.000000	300.000000	200.000000	0.000000	7.782600	11.353440	2231.446838	2098.074055	2158.199924	-1409.908474				-505.000000	200.000000	0.000000	0.905550	0.178670	17.303879	-798.516381	-468.926231	-176.135182
353				900.000000	200.000000	0.000000	0.347510	0.574260	-1.477300	-134.683135	-88.926122	166.440588	298.998974	200.931364	0.000000	300.000000	200.000000	0.000000	7.446880	11.170320	2232.209778	2079.000654	2234.499922	-1422.115474				-505.000000	200.000000	0.000000	2.173320	-0.536010	14.157719	-262.933351	252.766760	351.782053
354				900.000000	200.000000	0.000000	0.470820	0.563000	-1.564200	-78.949427	-38.197542	175.941008	298.910670	201.004371	0.000000	300.000000	200.000000	0.000000	7.721560	11.414480	2231.370544	2241.124558	2430.699915	-1312.252476				-505.000000	200.000000	0.000000	0.362220	-0.178670	11.798100	-241.499477	-298.254342	-705.127719
355				900.000000	200.000000	0.000000	0.313880	0.641820	-1.390400	-47.379851	-153.479665	200.273501	299.057345	200.940134	0.000000	300.000000	200.000000	0.000000	7.294280	10.987200	2231.675720	2098.074055	2103.699926	-1361.080475				-505.000000	200.000000	0.000000	1.267770	-1.786700	11.798100	-686.249378	574.940882	-236.773395
356				900.000000	200.000000	0.000000	0.302670	0.630560	-1.260050	-35.646904	-112.611503	171.358722	299.076882	200.982867	0.000000	300.000000	200.000000	0.000000	7.538440	10.620960	2231.675720	2193.441057	2060.099928	-1354.976975				-505.000000	200.000000	0.000000	0.543330	0.714680	13.371180	739.210992	2473.263993	-234.341630
357				900.000000	200.000000	0.000000	0.358720	0.574260	-1.651100	-94.657889	-43.632386	154.380674	298.984776	200.926680	0.000000	300.000000	200.000000	0.000000	7.416360	10.743040	2233.201600	2069.463954	2267.199921	-1428.218974				-505.000000	200.000000	0.000000	1.629990	1.250690	0.000000	-40.136750	-98.630689	353.521098
358				900.000000	200.000000	0.000000	0.381140	0.484180	-0.738650	-81.339964	-116.327800	149.454353	299.018640	200.922694	0.000000	300.000000	200.000000	0.000000	7.813120	10.712520	2232.514954	2059.927254	2190.899923	-1464.839973				-505.000000	200.000000	0.000000	3.622200	0.357340	3.932700	253.569263	-90.341434	-293.671154
359				900.000000	200.000000	0.000000	0.358720	0.551740	-1.129700	-38.757669	-84.645048	178.456332	299.028106	200.935797	0.000000	300.000000	200.000000	0.000000	7.630000	10.468360	2231.828308	2088.537354	2169.099924	-1373.287475				-505.000000	200.000000	0.000000	1.267770	-1.965370	16.517339	-117.603151	-1285.517779	-354.431150
360				900.000000	200.000000	0.000000	0.403560	0.517960	-1.216600	-96.526181	-111.740592	178.378462	299.018640	200.973954	0.000000	300.000000	200.000000	0.000000	7.599480	10.620960	2232.514954	2174.367657	2190.899923	-1354.976975				-505.000000	200.000000	0.000000	0.905550	-0.536010	11.798100	-726.386128	596.858813	234.395277
361				900.000000	200.000000	0.000000	0.482030	0.675600	-1.781450	-62.476039	-124.578616	197.721053	298.969218	200.923230	0.000000	300.000000	200.000000	0.000000	7.019600	9.735880	2231.217956	2059.927254	2299.899920	-1489.253973				-505.000000	200.000000	0.000000	0.724440	-0.357340	8.651940	-136.746490	-582.326582	-705.326255
362				900.000000	200.000000	0.000000	0.504450	0.686860	-1.607650	-73.893886	-120.597536	178.431017	299.037644	200.983035	0.000000	300.000000	200.000000	0.000000	7.294280	9.491720	2231.294250	2193.441057	2147.299925	-1373.287475				-505.000000	200.000000	0.000000	1.811100	-0.536010	9.438480	894.849129	-118.546772	-764.326844
363				900.000000	200.000000	0.000000	0.470820	0.641820	-1.824900	-92.055825	-164.604339	183.243291	299.057152	200.987343	0.000000	300.000000	200.000000	0.000000	7.324800	10.163160	2231.217956	2202.977757	2103.699926	-1342.769976				-505.000000	200.000000	0.000000	-0.181110	2.144040	10.225020	-795.974154	-396.454600	-291.671311
364				900.000000	200.000000	0.000000	0.347510	0.596780	-1.390400	-41.193537	-99.138879	168.871192	299.067018	200.974421	0.000000	300.000000	200.000000	0.000000	7.568960	11.689160	2231.446838	2174.367657	2081.899927	-1458.736474				-505.000000	200.000000	0.000000	1.086660	1.250690	14.157719	-1428.796156	-1139.749527	1.099972
365				900.000000	200.000000	0.000000	0.358720	0.619300	-0.955900	-71.980264	-94.938622	192.977123	299.091845	200.926997	0.000000	300.000000	200.000000	0.000000	7.538440	11.536560	2232.438660	2069.463954	2027.399929	-1434.322474				-505.000000	200.000000	0.000000	0.362220	0.178670	11.011560	-104.123756	232.772114	235.116975
366				900.000000	200.000000	0.000000	0.325090	0.698120	-1.824900	-113.860572	-92.745568	164.169345	298.979198	200.927314	0.000000	300.000000	200.000000	0.000000	7.996240	10.987200	2231.675720	2069.463954	2278.099920	-1458.736474				-505.000000	200.000000	0.000000	2.716650	0.536010	2.359620	843.334748	1556.786334	0.291342
367				900.000000	200.000000	0.000000	0.425980	0.709380	-1.607650	-81.007573	-86.970321	183.352576	298.988931	200.952987	0.000000	300.000000	200.000000	0.000000	7.538440	11.567080	2231.599426	2126.684155	2256.299921	-1416.011974				-505.000000	200.000000	0.000000	-0.543330	0.536010	10.225020	-545.828043	420.883375	-704.377044
368				900.000000	200.000000	0.000000	0.369930	0.698120	-1.390400	-77.225658	-100.062135	166.532551	299.018573	201.008197	0.000000	300.000000	200.000000	0.000000	7.355320	10.773560	2232.362366	2250.661259	2190.899923	-1361.080475				-505.000000	200.000000	0.000000	0.724440	-1.250690	11.011560	272.649679	1006.274227	-59.988959
369				900.000000	200.000000	0.000000	0.437190	0.653080	-1.477300	-119.375736	-62.223325	151.963022	299.013758	200.918422	0.000000	300.000000	200.000000	0.000000	7.202720	10.254720	2232.514954	2050.390553	2201.799923	-1373.287475	-512.923769	190.190961	0.000000	-505.000000	200.000000	0.000000	1.267770	0.357340	21.236579	-208.310434	168.273743	-822.179687
370				900.000000	200.000000	0.000000	0.403560	0.517960	-1.651100	-125.120035	-35.346958	185.607442	299.004027	200.973921	0.000000	300.000000	200.000000	0.000000	7.813120	10.620960	2232.591248	2174.367657	2223.599922	-1391.597975				-505.000000	200.000000	0.000000	1.629990	0.536010	-0.786540	-83.444960	167.255752	-410.830416
371				900.000000	200.000000	0.000000	0.280250	0.664340	-1.173150	-74.371118	-45.911455	164.184384	299.091752	200.999721	0.000000	300.000000	200.000000	0.000000	7.111160	10.651480	2232.209778	2231.587858	2027.399929	-1373.287475				-505.000000	200.000000	0.000000	1.629990	0.536010	14.157719	-1124.593436	20.503642	-528.318614
372				900.000000	200.000000	0.000000	0.515660	0.630560	-1.911800	-100.650601	-100.512424	188.005685	299.077071	201.029663	0.000000	300.000000	200.000000	0.000000	7.446880	10.620960	2232.133484	2298.344760	2060.099928	-1354.976975				-505.000000	200.000000	0.000000	1.992210	1.072020	10.225020	65.685931	267.457858	-1350.256299
373				900.000000	200.000000	0.000000	0.257830	0.731900	-1.955250	-96.522434	-89.854576	183.547723	298.996608	200.907872	0.000000	300.000000	200.000000	0.000000	7.721560	10.773560	2226.945492	2021.780453	2234.499922	-1318.355976				-505.000000	200.000000	0.000000	0.905550	-2.144040	0.786540	1375.935088	-453.251276	467.845651
374				900.000000	200.000000	0.000000	0.437190	0.630560	-1.781450	-84.433437	-72.072405	171.219359	299.013859	201.003754	0.000000	300.000000	200.000000	0.000000	7.324800	9.705360	2232.743836	2241.124558	2201.799923	-1489.253973				-505.000000	200.000000	0.000000	1.267770	-1.608030	8.651940	135.022264	-84.923449	57.116657
375				900.000000	200.000000	0.000000	0.392350	0.585520	-1.346950	-97.899633	-106.091769	156.765966	299.057345	200.987141	0.000000	300.000000	200.000000	0.000000	7.660520	9.583280	2231.675720	2202.977757	2103.699926	-1324.459476				-505.000000	200.000000	0.000000	-1.086660	-1.429360	9.438480	-1012.263510	852.216720	-647.454615
376				900.000000	200.000000	0.000000	0.381140	0.608040	-1.955250	-121.725640	-64.536662	173.666143	299.042594	200.987242	0.000000	300.000000	200.000000	0.000000	7.263760	11.231360	2231.446838	2202.977757	2136.399925	-1434.322474				-505.000000	200.000000	0.000000	-0.181110	-1.072020	5.505780	-296.059471	-126.836027	116.485339
377				900.000000	200.000000	0.000000	0.347510	0.540480	-1.433850	-83.762288	-99.098471	161.589853	298.989035	200.999892	0.000000	300.000000	200.000000	0.000000	7.538440	11.322920	2231.828308	2231.587858	2256.299921	-1416.011974				-505.000000	200.000000	0.000000	1.811100	-0.714680	10.225020	-621.507294	410.986831	-412.031810
378				900.000000	200.000000	0.000000	0.381140	0.664340	-1.738000	-119.182135	-160.992134	161.670202	299.013522	200.935733	0.000000	300.000000	200.000000	0.000000	7.691040	11.353440	2231.980896	2088.537354	2201.799923	-1416.011974				-505.000000	200.000000	0.000000	-0.181110	-0.714680	2.359620	651.839494	-123.850321	-118.151940
379				900.000000	200.000000	0.000000	0.313880	0.608040	-1.433850	-72.939107	-26.790008	171.326165	299.003823	200.944214	0.000000	300.000000	200.000000	0.000000	8.087800	11.078760	2232.133484	2107.610755	2223.599922	-1354.976975				-505.000000	200.000000	0.000000	-0.362220	-0.178670	7.078860	-936.773028	15.200093	-235.116975
380				900.000000	200.000000	0.000000	0.325090	0.608040	-1.086250	-64.537932	-113.696393	159.266251	299.027840	200.987343	0.000000	300.000000	200.000000	0.000000	7.843640	11.445000	2231.217956	2202.977757	2169.099924	-1367.183975				-505.000000	200.000000	0.000000	0.362220	-0.536010	19.663499	200.771119	489.701438	-235.514046
381				900.000000	200.000000	0.000000	0.358720	0.574260	-1.477300	-54.272530	-109.651630	142.332374	298.940269	200.910096	0.000000	300.000000	200.000000	0.000000	7.080640	10.529400	2231.980896	2031.317153	2365.299917	-1452.632974				-505.000000	200.000000	0.000000	0.181110	0.536010	7.865400	-198.568807	-813.843274	-763.179098
382				900.000000	200.000000	0.000000	0.425980	0.608040	-1.607650	-93.221814	-21.112712	173.619689	298.974313	200.914494	0.000000	300.000000	200.000000	0.000000	7.752080	10.224200	2231.675720	2040.853853	2288.999920	-1458.736474				-505.000000	200.000000	0.000000	0.905550	1.072020	3.146160	-513.960387	472.499496	-234.031492
383				900.000000	200.000000	0.000000	0.347510	0.563000	-1.129700	-78.499285	-114.579240	185.707397	299.023489	200.931269	0.000000	300.000000	200.000000	0.000000	7.599480	10.376800	2232.438660	2079.000654	2179.999924	-1397.701475				-505.000000	200.000000	0.000000	1.448880	-0.178670	7.078860	453.018995	-226.959569	352.179124
384				900.000000	200.000000	0.000000	0.459610	0.529220	-1.173150	-120.140661	-78.627350	183.150186	298.998940	200.961303	0.000000	300.000000	200.000000	0.000000	7.752080	10.590440	2232.133484	2145.757556	2234.499922	-1373.287475				-505.000000	200.000000	0.000000	0.181110	1.429360	0.000000	-376.773434	1049.601093	-174.890322
385				900.000000	200.000000	0.000000	0.325090	0.641820	-1.086250	-83.249523	-83.300573	168.936306	299.066954	200.893280	0.000000	300.000000	200.000000	0.000000	7.446880	10.071600	2231.294250	1993.170352	2081.899927	-1379.390975				-505.000000	200.000000	0.000000	1.629990	0.714680	13.371180	-882.213034	816.670113	-116.940365
386				900.000000	200.000000	0.000000	0.403560	0.608040	-1.607650	-36.934391	-80.981096	166.413936	298.969394	200.991448	0.000000	300.000000	200.000000	0.000000	7.660520	10.407320	2231.599426	2212.514458	2299.899920	-1397.701475				-505.000000	200.000000	0.000000	2.716650	-0.714680	8.651940	-1084.897148	-968.015217	-412.104254
387				900.000000	200.000000	0.000000	0.358720	0.551740	-1.433850	-103.401252	-74.230249	156.769391	298.984255	200.905792	0.000000	300.000000	200.000000	0.000000	7.507920	10.834600	2232.057190	2021.780453	2267.199921	-1354.976975				-505.000000	200.000000	0.000000	1.267770	0.178670	7.865400	-1030.903463	578.673014	293.788630
388				900.000000	200.000000	0.000000	0.347510	0.551740	-1.173150	-42.823214	-109.472861	180.877605	298.978988	201.042908	0.000000	300.000000	200.000000	0.000000	7.355320	11.261880	2231.217956	2326.954861	2278.099920	-1409.908474				-505.000000	200.000000	0.000000	0.181110	-1.072020	6.292320	746.347469	-282.070392	-294.752329
389				900.000000	200.000000	0.000000	0.336300	0.709380	-1.520750	-40.712242	-73.226176	152.119903	298.974313	201.004234	0.000000	300.000000	200.000000	0.000000	7.324800	11.048240	2231.675720	2241.124558	2288.999920	-1409.908474				-505.000000	200.000000	0.000000	1.992210	1.250690	18.876959	887.901421	922.097204	-292.692965
390				900.000000	200.000000	0.000000	0.381140	0.619300	-1.173150	-132.513288	-85.527895	180.905596	298.935094	200.923167	0.000000	300.000000	200.000000	0.000000	7.568960	11.109280	2231.370544	2059.927254	2376.199917	-1489.253973				-505.000000	200.000000	0.000000	1.086660	1.429360	12.584640	434.945350	452.583414	-703.659654
391				900.000000	200.000000	0.000000	0.437190	0.653080	-1.303500	-54.867196	-128.242568	185.698263	299.008605	200.969948	0.000000	300.000000	200.000000	0.000000	7.385840	10.834600	2231.904602	2164.830956	2212.699923	-1379.390975				-505.000000	200.000000	0.000000	0.362220	0.893350	12.584640	1676.487406	2352.399378	-116.669386
392				900.000000	200.000000	0.000000	0.425980	0.619300	-1.346950	-68.364861	-153.070382	190.497782	299.042431	200.923293	0.000000	300.000000	200.000000	0.000000	7.874160	10.498880	2231.065368	2059.927254	2136.399925	-1300.045476	-601.367264	158.375773	0.000000	-505.000000	200.000000	0.000000	-1.629990	-2.322710	22.809659	-949.434422	2198.104440	-1000.723530
393				900.000000	200.000000	0.000000	0.358720	0.630560	-1.824900	-72.416861	-68.800602	159.252354	299.008435	200.978661	0.000000	300.000000	200.000000	0.000000	7.630000	11.200840	2231.523132	2183.904357	2212.699923	-1342.769976				-505.000000	200.000000	0.000000	2.535540	-2.144040	11.011560	218.593071	631.544557	467.715252
394				900.000000	200.000000	0.000000	0.403560	0.664340	-1.824900	-103.190042	-90.910993	171.285615	298.988793	200.901828	0.000000	300.000000	200.000000	0.000000	7.599480	10.254720	2231.294250	2012.243752	2256.299921	-1409.908474				-505.000000	200.000000	0.000000	1.992210	-0.357340	4.719240	673.650907	-257.597186	-59.242591
395				900.000000	200.000000	0.000000	0.392350	0.698120	-1.216600	-81.066132	-91.015084	178.557624	298.974173	200.961632	0.000000	300.000000	200.000000	0.000000	7.446880	10.315760	2231.370544	2145.757556	2288.999920	-1416.011974				-505.000000	200.000000	0.000000	2.173320	-0.178670	6.292320	-10.307936	1851.071113	-470.296213
396				900.000000	200.000000	0.000000	0.403560	0.563000	-0.782100	-54.015990	-51.353038	156.733408	299.023389	200.952726	0.000000	300.000000	200.000000	0.000000	7.233240	10.407320	2232.209778	2126.684155	2179.999924	-1330.562976				-505.000000	200.000000	0.000000	1.086660	-0.893350	7.078860	-169.306301	192.668384	-412.143413
397				900.000000	200.000000	0.000000	0.459610	0.653080	-1.477300	-47.006192	-93.542400	156.759115	299.008774	200.995415	0.000000	300.000000	200.000000	0.000000	7.599480	10.071600	2232.286072	2222.051158	2212.699923	-1409.908474				-505.000000	200.000000	0.000000	0.543330	-0.714680	18.090419	-41.798053	-50.044704	-118.209895
398				900.000000	200.000000	0.000000	0.381140	0.664340	-1.390400	-155.006793	-90.391823	178.537823	298.959910	200.927092	0.000000	300.000000	200.000000	0.000000	7.568960	10.132640	2232.209778	2069.463954	2321.699919	-1397.701475				-505.000000	200.000000	0.000000	-0.362220	-2.144040	12.584640	102.902915	805.395152	-295.726210
399				900.000000	200.000000	0.000000	0.425980	0.653080	-1.390400	-46.916164	-56.776544	166.432596	299.003585	200.927346	0.000000	300.000000	200.000000	0.000000	7.355320	9.369640	2231.599426	2069.463954	2223.599922	-1397.701475				-505.000000	200.000000	0.000000	0.000000	-2.501380	17.303879	-265.790195	248.718633	-2.373810
400				900.000000	200.000000	0.000000	0.482030	0.461660	-1.173150	-50.553238	-74.484636	122.822626	299.037874	200.931524	0.000000	300.000000	200.000000	0.000000	7.568960	9.949520	2231.828308	2079.000654	2147.299925	-1300.045476				-505.000000	200.000000	0.000000	0.000000	1.072020	0.000000	180.683932	-530.280029	59.761446
401				900.000000	200.000000	0.000000	0.257830	0.608040	-1.694550	-101.352903	-64.767177	205.119474	299.008571	201.008438	0.000000	300.000000	200.000000	0.000000	7.507920	10.102120	2231.828308	2250.661259	2212.699923	-1373.287475				-505.000000	200.000000	0.000000	1.811100	1.250690	13.371180	308.380950	10.291103	1.042017
402				900.000000	200.000000	0.000000	0.403560	0.731900	-1.173150	-63.547936	-101.649061	195.445047	298.949641	200.970279	0.000000	300.000000	200.000000	0.000000	7.782600	11.445000	2231.141662	2164.830956	2343.499918	-1348.873476				-505.000000	200.000000	0.000000	-0.905550	-1.072020	3.932700	861.974701	448.772717	-882.106383
403				900.000000	200.000000	0.000000	0.369930	0.630560	-1.173150	-103.905889	-115.462087	149.602100	298.940051	200.910283	0.000000	300.000000	200.000000	0.000000	7.599480	11.628120	2231.523132	2031.317153	2365.299917	-1403.804975	-479.456963	245.788788	0.000000	-505.000000	200.000000	0.000000	-0.724440	1.786700	25.169279	1152.470776	-642.899821	1.753534
404				900.000000	200.000000	0.000000	0.403560	0.585520	-1.303500	-89.813558	-55.934106	161.573672	299.018707	200.965345	0.000000	300.000000	200.000000	0.000000	7.782600	11.170320	2232.667542	2155.294256	2190.899923	-1385.494475				-505.000000	200.000000	0.000000	1.629990	0.357340	4.719240	253.632186	427.170781	-822.208665
405				900.000000	200.000000	0.000000	0.369930	0.574260	-1.129700	-57.932947	-130.700405	178.465662	299.047479	200.927409	0.000000	300.000000	200.000000	0.000000	7.599480	10.682000	2231.446838	2069.463954	2125.499926	-1373.287475				-505.000000	200.000000	0.000000	2.354430	-0.357340	8.651940	673.965523	644.742802	-118.015667
406				900.000000	200.000000	0.000000	0.448400	0.551740	-1.607650	-51.314416	-87.893577	207.279344	299.111132	200.918704	0.000000	300.000000	200.000000	0.000000	7.477400	10.682000	2231.828308	2050.390553	1983.799931	-1361.080475				-505.000000	200.000000	0.000000	0.724440	-2.322710	12.584640	-255.356412	-586.058714	-883.423687
407				900.000000	200.000000	0.000000	0.358720	0.664340	-1.651100	-103.009985	-104.424026	171.332069	299.014095	200.901027	0.000000	300.000000	200.000000	0.000000	7.416360	10.529400	2233.277894	2012.243752	2201.799923	-1391.597975				-505.000000	200.000000	0.000000	1.086660	-0.357340	7.078860	1252.919686	325.238391	-705.355232
408				900.000000	200.000000	0.000000	0.302670	0.574260	-1.129700	-57.932947	-67.138999	173.716023	299.043347	200.969384	0.000000	300.000000	200.000000	0.000000	7.477400	10.407320	2233.201600	2164.830956	2136.399925	-1348.873476				-505.000000	200.000000	0.000000	1.992210	0.357340	10.225020	138.256647	1195.447909	0.179739
409				900.000000	200.000000	0.000000	0.470820	0.517960	-1.911800	-145.492771	-93.599943	156.621840	299.003210	200.961895	0.000000	300.000000	200.000000	0.000000	7.294280	10.773560	2230.760192	2145.757556	2223.599922	-1300.045476				-505.000000	200.000000	0.000000	1.448880	-0.893350	15.730799	-863.510158	295.109770	-235.940094
410				900.000000	200.000000	0.000000	0.482030	0.574260	-1.868350	-131.067732	-83.970039	192.807487	299.008842	200.986803	0.000000	300.000000	200.000000	0.000000	7.813120	10.437840	2232.438660	2202.977757	2212.699923	-1409.908474				-505.000000	200.000000	0.000000	1.629990	0.536010	12.584640	33.440736	-508.283534	-234.598120
411				900.000000	200.000000	0.000000	0.437190	0.653080	-2.085600	-111.964875	-102.185366	159.192002	298.960158	200.965312	0.000000	300.000000	200.000000	0.000000	7.599480	10.315760	2232.743836	2155.294256	2321.699919	-1403.804975				-505.000000	200.000000	0.000000	3.984420	-0.357340	17.303879	790.473680	405.331415	175.574427
412				900.000000	200.000000	0.000000	0.504450	0.664340	-1.694550	-54.808637	-130.648659	183.229394	298.979198	200.978594	0.000000	300.000000	200.000000	0.000000	7.385840	10.865120	2231.675720	2183.904357	2278.099920	-1434.322474				-505.000000	200.000000	0.000000	0.543330	2.144040	7.865400	130.365092	224.798854	60.735326
413				900.000000	200.000000	0.000000	0.392350	0.540480	-1.694550	-100.114494	-126.032381	166.362719	299.067401	200.982565	0.000000	300.000000	200.000000	0.000000	7.477400	11.017720	2232.362366	2193.441057	2081.899927	-1397.701475				-505.000000	200.000000	0.000000	0.543330	-0.893350	4.719240	-632.759078	-435.065477	-529.588144
414				900.000000	200.000000	0.000000	0.336300	0.675600	-1.868350	-82.668718	-164.090367	195.462369	298.998734	200.948681	0.000000	300.000000	200.000000	0.000000	7.691040	11.200840	2231.675720	2117.147455	2234.499922	-1434.322474				-505.000000	200.000000	0.000000	1.992210	0.714680	17.303879	739.525608	-534.680024	59.262953
415				900.000000	200.000000	0.000000	0.459610	0.630560	-1.433850	-76.032263	-108.780719	144.689871	299.120990	200.867339	0.000000	300.000000	200.000000	0.000000	7.660520	11.414480	2232.057190	1935.950150	1961.999931	-1416.011974				-505.000000	200.000000	0.000000	-0.362220	1.072020	12.584640	-397.389307	805.395152	-410.162366
416				900.000000	200.000000	0.000000	0.325090	0.619300	-1.390400	-56.348285	-143.809353	161.686383	298.974313	200.935861	0.000000	300.000000	200.000000	0.000000	7.416360	11.292400	2231.675720	2088.537354	2288.999920	-1477.046973				-505.000000	200.000000	0.000000	-0.181110	-1.608030	7.865400	-444.120668	401.204723	-177.743828
417				900.000000	200.000000	0.000000	0.369930	0.675600	-1.260050	-94.100110	-69.787541	217.114470	299.023055	201.000063	0.000000	300.000000	200.000000	0.000000	7.385840	10.987200	2231.446838	2231.587858	2179.999924	-1379.390975				-505.000000	200.000000	0.000000	0.724440	-1.250690	12.584640	736.039533	-188.348692	116.243337
418				900.000000	200.000000	0.000000	0.437190	0.484180	-1.607650	-50.076007	-36.772250	190.360507	299.013320	200.961566	0.000000	300.000000	200.000000	0.000000	7.721560	10.773560	2231.523132	2145.757556	2201.799923	-1348.873476				-505.000000	200.000000	0.000000	2.173320	-0.178670	11.798100	1032.476543	520.146054	-176.575719
419				900.000000	200.000000	0.000000	0.526870	0.810720	-1.520750	-32.518531	-116.535638	156.836039	299.062742	200.999414	0.000000	300.000000	200.000000	0.000000	7.202720	11.261880	2232.896424	2231.587858	2092.799927	-1428.218974				-505.000000	200.000000	0.000000	1.811100	0.178670	17.303879	-451.068376	139.128978	-587.416317
420				900.000000	200.000000	0.000000	0.347510	0.664340	-1.086250	-86.342680	-94.355769	190.620964	298.959945	200.952693	0.000000	300.000000	200.000000	0.000000	7.507920	10.193680	2232.286072	2126.684155	2321.699919	-1385.494475				-505.000000	200.000000	0.000000	0.905550	-1.608030	7.865400	829.855352	202.880923	-119.086662
421				900.000000	200.000000	0.000000	0.358720	0.608040	-1.390400	-60.832502	-104.666477	168.870050	299.111527	200.892669	0.000000	300.000000	200.000000	0.000000	7.416360	10.437840	2232.820130	1993.170352	1983.799931	-1434.322474				-505.000000	200.000000	0.000000	0.724440	0.000000	4.719240	-115.438463	614.535616	-176.290251
422				900.000000	200.000000	0.000000	0.381140	0.765680	-1.260050	-94.411146	-95.579018	195.499690	299.111375	200.944085	0.000000	300.000000	200.000000	0.000000	7.752080	10.498880	2232.438660	2107.610755	1983.799931	-1348.873476				-505.000000	200.000000	0.000000	0.362220	-1.072020	17.303879	283.964386	359.370709	-294.766818
423				900.000000	200.000000	0.000000	0.493240	0.664340	-1.955250	-22.914480	-53.955031	161.554066	298.993403	200.940552	0.000000	300.000000	200.000000	0.000000	7.752080	9.980040	2230.683898	2098.074055	2245.399921	-1367.183975	-526.230286	159.907787	0.000000	-505.000000	200.000000	0.000000	1.267770	-0.178670	20.450039	-819.887332	434.160184	-646.456065
424				900.000000	200.000000	0.000000	0.425980	0.630560	-1.346950	-55.839584	-72.014863	144.724712	298.979233	200.970014	0.000000	300.000000	200.000000	0.000000	8.057280	10.193680	2231.752014	2164.830956	2278.099920	-1397.701475				-505.000000	200.000000	0.000000	2.897760	-1.429360	7.865400	956.482676	612.612332	-1000.237961
425				900.000000	200.000000	0.000000	0.325090	0.709380	-1.173150	-36.331598	-78.153786	202.734379	298.964616	200.995619	0.000000	300.000000	200.000000	0.000000	7.782600	9.796920	2231.828308	2222.051158	2310.799919	-1434.322474				-505.000000	200.000000	0.000000	1.086660	0.000000	9.438480	-1273.220942	322.999112	176.145363
426				900.000000	200.000000	0.000000	0.291460	0.641820	-2.172500	-96.436469	-75.839507	209.935369	299.022955	200.970246	0.000000	300.000000	200.000000	0.000000	7.782600	11.628120	2231.217956	2164.830956	2179.999924	-1373.287475				-505.000000	200.000000	0.000000	-1.267770	0.000000	2.359620	-463.075238	-853.516572	-587.339565
427				900.000000	200.000000	0.000000	0.291460	0.563000	-1.651100	-42.854683	-76.324409	161.668864	299.047577	200.935861	0.000000	300.000000	200.000000	0.000000	7.294280	11.200840	2231.675720	2088.537354	2125.499926	-1391.597975				-505.000000	200.000000	0.000000	1.811100	-1.072020	10.225020	-295.681932	-914.713242	-471.115024
428				900.000000	200.000000	0.000000	0.325090	0.664340	-1.651100	-62.804683	-47.313473	161.728270	298.988966	200.901674	0.000000	300.000000	200.000000	0.000000	7.630000	11.445000	2231.675720	2012.243752	2256.299921	-1397.701475				-505.000000	200.000000	0.000000	0.362220	-0.536010	7.078860	-842.579669	-1619.475857	58.206448
429				900.000000	200.000000	0.000000	0.459610	0.517960	-1.738000	-48.819989	-37.574280	144.585153	299.008672	200.965609	0.000000	300.000000	200.000000	0.000000	7.843640	11.322920	2232.057190	2155.294256	2212.699923	-1354.976975				-505.000000	200.000000	0.000000	2.535540	0.357340	6.292320	948.654044	1166.303145	117.624470
430				900.000000	200.000000	0.000000	0.403560	0.439140	-1.738000	-80.209508	-9.936291	187.943800	298.979442	201.008266	0.000000	300.000000	200.000000	0.000000	7.599480	11.506040	2232.209778	2250.661259	2278.099920	-1409.908474				-505.000000	200.000000	0.000000	0.543330	-0.714680	10.225020	-1200.587304	355.129582	-529.418586
431				900.000000	200.000000	0.000000	0.358720	0.529220	-1.477300	-92.312049	-94.453720	183.254708	299.018036	201.013023	0.000000	300.000000	200.000000	0.000000	7.477400	11.170320	2231.141662	2260.197959	2190.899923	-1354.976975				-505.000000	200.000000	0.000000	0.362220	-2.501380	3.932700	-498.491893	372.059959	-531.099675
432				900.000000	200.000000	0.000000	0.358720	0.574260	-1.303500	-126.462017	-89.549384	144.742034	298.964651	200.914400	0.000000	300.000000	200.000000	0.000000	7.538440	10.895640	2231.904602	2040.853853	2310.799919	-1361.080475				-505.000000	200.000000	0.000000	4.165530	0.893350	10.225020	-408.389398	1461.650346	352.979139
433				900.000000	200.000000	0.000000	0.381140	0.551740	-1.477300	-87.364145	-85.245036	163.975144	298.989242	200.956966	0.000000	300.000000	200.000000	0.000000	7.538440	10.620960	2232.286072	2136.220856	2256.299921	-1446.529474				-505.000000	200.000000	0.000000	1.267770	-0.178670	-2.359620	-11.000091	1516.366609	-411.479670
434				900.000000	200.000000	0.000000	0.336300	0.596780	-1.477300	-73.447808	-73.266585	161.653825	299.045259	200.955273	0.000000	300.000000	200.000000	0.000000	7.538440	10.956680	2226.258846	2126.684155	2125.499926	-1397.701475				-505.000000	200.000000	0.000000	-0.905550	0.178670	14.157719	-219.688065	-91.210856	-998.407675
435				900.000000	200.000000	0.000000	0.425980	0.540480	-1.433850	-51.598046	-132.725685	166.327878	298.974103	201.012988	0.000000	300.000000	200.000000	0.000000	7.355320	11.048240	2231.217956	2260.197959	2288.999920	-1293.941977				-505.000000	200.000000	0.000000	1.811100	0.000000	3.146160	-463.012315	815.414691	-763.818171
436				900.000000	200.000000	0.000000	0.403560	0.563000	-1.694550	-38.879167	-70.768339	161.552729	299.006022	200.921066	0.000000	300.000000	200.000000	0.000000	7.721560	10.163160	2226.106258	2050.390553	2212.699923	-1409.908474				-505.000000	200.000000	0.000000	0.905550	0.178670	14.944259	-451.257145	1654.433166	293.817607
437				900.000000	200.000000	0.000000	0.448400	0.517960	-0.955900	-92.235566	-103.697614	192.789968	299.023389	200.952726	0.000000	300.000000	200.000000	0.000000	7.294280	9.705360	2232.209778	2126.684155	2179.999924	-1495.357473				-505.000000	200.000000	0.000000	2.173320	-0.714680	2.359620	420.207491	-664.026894	292.868396
438				900.000000	200.000000	0.000000	0.425980	0.585520	-1.390400	-57.739345	-71.974454	173.598746	299.003482	200.970180	0.000000	300.000000	200.000000	0.000000	7.141680	11.353440	2231.370544	2164.830956	2223.599922	-1293.941977				-505.000000	200.000000	0.000000	2.535540	-2.680050	2.359620	185.466951	-951.084840	-472.699000
439				900.000000	200.000000	0.000000	0.470820	0.698120	-1.346950	-45.016402	-104.257193	202.572931	298.993609	201.021572	0.000000	300.000000	200.000000	0.000000	7.538440	10.254720	2231.141662	2279.271359	2245.399921	-1300.045476				-505.000000	200.000000	0.000000	1.629990	-2.322710	12.584640	-371.172414	21.996495	-237.311046
440				900.000000	200.000000	0.000000	0.336300	0.675600	-1.260050	-73.997459	-113.996387	168.956108	298.955027	200.948454	0.000000	300.000000	200.000000	0.000000	7.538440	11.322920	2232.209778	2117.147455	2332.599918	-1452.632974	-532.656082	195.802978	0.000000	-505.000000	200.000000	0.000000	0.543330	0.357340	22.023119	-92.431509	609.073200	-352.168943
441				900.000000	200.000000	0.000000	0.437190	0.529220	-1.260050	-92.086978	-108.019097	151.847832	299.028505	200.943955	0.000000	300.000000	200.000000	0.000000	7.782600	11.383960	2232.743836	2107.610755	2169.099924	-1379.390975				-505.000000	200.000000	0.000000	2.354430	0.000000	7.865400	-1968.242800	-1475.630889	-352.652946
442				900.000000	200.000000	0.000000	0.369930	0.630560	-1.607650	-56.109669	-94.794122	173.698701	299.052590	201.004097	0.000000	300.000000	200.000000	0.000000	7.355320	10.804080	2231.980896	2241.124558	2114.599926	-1440.425974				-505.000000	200.000000	0.000000	1.629990	-0.714680	3.932700	420.333337	-500.072843	469.144159
443				900.000000	200.000000	0.000000	0.392350	0.630560	-0.825550	-67.361004	-101.510701	190.543094	299.096573	200.995517	0.000000	300.000000	200.000000	0.000000	7.263760	11.292400	2232.057190	2222.051158	2016.499929	-1367.183975				-505.000000	200.000000	0.000000	0.000000	0.893350	14.157719	-408.074782	-13.435676	-527.849099
444				900.000000	200.000000	0.000000	0.347510	0.506700	-1.738000	-97.530038	-124.145461	180.835718	299.003619	200.995687	0.000000	300.000000	200.000000	0.000000	7.233240	10.651480	2231.675720	2222.051158	2223.599922	-1354.976975				-505.000000	200.000000	0.000000	-1.267770	-2.501380	7.078860	-1193.136211	865.414964	-707.201572
445				900.000000	200.000000	0.000000	0.392350	0.619300	-1.477300	-88.602555	-116.102483	173.665002	298.984429	200.914181	0.000000	300.000000	200.000000	0.000000	7.630000	10.590440	2232.438660	2040.853853	2267.199921	-1409.908474				-505.000000	200.000000	0.000000	0.362220	-2.680050	9.438480	-624.678754	366.834974	-120.060542
446				900.000000	200.000000	0.000000	0.414770	0.686860	-1.433850	-61.652238	-76.538388	183.343246	299.042856	200.965609	0.000000	300.000000	200.000000	0.000000	7.507920	10.529400	2232.057190	2155.294256	2136.399925	-1330.562976				-505.000000	200.000000	0.000000	2.535540	0.000000	11.798100	580.023857	2089.068211	-352.667435
447				900.000000	200.000000	0.000000	0.369930	0.720640	-1.216600	-23.851335	-90.091829	166.553495	299.008198	201.025916	0.000000	300.000000	200.000000	0.000000	7.294280	10.834600	2230.989074	2288.808060	2212.699923	-1336.666476				-505.000000	200.000000	0.000000	2.716650	-0.178670	9.438480	-10.056243	622.078445	-705.316074
448				900.000000	200.000000	0.000000	0.347510	0.675600	-1.607650	-46.213861	-83.738927	166.534835	298.978988	201.017263	0.000000	300.000000	200.000000	0.000000	7.416360	10.285240	2231.217956	2269.734659	2278.099920	-1379.390975				-505.000000	200.000000	0.000000	0.362220	0.178670	18.090419	-451.005452	756.334305	-646.044505
449				900.000000	200.000000	0.000000	0.336300	0.686860	-1.303500	-33.373484	-103.824038	173.785900	299.008977	200.905514	0.000000	300.000000	200.000000	0.000000	8.179360	10.956680	2232.743836	2021.780453	2212.699923	-1379.390975				-505.000000	200.000000	0.000000	2.535540	1.250690	12.584640	539.950030	-1756.208427	59.728160
450				900.000000	200.000000	0.000000	0.448400	0.754420	-1.173150	-102.825865	-83.231692	147.226334	299.096264	200.944569	0.000000	300.000000	200.000000	0.000000	7.813120	9.888480	2231.294250	2107.610755	2016.499929	-1489.253973				-505.000000	200.000000	0.000000	1.629990	1.072020	10.225020	297.317935	-240.904240	-939.018631
451				900.000000	200.000000	0.000000	0.336300	0.540480	-1.433850	-63.659637	-83.438933	178.469087	299.042725	201.038385	0.000000	300.000000	200.000000	0.000000	7.355320	10.010560	2231.752014	2317.418160	2136.399925	-1385.494475				-505.000000	200.000000	0.000000	-0.362220	1.429360	11.011560	-28.444504	541.747990	-644.799645
452				900.000000	200.000000	0.000000	0.369930	0.664340	-2.129050	-99.484611	-129.771010	185.778416	298.959590	200.961566	0.000000	300.000000	200.000000	0.000000	7.782600	11.689160	2231.523132	2145.757556	2321.699919	-1379.390975				-505.000000	200.000000	0.000000	0.362220	1.250690	18.876959	-965.154609	755.587879	-527.538961
453				900.000000	200.000000	0.000000	0.392350	0.506700	-0.695200	-80.367577	-96.565956	175.969944	299.052752	200.978293	0.000000	300.000000	200.000000	0.000000	7.691040	11.292400	2232.362366	2183.904357	2114.599926	-1391.597975				-505.000000	200.000000	0.000000	2.354430	2.144040	7.078860	-332.961839	1043.945677	-174.385956
454				900.000000	200.000000	0.000000	0.235410	0.619300	-0.738650	-111.960495	-39.403059	156.959971	299.023222	200.935797	0.000000	300.000000	200.000000	0.000000	7.568960	10.804080	2231.828308	2088.537354	2179.999924	-1403.804975				-505.000000	200.000000	0.000000	1.629990	-0.714680	9.438480	-621.570218	555.262230	-118.296828
455				900.000000	200.000000	0.000000	0.459610	0.619300	-1.607650	-76.676007	-42.761475	178.414641	298.993850	200.982867	0.000000	300.000000	200.000000	0.000000	7.355320	11.017720	2231.675720	2193.441057	2245.399921	-1379.390975				-505.000000	200.000000	0.000000	0.181110	0.536010	5.505780	-662.021584	911.806101	-58.249914
456				900.000000	200.000000	0.000000	0.381140	0.529220	-1.433850	-56.082263	-135.945144	195.279782	299.047739	200.957064	0.000000	300.000000	200.000000	0.000000	7.385840	10.865120	2232.057190	2136.220856	2125.499926	-1379.390975				-505.000000	200.000000	0.000000	0.362220	-0.893350	7.865400	757.284637	766.037849	-412.085457
457				900.000000	200.000000	0.000000	0.414770	0.551740	-1.651100	-79.503142	-116.864105	183.217584	298.900937	200.974421	0.000000	300.000000	200.000000	0.000000	7.477400	10.620960	2231.446838	2174.367657	2452.499914	-1385.494475				-505.000000	200.000000	0.000000	0.000000	-0.178670	-3.932700	104.690064	-924.257919	-998.819235
458				900.000000	200.000000	0.000000	0.448400	0.619300	-1.086250	-120.361669	-118.774299	161.558633	299.072061	200.875974	0.000000	300.000000	200.000000	0.000000	7.599480	10.468360	2231.828308	1955.023551	2070.999928	-1354.976975				-505.000000	200.000000	0.000000	0.181110	0.178670	7.865400	11.440554	776.996814	-176.077227
459				900.000000	200.000000	0.000000	0.269040	0.529220	-1.260050	-63.943267	-126.424530	147.202715	299.003619	200.965774	0.000000	300.000000	200.000000	0.000000	7.385840	10.529400	2231.675720	2155.294256	2223.599922	-1391.597975				-505.000000	200.000000	0.000000	2.716650	-1.608030	8.651940	-444.057745	-305.165180	-530.440240
460				900.000000	200.000000	0.000000	0.526870	0.641820	-1.086250	-103.352174	-61.214054	178.365903	299.037775	200.957260	0.000000	300.000000	200.000000	0.000000	7.477400	11.048240	2231.599426	2136.220856	2147.299925	-1428.218974				-505.000000	200.000000	0.000000	0.724440	-1.965370	10.225020	-1855.346565	1935.010704	-236.899486
461				900.000000	200.000000	0.000000	0.425980	0.698120	-1.477300	-53.192505	-56.695727	164.064823	299.023089	200.953019	0.000000	300.000000	200.000000	0.000000	7.477400	10.773560	2231.523132	2126.684155	2179.999924	-1409.908474				-505.000000	200.000000	0.000000	1.086660	-1.072020	12.584640	-642.941168	452.583414	-999.753957
462				900.000000	200.000000	0.000000	0.358720	0.517960	-1.433850	-96.751252	-124.889948	171.195936	298.974524	200.867309	0.000000	300.000000	200.000000	0.000000	8.057280	9.827440	2232.133484	1935.950150	2288.999920	-1452.632974				-505.000000	200.000000	0.000000	-1.267770	-0.893350	6.292320	62.262779	-194.398668	-118.234565
463				900.000000	200.000000	0.000000	0.358720	0.563000	-1.260050	-114.819099	-54.128003	154.370203	299.028007	200.970080	0.000000	300.000000	200.000000	0.000000	7.568960	10.010560	2231.599426	2164.830956	2169.099924	-1397.701475				-505.000000	200.000000	0.000000	0.543330	0.178670	12.584640	243.450097	1413.450361	-58.618007
464				900.000000	200.000000	0.000000	0.414770	0.563000	-1.824900	-111.383754	-76.174711	173.589416	299.052688	200.931364	0.000000	300.000000	200.000000	0.000000	7.385840	10.163160	2232.209778	2079.000654	2114.599926	-1409.908474				-505.000000	200.000000	0.000000	-1.267770	-0.178670	18.876959	-472.565172	986.788575	-352.532728
465				900.000000	200.000000	0.000000	0.302670	0.427880	-1.477300	-96.485231	-66.815731	180.808870	299.027907	200.893249	0.000000	300.000000	200.000000	0.000000	7.782600	9.919000	2231.370544	1993.170352	2169.099924	-1354.976975	-500.835662	119.206904	0.000000	-505.000000	200.000000	0.000000	1.086660	-0.536010	20.450039	-1652.221988	-85.160880	293.124887
466				900.000000	200.000000	0.000000	0.302670	0.540480	-1.564200	-35.650968	-56.602974	154.407327	298.940377	200.935637	0.000000	300.000000	200.000000	0.000000	6.836480	11.322920	2232.209778	2088.537354	2365.299917	-1391.597975				-505.000000	200.000000	0.000000	1.086660	1.250690	8.651940	539.635414	721.455560	-410.108719
467				900.000000	200.000000	0.000000	0.526870	0.698120	-1.303500	-81.156160	-76.209921	137.454040	299.042562	200.970180	0.000000	300.000000	200.000000	0.000000	7.660520	10.834600	2231.370544	2164.830956	2136.399925	-1330.562976				-505.000000	200.000000	0.000000	1.992210	0.714680	14.944259	623.520837	-665.010752	-645.666231
468				900.000000	200.000000	0.000000	0.325090	0.664340	-2.215950	-91.533579	-122.777712	173.776570	298.988931	200.957260	0.000000	300.000000	200.000000	0.000000	7.233240	11.200840	2231.599426	2136.220856	2256.299921	-1354.976975				-505.000000	200.000000	0.000000	-0.181110	-0.714680	11.798100	-158.117441	1325.462642	-411.872433
469				900.000000	200.000000	0.000000	0.470820	0.619300	-1.607650	-32.450174	-78.684893	188.041667	299.047609	200.914463	0.000000	300.000000	200.000000	0.000000	7.111160	11.414480	2231.752014	2040.853853	2125.499926	-1446.529474				-505.000000	200.000000	0.000000	3.803310	-0.178670	13.371180	453.522380	1215.442556	-352.938415
470				900.000000	200.000000	0.000000	0.257830	0.596780	-1.216600	-61.116132	-65.211671	161.735120	298.984672	200.892608	0.000000	300.000000	200.000000	0.000000	7.324800	10.407320	2232.972718	1993.170352	2267.199921	-1373.287475				-505.000000	200.000000	0.000000	1.086660	-2.322710	18.090419	-139.099948	-82.921601	-472.243974
471				900.000000	200.000000	0.000000	0.459610	0.630560	-1.260050	-71.831676	-32.952803	161.557492	299.052623	200.944246	0.000000	300.000000	200.000000	0.000000	7.263760	10.285240	2232.057190	2107.610755	2114.599926	-1391.597975				-505.000000	200.000000	0.000000	-0.543330	-1.429360	3.146160	-317.870884	29.891191	174.919300
472				900.000000	200.000000	0.000000	0.425980	0.675600	-1.781450	-54.434978	-152.666297	176.092180	299.023256	201.016950	0.000000	300.000000	200.000000	0.000000	7.599480	10.804080	2231.904602	2269.734659	2179.999924	-1361.080475				-505.000000	200.000000	0.000000	0.724440	0.357340	12.584640	-440.634593	-188.348692	-528.415727
473				900.000000	200.000000	0.000000	0.257830	0.653080	-1.651100	-107.494202	-44.543706	164.197139	299.003176	200.932001	0.000000	300.000000	200.000000	0.000000	7.416360	10.956680	2230.683898	2079.000654	2223.599922	-1409.908474				-505.000000	200.000000	0.000000	1.629990	-0.714680	11.798100	-42.301439	-109.827086	292.911863
474				900.000000	200.000000	0.000000	0.470820	0.630560	-1.955250	-88.634024	-134.087294	180.823159	298.989312	200.926997	0.000000	300.000000	200.000000	0.000000	7.874160	10.193680	2232.438660	2069.463954	2256.299921	-1397.701475				-505.000000	200.000000	0.000000	0.905550	-0.357340	10.225020	-947.332657	-727.348408	528.285328
475				900.000000	200.000000	0.000000	0.459610	0.608040	-0.999350	-132.796918	-99.052864	147.078587	299.008605	201.008404	0.000000	300.000000	200.000000	0.000000	7.721560	9.735880	2231.904602	2250.661259	2212.699923	-1385.494475				-505.000000	200.000000	0.000000	-1.992210	0.714680	7.865400	-766.837495	245.654363	-939.067970
476				900.000000	200.000000	0.000000	0.448400	0.517960	-1.607650	-100.951839	-42.299848	166.283707	299.111011	201.000029	0.000000	300.000000	200.000000	0.000000	7.568960	10.163160	2231.523132	2231.587858	1983.799931	-1354.976975				-505.000000	200.000000	0.000000	0.724440	-0.357340	6.292320	-21.119258	215.332741	-176.629367
477				900.000000	200.000000	0.000000	0.302670	0.754420	-1.390400	-90.989345	-61.830578	185.931872	299.042725	200.952921	0.000000	300.000000	200.000000	0.000000	7.233240	10.346280	2231.752014	2126.684155	2136.399925	-1452.632974				-505.000000	200.000000	0.000000	1.811100	-0.714680	0.000000	-1201.405305	-1170.149713	-705.752303
478				900.000000	200.000000	0.000000	0.504450	0.630560	-1.433850	-80.052793	-85.297380	190.426959	299.047739	200.948518	0.000000	300.000000	200.000000	0.000000	7.599480	11.322920	2232.057190	2117.147455	2125.499926	-1397.701475				-505.000000	200.000000	0.000000	-0.181110	0.357340	8.651940	-672.581213	135.318282	-410.855086
479				900.000000	200.000000	0.000000	0.459610	0.484180	-1.303500	-146.253633	-78.506124	166.240678	298.974839	200.961008	0.000000	300.000000	200.000000	0.000000	7.874160	10.743040	2232.820130	2145.757556	2288.999920	-1324.459476				-505.000000	200.000000	0.000000	2.535540	0.357340	12.584640	1180.789433	-1225.928398	-939.769306
480				900.000000	200.000000	0.000000	0.280250	0.641820	-1.955250	-51.985565	-156.635441	149.705480	299.120630	201.021572	0.000000	300.000000	200.000000	0.000000	7.721560	11.048240	2231.141662	2279.271359	1961.999931	-1330.562976				-505.000000	200.000000	0.000000	1.992210	-0.714680	7.865400	-969.144070	269.697137	116.650589
481				900.000000	200.000000	0.000000	0.302670	0.664340	-1.564200	-54.673594	-46.471034	173.799797	298.998769	200.965741	0.000000	300.000000	200.000000	0.000000	7.385840	10.926160	2231.752014	2155.294256	2234.499922	-1342.769976				-505.000000	200.000000	0.000000	0.724440	-0.536010	13.371180	84.451731	1269.174962	-176.798925
482				900.000000	200.000000	0.000000	0.381140	0.630560	-1.868350	-124.728768	-84.881359	161.638787	299.022922	200.923262	0.000000	300.000000	200.000000	0.000000	7.477400	10.651480	2231.141662	2059.927254	2179.999924	-1379.390975				-505.000000	200.000000	0.000000	1.448880	0.357340	12.584640	833.341428	695.805497	-704.705979
483				900.000000	200.000000	0.000000	0.313880	0.686860	-1.303500	-93.681438	-77.570933	154.531847	299.057667	200.956900	0.000000	300.000000	200.000000	0.000000	7.691040	10.437840	2232.438660	2136.220856	2103.699926	-1373.287475				-505.000000	200.000000	0.000000	2.173320	1.072020	5.505780	644.388402	1321.537510	-175.388815
484				900.000000	200.000000	0.000000	0.257830	0.619300	-1.216600	-80.291409	-55.079731	173.804364	299.013218	201.004406	0.000000	300.000000	200.000000	0.000000	7.294280	10.651480	2231.294250	2241.124558	2201.799923	-1367.183975				-505.000000	200.000000	0.000000	0.362220	1.429360	15.730799	551.013045	891.143592	-586.113502
485				900.000000	200.000000	0.000000	0.403560	0.540480	-1.346950	-111.815971	-86.289517	192.857366	298.973998	200.948973	0.000000	300.000000	200.000000	0.000000	7.507920	10.865120	2230.989074	2117.147455	2288.999920	-1416.011974				-505.000000	200.000000	0.000000	1.086660	-1.429360	14.944259	-432.743038	848.054156	-177.675691
486				900.000000	200.000000	0.000000	0.325090	0.585520	-1.781450	-82.267654	-52.258217	176.112928	299.086869	200.935637	0.000000	300.000000	200.000000	0.000000	7.752080	10.865120	2232.209778	2088.537354	2038.299929	-1379.390975				-505.000000	200.000000	0.000000	0.905550	-1.072020	8.651940	-1801.415803	-858.425562	-118.577988
487				900.000000	200.000000	0.000000	0.414770	0.506700	-1.607650	-73.271814	-61.178844	132.572835	298.954776	200.910221	0.000000	300.000000	200.000000	0.000000	7.477400	10.376800	2231.675720	2031.317153	2332.599918	-1409.908474				-505.000000	200.000000	0.000000	1.267770	-2.144040	11.011560	450.225074	-352.302743	291.584378
488				900.000000	200.000000	0.000000	0.280250	0.653080	-1.607650	-83.326007	-45.507370	188.270513	298.998803	200.940070	0.000000	300.000000	200.000000	0.000000	7.080640	11.506040	2231.828308	2098.074055	2234.499922	-1403.804975				-505.000000	200.000000	0.000000	0.543330	0.178670	4.719240	-1262.787160	95.214552	-117.362106
489				900.000000	200.000000	0.000000	0.414770	0.574260	-1.520750	-86.481786	-132.183240	171.190227	298.969535	200.957129	0.000000	300.000000	200.000000	0.000000	7.355320	11.567080	2231.904602	2136.220856	2299.899920	-1434.322474				-505.000000	200.000000	0.000000	-2.716650	-1.429360	14.157719	146.274048	946.368850	-823.556512
490				900.000000	200.000000	0.000000	0.414770	0.709380	-1.564200	-56.839377	-142.274771	183.364189	298.960052	200.969683	0.000000	300.000000	200.000000	0.000000	7.599480	11.353440	2232.514954	2164.830956	2321.699919	-1361.080475	-536.636977	207.793376	0.000000	-505.000000	200.000000	0.000000	-0.905550	0.893350	22.023119	171.634460	696.744924	-292.800260
491				900.000000	200.000000	0.000000	0.291460	0.731900	-1.564200	-67.973594	-101.735076	166.645261	299.023856	200.969351	0.000000	300.000000	200.000000	0.000000	7.660520	11.353440	2233.277894	2164.830956	2179.999924	-1324.459476				-505.000000	200.000000	0.000000	0.905550	0.357340	9.438480	1527.985746	333.958077	0.266672
492				900.000000	200.000000	0.000000	0.459610	0.427880	-1.564200	-132.760031	-63.065764	187.875260	298.984429	200.961172	0.000000	300.000000	200.000000	0.000000	7.202720	11.109280	2232.438660	2145.757556	2267.199921	-1342.769976				-505.000000	200.000000	0.000000	0.543330	1.786700	5.505780	-933.790338	492.178148	-585.788875
493				900.000000	200.000000	0.000000	0.493240	0.517960	-2.129050	-45.204586	-89.255186	161.417933	299.028007	200.982901	0.000000	300.000000	200.000000	0.000000	7.568960	11.200840	2231.599426	2193.441057	2169.099924	-1318.355976				-505.000000	200.000000	0.000000	3.441090	0.357340	4.719240	-557.079827	450.151134	-469.888961
494				900.000000	200.000000	0.000000	0.493240	0.675600	-1.390400	-82.173562	-100.074071	209.757740	299.047609	200.987107	0.000000	300.000000	200.000000	0.000000	7.355320	11.231360	2231.752014	2202.977757	2125.499926	-1367.183975				-505.000000	200.000000	0.000000	0.905550	-0.357340	11.798100	-1294.654816	596.858813	-705.340744
495				900.000000	200.000000	0.000000	0.425980	0.517960	-1.694550	-84.959747	-71.691595	183.174555	298.935312	200.965708	0.000000	300.000000	200.000000	0.000000	7.813120	10.529400	2231.828308	2155.294256	2376.199917	-1354.976975				-505.000000	200.000000	0.000000	0.362220	0.357340	14.944259	138.634186	1289.600040	-352.154454
496				900.000000	200.000000	0.000000	0.459610	0.551740	-0.782100	-98.705509	-58.727147	175.942150	299.008842	200.888550	0.000000	300.000000	200.000000	0.000000	8.026760	10.865120	2232.438660	1983.633652	2212.699923	-1477.046973				-505.000000	200.000000	0.000000	1.267770	1.072020	4.719240	-861.282546	-876.611361	705.845109
497				900.000000	200.000000	0.000000	0.313880	0.698120	-1.607650	-61.368608	-82.354043	166.590619	299.047544	200.974354	0.000000	300.000000	200.000000	0.000000	7.507920	10.651480	2231.599426	2174.367657	2125.499926	-1379.390975				-505.000000	200.000000	0.000000	-0.724440	0.000000	-0.786540	-1042.406940	-87.987719	-58.686143
498				900.000000	200.000000	0.000000	0.392350	0.731900	-1.694550	-35.944395	-85.504621	183.408360	299.033056	200.978460	0.000000	300.000000	200.000000	0.000000	7.172200	10.651480	2231.980896	2183.904357	2158.199924	-1397.701475				-505.000000	200.000000	0.000000	0.000000	0.000000	7.865400	1622.053258	1053.095794	-176.232296
499				900.000000	200.000000	0.000000	0.437190	0.585520	-1.477300	-33.706192	-57.157355	144.671211	299.023256	200.974221	0.000000	300.000000	200.000000	0.000000	8.148840	10.712520	2231.904602	2174.367657	2179.999924	-1391.597975				-505.000000	200.000000	0.000000	-0.724440	0.893350	14.944259	-1102.907870	1355.353833	118.393942
500				900.000000	200.000000	0.000000	0.470820	0.619300	-1.129700	-64.119260	-28.469687	151.896766	299.033155	200.922820	0.000000	300.000000	200.000000	0.000000	7.630000	10.102120	2232.209778	2059.927254	2158.199924	-1409.908474				-505.000000	200.000000	0.000000	3.078870	0.714680	-4.719240	-304.580258	-977.243898	-58.312177
501				900.000000	200.000000	0.000000	0.414770	0.563000	-1.260050	-46.470085	-112.161811	202.505337	298.955062	201.012504	0.000000	300.000000	200.000000	0.000000	7.416360	9.827440	2232.286072	2260.197959	2332.599918	-1397.701475				-505.000000	200.000000	0.000000	2.354430	1.965370	5.505780	-807.163015	-15.121529	-644.508304
502				900.000000	200.000000	0.000000	0.302670	0.529220	-1.042800	-107.944028	-102.681606	164.035495	299.023289	200.931460	0.000000	300.000000	200.000000	0.000000	8.057280	9.980040	2231.980896	2079.000654	2179.999924	-1361.080475				-505.000000	200.000000	0.000000	1.629990	-0.893350	17.303879	-631.752307	812.937980	233.998206
503				900.000000	200.000000	0.000000	0.448400	0.574260	-1.520750	-74.420195	-87.974394	159.107086	298.989104	200.969915	0.000000	300.000000	200.000000	0.000000	7.446880	10.987200	2231.980896	2164.830956	2256.299921	-1379.390975				-505.000000	200.000000	0.000000	-1.267770	-1.429360	7.078860	-317.556268	1395.694994	233.721354
504				900.000000	200.000000	0.000000	0.414770	0.630560	-1.346950	-116.147537	-46.223385	168.832926	299.008774	200.956966	0.000000	300.000000	200.000000	0.000000	7.111160	10.468360	2232.286072	2136.220856	2212.699923	-1354.976975				-505.000000	200.000000	0.000000	0.543330	0.000000	7.078860	-462.697699	-39.594734	-176.275762
505				900.000000	200.000000	0.000000	0.414770	0.574260	-1.390400	-102.428864	-137.370436	147.093626	299.052623	200.901520	0.000000	300.000000	200.000000	0.000000	7.294280	10.865120	2232.057190	2012.243752	2114.599926	-1397.701475				-505.000000	200.000000	0.000000	1.629990	-1.965370	5.505780	-2.668074	-1031.845726	-119.483733
506				900.000000	200.000000	0.000000	0.381140	0.484180	-1.955250	-118.785134	-29.074873	144.635032	299.042791	200.935765	0.000000	300.000000	200.000000	0.000000	7.507920	10.468360	2231.904602	2088.537354	2136.399925	-1367.183975				-505.000000	200.000000	0.000000	0.181110	-1.608030	6.292320	482.281500	-1210.060443	-765.213792
507				900.000000	200.000000	0.000000	0.403560	0.686860	-2.302850	-98.737295	-24.608890	185.764519	299.101272	200.952987	0.000000	300.000000	200.000000	0.000000	7.416360	11.200840	2231.599426	2126.684155	2005.599930	-1336.666476				-505.000000	200.000000	0.000000	0.905550	0.000000	8.651940	-1157.467864	1527.834570	587.368543
508				900.000000	200.000000	0.000000	0.336300	0.551740	-1.129700	-183.496757	-63.457913	173.660239	298.974559	200.931364	0.000000	300.000000	200.000000	0.000000	7.507920	10.712520	2232.209778	2079.000654	2288.999920	-1446.529474				-505.000000	200.000000	0.000000	0.000000	1.786700	16.517339	-1975.253431	-811.094999	-644.489507
509				900.000000	200.000000	0.000000	0.392350	0.630560	-0.955900	-75.537107	-131.785295	149.578872	299.013488	200.965675	0.000000	300.000000	200.000000	0.000000	7.630000	11.017720	2231.904602	2155.294256	2201.799923	-1324.459476				-505.000000	200.000000	0.000000	-0.362220	-1.072020	11.011560	515.093004	11.467961	-118.476567
510				900.000000	200.000000	0.000000	0.392350	0.484180	-0.999350	-121.815352	-45.623397	197.635941	299.013387	201.046967	0.000000	300.000000	200.000000	0.000000	7.507920	10.895640	2231.675720	2336.491561	2201.799923	-1342.769976				-505.000000	200.000000	0.000000	0.905550	-0.536010	6.292320	-263.562583	-458.476261	-881.742597
511				900.000000	200.000000	0.000000	0.358720	0.776940	-1.738000	-74.339964	-124.607089	188.304408	299.042365	201.008852	0.000000	300.000000	200.000000	0.000000	7.233240	10.773560	2230.912780	2250.661259	2136.399925	-1458.736474				-505.000000	200.000000	0.000000	-0.181110	-1.608030	13.371180	-675.312210	1323.969789	-941.417110
512				900.000000	200.000000	0.000000	0.369930	0.540480	-1.173150	-159.882277	-59.736418	147.108665	299.008808	200.918485	0.000000	300.000000	200.000000	0.000000	7.660520	9.705360	2232.362366	2050.390553	2212.699923	-1409.908474				-505.000000	200.000000	0.000000	-1.448880	0.178670	2.359620	11.000091	-1107.697621	-58.458630
513				900.000000	200.000000	0.000000	0.313880	0.551740	-0.955900	-94.865035	-52.564351	154.406185	299.057700	200.909878	0.000000	300.000000	200.000000	0.000000	7.782600	9.888480	2232.514954	2031.317153	2103.699926	-1361.080475				-505.000000	200.000000	0.000000	2.173320	0.536010	6.292320	727.833362	-402.619012	-352.129784
514				900.000000	200.000000	0.000000	0.403560	0.641820	-1.303500	-95.536185	-76.197985	197.770933	299.120870	200.965741	0.000000	300.000000	200.000000	0.000000	7.172200	11.445000	2231.752014	2155.294256	1961.999931	-1373.287475				-505.000000	200.000000	0.000000	1.267770	-2.680050	12.584640	-1435.139074	574.194455	173.587507
515				900.000000	200.000000	0.000000	0.224200	0.608040	-1.477300	-93.086772	-104.112096	166.599753	299.008672	200.927155	0.000000	300.000000	200.000000	0.000000	7.172200	10.468360	2232.057190	2069.463954	2212.699923	-1403.804975				-505.000000	200.000000	0.000000	-1.086660	0.714680	19.663499	-534.261643	-483.186897	-469.187625
516				900.000000	200.000000	0.000000	0.526870	0.540480	-1.781450	-55.978690	-45.369608	168.633016	299.033354	200.973888	0.000000	300.000000	200.000000	0.000000	7.355320	10.895640	2232.667542	2174.367657	2158.199924	-1391.597975				-505.000000	200.000000	0.000000	0.362220	-1.072020	3.146160	514.463772	1433.366444	-353.510917
517				900.000000	200.000000	0.000000	0.392350	0.484180	-1.433850	-82.060192	-35.087373	151.852399	298.999042	200.901397	0.000000	300.000000	200.000000	0.000000	7.630000	10.865120	2232.362366	2012.243752	2234.499922	-1348.873476				-505.000000	200.000000	0.000000	2.535540	-1.072020	-2.359620	514.023310	-283.756245	-823.637571
518				900.000000	200.000000	0.000000	0.313880	0.698120	-1.433850	-101.393854	-11.592098	193.096880	299.023456	200.974021	0.000000	300.000000	200.000000	0.000000	7.599480	11.383960	2232.362366	2174.367657	2179.999924	-1306.148976				-505.000000	200.000000	0.000000	1.448880	0.714680	3.932700	-767.152111	-754.253893	-704.366863
519				900.000000	200.000000	0.000000	0.381140	0.799460	-1.607650	-16.990125	-80.057840	169.024844	299.033188	200.978326	0.000000	300.000000	200.000000	0.000000	7.172200	11.322920	2232.286072	2183.904357	2158.199924	-1324.459476				-505.000000	200.000000	0.000000	1.448880	-0.536010	7.078860	-610.947666	833.600490	-411.833275
520				900.000000	200.000000	0.000000	0.459610	0.765680	-1.824900	-103.037391	-52.691373	166.502473	298.950000	200.927219	0.000000	300.000000	200.000000	0.000000	7.263760	10.346280	2231.904602	2069.463954	2343.499918	-1416.011974				-505.000000	200.000000	0.000000	-1.811100	0.178670	17.303879	-103.620370	888.588317	-234.661949
521				900.000000	200.000000	0.000000	0.392350	0.653080	-1.477300	-95.252555	-100.904573	156.828796	298.994057	200.952759	0.000000	300.000000	200.000000	0.000000	7.294280	10.682000	2232.133484	2126.684155	2245.399921	-1287.838477				-505.000000	200.000000	0.000000	1.267770	-1.250690	7.865400	1083.109999	-84.177023	-588.729313
522				900.000000	200.000000	0.000000	0.425980	0.720640	-1.303500	-60.126135	-97.385121	190.592028	299.032659	200.991685	0.000000	300.000000	200.000000	0.000000	7.599480	10.987200	2231.065368	2212.514458	2158.199924	-1348.873476				-505.000000	200.000000	0.000000	2.716650	-0.893350	14.157719	-1442.716013	-1105.810209	-471.017910
523				900.000000	200.000000	0.000000	0.235410	0.720640	-1.346950	-44.089029	-48.969280	159.463877	298.998221	201.000474	0.000000	300.000000	200.000000	0.000000	7.660520	10.865120	2230.531310	2231.587858	2234.499922	-1391.597975				-505.000000	200.000000	0.000000	0.181110	-2.322710	6.292320	-140.043796	-679.780414	-589.659727
524				900.000000	200.000000	0.000000	0.369930	0.743160	-1.651100	-43.476755	-125.149533	202.719340	298.971606	201.011169	0.000000	300.000000	200.000000	0.000000	7.385840	10.987200	2225.801082	2250.661259	2288.999920	-1391.597975				-505.000000	200.000000	0.000000	1.811100	1.429360	7.865400	-28.696197	2004.066198	-527.485313
525				900.000000	200.000000	0.000000	0.313880	0.641820	-1.433850	-127.835469	-47.053888	188.225201	298.949605	200.948940	0.000000	300.000000	200.000000	0.000000	7.355320	10.041080	2231.065368	2117.147455	2343.499918	-1373.287475				-505.000000	200.000000	0.000000	1.448880	0.000000	-2.359620	-231.820773	-85.432444	-0.115910
526				900.000000	200.000000	0.000000	0.425980	0.585520	-1.738000	-78.202110	-142.574765	190.466366	299.106493	200.931269	0.000000	300.000000	200.000000	0.000000	7.324800	9.888480	2232.438660	2079.000654	1994.699930	-1367.183975				-505.000000	200.000000	0.000000	1.448880	0.536010	11.011560	-198.317114	-1026.111745	-58.351336
527				900.000000	200.000000	0.000000	0.448400	0.731900	-1.998700	-92.546918	-128.057660	190.579273	299.037644	201.004406	0.000000	300.000000	200.000000	0.000000	7.324800	11.353440	2231.294250	2241.124558	2147.299925	-1403.804975				-505.000000	200.000000	0.000000	1.086660	0.536010	11.798100	844.089826	-209.520197	-175.810555
528				900.000000	200.000000	0.000000	0.313880	0.754420	-1.129700	-50.513958	-138.524206	147.365697	299.038038	200.956998	0.000000	300.000000	200.000000	0.000000	7.416360	11.109280	2232.209778	2136.220856	2147.299925	-1367.183975				-505.000000	200.000000	0.000000	0.000000	0.714680	19.663499	-302.629639	379.049361	-58.065867
529				900.000000	200.000000	0.000000	0.470820	0.630560	-1.824900	-84.478451	-48.087031	159.136218	299.067145	200.948648	0.000000	300.000000	200.000000	0.000000	7.599480	10.926160	2231.752014	2117.147455	2081.899927	-1403.804975				-505.000000	200.000000	0.000000	0.181110	-1.965370	-0.786540	-350.619465	254.927476	-178.111921
530				900.000000	200.000000	0.000000	0.549290	0.608040	-1.998700	-69.503761	-132.212310	171.082280	299.067273	200.961336	0.000000	300.000000	200.000000	0.000000	7.477400	11.475520	2232.057190	2145.757556	2081.899927	-1367.183975				-505.000000	200.000000	0.000000	1.992210	0.000000	11.011560	-462.383083	1724.981512	-1116.297251
531				900.000000	200.000000	0.000000	0.403560	0.686860	-1.564200	-1.479328	-50.625685	192.993500	299.032858	200.982934	0.000000	300.000000	200.000000	0.000000	7.446880	11.048240	2231.523132	2193.441057	2158.199924	-1379.390975				-505.000000	200.000000	0.000000	1.992210	-0.357340	12.584640	-136.431874	397.788586	-411.707183
532				900.000000	200.000000	0.000000	0.448400	0.619300	-1.911800	-44.826864	-102.808627	192.884215	299.008300	200.931778	0.000000	300.000000	200.000000	0.000000	7.935200	11.139800	2231.217956	2079.000654	2212.699923	-1452.632974				-505.000000	200.000000	0.000000	-0.362220	0.893350	11.011560	-987.406484	1337.168034	-1115.261108
533				900.000000	200.000000	0.000000	0.291460	0.608040	-1.433850	-97.062288	-91.724362	144.843131	298.940196	200.944343	0.000000	300.000000	200.000000	0.000000	7.843640	10.468360	2231.828308	2107.610755	2365.299917	-1422.115474				-505.000000	200.000000	0.000000	1.811100	1.072020	11.011560	-629.147157	-517.749647	118.360656
534				900.000000	200.000000	0.000000	0.313880	0.664340	-1.390400	-70.575658	-52.160266	168.968864	299.028106	200.910158	0.000000	300.000000	200.000000	0.000000	7.538440	10.559920	2231.828308	2031.317153	2169.099924	-1361.080475				-505.000000	200.000000	0.000000	1.267770	0.178670	11.011560	474.956254	708.257316	0.068136
535				900.000000	200.000000	0.000000	0.156940	0.675600	-2.085600	-54.750078	-85.578700	193.238526	298.978988	201.047182	0.000000	300.000000	200.000000	0.000000	7.538440	10.956680	2231.217956	2336.491561	2278.099920	-1342.769976				-505.000000	200.000000	0.000000	2.716650	-0.357340	18.876959	558.967523	-1110.288768	-529.253336
536				900.000000	200.000000	0.000000	0.381140	0.529220	-1.042800	-79.800317	-90.715091	195.279782	299.028073	200.952921	0.000000	300.000000	200.000000	0.000000	7.416360	10.529400	2231.752014	2126.684155	2169.099924	-1409.908474				-505.000000	200.000000	0.000000	1.992210	0.357340	14.944259	22.818184	-399.870737	0.179739
537				900.000000	200.000000	0.000000	0.425980	0.608040	-1.260050	-100.902761	-61.963740	188.077650	298.930831	200.918359	0.000000	300.000000	200.000000	0.000000	7.507920	10.010560	2232.667542	2050.390553	2387.099916	-1391.597975				-505.000000	200.000000	0.000000	1.267770	0.178670	12.584640	-1262.157928	2297.604551	-58.675962
538				900.000000	200.000000	0.000000	0.347510	0.484180	-1.477300	-98.187327	-58.530303	171.176134	298.994228	200.999585	0.000000	300.000000	200.000000	0.000000	7.782600	10.071600	2232.514954	2231.587858	2245.399921	-1422.115474				-505.000000	200.000000	0.000000	0.905550	-0.536010	9.438480	547.401123	996.808114	-294.301611
539				900.000000	200.000000	0.000000	0.347510	0.461660	-1.433850	-95.049156	-48.438771	171.155191	299.087056	200.978159	0.000000	300.000000	200.000000	0.000000	7.263760	10.407320	2232.667542	2183.904357	2038.299929	-1391.597975				-505.000000	200.000000	0.000000	0.362220	0.714680	16.517339	-71.249328	1288.107187	-763.024029
540				900.000000	200.000000	0.000000	0.347510	0.619300	-1.868350	-125.192455	-78.430506	180.940436	299.018003	201.030156	0.000000	300.000000	200.000000	0.000000	7.752080	10.102120	2231.065368	2298.344760	2190.899923	-1391.597975				-505.000000	200.000000	0.000000	0.000000	0.357340	18.876959	23.132800	1042.645824	-58.404983
541				900.000000	200.000000	0.000000	0.280250	0.720640	-1.868350	-32.567608	-70.594769	159.417423	299.027907	200.901797	0.000000	300.000000	200.000000	0.000000	7.691040	10.651480	2231.370544	2012.243752	2169.099924	-1452.632974				-505.000000	200.000000	0.000000	1.992210	-1.608030	5.505780	-675.941442	-1849.183700	761.987885
542				900.000000	200.000000	0.000000	0.358720	0.551740	-1.477300	-67.261494	-69.123870	159.179051	298.964863	200.995381	0.000000	300.000000	200.000000	0.000000	7.507920	10.926160	2232.362366	2222.051158	2310.799919	-1397.701475				-505.000000	200.000000	0.000000	1.992210	1.965370	4.719240	-691.409936	-257.597186	-409.502931
543				900.000000	200.000000	0.000000	0.269040	0.619300	-1.390400	-68.409875	-111.105394	149.696150	299.052623	200.969881	0.000000	300.000000	200.000000	0.000000	7.446880	11.750200	2232.057190	2164.830956	2114.599926	-1373.287475				-505.000000	200.000000	0.000000	0.724440	2.144040	7.865400	-680.346922	346.409896	-409.231952
544				900.000000	200.000000	0.000000	0.369930	0.664340	-1.607650	5.589345	-44.134423	176.139776	299.061909	201.013127	0.000000	300.000000	200.000000	0.000000	7.385840	11.933320	2230.912780	2260.197959	2092.799927	-1391.597975				-505.000000	200.000000	0.000000	1.267770	-3.573400	11.011560	-99.529506	-87.162728	-590.933565
545				900.000000	200.000000	0.000000	0.291460	0.608040	-1.520750	-89.111256	-10.588025	156.891431	298.983665	200.987546	0.000000	300.000000	200.000000	0.000000	7.996240	10.834600	2230.760192	2202.977757	2267.199921	-1477.046973				-505.000000	200.000000	0.000000	1.086660	-1.072020	16.517339	631.349469	183.711267	-1.104280
546				900.000000	200.000000	0.000000	0.425980	0.653080	-2.172500	-91.952252	-81.379041	176.071236	298.998871	200.935733	0.000000	300.000000	200.000000	0.000000	7.721560	10.590440	2231.980896	2088.537354	2234.499922	-1416.011974				-505.000000	200.000000	0.000000	-0.362220	-0.714680	14.944259	-273.681750	-1052.824230	704.279930
547				900.000000	200.000000	0.000000	0.381140	0.484180	-1.824900	-118.650091	-74.789828	175.960614	299.042529	201.004406	0.000000	300.000000	200.000000	0.000000	7.691040	10.895640	2231.294250	2241.124558	2136.399925	-1397.701475				-505.000000	200.000000	0.000000	-0.362220	-1.786700	7.865400	703.228029	-515.826363	-177.898897
548				900.000000	200.000000	0.000000	0.369930	0.641820	-1.607650	-31.522801	-99.860092	154.431892	299.076503	201.000371	0.000000	300.000000	200.000000	0.000000	6.897520	10.743040	2230.760192	2231.587858	2060.099928	-1324.459476				-505.000000	200.000000	0.000000	-1.992210	0.893350	12.584640	-639.832632	-289.104225	-233.969229
549				900.000000	200.000000	0.000000	0.358720	0.585520	-1.346950	-81.817512	-109.772855	137.523525	298.940305	200.905792	0.000000	300.000000	200.000000	0.000000	7.660520	10.132640	2232.057190	2021.780453	2365.299917	-1440.425974				-505.000000	200.000000	0.000000	0.181110	-1.072020	14.157719	-1221.895331	638.455395	-764.705118
550				900.000000	200.000000	0.000000	0.403560	0.540480	-1.824900	-148.495899	-45.317264	159.122125	299.018104	200.957391	0.000000	300.000000	200.000000	0.000000	7.385840	9.552760	2231.294250	2136.220856	2190.899923	-1428.218974				-505.000000	200.000000	0.000000	2.535540	1.429360	7.078860	1476.848905	-160.143355	1.153619
551				900.000000	200.000000	0.000000	0.224200	0.484180	-1.390400	-61.912526	-88.995003	159.255583	299.042922	200.939909	0.000000	300.000000	200.000000	0.000000	7.294280	9.766400	2232.209778	2098.074055	2136.399925	-1452.632974				-505.000000	200.000000	0.000000	0.000000	-0.893350	14.157719	-52.923991	649.414361	-353.312381
552				900.000000	200.000000	0.000000	0.425980	0.754420	-1.303500	-106.981438	-127.780940	164.117182	299.018137	201.000097	0.000000	300.000000	200.000000	0.000000	7.568960	10.132640	2231.370544	2231.587858	2190.899923	-1275.631477				-505.000000	200.000000	0.000000	1.267770	0.000000	10.225020	-114.998000	-484.126324	-705.030606
553				900.000000	200.000000	0.000000	0.280250	0.517960	-1.607650	-52.705476	-106.299010	180.915871	298.979198	200.957227	0.000000	300.000000	200.000000	0.000000	7.446880	10.956680	2231.675720	2136.220856	2278.099920	-1385.494475				-505.000000	200.000000	0.000000	0.362220	-0.893350	16.517339	642.160790	94.977121	-294.597260
554				900.000000	200.000000	0.000000	0.325090	0.596780	-1.042800	-133.305619	-17.483372	176.123400	299.013859	200.935413	0.000000	300.000000	200.000000	0.000000	7.263760	11.017720	2232.743836	2088.537354	2201.799923	-1397.701475				-505.000000	200.000000	0.000000	0.724440	-0.536010	6.292320	-379.378585	215.332741	-588.007615
555				900.000000	200.000000	0.000000	0.403560	0.585520	-1.173150	-73.596395	-81.385181	188.079933	299.028405	200.935509	0.000000	300.000000	200.000000	0.000000	7.477400	11.078760	2232.514954	2088.537354	2169.099924	-1373.287475				-505.000000	200.000000	0.000000	1.267770	0.000000	9.438480	-925.772937	179.470139	-176.333718
556				900.000000	200.000000	0.000000	0.381140	0.664340	-1.477300	-42.521975	-95.376976	178.537823	299.061716	200.966302	0.000000	300.000000	200.000000	0.000000	7.782600	11.597600	2230.455016	2155.294256	2092.799927	-1379.390975				-505.000000	200.000000	0.000000	-0.362220	0.893350	11.798100	402.448462	-1845.258568	-410.331924
557				900.000000	200.000000	0.000000	0.269040	0.698120	-1.738000	-97.688423	-125.980036	176.275714	298.944683	201.077212	0.000000	300.000000	200.000000	0.000000	7.233240	11.383960	2230.989074	2403.248463	2354.399918	-1409.908474				-505.000000	200.000000	0.000000	1.086660	-1.608030	16.517339	135.651496	-346.568763	57.131145
558				900.000000	200.000000	0.000000	0.414770	0.506700	-1.216600	-72.866687	-102.070280	154.259776	298.979267	200.965708	0.000000	300.000000	200.000000	0.000000	7.843640	10.529400	2231.828308	2155.294256	2278.099920	-1391.597975				-505.000000	200.000000	0.000000	0.181110	0.536010	18.090419	1771.121227	104.443234	-821.923197
559				900.000000	200.000000	0.000000	0.403560	0.563000	-1.651100	-79.039455	-96.138597	176.010689	298.974068	200.944633	0.000000	300.000000	200.000000	0.000000	7.691040	10.529400	2231.141662	2107.610755	2288.999920	-1342.769976				-505.000000	200.000000	0.000000	0.724440	-1.965370	17.303879	-233.356230	204.882771	-530.619979
560				900.000000	200.000000	0.000000	0.246620	0.698120	-2.042150	-106.044583	-63.982282	157.021660	299.013151	201.034395	0.000000	300.000000	200.000000	0.000000	7.721560	10.712520	2231.141662	2307.881460	2201.799923	-1324.459476				-505.000000	200.000000	0.000000	-0.181110	2.501380	12.584640	847.261285	-531.263887	-408.820392
561				900.000000	200.000000	0.000000	0.347510	0.686860	-1.564200	-101.992583	-48.317546	188.232247	298.969394	200.901705	0.000000	300.000000	200.000000	0.000000	6.989080	10.834600	2231.599426	2012.243752	2299.899920	-1330.562976				-505.000000	200.000000	0.000000	-0.362220	-0.714680	3.146160	-158.809596	-909.057826	116.838944
562				900.000000	200.000000	0.000000	0.347510	0.506700	-1.911800	-93.689565	-63.192187	168.787418	299.003619	200.867487	0.000000	300.000000	200.000000	0.000000	7.538440	10.468360	2231.675720	1935.950150	2223.599922	-1434.322474				-505.000000	200.000000	0.000000	-0.543330	-1.608030	1.573080	18.639953	-1957.166066	-706.411738
563				900.000000	200.000000	0.000000	0.347510	0.686860	-1.346950	-125.890694	-63.717498	178.593607	298.994194	200.939813	0.000000	300.000000	200.000000	0.000000	7.782600	10.376800	2232.438660	2098.074055	2245.399921	-1367.183975				-505.000000	200.000000	0.000000	2.716650	-1.072020	13.371180	-179.614237	353.206298	-177.466975
564				900.000000	200.000000	0.000000	0.269040	0.596780	-1.129700	-93.190345	-75.886056	152.084866	299.003823	200.982666	0.000000	300.000000	200.000000	0.000000	7.599480	10.254720	2232.133484	2193.441057	2223.599922	-1269.527977				-505.000000	200.000000	0.000000	0.724440	-0.178670	13.371180	-9.741627	-321.665126	-881.388993
565				900.000000	200.000000	0.000000	0.224200	0.551740	-1.738000	-95.675291	-119.067555	161.728074	299.062358	200.995551	0.000000	300.000000	200.000000	0.000000	7.080640	11.536560	2231.980896	2222.051158	2092.799927	-1275.631477				-505.000000	200.000000	0.000000	0.362220	-1.429360	10.225020	1072.487447	366.088547	-412.594131
566				900.000000	200.000000	0.000000	0.425980	0.529220	-1.520750	-76.274943	-76.919199	173.546387	299.028505	200.995211	0.000000	300.000000	200.000000	0.000000	7.599480	11.139800	2232.743836	2222.051158	2169.099924	-1324.459476				-505.000000	200.000000	0.000000	0.724440	0.536010	7.078860	380.448279	-315.693714	59.194817
567				900.000000	200.000000	0.000000	0.414770	0.540480	-1.824900	-116.331657	-136.966351	163.929832	298.969605	200.969881	0.000000	300.000000	200.000000	0.000000	7.630000	11.200840	2232.057190	2164.830956	2299.899920	-1367.183975	-467.298788	161.493797	0.000000	-505.000000	200.000000	0.000000	-0.724440	0.357340	20.450039	-787.453367	-770.991269	-469.555718
568				900.000000	200.000000	0.000000	0.437190	0.608040	-1.738000	-117.480038	-67.046844	163.969435	299.017835	201.000405	0.000000	300.000000	200.000000	0.000000	7.416360	10.773560	2230.683898	2231.587858	2190.899923	-1385.494475				-505.000000	200.000000	0.000000	1.811100	1.429360	7.865400	-1302.672218	-382.193934	-409.997116
569				900.000000	200.000000	0.000000	0.336300	0.641820	-1.173150	-67.257431	-124.209143	193.021294	299.018036	200.970279	0.000000	300.000000	200.000000	0.000000	7.294280	10.682000	2231.141662	2164.830956	2190.899923	-1318.355976				-505.000000	200.000000	0.000000	0.543330	-2.501380	14.944259	544.733049	85.511009	-61.161375
570				900.000000	200.000000	0.000000	0.313880	0.596780	-1.216600	-65.136662	-62.453840	152.038412	299.023289	200.957096	0.000000	300.000000	200.000000	0.000000	7.568960	10.865120	2231.980896	2136.220856	2179.999924	-1422.115474				-505.000000	200.000000	0.000000	2.354430	-0.178670	5.505780	-126.186861	-280.261544	117.130285
571				900.000000	200.000000	0.000000	0.269040	0.630560	-1.781450	-36.187075	-131.005598	161.754922	299.008808	200.982565	0.000000	300.000000	200.000000	0.000000	7.568960	10.620960	2232.362366	2193.441057	2212.699923	-1391.597975				-505.000000	200.000000	0.000000	1.267770	0.000000	11.011560	-694.015087	-352.302743	176.130874
572				900.000000	200.000000	0.000000	0.325090	0.484180	-1.868350	-98.592455	-102.837100	173.609021	299.013724	200.969716	0.000000	300.000000	200.000000	0.000000	7.660520	10.987200	2232.438660	2164.830956	2201.799923	-1342.769976				-505.000000	200.000000	0.000000	0.724440	-1.965370	11.798100	-697.060700	-717.882295	233.053303
573				900.000000	200.000000	0.000000	0.280250	0.506700	-1.564200	-45.083089	-30.349869	168.857099	298.978779	200.970445	0.000000	300.000000	200.000000	0.000000	7.477400	10.651480	2230.760192	2164.830956	2278.099920	-1367.183975				-505.000000	200.000000	0.000000	1.448880	-1.429360	0.786540	376.836358	441.861879	-118.960570
574				900.000000	200.000000	0.000000	0.257830	0.653080	-1.824900	-107.674259	-115.305651	171.426120	299.072347	200.952596	0.000000	300.000000	200.000000	0.000000	7.019600	10.559920	2232.514954	2126.684155	2070.999928	-1379.390975				-505.000000	200.000000	0.000000	-0.362220	0.000000	7.865400	-810.082781	412.163689	-117.459220
575				900.000000	200.000000	0.000000	0.313880	0.630560	-1.216600	-75.807192	-138.443389	173.756768	298.989381	200.952563	0.000000	300.000000	200.000000	0.000000	7.477400	10.865120	2232.591248	2126.684155	2256.299921	-1446.529474				-505.000000	200.000000	0.000000	0.362220	-0.357340	8.651940	-2453.066528	-295.268636	-411.576784
576				900.000000	200.000000	0.000000	0.392350	0.506700	-1.433850	-109.276530	-55.351252	154.283003	299.042725	200.970014	0.000000	300.000000	200.000000	0.000000	7.538440	9.796920	2231.752014	2164.830956	2136.399925	-1416.011974				-505.000000	200.000000	0.000000	2.173320	-1.429360	13.371180	30.395123	-11.626828	-588.971315
577				900.000000	200.000000	0.000000	0.336300	0.619300	-1.477300	-48.397253	-83.398524	176.132730	299.062005	200.914713	0.000000	300.000000	200.000000	0.000000	6.561800	10.163160	2231.141662	2040.853853	2092.799927	-1379.390975				-505.000000	200.000000	0.000000	0.905550	-3.752070	11.011560	-341.972832	730.175247	172.599137
578				900.000000	200.000000	0.000000	0.403560	0.585520	-1.694550	-50.013384	-60.636399	178.441293	299.076787	200.888945	0.000000	300.000000	200.000000	0.000000	7.599480	10.315760	2231.446838	1983.633652	2060.099928	-1318.355976				-505.000000	200.000000	0.000000	2.173320	1.429360	16.517339	-954.532057	250.527481	-116.305600
579				900.000000	200.000000	0.000000	0.448400	0.641820	-1.738000	-87.945266	-138.432051	163.989237	298.974839	200.935381	0.000000	300.000000	200.000000	0.000000	7.507920	10.926160	2232.820130	2088.537354	2288.999920	-1403.804975				-505.000000	200.000000	0.000000	-1.267770	0.000000	14.944259	-114.620461	-732.889388	-763.571861
580				900.000000	200.000000	0.000000	0.437190	0.517960	-1.564200	-64.722053	-72.274448	159.066341	298.920329	200.953182	0.000000	300.000000	200.000000	0.000000	7.568960	11.200840	2231.141662	2126.684155	2408.899916	-1477.046973				-505.000000	200.000000	0.000000	3.441090	-1.608030	15.730799	19.772571	-620.858895	-178.033604
581				900.000000	200.000000	0.000000	0.425980	0.574260	-1.173150	-66.019021	-62.044557	154.310993	298.973436	200.936661	0.000000	300.000000	200.000000	0.000000	7.233240	11.536560	2229.768370	2088.537354	2288.999920	-1458.736474				-505.000000	200.000000	0.000000	1.992210	1.965370	18.090419	-690.340242	127.423586	-468.247030
582				900.000000	200.000000	0.000000	0.392350	0.472920	-1.651100	-106.872131	-85.545029	178.348188	299.042660	200.978627	0.000000	300.000000	200.000000	0.000000	7.874160	11.383960	2231.599426	2183.904357	2136.399925	-1361.080475				-505.000000	200.000000	0.000000	-1.448880	-1.250690	17.303879	620.601070	203.820350	-294.791488
583				900.000000	200.000000	0.000000	0.369930	0.720640	-2.085600	-133.305935	-28.492019	178.601795	298.969429	200.970047	0.000000	300.000000	200.000000	0.000000	7.874160	10.071600	2231.675720	2164.830956	2299.899920	-1379.390975	-511.121470	159.755781	0.000000	-505.000000	200.000000	0.000000	1.992210	-2.144040	20.450039	-822.995868	125.184307	-530.890959
584				900.000000	200.000000	0.000000	0.347510	0.563000	-1.477300	-66.797808	-53.464333	156.791476	299.028306	200.897155	0.000000	300.000000	200.000000	0.000000	7.507920	10.682000	2232.286072	2002.707052	2169.099924	-1373.287475				-505.000000	200.000000	0.000000	2.897760	0.000000	5.505780	-1273.535558	-313.138440	-646.416906
585				900.000000	200.000000	0.000000	0.291460	0.585520	-1.216600	-113.846711	-102.058344	147.231847	299.013522	200.965642	0.000000	300.000000	200.000000	0.000000	7.477400	10.193680	2231.980896	2155.294256	2201.799923	-1306.148976				-505.000000	200.000000	0.000000	1.992210	-2.858720	8.651940	-403.920995	136.380704	-120.360499
586				900.000000	200.000000	0.000000	0.448400	0.574260	-1.042800	-33.719737	-88.418888	183.203687	299.115744	200.957456	0.000000	300.000000	200.000000	0.000000	7.446880	10.773560	2231.141662	2136.220856	1972.899931	-1336.666476				-505.000000	200.000000	0.000000	1.448880	-0.178670	2.359620	452.641456	1103.219063	-59.029567
587				900.000000	200.000000	0.000000	0.369930	0.551740	-1.607650	-75.437597	-84.662182	185.673698	299.023590	200.901273	0.000000	300.000000	200.000000	0.000000	7.385840	10.010560	2232.667542	2012.243752	2179.999924	-1458.736474				-505.000000	200.000000	0.000000	0.000000	-0.893350	6.292320	872.974792	1319.728662	-353.312381
588				900.000000	200.000000	0.000000	0.459610	0.619300	-1.303500	-112.545679	-83.572094	183.233961	298.954812	200.948648	0.000000	300.000000	200.000000	0.000000	7.691040	10.468360	2231.752014	2117.147455	2332.599918	-1336.666476				-505.000000	200.000000	0.000000	1.992210	1.072020	10.225020	1339.661952	2.317843	-57.886128
589				900.000000	200.000000	0.000000	0.257830	0.574260	-1.520750	-54.317544	-59.862841	183.401118	299.067305	200.939941	0.000000	300.000000	200.000000	0.000000	7.477400	10.346280	2232.133484	2098.074055	2081.899927	-1354.976975				-505.000000	200.000000	0.000000	3.259980	1.608030	18.876959	-596.083960	1110.524460	-468.687567
590				900.000000	200.000000	0.000000	0.358720	0.585520	-1.303500	-77.751968	-84.483414	168.849107	299.033056	200.969915	0.000000	300.000000	200.000000	0.000000	7.813120	9.796920	2231.980896	2164.830956	2158.199924	-1324.459476				-505.000000	200.000000	0.000000	-0.724440	-0.536010	7.865400	-726.700744	2024.921707	-470.403508
591				900.000000	200.000000	0.000000	0.403560	0.608040	-1.694550	-73.209192	-45.438489	166.413936	299.043052	200.909878	0.000000	300.000000	200.000000	0.000000	7.782600	9.980040	2232.514954	2031.317153	2136.399925	-1428.218974				-505.000000	200.000000	0.000000	1.448880	-0.178670	5.505780	-126.186861	172.243306	-763.958751
592				900.000000	200.000000	0.000000	0.358720	0.574260	-1.477300	-90.457302	-28.596111	156.790334	298.964687	200.931460	0.000000	300.000000	200.000000	0.000000	7.935200	11.414480	2231.980896	2079.000654	2310.799919	-1348.873476				-505.000000	200.000000	0.000000	1.086660	-0.536010	10.225020	-379.063969	985.102722	410.613084
593				900.000000	200.000000	0.000000	0.313880	0.517960	-1.477300	-64.632025	-21.683629	180.881031	299.057474	200.965642	0.000000	300.000000	200.000000	0.000000	7.568960	11.689160	2231.980896	2155.294256	2103.699926	-1379.390975				-505.000000	200.000000	0.000000	1.267770	1.072020	5.505780	-745.403621	713.482301	-175.316371
594				900.000000	200.000000	0.000000	0.414770	0.585520	-1.042800	-89.543473	-112.363854	142.284778	299.028007	200.948713	0.000000	300.000000	200.000000	0.000000	7.965720	11.231360	2231.599426	2117.147455	2169.099924	-1318.355976				-505.000000	200.000000	0.000000	0.724440	0.536010	3.146160	32.685658	1278.878506	-1056.943058
595				900.000000	200.000000	0.000000	0.291460	0.664340	-1.260050	-42.296904	-107.083905	168.992091	298.955384	200.956671	0.000000	300.000000	200.000000	0.000000	7.416360	10.529400	2232.972718	2136.220856	2332.599918	-1367.183975				-505.000000	200.000000	0.000000	1.086660	-0.536010	11.798100	-958.018132	2044.169928	-294.316100
596				900.000000	200.000000	0.000000	0.347510	0.675600	-0.955900	-69.661829	-74.213114	156.896194	299.008672	200.948518	0.000000	300.000000	200.000000	0.000000	7.477400	10.895640	2232.057190	2117.147455	2212.699923	-1379.390975				-505.000000	200.000000	0.000000	1.629990	-2.680050	3.146160	-161.918132	-366.756410	114.814431
597				900.000000	200.000000	0.000000	0.347510	0.484180	-1.346950	-77.949633	-89.047348	166.356814	298.988897	200.953019	0.000000	300.000000	200.000000	0.000000	7.355320	10.743040	2231.523132	2126.684155	2256.299921	-1422.115474				-505.000000	200.000000	0.000000	1.448880	-0.714680	12.584640	-389.686521	-1027.604598	-470.746931
598				900.000000	200.000000	0.000000	0.302670	0.619300	-1.564200	-76.630993	-107.262674	168.938590	299.096728	200.995347	0.000000	300.000000	200.000000	0.000000	7.630000	10.743040	2232.438660	2222.051158	2016.499929	-1385.494475				-505.000000	200.000000	0.000000	0.724440	-0.714680	1.573080	1230.856581	750.091329	-529.433075
599				900.000000	200.000000	0.000000	0.347510	0.540480	-1.694550	-71.970782	-139.383779	180.867134	299.111315	200.931333	0.000000	300.000000	200.000000	0.000000	7.477400	10.193680	2232.286072	2079.000654	1983.799931	-1458.736474				-505.000000	200.000000	0.000000	1.086660	0.893350	1.573080	-293.265551	-995.236697	294.481350
600				900.000000	200.000000	0.000000	0.347510	0.563000	-1.651100	-62.957334	-93.830458	176.068757	298.999248	200.961008	0.000000	300.000000	200.000000	0.000000	7.416360	10.498880	2232.820130	2145.757556	2234.499922	-1379.390975				-505.000000	200.000000	0.000000	1.811100	0.357340	8.651940	1180.474817	-250.370353	-117.293970
601				900.000000	200.000000	0.000000	0.369930	0.664340	-1.607650	-58.739139	-89.728152	156.862495	299.047935	200.875705	0.000000	300.000000	200.000000	0.000000	7.416360	10.407320	2232.514954	1955.023551	2125.499926	-1391.597975				-505.000000	200.000000	0.000000	0.181110	-0.178670	14.157719	453.585303	505.885388	-528.880935
602				900.000000	200.000000	0.000000	0.638970	0.540480	-1.433850	-39.536455	-151.628553	185.384501	299.008469	200.957260	0.000000	300.000000	200.000000	0.000000	7.568960	10.254720	2231.599426	2136.220856	2212.699923	-1318.355976				-505.000000	200.000000	0.000000	1.448880	0.536010	13.371180	-198.128345	695.059071	-234.583632
603				900.000000	200.000000	0.000000	0.392350	0.517960	-1.911800	-61.061636	-95.434518	159.112795	298.974454	201.012642	0.000000	300.000000	200.000000	0.000000	7.446880	10.010560	2231.980896	2260.197959	2288.999920	-1300.045476				-505.000000	200.000000	0.000000	1.992210	0.714680	10.225020	1086.407305	1990.867953	-469.433935
604				900.000000	200.000000	0.000000	0.414770	0.596780	-1.738000	-69.697363	-111.717318	183.259471	299.052590	200.940005	0.000000	300.000000	200.000000	0.000000	7.599480	11.597600	2231.980896	2098.074055	2114.599926	-1489.253973				-505.000000	200.000000	0.000000	1.629990	-0.714680	3.146160	-390.441599	30.953612	-764.481913
605				900.000000	200.000000	0.000000	0.403560	0.585520	-1.564200	-37.816751	-86.087474	168.802653	298.974033	200.995960	0.000000	300.000000	200.000000	0.000000	7.324800	11.445000	2231.065368	2222.051158	2288.999920	-1446.529474				-505.000000	200.000000	0.000000	1.811100	-1.786700	7.865400	-570.747992	148.086096	-648.025552
606				900.000000	200.000000	0.000000	0.437190	0.608040	-1.868350	-77.409779	-188.508897	154.330795	299.037578	200.974554	0.000000	300.000000	200.000000	0.000000	7.202720	11.597600	2231.141662	2174.367657	2147.299925	-1403.804975				-505.000000	200.000000	0.000000	0.543330	-1.429360	14.944259	-316.927036	1808.921104	-706.329113
607				900.000000	200.000000	0.000000	0.358720	0.608040	-1.477300	-56.902000	-74.189840	178.508691	298.935130	200.957325	0.000000	300.000000	200.000000	0.000000	7.446880	11.567080	2231.446838	2136.220856	2376.199917	-1434.322474				-505.000000	200.000000	0.000000	2.716650	0.714680	11.798100	-766.522879	752.409173	294.181393
608				900.000000	200.000000	0.000000	0.437190	0.675600	-1.738000	-74.492615	-132.904453	156.803286	298.960016	200.952628	0.000000	300.000000	200.000000	0.000000	7.477400	10.926160	2232.438660	2126.684155	2321.699919	-1428.218974				-505.000000	200.000000	0.000000	1.267770	0.000000	11.011560	348.328930	1105.967338	117.386776
609				900.000000	200.000000	0.000000	0.392350	0.461660	-1.086250	-110.771163	-121.532130	173.518396	298.944936	200.970114	0.000000	300.000000	200.000000	0.000000	7.568960	10.682000	2231.523132	2164.830956	2354.399918	-1397.701475				-505.000000	200.000000	0.000000	1.992210	2.322710	3.146160	604.062882	-256.104333	589.485862
610				900.000000	200.000000	0.000000	0.448400	0.529220	-1.607650	-112.549743	-118.289397	178.342480	298.994022	200.978427	0.000000	300.000000	200.000000	0.000000	7.416360	10.437840	2232.057190	2183.904357	2245.399921	-1354.976975				-505.000000	200.000000	0.000000	-0.362220	1.786700	3.932700	-702.284181	-777.234245	-820.692825
611				900.000000	200.000000	0.000000	0.325090	0.574260	-1.260050	-94.252761	-93.270879	190.560417	299.052429	201.055550	0.000000	300.000000	200.000000	0.000000	7.263760	10.620960	2231.599426	2355.564961	2114.599926	-1416.011974				-505.000000	200.000000	0.000000	-0.362220	-0.536010	14.944259	432.025583	-655.114208	-352.944288
612				900.000000	200.000000	0.000000	0.425980	0.720640	-1.955250	-84.924530	-106.910933	166.495427	298.979477	200.901427	0.000000	300.000000	200.000000	0.000000	7.630000	10.132640	2232.286072	2012.243752	2278.099920	-1458.736474				-505.000000	200.000000	0.000000	-0.905550	0.178670	11.798100	938.283185	1104.158489	-175.990294
613				900.000000	200.000000	0.000000	0.381140	0.630560	-1.433850	-51.909082	-85.285444	156.819466	299.047772	200.986938	0.000000	300.000000	200.000000	0.000000	7.355320	9.613800	2232.133484	2202.977757	2125.499926	-1416.011974				-505.000000	200.000000	0.000000	1.992210	0.000000	11.011560	0.880925	1062.131476	-587.600363
614				900.000000	200.000000	0.000000	0.347510	0.675600	-1.998700	-30.536868	-103.639130	178.583135	299.062486	200.952693	0.000000	300.000000	200.000000	0.000000	7.568960	10.559920	2232.286072	2126.684155	2092.799927	-1379.390975				-505.000000	200.000000	0.000000	-0.362220	1.072020	18.876959	645.458096	269.143711	-410.162366
615				900.000000	200.000000	0.000000	0.425980	0.551740	-1.781450	-135.925608	-107.072567	175.976990	299.032924	200.961501	0.000000	300.000000	200.000000	0.000000	7.294280	11.231360	2231.675720	2145.757556	2158.199924	-1385.494475				-505.000000	200.000000	0.000000	0.181110	-2.144040	15.730799	-475.925401	-158.457501	-119.537380
616				900.000000	200.000000	0.000000	0.425980	0.619300	-1.173150	-92.307986	-122.836196	176.039821	298.994366	201.003719	0.000000	300.000000	200.000000	0.000000	7.507920	10.804080	2232.820130	2241.124558	2245.399921	-1428.218974				-505.000000	200.000000	0.000000	-1.629990	-0.893350	7.078860	525.589710	357.052866	-411.926081
617				900.000000	200.000000	0.000000	0.437190	0.585520	-1.433850	-114.071782	-72.395673	156.719511	299.008401	201.025706	0.000000	300.000000	200.000000	0.000000	7.538440	11.536560	2231.446838	2288.808060	2212.699923	-1348.873476				-505.000000	200.000000	0.000000	2.354430	-0.714680	15.730799	-273.618826	107.744935	-0.866586
618				900.000000	200.000000	0.000000	0.448400	0.506700	-1.477300	-105.301014	-98.146742	183.140856	298.998803	201.012711	0.000000	300.000000	200.000000	0.000000	7.782600	11.383960	2231.828308	2260.197959	2234.499922	-1428.218974				-505.000000	200.000000	0.000000	-0.181110	-0.714680	14.157719	73.703333	527.803319	-588.104729
619				900.000000	200.000000	0.000000	0.336300	0.619300	-1.738000	-80.831580	-78.090103	142.397488	299.027707	200.936181	0.000000	300.000000	200.000000	0.000000	7.660520	11.322920	2230.912780	2088.537354	2169.099924	-1385.494475				-505.000000	200.000000	0.000000	0.000000	-0.178670	7.865400	-125.998092	257.675750	-0.169558
620				900.000000	200.000000	0.000000	0.224200	0.664340	-1.260050	-42.296904	-78.984289	171.471432	298.999282	200.965246	0.000000	300.000000	200.000000	0.000000	7.599480	10.743040	2232.896424	2155.294256	2234.499922	-1361.080475				-505.000000	200.000000	0.000000	0.362220	-2.501380	9.438480	81.028579	-163.445055	-296.123281
621				900.000000	200.000000	0.000000	0.493240	0.574260	-0.782100	-117.880786	-65.178000	197.615193	298.965040	200.943955	0.000000	300.000000	200.000000	0.000000	7.782600	11.383960	2232.743836	2107.610755	2310.799919	-1361.080475				-505.000000	200.000000	0.000000	0.724440	1.072020	6.292320	-50.444686	-182.377281	-938.946187
622				900.000000	200.000000	0.000000	0.358720	0.776940	-0.825550	-1.025122	-44.400148	171.436787	298.984151	200.987073	0.000000	300.000000	200.000000	0.000000	7.660520	10.102120	2231.828308	2202.977757	2267.199921	-1428.218974				-505.000000	200.000000	0.000000	0.362220	-0.357340	3.146160	326.077055	240.236378	-59.112192
623				900.000000	200.000000	0.000000	0.414770	0.585520	-1.477300	-134.219448	-86.629919	176.020019	299.023590	200.969616	0.000000	300.000000	200.000000	0.000000	7.050120	11.078760	2232.667542	2164.830956	2179.999924	-1312.252476				-505.000000	200.000000	0.000000	-0.724440	0.893350	6.292320	-524.520016	-94.705557	-704.023440
624				900.000000	200.000000	0.000000	0.425980	0.731900	-1.477300	-67.883566	-97.223487	190.602500	298.989242	200.969782	0.000000	300.000000	200.000000	0.000000	7.233240	10.804080	2232.286072	2164.830956	2256.299921	-1324.459476				-505.000000	200.000000	0.000000	1.267770	1.429360	14.157719	1014.151206	1633.261661	-409.953650
625				900.000000	200.000000	0.000000	0.392350	0.731900	-0.999350	-95.532121	-50.689367	159.311759	298.974419	200.905854	0.000000	300.000000	200.000000	0.000000	7.355320	10.254720	2231.904602	2021.780453	2288.999920	-1458.736474				-505.000000	200.000000	0.000000	1.448880	0.536010	10.225020	612.331976	1095.754798	-528.304125
626				900.000000	200.000000	0.000000	0.560500	0.641820	-1.260050	-91.470640	-42.173424	161.463441	299.082331	200.896849	0.000000	300.000000	200.000000	0.000000	7.446880	9.766400	2233.049012	2002.707052	2049.199928	-1336.666476				-505.000000	200.000000	0.000000	-0.724440	-0.178670	13.371180	1264.234394	1224.276678	-528.808491
627				900.000000	200.000000	0.000000	0.515660	0.529220	-1.651100	-56.307334	-121.018755	158.995517	299.067241	200.969915	0.000000	300.000000	200.000000	0.000000	7.324800	10.163160	2231.980896	2164.830956	2081.899927	-1416.011974				-505.000000	200.000000	0.000000	0.000000	-0.357340	15.730799	-20.364179	3034.181640	-470.291905
628				900.000000	200.000000	0.000000	0.381140	0.630560	-1.346950	-67.901174	-105.630141	144.771166	299.067145	200.970014	0.000000	300.000000	200.000000	0.000000	7.294280	10.193680	2231.752014	2164.830956	2081.899927	-1300.045476				-505.000000	200.000000	0.000000	0.362220	1.429360	10.225020	-1649.931454	1161.508591	-586.113502
629				900.000000	200.000000	0.000000	0.470820	0.630560	-1.260050	-75.852206	-99.272041	171.184518	299.033122	200.931396	0.000000	300.000000	200.000000	0.000000	8.148840	11.078760	2232.133484	2079.000654	2158.199924	-1483.150473				-505.000000	200.000000	0.000000	0.362220	0.893350	1.573080	-409.081553	-818.830828	-57.925287
630				900.000000	200.000000	0.000000	0.414770	0.563000	-1.433850	-50.670672	-127.198087	180.818396	298.993816	200.952987	0.000000	300.000000	200.000000	0.000000	7.752080	10.682000	2231.599426	2126.684155	2245.399921	-1422.115474				-505.000000	200.000000	0.000000	0.362220	-0.536010	11.011560	-958.081055	-164.937908	-176.769947
631				900.000000	200.000000	0.000000	0.515660	0.664340	-1.173150	-58.288997	-60.671609	188.037100	299.042300	200.983271	0.000000	300.000000	200.000000	0.000000	7.477400	11.567080	2230.760192	2193.441057	2136.399925	-1409.908474				-505.000000	200.000000	0.000000	-0.905550	0.714680	11.011560	1086.470228	176.914865	0.750675
632				900.000000	200.000000	0.000000	0.336300	0.731900	-1.520750	-39.784869	-103.621996	197.924388	298.998769	200.995653	0.000000	300.000000	200.000000	0.000000	7.263760	11.414480	2231.752014	2222.051158	2234.499922	-1434.322474				-505.000000	200.000000	0.000000	-0.362220	-2.144040	7.865400	449.973382	279.593681	-530.702604
633				900.000000	200.000000	0.000000	0.347510	0.619300	-1.303500	-88.422498	-68.823876	171.301796	299.018674	200.905576	0.000000	300.000000	200.000000	0.000000	7.385840	10.682000	2232.591248	2021.780453	2190.899923	-1391.597975				-505.000000	200.000000	0.000000	0.905550	-2.501380	18.876959	-728.928356	-72.709062	232.530141
634				900.000000	200.000000	0.000000	0.493240	0.574260	-1.260050	-98.273291	-120.459176	171.108932	299.018607	200.931269	0.000000	300.000000	200.000000	0.000000	7.416360	10.895640	2232.438660	2079.000654	2190.899923	-1312.252476				-505.000000	200.000000	0.000000	2.535540	-0.893350	15.730799	410.465863	-698.634075	-529.747520
635				900.000000	200.000000	0.000000	0.291460	0.698120	-1.086250	-56.807908	-41.387930	159.384866	299.037644	200.953117	0.000000	300.000000	200.000000	0.000000	7.385840	10.529400	2231.294250	2126.684155	2147.299925	-1342.769976				-505.000000	200.000000	0.000000	0.000000	0.178670	14.157719	127.759941	119.134332	117.657755
636				900.000000	200.000000	0.000000	0.392350	0.563000	-1.564200	-62.867306	-116.021666	188.070603	299.057248	200.880398	0.000000	300.000000	200.000000	0.000000	7.202720	10.651480	2231.446838	1964.560251	2103.699926	-1324.459476				-505.000000	200.000000	0.000000	0.181110	-0.536010	8.651940	-263.373814	-1212.299722	58.220936
637				900.000000	200.000000	0.000000	0.325090	0.698120	-1.607650	-45.286488	-92.947611	178.627306	298.998803	200.952889	0.000000	300.000000	200.000000	0.000000	7.568960	10.620960	2231.828308	2126.684155	2234.499922	-1416.011974				-505.000000	200.000000	0.000000	2.173320	0.714680	9.438480	623.080374	257.245319	-939.401213
638				900.000000	200.000000	0.000000	0.448400	0.619300	-0.955900	-88.062384	-42.905975	192.884215	298.940522	200.948324	0.000000	300.000000	200.000000	0.000000	7.691040	10.132640	2232.514954	2117.147455	2365.299917	-1416.011974				-505.000000	200.000000	0.000000	-1.448880	-0.178670	16.517339	337.958071	1132.556827	-117.541845
639				900.000000	200.000000	0.000000	0.448400	0.641820	-0.999350	-99.241616	-98.591236	161.579577	299.023222	200.957162	0.000000	300.000000	200.000000	0.000000	7.782600	10.254720	2231.828308	2136.220856	2179.999924	-1293.941977				-505.000000	200.000000	0.000000	0.000000	0.893350	13.371180	518.390310	-410.399271	-234.128605
640				900.000000	200.000000	0.000000	0.302670	0.731900	-1.477300	-47.780915	-6.024092	210.007530	299.028239	201.008300	0.000000	300.000000	200.000000	0.000000	7.630000	9.949520	2232.133484	2250.661259	2169.099924	-1464.839973				-505.000000	200.000000	0.000000	1.811100	-1.965370	4.719240	-350.179003	813.921838	-2.010024
641				900.000000	200.000000	0.000000	0.369930	0.788200	-1.607650	-97.864416	-69.464273	183.483946	299.057700	200.935509	0.000000	300.000000	200.000000	0.000000	7.233240	9.857960	2232.514954	2088.537354	2103.699926	-1409.908474				-505.000000	200.000000	0.000000	0.543330	-2.501380	14.157719	776.302130	1146.817494	-296.137769
642				900.000000	200.000000	0.000000	0.437190	0.698120	-0.955900	-76.775516	-82.972107	168.872530	298.984151	200.914431	0.000000	300.000000	200.000000	0.000000	7.874160	10.956680	2231.828308	2040.853853	2267.199921	-1428.218974				-505.000000	200.000000	0.000000	1.629990	-1.608030	11.011560	-1138.764987	-1302.210725	-471.609209
643				900.000000	200.000000	0.000000	0.425980	0.585520	-1.086250	-85.567957	-82.389253	154.321465	299.028372	201.025250	0.000000	300.000000	200.000000	0.000000	7.416360	11.139800	2232.438660	2288.808060	2169.099924	-1324.459476				-505.000000	200.000000	0.000000	-1.086660	1.250690	8.651940	-39.444595	985.533153	-116.214360
644				900.000000	200.000000	0.000000	0.369930	0.675600	-1.173150	-118.133263	-115.462087	166.511607	298.984290	200.978393	0.000000	300.000000	200.000000	0.000000	7.568960	11.017720	2232.133484	2183.904357	2267.199921	-1385.494475				-505.000000	200.000000	0.000000	1.448880	-1.608030	15.730799	-790.939442	692.819791	-1000.291608
645				900.000000	200.000000	0.000000	0.212990	0.439140	-1.564200	-96.111572	-83.305771	151.996329	298.959625	200.923072	0.000000	300.000000	200.000000	0.000000	7.691040	10.743040	2231.599426	2059.927254	2321.699919	-1452.632974				-505.000000	200.000000	0.000000	0.905550	-1.786700	12.584640	8.709557	-66.737650	-354.232614
646				900.000000	200.000000	0.000000	0.392350	0.472920	-1.607650	-126.929768	-70.387528	156.661248	298.950251	200.952628	0.000000	300.000000	200.000000	0.000000	7.843640	10.926160	2232.438660	2126.684155	2343.499918	-1367.183975				-505.000000	200.000000	0.000000	0.905550	0.000000	7.865400	-1273.346789	468.020938	-235.048839
647				900.000000	200.000000	0.000000	0.403560	0.619300	-1.303500	-56.258256	-50.868136	159.195427	298.989173	200.965576	0.000000	300.000000	200.000000	0.000000	7.630000	10.437840	2232.133484	2155.294256	2256.299921	-1379.390975				-505.000000	200.000000	0.000000	1.629990	-0.178670	1.573080	1726.554553	-232.693549	-294.020450
648				900.000000	200.000000	0.000000	0.291460	0.574260	-1.346950	-98.363320	-0.617720	171.317976	299.028073	200.982834	0.000000	300.000000	200.000000	0.000000	7.660520	10.834600	2231.752014	2193.441057	2169.099924	-1342.769976				-505.000000	200.000000	0.000000	0.724440	-0.714680	12.584640	-852.950529	-453.488707	-59.480285
649				900.000000	200.000000	0.000000	0.302670	0.574260	-1.477300	-78.395711	-76.947671	178.535343	299.027874	200.953117	0.000000	300.000000	200.000000	0.000000	7.477400	10.773560	2231.294250	2126.684155	2169.099924	-1306.148976				-505.000000	200.000000	0.000000	1.267770	0.536010	11.798100	-429.886195	-485.619177	-117.080945
650				900.000000	200.000000	0.000000	0.336300	0.698120	-1.216600	-101.168783	-63.377096	195.483313	298.981750	200.908027	0.000000	300.000000	200.000000	0.000000	7.324800	10.743040	2226.564022	2021.780453	2267.199921	-1385.494475				-505.000000	200.000000	0.000000	-0.905550	-0.178670	7.078860	-241.877017	843.497033	-58.841213
651				900.000000	200.000000	0.000000	0.369930	0.641820	-1.433850	-83.609637	-120.285606	166.480192	299.047512	200.965840	0.000000	300.000000	200.000000	0.000000	7.355320	10.590440	2231.523132	2155.294256	2125.499926	-1416.011974				-505.000000	200.000000	0.000000	0.543330	-2.680050	16.517339	-276.664439	-843.971895	-590.027821
652				900.000000	200.000000	0.000000	0.459610	0.585520	-1.433850	-85.928071	-53.055049	156.696284	298.984394	200.948389	0.000000	300.000000	200.000000	0.000000	7.843640	10.254720	2232.362366	2117.147455	2267.199921	-1336.666476				-505.000000	200.000000	0.000000	-0.181110	-1.250690	14.944259	-74.483711	792.196907	-1.172416
653				900.000000	200.000000	0.000000	0.470820	0.495440	-1.520750	-49.522291	-119.293469	171.058857	298.998700	200.982901	0.000000	300.000000	200.000000	0.000000	7.172200	11.414480	2231.599426	2193.441057	2234.499922	-1373.287475				-505.000000	200.000000	0.000000	0.543330	0.714680	17.303879	-650.266414	613.551759	-763.038518
654				900.000000	200.000000	0.000000	0.414770	0.382840	-1.390400	-98.249949	-96.842676	163.783226	298.935967	200.930951	0.000000	300.000000	200.000000	0.000000	7.752080	11.414480	2233.201600	2079.000654	2376.199917	-1373.287475				-505.000000	200.000000	0.000000	1.629990	-2.144040	12.584640	-476.177094	419.706517	-60.909192
655				900.000000	200.000000	0.000000	0.302670	0.416620	-1.303500	-76.666209	-21.383636	183.208058	298.993781	200.970114	0.000000	300.000000	200.000000	0.000000	7.477400	11.048240	2231.523132	2164.830956	2245.399921	-1446.529474				-505.000000	200.000000	0.000000	1.629990	0.893350	1.573080	-988.161562	430.156487	-527.979498
656				900.000000	200.000000	0.000000	0.381140	0.574260	-1.129700	-118.240900	-55.172484	176.044388	299.057442	200.931492	0.000000	300.000000	200.000000	0.000000	7.446880	11.292400	2231.904602	2079.000654	2103.699926	-1391.597975				-505.000000	200.000000	0.000000	1.267770	0.000000	13.371180	580.149704	-884.822052	-0.101422
657				900.000000	200.000000	0.000000	0.493240	0.675600	-1.477300	-118.448363	-59.465494	202.528760	299.018506	200.939909	0.000000	300.000000	200.000000	0.000000	7.446880	11.597600	2232.209778	2098.074055	2190.899923	-1379.390975				-505.000000	200.000000	0.000000	2.173320	-0.536010	12.584640	-31.427194	386.829621	-411.891230
658				900.000000	200.000000	0.000000	0.504450	0.472920	-2.042150	-67.071956	-155.655240	183.051373	299.003312	200.910501	0.000000	300.000000	200.000000	0.000000	7.599480	10.834600	2230.989074	2031.317153	2223.599922	-1391.597975				-505.000000	200.000000	0.000000	1.992210	0.893350	11.798100	-524.079553	133.394998	-351.776180
659				900.000000	200.000000	0.000000	0.347510	0.664340	-1.477300	-50.563036	-99.058062	152.066402	298.935567	200.922757	0.000000	300.000000	200.000000	0.000000	7.599480	9.888480	2232.362366	2059.927254	2376.199917	-1403.804975				-505.000000	200.000000	0.000000	0.543330	0.357340	6.292320	253.758033	1949.701802	-293.424844
660				900.000000	200.000000	0.000000	0.448400	0.698120	-1.433850	-65.209082	-158.978790	149.583635	299.013353	200.970080	0.000000	300.000000	200.000000	0.000000	7.294280	10.651480	2231.599426	2164.830956	2201.799923	-1379.390975				-505.000000	200.000000	0.000000	0.181110	0.357340	4.719240	485.264190	249.702491	-1350.789642
661				900.000000	200.000000	0.000000	0.493240	0.653080	-1.651100	-55.227309	-84.633710	171.182235	299.076977	200.999858	0.000000	300.000000	200.000000	0.000000	7.172200	10.529400	2231.904602	2231.587858	2060.099928	-1367.183975				-505.000000	200.000000	0.000000	2.354430	0.893350	2.359620	980.773393	120.434184	-58.084664
662				900.000000	200.000000	0.000000	0.470820	0.641820	-1.390400	-67.482502	-119.414695	178.423971	299.066986	200.995823	0.000000	300.000000	200.000000	0.000000	7.263760	10.865120	2231.370544	2222.051158	2081.899927	-1336.666476				-505.000000	200.000000	0.000000	-1.448880	0.536010	15.730799	-777.019584	603.023224	-410.584107
663				900.000000	200.000000	0.000000	0.448400	0.596780	-0.782100	-56.645459	-119.057158	183.224631	298.979128	200.961566	0.000000	300.000000	200.000000	0.000000	7.507920	10.590440	2231.523132	2145.757556	2278.099920	-1391.597975				-505.000000	200.000000	0.000000	-0.181110	-0.714680	4.719240	72.948254	669.330443	58.080356
664				900.000000	200.000000	0.000000	0.313880	0.698120	-1.738000	-117.791074	-127.826547	173.819599	299.101334	200.995653	0.000000	300.000000	200.000000	0.000000	7.965720	9.919000	2231.752014	2222.051158	2005.599930	-1336.666476				-505.000000	200.000000	0.000000	-0.181110	-0.893350	12.584640	-516.313845	-398.693879	-235.809695
665				900.000000	200.000000	0.000000	0.313880	0.585520	-1.651100	-70.071021	-82.313635	171.305221	299.052169	201.008818	0.000000	300.000000	200.000000	0.000000	7.691040	10.315760	2230.989074	2250.661259	2114.599926	-1373.287475				-505.000000	200.000000	0.000000	1.086660	-1.786700	11.011560	-338.864295	454.076266	-706.711695
666				900.000000	200.000000	0.000000	0.280250	0.698120	-1.477300	-37.110384	-111.486205	164.215799	299.032858	200.948745	0.000000	300.000000	200.000000	0.000000	7.599480	10.285240	2231.523132	2117.147455	2158.199924	-1446.529474				-505.000000	200.000000	0.000000	2.897760	-0.178670	7.078860	-473.509020	480.788751	-0.401379
667				900.000000	200.000000	0.000000	0.358720	0.698120	-0.869000	-116.890790	-29.161830	183.411785	298.998529	200.970246	0.000000	300.000000	200.000000	0.000000	7.172200	9.827440	2231.217956	2164.830956	2234.499922	-1428.218974				-505.000000	200.000000	0.000000	-0.543330	-0.178670	9.438480	-1631.480270	-638.930257	-1116.263966
668				900.000000	200.000000	0.000000	0.549290	0.574260	-1.433850	-118.555999	-61.814042	187.918485	299.067050	200.927377	0.000000	300.000000	200.000000	0.000000	7.691040	10.956680	2231.523132	2069.463954	2081.899927	-1391.597975				-505.000000	200.000000	0.000000	-0.181110	-0.893350	4.719240	-53.679069	-1054.079652	116.654897
669				900.000000	200.000000	0.000000	0.291460	0.630560	-1.607650	-27.965957	-76.364818	202.695917	299.047642	201.008438	0.000000	300.000000	200.000000	0.000000	7.141680	11.170320	2231.828308	2250.661259	2125.499926	-1293.941977				-505.000000	200.000000	0.000000	0.724440	1.786700	13.371180	224.998913	-56.525111	119.125820
670				900.000000	200.000000	0.000000	0.369930	0.686860	-1.911800	-114.414288	-64.115443	188.209020	299.082143	200.982464	0.000000	300.000000	200.000000	0.000000	6.958560	11.078760	2232.591248	2193.441057	2049.199928	-1300.045476				-505.000000	200.000000	0.000000	-0.724440	-1.429360	16.517339	-1011.697201	160.730914	-412.507198
671				900.000000	200.000000	0.000000	0.257830	0.484180	-1.260050	-81.880135	-115.830962	171.269043	299.018607	200.918453	0.000000	300.000000	200.000000	0.000000	7.630000	10.437840	2232.438660	2050.390553	2190.899923	-1354.976975				-505.000000	200.000000	0.000000	-0.724440	-1.429360	2.359620	840.226212	1765.006678	-412.507198
672				900.000000	200.000000	0.000000	0.336300	0.675600	-1.651100	-90.484708	-47.775101	181.004409	299.003891	200.939877	0.000000	300.000000	200.000000	0.000000	7.324800	10.132640	2232.286072	2098.074055	2223.599922	-1312.252476				-505.000000	200.000000	0.000000	0.543330	-0.893350	3.932700	872.786023	1023.951030	-412.099946
673				900.000000	200.000000	0.000000	0.403560	0.619300	-1.477300	-92.623085	-136.827991	178.472708	299.008435	201.000029	0.000000	300.000000	200.000000	0.000000	7.721560	10.529400	2231.523132	2231.587858	2212.699923	-1324.459476				-505.000000	200.000000	0.000000	1.992210	-0.357340	11.798100	1137.481224	1061.385049	-822.915874
674				900.000000	200.000000	0.000000	0.358720	0.484180	-1.564200	-138.482657	-94.372903	195.261122	299.023055	200.931683	0.000000	300.000000	200.000000	0.000000	7.263760	11.017720	2231.446838	2079.000654	2179.999924	-1354.976975				-505.000000	200.000000	0.000000	2.535540	-1.608030	19.663499	-1022.256830	358.193852	-530.425752
675				900.000000	200.000000	0.000000	0.313880	0.619300	-1.520750	-60.503857	-72.302920	176.155957	299.028106	200.922977	0.000000	300.000000	200.000000	0.000000	7.721560	10.407320	2231.828308	2059.927254	2169.099924	-1379.390975				-505.000000	200.000000	0.000000	-0.181110	1.072020	11.011560	-165.883149	-1060.051063	-645.153249
676				900.000000	200.000000	0.000000	0.392350	0.563000	-1.477300	-115.044170	-85.706663	163.974002	299.013724	200.854375	0.000000	300.000000	200.000000	0.000000	7.874160	10.651480	2232.438660	1907.340050	2201.799923	-1354.976975				-505.000000	200.000000	0.000000	-1.086660	0.000000	11.798100	-693.952163	584.837426	-293.633561
677				900.000000	200.000000	0.000000	0.437190	0.540480	-0.955900	-79.246601	-77.906137	185.593545	299.018439	200.952791	0.000000	300.000000	200.000000	0.000000	7.599480	10.193680	2232.057190	2126.684155	2190.899923	-1373.287475				-505.000000	200.000000	0.000000	-0.905550	-0.178670	3.146160	-473.823636	-1406.460959	-470.049903
678				900.000000	200.000000	0.000000	0.381140	0.551740	-1.651100	-71.462081	-130.677131	171.204124	299.018137	200.983002	0.000000	300.000000	200.000000	0.000000	7.385840	9.888480	2231.370544	2193.441057	2190.899923	-1373.287475				-505.000000	200.000000	0.000000	-0.905550	0.357340	11.011560	-1135.656451	1502.614938	-117.076638
679				900.000000	200.000000	0.000000	0.381140	0.608040	-1.260050	-100.902761	-70.249168	149.569542	299.008537	200.948648	0.000000	300.000000	200.000000	0.000000	7.294280	9.980040	2231.752014	2117.147455	2212.699923	-1361.080475				-505.000000	200.000000	0.000000	0.905550	-0.178670	14.157719	221.953300	1390.039577	-0.242002
680				900.000000	200.000000	0.000000	0.482030	0.416620	-1.651100	-125.272686	-13.248503	154.106320	298.955169	200.922694	0.000000	300.000000	200.000000	0.000000	7.568960	10.926160	2232.514954	2059.927254	2332.599918	-1416.011974				-505.000000	200.000000	0.000000	3.622200	1.429360	14.944259	-28.129888	-1691.631492	118.554884
681				900.000000	200.000000	0.000000	0.302670	0.608040	-1.520750	-105.193377	-51.577413	197.844039	299.057313	200.999995	0.000000	300.000000	200.000000	0.000000	7.507920	11.139800	2231.599426	2231.587858	2103.699926	-1361.080475				-505.000000	200.000000	0.000000	0.362220	-0.893350	4.719240	-53.679069	-424.106512	-529.573655
682				900.000000	200.000000	0.000000	0.414770	0.686860	-2.085600	-2.019498	-60.734350	164.065965	299.003857	200.922820	0.000000	300.000000	200.000000	0.000000	7.385840	11.567080	2232.209778	2059.927254	2223.599922	-1416.011974				-505.000000	200.000000	0.000000	0.724440	0.357340	18.876959	-92.683202	-61.750096	-704.648023
683				900.000000	200.000000	0.000000	0.313880	0.619300	-1.216600	-112.455651	-82.717720	178.565617	299.062582	200.965411	0.000000	300.000000	200.000000	0.000000	7.599480	10.407320	2232.514954	2155.294256	2092.799927	-1403.804975				-505.000000	200.000000	0.000000	-0.362220	-1.250690	7.865400	504.029990	1870.433769	-118.646125
684				900.000000	200.000000	0.000000	0.358720	0.506700	-1.086250	-100.875356	-145.477096	168.775804	299.033288	200.871433	0.000000	300.000000	200.000000	0.000000	7.233240	10.895640	2232.514954	1945.486851	2158.199924	-1336.666476				-505.000000	200.000000	0.000000	-0.181110	0.178670	6.292320	-104.501295	-392.722468	-528.512841
685				900.000000	200.000000	0.000000	0.414770	0.619300	-1.216600	-100.394060	-112.202220	164.003134	299.052396	200.961566	0.000000	300.000000	200.000000	0.000000	7.172200	10.620960	2231.523132	2145.757556	2114.599926	-1361.080475				-505.000000	200.000000	0.000000	1.629990	-1.965370	3.146160	112.959158	-764.466432	-471.948325
686				900.000000	200.000000	0.000000	0.302670	0.731900	-1.607650	-100.182850	-61.628536	197.959229	299.003380	200.923262	0.000000	300.000000	200.000000	0.000000	7.721560	10.956680	2231.141662	2059.927254	2223.599922	-1434.322474				-505.000000	200.000000	0.000000	-1.086660	-0.536010	9.438480	-610.758896	-871.193376	-235.398135
687				900.000000	200.000000	0.000000	0.437190	0.731900	-1.911800	-56.272117	-61.819240	173.723265	298.994400	200.922536	0.000000	300.000000	200.000000	0.000000	7.660520	10.895640	2232.896424	2059.927254	2245.399921	-1391.597975				-505.000000	200.000000	0.000000	0.543330	1.965370	14.944259	-1269.671944	-47.058999	-350.642922
688				900.000000	200.000000	0.000000	0.347510	0.653080	-1.694550	-23.108082	-98.856020	188.200832	298.876706	200.922977	0.000000	300.000000	200.000000	0.000000	8.026760	9.613800	2231.828308	2059.927254	2506.999912	-1483.150473				-505.000000	200.000000	0.000000	-0.362220	-0.714680	14.157719	-389.560675	141.052262	528.047634
689				900.000000	200.000000	0.000000	0.504450	0.540480	-1.129700	-123.652491	-50.118450	149.378962	299.018674	200.969649	0.000000	300.000000	200.000000	0.000000	7.752080	10.346280	2232.591248	2164.830956	2190.899923	-1416.011974				-505.000000	200.000000	0.000000	2.535540	-1.072020	8.651940	-64.175775	-1619.906288	-177.452486
690				900.000000	200.000000	0.000000	0.414770	0.619300	-1.694550	-68.724975	-132.021606	195.328715	299.028306	200.991143	0.000000	300.000000	200.000000	0.000000	7.538440	10.010560	2232.286072	2212.514458	2169.099924	-1391.597975				-505.000000	200.000000	0.000000	1.811100	-0.357340	11.798100	-136.494797	1072.344015	58.260095
691				900.000000	200.000000	0.000000	0.403560	0.641820	-0.999350	-79.138965	-91.678755	183.312972	299.062422	200.952759	0.000000	300.000000	200.000000	0.000000	7.538440	10.254720	2232.133484	2126.684155	2092.799927	-1403.804975				-505.000000	200.000000	0.000000	1.811100	-0.178670	11.798100	-357.315479	542.063985	-470.267235
692				900.000000	200.000000	0.000000	0.425980	0.551740	-1.868350	-119.933515	-117.123690	159.109370	298.979302	200.995585	0.000000	300.000000	200.000000	0.000000	7.843640	11.353440	2231.904602	2222.051158	2278.099920	-1428.218974				-505.000000	200.000000	0.000000	1.448880	0.357340	18.876959	-92.683202	557.264078	-352.241387
693				900.000000	200.000000	0.000000	0.381140	0.686860	-0.564850	-52.710894	-45.565855	193.016727	298.959732	200.961435	0.000000	300.000000	200.000000	0.000000	7.782600	10.956680	2231.828308	2145.757556	2321.699919	-1428.218974				-505.000000	200.000000	0.000000	1.992210	-0.178670	14.157719	-588.758714	1191.715777	58.415164
694				900.000000	200.000000	0.000000	0.358720	0.675600	-1.477300	-94.325181	-43.794020	193.029482	299.042692	200.970047	0.000000	300.000000	200.000000	0.000000	7.782600	11.048240	2231.675720	2164.830956	2136.399925	-1330.562976				-505.000000	200.000000	0.000000	0.362220	-1.072020	7.865400	-643.318707	766.037849	-1293.416495
695				900.000000	200.000000	0.000000	0.381140	0.686860	-1.911800	-110.393757	-89.906921	197.836047	299.062229	200.970047	0.000000	300.000000	200.000000	0.000000	7.660520	10.773560	2231.675720	2164.830956	2092.799927	-1391.597975	-541.805788	166.433433	0.000000	-505.000000	200.000000	0.000000	-1.086660	0.714680	22.809659	-765.641954	839.527470	-57.978935
696				900.000000	200.000000	0.000000	0.482030	0.563000	-1.086250	-98.556921	-115.093212	166.290754	298.979058	200.983002	0.000000	300.000000	200.000000	0.000000	7.630000	10.041080	2231.370544	2193.441057	2278.099920	-1361.080475				-505.000000	200.000000	0.000000	0.000000	0.178670	4.719240	-567.891149	128.091449	-822.247823
697				900.000000	200.000000	0.000000	0.538080	0.540480	-1.173150	-115.656444	-36.265015	171.031063	299.008740	200.910003	0.000000	300.000000	200.000000	0.000000	7.568960	10.437840	2232.209778	2031.317153	2212.699923	-1391.597975				-505.000000	200.000000	0.000000	0.724440	-1.965370	14.157719	808.736095	340.438484	879.238389
698				900.000000	200.000000	0.000000	0.448400	0.653080	-1.651100	-99.453142	-47.325409	168.819029	299.028272	201.003994	0.000000	300.000000	200.000000	0.000000	7.080640	10.834600	2232.209778	2241.124558	2169.099924	-1385.494475				-505.000000	200.000000	0.000000	-0.724440	0.357340	8.651940	-93.501203	565.905200	-410.811620
699				900.000000	200.000000	0.000000	0.437190	0.630560	-1.998700	-100.740629	-61.738423	176.038679	299.037907	200.965675	0.000000	300.000000	200.000000	0.000000	7.721560	10.071600	2231.904602	2155.294256	2147.299925	-1403.804975	-498.692103	139.217007	0.000000	-505.000000	200.000000	0.000000	1.811100	-1.429360	20.450039	-1243.014589	-128.996742	-353.965943
700				900.000000	200.000000	0.000000	0.482030	0.698120	-1.433850	-121.496505	-74.242185	200.151657	299.042496	200.953149	0.000000	300.000000	200.000000	0.000000	7.996240	9.919000	2231.217956	2126.684155	2136.399925	-1434.322474				-505.000000	200.000000	0.000000	-1.992210	0.000000	12.584640	1506.614796	108.605797	235.135771
701				900.000000	200.000000	0.000000	0.414770	0.596780	-1.303500	-169.760476	-107.055433	173.620831	299.008808	200.965477	0.000000	300.000000	200.000000	0.000000	7.935200	10.620960	2232.362366	2155.294256	2212.699923	-1422.115474				-505.000000	200.000000	0.000000	0.181110	-0.536010	7.078860	-726.763668	645.173233	821.894219
702				900.000000	200.000000	0.000000	0.392350	0.563000	-2.302850	-71.673608	-64.675022	161.564342	298.979337	200.905823	0.000000	300.000000	200.000000	0.000000	7.568960	10.620960	2231.980896	2021.780453	2278.099920	-1354.976975				-505.000000	200.000000	0.000000	0.181110	0.893350	18.876959	518.830772	633.976837	-292.887193
703				900.000000	200.000000	0.000000	0.325090	0.439140	-1.477300	-104.062604	-103.200776	192.844415	298.998666	201.025671	0.000000	300.000000	200.000000	0.000000	7.599480	10.010560	2231.523132	2288.808060	2234.499922	-1428.218974				-505.000000	200.000000	0.000000	0.362220	-2.144040	4.719240	-13.542319	371.313532	-119.551869
704				900.000000	200.000000	0.000000	0.414770	0.653080	-1.998700	-63.628483	-60.815167	164.034550	299.028106	200.935797	0.000000	300.000000	200.000000	0.000000	7.538440	10.834600	2231.828308	2088.537354	2169.099924	-1434.322474				-505.000000	200.000000	0.000000	1.811100	-0.536010	13.371180	200.267733	-652.558933	-118.141759
705				900.000000	200.000000	0.000000	0.392350	0.574260	-2.172500	-59.013287	-100.258037	149.526513	298.999042	200.897125	0.000000	300.000000	200.000000	0.000000	7.446880	10.041080	2232.362366	2002.707052	2234.499922	-1422.115474				-505.000000	200.000000	0.000000	0.905550	1.072020	8.651940	-976.783932	-63.005518	-527.751985
706				900.000000	200.000000	0.000000	0.403560	0.743160	-1.824900	-43.656811	-116.240843	171.358918	299.008672	200.944246	0.000000	300.000000	200.000000	0.000000	7.660520	11.109280	2232.057190	2107.610755	2212.699923	-1318.355976				-505.000000	200.000000	0.000000	1.629990	-2.501380	9.438480	-382.235428	24.982201	-237.480604
707				900.000000	200.000000	0.000000	0.358720	0.574260	-1.694550	-74.600252	-124.647497	151.971014	299.028272	201.016811	0.000000	300.000000	200.000000	0.000000	7.630000	11.628120	2232.209778	2269.734659	2169.099924	-1373.287475				-505.000000	200.000000	0.000000	0.905550	-1.786700	9.438480	587.537873	-991.741996	-236.744417
708				900.000000	200.000000	0.000000	0.336300	0.529220	-1.651100	-128.676878	-52.841071	156.771674	299.009045	200.909723	0.000000	300.000000	200.000000	0.000000	7.507920	11.109280	2232.896424	2031.317153	2212.699923	-1354.976975	-532.683446	235.709816	0.000000	-505.000000	200.000000	0.000000	0.905550	-0.893350	21.236579	758.354331	587.901696	-705.849417
709				900.000000	200.000000	0.000000	0.459610	0.664340	-1.042800	-122.482438	-99.012455	159.179247	298.969359	200.957293	0.000000	300.000000	200.000000	0.000000	7.019600	11.017720	2231.523132	2136.220856	2299.899920	-1379.390975				-505.000000	200.000000	0.000000	0.724440	-1.072020	9.438480	-2148.800886	1405.477101	-647.260387
710				900.000000	200.000000	0.000000	0.459610	0.574260	-1.173150	-70.039552	-48.231530	163.914793	298.999077	200.973988	0.000000	300.000000	200.000000	0.000000	6.958560	10.285240	2232.438660	2174.367657	2234.499922	-1440.425974				-505.000000	200.000000	0.000000	-0.181110	-0.893350	11.011560	-1095.519700	-529.771034	-705.762484
711				900.000000	200.000000	0.000000	0.459610	0.720640	-1.955250	-60.801348	-57.636117	183.328207	299.008503	200.991414	0.000000	300.000000	200.000000	0.000000	7.416360	10.956680	2231.675720	2212.514458	2212.699923	-1379.390975				-505.000000	200.000000	0.000000	-0.543330	0.893350	16.517339	-60.438007	-380.508081	-527.805632
712				900.000000	200.000000	0.000000	0.269040	0.619300	-1.520750	-64.524388	-116.050139	140.057509	298.919959	200.974887	0.000000	300.000000	200.000000	0.000000	7.721560	10.987200	2230.378722	2174.367657	2408.899916	-1373.287475				-505.000000	200.000000	0.000000	1.267770	-0.714680	6.292320	-506.005909	2171.005955	-1116.917528
713				900.000000	200.000000	0.000000	0.414770	0.596780	-1.998700	-102.131690	-65.881137	156.753210	299.042954	200.909972	0.000000	300.000000	200.000000	0.000000	7.507920	10.682000	2232.286072	2031.317153	2136.399925	-1440.425974				-505.000000	200.000000	0.000000	0.000000	0.178670	18.876959	-1377.470544	247.225780	-293.550935
714				900.000000	200.000000	0.000000	0.347510	0.630560	-1.346950	-104.085946	-63.717498	161.673627	299.042562	200.953084	0.000000	300.000000	200.000000	0.000000	7.599480	9.735880	2231.370544	2126.684155	2136.399925	-1397.701475				-505.000000	200.000000	0.000000	1.992210	-0.893350	7.078860	-1211.650318	-790.116495	-59.751265
715				900.000000	200.000000	0.000000	0.224200	0.574260	-1.260050	-74.150110	-78.984289	173.797318	298.964120	201.030297	0.000000	300.000000	200.000000	0.000000	7.630000	10.559920	2230.760192	2298.344760	2310.799919	-1458.736474				-505.000000	200.000000	0.000000	-0.543330	2.501380	17.303879	-426.337196	679.305551	-173.815020
716				900.000000	200.000000	0.000000	0.313880	0.641820	-1.738000	-83.924736	-173.420277	188.225201	299.018104	200.948843	0.000000	300.000000	200.000000	0.000000	7.263760	10.376800	2231.294250	2117.147455	2190.899923	-1434.322474				-505.000000	200.000000	0.000000	1.267770	-1.250690	11.011560	-1001.326342	-87.162728	-941.193905
717				900.000000	200.000000	0.000000	0.313880	0.506700	-1.433850	-137.420241	-87.581647	204.967160	298.998700	200.905978	0.000000	300.000000	200.000000	0.000000	7.294280	10.010560	2231.599426	2021.780453	2234.499922	-1379.390975				-505.000000	200.000000	0.000000	1.992210	-1.429360	8.651940	-201.614420	136.380704	-471.468629
718				900.000000	200.000000	0.000000	0.381140	0.574260	-1.042800	-130.212462	-75.517181	192.912009	298.994022	200.927155	0.000000	300.000000	200.000000	0.000000	7.385840	11.017720	2232.057190	2069.463954	2245.399921	-1324.459476				-505.000000	200.000000	0.000000	1.629990	0.714680	16.517339	44.566674	681.114400	-1115.590042
719				900.000000	200.000000	0.000000	0.358720	0.698120	-1.346950	-89.242235	-33.783306	156.905524	299.057796	200.969583	0.000000	300.000000	200.000000	0.000000	7.446880	10.987200	2232.743836	2164.830956	2103.699926	-1318.355976				-505.000000	200.000000	0.000000	0.362220	-0.357340	11.011560	-252.373722	-1225.497967	-0.368093
720				900.000000	200.000000	0.000000	0.369930	0.619300	-2.215950	-125.552568	-73.964523	168.868909	298.988897	201.012850	0.000000	300.000000	200.000000	0.000000	7.355320	11.445000	2231.523132	2260.197959	2256.299921	-1342.769976				-505.000000	200.000000	0.000000	-1.811100	-1.429360	14.157719	725.354058	891.574023	-236.187969
721				900.000000	200.000000	0.000000	0.358720	0.596780	-1.477300	-93.550459	-99.519690	168.859579	298.960123	200.939716	0.000000	300.000000	200.000000	0.000000	7.294280	11.017720	2232.667542	2098.074055	2321.699919	-1336.666476				-505.000000	200.000000	0.000000	-0.181110	0.714680	10.225020	-303.384718	1326.955495	235.669115
722				900.000000	200.000000	0.000000	0.425980	0.855760	-1.260050	-102.763242	-87.293589	137.705167	298.935385	200.965642	0.000000	300.000000	200.000000	0.000000	7.691040	10.773560	2231.980896	2155.294256	2376.199917	-1385.494475				-505.000000	200.000000	0.000000	1.992210	-0.357340	10.225020	558.275368	-130.252164	-59.242591
723				900.000000	200.000000	0.000000	0.325090	0.675600	-1.911800	-110.857444	-128.126541	178.606362	298.988931	200.970080	0.000000	300.000000	200.000000	0.000000	7.568960	10.865120	2231.599426	2164.830956	2256.299921	-1342.769976				-505.000000	200.000000	0.000000	0.724440	-0.178670	11.798100	-1052.211491	1005.527800	352.237079
724				900.000000	200.000000	0.000000	0.201780	0.653080	-1.781450	-67.423943	-87.708071	188.351808	298.993747	200.974421	0.000000	300.000000	200.000000	0.000000	7.446880	11.017720	2231.446838	2174.367657	2245.399921	-1409.908474				-505.000000	200.000000	0.000000	0.362220	-1.429360	15.730799	-548.496117	360.863562	-177.617736
725				900.000000	200.000000	0.000000	0.358720	0.574260	-1.998700	-111.100124	-78.770908	173.657955	298.979477	201.042409	0.000000	300.000000	200.000000	0.000000	7.691040	10.682000	2232.286072	2326.954861	2278.099920	-1373.287475				-505.000000	200.000000	0.000000	0.543330	-0.893350	7.865400	-169.243378	-570.621190	-235.867650
726				900.000000	200.000000	0.000000	0.403560	0.540480	-1.781450	-55.978690	-131.479161	163.941445	298.989139	200.965609	0.000000	300.000000	200.000000	0.000000	7.630000	10.682000	2232.057190	2155.294256	2256.299921	-1452.632974				-505.000000	200.000000	0.000000	2.173320	-0.714680	5.505780	1115.355195	-667.012600	-705.781281
727				900.000000	200.000000	0.000000	0.414770	0.551740	-1.433850	-75.257541	-117.066147	137.434042	299.032792	200.953084	0.000000	300.000000	200.000000	0.000000	7.477400	10.559920	2231.370544	2126.684155	2158.199924	-1281.734977				-505.000000	200.000000	0.000000	-0.362220	0.714680	6.292320	-72.067330	1341.646593	-293.013284
728				900.000000	200.000000	0.000000	0.358720	0.675600	-1.477300	-62.160939	-74.189840	219.535743	299.018271	200.987141	0.000000	300.000000	200.000000	0.000000	7.630000	10.529400	2231.675720	2202.977757	2190.899923	-1367.183975				-505.000000	200.000000	0.000000	-0.724440	-0.536010	16.517339	-1999.984610	-767.259137	-411.659409
729				900.000000	200.000000	0.000000	0.414770	0.675600	-1.824900	-70.562114	-50.844861	183.332774	299.047609	200.940102	0.000000	300.000000	200.000000	0.000000	7.446880	11.567080	2231.752014	2098.074055	2125.499926	-1385.494475				-505.000000	200.000000	0.000000	1.267770	-1.608030	9.438480	-96.546816	46.900132	-882.788922
730				900.000000	200.000000	0.000000	0.358720	0.506700	-1.129700	-117.002491	-99.842958	163.956484	298.999453	200.918108	0.000000	300.000000	200.000000	0.000000	7.355320	9.766400	2233.277894	2050.390553	2234.499922	-1373.287475				-505.000000	200.000000	0.000000	-0.181110	0.000000	3.932700	-1042.029401	1067.786892	411.223179
731				900.000000	200.000000	0.000000	0.414770	0.619300	-1.651100	-153.111095	-76.336345	168.822454	299.003925	200.974021	0.000000	300.000000	200.000000	0.000000	7.324800	10.895640	2232.362366	2174.367657	2223.599922	-1306.148976				-505.000000	200.000000	0.000000	1.086660	1.072020	13.371180	-397.326383	-343.583057	-234.045980
732				900.000000	200.000000	0.000000	0.381140	0.664340	-1.651100	-98.989455	-115.479221	168.899182	299.076819	200.974387	0.000000	300.000000	200.000000	0.000000	7.172200	11.780720	2231.523132	2174.367657	2060.099928	-1330.562976				-505.000000	200.000000	0.000000	2.535540	-1.250690	1.573080	-538.817413	1170.781704	-647.574833
733				900.000000	200.000000	0.000000	0.425980	0.551740	-1.781450	-127.884547	-127.336447	166.338350	299.057345	200.987141	0.000000	300.000000	200.000000	0.000000	7.355320	10.956680	2231.675720	2202.977757	2103.699926	-1318.355976				-505.000000	200.000000	0.000000	2.716650	-0.178670	10.225020	-473.257328	1284.182055	-59.130988
734				900.000000	200.000000	0.000000	0.437190	0.641820	-1.086250	-91.290584	-11.927302	168.820171	299.013657	200.854434	0.000000	300.000000	200.000000	0.000000	7.477400	10.651480	2232.286072	1907.340050	2201.799923	-1367.183975				-505.000000	200.000000	0.000000	-0.181110	-0.536010	13.371180	-147.180272	926.259767	-1057.887961
735				900.000000	200.000000	0.000000	0.526870	0.495440	-1.607650	-65.694441	-70.861092	175.820109	299.076693	200.953149	0.000000	300.000000	200.000000	0.000000	7.477400	10.468360	2231.217956	2126.684155	2060.099928	-1385.494475				-505.000000	200.000000	0.000000	1.811100	-0.893350	6.292320	-864.265236	1077.569000	-999.642354
736				900.000000	200.000000	0.000000	0.336300	0.551740	-1.781450	-67.576594	-93.247605	164.021598	298.984012	201.000029	0.000000	300.000000	200.000000	0.000000	7.691040	10.834600	2231.523132	2231.587858	2267.199921	-1354.976975				-505.000000	200.000000	0.000000	-0.905550	-1.250690	11.011560	-538.062334	442.054879	-647.299546
737				900.000000	200.000000	0.000000	0.437190	0.529220	-1.303500	-68.008811	-118.110628	166.305793	298.920698	200.952856	0.000000	300.000000	200.000000	0.000000	7.568960	10.682000	2231.904602	2126.684155	2408.899916	-1379.390975				-505.000000	200.000000	0.000000	1.811100	0.893350	11.798100	749.896468	144.353963	-293.017592
738				900.000000	200.000000	0.000000	0.425980	0.551740	-1.346950	-103.311224	-92.278742	168.748010	298.940051	200.965840	0.000000	300.000000	200.000000	0.000000	7.416360	10.254720	2231.523132	2155.294256	2365.299917	-1458.736474				-505.000000	200.000000	0.000000	1.811100	-1.608030	12.584640	714.416890	541.317559	-1.670908
739				900.000000	200.000000	0.000000	0.381140	0.686860	-1.477300	-158.189978	-34.585336	185.787747	299.008910	200.922662	0.000000	300.000000	200.000000	0.000000	7.446880	10.804080	2232.591248	2059.927254	2212.699923	-1483.150473				-505.000000	200.000000	0.000000	-0.905550	1.072020	9.438480	-745.089005	1371.537783	-645.095294
740				900.000000	200.000000	0.000000	0.302670	0.574260	-1.520750	-62.358605	-71.841293	209.860924	299.096295	200.965906	0.000000	300.000000	200.000000	0.000000	7.111160	9.674840	2231.370544	2155.294256	2016.499929	-1245.113977				-505.000000	200.000000	0.000000	2.535540	0.714680	14.944259	-882.087188	-432.747634	-586.965598
741				900.000000	200.000000	0.000000	0.381140	0.675600	-1.738000	-38.307843	-100.200494	193.006255	299.086588	200.876094	0.000000	300.000000	200.000000	0.000000	7.141680	9.735880	2231.523132	1955.023551	2038.299929	-1403.804975				-505.000000	200.000000	0.000000	2.354430	-2.144040	17.303879	-707.431559	503.962104	-295.943542
742				900.000000	200.000000	0.000000	0.224200	0.630560	-0.999350	-67.541061	-64.028830	156.982056	298.979651	200.918359	0.000000	300.000000	200.000000	0.000000	7.294280	10.132640	2232.667542	2050.390553	2278.099920	-1342.769976				-505.000000	200.000000	0.000000	0.181110	0.893350	9.438480	-292.636319	377.793939	353.297892
743				900.000000	200.000000	0.000000	0.414770	0.596780	-1.694550	-69.652348	-147.219516	178.440151	298.974103	200.940327	0.000000	300.000000	200.000000	0.000000	7.904680	11.048240	2231.217956	2098.074055	2288.999920	-1342.769976	-500.567717	163.268139	0.000000	-505.000000	200.000000	0.000000	1.267770	0.000000	22.023119	-808.950164	-97.612698	-117.589619
744				900.000000	200.000000	0.000000	0.291460	0.641820	-1.520750	-63.597014	-162.567124	200.296728	299.081955	200.957031	0.000000	300.000000	200.000000	0.000000	7.721560	11.322920	2232.133484	2136.220856	2049.199928	-1348.873476	-454.333531	224.167457	0.000000	-505.000000	200.000000	0.000000	-0.724440	-1.429360	20.450039	494.225439	-1036.131284	233.677887
745				900.000000	200.000000	0.000000	0.526870	0.574260	-1.216600	-66.064035	-81.356708	192.761033	299.043085	200.986736	0.000000	300.000000	200.000000	0.000000	7.233240	11.017720	2232.591248	2202.977757	2136.399925	-1385.494475				-505.000000	200.000000	0.000000	3.259980	1.608030	12.584640	909.020679	-739.484231	-409.943469
746				900.000000	200.000000	0.000000	0.482030	0.664340	-1.955250	-71.160843	-78.823253	178.433301	298.969535	200.982766	0.000000	300.000000	200.000000	0.000000	7.599480	10.529400	2231.904602	2193.441057	2299.899920	-1391.597975				-505.000000	200.000000	0.000000	-0.181110	0.357340	11.798100	-1598.857535	132.332576	176.585900
747				900.000000	200.000000	0.000000	0.459610	0.698120	-1.651100	-73.475213	-98.446736	173.668623	299.057732	200.995279	0.000000	300.000000	200.000000	0.000000	7.019600	10.437840	2232.591248	2222.051158	2103.699926	-1379.390975				-505.000000	200.000000	0.000000	-0.543330	0.536010	15.730799	-545.387581	-247.191647	-469.400649
748				900.000000	200.000000	0.000000	0.414770	0.653080	-1.868350	-135.862985	-35.606543	183.311830	298.993781	200.970114	0.000000	300.000000	200.000000	0.000000	7.935200	10.956680	2231.523132	2164.830956	2245.399921	-1354.976975				-505.000000	200.000000	0.000000	1.629990	1.250690	17.303879	-386.200446	150.087944	59.800604
749				900.000000	200.000000	0.000000	0.425980	0.664340	-1.303500	-54.403509	-102.451091	144.756127	298.939906	200.948875	0.000000	300.000000	200.000000	0.000000	7.599480	10.804080	2231.217956	2117.147455	2365.299917	-1403.804975	-515.332581	178.156104	0.000000	-505.000000	200.000000	0.000000	2.173320	-0.893350	23.596199	-515.432920	243.809643	-588.462641
750				900.000000	200.000000	0.000000	0.302670	0.450400	-1.520750	-87.561811	-163.028752	171.191173	299.027840	200.931778	0.000000	300.000000	200.000000	0.000000	7.813120	10.773560	2231.217956	2079.000654	2169.099924	-1403.804975	-519.695706	174.254527	0.000000	-505.000000	200.000000	0.000000	-0.905550	-1.072020	20.450039	-526.495934	300.527755	351.519689
751				900.000000	200.000000	0.000000	0.246620	0.563000	-1.390400	-118.974672	-130.446018	193.040900	298.979512	200.974021	0.000000	300.000000	200.000000	0.000000	7.813120	9.857960	2232.362366	2174.367657	2278.099920	-1379.390975				-505.000000	200.000000	0.000000	1.086660	-1.786700	12.584640	-1381.082466	-77.696616	56.961588
752				900.000000	200.000000	0.000000	0.347510	0.551740	-1.173150	-99.110637	-38.549282	176.058285	299.028173	200.965642	0.000000	300.000000	200.000000	0.000000	7.477400	10.193680	2231.980896	2155.294256	2169.099924	-1318.355976				-505.000000	200.000000	0.000000	-1.448880	-0.357340	14.157719	442.773982	604.516077	-822.640587
753				900.000000	200.000000	0.000000	0.246620	0.551740	-1.477300	-83.343615	-94.903412	185.801448	299.028306	200.986871	0.000000	300.000000	200.000000	0.000000	7.141680	10.773560	2232.286072	2202.977757	2169.099924	-1330.562976				-505.000000	200.000000	0.000000	0.362220	-2.680050	17.303879	186.662491	1685.070783	-590.013332
754				900.000000	200.000000	0.000000	0.336300	0.551740	-1.998700	-116.048027	-77.847652	154.382958	299.038564	200.973555	0.000000	300.000000	200.000000	0.000000	6.867000	9.919000	2233.430482	2174.367657	2147.299925	-1336.666476				-505.000000	200.000000	0.000000	0.181110	-1.429360	3.146160	-781.134892	383.765351	-530.067839
755				900.000000	200.000000	0.000000	0.414770	0.506700	-1.303500	-113.162017	-96.923493	134.982495	298.959625	200.965807	0.000000	300.000000	200.000000	0.000000	7.019600	9.735880	2231.599426	2155.294256	2321.699919	-1379.390975				-505.000000	200.000000	0.000000	0.905550	-0.714680	5.505780	304.643181	735.400232	-235.727070
756				900.000000	200.000000	0.000000	0.459610	0.461660	-1.564200	-95.184199	-47.867854	173.448715	299.008842	200.952628	0.000000	300.000000	200.000000	0.000000	7.630000	11.048240	2232.438660	2126.684155	2212.699923	-1354.976975				-505.000000	200.000000	0.000000	3.441090	-0.536010	16.517339	1358.679445	571.524745	-59.528059
757				900.000000	200.000000	0.000000	0.358720	0.686860	-1.173150	-65.402683	-74.472700	185.810974	299.008639	201.038279	0.000000	300.000000	200.000000	0.000000	7.568960	11.658640	2231.980896	2317.418160	2212.699923	-1354.976975				-505.000000	200.000000	0.000000	0.724440	0.178670	7.078860	1053.721647	612.296337	235.087997
758				900.000000	200.000000	0.000000	0.470820	0.720640	-2.085600	-52.895331	-118.768159	154.400672	299.018573	200.939845	0.000000	300.000000	200.000000	0.000000	7.630000	11.078760	2232.362366	2098.074055	2190.899923	-1367.183975				-505.000000	200.000000	0.000000	-0.543330	-1.965370	17.303879	229.907778	-646.394522	-471.774459
759				900.000000	200.000000	0.000000	0.291460	0.754420	-1.433850	-42.787997	-71.460482	173.895185	298.984151	200.987073	0.000000	300.000000	200.000000	0.000000	7.538440	10.682000	2231.828308	2202.977757	2267.199921	-1306.148976				-505.000000	200.000000	0.000000	1.811100	0.714680	13.371180	44.314981	-1447.978977	235.509738
760				900.000000	200.000000	0.000000	0.325090	0.517960	-1.651100	-48.729960	-97.973172	135.085875	299.013421	200.918736	0.000000	300.000000	200.000000	0.000000	7.874160	10.437840	2231.752014	2050.390553	2201.799923	-1354.976975				-505.000000	200.000000	0.000000	2.535540	-0.536010	4.719240	662.839586	239.805947	-881.872997
761				900.000000	200.000000	0.000000	0.302670	0.506700	-1.694550	-49.238661	-66.613689	168.833872	298.993713	200.923167	0.000000	300.000000	200.000000	0.000000	7.385840	11.109280	2231.370544	2059.927254	2245.399921	-1458.736474				-505.000000	200.000000	0.000000	1.992210	-0.536010	11.011560	431.710967	1327.271490	-411.876741
762				900.000000	200.000000	0.000000	0.493240	0.608040	-1.390400	-72.894092	-120.337950	156.682387	299.057313	200.965807	0.000000	300.000000	200.000000	0.000000	7.813120	10.926160	2231.599426	2155.294256	2103.699926	-1348.873476				-505.000000	200.000000	0.000000	0.181110	0.000000	8.651940	-346.755851	378.540366	-117.502686
763				900.000000	200.000000	0.000000	0.358720	0.641820	-1.346950	-47.334836	-79.377036	159.262825	299.013488	200.965675	0.000000	300.000000	200.000000	0.000000	7.874160	10.895640	2231.904602	2155.294256	2201.799923	-1312.252476				-505.000000	200.000000	0.000000	0.905550	-1.429360	7.078860	-1359.900285	-61.512665	116.059291
764				900.000000	200.000000	0.000000	0.414770	0.585520	-1.260050	-61.624833	-51.370172	166.381379	298.930684	200.948389	0.000000	300.000000	200.000000	0.000000	7.691040	10.559920	2232.362366	2117.147455	2387.099916	-1336.666476				-505.000000	200.000000	0.000000	0.000000	0.893350	3.932700	517.635232	-136.302139	-410.360901
765				900.000000	200.000000	0.000000	0.594130	0.484180	-1.303500	-37.699317	-99.243568	161.281995	298.984117	200.944375	0.000000	300.000000	200.000000	0.000000	7.416360	10.346280	2231.752014	2107.610755	2267.199921	-1428.218974				-505.000000	200.000000	0.000000	1.448880	0.714680	6.292320	-187.883332	834.346916	-586.878666
766				900.000000	200.000000	0.000000	0.347510	0.495440	-1.564200	-142.039501	-93.911275	171.186606	298.969570	200.927187	0.000000	300.000000	200.000000	0.000000	7.355320	10.010560	2231.980896	2069.463954	2299.899920	-1312.252476				-505.000000	200.000000	0.000000	0.000000	-1.786700	8.651940	471.658948	-405.920713	-1117.833453
767				900.000000	200.000000	0.000000	0.437190	0.653080	-1.477300	-111.334676	-67.289295	176.059623	299.013623	200.888641	0.000000	300.000000	200.000000	0.000000	7.019600	11.383960	2232.209778	1983.633652	2201.799923	-1452.632974				-505.000000	200.000000	0.000000	0.543330	-2.144040	12.584640	-823.625100	220.320295	-60.822259
768				900.000000	200.000000	0.000000	0.526870	0.506700	-1.651100	-57.234708	-25.226954	161.372620	298.945080	200.961435	0.000000	300.000000	200.000000	0.000000	7.507920	9.735880	2231.828308	2145.757556	2354.399918	-1452.632974				-505.000000	200.000000	0.000000	0.724440	-1.786700	6.292320	8.206171	215.332741	-589.194520
769				900.000000	200.000000	0.000000	0.347510	0.416620	-1.824900	-73.185850	-149.394493	212.077525	298.999077	200.888550	0.000000	300.000000	200.000000	0.000000	7.446880	11.261880	2232.438660	1983.633652	2234.499922	-1367.183975				-505.000000	200.000000	0.000000	1.811100	1.250690	11.011560	424.008182	-650.319654	-116.446180
770				900.000000	200.000000	0.000000	0.403560	0.630560	-1.303500	-67.856160	-101.527835	183.302500	299.047479	200.970147	0.000000	300.000000	200.000000	0.000000	7.141680	11.139800	2231.446838	2164.830956	2125.499926	-1348.873476				-505.000000	200.000000	0.000000	1.267770	0.000000	10.225020	811.530015	-86.416302	-1351.215691
771				900.000000	200.000000	0.000000	0.325090	0.641820	-1.781450	-116.133992	-21.862398	180.984607	298.998495	200.936085	0.000000	300.000000	200.000000	0.000000	7.172200	10.804080	2231.141662	2088.537354	2234.499922	-1403.804975	-579.607153	181.191947	0.000000	-505.000000	200.000000	0.000000	0.000000	0.536010	22.809659	-429.005270	1701.763729	-234.467721
772				900.000000	200.000000	0.000000	0.369930	0.495440	-1.173150	-121.531722	-24.274628	190.440660	298.989035	200.931524	0.000000	300.000000	200.000000	0.000000	7.721560	10.773560	2231.828308	2079.000654	2256.299921	-1409.908474				-505.000000	200.000000	0.000000	-1.448880	-0.714680	2.359620	-853.768530	-312.277577	-294.282814
773				900.000000	200.000000	0.000000	0.470820	0.653080	-0.912450	-78.585249	-119.859188	176.024782	299.003585	200.952987	0.000000	300.000000	200.000000	0.000000	7.477400	10.834600	2231.599426	2126.684155	2223.599922	-1354.976975				-505.000000	200.000000	0.000000	1.086660	0.000000	16.517339	-461.942620	-81.428748	234.889462
774				900.000000	200.000000	0.000000	0.381140	0.709380	-1.868350	-65.195537	-19.023750	183.399030	299.091317	200.987377	0.000000	300.000000	200.000000	0.000000	7.233240	10.712520	2231.141662	2202.977757	2027.399929	-1391.597975				-505.000000	200.000000	0.000000	1.629990	-2.144040	16.517339	-128.414473	150.834370	56.579005
775				900.000000	200.000000	0.000000	0.291460	0.653080	-1.260050	-78.945363	-96.951966	183.439580	299.052461	200.952954	0.000000	300.000000	200.000000	0.000000	7.782600	11.048240	2231.675720	2126.684155	2114.599926	-1416.011974				-505.000000	200.000000	0.000000	-0.905550	-0.178670	11.011560	684.965614	3093.455026	-235.073508
776				900.000000	200.000000	0.000000	0.369930	0.540480	-0.999350	-107.435327	-64.964022	192.892207	298.994091	200.956998	0.000000	300.000000	200.000000	0.000000	7.843640	9.857960	2232.209778	2136.220856	2245.399921	-1458.736474				-505.000000	200.000000	0.000000	2.173320	-3.573400	9.438480	16.160649	-7.894696	-62.309121
777				900.000000	200.000000	0.000000	0.347510	0.563000	-1.173150	-62.462178	-68.945102	149.562496	299.027641	200.996096	0.000000	300.000000	200.000000	0.000000	7.568960	10.132640	2230.760192	2222.051158	2169.099924	-1385.494475				-505.000000	200.000000	0.000000	1.448880	-0.536010	9.438480	663.217125	1494.211247	-176.856880
778				900.000000	200.000000	0.000000	0.459610	0.563000	-1.868350	-115.449298	-143.838423	156.675341	299.032593	200.957555	0.000000	300.000000	200.000000	0.000000	7.538440	10.743040	2230.912780	2136.220856	2158.199924	-1409.908474				-505.000000	200.000000	0.000000	0.181110	1.608030	11.798100	1372.221764	1170.974704	118.999729
779				900.000000	200.000000	0.000000	0.235410	0.630560	-1.477300	-27.830915	-119.771634	166.609083	298.989173	200.961303	0.000000	300.000000	200.000000	0.000000	7.446880	9.857960	2232.133484	2145.757556	2256.299921	-1416.011974				-505.000000	200.000000	0.000000	0.362220	-2.144040	11.011560	-939.566948	232.772114	-941.969250
780				900.000000	200.000000	0.000000	0.291460	0.495440	-1.520750	-29.419640	-91.643545	176.063994	298.999282	200.999414	0.000000	300.000000	200.000000	0.000000	7.416360	9.919000	2232.896424	2231.587858	2234.499922	-1428.218974	-536.636977	212.911065	0.000000	-505.000000	200.000000	0.000000	-0.905550	-1.072020	22.023119	284.341925	696.744924	-177.177199
781				900.000000	200.000000	0.000000	0.448400	0.517960	-1.520750	-108.902871	-82.908424	197.609289	298.964934	200.969683	0.000000	300.000000	200.000000	0.000000	7.233240	9.369640	2232.514954	2164.830956	2310.799919	-1336.666476				-505.000000	200.000000	0.000000	1.629990	0.357340	8.651940	1875.370829	556.008657	-587.232270
782				900.000000	200.000000	0.000000	0.403560	0.630560	-1.520750	-112.307064	-101.325793	178.483180	299.066986	200.983002	0.000000	300.000000	200.000000	0.000000	7.446880	11.383960	2231.370544	2193.441057	2081.899927	-1318.355976				-505.000000	200.000000	0.000000	1.267770	1.429360	7.865400	-723.592208	1374.093058	-233.721354
783				900.000000	200.000000	0.000000	0.269040	0.551740	-1.477300	-63.240964	-65.430848	161.681620	299.081578	201.000166	0.000000	300.000000	200.000000	0.000000	7.111160	11.292400	2231.217956	2231.587858	2049.199928	-1342.769976				-505.000000	200.000000	0.000000	1.448880	-0.178670	11.798100	221.764530	563.981916	-176.517764
784				900.000000	200.000000	0.000000	0.425980	0.619300	-1.781450	-133.143487	-66.544808	197.726762	298.974804	200.943955	0.000000	300.000000	200.000000	0.000000	7.843640	10.834600	2232.743836	2107.610755	2288.999920	-1434.322474				-505.000000	200.000000	0.000000	-0.181110	0.178670	4.719240	-683.707151	-788.939637	-646.001039
785				900.000000	200.000000	0.000000	0.470820	0.585520	-1.216600	-89.723530	-68.916629	171.142631	298.989484	200.918296	0.000000	300.000000	200.000000	0.000000	7.721560	10.895640	2232.820130	2050.390553	2256.299921	-1373.287475				-505.000000	200.000000	0.000000	1.992210	1.072020	2.359620	-861.471316	-653.067929	-57.886128
786				900.000000	200.000000	0.000000	0.470820	0.619300	-1.477300	-84.582025	-38.278359	180.812687	299.071839	200.974487	0.000000	300.000000	200.000000	0.000000	7.538440	10.956680	2231.294250	2174.367657	2070.999928	-1367.183975				-505.000000	200.000000	0.000000	0.000000	1.072020	16.517339	-1323.602706	382.035067	294.737840
787				900.000000	200.000000	0.000000	0.280250	0.630560	-1.520750	-64.060701	-146.907586	183.430249	298.993644	200.995892	0.000000	300.000000	200.000000	0.000000	7.507920	10.620960	2231.217956	2222.051158	2245.399921	-1397.701475				-505.000000	200.000000	0.000000	1.629990	-1.608030	13.371180	-443.680206	153.820076	-530.353308
788				900.000000	200.000000	0.000000	0.358720	0.619300	-1.824900	-113.085850	-63.734632	185.748143	298.984290	200.974121	0.000000	300.000000	200.000000	0.000000	7.202720	10.468360	2232.133484	2174.367657	2267.199921	-1422.115474				-505.000000	200.000000	0.000000	-0.905550	1.072020	13.371180	297.569628	42.105578	236.066186
789				900.000000	200.000000	0.000000	0.235410	0.484180	-1.694550	-78.309747	-68.909892	159.243969	299.076945	200.918704	0.000000	300.000000	200.000000	0.000000	7.630000	10.285240	2231.828308	2050.390553	2060.099928	-1336.666476				-505.000000	200.000000	0.000000	0.181110	-0.357340	2.359620	-1179.593893	251.941770	-294.074098
790				900.000000	200.000000	0.000000	0.369930	0.540480	-1.738000	-80.056857	-89.606927	163.976286	299.125874	200.931428	0.000000	300.000000	200.000000	0.000000	6.897520	10.590440	2232.057190	2079.000654	1951.099932	-1422.115474				-505.000000	200.000000	0.000000	1.992210	-0.357340	8.651940	-947.458503	136.380704	-764.171775
791				900.000000	200.000000	0.000000	0.381140	0.653080	-1.781450	-55.362352	-44.434417	164.069390	298.988862	200.931683	0.000000	300.000000	200.000000	0.000000	7.416360	10.712520	2231.446838	2079.000654	2256.299921	-1300.045476				-505.000000	200.000000	0.000000	-0.181110	-0.357340	14.944259	95.388899	1057.336922	-411.533318
792				900.000000	200.000000	0.000000	0.414770	0.664340	-1.824900	-115.251633	-147.098290	149.587061	299.062358	200.910096	0.000000	300.000000	200.000000	0.000000	7.630000	9.827440	2231.980896	2031.317153	2092.799927	-1391.597975				-505.000000	200.000000	0.000000	0.543330	1.072020	16.517339	529.453325	481.728178	-351.490711
793				900.000000	200.000000	0.000000	0.493240	0.608040	-1.346950	-105.013320	-95.048509	173.550008	298.950215	200.944117	0.000000	300.000000	200.000000	0.000000	7.477400	9.491720	2232.362366	2107.610755	2343.499918	-1361.080475				-505.000000	200.000000	0.000000	1.448880	1.072020	8.651940	-281.887921	-361.022429	-704.027747
794				900.000000	200.000000	0.000000	0.437190	0.506700	-1.520750	-93.284437	-72.314856	173.513829	299.028007	200.970080	0.000000	300.000000	200.000000	0.000000	7.630000	11.078760	2231.599426	2164.830956	2169.099924	-1397.701475				-505.000000	200.000000	0.000000	-0.181110	-1.786700	18.090419	-106.665983	656.641194	-412.889780
795				900.000000	200.000000	0.000000	0.515660	0.653080	-1.346950	-54.912210	-101.037735	178.387988	299.013421	201.008473	0.000000	300.000000	200.000000	0.000000	7.294280	11.536560	2231.752014	2250.661259	2201.799923	-1440.425974				-505.000000	200.000000	0.000000	2.173320	-1.072020	5.505780	-759.323479	-932.152615	-764.864495
796				900.000000	200.000000	0.000000	0.414770	0.664340	-1.173150	-62.309527	-51.450989	168.864342	298.974454	200.991278	0.000000	300.000000	200.000000	0.000000	7.446880	10.895640	2231.980896	2212.514458	2288.999920	-1403.804975				-505.000000	200.000000	0.000000	0.362220	1.429360	18.090419	203.753809	1154.044327	-586.113502
797				900.000000	200.000000	0.000000	0.493240	0.630560	-1.433850	-51.909082	-59.505903	137.426050	298.993575	200.948940	0.000000	300.000000	200.000000	0.000000	7.630000	10.468360	2231.065368	2117.147455	2245.399921	-1422.115474				-505.000000	200.000000	0.000000	1.448880	-0.357340	10.225020	-831.516655	565.474769	-529.151914
798				900.000000	200.000000	0.000000	0.482030	0.675600	-1.216600	-61.890854	-94.708107	166.395472	298.999179	200.956802	0.000000	300.000000	200.000000	0.000000	7.141680	10.926160	2232.667542	2136.220856	2234.499922	-1428.218974				-505.000000	200.000000	0.000000	0.362220	-1.429360	11.011560	609.286363	365.342121	116.102757
799				900.000000	200.000000	0.000000	0.257830	0.675600	-1.607650	-70.337043	-80.045904	166.627743	299.062165	200.961566	0.000000	300.000000	200.000000	0.000000	7.385840	11.048240	2231.523132	2145.757556	2092.799927	-1342.769976				-505.000000	200.000000	0.000000	-0.543330	-1.250690	15.730799	-537.684795	813.368412	-823.560820
800				900.000000	200.000000	0.000000	0.448400	0.551740	-1.477300	-87.364145	-148.806442	159.086142	299.081703	200.970114	0.000000	300.000000	200.000000	0.000000	7.446880	10.529400	2231.523132	2164.830956	2049.199928	-1324.459476				-505.000000	200.000000	0.000000	3.441090	0.357340	7.865400	-1135.908144	-1011.104652	-58.680270
801				900.000000	200.000000	0.000000	0.437190	0.619300	-1.564200	-84.672053	-72.274448	180.847528	299.009011	200.931110	0.000000	300.000000	200.000000	0.000000	7.752080	10.620960	2232.820130	2079.000654	2212.699923	-1397.701475				-505.000000	200.000000	0.000000	0.181110	-0.178670	-3.146160	-11.063014	1980.576850	-117.672244
802				900.000000	200.000000	0.000000	0.291460	0.619300	-1.129700	-68.139790	-102.139161	164.130883	299.033288	200.918422	0.000000	300.000000	200.000000	0.000000	7.782600	10.346280	2232.514954	2050.390553	2158.199924	-1269.527977				-505.000000	200.000000	0.000000	0.181110	1.250690	15.730799	771.833727	-1219.017560	59.916515
803				900.000000	200.000000	0.000000	0.347510	0.585520	-1.694550	-98.259747	-119.119899	161.631740	299.081609	200.923198	0.000000	300.000000	200.000000	0.000000	7.446880	10.315760	2231.294250	2059.927254	2049.199928	-1397.701475				-505.000000	200.000000	0.000000	1.267770	-1.429360	4.719240	-781.009045	581.658720	-706.387068
804				900.000000	200.000000	0.000000	0.425980	0.517960	-1.607650	-100.951839	-36.310622	161.487614	299.135965	200.943891	0.000000	300.000000	200.000000	0.000000	7.568960	9.949520	2232.896424	2107.610755	1929.299932	-1354.976975				-505.000000	200.000000	0.000000	1.086660	-0.714680	14.157719	-1663.536696	318.520553	-411.973855
805				900.000000	200.000000	0.000000	0.313880	0.698120	-1.564200	-73.385185	-51.998632	156.951978	298.940233	200.927219	0.000000	300.000000	200.000000	0.000000	7.477400	9.949520	2231.904602	2069.463954	2365.299917	-1385.494475				-505.000000	200.000000	0.000000	3.441090	0.893350	10.225020	-292.573396	975.206178	235.548897
806				900.000000	200.000000	0.000000	0.403560	0.506700	-1.260050	-105.075943	-50.908544	154.271389	299.037841	200.910189	0.000000	300.000000	200.000000	0.000000	7.752080	11.017720	2231.752014	2031.317153	2147.299925	-1342.769976				-505.000000	200.000000	0.000000	-0.543330	1.072020	15.730799	-397.137614	-1440.321713	-527.636075
807				900.000000	200.000000	0.000000	0.392350	0.630560	-1.477300	-72.056747	-75.574724	178.494794	299.003687	200.999892	0.000000	300.000000	200.000000	0.000000	8.087800	11.414480	2231.828308	2231.587858	2223.599922	-1318.355976				-505.000000	200.000000	0.000000	0.000000	0.536010	13.371180	380.951665	-12.689249	-821.908708
808				900.000000	200.000000	0.000000	0.482030	0.461660	-1.781450	-63.245028	-94.182796	190.293109	298.974243	201.042765	0.000000	300.000000	200.000000	0.000000	7.355320	11.872280	2231.523132	2326.954861	2288.999920	-1422.115474				-505.000000	200.000000	0.000000	2.354430	0.178670	15.730799	-798.642228	505.454957	-293.739290
809				900.000000	200.000000	0.000000	0.325090	0.664340	-1.260050	-86.522737	-62.875059	178.595890	299.057410	200.931524	0.000000	300.000000	200.000000	0.000000	7.752080	11.261880	2231.828308	2079.000654	2103.699926	-1379.390975				-505.000000	200.000000	0.000000	0.543330	-1.072020	7.865400	-64.238698	-438.051183	292.659680
810				900.000000	200.000000	0.000000	0.347510	0.596780	-1.042800	-97.120847	-53.868418	161.642212	299.013758	201.012400	0.000000	300.000000	200.000000	0.000000	7.813120	10.468360	2232.514954	2260.197959	2201.799923	-1367.183975				-505.000000	200.000000	0.000000	0.362220	0.536010	4.719240	-662.084507	769.023554	-528.217192
811				900.000000	200.000000	0.000000	0.448400	0.585520	-1.520750	-81.997569	-37.314695	163.936878	299.047772	200.974121	0.000000	300.000000	200.000000	0.000000	7.263760	10.529400	2232.133484	2174.367657	2125.499926	-1397.701475				-505.000000	200.000000	0.000000	0.181110	-0.536010	8.651940	-147.557812	-947.159708	-587.964149
812				900.000000	200.000000	0.000000	0.291460	0.574260	-1.433850	-98.453348	-91.724362	166.498656	298.978604	201.030473	0.000000	300.000000	200.000000	0.000000	7.385840	10.590440	2230.378722	2298.344760	2278.099920	-1385.494475				-505.000000	200.000000	0.000000	-0.362220	-0.178670	12.584640	-820.516564	-255.164907	-528.837468
813				900.000000	200.000000	0.000000	0.269040	0.563000	-1.564200	-107.093138	-90.679880	159.282431	299.043020	200.986803	0.000000	300.000000	200.000000	0.000000	8.087800	10.743040	2232.438660	2202.977757	2136.399925	-1330.562976				-505.000000	200.000000	0.000000	1.629990	0.178670	10.225020	1053.973340	-240.904240	-352.425433
814				900.000000	200.000000	0.000000	0.392350	0.382840	-1.390400	-130.414191	-75.655541	125.251892	299.009113	200.892578	0.000000	300.000000	200.000000	0.000000	7.507920	9.857960	2233.049012	1993.170352	2212.699923	-1483.150473				-505.000000	200.000000	0.000000	1.267770	-0.714680	8.651940	-158.369133	445.356580	-353.244245
815				900.000000	200.000000	0.000000	0.392350	0.596780	-1.607650	-85.644441	-55.189618	176.053718	298.979442	200.982632	0.000000	300.000000	200.000000	0.000000	7.599480	10.743040	2232.209778	2193.441057	2278.099920	-1373.287475				-505.000000	200.000000	0.000000	-1.267770	0.000000	9.438480	-578.324931	1393.455714	-998.548256
816				900.000000	200.000000	0.000000	0.358720	0.619300	-1.303500	-68.319847	-64.219534	190.567463	298.964085	200.953378	0.000000	300.000000	200.000000	0.000000	7.141680	10.254720	2230.683898	2126.684155	2310.799919	-1367.183975				-505.000000	200.000000	0.000000	2.354430	-1.429360	4.719240	724.598979	250.764912	233.431578
817				900.000000	200.000000	0.000000	0.280250	0.563000	-1.868350	-95.346647	-55.396859	178.548098	299.009011	200.914025	0.000000	300.000000	200.000000	0.000000	7.477400	10.193680	2232.820130	2040.853853	2212.699923	-1391.597975				-505.000000	200.000000	0.000000	1.267770	-1.072020	16.517339	-990.074558	437.892316	116.369429
818				900.000000	200.000000	0.000000	0.448400	0.720640	-1.651100	-68.527309	-62.523319	152.014239	299.008706	200.905761	0.000000	300.000000	200.000000	0.000000	7.324800	9.766400	2232.133484	2021.780453	2212.699923	-1428.218974				-505.000000	200.000000	0.000000	-0.905550	1.429360	1.573080	318.248423	-79.268033	-468.523883
819				900.000000	200.000000	0.000000	0.392350	0.551740	-1.824900	-79.683199	-110.713245	149.505570	298.998940	200.939941	0.000000	300.000000	200.000000	0.000000	7.752080	11.200840	2232.133484	2098.074055	2234.499922	-1336.666476				-505.000000	200.000000	0.000000	1.811100	2.144040	11.011560	-448.463225	-252.609632	-409.318885
820				900.000000	200.000000	0.000000	0.392350	0.664340	-1.651100	-50.743092	-75.413090	178.526209	299.013421	200.974287	0.000000	300.000000	200.000000	0.000000	7.416360	10.865120	2231.752014	2174.367657	2201.799923	-1354.976975				-505.000000	200.000000	0.000000	-0.362220	0.536010	12.584640	-1124.719283	9.975108	353.002243
821				900.000000	200.000000	0.000000	0.246620	0.686860	-1.607650	-73.893886	-23.858607	142.553227	298.993644	200.944601	0.000000	300.000000	200.000000	0.000000	7.904680	11.261880	2231.217956	2107.610755	2245.399921	-1434.322474				-505.000000	200.000000	0.000000	-1.629990	1.250690	13.371180	308.380950	218.511447	-938.588275
822				900.000000	200.000000	0.000000	0.526870	0.608040	-1.129700	-40.459765	-96.635435	156.647546	298.964580	200.948648	0.000000	300.000000	200.000000	0.000000	7.294280	11.383960	2231.752014	2117.147455	2310.799919	-1446.529474				-505.000000	200.000000	0.000000	0.543330	0.536010	11.011560	-429.949118	221.813148	117.953404
823				900.000000	200.000000	0.000000	0.280250	0.619300	-1.477300	-92.623085	-60.826506	197.877738	299.023022	200.953084	0.000000	300.000000	200.000000	0.000000	8.026760	11.536560	2231.370544	2126.684155	2179.999924	-1397.701475				-505.000000	200.000000	0.000000	0.724440	-0.536010	13.371180	-378.812276	208.614903	-764.239911
824				900.000000	200.000000	0.000000	0.571710	0.596780	-1.216600	-81.218783	-42.675460	175.867901	299.033255	200.982531	0.000000	300.000000	200.000000	0.000000	7.355320	11.017720	2232.438660	2193.441057	2158.199924	-1330.562976				-505.000000	200.000000	0.000000	3.259980	-1.965370	11.011560	808.484402	-1268.271407	526.570953
825				900.000000	200.000000	0.000000	0.414770	0.551740	-1.303500	-63.060907	-66.527673	200.085205	299.008469	200.948713	0.000000	300.000000	200.000000	0.000000	7.660520	10.865120	2231.599426	2117.147455	2212.699923	-1367.183975				-505.000000	200.000000	0.000000	2.535540	-2.322710	13.371180	-255.293489	-166.114766	-531.103983
826				900.000000	200.000000	0.000000	0.369930	0.675600	-1.260050	-102.141171	-115.381270	176.150248	298.964687	200.965642	0.000000	300.000000	200.000000	0.000000	7.385840	10.376800	2231.980896	2155.294256	2310.799919	-1367.183975				-505.000000	200.000000	0.000000	1.267770	0.714680	-2.359620	43.056517	-737.323516	-528.120078
827				900.000000	200.000000	0.000000	0.526870	0.596780	-1.781450	-113.968209	-151.754977	156.637075	299.003823	200.974121	0.000000	300.000000	200.000000	0.000000	7.507920	10.468360	2232.133484	2174.367657	2223.599922	-1397.701475				-505.000000	200.000000	0.000000	1.267770	-0.893350	19.663499	-979.011543	832.616632	645.235875
828				900.000000	200.000000	0.000000	0.504450	0.641820	-1.390400	-79.544092	-151.195398	166.340829	299.023189	200.995653	0.000000	300.000000	200.000000	0.000000	7.446880	9.919000	2231.752014	2222.051158	2179.999924	-1263.424477				-505.000000	200.000000	0.000000	1.086660	-0.357340	7.865400	-1526.601436	59.351950	-352.890640
829				900.000000	200.000000	0.000000	0.437190	0.517960	-1.651100	-36.668370	-122.853330	175.933961	299.057281	200.957293	0.000000	300.000000	200.000000	0.000000	7.324800	10.041080	2231.523132	2136.220856	2103.699926	-1434.322474	-542.588299	133.472135	0.000000	-505.000000	200.000000	0.000000	1.811100	-2.322710	21.236579	-1412.824276	798.246883	-531.046028
830				900.000000	200.000000	0.000000	0.347510	0.698120	-1.303500	-81.156160	-94.153726	173.784759	299.067273	200.910065	0.000000	300.000000	200.000000	0.000000	7.538440	10.102120	2232.057190	2031.317153	2081.899927	-1397.701475				-505.000000	200.000000	0.000000	1.992210	-0.536010	5.505780	-1421.785525	-258.343613	-118.156248
831				900.000000	200.000000	0.000000	0.325090	0.563000	-1.781450	-139.482451	-52.258217	197.778925	299.008943	200.948259	0.000000	300.000000	200.000000	0.000000	7.721560	9.583280	2232.667542	2117.147455	2212.699923	-1281.734977				-505.000000	200.000000	0.000000	2.173320	0.000000	18.876959	-345.937849	-281.991827	-587.614852
832				900.000000	200.000000	0.000000	0.313880	0.585520	-1.868350	-106.480864	-71.979652	144.798960	299.037940	200.940005	0.000000	300.000000	200.000000	0.000000	8.148840	11.536560	2231.980896	2098.074055	2147.299925	-1275.631477				-505.000000	200.000000	0.000000	-0.362220	0.357340	14.944259	-672.077827	405.445851	352.832685
833				900.000000	200.000000	0.000000	0.526870	0.675600	-1.651100	-42.238345	-75.886653	173.577998	298.968759	200.979230	0.000000	300.000000	200.000000	0.000000	7.752080	11.536560	2230.226134	2183.904357	2299.899920	-1361.080475				-505.000000	200.000000	0.000000	0.000000	2.322710	14.157719	-1363.928226	649.414361	-291.516241
834				900.000000	200.000000	0.000000	0.437190	0.540480	-1.651100	-92.028419	-132.985270	190.412866	299.062326	200.974221	0.000000	300.000000	200.000000	0.000000	7.752080	11.353440	2231.904602	2174.367657	2092.799927	-1354.976975				-505.000000	200.000000	0.000000	0.181110	-0.357340	8.651940	-252.562492	113.400351	-411.562295
835				900.000000	200.000000	0.000000	0.302670	0.709380	-1.520750	-129.163907	-107.303082	176.251345	299.067401	200.986837	0.000000	300.000000	200.000000	0.000000	7.416360	10.498880	2232.362366	2202.977757	2081.899927	-1361.080475				-505.000000	200.000000	0.000000	-0.181110	1.072020	10.225020	-1903.186101	-794.164622	-292.688658
836				900.000000	200.000000	0.000000	0.190570	0.563000	-1.824900	-79.219512	-77.074095	130.447805	299.003619	200.974321	0.000000	300.000000	200.000000	0.000000	7.568960	10.620960	2231.675720	2174.367657	2223.599922	-1422.115474				-505.000000	200.000000	0.000000	-1.448880	0.000000	13.371180	-809.642319	605.262504	-176.116386
837				900.000000	200.000000	0.000000	0.392350	0.551740	-1.477300	-111.487327	-141.432333	168.782851	299.047870	201.050917	0.000000	300.000000	200.000000	0.000000	7.385840	10.956680	2232.362366	2346.028261	2125.499926	-1434.322474				-505.000000	200.000000	0.000000	0.362220	1.072020	14.944259	181.879472	229.039981	-527.708519
838				900.000000	200.000000	0.000000	0.313880	0.776940	-1.520750	-78.135424	-77.368890	157.025281	298.959625	200.978627	0.000000	300.000000	200.000000	0.000000	7.111160	10.163160	2231.599426	2183.904357	2321.699919	-1342.769976				-505.000000	200.000000	0.000000	2.173320	-0.178670	8.651940	916.408849	257.991746	-235.319818
839				900.000000	200.000000	0.000000	0.482030	0.551740	-1.346950	-83.208573	-69.257032	156.641642	299.033089	200.999790	0.000000	300.000000	200.000000	0.000000	7.752080	10.529400	2232.057190	2231.587858	2158.199924	-1440.425974				-505.000000	200.000000	0.000000	1.811100	0.536010	8.651940	33.126120	942.759713	-234.612609
840				900.000000	200.000000	0.000000	0.459610	0.506700	-1.520750	-69.161256	-68.172142	187.948563	299.013320	200.918830	0.000000	300.000000	200.000000	0.000000	7.599480	10.376800	2231.523132	2050.390553	2201.799923	-1373.287475				-505.000000	200.000000	0.000000	0.362220	-1.608030	8.651940	598.286272	-30.128622	115.933199
841				900.000000	200.000000	0.000000	0.549290	0.675600	-1.694550	-110.632373	-152.759050	180.783751	299.013185	200.995892	0.000000	300.000000	200.000000	0.000000	7.477400	10.804080	2231.217956	2222.051158	2201.799923	-1434.322474				-505.000000	200.000000	0.000000	0.000000	-0.536010	11.011560	84.262962	-1203.580036	-646.693759
842				900.000000	200.000000	0.000000	0.313880	0.563000	-1.303500	-82.699872	-47.175113	183.332578	298.984360	200.918516	0.000000	300.000000	200.000000	0.000000	7.233240	9.888480	2232.286072	2050.390553	2267.199921	-1403.804975				-505.000000	200.000000	0.000000	1.267770	2.501380	3.932700	267.489121	1112.685175	-996.377289
843				900.000000	200.000000	0.000000	0.616550	0.653080	-1.607650	-79.305477	-110.015904	163.825505	298.945116	200.922946	0.000000	300.000000	200.000000	0.000000	7.752080	10.987200	2231.904602	2059.927254	2354.399918	-1416.011974				-505.000000	200.000000	0.000000	-1.267770	0.536010	9.438480	496.453051	995.745692	59.354194
844				900.000000	200.000000	0.000000	0.403560	0.641820	-1.173150	-179.832277	-96.583091	168.855012	298.925398	200.978661	0.000000	300.000000	200.000000	0.000000	8.087800	10.987200	2231.523132	2183.904357	2397.999916	-1373.287475				-505.000000	200.000000	0.000000	1.267770	1.072020	10.225020	1108.029948	-749.266339	-351.548667
845				900.000000	200.000000	0.000000	0.313880	0.664340	-1.173150	-78.391648	-87.824098	185.836484	298.969218	201.025811	0.000000	300.000000	200.000000	0.000000	7.507920	11.658640	2231.217956	2288.808060	2299.899920	-1330.562976				-505.000000	200.000000	0.000000	0.905550	0.536010	9.438480	264.821047	68.818063	-645.748856
846				900.000000	200.000000	0.000000	0.358720	0.698120	-1.520750	-97.463352	-165.336891	168.953825	298.988931	200.970080	0.000000	300.000000	200.000000	0.000000	7.538440	11.536560	2231.599426	2164.830956	2256.299921	-1477.046973				-505.000000	200.000000	0.000000	0.181110	-1.786700	17.303879	124.903098	105.189660	-824.127448
847				900.000000	200.000000	0.000000	0.392350	0.731900	-1.955250	-72.399252	-59.932320	159.311759	299.023723	200.999380	0.000000	300.000000	200.000000	0.000000	7.874160	10.895640	2232.972718	2231.587858	2179.999924	-1422.115474				-505.000000	200.000000	0.000000	-0.543330	2.144040	6.292320	593.503253	822.325529	-644.106925
848				900.000000	200.000000	0.000000	0.257830	0.630560	-1.477300	-120.303110	-64.969220	202.730757	299.023222	200.931524	0.000000	300.000000	200.000000	0.000000	7.660520	10.254720	2231.828308	2079.000654	2179.999924	-1434.322474				-505.000000	200.000000	0.000000	2.354430	-0.893350	4.719240	757.032944	648.474934	-764.709426
849				900.000000	200.000000	0.000000	0.336300	0.585520	-1.260050	-133.994377	-124.128326	188.149615	299.062486	200.995415	0.000000	300.000000	200.000000	0.000000	7.263760	10.895640	2232.286072	2222.051158	2092.799927	-1464.839973	-539.195543	199.022660	0.000000	-505.000000	200.000000	0.000000	1.267770	-0.357340	20.450039	-19.986640	699.300198	117.047660
850				900.000000	200.000000	0.000000	0.425980	0.551740	-1.607650	-71.417067	-168.025841	216.941212	299.115835	200.983002	0.000000	300.000000	200.000000	0.000000	7.324800	10.682000	2231.370544	2193.441057	1972.899931	-1403.804975				-505.000000	200.000000	0.000000	1.267770	0.178670	7.865400	127.256555	-216.747030	-469.884653
851				900.000000	200.000000	0.000000	0.392350	0.720640	-1.738000	-56.555747	-90.530182	171.349588	298.989346	200.914150	0.000000	300.000000	200.000000	0.000000	7.691040	10.437840	2232.514954	2040.853853	2256.299921	-1342.769976				-505.000000	200.000000	0.000000	0.000000	-0.714680	1.573080	188.512564	396.217169	-705.607415
852				900.000000	200.000000	0.000000	0.358720	0.653080	-0.955900	-106.773975	-84.806682	171.321598	299.067145	200.914463	0.000000	300.000000	200.000000	0.000000	7.477400	10.010560	2231.752014	2040.853853	2081.899927	-1361.080475				-505.000000	200.000000	0.000000	2.173320	0.536010	18.876959	33.944122	-149.421820	-469.617981
853				900.000000	200.000000	0.000000	0.381140	0.563000	-1.303500	-70.638281	-100.604580	171.214596	299.081829	200.957162	0.000000	300.000000	200.000000	0.000000	7.233240	10.468360	2231.828308	2136.220856	2049.199928	-1391.597975				-505.000000	200.000000	0.000000	-0.362220	0.000000	7.865400	-462.634776	14.453667	-411.179713
854				900.000000	200.000000	0.000000	0.291460	0.720640	-1.824900	-96.851078	-76.162775	164.225130	299.165141	200.939748	0.000000	300.000000	200.000000	0.000000	7.050120	10.743040	2232.591248	2098.074055	1863.899935	-1324.459476				-505.000000	200.000000	0.000000	0.362220	-1.429360	3.932700	29.640045	-423.360085	-765.058723
855				900.000000	200.000000	0.000000	0.392350	0.675600	-1.433850	-62.115925	-45.219312	188.175321	298.989381	200.969649	0.000000	300.000000	200.000000	0.000000	7.538440	11.506040	2232.591248	2164.830956	2256.299921	-1409.908474				-505.000000	200.000000	0.000000	-0.905550	-1.429360	10.225020	-317.304575	1901.071386	-1117.421893
856				900.000000	200.000000	0.000000	0.369930	0.675600	-1.651100	-98.525768	-64.357894	159.282627	298.964403	200.944536	0.000000	300.000000	200.000000	0.000000	7.843640	9.949520	2231.370544	2107.610755	2310.799919	-1361.080475				-505.000000	200.000000	0.000000	-0.905550	-0.178670	11.011560	105.885605	-88.225150	-58.841213
857				900.000000	200.000000	0.000000	0.425980	0.653080	-1.346950	-75.014861	-61.882923	197.758177	299.032759	201.055694	0.000000	300.000000	200.000000	0.000000	7.294280	11.445000	2231.294250	2355.564961	2158.199924	-1397.701475				-505.000000	200.000000	0.000000	1.267770	0.893350	14.944259	518.516157	-488.604883	-410.462323
858				900.000000	200.000000	0.000000	0.347510	0.709380	-1.433850	-68.765925	-99.098471	181.024211	299.028339	200.952661	0.000000	300.000000	200.000000	0.000000	7.630000	11.445000	2232.362366	2126.684155	2169.099924	-1373.287475				-505.000000	200.000000	0.000000	0.543330	0.893350	6.292320	517.824001	1551.991780	-704.124861
859				900.000000	200.000000	0.000000	0.560500	0.596780	-1.607650	-81.623911	-77.311945	185.518155	299.018741	200.982397	0.000000	300.000000	200.000000	0.000000	7.080640	11.017720	2232.743836	2193.441057	2190.899923	-1354.976975				-505.000000	200.000000	0.000000	-0.905550	-2.144040	16.517339	-591.678480	967.109924	-648.147335
860				900.000000	200.000000	0.000000	0.470820	0.495440	-1.346950	-113.670718	-73.861374	149.371916	298.965146	200.948130	0.000000	300.000000	200.000000	0.000000	7.904680	11.017720	2232.972718	2117.147455	2310.799919	-1501.460973				-505.000000	200.000000	0.000000	-0.724440	-1.072020	11.011560	-527.251013	-762.034152	-118.447589
861				900.000000	200.000000	0.000000	0.403560	0.709380	-1.564200	-121.167861	-55.691655	149.640561	299.018204	200.970114	0.000000	300.000000	200.000000	0.000000	7.721560	10.987200	2231.523132	2164.830956	2190.899923	-1397.701475				-505.000000	200.000000	0.000000	1.992210	0.536010	9.438480	149.005045	135.634277	-528.347591
862				900.000000	200.000000	0.000000	0.313880	0.585520	-1.781450	-21.959701	-56.862560	166.485901	299.081798	200.923009	0.000000	300.000000	200.000000	0.000000	7.294280	11.048240	2231.752014	2059.927254	2049.199928	-1275.631477				-505.000000	200.000000	0.000000	1.629990	-0.178670	8.651940	-241.751170	2411.988759	-1116.437832
863				900.000000	200.000000	0.000000	0.313880	0.540480	-1.824900	-72.105825	-97.349911	168.853674	298.988862	200.948778	0.000000	300.000000	200.000000	0.000000	7.416360	10.376800	2231.446838	2117.147455	2256.299921	-1275.631477	-567.042381	158.341109	0.000000	-505.000000	200.000000	0.000000	1.992210	-1.250690	21.236579	-884.692338	1317.567947	-471.299071
864				900.000000	200.000000	0.000000	0.448400	0.619300	-1.781450	-109.020305	-62.402093	188.064894	299.008808	200.918485	0.000000	300.000000	200.000000	0.000000	7.782600	10.468360	2232.362366	2050.390553	2212.699923	-1434.322474				-505.000000	200.000000	0.000000	0.181110	-0.357340	11.798100	-136.494797	905.834689	-176.585900
865				900.000000	200.000000	0.000000	0.493240	0.517960	-1.433850	-88.710192	-34.176053	154.188953	299.009180	200.905328	0.000000	300.000000	200.000000	0.000000	7.416360	10.468360	2233.201600	2021.780453	2212.699923	-1367.183975				-505.000000	200.000000	0.000000	0.905550	-2.322710	2.359620	-24.542410	2064.086011	-707.205880
866				900.000000	200.000000	0.000000	0.313880	0.540480	-1.738000	-43.872085	-77.166848	166.444014	298.993437	200.987546	0.000000	300.000000	200.000000	0.000000	7.416360	10.285240	2230.760192	2202.977757	2245.399921	-1300.045476				-505.000000	200.000000	0.000000	0.724440	0.357340	8.651940	-93.501203	-52.046553	-704.648023
867				900.000000	200.000000	0.000000	0.414770	0.585520	-1.477300	-53.808843	-137.289619	163.971719	299.013421	200.923009	0.000000	300.000000	200.000000	0.000000	7.630000	10.193680	2231.752014	2059.927254	2201.799923	-1361.080475				-505.000000	200.000000	0.000000	-0.181110	-1.965370	14.944259	-696.809007	924.766914	-413.059338
868				900.000000	200.000000	0.000000	0.392350	0.731900	-1.216600	20.838184	-111.278964	159.311759	299.038038	200.922820	0.000000	300.000000	200.000000	0.000000	7.782600	11.445000	2232.209778	2059.927254	2147.299925	-1446.529474				-505.000000	200.000000	0.000000	0.000000	0.536010	8.651940	33.126120	-405.920713	-410.700017
869				900.000000	200.000000	0.000000	0.313880	0.641820	-1.824900	-43.809462	-72.020061	147.260979	299.057571	200.952726	0.000000	300.000000	200.000000	0.000000	7.630000	10.163160	2232.209778	2126.684155	2103.699926	-1403.804975				-505.000000	200.000000	0.000000	0.000000	-2.501380	7.865400	428.350738	-670.314301	-413.582500
870				900.000000	200.000000	0.000000	0.403560	0.540480	-1.738000	-88.097917	-50.464051	163.941445	299.023323	200.991245	0.000000	300.000000	200.000000	0.000000	7.355320	11.567080	2232.057190	2212.514458	2179.999924	-1324.459476				-505.000000	200.000000	0.000000	1.992210	-2.322710	14.944259	92.280363	130.409292	-413.572319
871				900.000000	200.000000	0.000000	0.291460	0.574260	-1.738000	-42.481025	-121.837322	156.860016	298.964191	200.987478	0.000000	300.000000	200.000000	0.000000	7.538440	11.597600	2230.912780	2202.977757	2310.799919	-1385.494475				-505.000000	200.000000	0.000000	0.181110	-0.893350	13.371180	-168.802916	1567.191873	-59.606377
872				900.000000	200.000000	0.000000	0.403560	0.698120	-1.477300	-37.110384	-55.772472	154.449410	298.989208	200.914275	0.000000	300.000000	200.000000	0.000000	7.294280	11.414480	2232.209778	2040.853853	2256.299921	-1452.632974				-505.000000	200.000000	0.000000	1.629990	-0.714680	2.359620	-969.584532	827.120083	-588.249617
873				900.000000	200.000000	0.000000	0.403560	0.495440	-1.564200	-113.895789	-141.813144	154.260917	298.925545	200.948616	0.000000	300.000000	200.000000	0.000000	7.446880	10.895640	2231.828308	2117.147455	2397.999916	-1403.804975				-505.000000	200.000000	0.000000	0.543330	0.000000	14.944259	-1041.148476	483.221031	58.700632
874				900.000000	200.000000	0.000000	0.347510	0.709380	-1.564200	-84.983089	-83.779335	171.385570	299.057603	200.965510	0.000000	300.000000	200.000000	0.000000	7.324800	11.017720	2232.286072	2155.294256	2103.699926	-1300.045476				-505.000000	200.000000	0.000000	2.173320	0.536010	11.798100	-82.438189	-142.703982	-410.873883
875				900.000000	200.000000	0.000000	0.302670	0.743160	-1.564200	-31.325135	-132.592523	193.150381	299.076882	200.935861	0.000000	300.000000	200.000000	0.000000	6.958560	10.468360	2231.675720	2088.537354	2060.099928	-1361.080475				-505.000000	200.000000	0.000000	1.448880	-0.357340	14.157719	211.141978	31.462608	-59.199125
876				900.000000	200.000000	0.000000	0.459610	0.630560	-1.651100	-48.113623	-93.380766	178.425112	298.974664	200.922725	0.000000	300.000000	200.000000	0.000000	7.355320	10.376800	2232.438660	2059.927254	2288.999920	-1428.218974				-505.000000	200.000000	0.000000	2.173320	0.536010	4.719240	32.811504	-931.406188	-704.594376
877				900.000000	200.000000	0.000000	0.358720	0.574260	-1.260050	-74.150110	-84.523823	149.561354	299.057506	200.918610	0.000000	300.000000	200.000000	0.000000	7.630000	10.224200	2232.057190	2050.390553	2103.699926	-1379.390975				-505.000000	200.000000	0.000000	-1.448880	2.144040	6.292320	593.503253	214.270320	-702.778580
878				900.000000	200.000000	0.000000	0.369930	0.641820	-1.086250	-87.270053	-105.410964	185.757473	299.027940	200.961599	0.000000	300.000000	200.000000	0.000000	7.538440	11.078760	2231.446838	2145.757556	2169.099924	-1428.218974				-505.000000	200.000000	0.000000	-1.629990	-1.429360	13.371180	-664.500888	881.361484	-1176.108037
879				900.000000	200.000000	0.000000	0.459610	0.641820	-1.433850	-43.404335	-98.648779	183.254904	298.988586	200.961862	0.000000	300.000000	200.000000	0.000000	7.843640	10.468360	2230.836486	2145.757556	2256.299921	-1477.046973				-505.000000	200.000000	0.000000	1.448880	-1.786700	13.371180	-1149.387539	-100.360973	-295.531982
880				900.000000	200.000000	0.000000	0.414770	0.653080	-1.433850	-107.269131	-96.802267	200.179451	299.003721	200.952856	0.000000	300.000000	200.000000	0.000000	7.385840	10.071600	2231.904602	2126.684155	2223.599922	-1464.839973				-505.000000	200.000000	0.000000	0.724440	-1.072020	18.090419	-642.500706	-1784.413765	-177.307598
881				900.000000	200.000000	0.000000	0.269040	0.664340	-1.520750	-78.751761	-75.522379	156.967017	298.915999	201.021048	0.000000	300.000000	200.000000	0.000000	7.660520	9.888480	2232.286072	2279.271359	2419.799915	-1397.701475				-505.000000	200.000000	0.000000	3.441090	-1.965370	7.078860	-581.622237	50.201833	-354.605015
882				900.000000	200.000000	0.000000	0.369930	0.608040	-1.564200	-69.053619	-18.844982	192.955038	299.052040	201.013231	0.000000	300.000000	200.000000	0.000000	7.507920	11.353440	2230.683898	2260.197959	2114.599926	-1464.839973				-505.000000	200.000000	0.000000	1.267770	-0.536010	7.078860	-495.131664	1242.269477	-470.562884
883				900.000000	200.000000	0.000000	0.280250	0.641820	-1.651100	-87.855238	-45.466962	164.163440	298.993713	201.077028	0.000000	300.000000	200.000000	0.000000	7.599480	11.628120	2231.370544	2403.248463	2245.399921	-1354.976975				-505.000000	200.000000	0.000000	-1.086660	-0.714680	17.303879	-157.676978	49.332411	-411.799989
884				900.000000	200.000000	0.000000	0.336300	0.574260	-1.433850	-106.494409	-88.504903	161.632882	298.998734	200.970047	0.000000	300.000000	200.000000	0.000000	7.691040	11.200840	2231.675720	2164.830956	2234.499922	-1495.357473				-505.000000	200.000000	0.000000	0.362220	-2.680050	6.292320	-972.378452	3021.220826	-648.757430
885				900.000000	200.000000	0.000000	0.302670	0.630560	-1.564200	-80.187836	-66.734914	166.539402	299.043020	200.922725	0.000000	300.000000	200.000000	0.000000	7.782600	10.834600	2232.438660	2059.927254	2136.399925	-1470.943473				-505.000000	200.000000	0.000000	0.000000	-2.144040	5.505780	-360.927401	657.625052	-530.731582
886				900.000000	200.000000	0.000000	0.392350	0.551740	-1.433850	-107.421782	-95.879012	176.011831	299.048162	200.943826	0.000000	300.000000	200.000000	0.000000	7.752080	10.315760	2233.049012	2107.610755	2125.499926	-1409.908474				-505.000000	200.000000	0.000000	1.992210	-0.357340	-0.786540	-137.501568	940.757865	-881.659972
887				900.000000	200.000000	0.000000	0.414770	0.574260	-1.868350	-78.800839	-60.936393	195.286828	299.047837	200.974054	0.000000	300.000000	200.000000	0.000000	7.233240	10.651480	2232.286072	2174.367657	2125.499926	-1324.459476				-505.000000	200.000000	0.000000	1.267770	-1.965370	8.651940	-697.312392	445.356580	-413.175248
888				900.000000	200.000000	0.000000	0.403560	0.563000	-1.564200	-42.764655	-101.285384	176.010689	299.008605	200.935765	0.000000	300.000000	200.000000	0.000000	7.782600	11.139800	2231.904602	2088.537354	2212.699923	-1373.287475				-505.000000	200.000000	0.000000	1.992210	0.714680	14.944259	970.968842	-267.300730	-58.225244
889				900.000000	200.000000	0.000000	0.369930	0.540480	-0.912450	-87.242648	-75.176778	171.205266	298.930502	200.931460	0.000000	300.000000	200.000000	0.000000	7.416360	10.590440	2231.980896	2079.000654	2387.099916	-1379.390975				-505.000000	200.000000	0.000000	1.086660	0.893350	11.798100	-60.815546	-607.230219	-997.888821
890				900.000000	200.000000	0.000000	0.470820	0.551740	-1.477300	-59.220434	-94.004028	178.340196	298.920882	200.986871	0.000000	300.000000	200.000000	0.000000	7.630000	10.437840	2232.286072	2202.977757	2408.899916	-1361.080475				-505.000000	200.000000	0.000000	2.173320	-0.178670	0.786540	-474.012406	1193.446061	-529.040311
891				900.000000	200.000000	0.000000	0.392350	0.641820	-1.694550	-108.002903	-95.636561	178.505265	299.052461	200.952954	0.000000	300.000000	200.000000	0.000000	7.324800	10.559920	2231.675720	2126.684155	2114.599926	-1385.494475				-505.000000	200.000000	0.000000	-1.086660	0.357340	13.371180	1180.852357	1113.624602	-645.759037
892				900.000000	200.000000	0.000000	0.414770	0.596780	-2.302850	-66.262017	-70.664248	154.343550	299.018640	200.948324	0.000000	300.000000	200.000000	0.000000	7.538440	10.743040	2232.514954	2117.147455	2190.899923	-1348.873476				-505.000000	200.000000	0.000000	1.086660	-0.536010	14.944259	200.393580	582.914142	-59.339705
893				900.000000	200.000000	0.000000	0.425980	0.585520	-1.303500	-113.936740	-82.187211	190.466366	298.994091	200.922820	0.000000	300.000000	200.000000	0.000000	7.233240	10.071600	2232.209778	2059.927254	2245.399921	-1385.494475				-505.000000	200.000000	0.000000	1.992210	1.786700	16.517339	1035.962619	-136.223575	-585.904785
894				900.000000	200.000000	0.000000	0.369930	0.630560	-1.651100	-120.483167	-130.215503	188.156661	298.979198	200.995687	0.000000	300.000000	200.000000	0.000000	7.568960	9.827440	2231.675720	2222.051158	2278.099920	-1470.943473				-505.000000	200.000000	0.000000	1.267770	0.357340	15.730799	717.777119	571.208750	-645.947391
895				900.000000	200.000000	0.000000	0.414770	0.517960	-1.433850	-80.669131	-51.208538	147.041267	299.027741	200.974620	0.000000	300.000000	200.000000	0.000000	7.446880	11.078760	2230.989074	2174.367657	2169.099924	-1281.734977				-505.000000	200.000000	0.000000	-0.181110	-0.714680	14.944259	-621.129755	924.766914	-411.872433
896				900.000000	200.000000	0.000000	0.336300	0.540480	-1.303500	-35.380883	-124.087918	149.553166	299.008876	200.931237	0.000000	300.000000	200.000000	0.000000	7.294280	11.445000	2232.514954	2079.000654	2212.699923	-1330.562976				-505.000000	200.000000	0.000000	1.992210	-1.786700	14.944259	-106.917676	395.549307	-354.319547
897				900.000000	200.000000	0.000000	0.392350	0.484180	-1.390400	-110.158889	-75.655541	166.310360	299.003619	200.961501	0.000000	300.000000	200.000000	0.000000	7.568960	11.414480	2231.675720	2145.757556	2223.599922	-1416.011974	-491.621633	146.089717	0.000000	-505.000000	200.000000	0.000000	-0.181110	0.893350	20.450039	-1102.467408	-273.588136	-586.578709
898				900.000000	200.000000	0.000000	0.358720	0.540480	-0.782100	-71.025484	-79.902346	166.397559	298.994091	200.961271	0.000000	300.000000	200.000000	0.000000	8.087800	10.926160	2232.209778	2145.757556	2245.399921	-1342.769976				-505.000000	200.000000	0.000000	1.629990	-0.893350	12.584640	1105.110182	-1303.703578	-529.675076
899				900.000000	200.000000	0.000000	0.437190	0.563000	-1.520750	-107.048124	-92.578736	188.024149	299.047739	200.986972	0.000000	300.000000	200.000000	0.000000	7.263760	10.468360	2232.057190	2202.977757	2125.499926	-1342.769976				-505.000000	200.000000	0.000000	1.992210	-2.144040	13.371180	-823.562177	529.612167	-530.890959
900				900.000000	200.000000	0.000000	0.313880	0.563000	-1.911800	-39.104238	-117.532973	185.742238	299.052493	200.970014	0.000000	300.000000	200.000000	0.000000	7.446880	10.651480	2231.752014	2164.830956	2114.599926	-1373.287475	-559.768329	196.152737	0.000000	-505.000000	200.000000	0.000000	1.629990	-1.429360	22.023119	-84.728724	1206.169444	-236.463257
901				900.000000	200.000000	0.000000	0.246620	0.720640	-1.564200	-72.457811	-74.558715	178.729544	299.037907	200.974221	0.000000	300.000000	200.000000	0.000000	7.324800	10.529400	2231.904602	2174.367657	2147.299925	-1403.804975				-505.000000	200.000000	0.000000	1.992210	-0.714680	11.011560	305.083644	-396.138605	-529.534496
902				900.000000	200.000000	0.000000	0.369930	0.698120	-1.346950	-65.119053	-89.970603	152.074590	299.033618	200.977892	0.000000	300.000000	200.000000	0.000000	7.416360	10.254720	2233.277894	2183.904357	2158.199924	-1373.287475				-505.000000	200.000000	0.000000	-0.181110	-0.893350	16.517339	-515.999229	1188.414076	-529.530188
903				900.000000	200.000000	0.000000	0.403560	0.619300	-1.564200	-80.651523	-70.889564	166.424408	299.047772	200.986938	0.000000	300.000000	200.000000	0.000000	7.507920	11.109280	2232.133484	2202.977757	2125.499926	-1409.908474				-505.000000	200.000000	0.000000	0.362220	-2.501380	19.663499	-149.785423	357.131430	-883.564267
904				900.000000	200.000000	0.000000	0.459610	0.799460	-1.651100	-13.014609	-108.578676	176.172529	299.017969	200.957522	0.000000	300.000000	200.000000	0.000000	7.355320	10.651480	2230.989074	2136.220856	2190.899923	-1379.390975	-497.084434	220.995437	0.000000	-505.000000	200.000000	0.000000	2.354430	-2.501380	20.450039	429.357510	-161.873638	-296.282657
905				900.000000	200.000000	0.000000	0.291460	0.641820	-1.303500	-99.556715	-51.317828	164.151827	298.979372	200.957064	0.000000	300.000000	200.000000	0.000000	7.691040	10.315760	2232.057190	2136.220856	2278.099920	-1391.597975				-505.000000	200.000000	0.000000	0.000000	-0.714680	8.651940	-1432.345154	522.069339	-529.375119
906				900.000000	200.000000	0.000000	0.403560	0.574260	-1.303500	-66.154064	-55.934106	156.743880	299.018640	200.935509	0.000000	300.000000	200.000000	0.000000	7.752080	10.163160	2232.514954	2088.537354	2190.899923	-1440.425974				-505.000000	200.000000	0.000000	2.354430	-0.178670	8.651940	-125.935168	379.602787	-881.519392
907				900.000000	200.000000	0.000000	0.448400	0.698120	-1.564200	-37.200413	-47.406226	166.451256	298.979233	200.978560	0.000000	300.000000	200.000000	0.000000	7.568960	9.766400	2231.752014	2183.904357	2278.099920	-1440.425974				-505.000000	200.000000	0.000000	1.811100	-1.786700	7.865400	-1149.828001	545.796118	-295.560960
908				900.000000	200.000000	0.000000	0.403560	0.540480	-1.651100	-63.884708	-91.072627	175.989746	299.042529	200.987309	0.000000	300.000000	200.000000	0.000000	7.324800	11.475520	2231.294250	2202.977757	2136.399925	-1403.804975				-505.000000	200.000000	0.000000	0.724440	-2.501380	18.090419	-34.095268	1662.406425	-648.616850
909				900.000000	200.000000	0.000000	0.425980	0.630560	-1.738000	-140.675846	-86.849096	190.508253	299.033354	200.943988	0.000000	300.000000	200.000000	0.000000	7.172200	10.987200	2232.667542	2107.610755	2158.199924	-1440.425974				-505.000000	200.000000	0.000000	3.078870	-0.357340	17.303879	-715.134344	1255.546286	58.158673
910				900.000000	200.000000	0.000000	0.269040	0.563000	-1.651100	-83.059985	-65.269214	173.740392	299.062550	200.850103	0.000000	300.000000	200.000000	0.000000	7.630000	10.926160	2232.438660	1897.803349	2092.799927	-1361.080475	-542.656561	191.384808	0.000000	-505.000000	200.000000	0.000000	-0.905550	-1.250690	22.023119	-189.733404	829.314931	-529.811349
911				900.000000	200.000000	0.000000	0.257830	0.630560	-1.173150	-99.885359	-55.120140	149.718235	299.052493	200.905916	0.000000	300.000000	200.000000	0.000000	7.385840	10.956680	2231.752014	2021.780453	2114.599926	-1354.976975				-505.000000	200.000000	0.000000	1.267770	1.608030	12.584640	1256.468685	-221.225589	-292.295894
912				900.000000	200.000000	0.000000	0.347510	0.551740	-1.651100	-103.626323	-17.840909	151.961684	299.052331	200.918893	0.000000	300.000000	200.000000	0.000000	7.416360	11.109280	2231.370544	2050.390553	2114.599926	-1354.976975				-505.000000	200.000000	0.000000	0.000000	-1.786700	4.719240	-686.815687	393.231463	-412.904269
913				900.000000	200.000000	0.000000	0.269040	0.596780	-1.738000	-73.717893	-80.386307	176.181467	299.116016	200.982800	0.000000	300.000000	200.000000	0.000000	7.263760	10.682000	2231.828308	2193.441057	1972.899931	-1342.769976				-505.000000	200.000000	0.000000	1.448880	-0.536010	14.944259	-1189.398443	428.426203	-118.112781
914				900.000000	200.000000	0.000000	0.470820	0.641820	-1.216600	-83.384566	-68.916629	154.327370	298.979616	200.952563	0.000000	300.000000	200.000000	0.000000	7.141680	10.407320	2232.591248	2126.684155	2278.099920	-1354.976975				-505.000000	200.000000	0.000000	0.000000	-0.536010	12.584640	547.652816	-542.222852	293.211820
915				900.000000	200.000000	0.000000	0.403560	0.608040	-0.999350	-100.632676	-81.546815	154.365635	298.993678	200.961665	0.000000	300.000000	200.000000	0.000000	7.568960	10.895640	2231.294250	2145.757556	2245.399921	-1342.769976				-505.000000	200.000000	0.000000	-1.086660	-0.536010	8.651940	-147.557812	852.963146	-529.118629
916				900.000000	200.000000	0.000000	0.392350	0.675600	-1.694550	-118.673434	-90.570591	154.440080	299.013353	200.999995	0.000000	300.000000	200.000000	0.000000	7.172200	10.498880	2231.599426	2231.587858	2201.799923	-1348.873476				-505.000000	200.000000	0.000000	0.181110	-0.357340	13.371180	-2221.056985	1036.911844	58.390494
917				900.000000	200.000000	0.000000	0.403560	0.833240	-1.303500	-23.325026	-50.868136	173.852352	298.994057	200.995483	0.000000	300.000000	200.000000	0.000000	7.385840	10.224200	2232.133484	2222.051158	2245.399921	-1361.080475				-505.000000	200.000000	0.000000	0.543330	-1.072020	7.865400	167.393306	224.798854	351.403779
918				900.000000	200.000000	0.000000	0.269040	0.517960	-1.303500	-96.616209	-171.977851	149.601904	299.013185	200.906133	0.000000	300.000000	200.000000	0.000000	7.568960	9.857960	2231.217956	2021.780453	2201.799923	-1306.148976				-505.000000	200.000000	0.000000	1.811100	-1.429360	15.730799	-201.048111	8.051824	-236.477745
919				900.000000	200.000000	0.000000	0.325090	0.551740	-0.999350	-123.053761	-63.117510	156.804232	299.028538	200.935381	0.000000	300.000000	200.000000	0.000000	7.965720	11.200840	2232.820130	2088.537354	2169.099924	-1348.873476				-505.000000	200.000000	0.000000	1.629990	-1.250690	9.438480	735.787840	820.402245	-530.014192
920				900.000000	200.000000	0.000000	0.302670	0.664340	-1.738000	-127.223195	-56.441340	171.390137	299.003823	201.004028	0.000000	300.000000	200.000000	0.000000	7.477400	11.078760	2232.133484	2241.124558	2223.599922	-1391.597975				-505.000000	200.000000	0.000000	2.535540	-2.322710	-0.786540	91.021899	510.170946	-531.103983
921				900.000000	200.000000	0.000000	0.358720	0.686860	-1.520750	-73.803858	-104.545251	197.859274	299.033089	200.957064	0.000000	300.000000	200.000000	0.000000	7.599480	11.383960	2232.057190	2136.220856	2158.199924	-1281.734977				-505.000000	200.000000	0.000000	2.354430	-0.536010	5.505780	83.822499	-1208.251595	-764.370311
922				900.000000	200.000000	0.000000	0.336300	0.517960	-1.651100	-72.853142	-98.434800	204.954405	299.008910	200.939748	0.000000	300.000000	200.000000	0.000000	7.538440	11.383960	2232.591248	2098.074055	2212.699923	-1385.494475				-505.000000	200.000000	0.000000	0.181110	-3.394730	6.292320	26.720278	115.639630	-708.165272
923				900.000000	200.000000	0.000000	0.549290	0.709380	-1.824900	-61.129993	-91.846185	183.224827	298.965146	200.986567	0.000000	300.000000	200.000000	0.000000	7.568960	10.956680	2232.972718	2202.977757	2310.799919	-1300.045476				-505.000000	200.000000	0.000000	0.000000	-0.357340	0.000000	-369.070649	132.570007	175.893180
924				900.000000	200.000000	0.000000	0.358720	0.506700	-1.346950	-64.960669	-130.036735	183.233765	299.033056	201.016915	0.000000	300.000000	200.000000	0.000000	7.477400	10.773560	2231.980896	2269.734659	2158.199924	-1232.906978				-505.000000	200.000000	0.000000	0.362220	-1.965370	9.438480	460.910550	366.834974	-1118.031988
925				900.000000	200.000000	0.000000	0.336300	0.664340	-1.346950	-58.469053	-124.047509	166.535976	299.091628	200.974221	0.000000	300.000000	200.000000	0.000000	7.446880	11.139800	2231.904602	2174.367657	2027.399929	-1348.873476				-505.000000	200.000000	0.000000	1.086660	-1.608030	9.438480	-1023.074832	-74.710910	-177.845249
926				900.000000	200.000000	0.000000	0.336300	0.551740	-1.303500	-83.163558	-113.955978	183.298879	299.008910	200.991007	0.000000	300.000000	200.000000	0.000000	7.507920	10.712520	2232.591248	2212.514458	2212.699923	-1385.494475				-505.000000	200.000000	0.000000	0.362220	-1.250690	10.225020	735.850763	1691.788621	-471.168672
927				900.000000	200.000000	0.000000	0.515660	0.653080	-2.085600	-103.923814	-49.691091	154.291387	298.921177	200.960975	0.000000	300.000000	200.000000	0.000000	7.721560	10.682000	2232.896424	2145.757556	2408.899916	-1409.908474				-505.000000	200.000000	0.000000	1.086660	-0.893350	11.011560	-400.623689	719.216281	116.553475
928				900.000000	200.000000	0.000000	0.470820	0.653080	-1.260050	-82.965893	-89.140101	149.518521	298.945260	200.974088	0.000000	300.000000	200.000000	0.000000	7.446880	10.346280	2232.209778	2174.367657	2354.399918	-1440.425974				-505.000000	200.000000	0.000000	1.086660	1.965370	3.932700	-575.656857	460.794104	-585.662783
929				900.000000	200.000000	0.000000	0.425980	0.596780	-1.520750	-105.657064	-46.523379	185.657518	299.042529	200.936021	0.000000	300.000000	200.000000	0.000000	7.019600	10.926160	2231.294250	2088.537354	2136.399925	-1361.080475				-505.000000	200.000000	0.000000	2.716650	-1.965370	17.303879	-696.620237	614.614180	-883.243948
930				900.000000	200.000000	0.000000	0.470820	0.574260	-1.694550	-78.620782	-144.461685	178.361140	299.056894	200.944859	0.000000	300.000000	200.000000	0.000000	7.660520	10.041080	2230.607604	2107.610755	2103.699926	-1416.011974				-505.000000	200.000000	0.000000	-1.267770	-1.608030	8.651940	1640.630289	-196.637947	-412.633290
931				900.000000	200.000000	0.000000	0.381140	0.641820	-2.259400	-104.567558	-89.583653	183.336199	298.984012	201.008576	0.000000	300.000000	200.000000	0.000000	7.355320	9.919000	2231.523132	2250.661259	2267.199921	-1458.736474				-505.000000	200.000000	0.000000	1.086660	-0.357340	6.292320	-831.831271	325.984818	-235.402443
932				900.000000	200.000000	0.000000	0.437190	0.495440	-1.173150	-105.449601	-108.099914	197.599959	298.993988	200.918642	0.000000	300.000000	200.000000	0.000000	7.507920	11.353440	2231.980896	2050.390553	2245.399921	-1354.976975				-505.000000	200.000000	0.000000	-0.181110	-0.357340	9.438480	-252.499569	-263.138166	-235.301022
933				900.000000	200.000000	0.000000	0.582920	0.608040	-1.216600	-68.693505	-78.598877	212.011661	299.023022	200.948810	0.000000	300.000000	200.000000	0.000000	7.202720	10.163160	2231.370544	2117.147455	2179.999924	-1397.701475				-505.000000	200.000000	0.000000	1.629990	-0.893350	4.719240	62.136933	559.740789	-764.651471
934				900.000000	200.000000	0.000000	0.269040	0.619300	-1.651100	-68.679961	-55.137274	159.334790	299.013556	200.944246	0.000000	300.000000	200.000000	0.000000	7.294280	11.628120	2232.057190	2107.610755	2201.799923	-1391.597975				-505.000000	200.000000	0.000000	1.448880	-2.680050	3.932700	-509.303214	1499.436232	-355.123870
935				900.000000	200.000000	0.000000	0.381140	0.585520	-1.520750	-61.894918	-75.072687	173.645200	299.003687	200.927251	0.000000	300.000000	200.000000	0.000000	7.141680	11.048240	2231.828308	2069.463954	2223.599922	-1379.390975				-505.000000	200.000000	0.000000	2.173320	-0.893350	11.011560	-168.991685	123.182459	-529.718543
936				900.000000	200.000000	0.000000	0.302670	0.619300	-1.824900	-117.106380	-56.360523	183.396551	299.052817	200.965411	0.000000	300.000000	200.000000	0.000000	7.294280	10.682000	2232.514954	2155.294256	2114.599926	-1324.459476				-505.000000	200.000000	0.000000	1.086660	-1.786700	-3.146160	239.083096	-195.338094	-119.270708
937				900.000000	200.000000	0.000000	0.526870	0.765680	-1.346950	-94.501174	-147.093092	188.119733	299.028007	200.961533	0.000000	300.000000	200.000000	0.000000	6.928040	10.804080	2231.599426	2145.757556	2169.099924	-1391.597975				-505.000000	200.000000	0.000000	0.000000	-2.501380	11.011560	-150.477578	1315.250103	-707.302994
938				900.000000	200.000000	0.000000	0.291460	0.608040	-1.824900	-105.508476	-50.832926	137.614150	299.028040	200.995687	0.000000	300.000000	200.000000	0.000000	7.660520	10.743040	2231.675720	2222.051158	2169.099924	-1409.908474				-505.000000	200.000000	0.000000	1.086660	-2.680050	7.865400	417.539417	457.061972	-120.118498
939				900.000000	200.000000	0.000000	0.291460	0.630560	-1.477300	-88.138868	-86.617983	144.864074	299.008333	200.897554	0.000000	300.000000	200.000000	0.000000	7.477400	10.407320	2231.294250	2002.707052	2212.699923	-1409.908474				-505.000000	200.000000	0.000000	0.362220	-0.357340	9.438480	326.580441	366.834974	-176.600389
940				900.000000	200.000000	0.000000	0.482030	0.630560	-1.390400	-124.233612	-84.414533	154.305284	299.021081	200.954978	0.000000	300.000000	200.000000	0.000000	7.904680	10.590440	2226.945492	2126.684155	2179.999924	-1367.183975				-505.000000	200.000000	0.000000	1.992210	-2.680050	14.944259	-1666.582309	262.979300	-296.423238
941				900.000000	200.000000	0.000000	0.369930	0.664340	-1.346950	-94.653825	-105.168513	173.730116	299.008435	200.965840	0.000000	300.000000	200.000000	0.000000	7.691040	11.231360	2231.523132	2155.294256	2212.699923	-1361.080475	-513.576719	167.146488	0.000000	-505.000000	200.000000	0.000000	0.543330	-1.786700	24.382739	-801.058609	209.123899	-177.971341
942				900.000000	200.000000	0.000000	0.392350	0.675600	-1.651100	-66.361526	-100.742939	173.717361	298.934875	200.966104	0.000000	300.000000	200.000000	0.000000	7.507920	10.773560	2230.912780	2155.294256	2376.199917	-1373.287475				-505.000000	200.000000	0.000000	0.905550	-0.714680	17.303879	537.219033	193.923806	-411.959366
943				900.000000	200.000000	0.000000	0.403560	0.540480	-0.782100	-46.902303	-127.342587	183.218726	298.989450	200.926870	0.000000	300.000000	200.000000	0.000000	7.507920	10.407320	2232.743836	2069.463954	2256.299921	-1440.425974				-505.000000	200.000000	0.000000	2.535540	-0.357340	9.438480	-1179.027584	633.037410	-529.238847
944				900.000000	200.000000	0.000000	0.336300	0.585520	-1.173150	-133.904348	-73.549444	164.053014	298.994160	200.978293	0.000000	300.000000	200.000000	0.000000	7.294280	10.682000	2232.362366	2183.904357	2245.399921	-1452.632974				-505.000000	200.000000	0.000000	0.724440	-2.322710	14.944259	208.096365	604.832072	-648.447292
945				900.000000	200.000000	0.000000	0.302670	0.439140	-1.607650	-96.156586	-31.232716	188.048322	299.033188	200.974054	0.000000	300.000000	200.000000	0.000000	7.660520	11.048240	2232.286072	2174.367657	2158.199924	-1379.390975				-505.000000	200.000000	0.000000	-0.181110	-1.608030	10.225020	19.332109	2122.375539	-882.673012
946				900.000000	200.000000	0.000000	0.437190	0.495440	-1.390400	-89.592551	-31.908322	187.961318	298.964368	200.983035	0.000000	300.000000	200.000000	0.000000	7.141680	11.139800	2231.294250	2193.441057	2310.799919	-1293.941977				-505.000000	200.000000	0.000000	1.267770	0.714680	15.730799	-1113.656268	-887.061331	-293.143684
947				900.000000	200.000000	0.000000	0.313880	0.585520	-1.390400	-93.924117	-123.083845	200.221142	299.077355	200.901212	0.000000	300.000000	200.000000	0.000000	7.141680	11.383960	2232.820130	2012.243752	2060.099928	-1324.459476				-505.000000	200.000000	0.000000	0.362220	-0.357340	11.011560	-484.005726	1160.762165	-529.064981
948				900.000000	200.000000	0.000000	0.403560	0.517960	-1.781450	-121.234547	-55.489612	151.872201	299.038630	200.905174	0.000000	300.000000	200.000000	0.000000	7.904680	11.414480	2233.583070	2021.780453	2147.299925	-1373.287475				-505.000000	200.000000	0.000000	1.629990	-0.893350	3.146160	525.275094	428.663634	-294.698682
949				900.000000	200.000000	0.000000	0.425980	0.619300	-1.346950	-132.693345	-31.487103	183.268801	299.037742	200.995755	0.000000	300.000000	200.000000	0.000000	7.355320	10.987200	2231.523132	2222.051158	2147.299925	-1385.494475				-505.000000	200.000000	0.000000	0.905550	-0.714680	4.719240	-1201.027766	338.436636	-588.191662
950				900.000000	200.000000	0.000000	0.425980	0.517960	-1.129700	-84.374562	-36.755115	166.306934	298.998974	200.969815	0.000000	300.000000	200.000000	0.000000	7.233240	11.109280	2232.209778	2164.830956	2234.499922	-1324.459476				-505.000000	200.000000	0.000000	0.362220	0.178670	2.359620	-452.263916	-156.727218	-881.020900
951				900.000000	200.000000	0.000000	0.257830	0.619300	-1.781450	-60.773943	-79.884270	166.575384	299.018439	200.931428	0.000000	300.000000	200.000000	0.000000	7.660520	10.987200	2232.057190	2079.000654	2190.899923	-1428.218974				-505.000000	200.000000	0.000000	2.354430	-2.680050	3.146160	-393.550136	517.397780	-178.964018
952				900.000000	200.000000	0.000000	0.347510	0.608040	-1.607650	-113.324466	-109.068776	166.472004	299.028339	200.905669	0.000000	300.000000	200.000000	0.000000	7.263760	10.529400	2232.362366	2021.780453	2169.099924	-1495.357473				-505.000000	200.000000	0.000000	0.724440	-0.893350	14.944259	-747.757079	-58.017964	-59.649843
953				900.000000	200.000000	0.000000	0.526870	0.574260	-1.607650	-22.243331	-30.333332	134.929190	298.983978	200.914588	0.000000	300.000000	200.000000	0.000000	7.630000	10.743040	2231.446838	2040.853853	2267.199921	-1428.218974				-505.000000	200.000000	0.000000	-0.181110	-1.429360	12.584640	493.596207	529.296172	-765.015256
954				900.000000	200.000000	0.000000	0.549290	0.563000	-2.085600	-43.304825	-116.933584	154.172772	299.013387	201.008507	0.000000	300.000000	200.000000	0.000000	7.568960	10.651480	2231.675720	2250.661259	2201.799923	-1391.597975				-505.000000	200.000000	0.000000	1.992210	-0.357340	7.865400	-831.705425	932.547174	-999.148170
955				900.000000	200.000000	0.000000	0.403560	0.574260	-1.520750	-42.255954	-126.655642	171.201841	298.959412	200.906164	0.000000	300.000000	200.000000	0.000000	7.904680	10.773560	2231.141662	2021.780453	2321.699919	-1397.701475				-505.000000	200.000000	0.000000	1.267770	-1.072020	7.865400	-295.870702	843.813029	-647.303854
956				900.000000	200.000000	0.000000	0.369930	0.551740	-1.216600	-131.319893	-79.959889	166.396418	298.984221	200.978460	0.000000	300.000000	200.000000	0.000000	7.691040	9.949520	2231.980896	2183.904357	2267.199921	-1464.839973				-505.000000	200.000000	0.000000	1.629990	-0.893350	14.944259	-1905.917098	-643.092821	-177.210484
957				900.000000	200.000000	0.000000	0.369930	0.608040	-1.694550	-53.106541	-69.383456	197.774358	299.003857	200.974088	0.000000	300.000000	200.000000	0.000000	7.568960	9.919000	2232.209778	2174.367657	2223.599922	-1361.080475				-505.000000	200.000000	0.000000	-0.724440	-1.072020	0.000000	745.844083	706.685899	-177.191688
958				900.000000	200.000000	0.000000	0.291460	0.608040	-1.781450	-105.463462	-81.269154	188.217013	299.042234	200.953410	0.000000	300.000000	200.000000	0.000000	7.172200	10.682000	2230.607604	2126.684155	2136.399925	-1379.390975				-505.000000	200.000000	0.000000	0.905550	-2.144040	11.798100	-1286.952031	66.578783	-472.059927
959				900.000000	200.000000	0.000000	0.291460	0.653080	-1.173150	-66.793744	-112.230692	185.849240	299.062358	200.940005	0.000000	300.000000	200.000000	0.000000	7.324800	11.292400	2231.980896	2098.074055	2092.799927	-1391.597975				-505.000000	200.000000	0.000000	0.543330	-2.501380	5.505780	-845.814052	-966.091933	-589.858263
960				900.000000	200.000000	0.000000	0.448400	0.619300	-1.129700	-112.365623	-144.063740	173.606934	298.974454	200.965642	0.000000	300.000000	200.000000	0.000000	7.935200	10.743040	2231.980896	2155.294256	2288.999920	-1403.804975				-505.000000	200.000000	0.000000	1.629990	-1.250690	10.225020	-1117.205267	1084.795833	-295.037797
961				900.000000	200.000000	0.000000	0.437190	0.641820	-1.390400	-99.646743	-107.897871	176.049151	299.008977	200.935413	0.000000	300.000000	200.000000	0.000000	7.630000	10.620960	2232.743836	2088.537354	2212.699923	-1318.355976				-505.000000	200.000000	0.000000	0.362220	-1.965370	5.505780	-234.300078	-1220.272982	-354.358706
962				900.000000	200.000000	0.000000	0.369930	0.619300	-1.303500	-100.484089	-84.945042	161.639928	299.018204	200.995755	0.000000	300.000000	200.000000	0.000000	7.568960	10.926160	2231.523132	2222.051158	2190.899923	-1336.666476				-505.000000	200.000000	0.000000	1.267770	-0.893350	2.359620	-980.395854	-78.952038	-235.925605
963				900.000000	200.000000	0.000000	0.459610	0.686860	-1.564200	-61.787281	-139.055313	192.935432	299.037742	201.000029	0.000000	300.000000	200.000000	0.000000	7.507920	11.109280	2231.523132	2231.587858	2147.299925	-1348.873476				-505.000000	200.000000	0.000000	0.000000	-1.786700	11.011560	-802.128303	387.260052	-236.671973
964				900.000000	200.000000	0.000000	0.482030	0.630560	-1.086250	-99.795331	-44.169633	185.630865	298.964687	200.974187	0.000000	300.000000	200.000000	0.000000	7.538440	10.559920	2231.980896	2174.367657	2310.799919	-1336.666476				-505.000000	200.000000	0.000000	0.724440	-1.250690	-1.573080	503.274912	222.797006	-764.918143
965				900.000000	200.000000	0.000000	0.482030	0.574260	-1.260050	-46.006399	-74.403819	187.988167	298.954276	200.953410	0.000000	300.000000	200.000000	0.000000	7.080640	10.346280	2230.607604	2126.684155	2332.599918	-1385.494475				-505.000000	200.000000	0.000000	-0.181110	-1.250690	10.225020	-538.125258	-396.454600	-294.892909
966				900.000000	200.000000	0.000000	0.459610	0.675600	-1.260050	-53.894808	-144.404142	166.418699	299.018640	200.995313	0.000000	300.000000	200.000000	0.000000	7.721560	10.468360	2232.514954	2222.051158	2190.899923	-1397.701475				-505.000000	200.000000	0.000000	0.543330	-0.536010	9.438480	-1189.838905	1549.006074	-176.784436
967				900.000000	200.000000	0.000000	0.381140	0.765680	-1.607650	-34.463306	-130.717540	168.993428	299.067751	200.986466	0.000000	300.000000	200.000000	0.000000	7.507920	10.071600	2233.201600	2202.977757	2081.899927	-1318.355976				-505.000000	200.000000	0.000000	0.543330	0.000000	6.292320	579.583395	1154.281758	-646.228552
968				900.000000	200.000000	0.000000	0.392350	0.585520	-1.477300	-102.055206	-105.970543	149.536985	299.018305	200.965741	0.000000	300.000000	200.000000	0.000000	7.477400	10.132640	2231.752014	2155.294256	2190.899923	-1379.390975				-505.000000	200.000000	0.000000	0.181110	-2.501380	16.517339	-381.669120	105.936087	-61.132397
969				900.000000	200.000000	0.000000	0.257830	0.563000	-1.173150	-110.708541	-90.581929	152.065064	299.003789	200.952791	0.000000	300.000000	200.000000	0.000000	7.660520	9.583280	2232.057190	2126.684155	2223.599922	-1422.115474				-505.000000	200.000000	0.000000	1.086660	-1.429360	-0.786540	-549.817504	862.982685	-118.931593
970				900.000000	200.000000	0.000000	0.381140	0.484180	-1.433850	-82.060192	-90.351414	195.237895	298.959696	200.978560	0.000000	300.000000	200.000000	0.000000	7.568960	9.705360	2231.752014	2183.904357	2321.699919	-1416.011974				-505.000000	200.000000	0.000000	0.905550	-3.037390	7.865400	511.732775	-194.829099	-179.187223
971				900.000000	200.000000	0.000000	0.336300	0.551740	-1.564200	-111.577355	-103.581587	185.708539	299.042692	200.910221	0.000000	300.000000	200.000000	0.000000	7.080640	11.811240	2231.675720	2031.317153	2136.399925	-1354.976975				-505.000000	200.000000	0.000000	1.811100	-1.429360	10.225020	-85.672572	-251.863206	-706.430535
972				900.000000	200.000000	0.000000	0.459610	0.574260	-1.607650	-58.428103	-68.091325	185.601734	299.037545	200.919019	0.000000	300.000000	200.000000	0.000000	7.050120	11.048240	2231.065368	2050.390553	2147.299925	-1330.562976				-505.000000	200.000000	0.000000	1.086660	-0.893350	4.719240	872.848946	194.907663	-235.911117
973				900.000000	200.000000	0.000000	0.538080	0.574260	-1.260050	-86.211701	-122.305687	185.520439	299.043183	200.901212	0.000000	300.000000	200.000000	0.000000	7.660520	11.170320	2232.820130	2012.243752	2136.399925	-1367.183975				-505.000000	200.000000	0.000000	1.086660	-1.608030	6.292320	19.017493	856.264847	-471.565743
974				900.000000	200.000000	0.000000	0.358720	0.517960	-1.433850	-108.812843	-89.428158	142.280015	299.018339	200.931524	0.000000	300.000000	200.000000	0.000000	7.416360	11.048240	2231.828308	2079.000654	2190.899923	-1354.976975				-505.000000	200.000000	0.000000	0.724440	-1.250690	4.719240	619.594299	84.255587	-764.918143
975				900.000000	200.000000	0.000000	0.459610	0.517960	-1.607650	-52.705476	-83.289235	171.091414	299.047512	200.940198	0.000000	300.000000	200.000000	0.000000	6.958560	11.139800	2231.523132	2098.074055	2125.499926	-1379.390975				-505.000000	200.000000	0.000000	1.267770	-1.429360	12.584640	-1127.827819	1502.184507	-588.898871
976				900.000000	200.000000	0.000000	0.414770	0.765680	-1.738000	-70.783121	-45.859709	166.548928	298.950072	200.935701	0.000000	300.000000	200.000000	0.000000	7.263760	11.292400	2232.057190	2088.537354	2343.499918	-1434.322474				-505.000000	200.000000	0.000000	0.362220	-2.144040	9.438480	218.467224	366.834974	-1118.201546
977				900.000000	200.000000	0.000000	0.437190	0.608040	-1.607650	-73.119163	-138.091649	178.427396	298.964757	200.969848	0.000000	300.000000	200.000000	0.000000	7.507920	10.590440	2232.133484	2164.830956	2310.799919	-1361.080475				-505.000000	200.000000	0.000000	0.724440	-1.786700	0.786540	-918.762306	883.407763	-647.938619
978				900.000000	200.000000	0.000000	0.358720	0.540480	-1.781450	-84.122401	-13.115341	161.578239	298.920808	200.961303	0.000000	300.000000	200.000000	0.000000	7.477400	10.682000	2232.133484	2145.757556	2408.899916	-1391.597975				-505.000000	200.000000	0.000000	-0.543330	-1.429360	11.798100	-1359.522746	-773.739544	-60.057095
979				900.000000	200.000000	0.000000	0.403560	0.596780	-1.303500	-113.473053	-121.791715	151.945504	298.971712	201.006781	0.000000	300.000000	200.000000	0.000000	7.813120	10.590440	2226.029964	2241.124558	2288.999920	-1275.631477				-505.000000	200.000000	0.000000	0.000000	-1.786700	10.225020	471.784795	122.866464	409.513112
980				900.000000	200.000000	0.000000	0.201780	0.574260	-1.564200	-50.342028	-47.382354	176.230205	299.008096	201.013196	0.000000	300.000000	200.000000	0.000000	7.446880	10.315760	2230.760192	2260.197959	2212.699923	-1409.908474				-505.000000	200.000000	0.000000	0.724440	0.536010	8.651940	380.574126	-184.616560	-469.502071
981				900.000000	200.000000	0.000000	0.425980	0.641820	-1.607650	-75.748633	-117.366141	178.470425	298.965111	200.973788	0.000000	300.000000	200.000000	0.000000	7.507920	9.705360	2232.896424	2174.367657	2310.799919	-1373.287475				-505.000000	200.000000	0.000000	-0.905550	-3.752070	3.932700	-805.803148	979.052746	-414.696961
982				900.000000	200.000000	0.000000	0.482030	0.574260	-1.868350	-123.026672	-104.233919	151.843265	299.091783	200.927060	0.000000	300.000000	200.000000	0.000000	7.355320	11.170320	2232.286072	2069.463954	2027.399929	-1422.115474				-505.000000	200.000000	0.000000	2.897760	-1.786700	7.078860	-1265.706927	83.078729	-648.112484
983				900.000000	200.000000	0.000000	0.325090	0.574260	-1.564200	-82.506270	-108.185929	183.331436	299.018607	200.961172	0.000000	300.000000	200.000000	0.000000	7.538440	10.254720	2232.438660	2145.757556	2190.899923	-1367.183975				-505.000000	200.000000	0.000000	2.173320	-1.786700	6.292320	-455.057837	-4.908990	-883.030924
984				900.000000	200.000000	0.000000	0.425980	0.821980	-1.651100	-44.251477	-86.929913	185.866954	299.042463	200.966005	0.000000	300.000000	200.000000	0.000000	7.141680	11.353440	2231.141662	2155.294256	2136.399925	-1348.873476				-505.000000	200.000000	0.000000	1.629990	-1.429360	11.798100	493.533284	155.312929	-882.648342
985				900.000000	200.000000	0.000000	0.336300	0.574260	-1.607650	-74.510224	-78.211329	173.681182	298.955062	200.956966	0.000000	300.000000	200.000000	0.000000	7.599480	10.926160	2232.286072	2136.220856	2332.599918	-1367.183975				-505.000000	200.000000	0.000000	0.362220	-1.965370	14.944259	-1275.889016	229.039981	-530.591002
986				900.000000	200.000000	0.000000	0.403560	0.608040	-1.955250	-117.705109	-70.525888	142.317335	299.018137	200.961632	0.000000	300.000000	200.000000	0.000000	7.721560	11.506040	2231.370544	2145.757556	2190.899923	-1354.976975				-505.000000	200.000000	0.000000	-1.629990	-1.965370	15.730799	-349.298078	83.702161	-412.943428
987				900.000000	200.000000	0.000000	0.470820	0.664340	-1.694550	-95.013939	-53.274226	147.119333	299.032990	200.961435	0.000000	300.000000	200.000000	0.000000	7.324800	11.170320	2231.828308	2145.757556	2158.199924	-1422.115474				-505.000000	200.000000	0.000000	1.267770	-1.965370	13.371180	-812.750855	-619.682037	-824.383939
988				900.000000	200.000000	0.000000	0.504450	0.731900	-2.259400	-56.632231	-59.199769	171.243924	299.096110	200.974654	0.000000	300.000000	200.000000	0.000000	7.477400	11.628120	2230.912780	2174.367657	2016.499929	-1287.838477				-505.000000	200.000000	0.000000	0.905550	-0.714680	14.157719	536.967340	-598.510532	-529.447563
989				900.000000	200.000000	0.000000	0.291460	0.720640	-1.738000	-36.453096	-147.167171	166.634790	298.949641	200.893341	0.000000	300.000000	200.000000	0.000000	7.416360	10.651480	2231.141662	1993.170352	2343.499918	-1361.080475				-505.000000	200.000000	0.000000	3.078870	0.178670	14.157719	-682.952072	-1392.868155	-411.285442
990				900.000000	200.000000	0.000000	0.437190	0.506700	-0.999350	-56.559495	-72.799758	161.465529	299.028139	200.969948	0.000000	300.000000	200.000000	0.000000	7.782600	10.407320	2231.904602	2164.830956	2169.099924	-1422.115474				-505.000000	200.000000	0.000000	-0.543330	1.429360	18.876959	203.816732	14.962662	-527.296959
991				900.000000	200.000000	0.000000	0.280250	0.641820	-1.911800	-140.392216	-85.752270	195.489022	298.993609	201.038669	0.000000	300.000000	200.000000	0.000000	7.507920	10.743040	2231.141662	2317.418160	2245.399921	-1367.183975				-505.000000	200.000000	0.000000	-0.724440	-2.144040	11.011560	913.489082	696.235928	-413.185429
992				900.000000	200.000000	0.000000	0.381140	0.619300	-1.520750	-36.380676	-70.006717	178.495935	299.057281	200.923104	0.000000	300.000000	200.000000	0.000000	7.599480	10.102120	2231.523132	2059.927254	2103.699926	-1330.562976				-505.000000	200.000000	0.000000	1.086660	-1.072020	11.798100	-758.820093	453.329840	-941.009858
993				900.000000	200.000000	0.000000	0.425980	0.574260	-1.738000	-102.788978	-91.915066	180.817254	299.042594	200.978694	0.000000	300.000000	200.000000	0.000000	7.691040	10.651480	2231.446838	2183.904357	2136.399925	-1361.080475				-505.000000	200.000000	0.000000	0.181110	-0.178670	7.078860	1263.731008	1573.163285	-587.625033
994				900.000000	200.000000	0.000000	0.313880	0.495440	-1.173150	-109.470131	-87.824098	168.811787	298.998495	200.901890	0.000000	300.000000	200.000000	0.000000	7.568960	9.705360	2231.141662	2012.243752	2234.499922	-1458.736474				-505.000000	200.000000	0.000000	0.362220	-0.357340	7.078860	-252.688338	1297.064304	-411.576784
995				900.000000	200.000000	0.000000	0.302670	0.596780	-1.346950	-105.477007	-92.266806	147.230705	299.008672	200.939973	0.000000	300.000000	200.000000	0.000000	7.294280	9.705360	2232.057190	2098.074055	2212.699923	-1361.080475				-505.000000	200.000000	0.000000	0.905550	-3.216060	3.146160	-1236.696114	605.069504	-414.333176
996				900.000000	200.000000	0.000000	0.392350	0.506700	-1.564200	-101.370512	-80.559877	144.644362	298.988689	200.957489	0.000000	300.000000	200.000000	0.000000	7.324800	11.475520	2231.065368	2136.220856	2256.299921	-1367.183975				-505.000000	200.000000	0.000000	1.629990	-1.786700	14.944259	-570.181683	-510.522813	-236.802372
997				900.000000	200.000000	0.000000	0.358720	0.585520	-1.173150	-65.555334	-125.132399	156.800806	298.949425	200.902075	0.000000	300.000000	200.000000	0.000000	7.599480	11.261880	2230.683898	2012.243752	2343.499918	-1342.769976				-505.000000	200.000000	0.000000	0.362220	-2.680050	7.078860	185.844490	-558.915798	-824.989726
998				900.000000	200.000000	0.000000	0.381140	0.484180	-1.564200	-94.256825	-105.428098	149.454353	299.008943	200.982431	0.000000	300.000000	200.000000	0.000000	7.385840	11.109280	2232.667542	2193.441057	2212.699923	-1348.873476				-505.000000	200.000000	0.000000	0.905550	-1.429360	7.865400	-664.941351	1263.440982	-765.102189
999				900.000000	200.000000	0.000000	0.425980	0.596780	-1.477300	-141.796821	-87.091547	183.247858	299.028704	201.012089	0.000000	300.000000	200.000000	0.000000	7.507920	11.445000	2233.201600	2260.197959	2169.099924	-1391.597975				-505.000000	200.000000	0.000000	1.267770	-1.786700	7.865400	703.228029	-481.887045	-647.982085
1000				900.000000	200.000000	0.000000	0.291460	0.754420	-1.564200	-79.107811	-76.405226	169.075865	299.013421	201.008473	0.000000	300.000000	200.000000	0.000000	7.477400	11.170320	2231.752014	2250.661259	2201.799923	-1403.804975				-505.000000	200.000000	0.000000	0.362220	0.714680	4.719240	-419.641182	-26.396490	-645.535832
1001				900.000000	200.000000	0.000000	0.414770	0.563000	-1.955250	-59.251903	-126.713185	171.179755	299.028040	200.995687	0.000000	300.000000	200.000000	0.000000	7.324800	10.987200	2231.675720	2222.051158	2169.099924	-1428.218974				-505.000000	200.000000	0.000000	0.000000	-1.608030	7.078860	-559.999594	921.272213	-1058.919796
1002				900.000000	200.000000	0.000000	0.325090	0.563000	-1.564200	-107.093138	-47.394290	190.549945	298.940124	200.918767	0.000000	300.000000	200.000000	0.000000	7.416360	10.651480	2231.675720	2050.390553	2365.299917	-1373.287475				-505.000000	200.000000	0.000000	-0.362220	-2.144040	11.011560	-2445.174973	939.458012	-765.678999
1003				900.000000	200.000000	0.000000	0.459610	0.450400	-1.390400	-99.488359	-113.887097	175.847903	298.998940	200.914306	0.000000	300.000000	200.000000	0.000000	7.813120	10.651480	2232.133484	2040.853853	2234.499922	-1428.218974				-505.000000	200.000000	0.000000	0.000000	1.429360	10.225020	-491.771435	-9.703544	-292.364031
1004				900.000000	200.000000	0.000000	0.414770	0.585520	-0.999350	-65.375278	-76.942473	166.381379	298.973998	200.957522	0.000000	300.000000	200.000000	0.000000	7.599480	10.773560	2230.989074	2136.220856	2288.999920	-1239.010478				-505.000000	200.000000	0.000000	-0.724440	-0.178670	7.078860	-473.509020	699.968061	-117.599800
1005				900.000000	200.000000	0.000000	0.257830	0.517960	-1.998700	-65.172195	-84.748198	164.071478	299.028073	200.991380	0.000000	300.000000	200.000000	0.000000	6.928040	10.468360	2231.752014	2212.514458	2169.099924	-1452.632974				-505.000000	200.000000	0.000000	0.724440	-2.322710	3.146160	902.048528	-179.391575	-765.935490
1006				900.000000	200.000000	0.000000	0.280250	0.484180	-1.303500	-93.986740	-152.175599	171.245816	299.003823	200.944214	0.000000	300.000000	200.000000	0.000000	7.050120	9.705360	2232.133484	2107.610755	2223.599922	-1361.080475				-505.000000	200.000000	0.000000	-0.362220	-0.178670	1.573080	1263.290546	20.425078	293.579913
1007				900.000000	200.000000	0.000000	0.302670	0.563000	-1.086250	-66.392680	-67.179408	185.753852	298.979477	200.909972	0.000000	300.000000	200.000000	0.000000	7.385840	11.109280	2232.286072	2031.317153	2278.099920	-1373.287475				-505.000000	200.000000	0.000000	3.622200	-1.608030	7.078860	134.896418	834.662911	-413.024487
1008				900.000000	200.000000	0.000000	0.403560	0.574260	-1.173150	-86.121672	-61.121301	188.069462	299.023289	200.944278	0.000000	300.000000	200.000000	0.000000	7.507920	10.315760	2231.980896	2107.610755	2179.999924	-1336.666476				-505.000000	200.000000	0.000000	3.259980	0.357340	12.584640	22.629414	851.355857	-528.618571
1009				900.000000	200.000000	0.000000	0.358720	0.563000	-1.868350	-115.449298	-134.617803	168.828163	299.067273	200.957064	0.000000	300.000000	200.000000	0.000000	7.233240	10.804080	2232.057190	2136.220856	2081.899927	-1318.355976				-505.000000	200.000000	0.000000	0.000000	-1.965370	8.651940	-234.048385	787.209353	-1587.955800
1010				900.000000	200.000000	0.000000	0.482030	0.540480	-1.651100	-108.110540	-94.304022	168.679470	298.999042	200.931301	0.000000	300.000000	200.000000	0.000000	7.965720	11.628120	2232.362366	2079.000654	2234.499922	-1409.908474				-505.000000	200.000000	0.000000	0.000000	-1.786700	3.932700	-2076.670633	1056.827926	-765.368861
1011				900.000000	200.000000	0.000000	0.291460	0.517960	-1.520750	-96.841281	-137.237274	183.313918	298.974594	200.978326	0.000000	300.000000	200.000000	0.000000	7.568960	11.261880	2232.286072	2183.904357	2288.999920	-1416.011974				-505.000000	200.000000	0.000000	0.543330	1.786700	8.651940	340.437375	91.482420	-115.836085
1012				900.000000	200.000000	0.000000	0.425980	0.743160	-1.303500	-23.013990	-112.583031	142.419769	299.042627	200.948745	0.000000	300.000000	200.000000	0.000000	7.691040	11.597600	2231.523132	2117.147455	2136.399925	-1416.011974				-505.000000	200.000000	0.000000	1.448880	-1.250690	-0.786540	-770.638186	1106.204769	-823.720197
1013				900.000000	200.000000	0.000000	0.482030	0.630560	-1.390400	-67.946188	-124.942293	200.088826	299.018238	200.961533	0.000000	300.000000	200.000000	0.000000	7.630000	10.651480	2231.599426	2145.757556	2190.899923	-1483.150473				-505.000000	200.000000	0.000000	0.905550	-0.357340	8.651940	94.885514	334.704504	-822.828941
1014				900.000000	200.000000	0.000000	0.493240	0.484180	-0.999350	-77.589519	-120.701627	173.434818	298.945152	200.910096	0.000000	300.000000	200.000000	0.000000	7.599480	10.559920	2231.980896	2031.317153	2354.399918	-1416.011974				-505.000000	200.000000	0.000000	0.905550	0.178670	9.438480	1169.726419	599.098092	-881.064366
1015				900.000000	200.000000	0.000000	0.425980	0.461660	-1.303500	-86.873053	-102.451091	183.122196	298.979721	200.931110	0.000000	300.000000	200.000000	0.000000	7.141680	10.407320	2232.820130	2079.000654	2278.099920	-1464.839973				-505.000000	200.000000	0.000000	-0.362220	-1.072020	5.505780	-411.875473	281.832961	-1117.126244
1016				900.000000	200.000000	0.000000	0.246620	0.664340	-1.260050	-98.584327	-74.841575	176.267525	298.988897	200.957293	0.000000	300.000000	200.000000	0.000000	7.324800	10.346280	2231.523132	2136.220856	2256.299921	-1348.873476				-505.000000	200.000000	0.000000	-1.629990	-0.714680	13.371180	-389.623598	1013.931491	175.684464
1017				900.000000	200.000000	0.000000	0.313880	0.731900	-0.999350	-51.306289	-128.513492	219.634557	299.165141	200.982464	0.000000	300.000000	200.000000	0.000000	7.416360	10.834600	2232.591248	2193.441057	1863.899935	-1348.873476				-505.000000	200.000000	0.000000	0.905550	-0.357340	14.944259	790.284911	-1262.106996	-764.084842
1018				900.000000	200.000000	0.000000	0.358720	0.596780	-1.433850	-89.484914	-69.164279	185.727199	299.072188	200.922851	0.000000	300.000000	200.000000	0.000000	7.691040	9.827440	2232.133484	2059.927254	2070.999928	-1336.666476				-505.000000	200.000000	0.000000	-0.905550	-3.394730	14.944259	-667.483578	703.462762	-766.822437
1019				900.000000	200.000000	0.000000	0.381140	0.641820	-1.173150	-115.503793	-90.593865	161.649258	298.979546	200.888550	0.000000	300.000000	200.000000	0.000000	7.477400	10.010560	2232.438660	1983.633652	2278.099920	-1373.287475				-505.000000	200.000000	0.000000	-0.181110	-1.072020	0.786540	-528.069014	1335.912612	-353.467450
1020				900.000000	200.000000	0.000000	0.325090	0.641820	-1.346950	-87.540139	-52.662302	180.984607	298.998940	200.952759	0.000000	300.000000	200.000000	0.000000	7.660520	9.949520	2232.133484	2126.684155	2234.499922	-1379.390975				-505.000000	200.000000	0.000000	-0.181110	-1.429360	7.078860	-549.188272	1197.371193	-60.086073
1021				900.000000	200.000000	0.000000	0.403560	0.698120	-1.738000	-81.606302	-111.255690	164.088050	299.018305	200.931555	0.000000	300.000000	200.000000	0.000000	7.172200	11.383960	2231.752014	2079.000654	2190.899923	-1257.320977				-505.000000	200.000000	0.000000	-0.362220	-1.429360	7.078860	724.787749	-647.649944	-1117.465360
1022				900.000000	200.000000	0.000000	0.403560	0.653080	-1.433850	-103.248601	-76.076760	183.323444	299.047577	200.987141	0.000000	300.000000	200.000000	0.000000	7.416360	10.987200	2231.675720	2202.977757	2125.499926	-1397.701475				-505.000000	200.000000	0.000000	0.905550	-0.178670	12.584640	569.275459	463.542379	-646.427087
1023				900.000000	200.000000	0.000000	0.392350	0.675600	-1.260050	-94.100110	-60.578856	154.440080	298.998837	200.901581	0.000000	300.000000	200.000000	0.000000	7.568960	11.200840	2231.904602	2012.243752	2234.499922	-1434.322474				-505.000000	200.000000	0.000000	1.267770	-1.965370	1.573080	576.097320	186.934403	-178.198854
1024				900.000000	200.000000	0.000000	0.448400	0.709380	-1.173150	-52.413719	-22.440053	178.510028	298.984047	200.987174	0.000000	300.000000	200.000000	0.000000	7.446880	10.498880	2231.599426	2202.977757	2267.199921	-1367.183975				-505.000000	200.000000	0.000000	1.629990	1.072020	8.651940	528.824093	423.438649	-175.345348
1025				900.000000	200.000000	0.000000	0.594130	0.439140	-1.477300	-92.001013	-149.741633	161.240108	299.110676	201.008956	0.000000	300.000000	200.000000	0.000000	7.477400	10.743040	2230.683898	2250.661259	1983.799931	-1397.701475				-505.000000	200.000000	0.000000	2.354430	-1.608030	10.225020	-96.483893	908.389964	-530.411263
1026				900.000000	200.000000	0.000000	0.392350	0.596780	-1.346950	-65.271704	-90.893859	183.282698	299.067114	200.957227	0.000000	300.000000	200.000000	0.000000	7.233240	11.048240	2231.675720	2136.220856	2081.899927	-1318.355976				-505.000000	200.000000	0.000000	0.543330	-0.178670	11.798100	-9.867474	-44.073293	-528.909912
1027				900.000000	200.000000	0.000000	0.313880	0.529220	-2.129050	-125.151504	-122.396901	168.843202	298.901275	200.952759	0.000000	300.000000	200.000000	0.000000	7.660520	11.017720	2232.133484	2126.684155	2452.499914	-1373.287475				-505.000000	200.000000	0.000000	0.362220	-1.250690	10.225020	272.586756	1161.508591	-706.145066
1028				900.000000	200.000000	0.000000	0.347510	0.495440	-1.998700	-130.428052	-17.517641	144.680345	299.003857	200.892914	0.000000	300.000000	200.000000	0.000000	7.874160	10.651480	2232.209778	1993.170352	2223.599922	-1342.769976				-505.000000	200.000000	0.000000	-0.181110	-1.250690	4.719240	503.778297	139.050414	57.571683
1029				900.000000	200.000000	0.000000	0.313880	0.517960	-1.607650	-117.033960	-77.288073	173.652050	298.993609	201.004474	0.000000	300.000000	200.000000	0.000000	7.691040	10.926160	2231.141662	2241.124558	2245.399921	-1348.873476				-505.000000	200.000000	0.000000	1.992210	-1.786700	11.798100	819.358647	928.815042	-706.784139
1030				900.000000	200.000000	0.000000	0.425980	0.563000	-2.085600	-67.428006	-157.449407	190.445423	299.072030	200.940102	0.000000	300.000000	200.000000	0.000000	6.531280	10.041080	2231.752014	2098.074055	2070.999928	-1342.769976				-505.000000	200.000000	0.000000	2.173320	-1.965370	9.438480	924.174557	-273.034710	-941.944580
1031				900.000000	200.000000	0.000000	0.358720	0.630560	-1.607650	-72.191790	-94.332494	166.481334	298.988897	200.918830	0.000000	300.000000	200.000000	0.000000	7.294280	10.407320	2231.523132	2050.390553	2256.299921	-1281.734977				-505.000000	200.000000	0.000000	1.267770	-3.037390	10.225020	-1225.318483	709.003742	-1001.633582
1032				900.000000	200.000000	0.000000	0.448400	0.653080	-1.303500	-87.031438	-52.714647	156.770729	299.013792	200.961106	0.000000	300.000000	200.000000	0.000000	7.507920	9.888480	2232.591248	2145.757556	2201.799923	-1452.632974				-505.000000	200.000000	0.000000	2.535540	-3.394730	-0.786540	141.969971	1173.020983	-943.330021
1033				900.000000	200.000000	0.000000	0.381140	0.574260	-1.173150	-41.895840	-55.132076	176.044388	298.978953	200.983103	0.000000	300.000000	200.000000	0.000000	7.691040	9.857960	2231.141662	2193.441057	2278.099920	-1342.769976				-505.000000	200.000000	0.000000	1.992210	-2.501380	7.865400	-961.441284	667.407159	-766.206469
1034				900.000000	200.000000	0.000000	0.269040	0.686860	-1.564200	-69.828341	-121.075700	193.132862	298.979093	200.991516	0.000000	300.000000	200.000000	0.000000	7.691040	11.445000	2231.446838	2212.514458	2278.099920	-1440.425974				-505.000000	200.000000	0.000000	1.448880	-1.429360	10.225020	30.143430	830.614784	-471.425162
1035				900.000000	200.000000	0.000000	0.414770	0.574260	-1.303500	-38.010352	-112.121403	142.274306	298.993713	200.978728	0.000000	300.000000	200.000000	0.000000	7.843640	11.109280	2231.370544	2183.904357	2245.399921	-1409.908474				-505.000000	200.000000	0.000000	1.448880	-0.714680	17.303879	-157.676978	956.466953	-588.235128
1036				900.000000	200.000000	0.000000	0.224200	0.551740	-1.694550	-39.342854	-58.316324	161.728074	298.998906	200.969881	0.000000	300.000000	200.000000	0.000000	7.843640	11.231360	2232.057190	2164.830956	2234.499922	-1391.597975				-505.000000	200.000000	0.000000	0.181110	0.178670	12.584640	-335.629913	905.088263	-117.333128
1037				900.000000	200.000000	0.000000	0.493240	0.540480	-1.042800	-71.295569	-105.463309	166.258197	299.008503	200.944407	0.000000	300.000000	200.000000	0.000000	7.599480	11.322920	2231.675720	2107.610755	2212.699923	-1458.736474				-505.000000	200.000000	0.000000	-1.992210	-1.072020	11.798100	-179.740084	-155.787791	-1058.251746
1038				900.000000	200.000000	0.000000	0.403560	0.686860	-1.564200	-53.746221	-81.021504	166.487239	299.042562	200.983002	0.000000	300.000000	200.000000	0.000000	6.958560	11.567080	2231.370544	2193.441057	2136.399925	-1367.183975				-505.000000	200.000000	0.000000	-0.543330	-2.144040	4.719240	-360.990324	160.968345	-883.152708
1039				900.000000	200.000000	0.000000	0.392350	0.585520	-1.433850	-85.928071	-146.538711	171.223926	299.042692	200.940134	0.000000	300.000000	200.000000	0.000000	8.148840	10.987200	2231.675720	2098.074055	2136.399925	-1379.390975				-505.000000	200.000000	0.000000	0.000000	-0.178670	18.090419	-125.180090	247.972207	-117.657755
1040				900.000000	200.000000	0.000000	0.403560	0.641820	-1.086250	-35.003160	-76.400028	159.216371	298.974699	200.969683	0.000000	300.000000	200.000000	0.000000	7.752080	10.651480	2232.514954	2164.830956	2288.999920	-1367.183975				-505.000000	200.000000	0.000000	1.992210	-2.501380	10.225020	-845.436513	-1721.092252	-413.741877
1041				900.000000	200.000000	0.000000	0.369930	0.765680	-1.390400	-118.669370	-44.336465	156.956741	299.057925	200.943826	0.000000	300.000000	200.000000	0.000000	7.538440	11.078760	2233.049012	2107.610755	2103.699926	-1379.390975				-505.000000	200.000000	0.000000	-0.362220	-2.858720	1.573080	-404.487304	20.425078	-590.124934
1042				900.000000	200.000000	0.000000	0.358720	0.641820	-1.173150	-79.319021	-94.736579	192.998067	299.042791	201.029768	0.000000	300.000000	200.000000	0.000000	7.599480	10.895640	2231.904602	2298.344760	2136.399925	-1330.562976				-505.000000	200.000000	0.000000	1.086660	-2.858720	3.932700	-1099.194545	-864.905969	-707.729042
1043				900.000000	200.000000	0.000000	0.313880	0.765680	-1.781450	-111.033437	-142.984049	171.472770	299.043347	200.896787	0.000000	300.000000	200.000000	0.000000	7.172200	9.583280	2233.201600	2002.707052	2136.399925	-1324.459476				-505.000000	200.000000	0.000000	1.267770	-0.714680	15.730799	768.725191	-887.061331	-470.732442
1044				900.000000	200.000000	0.000000	0.493240	0.596780	-1.694550	-101.816590	-69.395391	151.852595	299.038170	200.952596	0.000000	300.000000	200.000000	0.000000	7.324800	9.552760	2232.514954	2126.684155	2147.299925	-1385.494475				-505.000000	200.000000	0.000000	-0.181110	-0.893350	13.371180	62.829088	-399.440306	-999.482978
1045				900.000000	200.000000	0.000000	0.482030	0.675600	-1.260050	-82.038520	-79.469789	176.034112	299.028339	200.986837	0.000000	300.000000	200.000000	0.000000	7.538440	11.322920	2232.362366	2202.977757	2169.099924	-1367.183975				-505.000000	200.000000	0.000000	-1.448880	-1.608030	3.932700	-791.883290	614.219621	-823.827491
1046				900.000000	200.000000	0.000000	0.459610	0.585520	-1.955250	-98.529832	-128.559696	180.792885	299.013151	201.013023	0.000000	300.000000	200.000000	0.000000	7.141680	10.010560	2231.141662	2260.197959	2201.799923	-1361.080475				-505.000000	200.000000	0.000000	-0.362220	-0.357340	2.359620	-484.697881	1743.088747	-529.007026
1047				900.000000	200.000000	0.000000	0.336300	0.686860	-1.303500	-45.435075	-37.966429	183.424541	298.993988	200.969915	0.000000	300.000000	200.000000	0.000000	7.630000	11.261880	2231.980896	2164.830956	2245.399921	-1385.494475				-505.000000	200.000000	0.000000	2.173320	-1.608030	14.944259	-211.922356	1710.290415	-295.420379
1048				900.000000	200.000000	0.000000	0.302670	0.540480	-1.042800	-59.233979	-112.813546	149.588007	298.989346	200.961139	0.000000	300.000000	200.000000	0.000000	7.782600	11.322920	2232.514954	2145.757556	2256.299921	-1409.908474				-505.000000	200.000000	0.000000	0.181110	-0.357340	15.730799	790.347834	239.252520	-411.562295
1049				900.000000	200.000000	0.000000	0.403560	0.619300	-1.607650	-76.676007	-91.113036	149.556787	298.950215	200.952661	0.000000	300.000000	200.000000	0.000000	7.721560	11.231360	2232.362366	2126.684155	2343.499918	-1416.011974				-505.000000	200.000000	0.000000	1.267770	-0.357340	11.798100	-599.758805	177.230860	-764.113820
1050				900.000000	200.000000	0.000000	0.459610	0.506700	-1.303500	-109.141487	-164.627614	197.587203	298.925361	201.008611	0.000000	300.000000	200.000000	0.000000	7.630000	11.567080	2231.446838	2250.661259	2397.999916	-1440.425974				-505.000000	200.000000	0.000000	0.181110	-1.072020	6.292320	-295.996548	1043.629682	-647.216921
1051				900.000000	200.000000	0.000000	0.291460	0.653080	-1.824900	-115.715320	-142.020385	161.752639	299.047316	200.966038	0.000000	300.000000	200.000000	0.000000	7.568960	11.536560	2231.065368	2155.294256	2125.499926	-1416.011974				-505.000000	200.000000	0.000000	-0.362220	-2.858720	18.090419	-1908.773941	-1055.809936	-883.845428
1052				900.000000	200.000000	0.000000	0.291460	0.596780	-1.477300	-101.591519	-86.617983	176.158240	298.989346	200.944052	0.000000	300.000000	200.000000	0.000000	7.782600	10.804080	2232.514954	2107.610755	2256.299921	-1446.529474				-505.000000	200.000000	0.000000	1.992210	-1.965370	7.865400	-2.479304	-1718.852972	-413.233204
1053				900.000000	200.000000	0.000000	0.470820	0.596780	-1.955250	-77.963494	-78.361625	161.514463	299.013724	200.956900	0.000000	300.000000	200.000000	0.000000	7.538440	10.132640	2232.438660	2136.220856	2201.799923	-1409.908474				-505.000000	200.000000	0.000000	1.629990	-3.573400	16.517339	-330.721048	-909.725688	-238.497951
1054				900.000000	200.000000	0.000000	0.392350	0.427880	-1.216600	-72.091964	-167.004634	159.029020	299.072061	200.969981	0.000000	300.000000	200.000000	0.000000	7.385840	11.109280	2231.828308	2164.830956	2070.999928	-1367.183975				-505.000000	200.000000	0.000000	2.173320	-1.072020	12.584640	-758.757170	651.969635	-412.399903
1055				900.000000	200.000000	0.000000	0.392350	0.517960	-1.607650	-52.705476	-65.321558	161.522455	299.055472	200.942002	0.000000	300.000000	200.000000	0.000000	7.233240	10.376800	2227.250668	2098.074055	2103.699926	-1324.459476				-505.000000	200.000000	0.000000	2.354430	-0.357340	2.359620	-253.065877	783.284221	-294.247963
1056				900.000000	200.000000	0.000000	0.313880	0.517960	-1.477300	-76.693615	-143.266908	149.555449	298.994194	200.944085	0.000000	300.000000	200.000000	0.000000	7.507920	10.468360	2232.438660	2107.610755	2245.399921	-1312.252476				-505.000000	200.000000	0.000000	3.078870	-0.178670	8.651940	684.776845	-61.943096	-822.833249
1057				900.000000	200.000000	0.000000	0.369930	0.495440	-1.694550	-85.887120	-59.251516	190.440660	298.925471	200.940134	0.000000	300.000000	200.000000	0.000000	7.782600	9.735880	2231.675720	2098.074055	2397.999916	-1361.080475				-505.000000	200.000000	0.000000	1.811100	-1.072020	12.584640	167.770845	-519.242500	-1234.788307
1058				900.000000	200.000000	0.000000	0.336300	0.596780	-0.912450	-76.883153	-43.396075	154.424845	299.028206	200.999790	0.000000	300.000000	200.000000	0.000000	7.568960	10.163160	2232.057190	2231.587858	2169.099924	-1403.804975				-505.000000	200.000000	0.000000	-1.086660	1.429360	8.651940	-376.081279	-605.306935	-1114.694479
1059				900.000000	200.000000	0.000000	0.470820	0.664340	-1.868350	-26.844982	-139.234081	209.770495	299.022755	201.004646	0.000000	300.000000	200.000000	0.000000	7.141680	10.193680	2230.760192	2241.124558	2179.999924	-1367.183975				-505.000000	200.000000	0.000000	0.000000	-1.250690	13.371180	-537.873565	-542.969279	-588.627891
1060				900.000000	200.000000	0.000000	0.336300	0.608040	-1.781450	-53.196569	-88.181635	180.941578	299.013252	200.918893	0.000000	300.000000	200.000000	0.000000	7.416360	11.292400	2231.370544	2050.390553	2201.799923	-1434.322474				-505.000000	200.000000	0.000000	-0.181110	0.178670	11.798100	-335.692836	-1193.367497	-234.792348
1061				900.000000	200.000000	0.000000	0.470820	0.664340	-1.433850	-38.456431	-119.374286	171.215934	298.960158	200.956769	0.000000	300.000000	200.000000	0.000000	7.446880	11.353440	2232.743836	2136.220856	2321.699919	-1312.252476				-505.000000	200.000000	0.000000	0.543330	0.714680	14.944259	507.704835	1013.501060	-293.085728
1062				900.000000	200.000000	0.000000	0.246620	0.484180	-1.260050	-69.818544	-54.577695	185.738617	299.027907	201.034289	0.000000	300.000000	200.000000	0.000000	7.294280	11.292400	2231.370544	2307.881460	2169.099924	-1397.701475				-505.000000	200.000000	0.000000	0.362220	-0.178670	11.011560	-820.642410	763.052143	-293.919029
1063				900.000000	200.000000	0.000000	0.448400	0.754420	-1.433850	-14.644285	-128.582971	166.503615	299.037282	200.966302	0.000000	300.000000	200.000000	0.000000	7.294280	10.712520	2230.455016	2155.294256	2147.299925	-1342.769976				-505.000000	200.000000	0.000000	2.716650	0.357340	14.157719	-556.324749	-177.820158	-469.831006
1064				900.000000	200.000000	0.000000	0.381140	0.461660	-1.520750	-66.995473	-44.676868	187.987971	299.096635	200.956998	0.000000	300.000000	200.000000	0.000000	7.355320	10.620960	2232.209778	2136.220856	2016.499929	-1367.183975				-505.000000	200.000000	0.000000	2.897760	-1.608030	11.798100	-791.254058	476.310193	-60.501940
1065				900.000000	200.000000	0.000000	0.448400	0.596780	-1.216600	-93.280373	-83.191284	185.634291	298.998871	200.927187	0.000000	300.000000	200.000000	0.000000	7.324800	10.620960	2231.980896	2069.463954	2234.499922	-1336.666476				-505.000000	200.000000	0.000000	1.811100	0.357340	12.584640	-903.898601	-386.672492	-704.734956
1066				900.000000	200.000000	0.000000	0.347510	0.686860	-1.477300	-105.923085	-68.662242	176.183947	299.042987	200.948389	0.000000	300.000000	200.000000	0.000000	7.355320	10.163160	2232.362366	2117.147455	2136.399925	-1324.459476				-505.000000	200.000000	0.000000	2.716650	0.178670	18.876959	475.585486	347.981313	117.440423
1067				900.000000	200.000000	0.000000	0.459610	0.585520	-1.260050	-57.604302	-78.546533	192.841186	298.983352	200.975021	0.000000	300.000000	200.000000	0.000000	7.050120	10.651480	2230.073546	2174.367657	2267.199921	-1385.494475				-505.000000	200.000000	0.000000	1.992210	0.000000	7.078860	-1389.225714	2258.993674	-235.135771
1068				900.000000	200.000000	0.000000	0.336300	0.529220	-1.086250	-91.906921	-88.828171	171.229635	299.028206	200.931428	0.000000	300.000000	200.000000	0.000000	7.324800	10.285240	2232.057190	2079.000654	2169.099924	-1416.011974				-505.000000	200.000000	0.000000	-0.543330	-1.608030	7.078860	829.792429	158.729066	-647.667639
1069				900.000000	200.000000	0.000000	0.381140	0.608040	-1.564200	-48.950968	-110.494068	185.714444	299.009011	200.914025	0.000000	300.000000	200.000000	0.000000	7.172200	9.552760	2232.820130	2040.853853	2212.699923	-1397.701475				-505.000000	200.000000	0.000000	0.905550	-1.786700	13.371180	-454.491528	-1260.614143	-647.953108
1070				900.000000	200.000000	0.000000	0.291460	0.596780	-1.433850	-105.567035	24.792947	132.784358	299.003448	200.995858	0.000000	300.000000	200.000000	0.000000	7.416360	9.674840	2231.294250	2222.051158	2223.599922	-1324.459476				-505.000000	200.000000	0.000000	1.267770	0.357340	7.865400	485.515883	1374.093058	235.214089
1071				900.000000	200.000000	0.000000	0.392350	0.720640	-1.433850	-32.117466	-75.615132	168.939928	299.018305	200.935829	0.000000	300.000000	200.000000	0.000000	7.507920	10.071600	2231.752014	2088.537354	2190.899923	-1330.562976				-505.000000	200.000000	0.000000	0.905550	-1.250690	12.584640	41.143522	1524.102438	-177.491645
1072				900.000000	200.000000	0.000000	0.403560	0.765680	-1.520750	-62.516989	-167.183402	205.115103	298.993403	200.970479	0.000000	300.000000	200.000000	0.000000	7.660520	10.926160	2230.683898	2164.830956	2245.399921	-1275.631477				-505.000000	200.000000	0.000000	2.354430	2.680050	11.798100	-1689.942358	774.327104	178.587309
1073				900.000000	200.000000	0.000000	0.448400	0.585520	-1.303500	-117.957270	-88.176437	154.298238	298.935422	200.944246	0.000000	300.000000	200.000000	0.000000	7.996240	11.261880	2232.057190	2107.610755	2376.199917	-1470.943473				-505.000000	200.000000	0.000000	-0.905550	-0.536010	11.798100	84.325885	-354.111591	-352.900821
1074				900.000000	200.000000	0.000000	0.605340	0.551740	-0.955900	-74.762384	-13.906975	144.465592	299.028139	200.884490	0.000000	300.000000	200.000000	0.000000	7.721560	11.139800	2231.904602	1974.096951	2169.099924	-1458.736474				-505.000000	200.000000	0.000000	-1.992210	0.178670	14.157719	243.575943	1167.673003	117.817132
1075				900.000000	200.000000	0.000000	0.493240	0.484180	-1.390400	-82.015177	-44.348401	149.338217	299.057184	201.008680	0.000000	300.000000	200.000000	0.000000	7.446880	11.506040	2231.294250	2250.661259	2103.699926	-1397.701475				-505.000000	200.000000	0.000000	0.543330	0.357340	9.438480	-93.438280	2609.566133	-352.168943
1076				900.000000	200.000000	0.000000	0.392350	0.630560	-1.433850	-112.217035	-116.142892	183.314114	298.984186	200.969948	0.000000	300.000000	200.000000	0.000000	7.355320	10.987200	2231.904602	2164.830956	2267.199921	-1403.804975				-505.000000	200.000000	0.000000	2.535540	0.714680	11.011560	1433.918234	-296.445494	-939.430190
1077				900.000000	200.000000	0.000000	0.269040	0.551740	-1.260050	-91.159605	-40.303041	188.187881	298.969605	200.910065	0.000000	300.000000	200.000000	0.000000	7.477400	10.712520	2232.057190	2031.317153	2299.899920	-1336.666476				-505.000000	200.000000	0.000000	1.811100	-0.357340	9.438480	-831.579578	809.443279	-999.133681
1078				900.000000	200.000000	0.000000	0.392350	0.664340	-1.173150	-70.350587	-40.395793	195.393830	299.023423	200.914244	0.000000	300.000000	200.000000	0.000000	7.416360	10.010560	2232.286072	2040.853853	2179.999924	-1385.494475				-505.000000	200.000000	0.000000	1.629990	-1.250690	18.090419	504.847991	-778.648534	-412.525995
1079				900.000000	200.000000	0.000000	0.336300	0.608040	-1.346950	-141.198092	-27.794081	130.338716	299.023323	200.952791	0.000000	300.000000	200.000000	0.000000	7.355320	10.407320	2232.057190	2126.684155	2179.999924	-1354.976975				-505.000000	200.000000	0.000000	-0.905550	0.893350	8.651940	402.196769	1372.284210	-175.312063
1080				900.000000	200.000000	0.000000	0.325090	0.540480	-1.433850	-87.782818	-88.043275	197.757981	299.008537	201.004200	0.000000	300.000000	200.000000	0.000000	7.355320	10.682000	2231.752014	2241.124558	2212.699923	-1342.769976				-505.000000	200.000000	0.000000	1.629990	-0.357340	9.438480	-20.867565	687.832237	-411.678206
1081				900.000000	200.000000	0.000000	0.414770	0.720640	-1.781450	-72.682882	-35.687360	183.374661	299.048097	200.935349	0.000000	300.000000	200.000000	0.000000	7.721560	10.468360	2232.896424	2088.537354	2125.499926	-1318.355976				-505.000000	200.000000	0.000000	-0.724440	0.714680	6.292320	622.828682	-492.415579	-939.169392
1082				900.000000	200.000000	0.000000	0.425980	0.630560	-1.303500	-47.753509	-61.923331	185.688933	299.028372	200.948356	0.000000	300.000000	200.000000	0.000000	7.782600	9.735880	2232.438660	2117.147455	2169.099924	-1361.080475				-505.000000	200.000000	0.000000	1.267770	0.000000	11.798100	-925.584167	309.800867	-411.310112
1083				900.000000	200.000000	0.000000	0.347510	0.641820	-1.216600	-95.446156	-114.498423	152.045459	298.993747	201.012885	0.000000	300.000000	200.000000	0.000000	7.904680	10.041080	2231.446838	2260.197959	2245.399921	-1342.769976				-505.000000	200.000000	0.000000	1.448880	-0.714680	9.438480	189.141796	-96.628841	175.438154
1084				900.000000	200.000000	0.000000	0.425980	0.686860	-1.738000	-82.069989	-5.793577	178.512312	299.008266	200.995926	0.000000	300.000000	200.000000	0.000000	7.263760	11.414480	2231.141662	2222.051158	2212.699923	-1336.666476				-505.000000	200.000000	0.000000	-1.448880	0.714680	4.719240	970.150841	-314.516857	-175.438154
1085				900.000000	200.000000	0.000000	0.437190	0.540480	-1.738000	-31.810494	-102.508634	171.135585	298.964545	200.995687	0.000000	300.000000	200.000000	0.000000	7.568960	11.567080	2231.675720	2222.051158	2310.799919	-1422.115474				-505.000000	200.000000	0.000000	0.181110	-1.429360	17.303879	30.709739	-27.380347	-236.347346
1086				900.000000	200.000000	0.000000	0.403560	0.653080	-1.824900	-83.551078	-156.768602	212.239365	298.955098	200.935573	0.000000	300.000000	200.000000	0.000000	7.568960	11.261880	2232.362366	2088.537354	2332.599918	-1446.529474				-505.000000	200.000000	0.000000	0.905550	-0.893350	13.371180	62.829088	1655.926018	-470.873022
1087				900.000000	200.000000	0.000000	0.392350	0.596780	-2.172500	-66.126974	-74.928188	154.366777	298.974699	200.952596	0.000000	300.000000	200.000000	0.000000	7.843640	11.353440	2232.514954	2126.684155	2288.999920	-1379.390975				-505.000000	200.000000	0.000000	1.992210	0.357340	13.371180	-903.835678	662.182174	117.667936
1088				900.000000	200.000000	0.000000	0.414770	0.517960	-1.564200	-92.865764	-122.010892	171.137868	299.106004	200.944601	0.000000	300.000000	200.000000	0.000000	7.446880	11.475520	2231.217956	2107.610755	1994.699930	-1373.287475				-505.000000	200.000000	0.000000	-1.267770	-1.072020	4.719240	-64.490391	337.374214	-118.404123
1089				900.000000	200.000000	0.000000	0.291460	0.574260	-1.260050	-54.047459	-152.677635	180.956617	299.028139	200.901581	0.000000	300.000000	200.000000	0.000000	7.416360	11.048240	2231.904602	2012.243752	2169.099924	-1336.666476				-505.000000	200.000000	0.000000	0.362220	-1.429360	11.798100	-1012.074740	1557.725760	-1117.523315
1090				900.000000	200.000000	0.000000	0.369930	0.551740	-1.173150	-79.007986	-69.868358	183.264038	298.998769	200.952921	0.000000	300.000000	200.000000	0.000000	7.935200	10.254720	2231.752014	2126.684155	2234.499922	-1373.287475				-505.000000	200.000000	0.000000	0.905550	0.178670	8.651940	-335.944529	-460.715540	-528.599774
1091				900.000000	200.000000	0.000000	0.414770	0.529220	-1.564200	-76.319957	-56.153282	149.461399	298.984255	200.922883	0.000000	300.000000	200.000000	0.000000	7.691040	10.193680	2232.057190	2059.927254	2267.199921	-1312.252476				-505.000000	200.000000	0.000000	1.267770	-1.608030	6.292320	-791.694521	977.875889	-706.556626
1092				900.000000	200.000000	0.000000	0.448400	0.619300	-1.390400	-64.389345	-57.699800	200.113195	298.979058	200.944536	0.000000	300.000000	200.000000	0.000000	7.416360	10.773560	2231.370544	2107.610755	2278.099920	-1373.287475				-505.000000	200.000000	0.000000	-0.543330	1.250690	4.719240	-155.575213	-501.881691	-821.187010
1093				900.000000	200.000000	0.000000	0.325090	0.653080	-1.173150	-42.670563	-123.747516	154.488818	299.042594	200.970147	0.000000	300.000000	200.000000	0.000000	7.172200	9.888480	2231.446838	2164.830956	2136.399925	-1385.494475				-505.000000	200.000000	0.000000	2.535540	-0.536010	7.865400	1126.355286	-426.029796	-999.361194
1094				900.000000	200.000000	0.000000	0.381140	0.821980	-1.346950	-68.059559	-105.630141	152.178167	298.974524	200.957031	0.000000	300.000000	200.000000	0.000000	7.233240	10.132640	2232.133484	2136.220856	2288.999920	-1403.804975				-505.000000	200.000000	0.000000	0.362220	0.357340	5.505780	137.879108	-955.132967	-763.363145
1095				900.000000	200.000000	0.000000	0.470820	0.641820	-1.781450	-63.867099	-37.995499	171.194990	299.042954	200.961238	0.000000	300.000000	200.000000	0.000000	7.721560	10.254720	2232.286072	2145.757556	2136.399925	-1446.529474				-505.000000	200.000000	0.000000	-0.905550	0.357340	14.944259	-903.709831	-489.667304	-528.285328
1096				900.000000	200.000000	0.000000	0.459610	0.619300	-1.868350	-72.925562	-62.782904	159.137360	299.037742	200.965840	0.000000	300.000000	200.000000	0.000000	7.568960	11.261880	2231.523132	2155.294256	2147.299925	-1385.494475				-505.000000	200.000000	0.000000	1.992210	-0.893350	9.438480	-748.197541	-262.075745	-118.495363
1097				900.000000	200.000000	0.000000	0.493240	0.686860	-1.824900	-114.324259	-99.669986	166.394330	298.969359	200.940198	0.000000	300.000000	200.000000	0.000000	7.263760	11.567080	2231.523132	2098.074055	2299.899920	-1403.804975				-505.000000	200.000000	0.000000	1.992210	-0.536010	16.517339	-378.560583	-533.933597	-764.341333
1098				900.000000	200.000000	0.000000	0.493240	0.664340	-1.738000	-78.976832	-130.146622	178.421687	299.027574	200.991889	0.000000	300.000000	200.000000	0.000000	7.660520	11.322920	2230.607604	2212.514458	2169.099924	-1354.976975				-505.000000	200.000000	0.000000	0.543330	-2.680050	14.157719	70.594797	2472.517567	349.877758
1099				900.000000	200.000000	0.000000	0.358720	0.619300	-1.303500	-64.299317	-64.219534	168.880522	298.984221	200.969915	0.000000	300.000000	200.000000	0.000000	7.538440	10.956680	2231.980896	2164.830956	2267.199921	-1428.218974				-505.000000	200.000000	0.000000	0.181110	0.893350	13.371180	-292.321703	-23.648215	353.297892
1100				900.000000	200.000000	0.000000	0.358720	0.608040	-1.303500	-40.639822	-79.417444	173.689371	298.993609	201.000200	0.000000	300.000000	200.000000	0.000000	7.294280	10.651480	2231.141662	2231.587858	2245.399921	-1330.562976				-505.000000	200.000000	0.000000	2.173320	-3.573400	13.371180	-562.604744	-409.336850	-532.261910
1101				900.000000	200.000000	0.000000	0.414770	0.551740	-1.260050	-54.974833	-71.634052	195.265885	299.062454	200.974088	0.000000	300.000000	200.000000	0.000000	7.630000	11.689160	2232.209778	2174.367657	2092.799927	-1440.425974				-505.000000	200.000000	0.000000	2.354430	-1.072020	14.157719	631.160699	1169.797846	-471.158491
1102				900.000000	200.000000	0.000000	0.403560	0.664340	-1.738000	-42.792060	-20.068231	139.960034	299.033288	200.905607	0.000000	300.000000	200.000000	0.000000	7.782600	10.315760	2232.514954	2021.780453	2158.199924	-1391.597975				-505.000000	200.000000	0.000000	1.448880	1.250690	14.157719	887.523882	31.462608	-351.393598
1103				900.000000	200.000000	0.000000	0.358720	0.540480	-1.781450	-72.060811	-78.972951	156.758919	299.008469	200.923072	0.000000	300.000000	200.000000	0.000000	7.507920	10.590440	2231.599426	2059.927254	2212.699923	-1361.080475				-505.000000	200.000000	0.000000	1.086660	-1.250690	7.865400	-885.762033	589.631979	57.470261
1104				900.000000	200.000000	0.000000	0.313880	0.653080	-1.390400	-38.875103	-77.490116	154.500431	299.038006	200.935669	0.000000	300.000000	200.000000	0.000000	7.599480	10.193680	2232.133484	2088.537354	2147.299925	-1281.734977				-505.000000	200.000000	0.000000	1.448880	0.178670	4.719240	127.004863	-224.720290	-293.666846
1105				900.000000	200.000000	0.000000	0.459610	0.608040	-1.173150	-44.525310	-58.363470	173.584849	298.998529	200.948875	0.000000	300.000000	200.000000	0.000000	7.355320	10.559920	2231.217956	2117.147455	2234.499922	-1397.701475				-505.000000	200.000000	0.000000	0.000000	0.000000	0.786540	-926.465092	-663.596463	-117.488197
1106				900.000000	200.000000	0.000000	0.414770	0.664340	-1.824900	-107.210572	-60.976801	171.274002	299.077355	200.888398	0.000000	300.000000	200.000000	0.000000	7.568960	10.468360	2232.820130	1983.633652	2060.099928	-1391.597975				-505.000000	200.000000	0.000000	1.629990	-0.178670	1.573080	-937.213490	430.156487	-705.229141
1107				900.000000	200.000000	0.000000	0.269040	0.686860	-1.477300	-113.964146	-80.628758	161.807281	299.004163	200.982330	0.000000	300.000000	200.000000	0.000000	7.904680	10.651480	2232.896424	2193.441057	2223.599922	-1440.425974				-505.000000	200.000000	0.000000	-0.362220	-1.429360	4.719240	-781.009045	1210.569438	-765.000768
1108				900.000000	200.000000	0.000000	0.448400	0.664340	-1.607650	-111.006032	-82.827607	166.419841	298.955312	200.862771	0.000000	300.000000	200.000000	0.000000	7.813120	11.383960	2232.820130	1926.413450	2332.599918	-1293.941977				-505.000000	200.000000	0.000000	2.354430	-0.357340	6.292320	-484.383265	-811.287999	-646.712555
1109				900.000000	200.000000	0.000000	0.358720	0.653080	-1.346950	-58.932740	-64.179126	173.731258	299.023122	201.047003	0.000000	300.000000	200.000000	0.000000	7.599480	11.261880	2231.599426	2336.491561	2179.999924	-1312.252476				-505.000000	200.000000	0.000000	1.629990	0.714680	13.371180	-1461.293044	-243.889946	118.036029
1110				900.000000	200.000000	0.000000	0.235410	0.529220	-1.955250	-68.684024	-68.667441	156.876196	299.027608	200.983304	0.000000	300.000000	200.000000	0.000000	7.660520	11.628120	2230.683898	2193.441057	2169.099924	-1348.873476				-505.000000	200.000000	0.000000	2.535540	0.357340	13.371180	-672.203674	1292.155315	-117.351925
1111				900.000000	200.000000	0.000000	0.201780	0.585520	-1.651100	-98.214732	-82.763327	154.553736	298.950144	200.931364	0.000000	300.000000	200.000000	0.000000	7.691040	10.956680	2232.209778	2079.000654	2343.499918	-1379.390975				-505.000000	200.000000	0.000000	-0.543330	0.714680	13.371180	-187.317023	-907.802404	0.721698
1112				900.000000	200.000000	0.000000	0.381140	0.484180	-1.303500	-106.048330	-166.462189	166.321973	299.018271	200.957227	0.000000	300.000000	200.000000	0.000000	7.660520	11.383960	2231.675720	2136.220856	2190.899923	-1385.494475				-505.000000	200.000000	0.000000	2.354430	-0.714680	1.573080	-158.935442	-806.809441	-529.563474
1113				900.000000	200.000000	0.000000	0.448400	0.574260	-1.390400	-86.346743	-77.963680	185.613347	299.057248	200.974421	0.000000	300.000000	200.000000	0.000000	7.385840	11.139800	2231.446838	2174.367657	2103.699926	-1367.183975				-505.000000	200.000000	0.000000	1.086660	0.714680	14.944259	507.704835	-875.355939	-116.896899
1114				900.000000	200.000000	0.000000	0.358720	0.540480	-1.433850	-43.556986	-119.823978	147.120279	299.013623	200.969815	0.000000	300.000000	200.000000	0.000000	7.355320	10.376800	2232.209778	2164.830956	2201.799923	-1336.666476	-485.045267	208.775192	0.000000	-505.000000	200.000000	0.000000	2.535540	1.250690	22.023119	193.257103	-439.465471	-175.248234
1115				900.000000	200.000000	0.000000	0.448400	0.596780	-1.477300	-81.488868	-143.740472	156.718370	299.042889	200.957031	0.000000	300.000000	200.000000	0.000000	7.630000	10.468360	2232.133484	2136.220856	2136.399925	-1422.115474				-505.000000	200.000000	0.000000	1.267770	-1.250690	11.011560	1083.361692	310.547294	409.920364
1116				900.000000	200.000000	0.000000	0.313880	0.608040	-0.999350	-100.632676	-98.117672	188.193785	299.018406	200.931460	0.000000	300.000000	200.000000	0.000000	7.477400	10.407320	2231.980896	2079.000654	2190.899923	-1403.804975				-505.000000	200.000000	0.000000	0.543330	-0.178670	6.292320	-126.123938	889.141743	-58.957123
1117				900.000000	200.000000	0.000000	0.482030	0.686860	-1.694550	-53.881263	-119.593463	178.454244	299.042365	201.021677	0.000000	300.000000	200.000000	0.000000	7.446880	10.743040	2230.912780	2279.271359	2136.399925	-1336.666476				-505.000000	200.000000	0.000000	-1.267770	-1.608030	0.786540	-1255.398991	1931.946434	-647.609684
1118				900.000000	200.000000	0.000000	0.403560	0.641820	-1.607650	-67.707573	-55.651246	164.035691	298.993644	200.931778	0.000000	300.000000	200.000000	0.000000	7.507920	10.895640	2231.217956	2079.000654	2245.399921	-1440.425974				-505.000000	200.000000	0.000000	-1.267770	-1.429360	17.303879	-1359.082284	1385.991450	409.953650
1119				900.000000	200.000000	0.000000	0.470820	0.664340	-1.564200	-151.166320	-88.857241	178.444914	298.950036	200.931460	0.000000	300.000000	200.000000	0.000000	7.538440	10.407320	2231.980896	2079.000654	2343.499918	-1416.011974				-505.000000	200.000000	0.000000	0.724440	0.178670	8.651940	-1030.840540	1538.793535	-293.608891
1120				900.000000	200.000000	0.000000	0.437190	0.551740	-0.999350	-98.930580	-113.327518	163.917076	299.013421	200.995653	0.000000	300.000000	200.000000	0.000000	8.026760	10.590440	2231.752014	2222.051158	2201.799923	-1416.011974				-505.000000	200.000000	0.000000	0.362220	0.000000	1.573080	-694.770165	506.869245	-352.493570
1121				900.000000	200.000000	0.000000	0.493240	0.619300	-1.477300	-52.417783	-105.059224	161.512179	299.017768	201.034678	0.000000	300.000000	200.000000	0.000000	7.141680	10.224200	2230.531310	2307.881460	2190.899923	-1397.701475				-505.000000	200.000000	0.000000	-0.543330	1.250690	5.505780	-966.224303	557.931941	-703.698813
1122				900.000000	200.000000	0.000000	0.369930	0.641820	-1.303500	-55.330883	-105.208922	190.576793	299.091659	200.944278	0.000000	300.000000	200.000000	0.000000	7.446880	10.132640	2231.980896	2107.610755	2027.399929	-1434.322474				-505.000000	200.000000	0.000000	0.905550	-1.608030	15.730799	251.404575	1918.826754	57.145634
1123				900.000000	200.000000	0.000000	0.437190	0.641820	-1.303500	-79.454064	-77.582869	171.229831	299.042431	200.970313	0.000000	300.000000	200.000000	0.000000	7.538440	10.956680	2231.065368	2164.830956	2136.399925	-1416.011974				-505.000000	200.000000	0.000000	1.992210	-2.144040	11.011560	334.409073	-528.708612	-707.123255
1124				900.000000	200.000000	0.000000	0.414770	0.596780	-1.390400	-77.378309	-101.908646	190.488452	298.954848	200.952889	0.000000	300.000000	200.000000	0.000000	7.691040	10.895640	2231.828308	2126.684155	2332.599918	-1416.011974				-505.000000	200.000000	0.000000	0.181110	-0.893350	-0.786540	-633.199541	1050.347520	-705.791462
1125				900.000000	200.000000	0.000000	0.515660	0.664340	-1.694550	-66.870227	-85.516557	168.759819	299.072061	200.952889	0.000000	300.000000	200.000000	0.000000	7.355320	11.200840	2231.828308	2126.684155	2070.999928	-1470.943473				-505.000000	200.000000	0.000000	1.086660	-1.608030	-1.573080	365.836266	-594.540969	-60.357052
1126				900.000000	200.000000	0.000000	0.392350	0.664340	-1.564200	-30.550413	-181.879275	192.984170	299.037479	200.970379	0.000000	300.000000	200.000000	0.000000	7.568960	11.628120	2230.912780	2164.830956	2147.299925	-1391.597975				-505.000000	200.000000	0.000000	0.181110	0.000000	15.730799	-462.005544	769.532550	-0.014489
1127				900.000000	200.000000	0.000000	0.257830	0.540480	-1.216600	-123.742519	-131.069280	200.237323	298.959661	200.910221	0.000000	300.000000	200.000000	0.000000	7.324800	10.163160	2231.675720	2031.317153	2321.699919	-1391.597975				-505.000000	200.000000	0.000000	1.811100	0.714680	16.517339	1665.990700	1067.865456	-116.954854
1128				900.000000	200.000000	0.000000	0.347510	0.619300	-1.303500	-44.196666	-144.813426	183.350096	298.969535	200.987039	0.000000	300.000000	200.000000	0.000000	7.385840	10.529400	2231.904602	2202.977757	2299.899920	-1391.597975				-505.000000	200.000000	0.000000	3.259980	0.357340	3.932700	369.385265	64.146504	-646.106768
1129				900.000000	200.000000	0.000000	0.392350	0.472920	-1.173150	-106.376975	-116.385343	161.480568	299.057410	200.969981	0.000000	300.000000	200.000000	0.000000	7.752080	10.315760	2231.828308	2164.830956	2103.699926	-1269.527977				-505.000000	200.000000	0.000000	1.992210	0.178670	3.932700	1169.285957	936.279306	-469.942608
1130				900.000000	200.000000	0.000000	0.358720	0.675600	-1.868350	-42.463416	-89.024073	171.342541	299.023222	200.952889	0.000000	300.000000	200.000000	0.000000	7.385840	11.017720	2231.828308	2126.684155	2179.999924	-1354.976975				-505.000000	200.000000	0.000000	0.905550	-1.250690	11.011560	-653.878336	-462.954819	-1.259349
1131				900.000000	200.000000	0.000000	0.291460	0.765680	-1.694550	-34.553335	-71.218031	183.544298	299.018339	200.999892	0.000000	300.000000	200.000000	0.000000	7.233240	10.010560	2231.828308	2231.587858	2190.899923	-1348.873476				-505.000000	200.000000	0.000000	0.181110	-0.357340	11.798100	-136.494797	242.984653	-0.353604
1132				900.000000	200.000000	0.000000	0.358720	0.664340	-1.346950	-46.407463	-84.443006	173.741730	298.949892	200.905947	0.000000	300.000000	200.000000	0.000000	7.782600	9.857960	2231.675720	2021.780453	2343.499918	-1409.908474				-505.000000	200.000000	0.000000	1.086660	-1.429360	5.505780	29.765891	-203.548785	-118.931593
1133				900.000000	200.000000	0.000000	0.515660	0.540480	-1.477300	-132.053665	-29.992930	163.825309	298.959661	201.004234	0.000000	300.000000	200.000000	0.000000	7.630000	10.285240	2231.675720	2241.124558	2321.699919	-1464.839973				-505.000000	200.000000	0.000000	1.811100	-1.250690	14.944259	-653.563720	1334.498324	-295.052286
1134				900.000000	200.000000	0.000000	0.369930	0.585520	-1.390400	-81.862526	-94.996165	168.837493	299.013421	200.965741	0.000000	300.000000	200.000000	0.000000	7.050120	9.705360	2231.752014	2155.294256	2201.799923	-1263.424477				-505.000000	200.000000	0.000000	-1.448880	0.893350	3.932700	170.187226	-1374.330489	-821.453682
1135				900.000000	200.000000	0.000000	0.224200	0.731900	-1.781450	-80.260256	-43.037597	205.269504	299.023289	200.957096	0.000000	300.000000	200.000000	0.000000	7.568960	11.567080	2231.980896	2136.220856	2179.999924	-1342.769976				-505.000000	200.000000	0.000000	0.362220	0.178670	18.876959	-1030.022539	-304.972180	-234.835814
1136				900.000000	200.000000	0.000000	0.347510	0.630560	-1.651100	-80.277864	-114.094338	154.444647	298.931196	200.982095	0.000000	300.000000	200.000000	0.000000	7.752080	11.078760	2233.430482	2193.441057	2387.099916	-1361.080475				-505.000000	200.000000	0.000000	3.259980	-3.573400	13.371180	-910.052750	187.759394	-297.372448
1137				900.000000	200.000000	0.000000	0.336300	0.574260	-1.260050	-110.334882	-27.874898	183.319823	299.008639	200.961369	0.000000	300.000000	200.000000	0.000000	7.294280	11.567080	2231.980896	2145.757556	2212.699923	-1397.701475				-505.000000	200.000000	0.000000	2.173320	-1.429360	6.292320	956.356829	-137.478997	-119.018526
1138				900.000000	200.000000	0.000000	0.201780	0.641820	-1.260050	-75.388520	-128.720733	166.654395	299.081672	200.965873	0.000000	300.000000	200.000000	0.000000	7.233240	11.261880	2231.446838	2155.294256	2049.199928	-1342.769976				-505.000000	200.000000	0.000000	0.181110	1.250690	17.303879	192.879564	635.469690	-351.292176
1139				900.000000	200.000000	0.000000	0.470820	0.731900	-1.303500	-47.600858	-99.231632	173.688425	298.984012	200.923104	0.000000	300.000000	200.000000	0.000000	7.507920	10.620960	2231.523132	2059.927254	2267.199921	-1293.941977				-505.000000	200.000000	0.000000	0.362220	-1.965370	18.090419	577.418707	-436.795761	-1059.287890
1140				900.000000	200.000000	0.000000	0.313880	0.585520	-1.607650	-70.026007	-107.683893	185.763182	298.965111	200.909723	0.000000	300.000000	200.000000	0.000000	7.874160	10.468360	2232.896424	2031.317153	2310.799919	-1428.218974				-505.000000	200.000000	0.000000	2.173320	-0.178670	8.651940	-10.119166	-669.998306	-294.063917
1141				900.000000	200.000000	0.000000	0.459610	0.608040	-1.520750	-24.782772	-52.974232	185.633149	299.013455	200.952889	0.000000	300.000000	200.000000	0.000000	7.599480	10.193680	2231.828308	2126.684155	2201.799923	-1409.908474				-505.000000	200.000000	0.000000	1.811100	-0.357340	11.798100	-947.206810	-916.206095	-294.204497
1142				900.000000	200.000000	0.000000	0.515660	0.596780	-1.564200	-129.825259	-131.231512	168.696989	299.013455	200.995619	0.000000	300.000000	200.000000	0.000000	7.385840	10.804080	2231.828308	2222.051158	2201.799923	-1416.011974				-505.000000	200.000000	0.000000	-0.362220	-1.608030	8.651940	366.654268	146.277247	-412.705734
1143				900.000000	200.000000	0.000000	0.437190	0.619300	-2.215950	-85.347266	-81.800260	166.389567	299.018070	201.012988	0.000000	300.000000	200.000000	0.000000	6.989080	10.651480	2231.217956	2260.197959	2190.899923	-1361.080475				-505.000000	200.000000	0.000000	-0.543330	-0.357340	9.438480	-368.315571	1217.049845	-235.272044
1144				900.000000	200.000000	0.000000	0.414770	0.630560	-1.998700	-68.576387	-101.342927	159.194286	299.042856	200.875884	0.000000	300.000000	200.000000	0.000000	7.538440	10.132640	2232.057190	1955.023551	2136.399925	-1434.322474				-505.000000	200.000000	0.000000	0.905550	-0.536010	9.438480	-263.310890	996.808114	-176.813413
1145				900.000000	200.000000	0.000000	0.403560	0.506700	-1.781450	-101.595583	-40.291702	166.319690	298.989104	200.918642	0.000000	300.000000	200.000000	0.000000	7.263760	9.919000	2231.980896	2050.390553	2256.299921	-1385.494475				-505.000000	200.000000	0.000000	-1.448880	0.178670	11.798100	-1030.588847	-1779.504775	-117.202729
1146				900.000000	200.000000	0.000000	0.347510	0.619300	-1.607650	-84.717067	-164.794446	195.398397	298.983734	200.961829	0.000000	300.000000	200.000000	0.000000	7.630000	9.949520	2230.912780	2145.757556	2267.199921	-1354.976975				-505.000000	200.000000	0.000000	-1.267770	0.357340	11.798100	-788.145522	-1127.613704	-645.744548
1147				900.000000	200.000000	0.000000	0.381140	0.686860	-1.477300	-65.717783	-105.508915	176.149106	299.013050	200.923356	0.000000	300.000000	200.000000	0.000000	7.416360	11.689160	2230.912780	2059.927254	2201.799923	-1403.804975				-505.000000	200.000000	0.000000	0.181110	0.178670	18.876959	-103.494524	-1089.433258	-117.333128
1148				900.000000	200.000000	0.000000	0.336300	0.394100	-1.042800	-65.261907	-144.594249	183.152274	298.969570	200.987006	0.000000	300.000000	200.000000	0.000000	7.294280	11.017720	2231.980896	2202.977757	2299.899920	-1452.632974				-505.000000	200.000000	0.000000	2.535540	-1.250690	8.651940	-306.619100	-161.636207	-588.830735
1149				900.000000	200.000000	0.000000	0.392350	0.675600	-1.433850	-70.156986	-55.351252	176.127021	299.091814	200.897125	0.000000	300.000000	200.000000	0.000000	7.782600	11.078760	2232.362366	2002.707052	2027.399929	-1342.769976				-505.000000	200.000000	0.000000	1.086660	-1.250690	9.438480	-190.740175	1516.129178	-236.250232
1150				900.000000	200.000000	0.000000	0.515660	0.551740	-1.173150	-26.741093	-96.133399	183.113062	299.018339	200.952889	0.000000	300.000000	200.000000	0.000000	7.507920	11.078760	2231.828308	2126.684155	2190.899923	-1428.218974				-505.000000	200.000000	0.000000	-0.181110	-0.536010	17.303879	-1999.921687	524.817613	-294.214678
1151				900.000000	200.000000	0.000000	0.347510	0.675600	-1.998700	-30.536868	-128.968980	176.173475	299.023022	200.953084	0.000000	300.000000	200.000000	0.000000	6.989080	10.987200	2231.370544	2126.684155	2179.999924	-1306.148976				-505.000000	200.000000	0.000000	-0.724440	-0.714680	9.438480	-274.122212	1493.148825	-823.037657
1152				900.000000	200.000000	0.000000	0.347510	0.641820	-1.216600	-111.528277	-99.300513	178.551720	299.038038	200.952726	0.000000	300.000000	200.000000	0.000000	7.355320	11.170320	2232.209778	2126.684155	2147.299925	-1330.562976				-505.000000	200.000000	0.000000	-0.543330	-1.429360	14.944259	-664.375042	-379.015228	174.919300
1153				900.000000	200.000000	0.000000	0.414770	0.619300	-1.868350	-72.925562	-91.332213	159.183814	299.008808	200.939845	0.000000	300.000000	200.000000	0.000000	7.507920	10.407320	2232.362366	2098.074055	2212.699923	-1409.908474				-505.000000	200.000000	0.000000	0.362220	0.178670	11.011560	1748.932275	365.342121	587.581567
1154				900.000000	200.000000	0.000000	0.482030	0.743160	-1.260050	-95.338520	-104.799638	185.735583	298.999213	200.961041	0.000000	300.000000	200.000000	0.000000	7.477400	10.559920	2232.743836	2145.757556	2234.499922	-1354.976975				-505.000000	200.000000	0.000000	0.905550	-2.144040	15.730799	-12.661394	725.696688	-472.059927
1155				900.000000	200.000000	0.000000	0.470820	0.641820	-1.694550	-51.715480	-73.538106	190.472271	298.959234	200.983271	0.000000	300.000000	200.000000	0.000000	7.233240	11.170320	2230.760192	2193.441057	2321.699919	-1348.873476				-505.000000	200.000000	0.000000	1.629990	-0.357340	10.225020	905.723373	819.655818	-529.166403
1156				900.000000	200.000000	0.000000	0.549290	0.540480	-1.564200	-67.815210	-46.494906	175.838769	298.998974	200.965543	0.000000	300.000000	200.000000	0.000000	7.446880	9.827440	2232.209778	2155.294256	2234.499922	-1391.597975				-505.000000	200.000000	0.000000	1.992210	-0.357340	9.438480	-136.683567	-262.075745	-529.195380
1157				900.000000	200.000000	0.000000	0.403560	0.641820	-1.824900	-84.014765	-141.570693	173.674332	299.009011	200.909754	0.000000	300.000000	200.000000	0.000000	7.782600	10.651480	2232.820130	2031.317153	2212.699923	-1324.459476				-505.000000	200.000000	0.000000	2.354430	-0.893350	9.438480	-864.013543	776.566383	-118.524341
1158				900.000000	200.000000	0.000000	0.437190	0.608040	-1.346950	-109.033850	-47.146641	163.969435	299.018439	200.948518	0.000000	300.000000	200.000000	0.000000	7.599480	10.193680	2232.057190	2117.147455	2190.899923	-1452.632974				-505.000000	200.000000	0.000000	-0.724440	0.893350	6.292320	-292.888012	170.434458	-645.279341
1159				900.000000	200.000000	0.000000	0.425980	0.754420	-1.520750	-46.898555	-122.512928	197.852424	299.008367	200.987276	0.000000	300.000000	200.000000	0.000000	7.324800	11.445000	2231.370544	2202.977757	2212.699923	-1361.080475				-505.000000	200.000000	0.000000	-0.905550	0.357340	11.798100	601.646501	1104.158489	-352.053032
1160				900.000000	200.000000	0.000000	0.280250	0.664340	-1.781450	-115.206619	-80.807526	185.871325	298.984360	200.948421	0.000000	300.000000	200.000000	0.000000	7.233240	10.346280	2232.286072	2117.147455	2267.199921	-1464.839973				-505.000000	200.000000	0.000000	2.897760	-1.250690	13.371180	-537.873565	1667.947406	-236.395120
1161				900.000000	200.000000	0.000000	0.336300	0.641820	-1.564200	-115.908921	-98.515617	149.647412	298.969535	200.948583	0.000000	300.000000	200.000000	0.000000	7.599480	10.865120	2231.904602	2117.147455	2299.899920	-1397.701475				-505.000000	200.000000	0.000000	2.173320	1.072020	18.090419	1340.291184	249.034628	-645.341604
1162				900.000000	200.000000	0.000000	0.347510	0.517960	-1.216600	-92.505651	-94.234543	156.749589	299.018439	200.965609	0.000000	300.000000	200.000000	0.000000	7.141680	11.231360	2232.057190	2155.294256	2190.899923	-1434.322474				-505.000000	200.000000	0.000000	0.000000	1.072020	8.651940	-1208.415936	-273.350705	-880.144133
1163				900.000000	200.000000	0.000000	0.325090	0.596780	-1.694550	-57.590758	-72.602914	178.533060	299.067209	200.995585	0.000000	300.000000	200.000000	0.000000	7.507920	10.987200	2231.904602	2222.051158	2081.899927	-1269.527977				-505.000000	200.000000	0.000000	1.086660	-1.072020	7.865400	-180.054700	722.201987	-294.824773
1164				900.000000	200.000000	0.000000	0.313880	0.641820	-1.477300	-71.593060	-133.134968	166.538260	299.062806	200.969451	0.000000	300.000000	200.000000	0.000000	7.172200	11.383960	2233.049012	2164.830956	2092.799927	-1318.355976				-505.000000	200.000000	0.000000	2.535540	1.429360	2.359620	-608.216669	772.325255	-527.543268
1165				900.000000	200.000000	0.000000	0.369930	0.619300	-2.085600	-93.253284	-43.689929	168.868909	299.003619	200.970047	0.000000	300.000000	200.000000	0.000000	7.263760	10.651480	2231.675720	2164.830956	2223.599922	-1403.804975				-505.000000	200.000000	0.000000	0.905550	-0.178670	6.292320	-241.939940	-723.616275	-646.427087
1166				900.000000	200.000000	0.000000	0.437190	0.529220	-1.520750	-100.398124	-117.908586	166.305793	298.965146	200.956671	0.000000	300.000000	200.000000	0.000000	7.568960	10.773560	2232.972718	2136.220856	2310.799919	-1379.390975				-505.000000	200.000000	0.000000	0.905550	0.357340	13.371180	-672.203674	-465.194099	-410.942019
1167				900.000000	200.000000	0.000000	0.392350	0.529220	-1.477300	-44.065687	-75.574724	147.074966	298.969077	200.983203	0.000000	300.000000	200.000000	0.000000	7.630000	10.712520	2230.912780	2193.441057	2299.899920	-1397.701475				-505.000000	200.000000	0.000000	0.000000	-0.893350	14.944259	526.218942	-544.462132	410.360901
1168				900.000000	200.000000	0.000000	0.381140	0.743160	-1.433850	-47.272214	-156.209023	183.430445	299.003482	200.974454	0.000000	300.000000	200.000000	0.000000	7.660520	10.926160	2231.370544	2174.367657	2223.599922	-1330.562976				-505.000000	200.000000	0.000000	0.905550	0.714680	9.438480	-187.631639	333.958077	235.582182
1169				900.000000	200.000000	0.000000	0.414770	0.653080	-1.607650	-91.367067	-116.904513	176.082850	298.945224	200.965576	0.000000	300.000000	200.000000	0.000000	7.446880	10.682000	2232.133484	2155.294256	2354.399918	-1440.425974				-505.000000	200.000000	0.000000	1.992210	-1.250690	19.663499	-1232.266191	391.070748	-647.531367
1170				900.000000	200.000000	0.000000	0.369930	0.596780	-1.216600	-81.218783	1.095630	154.390004	298.994022	200.927155	0.000000	300.000000	200.000000	0.000000	7.538440	10.041080	2232.057190	2069.463954	2245.399921	-1403.804975				-505.000000	200.000000	0.000000	-2.716650	-1.429360	11.011560	-664.689658	1744.774600	-412.347821
1171				900.000000	200.000000	0.000000	0.425980	0.574260	-1.129700	-65.974007	-97.546755	178.407594	299.052590	200.837459	0.000000	300.000000	200.000000	0.000000	7.446880	9.613800	2231.980896	1869.193249	2114.599926	-1330.562976				-505.000000	200.000000	0.000000	1.629990	0.536010	18.090419	-81.934803	-646.078527	-939.527304
1172				900.000000	200.000000	0.000000	0.302670	0.540480	-1.738000	-31.810494	-26.045521	178.503928	299.018104	200.961665	0.000000	300.000000	200.000000	0.000000	7.507920	11.109280	2231.294250	2145.757556	2190.899923	-1361.080475				-505.000000	200.000000	0.000000	0.543330	-2.680050	15.730799	-1087.439376	-578.085454	-1001.236511
1173				900.000000	200.000000	0.000000	0.347510	0.686860	-1.607650	-77.914416	-98.936837	193.051568	299.018305	200.978560	0.000000	300.000000	200.000000	0.000000	7.263760	11.200840	2231.752014	2183.904357	2190.899923	-1391.597975				-505.000000	200.000000	0.000000	1.629990	0.357340	13.371180	601.772347	684.100105	-704.720467
1174				900.000000	200.000000	0.000000	0.291460	0.506700	-1.477300	-89.218893	-86.617983	183.303446	298.930794	200.884218	0.000000	300.000000	200.000000	0.000000	7.813120	10.926160	2232.591248	1974.096951	2387.099916	-1367.183975				-505.000000	200.000000	0.000000	1.811100	-1.072020	-0.786540	-180.746855	-373.983243	175.070061
1175				900.000000	200.000000	0.000000	0.549290	0.585520	-1.173150	-101.740106	-112.716192	183.109637	299.047870	200.978293	0.000000	300.000000	200.000000	0.000000	7.111160	10.956680	2232.362366	2183.904357	2125.499926	-1409.908474				-505.000000	200.000000	0.000000	0.362220	-1.072020	9.438480	-179.928853	-30.875048	-118.534522
1176				900.000000	200.000000	0.000000	0.403560	0.698120	-2.085600	-41.761114	-161.592121	193.003972	299.066890	200.970279	0.000000	300.000000	200.000000	0.000000	7.416360	10.987200	2231.141662	2164.830956	2081.899927	-1385.494475				-505.000000	200.000000	0.000000	2.535540	0.000000	14.157719	-114.683384	98.278822	-117.691041
1177				900.000000	200.000000	0.000000	0.302670	0.563000	-1.477300	-98.962049	-158.003190	171.295891	298.999077	200.909910	0.000000	300.000000	200.000000	0.000000	7.691040	10.529400	2232.438660	2031.317153	2234.499922	-1403.804975				-505.000000	200.000000	0.000000	1.086660	0.536010	15.730799	149.508431	1377.587759	-1174.460233
1178				900.000000	200.000000	0.000000	0.257830	0.664340	-2.042150	-119.497234	-125.235549	178.665572	299.008740	200.927092	0.000000	300.000000	200.000000	0.000000	7.141680	10.651480	2232.209778	2069.463954	2212.699923	-1373.287475				-505.000000	200.000000	0.000000	1.086660	0.000000	4.719240	-462.886468	2050.887766	-293.807426
1179				900.000000	200.000000	0.000000	0.515660	0.585520	-1.173150	-45.452683	-70.803549	166.276857	298.969746	200.956933	0.000000	300.000000	200.000000	0.000000	7.507920	10.590440	2232.362366	2136.220856	2299.899920	-1373.287475				-505.000000	200.000000	0.000000	-0.181110	-0.178670	16.517339	1843.566096	260.424025	-293.875562
1180				900.000000	200.000000	0.000000	0.381140	0.664340	-1.433850	-30.415370	-90.351414	183.357143	299.017633	200.966402	0.000000	300.000000	200.000000	0.000000	7.416360	10.773560	2230.226134	2155.294256	2190.899923	-1416.011974				-505.000000	200.000000	0.000000	0.000000	0.357340	8.651940	-93.501203	522.069339	-704.590068
1181				900.000000	200.000000	0.000000	0.257830	0.743160	-1.651100	-95.743647	-166.126985	161.871254	298.998871	200.978460	0.000000	300.000000	200.000000	0.000000	7.721560	10.834600	2231.980896	2183.904357	2234.499922	-1416.011974				-505.000000	200.000000	0.000000	-1.086660	0.357340	16.517339	-556.135979	1110.638896	-410.782642
1182				900.000000	200.000000	0.000000	0.425980	0.731900	-1.781450	-76.239726	-91.874657	178.554199	298.974559	200.892914	0.000000	300.000000	200.000000	0.000000	8.301440	10.529400	2232.209778	1993.170352	2288.999920	-1428.218974				-505.000000	200.000000	0.000000	2.354430	-0.178670	10.225020	1032.350697	908.389964	234.618482
1183				900.000000	200.000000	0.000000	0.347510	0.630560	-1.086250	-95.774801	-129.817558	159.263967	298.989381	200.965378	0.000000	300.000000	200.000000	0.000000	8.026760	10.071600	2232.591248	2155.294256	2256.299921	-1416.011974				-505.000000	200.000000	0.000000	0.724440	0.000000	4.719240	-462.886468	216.825594	-704.987139
1184				900.000000	200.000000	0.000000	0.224200	0.540480	-1.738000	-72.015797	-73.473825	188.223863	299.106432	200.939877	0.000000	300.000000	200.000000	0.000000	7.477400	10.193680	2232.286072	2098.074055	1994.699930	-1361.080475				-505.000000	200.000000	0.000000	1.267770	1.786700	4.719240	-586.405256	-81.191317	-233.382238
1185				900.000000	200.000000	0.000000	0.336300	0.675600	-1.129700	-85.924007	-93.853732	202.691350	299.042856	200.965609	0.000000	300.000000	200.000000	0.000000	7.233240	10.010560	2232.057190	2155.294256	2136.399925	-1293.941977				-505.000000	200.000000	0.000000	-1.086660	-1.965370	13.371180	229.593162	1643.904631	-60.522302
1186				900.000000	200.000000	0.000000	0.392350	0.664340	-1.260050	-30.235313	-101.106616	178.526209	299.003653	200.982834	0.000000	300.000000	200.000000	0.000000	7.416360	10.895640	2231.752014	2193.441057	2223.599922	-1416.011974				-505.000000	200.000000	0.000000	1.267770	1.965370	9.438480	119.679616	1770.310227	-526.933173
1187				900.000000	200.000000	0.000000	0.448400	0.653080	-1.303500	-119.195679	-108.440316	149.541748	299.033255	200.935541	0.000000	300.000000	200.000000	0.000000	7.782600	11.231360	2232.438660	2088.537354	2158.199924	-1440.425974				-505.000000	200.000000	0.000000	0.181110	-1.072020	6.292320	-64.364544	380.779645	-236.008230
1188				900.000000	200.000000	0.000000	0.459610	0.743160	-1.346950	-35.120595	-129.125415	195.397451	299.053044	201.037782	0.000000	300.000000	200.000000	0.000000	7.233240	11.231360	2233.049012	2317.418160	2114.599926	-1354.976975				-505.000000	200.000000	0.000000	-0.181110	-0.357340	9.438480	-1063.211582	-1058.558210	-529.021515
1189				900.000000	200.000000	0.000000	0.336300	0.574260	-2.085600	-66.964320	-57.502956	197.777783	299.052623	200.974154	0.000000	300.000000	200.000000	0.000000	7.324800	10.865120	2232.057190	2174.367657	2114.599926	-1373.287475				-505.000000	200.000000	0.000000	0.905550	-1.072020	3.932700	-296.185318	206.613055	-294.810284
1190				900.000000	200.000000	0.000000	0.392350	0.540480	-1.911800	-84.257444	-49.840789	185.640000	298.964368	200.897554	0.000000	300.000000	200.000000	0.000000	7.507920	10.987200	2231.294250	2002.707052	2310.799919	-1434.322474				-505.000000	200.000000	0.000000	2.535540	-0.357340	7.078860	-715.952346	635.276689	-470.494748
1191				900.000000	200.000000	0.000000	0.403560	0.653080	-1.651100	-111.514733	-116.402477	149.588202	298.964722	200.952791	0.000000	300.000000	200.000000	0.000000	7.599480	10.926160	2232.057190	2126.684155	2310.799919	-1403.804975				-505.000000	200.000000	0.000000	-1.267770	-3.216060	13.371180	-1930.774124	-68.546498	-472.903409
1192				900.000000	200.000000	0.000000	0.336300	0.675600	-2.042150	-42.643473	-67.675304	171.365768	299.032858	201.034218	0.000000	300.000000	200.000000	0.000000	7.233240	10.468360	2231.523132	2307.881460	2158.199924	-1373.287475				-505.000000	200.000000	0.000000	0.724440	-1.072020	6.292320	283.083461	82.762734	-764.748585
1193				900.000000	200.000000	0.000000	0.358720	0.686860	-1.911800	-122.455348	-48.455905	135.208112	299.052072	200.966170	0.000000	300.000000	200.000000	0.000000	7.599480	10.559920	2230.760192	2155.294256	2114.599926	-1440.425974				-505.000000	200.000000	0.000000	0.543330	1.072020	8.651940	-1324.231938	-41.087587	-645.211205
1194				900.000000	200.000000	0.000000	0.437190	0.653080	-1.781450	-67.423943	-102.468225	195.336904	299.052526	200.927251	0.000000	300.000000	200.000000	0.000000	7.507920	10.620960	2231.828308	2069.463954	2114.599926	-1385.494475				-505.000000	200.000000	0.000000	-1.086660	0.536010	9.438480	-1472.418981	1780.206771	-645.589479
1195				900.000000	200.000000	0.000000	0.269040	0.551740	-1.738000	-79.593170	-95.584216	149.633319	298.964793	200.939909	0.000000	300.000000	200.000000	0.000000	7.752080	10.163160	2232.209778	2098.074055	2310.799919	-1330.562976				-505.000000	200.000000	0.000000	1.086660	0.357340	9.438480	369.825727	-207.280917	-234.724212
1196				900.000000	200.000000	0.000000	0.403560	0.416620	-1.520750	-84.932341	-136.787582	183.103536	299.008503	200.987141	0.000000	300.000000	200.000000	0.000000	7.630000	9.949520	2231.675720	2202.977757	2212.699923	-1348.873476				-505.000000	200.000000	0.000000	-1.629990	-0.893350	16.517339	-168.551223	82.955734	-294.437883
1197				900.000000	200.000000	0.000000	0.313880	0.484180	-1.564200	-82.195234	-107.724302	188.078596	299.018204	200.995755	0.000000	300.000000	200.000000	0.000000	7.446880	11.628120	2231.523132	2222.051158	2190.899923	-1416.011974				-505.000000	200.000000	0.000000	0.905550	-0.714680	5.505780	-853.516837	-722.869849	-529.447563
1198				900.000000	200.000000	0.000000	0.269040	0.574260	-1.564200	-14.157256	-95.745850	188.208824	298.999042	200.948389	0.000000	300.000000	200.000000	0.000000	7.172200	11.475520	2232.362366	2117.147455	2234.499922	-1428.218974				-505.000000	200.000000	0.000000	0.905550	1.429360	6.292320	202.809961	1132.363827	-233.692376
1199				900.000000	200.000000	0.000000	0.448400	0.641820	-1.433850	-55.465925	-118.451031	178.447198	299.042725	200.982834	0.000000	300.000000	200.000000	0.000000	7.538440	10.682000	2231.752014	2193.441057	2136.399925	-1416.011974				-505.000000	200.000000	0.000000	0.181110	0.178670	3.932700	-1378.666085	1576.148990	-528.541819
1200				900.000000	200.000000	0.000000	0.459610	0.686860	-1.260050	-57.451651	-73.480563	161.609851	298.989242	200.939877	0.000000	300.000000	200.000000	0.000000	7.782600	10.895640	2232.286072	2098.074055	2256.299921	-1336.666476				-505.000000	200.000000	0.000000	0.362220	0.178670	14.944259	1980.878895	-1361.800106	-234.835814
1201				900.000000	200.000000	0.000000	0.347510	0.810720	-1.607650	-88.895982	-53.343107	193.166757	299.101641	200.999585	0.000000	300.000000	200.000000	0.000000	7.111160	11.078760	2232.514954	2231.587858	2005.599930	-1318.355976				-505.000000	200.000000	0.000000	0.362220	0.357340	11.011560	485.767576	-164.937908	-352.154454
1202				900.000000	200.000000	0.000000	0.358720	0.619300	-1.738000	-88.872640	-63.815449	221.893044	299.023489	201.042338	0.000000	300.000000	200.000000	0.000000	7.141680	10.651480	2232.438660	2326.954861	2179.999924	-1324.459476				-505.000000	200.000000	0.000000	-0.362220	0.178670	17.303879	-914.332383	535.776579	0.198535
[truncated: 7,798 more rows]
