# Supplementary material for: A Plyometric Warm-Up Protocol Improves Running Economy in Recreational Endurance Athletes
Source: Front Physiol. 2020 Mar 12;11:197. doi: 10.3389/fphys.2020.00197 (PMC7080849; doi:10.3389/fphys.2020.00197)
Supplement: Supplementary file 1 [file Data_Sheet_1.zip › Datasheet 1/Force plate data -leg stiffness/10/10 Resistance .csv]

FORCE PLATES
600.000000	Hz
	Corner 1			Corner 2			Corner 3			Corner 4
Plate#	X	Y	Z	X	Y	Z	X	Y	Z	X	Y	Z
1	1200.000000	400.000000	0.000000	1200.000000	0.000000	0.000000	600.000000	0.000000	0.000000	600.000000	400.000000	0.000000
2	600.000000	400.000000	0.000000	600.000000	0.000000	0.000000	0.000000	0.000000	0.000000	0.000000	400.000000	0.000000
3	-55.000000	500.000000	0.000000	-55.000000	-100.000000	0.000000	-955.000000	-100.000000	0.000000	-955.000000	500.000000	0.000000
	Force Plate 1												Force Plate 2												Force Plate 3
Sample #	COP:X	COP:Y	COP:Z	Ref:X	Ref:Y	Ref:Z	Force:X	Force:Y	Force:Z	Moment:X	Moment:Y	Moment:Z	COP:X	COP:Y	COP:Z	Ref:X	Ref:Y	Ref:Z	Force:X	Force:Y	Force:Z	Moment:X	Moment:Y	Moment:Z	COP:X	COP:Y	COP:Z	Ref:X	Ref:Y	Ref:Z	Force:X	Force:Y	Force:Z	Moment:X	Moment:Y	Moment:Z
Units:	mm	mm	mm	mm	mm	mm	N	N	N	Nmm	Nmm	Nmm	mm	mm	mm	mm	mm	mm	N	N	N	Nmm	Nmm	Nmm	mm	mm	mm	mm	mm	mm	N	N	N	Nmm	Nmm	Nmm
1				900.000000	200.000000	0.000000	0.482030	0.686860	-1.564200	-89.930993	-145.044538	166.405944	299.086494	200.978761	0.000000	300.000000	200.000000	0.000000	7.416360	10.285240	2231.294250	2183.904357	2038.299929	-1397.701475				-505.000000	200.000000	0.000000	3.078870	-2.501380	16.517339	-34.221114	1786.572742	-1001.269797
2				900.000000	200.000000	0.000000	0.392350	0.664340	-1.564200	-70.755715	-95.757786	171.297229	299.018406	200.918642	0.000000	300.000000	200.000000	0.000000	7.416360	10.773560	2231.980896	2050.390553	2190.899923	-1367.183975				-505.000000	200.000000	0.000000	0.724440	0.893350	12.584640	286.695383	1402.491396	-469.162955
3				900.000000	200.000000	0.000000	0.246620	0.630560	-1.477300	-39.892505	-110.101322	193.103731	299.072252	200.939877	0.000000	300.000000	200.000000	0.000000	7.660520	10.590440	2232.286072	2098.074055	2070.999928	-1470.943473				-505.000000	200.000000	0.000000	1.992210	1.608030	7.078860	-365.395804	137.873557	-174.865652
4				900.000000	200.000000	0.000000	0.302670	0.608040	-1.303500	-84.865655	-56.845425	176.157098	299.023623	200.931142	0.000000	300.000000	200.000000	0.000000	7.294280	10.315760	2232.743836	2079.000654	2179.999924	-1416.011974				-505.000000	200.000000	0.000000	-0.181110	0.000000	16.517339	-693.574624	658.134047	-58.729610
5				900.000000	200.000000	0.000000	0.313880	0.630560	-1.173150	-103.905889	-72.626188	183.395409	299.013589	201.021118	0.000000	300.000000	200.000000	0.000000	8.118320	10.620960	2232.133484	2279.271359	2201.799923	-1367.183975	-547.748718	214.404469	0.000000	-505.000000	200.000000	0.000000	0.000000	-0.714680	21.236579	305.901645	907.836538	-646.863317
6				900.000000	200.000000	0.000000	0.280250	0.619300	-1.390400	-88.512526	-106.501052	166.552157	299.001639	201.040484	0.000000	300.000000	200.000000	0.000000	7.446880	10.407320	2227.250668	2317.418160	2223.599922	-1336.666476				-505.000000	200.000000	0.000000	1.811100	0.357340	14.944259	-92.997818	8.798250	235.170622
7				900.000000	200.000000	0.000000	0.325090	0.664340	-1.824900	-71.025800	-57.283779	183.415211	299.063030	200.913713	0.000000	300.000000	200.000000	0.000000	7.172200	10.804080	2233.583070	2040.853853	2092.799927	-1464.839973				-505.000000	200.000000	0.000000	-0.181110	1.429360	13.371180	-954.783750	1058.829775	-57.373147
8				900.000000	200.000000	0.000000	0.336300	0.540480	-1.173150	-139.779626	-134.341083	159.191806	299.033321	200.888489	0.000000	300.000000	200.000000	0.000000	7.446880	10.590440	2232.591248	1983.633652	2158.199924	-1428.218974				-505.000000	200.000000	0.000000	1.992210	-0.357340	5.505780	-368.630187	1199.926468	116.989705
9				900.000000	200.000000	0.000000	0.358720	0.574260	-1.520750	-118.646028	-124.809131	171.248295	298.989139	200.986972	0.000000	300.000000	200.000000	0.000000	7.843640	10.590440	2232.057190	2202.977757	2256.299921	-1342.769976				-505.000000	200.000000	0.000000	-0.543330	0.357340	11.011560	-556.576441	1215.556992	294.103075
10				900.000000	200.000000	0.000000	0.302670	0.608040	-1.260050	-88.841171	-56.885834	156.879818	298.970028	200.918234	0.000000	300.000000	200.000000	0.000000	7.507920	10.529400	2232.972718	2050.390553	2299.899920	-1428.218974				-505.000000	200.000000	0.000000	2.173320	-1.608030	15.730799	1641.196598	-544.146136	-412.908577
11				900.000000	200.000000	0.000000	0.246620	0.529220	-1.390400	-92.222021	-69.654379	156.864583	299.023222	200.922977	0.000000	300.000000	200.000000	0.000000	7.324800	10.559920	2231.828308	2059.927254	2179.999924	-1336.666476				-505.000000	200.000000	0.000000	1.992210	3.037390	15.730799	300.866934	659.942895	355.187698
12				900.000000	200.000000	0.000000	0.201780	0.619300	-1.564200	-120.856825	-62.580264	166.633452	299.014028	200.952335	0.000000	300.000000	200.000000	0.000000	7.416360	10.285240	2233.125306	2126.684155	2201.799923	-1397.701475				-505.000000	200.000000	0.000000	0.905550	0.536010	10.225020	380.699972	1261.201702	59.180328
13				900.000000	200.000000	0.000000	0.437190	0.506700	-1.260050	-129.199124	-97.887157	168.694509	299.052688	200.961271	0.000000	300.000000	200.000000	0.000000	7.721560	10.071600	2232.209778	2145.757556	2114.599926	-1293.941977				-505.000000	200.000000	0.000000	2.716650	1.250690	11.011560	-1429.047848	-705.114481	0.969573
14				900.000000	200.000000	0.000000	0.358720	0.405360	-1.346950	-129.441803	-69.245096	168.681558	299.150465	200.935509	0.000000	300.000000	200.000000	0.000000	7.019600	10.987200	2232.514954	2088.537354	1896.599934	-1409.908474				-505.000000	200.000000	0.000000	0.905550	-0.536010	7.078860	83.948346	-61.512665	175.651178
15				900.000000	200.000000	0.000000	0.459610	0.563000	-1.173150	-78.544299	-174.880779	161.494661	299.033089	200.961336	0.000000	300.000000	200.000000	0.000000	7.355320	10.315760	2232.057190	2145.757556	2158.199924	-1416.011974				-505.000000	200.000000	0.000000	0.543330	-0.893350	11.011560	-284.807687	619.523170	-353.355848
16				900.000000	200.000000	0.000000	0.381140	0.608040	-1.824900	-93.446885	-59.591918	185.714444	299.013758	200.939781	0.000000	300.000000	200.000000	0.000000	7.324800	10.315760	2232.514954	2098.074055	2201.799923	-1379.390975				-505.000000	200.000000	0.000000	-0.362220	0.357340	12.584640	-556.450595	1070.535167	59.112192
17				900.000000	200.000000	0.000000	0.482030	0.563000	-1.738000	-22.842060	-79.025295	139.784493	298.965005	200.926902	0.000000	300.000000	200.000000	0.000000	7.385840	11.261880	2232.667542	2069.463954	2310.799919	-1428.218974				-505.000000	200.000000	0.000000	0.362220	-1.429360	11.798100	-432.994731	-563.394357	644.799645
18				900.000000	200.000000	0.000000	0.313880	0.585520	-1.564200	-78.022053	-57.064602	183.353522	299.038038	200.948454	0.000000	300.000000	200.000000	0.000000	7.568960	10.712520	2232.209778	2117.147455	2147.299925	-1281.734977				-505.000000	200.000000	0.000000	1.267770	0.536010	8.651940	1191.286139	-482.633471	235.383647
19				900.000000	200.000000	0.000000	0.291460	0.551740	-1.346950	-63.105921	-86.739209	168.887373	298.963836	200.940777	0.000000	300.000000	200.000000	0.000000	7.355320	10.804080	2230.149840	2098.074055	2310.799919	-1446.529474				-505.000000	200.000000	0.000000	-1.992210	1.072020	6.292320	-1092.788703	2633.407348	294.897217
20				900.000000	200.000000	0.000000	0.336300	0.484180	-1.651100	-122.490565	-83.236890	154.320127	298.954884	200.982766	0.000000	300.000000	200.000000	0.000000	7.507920	10.804080	2231.904602	2193.441057	2332.599918	-1434.322474				-505.000000	200.000000	0.000000	0.362220	0.357340	7.865400	138.067877	2489.447944	-410.898553
21				900.000000	200.000000	0.000000	0.212990	0.551740	-0.782100	-98.705509	-94.165064	161.739687	298.999008	200.956966	0.000000	300.000000	200.000000	0.000000	7.599480	10.895640	2232.286072	2136.220856	2234.499922	-1483.150473				-505.000000	200.000000	0.000000	-0.181110	-1.608030	14.944259	-211.922356	129.346871	-412.720222
22				900.000000	200.000000	0.000000	0.414770	0.563000	-1.520750	-34.678580	-46.061751	171.179755	298.969676	200.961271	0.000000	300.000000	200.000000	0.000000	7.721560	10.743040	2232.209778	2145.757556	2299.899920	-1269.527977				-505.000000	200.000000	0.000000	-0.724440	-1.072020	17.303879	399.780388	-635.435556	351.505200
23				900.000000	200.000000	0.000000	0.381140	0.653080	-1.651100	-135.637914	-80.017432	188.165991	298.994091	200.965543	0.000000	300.000000	200.000000	0.000000	7.172200	10.865120	2232.209778	2155.294256	2245.399921	-1336.666476				-505.000000	200.000000	0.000000	1.992210	-0.178670	16.517339	-356.937940	394.056454	234.647460
24				900.000000	200.000000	0.000000	0.369930	0.563000	-1.607650	-54.871259	-79.596212	166.406889	298.994091	200.901458	0.000000	300.000000	200.000000	0.000000	7.599480	10.559920	2232.209778	2012.243752	2245.399921	-1391.597975				-505.000000	200.000000	0.000000	2.535540	-2.144040	16.517339	-12.598471	758.889580	350.227055
25				900.000000	200.000000	0.000000	0.358720	0.540480	-1.433850	-59.639106	-74.230249	173.626540	299.067528	200.948259	0.000000	300.000000	200.000000	0.000000	7.477400	10.010560	2232.667542	2117.147455	2081.899927	-1409.908474				-505.000000	200.000000	0.000000	1.629990	0.000000	10.225020	-114.998000	819.655818	469.822390
26				900.000000	200.000000	0.000000	0.392350	0.506700	-1.651100	-77.337359	-50.083240	166.331303	299.106432	201.012504	0.000000	300.000000	200.000000	0.000000	7.477400	10.529400	2232.286072	2260.197959	1994.699930	-1373.287475				-505.000000	200.000000	0.000000	1.992210	0.000000	18.090419	1391.239256	-402.856443	-528.856265
27				900.000000	200.000000	0.000000	0.280250	0.585520	-1.303500	-105.895679	-96.449929	173.749722	299.047707	200.961369	0.000000	300.000000	200.000000	0.000000	7.050120	11.048240	2231.980896	2145.757556	2125.499926	-1403.804975				-505.000000	200.000000	0.000000	-0.362220	1.429360	7.865400	1129.463822	147.023674	-351.079152
28				900.000000	200.000000	0.000000	0.369930	0.675600	-1.260050	-86.059050	-95.117390	166.511607	298.911191	200.918453	0.000000	300.000000	200.000000	0.000000	7.446880	10.498880	2232.438660	2050.390553	2430.699915	-1416.011974				-505.000000	200.000000	0.000000	1.448880	1.072020	17.303879	-165.379764	426.186924	-469.051353
29				900.000000	200.000000	0.000000	0.448400	0.743160	-1.173150	-22.878947	-57.901842	200.228385	299.058086	200.900965	0.000000	300.000000	200.000000	0.000000	7.660520	10.346280	2233.430482	2012.243752	2103.699926	-1446.529474				-505.000000	200.000000	0.000000	0.724440	-0.536010	19.663499	-957.388900	998.063536	-0.566629
30				900.000000	200.000000	0.000000	0.482030	0.653080	-1.520750	-55.092267	-79.227338	166.374528	298.998837	200.987039	0.000000	300.000000	200.000000	0.000000	7.691040	10.834600	2231.904602	2202.977757	2234.499922	-1416.011974				-505.000000	200.000000	0.000000	0.362220	-0.536010	10.225020	-1073.959980	-164.191482	-59.281750
31				900.000000	200.000000	0.000000	0.425980	0.596780	-1.346950	-77.333295	-137.872472	185.657518	299.013286	200.940230	0.000000	300.000000	200.000000	0.000000	7.721560	10.743040	2231.446838	2098.074055	2201.799923	-1324.459476				-505.000000	200.000000	0.000000	1.267770	-1.786700	17.303879	-685.808916	1099.995926	526.899888
32				900.000000	200.000000	0.000000	0.425980	0.540480	-1.260050	-107.705412	-46.765830	188.014819	299.032858	200.935925	0.000000	300.000000	200.000000	0.000000	7.568960	10.773560	2231.523132	2088.537354	2158.199924	-1379.390975				-505.000000	200.000000	0.000000	-0.181110	0.000000	15.730799	580.338473	-931.959614	998.664166
33				900.000000	200.000000	0.000000	0.212990	0.585520	-1.216600	-113.846711	-169.750529	152.132462	299.018506	200.931364	0.000000	300.000000	200.000000	0.000000	7.385840	10.193680	2232.209778	2079.000654	2190.899923	-1361.080475				-505.000000	200.000000	0.000000	0.543330	0.000000	19.663499	117.389082	1141.592509	763.629816
34				900.000000	200.000000	0.000000	0.470820	0.517960	-1.651100	-117.078974	-103.974334	154.212180	299.038038	200.965543	0.000000	300.000000	200.000000	0.000000	7.691040	10.010560	2232.209778	2155.294256	2147.299925	-1397.701475				-505.000000	200.000000	0.000000	-0.724440	0.714680	3.146160	622.576989	836.270200	-292.984307
35				900.000000	200.000000	0.000000	0.257830	0.596780	-1.868350	-114.058238	-95.001363	183.422061	299.052623	201.029698	0.000000	300.000000	200.000000	0.000000	7.324800	10.437840	2232.057190	2298.344760	2114.599926	-1434.322474				-505.000000	200.000000	0.000000	2.897760	0.893350	18.876959	-60.249237	-988.677726	-351.848624
36				900.000000	200.000000	0.000000	0.280250	0.585520	-1.303500	-130.018861	-66.054110	188.207682	299.033519	200.939556	0.000000	300.000000	200.000000	0.000000	7.630000	10.529400	2233.049012	2098.074055	2158.199924	-1312.252476				-505.000000	200.000000	0.000000	2.716650	-1.072020	17.303879	747.228394	-445.945878	-1.234679
37				900.000000	200.000000	0.000000	0.358720	0.619300	-1.477300	-116.746266	-58.991930	164.061202	299.048130	200.948130	0.000000	300.000000	200.000000	0.000000	7.538440	10.468360	2232.972718	2117.147455	2125.499926	-1348.873476				-505.000000	200.000000	0.000000	1.811100	-0.714680	11.011560	-621.444371	12.530383	-177.055415
38				900.000000	200.000000	0.000000	0.246620	0.630560	-1.564200	-92.249427	-79.624685	164.187809	299.047674	200.965675	0.000000	300.000000	200.000000	0.000000	7.630000	10.010560	2231.904602	2155.294256	2125.499926	-1361.080475				-505.000000	200.000000	0.000000	-1.086660	1.072020	7.865400	65.497162	-74.280479	647.289365
39				900.000000	200.000000	0.000000	0.358720	0.641820	-1.303500	-79.454064	-89.549384	200.227047	299.096512	200.965675	0.000000	300.000000	200.000000	0.000000	7.385840	11.261880	2231.904602	2155.294256	2016.499929	-1354.976975				-505.000000	200.000000	0.000000	0.181110	-1.072020	4.719240	630.405621	912.552527	-529.728724
40				900.000000	200.000000	0.000000	0.235410	0.641820	-1.390400	-51.400381	-18.533052	190.716156	299.087243	200.960876	0.000000	300.000000	200.000000	0.000000	7.080640	10.926160	2233.125306	2145.757556	2038.299929	-1416.011974	-524.086727	170.177174	0.000000	-505.000000	200.000000	0.000000	1.992210	-0.536010	20.450039	-609.877971	390.324322	-588.109037
41				900.000000	200.000000	0.000000	0.336300	0.563000	-1.477300	-135.146821	-113.794344	176.080371	298.999042	200.909941	0.000000	300.000000	200.000000	0.000000	7.782600	10.834600	2232.362366	2031.317153	2234.499922	-1416.011974				-505.000000	200.000000	0.000000	-0.724440	0.714680	13.371180	-534.765029	1224.276678	59.480285
42				900.000000	200.000000	0.000000	0.336300	0.551740	-1.520750	-131.634992	-149.215725	159.202278	298.994435	201.029276	0.000000	300.000000	200.000000	0.000000	7.630000	11.445000	2232.972718	2298.344760	2245.399921	-1409.908474				-505.000000	200.000000	0.000000	0.543330	-0.536010	8.651940	-31.741810	-41.087587	58.191959
43				900.000000	200.000000	0.000000	0.392350	0.698120	-1.303500	-36.930328	-80.802328	171.328644	299.066922	201.017263	0.000000	300.000000	200.000000	0.000000	7.782600	10.712520	2231.217956	2269.734659	2081.899927	-1318.355976	-542.588299	206.551788	0.000000	-505.000000	200.000000	0.000000	1.811100	0.357340	21.236579	139.137571	798.246883	176.426524
44				900.000000	200.000000	0.000000	0.347510	0.484180	-1.651100	-122.490565	-124.226278	192.863075	299.067560	200.978126	0.000000	300.000000	200.000000	0.000000	7.538440	10.712520	2232.743836	2183.904357	2081.899927	-1336.666476				-505.000000	200.000000	0.000000	-0.362220	-0.536010	7.865400	-379.252739	-250.686348	-235.456091
45				900.000000	200.000000	0.000000	0.358720	0.731900	-1.520750	-152.359715	-99.479281	171.394900	299.072664	200.960811	0.000000	300.000000	200.000000	0.000000	7.538440	10.224200	2233.277894	2145.757556	2070.999928	-1379.390975				-505.000000	200.000000	0.000000	-0.181110	-0.536010	15.730799	547.904508	791.450481	-235.470579
46				900.000000	200.000000	0.000000	0.347510	0.517960	-1.346950	-60.476452	-114.377197	168.797890	299.013792	201.003822	0.000000	300.000000	200.000000	0.000000	7.080640	10.743040	2232.591248	2241.124558	2201.799923	-1379.390975				-505.000000	200.000000	0.000000	0.905550	-0.536010	9.438480	-494.942894	-594.031974	410.627573
47				900.000000	200.000000	0.000000	0.224200	0.641820	-1.781450	-104.072402	-113.961176	164.221508	298.989346	200.961139	0.000000	300.000000	200.000000	0.000000	7.141680	11.048240	2232.514954	2145.757556	2256.299921	-1354.976975				-505.000000	200.000000	0.000000	3.441090	-1.429360	7.865400	-201.677343	-2469.374733	115.856447
48				900.000000	200.000000	0.000000	0.448400	0.630560	-1.390400	-55.884598	-88.095620	190.485026	299.077166	200.974021	0.000000	300.000000	200.000000	0.000000	7.233240	10.376800	2232.362366	2174.367657	2060.099928	-1342.769976				-505.000000	200.000000	0.000000	1.811100	-0.178670	17.303879	-356.875017	1729.969066	-294.034939
49				900.000000	200.000000	0.000000	0.224200	0.506700	-0.999350	-104.805857	-129.886439	183.373127	299.013657	200.931333	0.000000	300.000000	200.000000	0.000000	7.477400	10.682000	2232.286072	2079.000654	2201.799923	-1336.666476				-505.000000	200.000000	0.000000	0.362220	-0.178670	11.798100	-473.131481	894.875724	293.521958
50				900.000000	200.000000	0.000000	0.403560	0.709380	-1.564200	-89.003619	-126.615234	161.688862	299.052752	200.927029	0.000000	300.000000	200.000000	0.000000	7.691040	10.498880	2232.362366	2069.463954	2114.599926	-1342.769976				-505.000000	200.000000	0.000000	1.086660	0.178670	6.292320	-451.949300	1253.974869	411.291316
51				900.000000	200.000000	0.000000	0.280250	0.686860	-1.868350	-82.205032	-121.254468	164.205328	299.037940	200.952824	0.000000	300.000000	200.000000	0.000000	7.141680	11.322920	2231.980896	2126.684155	2147.299925	-1306.148976				-505.000000	200.000000	0.000000	0.905550	-0.357340	9.438480	-136.683567	1659.658151	58.332539
52				900.000000	200.000000	0.000000	0.336300	0.596780	-1.520750	-89.574943	-134.017815	188.160086	299.155087	200.944343	0.000000	300.000000	200.000000	0.000000	7.019600	10.956680	2231.828308	2107.610755	1885.699934	-1354.976975				-505.000000	200.000000	0.000000	0.543330	-2.501380	14.944259	-150.162962	-842.479043	-178.649572
53				900.000000	200.000000	0.000000	0.269040	0.619300	-1.955250	-32.810288	-24.458595	178.612071	298.945080	200.931524	0.000000	300.000000	200.000000	0.000000	7.233240	10.254720	2231.828308	2079.000654	2354.399918	-1324.459476				-505.000000	200.000000	0.000000	1.448880	-0.893350	11.011560	62.640318	299.588328	-235.940094
54				900.000000	200.000000	0.000000	0.526870	0.641820	-1.477300	-107.777832	-45.652468	159.088622	298.998461	200.974587	0.000000	300.000000	200.000000	0.000000	7.538440	11.383960	2231.065368	2174.367657	2234.499922	-1495.357473	-555.023333	202.988161	0.000000	-505.000000	200.000000	0.000000	-0.362220	-0.893350	21.236579	63.458320	1062.324476	-177.051108
55				900.000000	200.000000	0.000000	0.381140	0.619300	-0.999350	-124.292171	-80.623559	147.170354	298.974138	200.948843	0.000000	300.000000	200.000000	0.000000	7.935200	10.651480	2231.294250	2117.147455	2288.999920	-1385.494475				-505.000000	200.000000	0.000000	0.905550	-0.357340	16.517339	442.962751	194.670232	822.005822
56				900.000000	200.000000	0.000000	0.336300	0.686860	-1.303500	-77.599317	-174.747617	178.605220	298.940305	200.969881	0.000000	300.000000	200.000000	0.000000	7.233240	10.956680	2232.057190	2164.830956	2365.299917	-1354.976975				-505.000000	200.000000	0.000000	2.535540	-1.072020	15.730799	-758.505477	96.785969	-118.708388
57				900.000000	200.000000	0.000000	0.381140	0.450400	-2.129050	-72.109889	-94.770848	154.242257	298.969922	200.896971	0.000000	300.000000	200.000000	0.000000	7.355320	10.346280	2232.743836	2002.707052	2299.899920	-1477.046973				-505.000000	200.000000	0.000000	0.000000	-0.714680	13.371180	-968.703607	-675.539286	528.018657
58				900.000000	200.000000	0.000000	0.336300	0.743160	-0.912450	-74.875755	-114.319655	178.657579	299.018406	200.974187	0.000000	300.000000	200.000000	0.000000	7.324800	11.200840	2231.980896	2174.367657	2190.899923	-1416.011974				-505.000000	200.000000	0.000000	1.448880	2.501380	3.932700	1194.017136	1366.866225	-761.415383
59				900.000000	200.000000	0.000000	0.414770	0.529220	-0.869000	-35.394427	-107.459518	159.100040	299.037973	200.939973	0.000000	300.000000	200.000000	0.000000	7.568960	11.170320	2232.057190	2098.074055	2147.299925	-1391.597975				-505.000000	200.000000	0.000000	-0.181110	0.893350	9.438480	-1566.612340	1327.701922	-57.881821
60				900.000000	200.000000	0.000000	0.212990	0.630560	-0.999350	-7.233107	-109.160932	156.993670	299.003380	200.940359	0.000000	300.000000	200.000000	0.000000	7.477400	11.139800	2231.141662	2098.074055	2223.599922	-1348.873476				-505.000000	200.000000	0.000000	-1.448880	-2.858720	17.303879	-750.676845	468.960364	-766.270298
61				900.000000	200.000000	0.000000	0.280250	0.653080	-1.520750	-63.133327	-75.984007	185.860853	299.018406	200.893005	0.000000	300.000000	200.000000	0.000000	7.324800	11.200840	2231.980896	1993.170352	2190.899923	-1391.597975				-505.000000	200.000000	0.000000	1.629990	1.072020	14.944259	1108.407488	815.177260	1175.768921
62				900.000000	200.000000	0.000000	0.381140	0.675600	-0.955900	-138.010843	-126.257697	200.235235	299.047967	200.935477	0.000000	300.000000	200.000000	0.000000	7.233240	11.139800	2232.591248	2088.537354	2125.499926	-1330.562976				-505.000000	200.000000	0.000000	1.086660	-2.501380	11.011560	1007.682441	-473.913785	467.492047
63				900.000000	200.000000	0.000000	0.392350	0.765680	-1.173150	-106.382708	-126.517283	176.210795	299.028405	200.952596	0.000000	300.000000	200.000000	0.000000	7.416360	10.926160	2232.514954	2126.684155	2169.099924	-1397.701475				-505.000000	200.000000	0.000000	3.441090	-0.714680	5.505780	420.459183	-80.875322	762.719764
64				900.000000	200.000000	0.000000	0.369930	0.743160	-1.694550	-63.624420	-99.779275	156.935798	299.047674	201.029768	0.000000	300.000000	200.000000	0.000000	7.446880	11.414480	2231.904602	2298.344760	2125.499926	-1336.666476				-505.000000	200.000000	0.000000	1.992210	-1.429360	14.944259	262.152973	528.119314	585.925147
65				900.000000	200.000000	0.000000	0.246620	0.698120	-1.738000	-77.585772	-94.660961	171.479620	299.018070	201.004440	0.000000	300.000000	200.000000	0.000000	7.416360	11.292400	2231.217956	2241.124558	2190.899923	-1354.976975				-505.000000	200.000000	0.000000	-0.724440	0.000000	11.798100	116.759850	1623.479553	-528.638933
66				900.000000	200.000000	0.000000	0.437190	0.641820	-1.086250	-115.413765	-179.104310	195.326432	298.964863	200.969749	0.000000	300.000000	200.000000	0.000000	7.691040	11.048240	2232.362366	2164.830956	2310.799919	-1446.529474				-505.000000	200.000000	0.000000	-0.543330	2.501380	11.798100	268.118353	-508.599529	883.578756
67				900.000000	200.000000	0.000000	0.336300	0.619300	-0.825550	-148.235295	-63.740772	168.903749	299.067337	200.952726	0.000000	300.000000	200.000000	0.000000	7.752080	10.987200	2232.209778	2126.684155	2081.899927	-1403.804975				-505.000000	200.000000	0.000000	1.448880	-0.178670	13.371180	-588.821637	1888.189137	587.155518
68				900.000000	200.000000	0.000000	0.302670	0.563000	-1.390400	-131.036263	-142.886097	207.440793	299.028073	200.978560	0.000000	300.000000	200.000000	0.000000	7.538440	11.353440	2231.752014	2183.904357	2169.099924	-1342.769976				-505.000000	200.000000	0.000000	0.362220	0.178670	17.303879	1170.355651	757.080731	-117.347617
69				900.000000	200.000000	0.000000	0.381140	0.585520	-1.824900	-110.456380	-84.921768	192.922481	299.071649	200.987512	0.000000	300.000000	200.000000	0.000000	7.355320	11.445000	2230.836486	2202.977757	2070.999928	-1440.425974				-505.000000	200.000000	0.000000	0.724440	0.714680	18.090419	160.508522	1397.266411	353.084868
70				900.000000	200.000000	0.000000	0.291460	0.529220	-1.738000	-96.602665	-66.111652	156.818129	299.037973	200.905792	0.000000	300.000000	200.000000	0.000000	7.599480	11.109280	2232.057190	2021.780453	2147.299925	-1342.769976				-505.000000	200.000000	0.000000	1.267770	-1.429360	12.584640	841.044213	-221.225589	-353.922476
71				900.000000	200.000000	0.000000	0.336300	0.698120	-1.781450	-113.815558	-103.379545	159.338411	299.043314	200.995041	0.000000	300.000000	200.000000	0.000000	7.416360	11.200840	2233.125306	2222.051158	2136.399925	-1458.736474				-505.000000	200.000000	0.000000	2.173320	-0.893350	6.292320	525.526787	-137.478997	-59.765753
72				900.000000	200.000000	0.000000	0.179360	0.641820	-2.042150	-100.321957	-76.410425	169.087283	299.052914	200.999482	0.000000	300.000000	200.000000	0.000000	7.385840	11.139800	2232.743836	2231.587858	2114.599926	-1361.080475				-505.000000	200.000000	0.000000	1.629990	0.893350	11.011560	-176.694471	156.059355	-527.979498
73				900.000000	200.000000	0.000000	0.235410	0.540480	-1.346950	-71.610669	-89.497040	178.573609	299.057571	200.922820	0.000000	300.000000	200.000000	0.000000	7.355320	11.139800	2232.209778	2059.927254	2103.699926	-1373.287475				-505.000000	200.000000	0.000000	1.448880	-0.357340	13.371180	-252.184953	-630.641002	-529.151914
74				900.000000	200.000000	0.000000	0.313880	0.529220	-1.260050	-108.169099	-133.337011	176.072182	298.969641	200.922851	0.000000	300.000000	200.000000	0.000000	7.294280	11.231360	2232.133484	2059.927254	2299.899920	-1330.562976				-505.000000	200.000000	0.000000	2.716650	0.178670	3.932700	-452.138070	1820.433496	117.440423
75				900.000000	200.000000	0.000000	0.414770	0.608040	-1.173150	-88.751142	-76.780839	178.450623	299.023489	200.961172	0.000000	300.000000	200.000000	0.000000	7.782600	11.322920	2232.438660	2145.757556	2179.999924	-1348.873476				-505.000000	200.000000	0.000000	0.543330	-2.144040	14.944259	-128.540319	-577.339028	585.362826
76				900.000000	200.000000	0.000000	0.459610	0.585520	-1.520750	-65.915448	-103.633932	159.105944	298.999453	201.024865	0.000000	300.000000	200.000000	0.000000	7.507920	10.804080	2233.277894	2288.808060	2234.499922	-1367.183975				-505.000000	200.000000	0.000000	0.724440	-0.357340	10.225020	1253.171379	2597.860741	-529.093959
77				900.000000	200.000000	0.000000	0.358720	0.450400	-1.738000	-79.745821	-124.607089	197.639366	298.998871	200.961369	0.000000	300.000000	200.000000	0.000000	7.141680	11.506040	2231.980896	2145.757556	2234.499922	-1397.701475				-505.000000	200.000000	0.000000	0.000000	-0.178670	13.371180	-1283.717648	517.590780	117.318639
78				900.000000	200.000000	0.000000	0.392350	0.517960	-1.564200	-96.886295	-110.955696	161.522455	299.047707	200.965642	0.000000	300.000000	200.000000	0.000000	7.324800	11.567080	2231.980896	2155.294256	2125.499926	-1440.425974				-505.000000	200.000000	0.000000	0.000000	-0.536010	9.438480	-726.574898	1184.172949	763.164609
79				900.000000	200.000000	0.000000	0.414770	0.540480	-1.911800	-92.298504	-101.423744	161.520171	299.018506	200.969815	0.000000	300.000000	200.000000	0.000000	7.538440	10.834600	2232.209778	2164.830956	2190.899923	-1391.597975				-505.000000	200.000000	0.000000	-1.992210	1.072020	16.517339	182.005319	-292.836357	1.176724
80				900.000000	200.000000	0.000000	0.269040	0.551740	-1.390400	-123.458889	-85.775545	168.910600	298.998803	200.905885	0.000000	300.000000	200.000000	0.000000	7.599480	11.383960	2231.828308	2021.780453	2234.499922	-1342.769976				-505.000000	200.000000	0.000000	-0.181110	0.178670	6.292320	242.946711	-525.292475	235.160441
81				900.000000	200.000000	0.000000	0.336300	0.517960	-1.390400	-60.521466	-179.732770	163.990183	299.042725	200.961468	0.000000	300.000000	200.000000	0.000000	7.263760	11.383960	2231.752014	2145.757556	2136.399925	-1324.459476				-505.000000	200.000000	0.000000	0.181110	1.429360	8.651940	-955.161289	-1212.299722	236.318369
82				900.000000	200.000000	0.000000	0.313880	0.608040	-2.042150	-105.733547	-157.939507	168.916505	298.988724	200.927536	0.000000	300.000000	200.000000	0.000000	7.233240	11.109280	2231.141662	2069.463954	2256.299921	-1318.355976				-505.000000	200.000000	0.000000	1.629990	-1.072020	14.157719	1094.424707	1478.773723	-59.891845
83				900.000000	200.000000	0.000000	0.280250	0.698120	-1.346950	-85.221705	-91.343551	152.167499	298.969605	200.918610	0.000000	300.000000	200.000000	0.000000	7.752080	10.651480	2232.057190	2050.390553	2299.899920	-1434.322474	-511.611660	195.312070	0.000000	-505.000000	200.000000	0.000000	1.629990	0.178670	22.023119	-103.242831	145.609385	352.503751
84				900.000000	200.000000	0.000000	0.448400	0.563000	-1.477300	-123.085231	-32.289133	192.831856	298.969781	200.956900	0.000000	300.000000	200.000000	0.000000	7.324800	10.956680	2232.438660	2136.220856	2299.899920	-1409.908474				-505.000000	200.000000	0.000000	0.362220	-0.536010	13.371180	84.451731	-299.747195	410.671040
85				900.000000	200.000000	0.000000	0.392350	0.608040	-1.303500	-72.804064	-136.527997	185.702830	299.038301	200.939652	0.000000	300.000000	200.000000	0.000000	7.385840	11.445000	2232.820130	2098.074055	2147.299925	-1379.390975				-505.000000	200.000000	0.000000	-1.086660	-0.357340	9.438480	94.948437	1780.206771	293.468310
86				900.000000	200.000000	0.000000	0.437190	0.563000	-1.564200	-50.805715	-163.461907	197.662789	299.033089	200.982699	0.000000	300.000000	200.000000	0.000000	7.324800	10.926160	2232.057190	2193.441057	2158.199924	-1452.632974	-501.728811	202.044461	0.000000	-505.000000	200.000000	0.000000	0.905550	2.680050	23.596199	48.241519	-77.187620	-526.225964
87				900.000000	200.000000	0.000000	0.369930	0.506700	-0.999350	-76.662146	-125.755661	188.041471	299.028007	200.897431	0.000000	300.000000	200.000000	0.000000	7.660520	11.200840	2231.599426	2002.707052	2169.099924	-1416.011974				-505.000000	200.000000	0.000000	1.448880	0.000000	14.944259	348.643546	560.996211	528.580978
88				900.000000	200.000000	0.000000	0.425980	0.675600	-1.173150	-77.927961	-82.308436	159.224559	298.984082	200.923041	0.000000	300.000000	200.000000	0.000000	7.843640	11.353440	2231.675720	2059.927254	2267.199921	-1342.769976				-505.000000	200.000000	0.000000	1.629990	1.072020	7.865400	297.129166	291.615068	177.119244
89				900.000000	200.000000	0.000000	0.414770	0.630560	-1.607650	-36.007018	-86.508694	159.194286	299.023389	200.978360	0.000000	300.000000	200.000000	0.000000	7.233240	10.926160	2232.209778	2183.904357	2179.999924	-1361.080475				-505.000000	200.000000	0.000000	0.362220	1.608030	16.517339	-133.008722	-567.872915	295.217536
90				900.000000	200.000000	0.000000	0.336300	0.653080	-1.390400	-26.813513	-113.875161	159.296524	299.066603	200.944924	0.000000	300.000000	200.000000	0.000000	7.630000	11.597600	2230.455016	2107.610755	2081.899927	-1348.873476				-505.000000	200.000000	0.000000	0.181110	-0.893350	11.011560	873.352332	2497.421204	-0.862278
91				900.000000	200.000000	0.000000	0.336300	0.731900	-1.346950	-115.994886	-93.651690	190.695408	298.979825	200.909661	0.000000	300.000000	200.000000	0.000000	7.538440	11.292400	2233.049012	2031.317153	2278.099920	-1428.218974				-505.000000	200.000000	0.000000	-0.362220	-0.714680	13.371180	1695.064436	274.368696	175.583042
92				900.000000	200.000000	0.000000	0.493240	0.653080	-1.173150	-70.814274	-39.484474	163.953255	299.018305	200.935829	0.000000	300.000000	200.000000	0.000000	7.813120	11.017720	2231.752014	2088.537354	2190.899923	-1342.769976				-505.000000	200.000000	0.000000	1.811100	0.000000	18.876959	-1156.649862	-127.503889	176.087408
93				900.000000	200.000000	0.000000	0.336300	0.551740	-1.216600	-115.237772	-83.640975	195.347180	299.057216	200.965906	0.000000	300.000000	200.000000	0.000000	7.599480	11.017720	2231.370544	2155.294256	2103.699926	-1367.183975	-510.118825	242.641607	0.000000	-505.000000	200.000000	0.000000	2.173320	0.178670	22.023119	939.101186	112.732489	-58.748406
94				900.000000	200.000000	0.000000	0.358720	0.619300	-1.129700	-76.180851	-104.908928	173.699842	299.042660	200.931619	0.000000	300.000000	200.000000	0.000000	7.263760	11.109280	2231.599426	2079.000654	2136.399925	-1312.252476				-505.000000	200.000000	0.000000	0.724440	0.000000	18.090419	-230.184770	-193.573677	293.662538
95				900.000000	200.000000	0.000000	0.414770	0.619300	-1.520750	-112.770750	-132.183240	164.003134	299.037973	200.965609	0.000000	300.000000	200.000000	0.000000	7.477400	10.956680	2232.057190	2155.294256	2147.299925	-1354.976975				-505.000000	200.000000	0.000000	0.724440	0.714680	13.371180	970.842996	1004.034947	588.061263
96				900.000000	200.000000	0.000000	0.526870	0.495440	-1.520750	-97.768654	-121.601608	163.771809	299.013724	200.901366	0.000000	300.000000	200.000000	0.000000	7.782600	10.895640	2232.438660	2012.243752	2201.799923	-1330.562976	-514.872698	191.396623	0.000000	-505.000000	200.000000	0.000000	0.724440	0.893350	20.450039	-175.939392	201.897065	-116.698363
97				900.000000	200.000000	0.000000	0.493240	0.709380	-1.346950	-104.860669	-84.916569	178.463574	298.988966	200.974321	0.000000	300.000000	200.000000	0.000000	7.965720	10.773560	2231.675720	2174.367657	2256.299921	-1440.425974				-505.000000	200.000000	0.000000	1.629990	-0.536010	11.011560	200.078964	2012.039458	-0.639073
98				900.000000	200.000000	0.000000	0.302670	0.709380	-1.911800	-73.281612	-112.005376	171.432024	299.052202	200.987411	0.000000	300.000000	200.000000	0.000000	7.172200	11.445000	2231.065368	2202.977757	2114.599926	-1330.562976				-505.000000	200.000000	0.000000	2.535540	0.178670	9.438480	1169.726419	-162.382634	1116.104589
99				900.000000	200.000000	0.000000	0.313880	0.664340	-1.477300	-74.686217	-117.937058	181.017164	298.998940	200.961303	0.000000	300.000000	200.000000	0.000000	7.538440	11.048240	2232.133484	2145.757556	2234.499922	-1397.701475				-505.000000	200.000000	0.000000	0.724440	0.357340	14.944259	-208.813820	207.122051	59.025259
100				900.000000	200.000000	0.000000	0.313880	0.675600	-1.781450	-130.825053	-97.390319	166.569675	298.999487	200.977858	0.000000	300.000000	200.000000	0.000000	7.721560	11.170320	2233.354188	2183.904357	2234.499922	-1275.631477				-505.000000	200.000000	0.000000	0.905550	1.072020	13.371180	-397.326383	-200.054084	-116.543294
101				900.000000	200.000000	0.000000	0.437190	0.619300	-2.172500	-101.384373	-122.368428	154.341267	299.061941	200.995994	0.000000	300.000000	200.000000	0.000000	7.507920	10.956680	2230.989074	2222.051158	2092.799927	-1354.976975				-505.000000	200.000000	0.000000	1.629990	0.000000	7.865400	-2431.506808	954.465105	-58.874498
102				900.000000	200.000000	0.000000	0.302670	0.686860	-1.086250	-61.292125	-82.377318	164.182101	299.013724	201.029522	0.000000	300.000000	200.000000	0.000000	7.507920	11.017720	2232.438660	2298.344760	2201.799923	-1446.529474				-505.000000	200.000000	0.000000	-0.362220	0.000000	7.865400	-694.266779	-1311.246407	-117.459220
103				900.000000	200.000000	0.000000	0.437190	0.675600	-1.390400	-94.235153	-52.172202	166.441926	298.993919	200.952889	0.000000	300.000000	200.000000	0.000000	7.630000	11.017720	2231.828308	2126.684155	2245.399921	-1385.494475	-558.169613	248.144303	0.000000	-505.000000	200.000000	0.000000	0.724440	-0.357340	21.236579	1022.420300	1129.140690	-411.605762
104				900.000000	200.000000	0.000000	0.269040	0.664340	-1.390400	-54.493537	-131.369274	156.967017	299.018640	200.948324	0.000000	300.000000	200.000000	0.000000	7.691040	11.292400	2232.514954	2117.147455	2190.899923	-1354.976975				-505.000000	200.000000	0.000000	-1.086660	-0.893350	7.078860	-516.754307	191.605962	586.680130
105				900.000000	200.000000	0.000000	0.381140	0.563000	-1.477300	-90.920989	-85.245036	166.395276	299.013758	200.961139	0.000000	300.000000	200.000000	0.000000	7.904680	10.010560	2232.514954	2145.757556	2201.799923	-1318.355976				-505.000000	200.000000	0.000000	-0.905550	-0.536010	15.730799	-841.887514	305.006313	-352.900821
106				900.000000	200.000000	0.000000	0.381140	0.585520	-1.303500	-81.772498	-105.670549	156.777579	299.072378	200.952563	0.000000	300.000000	200.000000	0.000000	7.416360	10.956680	2232.591248	2126.684155	2070.999928	-1330.562976				-505.000000	200.000000	0.000000	0.905550	0.714680	11.798100	-650.706877	331.718798	705.534971
107				900.000000	200.000000	0.000000	0.414770	0.619300	-1.129700	-84.221911	-117.349007	176.051435	299.018775	200.961008	0.000000	300.000000	200.000000	0.000000	7.385840	11.322920	2232.820130	2145.757556	2190.899923	-1361.080475				-505.000000	200.000000	0.000000	1.992210	-0.178670	13.371180	-1862.797658	264.472152	117.159263
108				900.000000	200.000000	0.000000	0.381140	0.641820	-1.781450	-112.113462	-64.698296	180.926539	299.013927	200.884097	0.000000	300.000000	200.000000	0.000000	7.630000	11.322920	2232.896424	1974.096951	2201.799923	-1403.804975				-505.000000	200.000000	0.000000	0.000000	-0.178670	11.011560	337.517609	652.400067	-176.401854
109				900.000000	200.000000	0.000000	0.302670	0.574260	-1.042800	-85.986630	-102.681606	176.125683	299.003823	200.910034	0.000000	300.000000	200.000000	0.000000	7.660520	9.827440	2232.133484	2031.317153	2223.599922	-1489.253973				-505.000000	200.000000	0.000000	1.448880	-0.536010	11.011560	-1073.897057	1492.718394	-470.577373
110				900.000000	200.000000	0.000000	0.313880	0.641820	-1.303500	-71.413004	-26.911233	197.863841	299.042987	200.961205	0.000000	300.000000	200.000000	0.000000	7.019600	11.170320	2232.362366	2145.757556	2136.399925	-1367.183975				-505.000000	200.000000	0.000000	0.905550	0.178670	11.798100	11.755170	994.568835	58.841213
111				900.000000	200.000000	0.000000	0.459610	0.596780	-2.042150	-90.115113	-103.149030	175.984037	299.067815	200.900996	0.000000	300.000000	200.000000	0.000000	7.172200	10.193680	2233.354188	2012.243752	2081.899927	-1367.183975				-505.000000	200.000000	0.000000	0.181110	1.786700	7.078860	571.943533	910.313248	1.681090
112				900.000000	200.000000	0.000000	0.269040	0.563000	-1.651100	-123.265287	-100.731003	173.740392	299.013758	200.961139	0.000000	300.000000	200.000000	0.000000	7.324800	9.980040	2232.514954	2145.757556	2201.799923	-1379.390975				-505.000000	200.000000	0.000000	2.535540	-3.394730	13.371180	-320.161419	231.595256	-179.656738
113				900.000000	200.000000	0.000000	0.403560	0.585520	-1.781450	-90.308715	-50.423642	176.031633	299.052914	200.943955	0.000000	300.000000	200.000000	0.000000	7.507920	11.200840	2232.743836	2107.610755	2114.599926	-1330.562976				-505.000000	200.000000	0.000000	0.000000	-1.608030	7.865400	-328.304667	522.815765	115.962177
114				900.000000	200.000000	0.000000	0.425980	0.720640	-1.520750	-76.433327	-87.051138	161.676107	299.086526	200.987276	0.000000	300.000000	200.000000	0.000000	7.752080	9.857960	2231.370544	2202.977757	2038.299929	-1348.873476				-505.000000	200.000000	0.000000	0.000000	-2.144040	9.438480	-1055.508796	1051.602941	526.662194
115				900.000000	200.000000	0.000000	0.336300	0.630560	-1.260050	-63.790616	-53.204747	154.456260	299.018305	200.965741	0.000000	300.000000	200.000000	0.000000	7.172200	11.567080	2231.752014	2155.294256	2190.899923	-1385.494475				-505.000000	200.000000	0.000000	3.078870	-2.144040	11.798100	-244.608014	-64.928802	585.159983
116				900.000000	200.000000	0.000000	0.448400	0.698120	-1.173150	-60.918466	-128.825422	168.860916	299.008503	200.901674	0.000000	300.000000	200.000000	0.000000	7.599480	9.705360	2231.675720	2012.243752	2212.699923	-1385.494475				-505.000000	200.000000	0.000000	1.629990	0.357340	18.090419	-324.378129	679.621547	-58.535382
117				900.000000	200.000000	0.000000	0.291460	0.630560	-1.607650	-36.007018	-66.232878	156.912375	298.999042	200.927029	0.000000	300.000000	200.000000	0.000000	7.721560	10.804080	2232.362366	2069.463954	2234.499922	-1416.011974				-505.000000	200.000000	0.000000	1.267770	-1.608030	16.517339	-1369.956528	-92.387713	762.045841
118				900.000000	200.000000	0.000000	0.369930	0.585520	-1.216600	-85.703000	-115.421679	192.934094	299.077008	200.952824	0.000000	300.000000	200.000000	0.000000	7.782600	11.109280	2231.980896	2126.684155	2060.099928	-1403.804975				-505.000000	200.000000	0.000000	0.724440	0.536010	7.865400	-430.200811	-183.870134	0.450718
119				900.000000	200.000000	0.000000	0.381140	0.653080	-1.260050	-62.863242	-115.842898	164.069390	298.989312	200.965444	0.000000	300.000000	200.000000	0.000000	7.324800	11.353440	2232.438660	2155.294256	2256.299921	-1324.459476	-462.346364	214.179425	0.000000	-505.000000	200.000000	0.000000	0.362220	-1.608030	25.955819	368.038578	-1107.110062	-236.531393
120				900.000000	200.000000	0.000000	0.212990	0.720640	-1.303500	-92.290377	-93.680162	171.535405	299.038400	200.960909	0.000000	300.000000	200.000000	0.000000	7.111160	9.766400	2233.049012	2145.757556	2147.299925	-1470.943473				-505.000000	200.000000	0.000000	0.905550	1.786700	5.505780	456.001684	205.120202	530.320022
121				900.000000	200.000000	0.000000	0.269040	0.641820	-1.477300	-63.552000	-116.090547	166.584714	299.067241	200.893005	0.000000	300.000000	200.000000	0.000000	7.660520	9.735880	2231.980896	1993.170352	2081.899927	-1342.769976				-505.000000	200.000000	0.000000	0.181110	0.714680	13.371180	-418.949027	-23.648215	-58.080356
122				900.000000	200.000000	0.000000	0.280250	0.664340	-1.260050	-82.502206	-106.622278	164.184384	299.018439	200.974154	0.000000	300.000000	200.000000	0.000000	7.202720	10.834600	2232.057190	2174.367657	2190.899923	-1348.873476				-505.000000	200.000000	0.000000	1.267770	0.178670	18.090419	128.074557	-93.880566	528.765024
123				900.000000	200.000000	0.000000	0.347510	0.743160	-1.824900	-55.718402	-108.866734	181.055626	299.042987	200.905669	0.000000	300.000000	200.000000	0.000000	7.416360	10.346280	2232.362366	2021.780453	2136.399925	-1391.597975				-505.000000	200.000000	0.000000	2.897760	-1.429360	11.011560	-548.873656	1007.336648	350.876309
124				900.000000	200.000000	0.000000	0.257830	0.619300	-1.433850	-104.639662	-115.669328	181.033345	298.974313	200.995687	0.000000	300.000000	200.000000	0.000000	7.660520	11.017720	2231.675720	2222.051158	2288.999920	-1397.701475				-505.000000	200.000000	0.000000	0.362220	-0.357340	13.371180	442.711059	97.962827	-176.600389
125				900.000000	200.000000	0.000000	0.257830	0.585520	-1.477300	-61.849904	-146.024739	164.134309	298.959625	200.952987	0.000000	300.000000	200.000000	0.000000	7.782600	10.956680	2231.599426	2126.684155	2321.699919	-1403.804975				-505.000000	200.000000	0.000000	1.811100	-2.144040	10.225020	-1402.893879	808.696853	761.493701
126				900.000000	200.000000	0.000000	0.369930	0.596780	-1.346950	-65.271704	-54.508814	188.125246	299.047739	200.961336	0.000000	300.000000	200.000000	0.000000	7.599480	9.064440	2232.057190	2145.757556	2125.499926	-1397.701475				-505.000000	200.000000	0.000000	0.905550	-0.893350	8.651940	-169.180455	202.134497	821.497148
127				900.000000	200.000000	0.000000	0.448400	0.630560	-1.868350	-72.461875	-107.915006	154.340125	299.032924	201.038421	0.000000	300.000000	200.000000	0.000000	7.172200	10.132640	2231.675720	2317.418160	2158.199924	-1354.976975				-505.000000	200.000000	0.000000	-0.362220	-1.072020	11.798100	746.787931	-386.988488	233.988025
128				900.000000	200.000000	0.000000	0.336300	0.709380	-1.781450	-77.167099	-113.511485	164.168203	299.018070	201.012988	0.000000	300.000000	200.000000	0.000000	7.874160	11.231360	2231.217956	2260.197959	2190.899923	-1361.080475	-510.466106	218.344703	0.000000	-505.000000	200.000000	0.000000	1.629990	0.178670	25.955819	476.151795	141.877253	-58.704940
129				900.000000	200.000000	0.000000	0.425980	0.551740	-1.346950	-115.372814	-97.344712	168.748010	299.053044	200.939556	0.000000	300.000000	200.000000	0.000000	8.087800	10.010560	2233.049012	2098.074055	2114.599926	-1434.322474	-545.742566	168.667051	0.000000	-505.000000	200.000000	0.000000	1.811100	-0.357340	22.809659	-714.693882	929.324037	469.468786
130				900.000000	200.000000	0.000000	0.381140	0.574260	-1.520750	-130.707618	-95.336567	176.044388	298.974384	200.918704	0.000000	300.000000	200.000000	0.000000	7.538440	9.430680	2231.828308	2050.390553	2288.999920	-1397.701475				-505.000000	200.000000	0.000000	0.181110	0.357340	19.663499	-208.436281	235.520388	587.765614
131				900.000000	200.000000	0.000000	0.336300	0.517960	-1.260050	-116.673846	-144.392206	195.315764	299.047837	200.948421	0.000000	300.000000	200.000000	0.000000	7.630000	11.078760	2232.286072	2117.147455	2125.499926	-1361.080475	-551.572958	226.282137	0.000000	-505.000000	200.000000	0.000000	-0.724440	-0.714680	20.450039	537.470726	952.418826	-59.364375
132				900.000000	200.000000	0.000000	0.358720	0.653080	-1.564200	-95.342583	-124.768723	193.008539	299.077008	200.961369	0.000000	300.000000	200.000000	0.000000	7.111160	9.827440	2231.980896	2145.757556	2060.099928	-1318.355976				-505.000000	200.000000	0.000000	2.354430	-1.250690	13.371180	-74.609557	1170.544273	351.089333
133				900.000000	200.000000	0.000000	0.403560	0.653080	-1.477300	-95.252555	-141.893961	178.504124	299.082456	200.922347	0.000000	300.000000	200.000000	0.000000	7.111160	9.949520	2233.354188	2059.927254	2049.199928	-1312.252476				-505.000000	200.000000	0.000000	-0.181110	-0.714680	9.438480	189.141796	-395.708174	-0.663743
134				900.000000	200.000000	0.000000	0.504450	0.574260	-1.781450	-126.957173	-95.106052	200.013240	299.057732	200.982464	0.000000	300.000000	200.000000	0.000000	7.385840	9.827440	2232.591248	2193.441057	2103.699926	-1361.080475				-505.000000	200.000000	0.000000	0.724440	-0.714680	9.438480	-1084.834225	212.347036	410.472504
135				900.000000	200.000000	0.000000	0.437190	0.495440	-1.564200	-129.977910	-128.000117	154.226077	299.106310	200.957096	0.000000	300.000000	200.000000	0.000000	7.019600	9.949520	2231.980896	2136.220856	1994.699930	-1300.045476				-505.000000	200.000000	0.000000	0.000000	2.322710	4.719240	-669.787293	-667.328595	178.436548
136				900.000000	200.000000	0.000000	0.313880	0.529220	-1.173150	-124.161192	-92.890068	161.614222	298.994366	200.943923	0.000000	300.000000	200.000000	0.000000	7.355320	9.674840	2232.820130	2107.610755	2245.399921	-1361.080475				-505.000000	200.000000	0.000000	1.086660	-1.072020	3.932700	746.158699	-467.195947	-59.848378
137				900.000000	200.000000	0.000000	0.414770	0.551740	-1.781450	-131.905077	-76.215120	209.723845	298.960016	200.926997	0.000000	300.000000	200.000000	0.000000	7.660520	10.437840	2232.438660	2069.463954	2321.699919	-1434.322474				-505.000000	200.000000	0.000000	-0.181110	1.429360	13.371180	-144.071736	1456.539797	236.347346
138				900.000000	200.000000	0.000000	0.347510	0.585520	-1.303500	-105.895679	-129.615516	195.366981	299.067432	200.914181	0.000000	300.000000	200.000000	0.000000	7.874160	10.010560	2232.438660	2040.853853	2081.899927	-1287.838477				-505.000000	200.000000	0.000000	-1.267770	-0.714680	1.573080	651.776571	472.929927	-411.785500
139				900.000000	200.000000	0.000000	0.381140	0.540480	-1.520750	-95.913907	-29.478958	163.964672	298.974874	200.999414	0.000000	300.000000	200.000000	0.000000	7.507920	9.980040	2232.896424	2231.587858	2288.999920	-1361.080475				-505.000000	200.000000	0.000000	1.629990	0.357340	7.865400	22.251875	-1034.085005	528.905604
140				900.000000	200.000000	0.000000	0.291460	0.686860	-1.433850	-61.652238	-61.328542	178.651675	298.998906	201.021153	0.000000	300.000000	200.000000	0.000000	7.507920	10.254720	2232.057190	2279.271359	2234.499922	-1342.769976				-505.000000	200.000000	0.000000	1.086660	-1.072020	11.798100	-179.740084	1248.749884	410.104411
141				900.000000	200.000000	0.000000	0.347510	0.619300	-1.260050	-120.541726	-84.062195	171.301796	299.008808	200.948389	0.000000	300.000000	200.000000	0.000000	7.630000	9.888480	2232.362366	2117.147455	2212.699923	-1440.425974				-505.000000	200.000000	0.000000	0.543330	0.357340	8.651940	-1599.109228	-438.797609	-58.448449
142				900.000000	200.000000	0.000000	0.336300	0.517960	-1.868350	-77.098743	-113.430668	154.351542	299.033684	200.918045	0.000000	300.000000	200.000000	0.000000	7.782600	10.071600	2233.430482	2050.390553	2158.199924	-1348.873476				-505.000000	200.000000	0.000000	1.811100	-1.072020	12.584640	-411.309164	-121.532478	175.070061
143				900.000000	200.000000	0.000000	0.470820	0.619300	-1.129700	-84.221911	-104.459236	185.632007	299.057506	200.986972	0.000000	300.000000	200.000000	0.000000	7.568960	10.590440	2232.057190	2202.977757	2103.699926	-1336.666476				-505.000000	200.000000	0.000000	1.629990	3.394730	13.371180	322.300807	286.390083	473.043989
144				900.000000	200.000000	0.000000	0.313880	0.619300	-1.824900	-12.572594	-112.547820	164.107656	299.101764	200.973821	0.000000	300.000000	200.000000	0.000000	7.080640	10.498880	2232.820130	2174.367657	2005.599930	-1336.666476				-505.000000	200.000000	0.000000	0.181110	-0.893350	14.157719	641.972021	-422.104663	-294.582771
145				900.000000	200.000000	0.000000	0.313880	0.551740	-1.868350	-63.646092	-46.649803	171.273806	298.994228	200.922694	0.000000	300.000000	200.000000	0.000000	7.660520	9.796920	2232.514954	2059.927254	2245.399921	-1336.666476				-505.000000	200.000000	0.000000	1.086660	-1.250690	13.371180	504.470452	-873.863086	174.958458
146				900.000000	200.000000	0.000000	0.280250	0.551740	-1.260050	-63.015893	-91.424368	166.489326	299.072347	200.922694	0.000000	300.000000	200.000000	0.000000	7.294280	9.705360	2232.514954	2059.927254	2070.999928	-1409.908474				-505.000000	200.000000	0.000000	1.267770	0.536010	6.292320	-82.878651	182.455845	59.151351
147				900.000000	200.000000	0.000000	0.482030	0.596780	-1.260050	-65.181676	-64.271879	175.960810	299.018238	200.948713	0.000000	300.000000	200.000000	0.000000	7.660520	10.468360	2231.599426	2117.147455	2190.899923	-1361.080475				-505.000000	200.000000	0.000000	-1.448880	0.357340	3.146160	-557.205673	84.686018	117.943223
148				900.000000	200.000000	0.000000	0.313880	0.506700	-1.129700	-72.776658	-118.260326	180.870559	299.081829	200.982800	0.000000	300.000000	200.000000	0.000000	7.202720	9.888480	2231.828308	2193.441057	2049.199928	-1379.390975				-505.000000	200.000000	0.000000	0.543330	-1.608030	15.730799	1177.932590	349.904597	-60.313586
149				900.000000	200.000000	0.000000	0.369930	0.608040	-1.868350	-37.204477	-99.617641	176.087417	299.072125	200.910096	0.000000	300.000000	200.000000	0.000000	7.385840	10.193680	2231.980896	2031.317153	2070.999928	-1403.804975	-599.866726	225.392371	0.000000	-505.000000	200.000000	0.000000	0.181110	-0.357340	22.023119	559.219216	2089.261212	528.343284
150				900.000000	200.000000	0.000000	0.336300	0.563000	-1.216600	-70.548253	-78.575005	164.032070	299.013792	200.935477	0.000000	300.000000	200.000000	0.000000	7.538440	10.468360	2232.591248	2088.537354	2201.799923	-1440.425974				-505.000000	200.000000	0.000000	1.448880	1.429360	18.090419	1361.913827	3076.840644	177.472848
151				900.000000	200.000000	0.000000	0.470820	0.596780	-1.564200	-93.640487	-164.846790	171.153103	298.998906	200.931428	0.000000	300.000000	200.000000	0.000000	7.446880	10.376800	2232.057190	2079.000654	2234.499922	-1403.804975				-505.000000	200.000000	0.000000	1.448880	1.429360	13.371180	203.376269	827.629078	-57.503546
152				900.000000	200.000000	0.000000	0.347510	0.653080	-1.303500	-34.764545	-89.087756	156.875251	299.042758	200.931524	0.000000	300.000000	200.000000	0.000000	7.446880	9.766400	2231.828308	2079.000654	2136.399925	-1354.976975				-505.000000	200.000000	0.000000	1.629990	-1.429360	8.651940	261.649588	158.298635	938.418717
153				900.000000	200.000000	0.000000	0.179360	0.574260	-0.955900	-105.999253	-87.552577	197.940373	299.056926	200.983304	0.000000	300.000000	200.000000	0.000000	7.172200	10.132640	2230.683898	2193.441057	2103.699926	-1342.769976				-505.000000	200.000000	0.000000	1.086660	-0.357340	11.011560	-947.269734	-739.053800	410.782642
154				900.000000	200.000000	0.000000	0.212990	0.517960	-1.694550	-133.206109	-128.778275	168.937252	298.930831	200.931173	0.000000	300.000000	200.000000	0.000000	7.507920	10.773560	2232.667542	2079.000654	2387.099916	-1464.839973				-505.000000	200.000000	0.000000	1.811100	-0.536010	8.651940	-147.557812	677.619698	351.811030
155				900.000000	200.000000	0.000000	0.336300	0.686860	-1.390400	-89.750936	-113.875161	166.556920	299.033288	200.918422	0.000000	300.000000	200.000000	0.000000	7.477400	10.773560	2232.514954	2050.390553	2158.199924	-1318.355976				-505.000000	200.000000	0.000000	2.535540	-0.178670	15.730799	569.527152	361.925984	-294.092894
156				900.000000	200.000000	0.000000	0.313880	0.653080	-1.129700	-98.912971	-113.194356	185.826012	299.016220	201.023462	0.000000	300.000000	200.000000	0.000000	7.385840	10.407320	2227.021786	2279.271359	2190.899923	-1324.459476				-505.000000	200.000000	0.000000	2.354430	-1.786700	11.798100	-802.065380	641.757096	-354.348525
157				900.000000	200.000000	0.000000	0.392350	0.551740	-1.477300	-107.466797	-85.706663	176.011831	299.013758	200.944052	0.000000	300.000000	200.000000	0.000000	7.355320	9.735880	2232.514954	2107.610755	2201.799923	-1422.115474				-505.000000	200.000000	0.000000	0.905550	-1.429360	3.146160	145.393123	1267.919540	174.803389
158				900.000000	200.000000	0.000000	0.336300	0.529220	-1.433850	-68.143854	-103.702813	159.181334	299.023489	200.926997	0.000000	300.000000	200.000000	0.000000	7.263760	10.712520	2232.438660	2069.463954	2179.999924	-1477.046973				-505.000000	200.000000	0.000000	1.086660	-2.501380	14.944259	660.549051	-875.355939	-61.204841
159				900.000000	200.000000	0.000000	0.448400	0.653080	-1.520750	-127.461811	-87.974394	168.819029	298.989622	200.956606	0.000000	300.000000	200.000000	0.000000	7.202720	10.163160	2233.125306	2136.220856	2256.299921	-1354.976975				-505.000000	200.000000	0.000000	2.897760	0.178670	10.225020	474.893331	742.943060	411.146428
160				900.000000	200.000000	0.000000	0.425980	0.743160	-0.999350	-91.047904	-112.865890	193.022632	299.086869	200.969815	0.000000	300.000000	200.000000	0.000000	7.416360	10.682000	2232.209778	2164.830956	2038.299929	-1428.218974				-505.000000	200.000000	0.000000	0.181110	1.786700	15.730799	-469.708329	1564.952594	236.657484
161				900.000000	200.000000	0.000000	0.425980	0.675600	-1.868350	-70.607128	-137.387570	207.417761	299.018372	200.982766	0.000000	300.000000	200.000000	0.000000	7.599480	10.712520	2231.904602	2193.441057	2190.899923	-1342.769976				-505.000000	200.000000	0.000000	0.181110	-1.429360	13.371180	-548.684886	904.341836	527.325936
162				900.000000	200.000000	0.000000	0.392350	0.563000	-1.216600	-150.958857	-116.344934	183.251283	299.003653	200.970014	0.000000	300.000000	200.000000	0.000000	7.813120	10.376800	2231.752014	2164.830956	2223.599922	-1397.701475				-505.000000	200.000000	0.000000	1.267770	0.536010	14.944259	1307.605526	-90.894861	-58.336847
163				900.000000	200.000000	0.000000	0.414770	0.608040	-1.477300	-81.025181	-91.695889	161.583002	299.008706	200.939941	0.000000	300.000000	200.000000	0.000000	7.996240	10.437840	2232.133484	2098.074055	2212.699923	-1348.873476				-505.000000	200.000000	0.000000	0.543330	0.357340	11.011560	-556.576441	619.523170	411.504340
164				900.000000	200.000000	0.000000	0.325090	0.619300	-1.564200	-128.897885	-62.592200	195.421624	298.974839	200.986635	0.000000	300.000000	200.000000	0.000000	7.599480	10.407320	2232.820130	2202.977757	2288.999920	-1403.804975				-505.000000	200.000000	0.000000	0.362220	1.965370	14.157719	-343.206852	1555.486481	236.812553
165				900.000000	200.000000	0.000000	0.280250	0.630560	-1.955250	-72.551903	-95.843802	164.152969	299.042856	200.974154	0.000000	300.000000	200.000000	0.000000	7.721560	10.620960	2232.057190	2174.367657	2136.399925	-1403.804975				-505.000000	200.000000	0.000000	1.448880	0.893350	16.517339	-1913.494037	29.223328	235.708273
166				900.000000	200.000000	0.000000	0.313880	0.630560	-1.564200	-116.372608	-143.186091	180.985749	298.935531	200.944149	0.000000	300.000000	200.000000	0.000000	7.355320	9.796920	2232.286072	2107.610755	2376.199917	-1373.287475				-505.000000	200.000000	0.000000	1.086660	-1.608030	0.000000	-560.565902	66.816214	174.619343
167				900.000000	200.000000	0.000000	0.381140	0.517960	-1.260050	-124.714907	-70.249168	149.485768	298.994469	200.918202	0.000000	300.000000	200.000000	0.000000	7.294280	10.407320	2233.049012	2050.390553	2245.399921	-1385.494475				-505.000000	200.000000	0.000000	1.992210	-0.893350	7.078860	-980.018315	800.723593	57.736933
168				900.000000	200.000000	0.000000	0.201780	0.551740	-1.129700	-70.921911	-47.786439	161.751301	298.994332	200.990940	0.000000	300.000000	200.000000	0.000000	7.599480	10.559920	2232.743836	2212.514458	2245.399921	-1336.666476				-505.000000	200.000000	0.000000	0.724440	1.072020	17.303879	413.700246	602.592793	235.935786
169				900.000000	200.000000	0.000000	0.325090	0.596780	-1.781450	-69.742377	-143.445676	154.436459	299.013488	200.961402	0.000000	300.000000	200.000000	0.000000	7.385840	10.834600	2231.904602	2145.757556	2201.799923	-1263.424477				-505.000000	200.000000	0.000000	1.448880	0.000000	11.798100	348.391854	166.271894	-235.092305
170				900.000000	200.000000	0.000000	0.269040	0.630560	-1.520750	-84.163352	-70.456409	156.935602	299.106707	200.931046	0.000000	300.000000	200.000000	0.000000	7.233240	10.407320	2232.972718	2079.000654	1994.699930	-1416.011974				-505.000000	200.000000	0.000000	1.267770	0.536010	13.371180	728.399671	440.878022	117.895449
171				900.000000	200.000000	0.000000	0.459610	0.484180	-1.955250	-90.641422	-113.361787	142.144077	299.043183	200.901212	0.000000	300.000000	200.000000	0.000000	7.630000	10.407320	2232.820130	2012.243752	2136.399925	-1373.287475				-505.000000	200.000000	0.000000	1.629990	1.786700	12.584640	-238.328018	1612.836583	412.773870
172				900.000000	200.000000	0.000000	0.414770	0.596780	-1.607650	-101.726562	-121.970483	149.524230	299.047935	200.965411	0.000000	300.000000	200.000000	0.000000	7.263760	10.346280	2232.514954	2155.294256	2125.499926	-1367.183975				-505.000000	200.000000	0.000000	0.181110	1.608030	15.730799	446.008364	1167.242572	-233.464863
173				900.000000	200.000000	0.000000	0.381140	0.709380	-1.738000	-133.409508	-95.134525	161.712089	299.067177	200.957162	0.000000	300.000000	200.000000	0.000000	7.568960	11.078760	2231.828308	2136.220856	2081.899927	-1361.080475				-505.000000	200.000000	0.000000	1.267770	-0.536010	18.090419	-1189.146750	966.679492	234.366300
174				900.000000	200.000000	0.000000	0.302670	0.529220	-1.564200	-112.504729	-97.130734	166.445155	299.048130	200.969484	0.000000	300.000000	200.000000	0.000000	7.538440	11.048240	2232.972718	2164.830956	2125.499926	-1379.390975				-505.000000	200.000000	0.000000	2.173320	1.429360	14.944259	-143.945890	-410.829703	529.879485
175				900.000000	200.000000	0.000000	0.302670	0.731900	-1.042800	-107.638726	-117.879516	193.139909	298.999179	200.918359	0.000000	300.000000	200.000000	0.000000	7.324800	10.315760	2232.667542	2050.390553	2234.499922	-1373.287475				-505.000000	200.000000	0.000000	-0.543330	0.000000	13.371180	-114.746308	417.897669	-58.700632
176				900.000000	200.000000	0.000000	0.313880	0.551740	-1.390400	-87.274117	-102.819966	166.454485	298.999350	200.956639	0.000000	300.000000	200.000000	0.000000	7.477400	10.468360	2233.049012	2136.220856	2234.499922	-1391.597975				-505.000000	200.000000	0.000000	-0.905550	-0.357340	0.786540	210.072284	716.898438	-352.731264
177				900.000000	200.000000	0.000000	0.414770	0.675600	-1.433850	-54.074865	-76.538388	171.284473	299.042823	200.982733	0.000000	300.000000	200.000000	0.000000	7.660520	10.987200	2231.980896	2193.441057	2136.399925	-1312.252476				-505.000000	200.000000	0.000000	0.362220	0.000000	-2.359620	1157.971249	-1477.948732	176.203318
178				900.000000	200.000000	0.000000	0.358720	0.619300	-1.651100	-48.577309	-139.885815	171.290182	298.959625	200.974354	0.000000	300.000000	200.000000	0.000000	7.477400	10.804080	2231.599426	2174.367657	2321.699919	-1348.873476				-505.000000	200.000000	0.000000	2.173320	-0.178670	12.584640	-473.068558	-1336.580475	-59.087522
179				900.000000	200.000000	0.000000	0.526870	0.653080	-1.303500	-91.051968	-142.067531	166.328074	298.994503	200.926712	0.000000	300.000000	200.000000	0.000000	7.294280	10.620960	2233.125306	2069.463954	2245.399921	-1403.804975				-505.000000	200.000000	0.000000	0.000000	0.536010	15.730799	33.692429	-412.638551	-58.235425
180				900.000000	200.000000	0.000000	0.381140	0.596780	-1.738000	-134.025846	-125.530344	159.197711	299.003823	200.905761	0.000000	300.000000	200.000000	0.000000	7.721560	10.498880	2232.133484	2021.780453	2223.599922	-1391.597975				-505.000000	200.000000	0.000000	1.811100	0.000000	8.651940	-115.123847	412.479684	234.831507
181				900.000000	200.000000	0.000000	0.347510	0.686860	-1.433850	-61.652238	-99.098471	168.954967	299.003959	200.905638	0.000000	300.000000	200.000000	0.000000	7.172200	10.315760	2232.438660	2021.780453	2223.599922	-1391.597975				-505.000000	200.000000	0.000000	1.267770	-0.536010	14.944259	-378.686430	174.245154	528.086793
182				900.000000	200.000000	0.000000	0.504450	0.675600	-1.477300	-25.976167	-135.916671	173.601225	299.042823	200.922914	0.000000	300.000000	200.000000	0.000000	7.263760	10.865120	2231.980896	2059.927254	2136.399925	-1342.769976				-505.000000	200.000000	0.000000	0.181110	-1.965370	17.303879	114.091776	-955.370398	409.329066
183				900.000000	200.000000	0.000000	0.425980	0.608040	-1.477300	-56.902000	-87.091547	190.487310	299.033155	200.927092	0.000000	300.000000	200.000000	0.000000	7.294280	10.376800	2232.209778	2069.463954	2158.199924	-1348.873476	-486.355490	227.494422	0.000000	-505.000000	200.000000	0.000000	-0.362220	1.965370	21.236579	583.887472	-395.945605	178.126410
184				900.000000	200.000000	0.000000	0.482030	0.574260	-0.955900	-65.793950	-110.148468	147.023945	298.999111	200.897063	0.000000	300.000000	200.000000	0.000000	7.416360	10.163160	2232.514954	2002.707052	2234.499922	-1379.390975				-505.000000	200.000000	0.000000	0.000000	0.000000	8.651940	-115.123847	1052.349368	-176.232296
185				900.000000	200.000000	0.000000	0.425980	0.664340	-1.607650	-86.882850	-61.640472	154.394767	298.983873	200.970246	0.000000	300.000000	200.000000	0.000000	7.660520	10.926160	2231.217956	2164.830956	2267.199921	-1391.597975				-505.000000	200.000000	0.000000	1.267770	-0.178670	9.438480	-473.320251	1637.740220	-470.223769
186				900.000000	200.000000	0.000000	0.437190	0.754420	-1.260050	-54.669531	-92.821187	183.382849	299.047772	200.897217	0.000000	300.000000	200.000000	0.000000	7.507920	10.956680	2232.133484	2002.707052	2125.499926	-1422.115474				-505.000000	200.000000	0.000000	0.905550	0.893350	16.517339	1097.722012	-1528.739863	-175.456951
187				900.000000	200.000000	0.000000	0.381140	0.551740	-1.651100	-47.338900	-85.083402	156.746164	299.047967	200.965378	0.000000	300.000000	200.000000	0.000000	7.568960	10.468360	2232.591248	2155.294256	2125.499926	-1422.115474	-559.201696	228.728938	0.000000	-505.000000	200.000000	0.000000	0.362220	-1.429360	21.236579	610.104365	1151.058621	644.799645
188				900.000000	200.000000	0.000000	0.470820	0.551740	-1.390400	-115.417829	-58.623055	137.375974	299.013488	201.004131	0.000000	300.000000	200.000000	0.000000	7.538440	10.682000	2231.904602	2241.124558	2201.799923	-1385.494475				-505.000000	200.000000	0.000000	0.181110	-0.357340	11.798100	-831.390809	1568.684726	528.343284
189				900.000000	200.000000	0.000000	0.280250	0.529220	-1.738000	-84.541074	-90.979874	192.974644	299.037808	200.974321	0.000000	300.000000	200.000000	0.000000	7.843640	10.437840	2231.675720	2174.367657	2147.299925	-1373.287475				-505.000000	200.000000	0.000000	2.354430	-1.250690	8.651940	504.092913	-1211.237301	57.368839
190				900.000000	200.000000	0.000000	0.392350	0.619300	-1.086250	-112.320608	-40.476610	183.303642	298.979337	200.935733	0.000000	300.000000	200.000000	0.000000	7.141680	10.773560	2231.980896	2088.537354	2278.099920	-1318.355976				-505.000000	200.000000	0.000000	0.000000	-1.072020	8.651940	-1801.415803	-140.780698	1585.073317
191				900.000000	200.000000	0.000000	0.325090	0.630560	-1.520750	-108.286533	-82.896488	154.467874	298.989484	200.901212	0.000000	300.000000	200.000000	0.000000	7.568960	10.163160	2232.820130	2012.243752	2256.299921	-1391.597975				-505.000000	200.000000	0.000000	1.811100	-2.144040	11.011560	218.593071	277.670397	702.749602
192				900.000000	200.000000	0.000000	0.302670	0.540480	-0.999350	-135.579039	-62.194255	171.274947	299.029135	200.913463	0.000000	300.000000	200.000000	0.000000	7.630000	10.193680	2234.193422	2040.853853	2169.099924	-1361.080475				-505.000000	200.000000	0.000000	0.905550	-1.072020	7.078860	-759.197632	468.767364	57.654308
193				900.000000	200.000000	0.000000	0.347510	0.619300	-0.912450	-112.140552	-94.517403	147.205195	299.106707	200.909692	0.000000	300.000000	200.000000	0.000000	7.568960	10.132640	2232.972718	2031.317153	1994.699930	-1300.045476				-505.000000	200.000000	0.000000	3.078870	-1.608030	11.798100	-791.254058	-330.068817	350.692262
194				900.000000	200.000000	0.000000	0.358720	0.641820	-1.129700	-91.335598	-99.842958	173.720786	299.145086	201.017263	0.000000	300.000000	200.000000	0.000000	7.507920	10.987200	2231.217956	2269.734659	1907.499933	-1348.873476				-505.000000	200.000000	0.000000	3.259980	1.250690	19.663499	193.068333	-613.632061	59.670205
195				900.000000	200.000000	0.000000	0.504450	0.698120	-2.042150	-106.044583	-84.731661	185.670469	299.052720	200.956966	0.000000	300.000000	200.000000	0.000000	7.752080	10.407320	2232.286072	2136.220856	2114.599926	-1318.355976				-505.000000	200.000000	0.000000	1.267770	-1.429360	14.157719	1188.618065	174.991581	-118.946082
196				900.000000	200.000000	0.000000	0.280250	0.608040	-1.086250	-80.620053	-40.926302	168.951345	298.999179	200.943988	0.000000	300.000000	200.000000	0.000000	7.874160	10.559920	2232.667542	2107.610755	2234.499922	-1367.183975				-505.000000	200.000000	0.000000	0.000000	-1.965370	6.292320	113.210851	656.878625	350.599456
197				900.000000	200.000000	0.000000	0.291460	0.596780	-1.738000	-89.800014	-61.045682	171.338920	299.106615	200.995211	0.000000	300.000000	200.000000	0.000000	7.538440	10.498880	2232.743836	2222.051158	1994.699930	-1379.390975				-505.000000	200.000000	0.000000	1.448880	0.357340	10.225020	254.072649	-97.375267	-352.241387
198				900.000000	200.000000	0.000000	0.381140	0.675600	-1.955250	-106.881928	-49.338753	188.186935	299.042562	200.991550	0.000000	300.000000	200.000000	0.000000	7.568960	10.834600	2231.370544	2212.514458	2136.399925	-1348.873476				-505.000000	200.000000	0.000000	-0.181110	-0.893350	17.303879	-400.120304	1585.377672	410.375390
199				900.000000	200.000000	0.000000	0.325090	0.653080	-1.824900	-79.530548	-82.613629	171.356438	299.072664	200.935189	0.000000	300.000000	200.000000	0.000000	7.080640	10.468360	2233.277894	2088.537354	2070.999928	-1318.355976				-505.000000	200.000000	0.000000	-1.448880	1.429360	19.663499	-491.016356	-1256.689010	118.960570
200				900.000000	200.000000	0.000000	0.414770	0.574260	-1.346950	-66.199078	-71.553235	166.370907	298.998666	200.940198	0.000000	300.000000	200.000000	0.000000	7.538440	10.285240	2231.523132	2098.074055	2234.499922	-1379.390975				-505.000000	200.000000	0.000000	1.086660	-1.429360	14.944259	-85.295032	1245.764178	-177.675691
201				900.000000	200.000000	0.000000	0.369930	0.810720	-1.303500	-80.539822	-54.549222	169.046929	298.965146	200.905421	0.000000	300.000000	200.000000	0.000000	7.904680	10.956680	2232.972718	2021.780453	2310.799919	-1428.218974				-505.000000	200.000000	0.000000	0.905550	-0.357340	5.505780	-1642.606207	-722.869849	410.797131
202				900.000000	200.000000	0.000000	0.212990	0.472920	-1.477300	-98.651014	-83.386588	161.666385	299.068006	201.041697	0.000000	300.000000	200.000000	0.000000	7.233240	10.987200	2233.811952	2326.954861	2081.899927	-1306.148976				-505.000000	200.000000	0.000000	1.629990	-0.536010	15.730799	432.088507	-511.269240	469.313717
203				900.000000	200.000000	0.000000	0.392350	0.529220	-1.694550	-24.188106	-120.966411	183.219868	299.052914	200.982397	0.000000	300.000000	200.000000	0.000000	7.507920	10.743040	2232.743836	2193.441057	2114.599926	-1287.838477				-505.000000	200.000000	0.000000	1.992210	-0.178670	0.000000	336.636684	674.871424	-294.049428
204				900.000000	200.000000	0.000000	0.369930	0.517960	-1.303500	-128.780451	-105.208922	156.726362	298.994606	200.947968	0.000000	300.000000	200.000000	0.000000	7.538440	10.559920	2233.354188	2117.147455	2245.399921	-1336.666476				-505.000000	200.000000	0.000000	2.897760	0.536010	14.157719	496.830590	208.930899	-117.211345
205				900.000000	200.000000	0.000000	0.414770	0.630560	-1.607650	-120.438152	-127.036453	161.603946	299.052267	200.918956	0.000000	300.000000	200.000000	0.000000	7.507920	10.346280	2231.217956	2050.390553	2114.599926	-1367.183975				-505.000000	200.000000	0.000000	1.086660	0.893350	15.730799	-523.764937	847.307730	59.504955
206				900.000000	200.000000	0.000000	0.313880	0.540480	-1.433850	-111.905999	-107.845527	183.311634	299.008469	200.965807	0.000000	300.000000	200.000000	0.000000	7.172200	10.773560	2231.599426	2155.294256	2212.699923	-1318.355976				-505.000000	200.000000	0.000000	2.173320	1.429360	19.663499	1477.855676	247.541775	882.344077
207				900.000000	200.000000	0.000000	0.313880	0.506700	-1.998700	-125.943835	-112.386186	180.870559	299.028007	200.923072	0.000000	300.000000	200.000000	0.000000	7.172200	10.529400	2231.599426	2059.927254	2169.099924	-1385.494475				-505.000000	200.000000	0.000000	1.086660	-1.072020	15.730799	-758.505477	1112.447744	-1.104280
208				900.000000	200.000000	0.000000	0.482030	0.506700	-1.520750	-73.181786	-134.953007	173.467375	299.087430	200.896634	0.000000	300.000000	200.000000	0.000000	7.446880	10.529400	2233.583070	2002.707052	2038.299929	-1379.390975				-505.000000	200.000000	0.000000	1.992210	-0.357340	12.584640	326.832134	-1458.191516	-0.498492
209				900.000000	200.000000	0.000000	0.448400	0.540480	-1.694550	-136.299266	-103.010670	171.123971	299.008943	200.943988	0.000000	300.000000	200.000000	0.000000	7.263760	10.834600	2232.667542	2107.610755	2212.699923	-1391.597975				-505.000000	200.000000	0.000000	0.000000	-0.357340	3.932700	-600.388037	-931.722183	-294.059609
210				900.000000	200.000000	0.000000	0.168150	0.619300	-1.173150	-40.041093	-61.559057	159.439312	299.076661	200.936085	0.000000	300.000000	200.000000	0.000000	7.172200	10.529400	2231.141662	2088.537354	2060.099928	-1385.494475				-505.000000	200.000000	0.000000	2.173320	0.178670	4.719240	-452.075147	-401.126159	-117.492505
211				900.000000	200.000000	0.000000	0.459610	0.686860	-1.346950	-45.480089	-68.333776	166.429171	299.003857	200.918547	0.000000	300.000000	200.000000	0.000000	7.507920	11.231360	2232.209778	2050.390553	2223.599922	-1458.736474				-505.000000	200.000000	0.000000	1.811100	-0.536010	11.011560	84.262962	1470.800463	-529.350449
212				900.000000	200.000000	0.000000	0.224200	0.608040	-1.129700	-112.829309	-89.237454	188.286694	298.964403	200.914619	0.000000	300.000000	200.000000	0.000000	7.446880	10.682000	2231.370544	2040.853853	2310.799919	-1422.115474				-505.000000	200.000000	0.000000	0.181110	-1.786700	12.584640	-686.186455	1170.228278	115.778130
213				900.000000	200.000000	0.000000	0.414770	0.596780	-1.520750	-81.533882	-71.391601	197.717432	298.901163	200.910127	0.000000	300.000000	200.000000	0.000000	7.752080	10.743040	2231.904602	2031.317153	2452.499914	-1428.218974				-505.000000	200.000000	0.000000	0.543330	-0.714680	12.584640	305.209490	618.030317	292.998796
214				900.000000	200.000000	0.000000	0.369930	0.574260	-1.955250	-78.890868	-94.470854	185.694642	299.043085	200.935477	0.000000	300.000000	200.000000	0.000000	8.057280	10.895640	2232.591248	2088.537354	2136.399925	-1324.459476				-505.000000	200.000000	0.000000	0.905550	0.178670	9.438480	127.382402	466.528085	-176.135182
215				900.000000	200.000000	0.000000	0.381140	0.517960	-1.520750	-64.677039	-171.326116	175.992029	299.033023	200.952856	0.000000	300.000000	200.000000	0.000000	7.599480	11.322920	2231.904602	2126.684155	2158.199924	-1342.769976				-505.000000	200.000000	0.000000	3.078870	-0.357340	12.584640	1137.544147	862.314823	-118.073623
216				900.000000	200.000000	0.000000	0.201780	0.563000	-0.912450	-70.233153	-68.252361	164.171433	299.052429	200.952987	0.000000	300.000000	200.000000	0.000000	7.538440	10.682000	2231.599426	2126.684155	2114.599926	-1434.322474				-505.000000	200.000000	0.000000	-0.181110	1.429360	1.573080	-492.463590	539.746142	-409.837739
217				900.000000	200.000000	0.000000	0.291460	0.608040	-1.607650	-57.037042	-96.628698	159.301091	299.062742	200.935349	0.000000	300.000000	200.000000	0.000000	7.385840	11.048240	2232.896424	2088.537354	2092.799927	-1409.908474				-505.000000	200.000000	0.000000	0.724440	0.000000	9.438480	-694.140933	1538.047109	-235.034350
218				900.000000	200.000000	0.000000	0.369930	0.619300	-1.086250	-92.217957	-85.147084	195.375170	299.052590	200.952824	0.000000	300.000000	200.000000	0.000000	7.568960	10.559920	2231.980896	2126.684155	2114.599926	-1318.355976				-505.000000	200.000000	0.000000	1.086660	0.357340	9.438480	-93.438280	1648.699185	0.252183
219				900.000000	200.000000	0.000000	0.325090	0.743160	-1.607650	-47.452271	-108.145521	176.259533	299.043085	200.948292	0.000000	300.000000	200.000000	0.000000	7.446880	10.437840	2232.591248	2117.147455	2136.399925	-1416.011974				-505.000000	200.000000	0.000000	4.165530	0.178670	14.944259	938.534878	2517.731846	411.045006
220				900.000000	200.000000	0.000000	0.269040	0.698120	-1.868350	-65.659224	-151.188660	166.637073	299.037841	200.940102	0.000000	300.000000	200.000000	0.000000	7.507920	10.743040	2231.752014	2098.074055	2147.299925	-1391.597975				-505.000000	200.000000	0.000000	0.543330	0.357340	7.865400	253.883879	1152.788905	0.295649
221				900.000000	200.000000	0.000000	0.392350	0.551740	-1.173150	-123.233818	-80.923553	159.144210	299.033585	200.965114	0.000000	300.000000	200.000000	0.000000	7.446880	10.163160	2233.201600	2155.294256	2158.199924	-1452.632974				-505.000000	200.000000	0.000000	0.724440	-2.501380	8.651940	-729.746357	1008.513506	-119.919962
222				900.000000	200.000000	0.000000	0.459610	0.619300	-1.694550	-125.012398	-83.208418	171.185660	298.993678	200.953117	0.000000	300.000000	200.000000	0.000000	7.507920	10.895640	2231.294250	2126.684155	2245.399921	-1367.183975				-505.000000	200.000000	0.000000	1.448880	1.072020	3.146160	528.383630	-488.367451	1117.039311
223				900.000000	200.000000	0.000000	0.437190	0.709380	-1.303500	-88.733534	-87.714809	202.618243	298.993747	201.029980	0.000000	300.000000	200.000000	0.000000	7.141680	11.322920	2231.446838	2298.344760	2245.399921	-1385.494475				-505.000000	200.000000	0.000000	2.354430	-0.536010	11.798100	-1189.650136	1304.607133	-118.185225
224				900.000000	200.000000	0.000000	0.448400	0.529220	-1.694550	-92.537120	-97.944700	187.981120	299.081735	200.970080	0.000000	300.000000	200.000000	0.000000	7.477400	11.200840	2231.599426	2164.830956	2049.199928	-1428.218974	-509.318136	172.471104	0.000000	-505.000000	200.000000	0.000000	0.000000	0.000000	25.169279	-692.882469	108.684361	352.464592
225				900.000000	200.000000	0.000000	0.302670	0.619300	-1.390400	-112.635708	-87.160428	180.986890	298.984429	200.978260	0.000000	300.000000	200.000000	0.000000	7.660520	10.834600	2232.438660	2183.904357	2267.199921	-1513.667973				-505.000000	200.000000	0.000000	1.267770	0.536010	13.371180	-198.128345	1501.438080	587.848239
226				900.000000	200.000000	0.000000	0.358720	0.664340	-1.390400	-130.883612	-69.204687	185.790030	299.028505	200.973855	0.000000	300.000000	200.000000	0.000000	7.660520	10.926160	2232.743836	2174.367657	2169.099924	-1391.597975				-505.000000	200.000000	0.000000	1.629990	-0.178670	16.517339	-472.753942	-114.305644	175.932339
227				900.000000	200.000000	0.000000	0.336300	0.641820	-0.738650	-98.971530	-170.206958	173.744013	299.037677	200.944536	0.000000	300.000000	200.000000	0.000000	7.813120	11.231360	2231.370544	2107.610755	2147.299925	-1354.976975				-505.000000	200.000000	0.000000	2.716650	-0.178670	16.517339	569.590075	-577.769459	234.589505
228				900.000000	200.000000	0.000000	0.369930	0.574260	-1.129700	-90.097188	-115.502496	178.465662	299.042562	200.978728	0.000000	300.000000	200.000000	0.000000	7.935200	11.231360	2231.370544	2183.904357	2136.399925	-1379.390975				-505.000000	200.000000	0.000000	1.086660	0.714680	3.932700	854.271916	328.224097	-469.361491
229				900.000000	200.000000	0.000000	0.358720	0.563000	-1.955250	-95.436675	-104.141166	139.912242	299.077229	200.961139	0.000000	300.000000	200.000000	0.000000	7.691040	11.048240	2232.514954	2145.757556	2060.099928	-1440.425974				-505.000000	200.000000	0.000000	-0.181110	-0.178670	15.730799	-1283.528879	1321.730510	-352.619661
230				900.000000	200.000000	0.000000	0.459610	0.574260	-0.782100	-73.654954	-99.254906	144.637512	299.077324	200.926870	0.000000	300.000000	200.000000	0.000000	6.989080	11.353440	2232.743836	2069.463954	2060.099928	-1312.252476	-524.201923	206.231051	0.000000	-505.000000	200.000000	0.000000	0.905550	-1.429360	23.596199	147.029127	453.092409	-530.125795
231				900.000000	200.000000	0.000000	0.493240	0.574260	-1.607650	-94.612875	-79.608148	190.386213	299.062358	200.948551	0.000000	300.000000	200.000000	0.000000	7.660520	10.895640	2231.980896	2117.147455	2092.799927	-1318.355976				-505.000000	200.000000	0.000000	-1.992210	-1.429360	7.078860	-317.556268	1572.100863	468.755703
232				900.000000	200.000000	0.000000	0.280250	0.574260	-1.303500	-78.215655	-106.581869	188.197211	299.067464	201.008128	0.000000	300.000000	200.000000	0.000000	7.355320	10.651480	2232.514954	2250.661259	2081.899927	-1397.701475				-505.000000	200.000000	0.000000	-0.181110	-0.357340	14.944259	906.100913	924.766914	352.139965
233				900.000000	200.000000	0.000000	0.280250	0.596780	-1.520750	-81.533882	-70.918037	188.218154	298.994160	200.952661	0.000000	300.000000	200.000000	0.000000	7.904680	10.620960	2232.362366	2126.684155	2245.399921	-1342.769976	-517.262496	202.875932	0.000000	-505.000000	200.000000	0.000000	0.905550	-0.714680	25.955819	74.647181	318.283122	175.481621
234				900.000000	200.000000	0.000000	0.414770	0.551740	-1.173150	-103.131167	-112.242628	166.349963	298.994332	200.943955	0.000000	300.000000	200.000000	0.000000	7.935200	11.048240	2232.743836	2107.610755	2245.399921	-1391.597975				-505.000000	200.000000	0.000000	1.267770	-0.357340	12.584640	790.096141	-353.795596	-0.440537
235				900.000000	200.000000	0.000000	0.369930	0.472920	-1.173150	-110.397505	-80.000297	168.732775	299.077103	200.999721	0.000000	300.000000	200.000000	0.000000	7.630000	11.475520	2232.209778	2231.587858	2060.099928	-1397.701475				-505.000000	200.000000	0.000000	1.086660	0.893350	7.865400	170.501842	1252.482016	-57.983242
236				900.000000	200.000000	0.000000	0.257830	0.484180	-1.738000	-74.334231	-64.726769	154.401422	299.067177	200.974254	0.000000	300.000000	200.000000	0.000000	7.385840	11.292400	2231.828308	2174.367657	2081.899927	-1391.597975				-505.000000	200.000000	0.000000	-0.181110	-0.357340	16.517339	-136.117258	260.424025	352.139965
237				900.000000	200.000000	0.000000	0.291460	0.563000	-1.260050	-90.695918	-26.028386	154.439884	299.052849	200.875675	0.000000	300.000000	200.000000	0.000000	7.538440	11.048240	2232.591248	1955.023551	2114.599926	-1397.701475				-505.000000	200.000000	0.000000	-0.543330	-0.357340	14.157719	95.325976	549.721250	175.936647
238				900.000000	200.000000	0.000000	0.594130	0.596780	-1.824900	-77.828451	-164.616275	144.519093	298.994160	200.922757	0.000000	300.000000	200.000000	0.000000	7.477400	10.834600	2232.362366	2059.927254	2245.399921	-1385.494475				-505.000000	200.000000	0.000000	-0.181110	0.000000	11.011560	464.144932	133.079003	-704.914695
239				900.000000	200.000000	0.000000	0.269040	0.495440	-1.390400	-97.633612	-141.501214	171.267901	299.033321	200.956835	0.000000	300.000000	200.000000	0.000000	7.538440	11.475520	2232.591248	2136.220856	2158.199924	-1318.355976				-505.000000	200.000000	0.000000	0.000000	-0.536010	0.786540	-495.635049	794.673618	-235.485068
240				900.000000	200.000000	0.000000	0.313880	0.517960	-1.824900	-73.033199	-148.009610	178.471371	299.061941	200.970346	0.000000	300.000000	200.000000	0.000000	7.385840	10.895640	2230.989074	2164.830956	2092.799927	-1354.976975				-505.000000	200.000000	0.000000	1.629990	0.000000	18.876959	696.406168	-514.254946	-117.618597
241				900.000000	200.000000	0.000000	0.403560	0.563000	-1.086250	-86.495331	-127.059727	168.781709	299.018439	200.884429	0.000000	300.000000	200.000000	0.000000	7.202720	11.017720	2232.057190	1974.096951	2190.899923	-1361.080475				-505.000000	200.000000	0.000000	1.448880	0.178670	15.730799	12.069786	957.959806	-58.690451
242				900.000000	200.000000	0.000000	0.437190	0.641820	-1.433850	-111.753348	-82.527613	149.542890	298.964757	200.871582	0.000000	300.000000	200.000000	0.000000	6.744920	11.109280	2232.133484	1945.486851	2310.799919	-1361.080475				-505.000000	200.000000	0.000000	2.897760	-2.144040	7.865400	-592.370635	-447.947727	-354.731107
243				900.000000	200.000000	0.000000	0.313880	0.709380	-1.477300	-72.831470	-82.475269	173.830071	299.003823	200.974121	0.000000	300.000000	200.000000	0.000000	7.416360	11.200840	2232.133484	2174.367657	2223.599922	-1416.011974				-505.000000	200.000000	0.000000	-0.181110	-0.714680	9.438480	304.957797	1062.561907	116.824455
244				900.000000	200.000000	0.000000	0.392350	0.484180	-1.564200	-102.297885	-65.361967	173.539340	299.042692	200.995687	0.000000	300.000000	200.000000	0.000000	7.782600	11.536560	2231.675720	2222.051158	2136.399925	-1391.597975				-505.000000	200.000000	0.000000	2.173320	-1.072020	17.303879	-179.299621	1177.771106	116.296985
245				900.000000	200.000000	0.000000	0.369930	0.743160	-1.868350	-108.030309	-23.628092	190.671039	299.018171	200.965873	0.000000	300.000000	200.000000	0.000000	7.568960	11.109280	2231.446838	2155.294256	2190.899923	-1397.701475	-549.586188	164.537513	0.000000	-505.000000	200.000000	0.000000	0.362220	0.000000	22.809659	-808.887241	1016.995761	-822.446359
246				900.000000	200.000000	0.000000	0.313880	0.675600	-0.912450	-85.698936	-62.736700	176.208316	299.018909	200.948065	0.000000	300.000000	200.000000	0.000000	8.179360	10.956680	2233.125306	2117.147455	2190.899923	-1403.804975				-505.000000	200.000000	0.000000	-1.267770	-2.680050	11.798100	-1319.385996	-199.623653	526.254942
247				900.000000	200.000000	0.000000	0.336300	0.664340	-1.390400	-114.801491	-88.545311	168.945636	298.984741	200.905359	0.000000	300.000000	200.000000	0.000000	7.263760	11.017720	2233.125306	2021.780453	2267.199921	-1434.322474				-505.000000	200.000000	0.000000	0.905550	0.000000	19.663499	-1040.770937	324.254534	117.415753
248				900.000000	200.000000	0.000000	0.246620	0.698120	-1.086250	-101.033740	-156.058728	178.708601	299.052752	200.914213	0.000000	300.000000	200.000000	0.000000	7.324800	11.567080	2232.362366	2040.853853	2114.599926	-1416.011974				-505.000000	200.000000	0.000000	0.181110	-0.357340	7.865400	442.270596	-548.703259	-117.841802
249				900.000000	200.000000	0.000000	0.358720	0.653080	-1.520750	-67.153857	-94.413311	178.550578	299.057216	200.948810	0.000000	300.000000	200.000000	0.000000	7.385840	11.200840	2231.370544	2117.147455	2103.699926	-1361.080475	-555.544378	167.096805	0.000000	-505.000000	200.000000	0.000000	-0.362220	0.536010	23.596199	-776.390352	1192.655204	-175.694645
250				900.000000	200.000000	0.000000	0.347510	0.675600	-1.781450	-110.722402	-119.039082	178.583135	299.008910	200.914119	0.000000	300.000000	200.000000	0.000000	7.568960	11.078760	2232.591248	2040.853853	2212.699923	-1397.701475				-505.000000	200.000000	0.000000	2.173320	-0.536010	13.371180	779.347743	518.653202	645.502546
251				900.000000	200.000000	0.000000	0.403560	0.540480	-0.869000	-123.382405	-106.997890	195.267026	298.974489	200.952791	0.000000	300.000000	200.000000	0.000000	7.568960	11.261880	2232.057190	2126.684155	2288.999920	-1397.701475				-505.000000	200.000000	0.000000	1.992210	-0.357340	7.078860	-1063.400352	535.583579	234.477902
252				900.000000	200.000000	0.000000	0.336300	0.608040	-1.564200	-56.992028	-57.987858	166.483617	298.989139	200.961336	0.000000	300.000000	200.000000	0.000000	7.233240	10.865120	2232.057190	2145.757556	2256.299921	-1348.873476				-505.000000	200.000000	0.000000	2.535540	1.429360	12.584640	87.497344	1160.331734	412.362310
253				900.000000	200.000000	0.000000	0.190570	0.686860	-1.129700	-89.480851	-108.116451	176.346537	299.072188	200.892944	0.000000	300.000000	200.000000	0.000000	7.233240	11.597600	2232.133484	1993.170352	2070.999928	-1342.769976				-505.000000	200.000000	0.000000	-0.724440	0.536010	14.944259	265.261509	1487.923840	-410.642062
254				900.000000	200.000000	0.000000	0.425980	0.641820	-1.173150	-103.442203	-127.902166	188.109065	299.033188	200.948421	0.000000	300.000000	200.000000	0.000000	7.355320	10.926160	2232.286072	2117.147455	2158.199924	-1354.976975				-505.000000	200.000000	0.000000	1.086660	1.072020	0.000000	-282.580076	994.806266	-234.045980
255				900.000000	200.000000	0.000000	0.358720	0.675600	-0.738650	-125.724182	-95.140664	159.294241	299.037973	200.935701	0.000000	300.000000	200.000000	0.000000	7.813120	10.559920	2232.057190	2088.537354	2147.299925	-1367.183975	-579.163093	183.089910	0.000000	-505.000000	200.000000	0.000000	0.905550	0.000000	20.450039	-345.812003	1516.638173	-411.281135
256				900.000000	200.000000	0.000000	0.325090	0.484180	-1.173150	-109.933818	-98.417666	188.066982	299.062742	200.952433	0.000000	300.000000	200.000000	0.000000	8.026760	11.170320	2232.896424	2126.684155	2092.799927	-1361.080475	-584.296034	257.086544	0.000000	-505.000000	200.000000	0.000000	-0.724440	1.608030	22.023119	1257.223763	1746.346017	1.583976
257				900.000000	200.000000	0.000000	0.336300	0.596780	-1.824900	-97.931103	-67.877347	188.160086	299.081955	200.969848	0.000000	300.000000	200.000000	0.000000	7.446880	11.292400	2232.133484	2164.830956	2049.199928	-1373.287475				-505.000000	200.000000	0.000000	0.000000	-1.250690	18.876959	-74.169095	512.365795	-706.116089
258				900.000000	200.000000	0.000000	0.280250	0.686860	-2.042150	-70.323498	-100.828955	188.301929	299.047674	200.901581	0.000000	300.000000	200.000000	0.000000	7.630000	11.445000	2231.904602	2012.243752	2125.499926	-1348.873476				-505.000000	200.000000	0.000000	2.897760	1.250690	14.944259	192.690794	1401.314538	-175.277212
259				900.000000	200.000000	0.000000	0.538080	0.641820	-1.086250	-123.454825	-112.335381	178.354289	299.018573	200.948389	0.000000	300.000000	200.000000	0.000000	7.599480	11.170320	2232.362366	2117.147455	2190.899923	-1330.562976				-505.000000	200.000000	0.000000	1.992210	-2.144040	18.876959	450.854306	1584.947241	-119.682268
260				900.000000	200.000000	0.000000	0.414770	0.529220	-1.390400	-120.365732	-51.248946	161.509700	299.003959	200.961172	0.000000	300.000000	200.000000	0.000000	7.324800	11.261880	2232.438660	2145.757556	2223.599922	-1342.769976				-505.000000	200.000000	0.000000	0.181110	-0.714680	10.225020	-853.139298	-285.802524	-235.669115
261				900.000000	200.000000	0.000000	0.347510	0.540480	-1.738000	-43.872085	-124.145461	183.276794	298.984082	201.017054	0.000000	300.000000	200.000000	0.000000	7.385840	11.109280	2231.675720	2269.734659	2267.199921	-1342.769976				-505.000000	200.000000	0.000000	0.905550	0.536010	15.730799	-1008.651588	-865.143400	529.133117
262				900.000000	200.000000	0.000000	0.212990	0.563000	-1.042800	-102.532438	-58.460824	168.979139	298.975014	200.965114	0.000000	300.000000	200.000000	0.000000	7.324800	11.506040	2233.201600	2155.294256	2288.999920	-1403.804975				-505.000000	200.000000	0.000000	0.724440	-0.178670	7.865400	568.897920	-183.870134	410.981178
263				900.000000	200.000000	0.000000	0.313880	0.574260	-1.824900	-78.755825	-72.020061	185.752710	299.058247	200.905081	0.000000	300.000000	200.000000	0.000000	7.782600	11.322920	2233.811952	2021.780453	2103.699926	-1428.218974				-505.000000	200.000000	0.000000	-0.905550	-0.357340	15.730799	-1178.524198	-622.983738	-470.219461
264				900.000000	200.000000	0.000000	0.336300	0.630560	-0.999350	-91.664242	-68.645108	188.191502	299.018406	200.969915	0.000000	300.000000	200.000000	0.000000	7.446880	11.536560	2231.980896	2164.830956	2190.899923	-1354.976975				-505.000000	200.000000	0.000000	0.905550	-0.893350	7.865400	525.652633	-459.969114	175.312063
265				900.000000	200.000000	0.000000	0.325090	0.574260	-1.824900	-86.796885	-107.943478	197.789397	299.009214	200.952270	0.000000	300.000000	200.000000	0.000000	7.263760	11.689160	2233.277894	2126.684155	2212.699923	-1385.494475				-505.000000	200.000000	0.000000	0.543330	0.178670	8.651940	590.583486	-438.797609	587.567078
266				900.000000	200.000000	0.000000	0.246620	0.574260	-1.738000	-86.706857	-125.056780	159.316130	299.033155	200.914275	0.000000	300.000000	200.000000	0.000000	7.630000	11.139800	2232.209778	2040.853853	2158.199924	-1275.631477				-505.000000	200.000000	0.000000	1.992210	-0.536010	4.719240	-958.584441	-1450.727252	-294.388544
267				900.000000	200.000000	0.000000	0.257830	0.675600	-1.086250	-89.899523	-105.860656	154.579443	298.964651	200.914400	0.000000	300.000000	200.000000	0.000000	7.385840	9.796920	2231.904602	2040.853853	2310.799919	-1403.804975				-505.000000	200.000000	0.000000	1.086660	0.893350	4.719240	517.698155	327.477671	529.457744
268				900.000000	200.000000	0.000000	0.448400	0.653080	-1.173150	-66.793744	-88.297662	154.361068	299.028339	200.939845	0.000000	300.000000	200.000000	0.000000	7.324800	10.773560	2232.362366	2098.074055	2169.099924	-1379.390975				-505.000000	200.000000	0.000000	1.267770	0.357340	11.011560	1412.295591	-1147.722787	-117.250503
269				900.000000	200.000000	0.000000	0.482030	0.608040	-1.564200	-85.135740	-180.506328	185.609922	298.998906	200.948518	0.000000	300.000000	200.000000	0.000000	7.294280	11.322920	2232.057190	2117.147455	2234.499922	-1403.804975				-505.000000	200.000000	0.000000	0.181110	0.178670	7.078860	-1494.230394	247.463211	-58.589030
270				900.000000	200.000000	0.000000	0.347510	0.675600	-2.259400	-79.053316	-73.000859	207.499056	299.042922	200.974088	0.000000	300.000000	200.000000	0.000000	7.385840	11.597600	2232.209778	2174.367657	2136.399925	-1428.218974	-505.592077	148.823201	0.000000	-505.000000	200.000000	0.000000	1.629990	-1.429360	22.023119	-1127.072741	13.039378	527.210026
271				900.000000	200.000000	0.000000	0.437190	0.484180	-1.390400	-90.056238	-153.491601	178.312206	298.989450	200.965312	0.000000	300.000000	200.000000	0.000000	7.172200	9.857960	2232.743836	2155.294256	2256.299921	-1385.494475				-505.000000	200.000000	0.000000	1.629990	0.357340	8.651940	-904.213217	556.008657	235.185111
272				900.000000	200.000000	0.000000	0.403560	0.585520	-1.129700	-73.551381	-86.491559	176.031633	298.959625	200.970080	0.000000	300.000000	200.000000	0.000000	7.721560	11.109280	2231.599426	2164.830956	2321.699919	-1501.460973				-505.000000	200.000000	0.000000	-0.362220	-1.250690	11.011560	-538.062334	276.607976	-1.157927
273				900.000000	200.000000	0.000000	0.168150	0.641820	-1.564200	-67.662558	-86.525230	183.556857	299.056894	200.949135	0.000000	300.000000	200.000000	0.000000	7.507920	10.468360	2230.607604	2117.147455	2103.699926	-1416.011974				-505.000000	200.000000	0.000000	0.000000	-1.072020	8.651940	-527.439782	-1068.770749	116.470850
274				900.000000	200.000000	0.000000	0.280250	0.574260	-1.173150	-78.080612	-96.571155	178.558570	299.077198	200.965444	0.000000	300.000000	200.000000	0.000000	7.172200	11.048240	2232.438660	2155.294256	2060.099928	-1416.011974				-505.000000	200.000000	0.000000	0.000000	2.144040	11.798100	478.127713	121.373611	354.499286
275				900.000000	200.000000	0.000000	0.493240	0.596780	-1.607650	-37.398078	-155.597698	159.081575	299.033618	200.965081	0.000000	300.000000	200.000000	0.000000	7.324800	10.926160	2233.277894	2155.294256	2158.199924	-1416.011974				-505.000000	200.000000	0.000000	1.448880	-0.178670	7.865400	1379.609933	700.284056	645.899617
276				900.000000	200.000000	0.000000	0.291460	0.551740	-1.173150	-42.823214	-102.098752	166.477713	299.033585	200.905328	0.000000	300.000000	200.000000	0.000000	7.691040	10.956680	2233.201600	2021.780453	2158.199924	-1397.701475				-505.000000	200.000000	0.000000	2.897760	-0.357340	11.011560	442.522289	344.486612	-294.291430
277				900.000000	200.000000	0.000000	0.336300	0.596780	-1.303500	-113.473053	-103.824038	166.473146	299.052752	200.948389	0.000000	300.000000	200.000000	0.000000	7.446880	10.926160	2232.362366	2117.147455	2114.599926	-1464.839973				-505.000000	200.000000	0.000000	0.000000	0.893350	0.786540	-61.696470	131.823581	412.056480
278				900.000000	200.000000	0.000000	0.280250	0.585520	-1.477300	-45.767783	-126.684115	190.617343	299.086869	200.922820	0.000000	300.000000	200.000000	0.000000	7.355320	11.048240	2232.209778	2059.927254	2038.299929	-1336.666476				-505.000000	200.000000	0.000000	4.527750	0.178670	14.157719	1170.103958	-950.259849	-235.169057
279				900.000000	200.000000	0.000000	0.448400	0.675600	-1.303500	-110.227245	-118.572256	200.165554	298.989104	200.914369	0.000000	300.000000	200.000000	0.000000	7.324800	9.766400	2231.980896	2040.853853	2256.299921	-1422.115474				-505.000000	200.000000	0.000000	0.362220	-1.608030	11.011560	598.475041	-32.367901	-647.740083
280				900.000000	200.000000	0.000000	0.437190	0.585520	-1.651100	-130.378974	-72.193631	192.864413	298.998461	200.906195	0.000000	300.000000	200.000000	0.000000	7.813120	9.400160	2231.065368	2021.780453	2234.499922	-1354.976975				-505.000000	200.000000	0.000000	0.000000	-1.786700	14.157719	-222.796601	1179.694390	-1.695578
281				900.000000	200.000000	0.000000	0.493240	0.641820	-1.260050	-115.593822	-64.733507	185.629724	298.974243	200.940198	0.000000	300.000000	200.000000	0.000000	7.660520	10.987200	2231.523132	2098.074055	2288.999920	-1354.976975				-505.000000	200.000000	0.000000	3.078870	-2.680050	11.011560	301.975108	-1655.022464	-179.021973
282				900.000000	200.000000	0.000000	0.437190	0.641820	-1.738000	-79.904206	-82.244754	176.049151	299.028505	200.995211	0.000000	300.000000	200.000000	0.000000	7.568960	11.261880	2232.743836	2222.051158	2169.099924	-1379.390975				-505.000000	200.000000	0.000000	-0.181110	0.714680	13.371180	-650.581030	-664.580321	176.925016
283				900.000000	200.000000	0.000000	0.437190	0.743160	-1.346950	-115.531199	-128.202160	185.782038	299.018036	200.944633	0.000000	300.000000	200.000000	0.000000	7.233240	9.400160	2231.141662	2107.610755	2190.899923	-1477.046973				-505.000000	200.000000	0.000000	1.267770	-1.072020	10.225020	-179.865930	576.433735	-177.351065
284				900.000000	200.000000	0.000000	0.336300	0.551740	-1.694550	-147.897170	-113.592302	178.479559	299.032858	200.931651	0.000000	300.000000	200.000000	0.000000	7.355320	11.414480	2231.523132	2079.000654	2158.199924	-1391.597975				-505.000000	200.000000	0.000000	-1.448880	-0.178670	16.517339	106.326067	337.136783	-352.518239
285				900.000000	200.000000	0.000000	0.358720	0.484180	-1.477300	-86.125736	-69.123870	173.574181	299.062582	200.944052	0.000000	300.000000	200.000000	0.000000	7.141680	9.888480	2232.514954	2107.610755	2092.799927	-1306.148976				-505.000000	200.000000	0.000000	0.905550	1.786700	8.651940	1266.965391	-195.575525	1.623134
286				900.000000	200.000000	0.000000	0.358720	0.731900	-2.042150	-64.448220	-134.456169	183.443201	299.013623	200.952726	0.000000	300.000000	200.000000	0.000000	7.538440	11.292400	2232.209778	2126.684155	2201.799923	-1379.390975				-505.000000	200.000000	0.000000	2.716650	-1.608030	13.371180	-443.680206	220.636291	-236.719747
287				900.000000	200.000000	0.000000	0.269040	0.641820	-0.999350	-111.303206	-76.007281	193.090975	299.038006	200.961303	0.000000	300.000000	200.000000	0.000000	7.691040	11.597600	2232.133484	2145.757556	2147.299925	-1336.666476				-505.000000	200.000000	0.000000	-1.086660	-0.178670	18.876959	338.146841	-747.580486	117.405572
288				900.000000	200.000000	0.000000	0.302670	0.709380	-1.433850	-72.786456	-97.251959	188.299645	298.965323	200.896726	0.000000	300.000000	200.000000	0.000000	7.263760	9.827440	2233.354188	2002.707052	2310.799919	-1470.943473				-505.000000	200.000000	0.000000	0.000000	-0.178670	14.944259	-1978.487813	118.387905	176.062738
289				900.000000	200.000000	0.000000	0.269040	0.529220	-1.173150	-91.996950	-111.307437	178.528297	299.053173	200.952238	0.000000	300.000000	200.000000	0.000000	7.782600	9.919000	2233.354188	2126.684155	2114.599926	-1409.908474				-505.000000	200.000000	0.000000	1.086660	0.178670	11.798100	-798.956844	453.329840	0.082625
290				900.000000	200.000000	0.000000	0.336300	0.664340	-1.477300	-82.727277	-128.992254	171.355297	299.111345	200.986837	0.000000	300.000000	200.000000	0.000000	7.477400	9.919000	2232.362366	2202.977757	1983.799931	-1391.597975				-505.000000	200.000000	0.000000	-0.724440	-0.536010	10.225020	-726.511975	-893.857733	-59.194817
291				900.000000	200.000000	0.000000	0.325090	0.585520	-1.520750	-94.059160	-123.424248	168.883947	299.067401	200.922757	0.000000	300.000000	200.000000	0.000000	7.477400	10.041080	2232.362366	2059.927254	2081.899927	-1367.183975				-505.000000	200.000000	0.000000	1.267770	-1.072020	7.078860	283.146385	579.419440	-236.095163
292				900.000000	200.000000	0.000000	0.257830	0.596780	-1.651100	-89.709985	-120.533255	156.915800	299.028106	200.905885	0.000000	300.000000	200.000000	0.000000	7.660520	9.644320	2231.828308	2021.780453	2169.099924	-1416.011974				-505.000000	200.000000	0.000000	-1.448880	-0.178670	11.798100	-473.131481	474.185349	-470.006437
293				900.000000	200.000000	0.000000	0.403560	0.574260	-0.999350	-61.818434	-66.348905	149.514900	299.042463	200.931810	0.000000	300.000000	200.000000	0.000000	7.691040	9.919000	2231.141662	2079.000654	2136.399925	-1367.183975				-505.000000	200.000000	0.000000	1.267770	-0.893350	4.719240	1220.296952	846.798734	116.538987
294				900.000000	200.000000	0.000000	0.280250	0.619300	-2.085600	-105.314875	-75.458696	197.877738	299.023723	200.935317	0.000000	300.000000	200.000000	0.000000	7.355320	10.102120	2232.972718	2088.537354	2179.999924	-1416.011974				-505.000000	200.000000	0.000000	1.629990	-1.072020	11.011560	1789.069025	818.909392	351.316846
295				900.000000	200.000000	0.000000	0.235410	0.517960	-1.607650	-76.828658	-74.056679	193.010626	299.047772	200.931396	0.000000	300.000000	200.000000	0.000000	7.538440	9.857960	2232.133484	2079.000654	2125.499926	-1306.148976				-505.000000	200.000000	0.000000	-1.267770	0.714680	5.505780	622.765758	71.487773	-57.964446
296				900.000000	200.000000	0.000000	0.381140	0.551740	-1.390400	-87.274117	-54.930033	147.107523	298.989208	200.901458	0.000000	300.000000	200.000000	0.000000	7.752080	9.888480	2232.209778	2012.243752	2256.299921	-1385.494475				-505.000000	200.000000	0.000000	0.724440	0.536010	17.303879	-1008.525742	1000.302815	705.379902
297				900.000000	200.000000	0.000000	0.302670	0.461660	-1.651100	-99.294757	-102.115887	154.334024	299.033122	200.927124	0.000000	300.000000	200.000000	0.000000	7.660520	9.919000	2232.133484	2069.463954	2158.199924	-1324.459476				-505.000000	200.000000	0.000000	0.905550	1.072020	9.438480	-397.640999	-1256.882010	177.177199
298				900.000000	200.000000	0.000000	0.313880	0.619300	-1.173150	-76.225865	-103.022008	171.336636	298.964616	200.999892	0.000000	300.000000	200.000000	0.000000	7.385840	10.193680	2231.828308	2231.587858	2310.799919	-1342.769976				-505.000000	200.000000	0.000000	1.448880	-0.893350	17.303879	-400.120304	691.326939	-177.195996
299				900.000000	200.000000	0.000000	0.212990	0.563000	-1.694550	-135.371892	-83.184546	152.111519	299.076850	200.884611	0.000000	300.000000	200.000000	0.000000	7.538440	10.132640	2231.599426	1974.096951	2060.099928	-1385.494475				-505.000000	200.000000	0.000000	1.811100	-1.072020	15.730799	-411.057472	-1052.508235	-412.370926
300				900.000000	200.000000	0.000000	0.313880	0.675600	-1.520750	-70.247014	-72.302920	166.569675	299.058021	200.969351	0.000000	300.000000	200.000000	0.000000	7.721560	9.919000	2233.277894	2164.830956	2103.699926	-1318.355976				-505.000000	200.000000	0.000000	0.000000	-1.608030	8.651940	135.022264	1450.059390	233.450374
301				900.000000	200.000000	0.000000	0.336300	0.608040	-1.433850	-117.164939	-88.504903	166.483617	298.911005	200.935701	0.000000	300.000000	200.000000	0.000000	7.965720	10.193680	2232.057190	2088.537354	2430.699915	-1416.011974				-505.000000	200.000000	0.000000	0.724440	1.608030	8.651940	1256.154069	478.233477	177.700361
302				900.000000	200.000000	0.000000	0.392350	0.450400	-1.651100	-143.984276	-85.545029	166.278944	299.047707	200.884460	0.000000	300.000000	200.000000	0.000000	7.630000	9.674840	2231.980896	1974.096951	2125.499926	-1287.838477				-505.000000	200.000000	0.000000	0.181110	-2.322710	4.719240	786.358373	647.412513	-472.171530
303				900.000000	200.000000	0.000000	0.381140	0.596780	-1.216600	-45.034011	-126.015246	159.197711	298.969993	200.956704	0.000000	300.000000	200.000000	0.000000	7.172200	10.285240	2232.896424	2136.220856	2299.899920	-1409.908474				-505.000000	200.000000	0.000000	0.543330	-1.250690	11.798100	-190.551405	1149.056773	-59.974470
304				900.000000	200.000000	0.000000	0.201780	0.653080	-1.694550	-115.580277	-118.184708	202.809769	298.925838	200.939813	0.000000	300.000000	200.000000	0.000000	7.080640	10.651480	2232.438660	2098.074055	2397.999916	-1452.632974				-505.000000	200.000000	0.000000	0.905550	-3.216060	9.438480	-1004.560724	1261.948129	-179.356781
305				900.000000	200.000000	0.000000	0.302670	0.574260	-1.390400	-86.346743	-112.490278	168.896703	299.018439	200.935701	0.000000	300.000000	200.000000	0.000000	7.141680	9.888480	2232.057190	2088.537354	2190.899923	-1452.632974				-505.000000	200.000000	0.000000	-0.543330	-1.608030	11.798100	482.721963	-376.029522	-471.435343
306				900.000000	200.000000	0.000000	0.414770	0.675600	-1.303500	-49.919292	-117.187373	166.465153	299.072473	200.905483	0.000000	300.000000	200.000000	0.000000	7.599480	10.407320	2232.820130	2021.780453	2070.999928	-1367.183975				-505.000000	200.000000	0.000000	0.362220	-0.357340	9.438480	-368.315571	2355.385084	-411.576784
307				900.000000	200.000000	0.000000	0.325090	0.641820	-1.564200	-39.518847	-82.856080	202.671548	299.013927	201.042124	0.000000	300.000000	200.000000	0.000000	7.080640	10.743040	2232.896424	2326.954861	2201.799923	-1324.459476				-505.000000	200.000000	0.000000	0.181110	0.893350	11.011560	981.465548	1569.431152	294.553794
308				900.000000	200.000000	0.000000	0.425980	0.596780	-1.260050	-69.202206	-97.425529	163.970577	299.062454	200.914275	0.000000	300.000000	200.000000	0.000000	7.568960	10.620960	2232.209778	2040.853853	2092.799927	-1409.908474				-505.000000	200.000000	0.000000	0.362220	2.501380	10.225020	1194.520522	1824.358628	472.297621
309				900.000000	200.000000	0.000000	0.291460	0.585520	-1.303500	-77.751968	-152.637226	154.460827	299.023656	200.918296	0.000000	300.000000	200.000000	0.000000	7.416360	9.827440	2232.820130	2050.390553	2179.999924	-1397.701475				-505.000000	200.000000	0.000000	0.181110	0.357340	10.225020	833.152658	-683.512546	-293.395866
310				900.000000	200.000000	0.000000	0.369930	0.596780	-0.912450	-109.047395	-110.638568	180.896265	299.018506	200.892914	0.000000	300.000000	200.000000	0.000000	7.538440	10.498880	2232.209778	1993.170352	2190.899923	-1391.597975				-505.000000	200.000000	0.000000	1.086660	0.000000	8.651940	-462.571852	58.605524	58.657166
311				900.000000	200.000000	0.000000	0.325090	0.765680	-1.390400	-86.505128	-62.753834	161.822516	298.991575	200.972241	0.000000	300.000000	200.000000	0.000000	7.080640	10.376800	2226.640316	2164.830956	2245.399921	-1397.701475				-505.000000	200.000000	0.000000	1.629990	-0.714680	19.663499	-41.672207	810.698701	175.423665
312				900.000000	200.000000	0.000000	0.425980	0.698120	-1.260050	-137.398569	-163.283139	180.932444	299.013623	200.935637	0.000000	300.000000	200.000000	0.000000	6.805960	9.919000	2232.209778	2088.537354	2201.799923	-1391.597975				-505.000000	200.000000	0.000000	0.181110	0.536010	12.584640	728.336747	2098.218329	-175.738111
313				900.000000	200.000000	0.000000	0.459610	0.664340	-1.129700	-74.326103	-93.865668	202.553129	299.101764	200.884127	0.000000	300.000000	200.000000	0.000000	7.294280	10.498880	2232.820130	1974.096951	2005.599930	-1416.011974				-505.000000	200.000000	0.000000	1.086660	-2.144040	13.371180	682.045848	319.266980	115.366571
314				900.000000	200.000000	0.000000	0.448400	0.574260	-1.824900	-131.022718	-92.757504	156.697426	298.994228	200.944052	0.000000	300.000000	200.000000	0.000000	7.660520	10.285240	2232.514954	2107.610755	2245.399921	-1489.253973				-505.000000	200.000000	0.000000	1.086660	-1.072020	3.932700	861.974701	-732.335962	-1.104280
315				900.000000	200.000000	0.000000	0.381140	0.731900	-1.651100	-144.453697	-100.281311	164.142693	298.998906	200.957064	0.000000	300.000000	200.000000	0.000000	7.294280	9.857960	2232.057190	2136.220856	2234.499922	-1312.252476				-505.000000	200.000000	0.000000	1.086660	-0.178670	17.303879	-241.059015	182.964840	234.719904
316				900.000000	200.000000	0.000000	0.425980	0.720640	-1.564200	-40.293570	-76.878790	159.266447	299.064555	200.908432	0.000000	300.000000	200.000000	0.000000	7.507920	10.193680	2225.572200	2021.780453	2081.899927	-1458.736474				-505.000000	200.000000	0.000000	0.724440	0.178670	12.584640	-103.997909	209.361330	-411.097088
317				900.000000	200.000000	0.000000	0.302670	0.686860	-1.651100	-110.123672	-15.994398	190.688362	299.018976	200.943730	0.000000	300.000000	200.000000	0.000000	7.721560	9.491720	2233.277894	2107.610755	2190.899923	-1458.736474	-539.413568	204.386517	0.000000	-505.000000	200.000000	0.000000	1.086660	-0.178670	24.382739	106.955299	839.097039	175.975805
318				900.000000	200.000000	0.000000	0.403560	0.630560	-1.651100	-128.524227	-40.412928	151.976919	299.013960	200.943859	0.000000	300.000000	200.000000	0.000000	7.324800	10.498880	2232.972718	2107.610755	2201.799923	-1373.287475				-505.000000	200.000000	0.000000	1.448880	0.714680	9.438480	623.080374	-494.338863	-293.158172
319				900.000000	200.000000	0.000000	0.381140	0.585520	-1.433850	-118.092313	-54.889625	207.380441	299.011054	200.985191	0.000000	300.000000	200.000000	0.000000	7.660520	11.017720	2226.411434	2193.441057	2201.799923	-1361.080475				-505.000000	200.000000	0.000000	-0.724440	-0.536010	13.371180	84.451731	428.856634	-176.683014
320				900.000000	200.000000	0.000000	0.280250	0.608040	-1.390400	-72.894092	-91.303142	200.276927	299.066986	200.978728	0.000000	300.000000	200.000000	0.000000	7.416360	10.620960	2231.370544	2183.904357	2081.899927	-1361.080475	-568.174247	160.814014	0.000000	-505.000000	200.000000	0.000000	-0.905550	0.000000	23.596199	-924.640319	1490.672115	705.001628
321				900.000000	200.000000	0.000000	0.403560	0.540480	-1.520750	-87.872846	-101.325793	159.122125	298.984394	200.995381	0.000000	300.000000	200.000000	0.000000	7.782600	10.559920	2232.362366	2222.051158	2267.199921	-1348.873476				-505.000000	200.000000	0.000000	1.267770	0.357340	17.303879	254.638957	437.145889	352.702286
322				900.000000	200.000000	0.000000	0.336300	0.585520	-1.303500	-69.710907	-88.626128	154.414373	299.013792	200.952563	0.000000	300.000000	200.000000	0.000000	7.446880	10.224200	2232.591248	2126.684155	2201.799923	-1373.287475				-505.000000	200.000000	0.000000	0.000000	0.714680	8.651940	-1114.222577	124.359317	-586.762755
323				900.000000	200.000000	0.000000	0.190570	0.574260	-1.303500	-106.359366	-52.229147	173.832159	299.076756	200.953084	0.000000	300.000000	200.000000	0.000000	7.538440	9.766400	2231.370544	2126.684155	2060.099928	-1300.045476				-505.000000	200.000000	0.000000	1.448880	-1.786700	9.438480	819.169877	1891.921269	-119.299686
324				900.000000	200.000000	0.000000	0.437190	0.495440	-1.781450	-77.936088	-67.006435	163.864717	299.062806	200.982263	0.000000	300.000000	200.000000	0.000000	7.477400	10.834600	2233.049012	2193.441057	2092.799927	-1379.390975				-505.000000	200.000000	0.000000	0.905550	-1.072020	9.438480	-64.112852	864.238107	351.374801
325				900.000000	200.000000	0.000000	0.336300	0.585520	-1.651100	-94.194202	-57.907041	183.330294	299.008910	200.969649	0.000000	300.000000	200.000000	0.000000	7.538440	10.804080	2232.591248	2164.830956	2212.699923	-1336.666476				-505.000000	200.000000	0.000000	-0.362220	-1.250690	18.090419	389.031990	-658.099914	-412.366618
326				900.000000	200.000000	0.000000	0.269040	0.551740	-1.303500	-67.081438	-60.526512	161.681620	299.018775	200.926839	0.000000	300.000000	200.000000	0.000000	7.355320	10.285240	2232.820130	2069.463954	2190.899923	-1348.873476				-505.000000	200.000000	0.000000	0.724440	1.965370	11.798100	1857.108414	210.107756	295.527674
327				900.000000	200.000000	0.000000	0.470820	0.585520	-1.955250	-54.303999	-98.625505	180.781272	299.028239	200.957031	0.000000	300.000000	200.000000	0.000000	7.965720	9.674840	2232.133484	2136.220856	2169.099924	-1385.494475				-505.000000	200.000000	0.000000	1.992210	0.000000	11.011560	927.408940	1327.271490	-705.088561
328				900.000000	200.000000	0.000000	0.257830	0.698120	-1.216600	-44.881360	-75.343611	183.516307	299.077071	200.918579	0.000000	300.000000	200.000000	0.000000	7.050120	10.956680	2232.133484	2050.390553	2060.099928	-1312.252476				-505.000000	200.000000	0.000000	1.811100	-1.786700	7.078860	124.085096	546.542544	-530.537354
329				900.000000	200.000000	0.000000	0.336300	0.619300	-1.607650	-136.983960	-103.541179	176.132730	299.052688	200.956998	0.000000	300.000000	200.000000	0.000000	7.507920	10.651480	2232.209778	2136.220856	2114.599926	-1342.769976				-505.000000	200.000000	0.000000	0.181110	-2.144040	11.798100	1029.368007	905.834689	-178.281479
330				900.000000	200.000000	0.000000	0.425980	0.596780	-1.433850	-133.710747	-117.527775	173.609217	298.979965	200.994939	0.000000	300.000000	200.000000	0.000000	7.691040	10.804080	2233.354188	2222.051158	2278.099920	-1428.218974	-457.600821	176.897877	0.000000	-505.000000	200.000000	0.000000	0.362220	-0.178670	20.450039	-472.439326	-969.315069	-58.942634
331				900.000000	200.000000	0.000000	0.414770	0.653080	-0.999350	-151.044822	-97.206353	178.492510	299.008740	200.961271	0.000000	300.000000	200.000000	0.000000	7.538440	10.865120	2232.209778	2145.757556	2212.699923	-1373.287475	-564.590167	205.743363	0.000000	-505.000000	200.000000	0.000000	1.448880	0.000000	20.450039	117.452005	1218.621262	-646.300996
332				900.000000	200.000000	0.000000	0.403560	0.405360	-1.477300	-69.268893	-76.036351	156.586803	298.979616	200.982464	0.000000	300.000000	200.000000	0.000000	7.752080	10.407320	2232.591248	2193.441057	2278.099920	-1318.355976	-508.925959	155.830434	0.000000	-505.000000	200.000000	0.000000	0.543330	0.357340	20.450039	-903.269369	80.286024	763.968932
333				900.000000	200.000000	0.000000	0.403560	0.641820	-1.694550	-91.920782	-75.834309	147.168071	299.004231	200.913932	0.000000	300.000000	200.000000	0.000000	7.202720	10.834600	2233.049012	2040.853853	2223.599922	-1312.252476				-505.000000	200.000000	0.000000	2.173320	-0.357340	13.371180	442.711059	120.943180	351.951611
334				900.000000	200.000000	0.000000	0.325090	0.517960	-1.433850	-76.648601	-98.175215	156.772816	298.994332	200.905514	0.000000	300.000000	200.000000	0.000000	7.782600	10.437840	2232.743836	2021.780453	2245.399921	-1312.252476				-505.000000	200.000000	0.000000	2.354430	0.536010	5.505780	-893.653588	-943.111580	-175.911977
335				900.000000	200.000000	0.000000	0.291460	0.608040	-1.651100	-73.164178	-76.324409	195.445993	299.040889	200.920498	0.000000	300.000000	200.000000	0.000000	7.691040	10.682000	2227.479550	2050.390553	2136.399925	-1342.769976				-505.000000	200.000000	0.000000	1.267770	-0.357340	8.651940	1137.229531	843.066602	117.047660
336				900.000000	200.000000	0.000000	0.448400	0.495440	-1.129700	-8.911861	-83.272101	171.082084	299.077134	200.956966	0.000000	300.000000	200.000000	0.000000	7.172200	10.926160	2232.286072	2136.220856	2060.099928	-1379.390975				-505.000000	200.000000	0.000000	2.173320	-1.250690	7.078860	-1696.536969	1320.044657	116.127427
337				900.000000	200.000000	0.000000	0.269040	0.472920	-1.042800	-78.098220	-136.758512	197.753218	299.001092	200.985360	0.000000	300.000000	200.000000	0.000000	6.897520	10.559920	2226.029964	2193.441057	2223.599922	-1354.976975				-505.000000	200.000000	0.000000	1.448880	0.178670	14.944259	-1725.233166	-1029.843877	-469.899142
338				900.000000	200.000000	0.000000	0.257830	0.540480	-1.738000	-108.200569	-84.990649	173.731062	299.014028	200.935253	0.000000	300.000000	200.000000	0.000000	7.630000	10.559920	2233.125306	2088.537354	2201.799923	-1385.494475				-505.000000	200.000000	0.000000	0.543330	-0.178670	9.438480	337.391762	886.156038	-587.654011
339				900.000000	200.000000	0.000000	0.369930	0.585520	-0.782100	-73.191267	-55.034124	171.247153	298.989277	201.012469	0.000000	300.000000	200.000000	0.000000	7.630000	10.224200	2232.362366	2260.197959	2256.299921	-1312.252476				-505.000000	200.000000	0.000000	1.811100	-2.144040	3.932700	333.842764	284.388235	644.005503
340				900.000000	200.000000	0.000000	0.257830	0.529220	-1.346950	-100.218067	-24.562686	183.359230	299.028505	200.926870	0.000000	300.000000	200.000000	0.000000	7.752080	10.926160	2232.743836	2069.463954	2169.099924	-1367.183975				-505.000000	200.000000	0.000000	0.000000	-0.714680	4.719240	-621.947757	790.941485	293.042262
341				900.000000	200.000000	0.000000	0.313880	0.686860	-0.912450	-49.050477	-88.066549	173.809127	299.018372	200.935765	0.000000	300.000000	200.000000	0.000000	7.721560	10.895640	2231.904602	2088.537354	2190.899923	-1367.183975				-505.000000	200.000000	0.000000	0.181110	-1.429360	1.573080	145.267277	1048.108240	57.373147
342				900.000000	200.000000	0.000000	0.336300	0.653080	-1.086250	-70.724246	-48.300411	156.886864	299.028472	200.918359	0.000000	300.000000	200.000000	0.000000	7.294280	10.773560	2232.667542	2050.390553	2169.099924	-1507.564473				-505.000000	200.000000	0.000000	2.354430	0.714680	13.371180	-534.765029	-287.725808	59.233976
343				900.000000	200.000000	0.000000	0.358720	0.709380	-1.173150	-80.557431	-104.868519	168.964297	299.003823	200.965576	0.000000	300.000000	200.000000	0.000000	7.660520	10.529400	2232.133484	2155.294256	2223.599922	-1489.253973				-505.000000	200.000000	0.000000	-0.181110	-1.072020	14.157719	52.080690	527.803319	586.438128
344				900.000000	200.000000	0.000000	0.269040	0.641820	-1.303500	-67.392473	-30.130692	159.355734	299.052720	200.952693	0.000000	300.000000	200.000000	0.000000	7.446880	10.376800	2232.286072	2126.684155	2114.599926	-1391.597975				-505.000000	200.000000	0.000000	3.259980	0.178670	4.719240	590.268870	-69.169930	-0.091241
345				900.000000	200.000000	0.000000	0.291460	0.675600	-1.086250	-37.632630	-107.245539	188.279843	299.022588	200.970611	0.000000	300.000000	200.000000	0.000000	7.507920	10.743040	2230.378722	2164.830956	2179.999924	-1416.011974				-505.000000	200.000000	0.000000	1.086660	-0.536010	18.876959	-610.003818	711.752017	-411.804297
346				900.000000	200.000000	0.000000	0.269040	0.608040	-1.216600	-112.919338	-91.003148	173.782279	298.984082	200.974321	0.000000	300.000000	200.000000	0.000000	7.630000	10.559920	2231.675720	2174.367657	2267.199921	-1416.011974				-505.000000	200.000000	0.000000	1.267770	-0.893350	18.090419	294.838631	-491.590588	57.794888
347				900.000000	200.000000	0.000000	0.302670	0.563000	-1.477300	-58.756747	-112.409461	183.344192	298.946017	200.952043	0.000000	300.000000	200.000000	0.000000	7.385840	10.529400	2233.811952	2126.684155	2354.399918	-1416.011974				-505.000000	200.000000	0.000000	0.905550	-0.536010	3.932700	-611.199358	-58.526960	-411.789808
348				900.000000	200.000000	0.000000	0.493240	0.450400	-1.346950	-119.545996	-95.048509	163.764762	299.076945	200.957162	0.000000	300.000000	200.000000	0.000000	7.874160	10.559920	2231.828308	2136.220856	2060.099928	-1348.873476				-505.000000	200.000000	0.000000	0.905550	-2.144040	11.011560	-244.670937	1923.305312	-178.339434
349				900.000000	200.000000	0.000000	0.212990	0.765680	-1.781450	-111.033437	-169.225218	212.541514	299.076914	200.995653	0.000000	300.000000	200.000000	0.000000	7.660520	11.109280	2231.752014	2222.051158	2060.099928	-1354.976975				-505.000000	200.000000	0.000000	0.362220	0.178670	8.651940	-567.576533	-162.698629	-234.835814
350				900.000000	200.000000	0.000000	0.302670	0.574260	-1.477300	-102.518893	-97.211551	202.631944	299.028073	200.914463	0.000000	300.000000	200.000000	0.000000	7.599480	10.132640	2231.752014	2040.853853	2169.099924	-1385.494475				-505.000000	200.000000	0.000000	0.724440	-1.429360	11.011560	261.838357	741.134212	-588.855405
351				900.000000	200.000000	0.000000	0.369930	0.551740	-0.955900	-106.926626	-80.202340	173.625398	299.076882	200.918767	0.000000	300.000000	200.000000	0.000000	7.477400	10.315760	2231.675720	2050.390553	2060.099928	-1416.011974				-505.000000	200.000000	0.000000	4.165530	-1.786700	1.573080	-571.251378	-916.399095	644.156265
352				900.000000	200.000000	0.000000	0.369930	0.776940	-1.824900	-74.429993	-28.734470	173.834834	299.003857	200.952726	0.000000	300.000000	200.000000	0.000000	7.111160	10.529400	2232.209778	2126.684155	2223.599922	-1422.115474				-505.000000	200.000000	0.000000	0.362220	-1.250690	12.584640	851.855535	-431.570776	-236.192277
353				900.000000	200.000000	0.000000	0.313880	0.664340	-1.738000	-123.202665	-127.826547	164.149543	299.067209	200.969948	0.000000	300.000000	200.000000	0.000000	7.660520	10.804080	2231.904602	2164.830956	2081.899927	-1403.804975				-505.000000	200.000000	0.000000	1.086660	1.072020	13.371180	-397.326383	-873.863086	0.930414
354				900.000000	200.000000	0.000000	0.482030	0.641820	-1.390400	-99.646743	-38.820804	147.086776	299.076977	200.987039	0.000000	300.000000	200.000000	0.000000	7.660520	10.468360	2231.904602	2202.977757	2060.099928	-1361.080475				-505.000000	200.000000	0.000000	0.181110	-1.965370	11.798100	-1044.508705	-154.725369	468.073164
355				900.000000	200.000000	0.000000	0.403560	0.517960	-1.216600	-116.628832	-121.872532	159.101181	299.018842	200.973755	0.000000	300.000000	200.000000	0.000000	7.477400	10.315760	2232.972718	2174.367657	2190.899923	-1422.115474				-505.000000	200.000000	0.000000	-0.724440	0.178670	14.157719	-914.584076	560.680215	705.156697
356				900.000000	200.000000	0.000000	0.280250	0.551740	-1.260050	-107.241726	-45.830638	147.212045	298.989415	200.969616	0.000000	300.000000	200.000000	0.000000	7.813120	10.437840	2232.667542	2164.830956	2256.299921	-1379.390975				-505.000000	200.000000	0.000000	1.086660	-0.178670	14.944259	-936.143796	-477.645917	234.719904
357				900.000000	200.000000	0.000000	0.336300	0.596780	-1.303500	-133.575704	-43.032399	176.111786	299.013691	200.995381	0.000000	300.000000	200.000000	0.000000	7.813120	10.956680	2232.362366	2222.051158	2201.799923	-1379.390975				-505.000000	200.000000	0.000000	0.905550	-1.786700	16.517339	-454.239835	62.100225	468.184767
358				900.000000	200.000000	0.000000	0.179360	0.529220	-1.738000	-124.746376	-86.825224	152.114944	299.027840	200.901859	0.000000	300.000000	200.000000	0.000000	7.355320	10.987200	2231.217956	2012.243752	2169.099924	-1348.873476				-505.000000	200.000000	0.000000	2.897760	-1.072020	13.371180	-295.430239	-983.452741	233.727227
359				900.000000	200.000000	0.000000	0.336300	0.619300	-1.042800	-128.357715	-99.000519	176.132730	299.008639	200.914369	0.000000	300.000000	200.000000	0.000000	7.660520	10.224200	2231.980896	2040.853853	2212.699923	-1391.597975				-505.000000	200.000000	0.000000	0.362220	-0.536010	4.719240	-1306.032447	769.023554	58.206448
360				900.000000	200.000000	0.000000	0.201780	0.551740	-1.390400	-67.171466	-47.543988	171.389941	298.945333	200.905669	0.000000	300.000000	200.000000	0.000000	7.660520	10.346280	2232.362366	2021.780453	2354.399918	-1397.701475				-505.000000	200.000000	0.000000	1.086660	1.072020	14.157719	413.448553	-609.469498	-586.510572
361				900.000000	200.000000	0.000000	0.437190	0.427880	-1.955250	-133.165159	-152.966290	156.572906	299.086650	200.931587	0.000000	300.000000	200.000000	0.000000	7.050120	10.620960	2231.675720	2079.000654	2038.299929	-1348.873476				-505.000000	200.000000	0.000000	0.724440	-0.714680	5.505780	-737.700836	83.509160	351.728405
362				900.000000	200.000000	0.000000	0.302670	0.517960	-1.564200	-100.906825	-86.998794	147.157403	299.077134	200.965510	0.000000	300.000000	200.000000	0.000000	6.989080	10.956680	2232.286072	2155.294256	2060.099928	-1403.804975				-505.000000	200.000000	0.000000	-1.811100	0.714680	10.225020	-303.384718	630.166140	-57.920979
363				900.000000	200.000000	0.000000	0.291460	0.698120	-1.564200	-89.467306	-101.735076	195.529767	299.018640	200.935509	0.000000	300.000000	200.000000	0.000000	7.446880	11.506040	2232.514954	2088.537354	2190.899923	-1477.046973				-505.000000	200.000000	0.000000	0.362220	1.429360	15.730799	-143.882967	-36.846460	118.815682
364				900.000000	200.000000	0.000000	0.493240	0.619300	-1.390400	-92.533057	-89.942131	149.463879	299.018707	200.969616	0.000000	300.000000	200.000000	0.000000	7.752080	10.407320	2232.667542	2164.830956	2190.899923	-1416.011974				-505.000000	200.000000	0.000000	1.629990	-0.178670	8.651940	-936.647182	-1167.401439	-587.740944
365				900.000000	200.000000	0.000000	0.493240	0.585520	-1.607650	-82.087597	-84.674118	185.577365	298.994228	201.020943	0.000000	300.000000	200.000000	0.000000	7.538440	10.743040	2232.514954	2279.271359	2245.399921	-1281.734977				-505.000000	200.000000	0.000000	2.716650	-0.714680	13.371180	768.536421	1016.056334	-294.616057
366				900.000000	200.000000	0.000000	0.291460	0.472920	-1.824900	-78.908476	-121.756505	156.765770	299.071934	200.961566	0.000000	300.000000	200.000000	0.000000	7.324800	10.834600	2231.523132	2145.757556	2070.999928	-1446.529474				-505.000000	200.000000	0.000000	0.724440	1.072020	14.944259	-513.016539	-2311.708089	177.191688
367				900.000000	200.000000	0.000000	0.313880	0.506700	-1.129700	-72.776658	-143.590176	166.412598	298.955384	200.982296	0.000000	300.000000	200.000000	0.000000	7.294280	10.620960	2232.972718	2193.441057	2332.599918	-1434.322474				-505.000000	200.000000	0.000000	-0.543330	-1.608030	8.651940	-907.321753	289.806220	468.470235
368				900.000000	200.000000	0.000000	0.313880	0.709380	-1.216600	-140.910398	-72.585780	135.275509	299.022989	200.944569	0.000000	300.000000	200.000000	0.000000	7.507920	11.353440	2231.294250	2107.610755	2179.999924	-1434.322474				-505.000000	200.000000	0.000000	1.086660	-1.250690	13.371180	-537.873565	-873.863086	-118.762035
369				900.000000	200.000000	0.000000	0.381140	0.472920	-1.346950	-86.454380	-125.894021	132.576260	299.072061	200.965708	0.000000	300.000000	200.000000	0.000000	7.660520	10.712520	2231.828308	2155.294256	2070.999928	-1379.390975				-505.000000	200.000000	0.000000	3.441090	0.000000	11.798100	-578.136162	-484.556755	528.421601
370				900.000000	200.000000	0.000000	0.325090	0.675600	-1.303500	-49.919292	-57.768681	178.606362	299.062293	201.004165	0.000000	300.000000	200.000000	0.000000	7.263760	10.407320	2231.828308	2241.124558	2092.799927	-1385.494475				-505.000000	200.000000	0.000000	2.716650	-1.608030	6.292320	1177.177512	492.494143	-354.207944
371				900.000000	200.000000	0.000000	0.313880	0.720640	-1.607650	-108.687598	-67.156133	209.985444	299.008774	200.952693	0.000000	300.000000	200.000000	0.000000	7.538440	10.926160	2232.286072	2126.684155	2212.699923	-1379.390975				-505.000000	200.000000	0.000000	0.724440	-0.536010	19.663499	-957.388900	600.353514	-176.798925
372				900.000000	200.000000	0.000000	0.369930	0.484180	-1.303500	-98.007270	-59.615192	178.381887	299.053173	200.896726	0.000000	300.000000	200.000000	0.000000	7.324800	10.529400	2233.354188	2002.707052	2114.599926	-1367.183975				-505.000000	200.000000	0.000000	1.086660	-0.357340	7.078860	-715.952346	1518.368457	117.062149
373				900.000000	200.000000	0.000000	0.313880	0.439140	-1.868350	-48.180309	-87.177562	161.530447	299.033354	200.982431	0.000000	300.000000	200.000000	0.000000	7.172200	10.529400	2232.667542	2193.441057	2158.199924	-1342.769976				-505.000000	200.000000	0.000000	0.724440	-0.893350	11.011560	-632.255693	-717.135869	821.511637
374				900.000000	200.000000	0.000000	0.403560	0.788200	-0.999350	-57.028915	-137.272484	207.545707	299.052849	200.905576	0.000000	300.000000	200.000000	0.000000	7.294280	11.139800	2232.591248	2021.780453	2114.599926	-1373.287475				-505.000000	200.000000	0.000000	0.905550	-0.178670	14.157719	801.033309	594.619533	-58.986100
375				900.000000	200.000000	0.000000	0.358720	0.653080	-1.346950	-38.830089	-99.640915	159.273297	299.037808	200.944407	0.000000	300.000000	200.000000	0.000000	7.446880	10.834600	2231.675720	2107.610755	2147.299925	-1348.873476	-503.276937	208.260414	0.000000	-505.000000	200.000000	0.000000	0.362220	0.000000	28.315439	233.897239	-48.789283	-352.493570
376				900.000000	200.000000	0.000000	0.302670	0.540480	-1.173150	-107.615384	-51.900681	168.865287	299.013859	200.905514	0.000000	300.000000	200.000000	0.000000	7.477400	10.804080	2232.743836	2021.780453	2201.799923	-1422.115474				-505.000000	200.000000	0.000000	1.267770	-0.357340	9.438480	-484.131572	444.610154	293.279956
377				900.000000	200.000000	0.000000	0.347510	0.664340	-1.346950	-70.530644	-94.113318	152.066402	299.008808	200.978293	0.000000	300.000000	200.000000	0.000000	7.416360	10.926160	2232.362366	2183.904357	2212.699923	-1367.183975				-505.000000	200.000000	0.000000	1.086660	0.536010	14.157719	-661.329429	-344.329483	59.165839
378				900.000000	200.000000	0.000000	0.381140	0.698120	-1.173150	-60.918466	-120.989685	202.665839	299.086650	201.012781	0.000000	300.000000	200.000000	0.000000	7.507920	10.712520	2231.675720	2260.197959	2038.299929	-1330.562976				-505.000000	200.000000	0.000000	1.267770	-0.714680	9.438480	-1663.914235	312.040146	469.173136
379				900.000000	200.000000	0.000000	0.381140	0.664340	-1.477300	-66.645156	-146.036675	188.176463	299.013353	200.893158	0.000000	300.000000	200.000000	0.000000	7.660520	10.834600	2231.599426	1993.170352	2201.799923	-1385.494475				-505.000000	200.000000	0.000000	1.086660	-0.714680	17.303879	-852.572989	1110.954892	234.211231
380				900.000000	200.000000	0.000000	0.358720	0.664340	-1.346950	-90.633295	-109.772855	168.922409	298.974769	200.982431	0.000000	300.000000	200.000000	0.000000	8.026760	10.498880	2232.667542	2193.441057	2288.999920	-1422.115474				-505.000000	200.000000	0.000000	-0.181110	1.072020	4.719240	1107.589486	536.760436	-997.617841
381				900.000000	200.000000	0.000000	0.369930	0.608040	-1.477300	-141.333135	-94.915348	164.039117	299.033420	200.922567	0.000000	300.000000	200.000000	0.000000	7.660520	11.261880	2232.820130	2059.927254	2158.199924	-1416.011974				-505.000000	200.000000	0.000000	0.362220	-1.608030	4.719240	482.155654	-424.106512	233.421397
382				900.000000	200.000000	0.000000	0.392350	0.608040	-1.129700	-128.911430	-146.821571	183.293170	299.003823	200.948486	0.000000	300.000000	200.000000	0.000000	7.324800	11.078760	2232.133484	2117.147455	2223.599922	-1440.425974				-505.000000	200.000000	0.000000	2.716650	-1.429360	16.517339	609.726825	-180.059437	-177.806091
383				900.000000	200.000000	0.000000	0.459610	0.506700	-1.520750	-121.428149	-83.370052	183.129243	299.027774	200.974587	0.000000	300.000000	200.000000	0.000000	7.630000	10.895640	2231.065368	2174.367657	2169.099924	-1391.597975				-505.000000	200.000000	0.000000	1.992210	-1.965370	18.090419	1156.498716	1320.553652	-648.209598
384				900.000000	200.000000	0.000000	0.381140	0.653080	-1.390400	-111.244647	-125.853612	168.888710	299.062614	200.961106	0.000000	300.000000	200.000000	0.000000	7.446880	11.200840	2232.591248	2145.757556	2092.799927	-1354.976975				-505.000000	200.000000	0.000000	0.724440	-2.680050	11.011560	-1666.896924	475.994197	56.142776
385				900.000000	200.000000	0.000000	0.358720	0.540480	-1.216600	-83.537217	-94.696171	171.216880	298.999008	200.931333	0.000000	300.000000	200.000000	0.000000	7.660520	10.620960	2232.286072	2079.000654	2234.499922	-1336.666476				-505.000000	200.000000	0.000000	1.086660	0.714680	3.932700	-535.520107	-732.335962	-116.896899
386				900.000000	200.000000	0.000000	0.403560	0.619300	-1.303500	-80.381438	-131.923655	154.376107	298.998871	200.969915	0.000000	300.000000	200.000000	0.000000	7.202720	11.231360	2231.980896	2164.830956	2234.499922	-1391.597975				-505.000000	200.000000	0.000000	2.535540	1.072020	1.573080	644.073786	-22.348362	-645.370581
387				900.000000	200.000000	0.000000	0.235410	0.641820	-1.955250	-72.088217	-48.403561	178.667855	299.003619	200.944407	0.000000	300.000000	200.000000	0.000000	7.385840	11.597600	2231.675720	2107.610755	2223.599922	-1416.011974	-573.284912	187.645513	0.000000	-505.000000	200.000000	0.000000	1.992210	-0.536010	21.236579	-262.367042	1450.137954	234.308344
388				900.000000	200.000000	0.000000	0.235410	0.596780	-1.390400	-113.563081	-109.720511	164.168008	298.984533	200.956802	0.000000	300.000000	200.000000	0.000000	7.568960	10.620960	2232.667542	2136.220856	2267.199921	-1367.183975				-505.000000	200.000000	0.000000	-0.543330	-0.893350	17.303879	-515.936305	944.445566	-59.548421
389				900.000000	200.000000	0.000000	0.291460	0.551740	-1.651100	-87.544202	-111.786199	171.297033	298.969429	200.982867	0.000000	300.000000	200.000000	0.000000	7.538440	10.773560	2231.675720	2193.441057	2299.899920	-1336.666476				-505.000000	200.000000	0.000000	2.354430	0.357340	10.225020	-2178.063391	1438.669993	352.615353
390				900.000000	200.000000	0.000000	0.246620	0.664340	-1.042800	-82.277135	-105.439437	190.725486	299.038006	200.944214	0.000000	300.000000	200.000000	0.000000	7.355320	11.445000	2232.133484	2107.610755	2147.299925	-1312.252476				-505.000000	200.000000	0.000000	0.905550	0.893350	7.865400	517.949848	-1785.669187	118.263543
391				900.000000	200.000000	0.000000	0.381140	0.540480	-1.564200	-91.938391	-151.021828	180.832293	299.092031	201.007956	0.000000	300.000000	200.000000	0.000000	7.599480	11.292400	2232.896424	2250.661259	2027.399929	-1428.218974				-505.000000	200.000000	0.000000	0.362220	-0.536010	14.157719	-2347.621385	-565.633636	410.671040
392				900.000000	200.000000	0.000000	0.291460	0.630560	-1.216600	-116.012494	-167.915953	168.960675	298.989312	200.961172	0.000000	300.000000	200.000000	0.000000	7.355320	11.414480	2232.438660	2145.757556	2256.299921	-1385.494475				-505.000000	200.000000	0.000000	1.992210	0.357340	11.011560	254.135572	531.851446	-117.308458
393				900.000000	200.000000	0.000000	0.212990	0.574260	-1.868350	-90.862430	-83.022912	209.953833	299.047381	200.944601	0.000000	300.000000	200.000000	0.000000	7.477400	11.078760	2231.217956	2107.610755	2125.499926	-1373.287475				-505.000000	200.000000	0.000000	3.622200	1.072020	6.292320	528.635323	437.699316	235.703966
394				900.000000	200.000000	0.000000	0.336300	0.709380	-1.738000	-77.122085	-42.628314	159.348883	299.022755	200.983271	0.000000	300.000000	200.000000	0.000000	7.324800	10.620960	2230.760192	2193.441057	2179.999924	-1385.494475				-505.000000	200.000000	0.000000	-0.181110	-1.608030	9.438480	19.269185	-793.418196	57.232567
395				900.000000	200.000000	0.000000	0.347510	0.450400	-1.390400	-71.344647	-109.270819	185.602679	299.013589	200.974121	0.000000	300.000000	200.000000	0.000000	7.233240	11.322920	2232.133484	2174.367657	2201.799923	-1312.252476				-505.000000	200.000000	0.000000	-0.543330	-1.250690	14.157719	967.797383	19.441221	703.785746
396				900.000000	200.000000	0.000000	0.425980	0.540480	-1.433850	-107.885469	-142.857625	154.279578	298.959803	200.918642	0.000000	300.000000	200.000000	0.000000	7.416360	11.322920	2231.980896	2050.390553	2321.699919	-1281.734977				-505.000000	200.000000	0.000000	1.448880	0.536010	18.090419	-545.198811	292.870490	-352.071829
397				900.000000	200.000000	0.000000	0.392350	0.585520	-1.607650	-86.108128	-75.453498	144.717665	298.999145	200.935477	0.000000	300.000000	200.000000	0.000000	7.782600	10.773560	2232.591248	2088.537354	2234.499922	-1409.908474				-505.000000	200.000000	0.000000	1.629990	-1.786700	14.157719	124.651405	683.353679	350.638614
398				900.000000	200.000000	0.000000	0.403560	0.551740	-1.390400	-147.582070	-131.842838	185.638858	299.047805	200.914275	0.000000	300.000000	200.000000	0.000000	7.172200	10.926160	2232.209778	2040.853853	2125.499926	-1281.734977				-505.000000	200.000000	0.000000	0.543330	0.357340	19.663499	23.195723	213.602457	0.295649
399				900.000000	200.000000	0.000000	0.302670	0.540480	-1.477300	-87.827832	-132.673340	178.503928	299.057345	200.952954	0.000000	300.000000	200.000000	0.000000	7.202720	11.414480	2231.675720	2126.684155	2103.699926	-1361.080475				-505.000000	200.000000	0.000000	-0.362220	0.714680	11.798100	-419.074873	-121.848473	-234.269186
400				900.000000	200.000000	0.000000	0.381140	0.765680	-2.259400	-95.446473	-94.649623	173.812749	299.008808	200.965477	0.000000	300.000000	200.000000	0.000000	7.263760	11.414480	2232.362366	2155.294256	2212.699923	-1379.390975				-505.000000	200.000000	0.000000	1.267770	-1.072020	16.517339	-179.362545	-1550.657794	468.834021
401				900.000000	200.000000	0.000000	0.257830	0.540480	-1.477300	-67.725181	-125.760859	209.875963	299.032924	200.927314	0.000000	300.000000	200.000000	0.000000	7.355320	11.322920	2231.675720	2069.463954	2158.199924	-1373.287475				-505.000000	200.000000	0.000000	1.448880	0.714680	12.584640	623.332067	298.095475	-58.181778
402				900.000000	200.000000	0.000000	0.358720	0.641820	-1.346950	-87.540139	-109.772855	154.443505	298.969147	200.936117	0.000000	300.000000	200.000000	0.000000	7.477400	11.017720	2231.065368	2088.537354	2299.899920	-1434.322474				-505.000000	200.000000	0.000000	0.362220	1.072020	14.157719	-860.527468	-35.353607	177.220665
403				900.000000	200.000000	0.000000	0.425980	0.698120	-1.651100	-45.331502	-112.259763	164.064823	299.033122	200.974121	0.000000	300.000000	200.000000	0.000000	7.141680	11.322920	2232.133484	2174.367657	2158.199924	-1416.011974				-505.000000	200.000000	0.000000	1.086660	-0.714680	11.798100	-1200.461458	-607.230219	351.699428
404				900.000000	200.000000	0.000000	0.470820	0.495440	-1.477300	-141.949472	-109.201938	168.649197	299.008266	200.953182	0.000000	300.000000	200.000000	0.000000	7.233240	11.383960	2231.141662	2126.684155	2212.699923	-1385.494475				-505.000000	200.000000	0.000000	1.811100	-0.714680	16.517339	-621.003909	-655.544639	586.617867
405				900.000000	200.000000	0.000000	0.269040	0.641820	-1.173150	-119.524324	-141.703256	183.452335	299.038006	200.944214	0.000000	300.000000	200.000000	0.000000	7.080640	11.383960	2232.133484	2107.610755	2147.299925	-1507.564473				-505.000000	200.000000	0.000000	1.448880	1.608030	15.730799	-943.783658	29.969755	588.851097
406				900.000000	200.000000	0.000000	0.347510	0.608040	-1.346950	-84.910669	-129.575107	154.423703	298.984047	200.948713	0.000000	300.000000	200.000000	0.000000	7.843640	10.773560	2231.599426	2117.147455	2267.199921	-1416.011974				-505.000000	200.000000	0.000000	0.905550	-0.893350	9.438480	62.514472	731.668099	-59.664332
407				900.000000	200.000000	0.000000	0.325090	0.608040	-2.042150	-5.220292	-112.807406	193.001492	299.033519	200.977992	0.000000	300.000000	200.000000	0.000000	7.385840	11.200840	2233.049012	2183.904357	2158.199924	-1367.183975				-505.000000	200.000000	0.000000	0.543330	-1.072020	17.303879	515.596390	83.271729	-294.781307
408				900.000000	200.000000	0.000000	0.448400	0.664340	-1.651100	-62.804683	-143.578838	164.010181	299.057828	200.905483	0.000000	300.000000	200.000000	0.000000	7.477400	11.322920	2232.820130	2021.780453	2103.699926	-1361.080475				-505.000000	200.000000	0.000000	1.629990	-0.357340	16.517339	327.146750	-1440.005718	410.739176
409				900.000000	200.000000	0.000000	0.392350	0.641820	-1.868350	-96.121369	-151.200596	173.685945	298.999213	200.901243	0.000000	300.000000	200.000000	0.000000	7.752080	11.048240	2232.743836	2012.243752	2234.499922	-1324.459476				-505.000000	200.000000	0.000000	2.716650	0.357340	11.011560	369.951574	-837.684489	-117.366414
410				900.000000	200.000000	0.000000	0.313880	0.765680	-1.477300	-82.574626	-62.211389	161.834129	299.082080	200.871463	0.000000	300.000000	200.000000	0.000000	7.660520	10.834600	2232.438660	1945.486851	2049.199928	-1312.252476				-505.000000	200.000000	0.000000	1.448880	0.357340	11.011560	-93.312434	34.448313	-58.520893
411				900.000000	200.000000	0.000000	0.504450	0.585520	-0.955900	-49.248143	-131.335603	159.059490	299.013859	200.905514	0.000000	300.000000	200.000000	0.000000	7.355320	11.506040	2232.743836	2021.780453	2201.799923	-1440.425974				-505.000000	200.000000	0.000000	-1.629990	2.501380	13.371180	499.876203	1013.931491	-584.936778
412				900.000000	200.000000	0.000000	0.369930	0.641820	-1.781450	-79.949220	-109.830398	190.576793	299.067114	200.978594	0.000000	300.000000	200.000000	0.000000	7.477400	11.750200	2231.675720	2183.904357	2081.899927	-1428.218974				-505.000000	200.000000	0.000000	2.716650	0.714680	10.225020	1202.223307	621.332018	235.437294
413				900.000000	200.000000	0.000000	0.313880	0.664340	-1.824900	-54.943679	-61.888121	178.607504	298.979302	200.969948	0.000000	300.000000	200.000000	0.000000	7.568960	11.353440	2231.904602	2164.830956	2278.099920	-1367.183975				-505.000000	200.000000	0.000000	2.173320	-0.893350	19.663499	-1094.827545	910.391812	-1.021655
414				900.000000	200.000000	0.000000	0.336300	0.495440	-1.173150	-121.531722	-73.549444	151.920939	298.950144	200.905730	0.000000	300.000000	200.000000	0.000000	7.324800	11.048240	2232.209778	2021.780453	2343.499918	-1354.976975				-505.000000	200.000000	0.000000	0.181110	1.250690	15.730799	-154.694288	1962.662616	1.172416
415				900.000000	200.000000	0.000000	0.493240	0.698120	-1.303500	-109.299872	-125.484737	159.175822	299.057474	200.969915	0.000000	300.000000	200.000000	0.000000	7.660520	11.017720	2231.980896	2164.830956	2103.699926	-1391.597975				-505.000000	200.000000	0.000000	0.000000	-1.608030	18.090419	-443.302667	-680.017845	115.962177
416				900.000000	200.000000	0.000000	0.212990	0.664340	-1.433850	-98.764384	-118.888787	159.434745	298.974103	200.983069	0.000000	300.000000	200.000000	0.000000	7.813120	10.987200	2231.217956	2193.441057	2288.999920	-1373.287475				-505.000000	200.000000	0.000000	-0.362220	-0.178670	13.371180	453.522380	-123.341326	176.091716
417				900.000000	200.000000	0.000000	0.280250	0.540480	-1.260050	-103.684882	-66.094518	144.791913	299.023389	200.944181	0.000000	300.000000	200.000000	0.000000	7.568960	11.048240	2232.209778	2107.610755	2179.999924	-1385.494475				-505.000000	200.000000	0.000000	0.543330	0.357340	15.730799	22.881107	-47.805425	411.504340
418				900.000000	200.000000	0.000000	0.448400	0.540480	-1.173150	-115.656444	-138.957361	190.401252	299.013758	200.956867	0.000000	300.000000	200.000000	0.000000	7.691040	11.383960	2232.514954	2136.220856	2201.799923	-1342.769976				-505.000000	200.000000	0.000000	1.086660	-0.714680	6.292320	-390.189907	325.984818	-529.462052
419				900.000000	200.000000	0.000000	0.470820	0.495440	-1.564200	-133.998440	-149.648880	159.010556	298.989070	200.918673	0.000000	300.000000	200.000000	0.000000	7.416360	10.620960	2231.904602	2050.390553	2256.299921	-1403.804975				-505.000000	200.000000	0.000000	-0.543330	0.357340	14.944259	-1251.157837	1344.394867	-410.826109
420				900.000000	200.000000	0.000000	0.392350	0.720640	-1.607650	-120.749188	-80.519468	154.481967	299.096450	200.965741	0.000000	300.000000	200.000000	0.000000	7.782600	11.109280	2231.752014	2155.294256	2016.499929	-1391.597975				-505.000000	200.000000	0.000000	0.362220	2.501380	17.303879	-194.705192	-436.049334	-115.143365
421				900.000000	200.000000	0.000000	0.257830	0.506700	-1.303500	-89.038836	-95.526674	195.386587	299.023523	200.935509	0.000000	300.000000	200.000000	0.000000	7.691040	11.139800	2232.514954	2088.537354	2179.999924	-1306.148976				-505.000000	200.000000	0.000000	0.905550	-4.109410	12.584640	-1174.181642	330.972372	54.771824
422				900.000000	200.000000	0.000000	0.414770	0.517960	-1.564200	-80.804174	-86.549102	161.499228	298.984707	200.931014	0.000000	300.000000	200.000000	0.000000	7.141680	11.353440	2233.049012	2079.000654	2267.199921	-1354.976975				-505.000000	200.000000	0.000000	0.000000	-0.178670	17.303879	-9.427011	-414.131404	-0.169558
423				900.000000	200.000000	0.000000	0.470820	0.495440	-1.260050	-113.580690	-89.140101	183.107157	299.033288	200.914150	0.000000	300.000000	200.000000	0.000000	7.538440	11.261880	2232.514954	2040.853853	2158.199924	-1336.666476				-505.000000	200.000000	0.000000	0.905550	-1.608030	9.438480	19.269185	-63.751945	233.377930
424				900.000000	200.000000	0.000000	0.347510	0.506700	-1.477300	-49.013590	-109.190002	159.148777	299.028405	200.973954	0.000000	300.000000	200.000000	0.000000	7.782600	11.170320	2232.514954	2174.367657	2169.099924	-1379.390975				-505.000000	200.000000	0.000000	-0.362220	0.536010	18.876959	-660.951890	-393.706325	118.025848
425				900.000000	200.000000	0.000000	0.313880	0.608040	-1.911800	-105.598505	-147.928793	178.555145	299.003380	200.910438	0.000000	300.000000	200.000000	0.000000	7.202720	11.322920	2231.141662	2031.317153	2223.599922	-1385.494475				-505.000000	200.000000	0.000000	3.259980	-1.965370	4.719240	228.901007	1123.960136	409.082756
426				900.000000	200.000000	0.000000	0.313880	0.574260	-1.651100	-106.719480	-46.851845	202.620331	299.037578	200.948908	0.000000	300.000000	200.000000	0.000000	7.660520	11.322920	2231.141662	2117.147455	2147.299925	-1416.011974				-505.000000	200.000000	0.000000	1.811100	-0.714680	14.944259	73.766256	-786.621794	292.897374
427				900.000000	200.000000	0.000000	0.425980	0.596780	-1.303500	-69.247221	-61.923331	188.067178	299.057506	200.948518	0.000000	300.000000	200.000000	0.000000	7.324800	11.383960	2232.057190	2117.147455	2103.699926	-1324.459476				-505.000000	200.000000	0.000000	0.724440	0.714680	8.651940	507.201449	610.803484	235.596671
428				900.000000	200.000000	0.000000	0.381140	0.664340	-1.303500	-126.773053	-80.340700	188.176463	299.077134	200.965510	0.000000	300.000000	200.000000	0.000000	7.568960	11.383960	2232.286072	2155.294256	2060.099928	-1348.873476				-505.000000	200.000000	0.000000	0.181110	-0.357340	7.865400	-136.809413	-150.993237	645.831481
429				900.000000	200.000000	0.000000	0.347510	0.653080	-1.607650	-127.551839	-83.738927	168.923551	299.018473	200.948486	0.000000	300.000000	200.000000	0.000000	7.080640	10.102120	2232.133484	2117.147455	2190.899923	-1318.355976				-505.000000	200.000000	0.000000	-1.448880	1.786700	19.663499	-6.129706	1394.711136	295.531982
430				900.000000	200.000000	0.000000	0.358720	0.619300	-1.390400	-124.697298	-64.138717	156.832222	299.013623	200.956998	0.000000	300.000000	200.000000	0.000000	7.355320	11.048240	2232.209778	2136.220856	2201.799923	-1373.287475				-505.000000	200.000000	0.000000	0.724440	-0.357340	4.719240	557.834905	216.825594	939.508508
431				900.000000	200.000000	0.000000	0.414770	0.630560	-1.173150	-144.111192	-56.516959	183.290887	299.003823	200.892944	0.000000	300.000000	200.000000	0.000000	7.446880	9.766400	2232.133484	1993.170352	2223.599922	-1440.425974				-505.000000	200.000000	0.000000	1.992210	-0.536010	8.651940	-842.453823	3.810696	-176.900346
432				900.000000	200.000000	0.000000	0.325090	0.765680	-1.129700	-46.029741	-108.590014	188.328777	299.038006	201.016845	0.000000	300.000000	200.000000	0.000000	6.989080	10.987200	2232.133484	2269.734659	2147.299925	-1342.769976				-505.000000	200.000000	0.000000	1.448880	0.536010	9.438480	-82.626959	35.941166	-528.304125
433				900.000000	200.000000	0.000000	0.381140	0.608040	-0.869000	-64.312861	-171.932244	192.943424	299.101272	200.961533	0.000000	300.000000	200.000000	0.000000	7.019600	10.193680	2231.599426	2145.757556	2005.599930	-1312.252476				-505.000000	200.000000	0.000000	1.267770	0.178670	14.944259	127.822864	1102.235205	-293.652357
434				900.000000	200.000000	0.000000	0.403560	0.563000	-1.477300	-34.633566	-86.168291	185.649330	299.013286	200.918861	0.000000	300.000000	200.000000	0.000000	7.752080	9.430680	2231.446838	2050.390553	2201.799923	-1440.425974				-505.000000	200.000000	0.000000	0.181110	0.536010	17.303879	1423.610298	1033.179712	117.982382
435				900.000000	200.000000	0.000000	0.369930	0.641820	-1.433850	-79.589107	-89.889786	183.347813	298.969993	200.901181	0.000000	300.000000	200.000000	0.000000	7.813120	9.949520	2232.896424	2012.243752	2299.899920	-1397.701475				-505.000000	200.000000	0.000000	2.897760	1.786700	13.371180	-6.633091	-1116.022748	-174.768538
436				900.000000	200.000000	0.000000	0.414770	0.619300	-1.260050	-116.521195	-36.172262	164.003134	299.003687	200.999892	0.000000	300.000000	200.000000	0.000000	7.477400	9.980040	2231.828308	2231.587858	2223.599922	-1330.562976				-505.000000	200.000000	0.000000	0.000000	1.250690	11.798100	308.255103	-806.616440	-292.533588
437				900.000000	200.000000	0.000000	0.403560	0.675600	-1.694550	-86.509192	-111.296098	183.344388	299.076756	200.931715	0.000000	300.000000	200.000000	0.000000	7.019600	10.682000	2231.370544	2079.000654	2060.099928	-1452.632974				-505.000000	200.000000	0.000000	0.181110	-0.178670	16.517339	-9.489935	-26.633921	352.280545
438				900.000000	200.000000	0.000000	0.526870	0.698120	-1.433850	-45.106431	-86.220636	156.731321	299.047967	200.918390	0.000000	300.000000	200.000000	0.000000	7.904680	10.285240	2232.591248	2050.390553	2125.499926	-1428.218974				-505.000000	200.000000	0.000000	1.629990	1.072020	7.865400	297.129166	1352.175127	0.886948
439				900.000000	200.000000	0.000000	0.437190	0.641820	-1.738000	-75.883676	-148.102363	149.542890	299.028306	200.961238	0.000000	300.000000	200.000000	0.000000	7.233240	11.109280	2232.286072	2145.757556	2169.099924	-1367.183975	-584.038053	135.139654	0.000000	-505.000000	200.000000	0.000000	1.448880	-0.893350	20.450039	-1326.396626	1616.331284	-59.707798
440				900.000000	200.000000	0.000000	0.347510	0.653080	-1.390400	-83.100936	-89.006939	173.742871	299.023189	200.948648	0.000000	300.000000	200.000000	0.000000	7.538440	9.796920	2231.752014	2117.147455	2179.999924	-1391.597975				-505.000000	200.000000	0.000000	-0.543330	-1.429360	10.225020	-317.304575	155.743360	351.151596
441				900.000000	200.000000	0.000000	0.381140	0.720640	-1.390400	-100.421466	-141.051522	171.361201	299.047674	200.961402	0.000000	300.000000	200.000000	0.000000	7.233240	11.383960	2231.904602	2145.757556	2125.499926	-1361.080475				-505.000000	200.000000	0.000000	2.535540	-1.429360	12.584640	146.148202	1425.471748	409.649385
442				900.000000	200.000000	0.000000	0.336300	0.596780	-1.433850	-97.525975	-108.768783	168.882806	299.052688	200.986904	0.000000	300.000000	200.000000	0.000000	7.233240	11.292400	2232.209778	2202.977757	2114.599926	-1428.218974				-505.000000	200.000000	0.000000	1.267770	-0.357340	18.090419	-1178.335429	303.829456	528.256351
443				900.000000	200.000000	0.000000	0.358720	0.698120	-1.911800	-73.745299	-48.455905	147.266884	299.062358	200.854550	0.000000	300.000000	200.000000	0.000000	7.568960	10.010560	2231.980896	1907.340050	2092.799927	-1391.597975				-505.000000	200.000000	0.000000	0.181110	0.000000	12.584640	-230.625233	507.378241	-58.758587
444				900.000000	200.000000	0.000000	0.280250	0.585520	-1.042800	-117.687185	-91.626410	156.882101	298.970028	200.935317	0.000000	300.000000	200.000000	0.000000	7.660520	9.583280	2232.972718	2088.537354	2299.899920	-1385.494475				-505.000000	200.000000	0.000000	2.354430	-0.357340	15.730799	790.347834	770.594971	-118.015667
445				900.000000	200.000000	0.000000	0.414770	0.641820	-1.260050	-99.511701	-117.227781	195.349659	299.067464	200.973954	0.000000	300.000000	200.000000	0.000000	7.263760	11.109280	2232.514954	2174.367657	2081.899927	-1354.976975				-505.000000	200.000000	0.000000	3.259980	-0.357340	18.876959	-1062.456504	1243.094468	-0.599914
446				900.000000	200.000000	0.000000	0.336300	0.529220	-1.086250	-39.640029	-174.949660	176.048955	299.052979	200.922536	0.000000	300.000000	200.000000	0.000000	7.691040	10.010560	2232.896424	2059.927254	2114.599926	-1281.734977				-505.000000	200.000000	0.000000	1.267770	-0.893350	11.798100	-979.640775	442.370874	116.538987
447				900.000000	200.000000	0.000000	0.347510	0.608040	-1.173150	-96.792203	-68.945102	166.472004	298.969500	200.935797	0.000000	300.000000	200.000000	0.000000	8.026760	9.919000	2231.828308	2088.537354	2299.899920	-1422.115474				-505.000000	200.000000	0.000000	0.724440	1.608030	13.371180	330.003593	-189.095119	118.956263
448				900.000000	200.000000	0.000000	0.336300	0.495440	-1.651100	-101.924227	-42.709131	161.559579	299.042758	200.957162	0.000000	300.000000	200.000000	0.000000	7.752080	11.017720	2231.828308	2136.220856	2136.399925	-1336.666476				-505.000000	200.000000	0.000000	2.535540	-0.714680	3.932700	188.701333	-554.867671	-59.625173
449				900.000000	200.000000	0.000000	0.459610	0.619300	-0.955900	-92.082915	-73.763423	180.824301	299.091876	200.969683	0.000000	300.000000	200.000000	0.000000	7.507920	9.766400	2232.514954	2164.830956	2027.399929	-1318.355976				-505.000000	200.000000	0.000000	2.535540	-0.178670	11.011560	221.701607	101.264528	117.115796
450				900.000000	200.000000	0.000000	0.425980	0.506700	-1.564200	-89.308921	-81.944760	185.573743	298.979546	200.935541	0.000000	300.000000	200.000000	0.000000	7.813120	10.132640	2232.438660	2088.537354	2278.099920	-1336.666476	-498.521258	209.420615	0.000000	-505.000000	200.000000	0.000000	0.181110	0.178670	25.955819	244.519791	-168.161045	352.619661
451				900.000000	200.000000	0.000000	0.369930	0.720640	-1.824900	-100.871608	-69.262230	171.372815	298.979686	200.952498	0.000000	300.000000	200.000000	0.000000	7.874160	11.200840	2232.743836	2126.684155	2278.099920	-1373.287475				-505.000000	200.000000	0.000000	0.181110	0.536010	15.730799	149.508431	239.252520	-175.738111
452				900.000000	200.000000	0.000000	0.392350	0.608040	-0.912450	-108.583708	-60.902124	178.473850	299.018171	200.906040	0.000000	300.000000	200.000000	0.000000	7.752080	9.827440	2231.446838	2021.780453	2190.899923	-1403.804975				-505.000000	200.000000	0.000000	1.629990	-2.501380	18.876959	776.679669	16.025084	584.936778
453				900.000000	200.000000	0.000000	0.302670	0.551740	-1.086250	-127.164320	-158.366867	192.972360	299.037874	200.961435	0.000000	300.000000	200.000000	0.000000	7.568960	9.980040	2231.828308	2145.757556	2147.299925	-1367.183975				-505.000000	200.000000	0.000000	1.086660	-0.178670	3.146160	915.968386	-466.449521	175.975805
454				900.000000	200.000000	0.000000	0.291460	0.517960	-1.738000	-68.922640	-131.969262	159.217317	299.062710	200.978092	0.000000	300.000000	200.000000	0.000000	7.538440	11.292400	2232.820130	2183.904357	2092.799927	-1336.666476				-505.000000	200.000000	0.000000	-1.448880	-2.144040	8.651940	-592.307712	-715.959011	174.313512
455				900.000000	200.000000	0.000000	0.291460	0.540480	-1.607650	-79.921814	-71.298848	142.370640	299.043052	200.956867	0.000000	300.000000	200.000000	0.000000	7.630000	9.980040	2232.514954	2136.220856	2136.399925	-1403.804975				-505.000000	200.000000	0.000000	3.078870	1.786700	15.730799	572.635688	196.479080	647.634354
456				900.000000	200.000000	0.000000	0.381140	0.743160	-0.999350	-70.945253	-45.161770	147.285544	299.028770	201.007749	0.000000	300.000000	200.000000	0.000000	7.507920	10.224200	2233.354188	2250.661259	2169.099924	-1391.597975				-505.000000	200.000000	0.000000	-1.448880	-0.714680	8.651940	-737.449143	212.031040	234.414074
457				900.000000	200.000000	0.000000	0.459610	0.574260	-1.173150	-150.450156	-78.627350	168.734113	298.964828	200.918516	0.000000	300.000000	200.000000	0.000000	7.568960	11.292400	2232.286072	2050.390553	2310.799919	-1300.045476				-505.000000	200.000000	0.000000	1.267770	-1.608030	10.225020	1061.676126	-616.696331	-412.836133
458				900.000000	200.000000	0.000000	0.470820	0.472920	-1.651100	-46.564177	-88.776424	156.579953	299.052688	200.965543	0.000000	300.000000	200.000000	0.000000	7.050120	9.766400	2232.209778	2155.294256	2114.599926	-1300.045476				-505.000000	200.000000	0.000000	0.543330	-2.322710	18.090419	208.348058	1673.365391	-2.247718
459				900.000000	200.000000	0.000000	0.482030	0.630560	-1.520750	-84.163352	-48.831518	175.992225	299.057796	200.956769	0.000000	300.000000	200.000000	0.000000	7.538440	9.857960	2232.743836	2136.220856	2103.699926	-1361.080475				-505.000000	200.000000	0.000000	1.267770	0.178670	13.371180	243.513020	-221.972015	235.044531
460				900.000000	200.000000	0.000000	0.392350	0.585520	-1.738000	-62.119989	-110.794062	149.536985	298.974769	200.926902	0.000000	300.000000	200.000000	0.000000	7.630000	9.491720	2232.667542	2069.463954	2288.999920	-1483.150473				-505.000000	200.000000	0.000000	-0.181110	-1.429360	17.303879	725.605750	127.107591	468.610815
461				900.000000	200.000000	0.000000	0.437190	0.574260	-1.042800	-77.945569	-77.825320	156.709040	299.018238	200.888884	0.000000	300.000000	200.000000	0.000000	7.324800	10.254720	2231.599426	1983.633652	2190.899923	-1379.390975				-505.000000	200.000000	0.000000	-0.362220	-0.536010	4.719240	-1190.216445	-115.130635	234.496699
462				900.000000	200.000000	0.000000	0.325090	0.619300	-1.607650	-84.717067	-82.815671	178.554003	299.003687	200.974254	0.000000	300.000000	200.000000	0.000000	7.691040	10.193680	2231.828308	2174.367657	2223.599922	-1446.529474				-505.000000	200.000000	0.000000	0.362220	-0.536010	15.730799	-262.807505	95.723548	-0.537651
463				900.000000	200.000000	0.000000	0.291460	0.686860	-1.086250	-37.168943	-76.849720	183.470995	299.047609	200.961468	0.000000	300.000000	200.000000	0.000000	7.324800	10.224200	2231.752014	2145.757556	2125.499926	-1428.218974				-505.000000	200.000000	0.000000	1.811100	1.786700	6.292320	-470.463407	149.578948	471.503480
464				900.000000	200.000000	0.000000	0.369930	0.641820	-1.173150	-95.401142	-110.396117	159.251212	298.921103	200.879886	0.000000	300.000000	200.000000	0.000000	7.813120	9.644320	2232.743836	1964.560251	2408.899916	-1434.322474				-505.000000	200.000000	0.000000	2.173320	-0.714680	15.730799	189.645181	-411.576129	175.380199
465				900.000000	200.000000	0.000000	0.403560	0.596780	-1.738000	-57.635772	-96.057780	159.174484	299.116650	200.892426	0.000000	300.000000	200.000000	0.000000	7.477400	9.949520	2233.430482	1993.170352	1972.899931	-1391.597975				-505.000000	200.000000	0.000000	0.181110	0.000000	13.371180	-114.746308	-23.648215	-352.479081
466				900.000000	200.000000	0.000000	0.257830	0.596780	-0.955900	-76.928167	-55.322182	164.144780	298.988966	200.888854	0.000000	300.000000	200.000000	0.000000	7.263760	9.980040	2231.675720	1983.633652	2256.299921	-1342.769976				-505.000000	200.000000	0.000000	2.354430	-0.536010	14.157719	895.226668	241.807795	-235.673423
467				900.000000	200.000000	0.000000	0.291460	0.506700	-1.694550	-105.526085	-121.877730	176.074466	299.018607	200.918453	0.000000	300.000000	200.000000	0.000000	7.477400	10.468360	2232.438660	2050.390553	2190.899923	-1440.425974				-505.000000	200.000000	0.000000	-0.181110	0.536010	13.371180	1770.743688	1456.539797	352.987754
468				900.000000	200.000000	0.000000	0.358720	0.630560	-1.433850	-84.073324	-155.285768	183.348955	299.028604	200.909692	0.000000	300.000000	200.000000	0.000000	7.385840	9.827440	2232.972718	2031.317153	2169.099924	-1422.115474				-505.000000	200.000000	0.000000	2.354430	-1.250690	7.078860	-306.744947	646.235655	-118.863457
469				900.000000	200.000000	0.000000	0.549290	0.731900	-1.694550	-76.149697	-107.165320	156.739509	299.009011	200.896941	0.000000	300.000000	200.000000	0.000000	7.294280	10.529400	2232.820130	2002.707052	2212.699923	-1495.357473				-505.000000	200.000000	0.000000	-0.905550	-0.178670	16.517339	-472.753942	1629.959960	-293.817607
470				900.000000	200.000000	0.000000	0.448400	0.574260	-1.824900	-78.755825	-77.559595	202.480968	299.076945	200.982800	0.000000	300.000000	200.000000	0.000000	7.050120	9.857960	2231.828308	2193.441057	2060.099928	-1391.597975				-505.000000	200.000000	0.000000	1.448880	1.786700	17.303879	-1280.294496	1751.886997	119.067865
471				900.000000	200.000000	0.000000	0.515660	0.517960	-1.433850	-80.669131	-80.693038	195.129947	299.067082	200.910252	0.000000	300.000000	200.000000	0.000000	7.111160	9.613800	2231.599426	2031.317153	2081.899927	-1434.322474				-505.000000	200.000000	0.000000	-0.181110	-0.714680	16.517339	-157.739901	-1065.276048	-411.872433
472				900.000000	200.000000	0.000000	0.369930	0.686860	-0.999350	-81.304748	-80.161931	176.160720	298.999077	200.948356	0.000000	300.000000	200.000000	0.000000	7.782600	10.437840	2232.438660	2117.147455	2234.499922	-1306.148976				-505.000000	200.000000	0.000000	1.267770	0.357340	15.730799	-903.646908	1101.488779	352.702286
473				900.000000	200.000000	0.000000	0.448400	0.585520	-1.694550	-82.177626	-97.944700	171.165858	299.023089	200.944472	0.000000	300.000000	200.000000	0.000000	7.782600	9.735880	2231.523132	2107.610755	2179.999924	-1379.390975				-505.000000	200.000000	0.000000	-0.543330	1.608030	12.584640	-17.507336	551.214103	823.986868
474				900.000000	200.000000	0.000000	0.336300	0.731900	-1.260050	-39.514783	-134.260266	176.237448	299.057313	200.952987	0.000000	300.000000	200.000000	0.000000	7.568960	10.712520	2231.599426	2126.684155	2103.699926	-1452.632974				-505.000000	200.000000	0.000000	0.905550	0.357340	11.011560	138.319570	-65.244797	-117.221526
475				900.000000	200.000000	0.000000	0.325090	0.641820	-1.390400	-131.810985	-118.479503	166.526646	299.052688	200.969815	0.000000	300.000000	200.000000	0.000000	7.355320	10.834600	2232.209778	2164.830956	2114.599926	-1373.287475				-505.000000	200.000000	0.000000	1.448880	-1.429360	12.584640	-1475.275825	828.375505	-1.472373
476				900.000000	200.000000	0.000000	0.369930	0.754420	-1.260050	-86.833772	-54.589631	193.091171	299.071998	200.910221	0.000000	300.000000	200.000000	0.000000	7.446880	9.583280	2231.675720	2031.317153	2070.999928	-1409.908474				-505.000000	200.000000	0.000000	0.543330	-0.714680	7.078860	-158.494980	-437.304756	-59.465796
477				900.000000	200.000000	0.000000	0.347510	0.675600	-1.173150	-122.153793	-109.472861	195.450756	299.072569	200.935285	0.000000	300.000000	200.000000	0.000000	8.057280	10.041080	2233.049012	2088.537354	2070.999928	-1336.666476				-505.000000	200.000000	0.000000	1.811100	0.178670	14.157719	475.207947	142.114684	117.512867
478				900.000000	200.000000	0.000000	0.470820	0.551740	-1.173150	-107.151697	-104.418827	171.111216	299.016119	200.985022	0.000000	300.000000	200.000000	0.000000	7.111160	10.376800	2226.792904	2193.441057	2190.899923	-1245.113977				-505.000000	200.000000	0.000000	2.354430	1.608030	17.303879	1604.294230	-556.597955	60.081765
479				900.000000	200.000000	0.000000	0.257830	0.529220	-1.173150	-67.873769	-70.318049	192.997871	298.959803	200.897278	0.000000	300.000000	200.000000	0.000000	7.477400	10.010560	2231.980896	2002.707052	2321.699919	-1416.011974				-505.000000	200.000000	0.000000	-0.905550	0.178670	7.865400	590.520563	312.470578	117.730199
480				900.000000	200.000000	0.000000	0.358720	0.416620	-1.998700	-93.468558	-88.902848	163.872710	299.003925	200.914213	0.000000	300.000000	200.000000	0.000000	7.446880	10.376800	2232.362366	2040.853853	2223.599922	-1434.322474				-505.000000	200.000000	0.000000	1.448880	-0.178670	18.090419	453.899919	955.720527	175.946828
481				900.000000	200.000000	0.000000	0.381140	0.698120	-1.260050	-113.275388	-44.919319	168.930598	299.003789	201.021153	0.000000	300.000000	200.000000	0.000000	7.263760	10.315760	2232.057190	2279.271359	2223.599922	-1477.046973				-505.000000	200.000000	0.000000	-0.362220	-0.893350	8.651940	988.979564	411.417262	292.901682
482				900.000000	200.000000	0.000000	0.448400	0.540480	-1.390400	-148.045757	-103.293529	149.437030	298.988931	200.961533	0.000000	300.000000	200.000000	0.000000	7.691040	10.254720	2231.599426	2145.757556	2256.299921	-1318.355976				-505.000000	200.000000	0.000000	0.181110	-0.536010	7.865400	-147.620735	1042.136829	175.709134
483				900.000000	200.000000	0.000000	0.280250	0.484180	-1.868350	-62.407683	-100.990589	144.739554	299.008910	200.931205	0.000000	300.000000	200.000000	0.000000	7.355320	10.620960	2232.591248	2079.000654	2212.699923	-1397.701475	-511.329439	200.395911	0.000000	-505.000000	200.000000	0.000000	1.448880	-1.786700	24.382739	9.653405	154.329071	-60.555587
484				900.000000	200.000000	0.000000	0.425980	0.574260	-1.564200	-58.383089	-107.274610	173.588274	299.003721	200.922946	0.000000	300.000000	200.000000	0.000000	7.446880	10.315760	2231.904602	2059.927254	2223.599922	-1385.494475				-505.000000	200.000000	0.000000	2.535540	-0.357340	9.438480	-484.131572	367.897395	234.434436
485				900.000000	200.000000	0.000000	0.369930	0.630560	-1.303500	-75.897221	-34.285342	173.698701	298.950717	200.939395	0.000000	300.000000	200.000000	0.000000	7.568960	10.407320	2233.430482	2098.074055	2343.499918	-1354.976975				-505.000000	200.000000	0.000000	0.181110	-1.429360	14.944259	493.784977	1830.839035	351.093641
486				900.000000	200.000000	0.000000	0.381140	0.484180	-1.086250	-45.515306	-121.070502	166.321973	299.018674	200.965378	0.000000	300.000000	200.000000	0.000000	7.721560	10.895640	2232.591248	2155.294256	2190.899923	-1385.494475				-505.000000	200.000000	0.000000	0.362220	0.178670	8.651940	706.399488	102.441386	117.628778
487				900.000000	200.000000	0.000000	0.257830	0.709380	-1.564200	-89.003619	-49.690493	185.936439	299.067432	200.939813	0.000000	300.000000	200.000000	0.000000	7.294280	10.773560	2232.438660	2098.074055	2081.899927	-1391.597975				-505.000000	200.000000	0.000000	1.448880	-0.178670	15.730799	569.527152	2813.939909	175.946828
488				900.000000	200.000000	0.000000	0.459610	0.574260	-1.260050	-70.129580	-108.942353	197.650034	299.018204	200.876094	0.000000	300.000000	200.000000	0.000000	7.599480	10.743040	2231.523132	1955.023551	2190.899923	-1379.390975				-505.000000	200.000000	0.000000	-0.905550	0.536010	18.876959	-545.135888	1230.010659	176.813413
489				900.000000	200.000000	0.000000	0.246620	0.574260	-1.433850	-98.453348	-115.207700	164.135450	298.985019	200.943536	0.000000	300.000000	200.000000	0.000000	7.172200	10.315760	2233.735658	2107.610755	2267.199921	-1452.632974				-505.000000	200.000000	0.000000	1.811100	2.680050	-4.719240	1551.584308	1220.588977	531.095367
490				900.000000	200.000000	0.000000	0.336300	0.596780	-1.433850	-69.382263	-68.241023	159.244165	298.998837	200.961402	0.000000	300.000000	200.000000	0.000000	7.446880	10.590440	2231.904602	2145.757556	2234.499922	-1373.287475				-505.000000	200.000000	0.000000	0.543330	-0.357340	11.011560	-368.189724	884.663185	-235.358977
491				900.000000	200.000000	0.000000	0.425980	0.439140	-1.173150	-115.809095	-107.638286	183.101253	299.106554	200.939748	0.000000	300.000000	200.000000	0.000000	7.263760	10.254720	2232.591248	2098.074055	1994.699930	-1403.804975				-505.000000	200.000000	0.000000	1.629990	-1.072020	10.225020	862.478087	24.235774	-353.612338
492				900.000000	200.000000	0.000000	0.257830	0.653080	-1.216600	-50.756637	-120.937340	185.884080	299.006193	200.886642	0.000000	300.000000	200.000000	0.000000	7.568960	10.712520	2226.487728	1974.096951	2212.699923	-1312.252476				-505.000000	200.000000	0.000000	1.629990	-1.965370	18.876959	461.665628	-249.114931	409.213155
493				900.000000	200.000000	0.000000	0.403560	0.585520	-1.607650	-70.026007	-111.376916	176.031633	299.004027	200.939748	0.000000	300.000000	200.000000	0.000000	7.263760	10.743040	2232.591248	2098.074055	2223.599922	-1373.287475				-505.000000	200.000000	0.000000	3.441090	0.357340	11.011560	949.031583	444.179723	-176.168468
494				900.000000	200.000000	0.000000	0.369930	0.641820	-1.433850	-51.445395	-105.087696	156.841552	299.047772	200.948486	0.000000	300.000000	200.000000	0.000000	7.385840	10.254720	2232.133484	2117.147455	2125.499926	-1385.494475				-505.000000	200.000000	0.000000	1.267770	-1.250690	6.292320	388.088142	447.595860	174.943970
495				900.000000	200.000000	0.000000	0.336300	0.596780	-1.781450	-77.783437	-143.907304	168.882806	299.076945	200.961435	0.000000	300.000000	200.000000	0.000000	7.111160	10.590440	2231.828308	2145.757556	2060.099928	-1373.287475				-505.000000	200.000000	0.000000	0.000000	1.250690	15.730799	-270.510290	-412.638551	-821.230476
496				900.000000	200.000000	0.000000	0.437190	0.506700	-1.651100	-77.337359	-107.655420	151.826889	298.950108	200.999756	0.000000	300.000000	200.000000	0.000000	7.172200	10.712520	2232.133484	2231.587858	2343.499918	-1428.218974				-505.000000	200.000000	0.000000	1.086660	-1.429360	11.011560	-1127.953665	-1136.763822	-412.652086
497				900.000000	200.000000	0.000000	0.381140	0.675600	-0.912450	-85.698936	-60.440496	168.909654	298.940450	200.888580	0.000000	300.000000	200.000000	0.000000	7.416360	10.315760	2232.362366	1983.633652	2365.299917	-1409.908474				-505.000000	200.000000	0.000000	1.811100	0.357340	10.225020	-556.639365	-1179.853257	470.147017
498				900.000000	200.000000	0.000000	0.425980	0.596780	-1.303500	-101.411462	-82.187211	147.102956	299.052558	200.961402	0.000000	300.000000	200.000000	0.000000	7.355320	10.407320	2231.904602	2145.757556	2114.599926	-1477.046973				-505.000000	200.000000	0.000000	-0.724440	-0.357340	4.719240	557.834905	171.927311	58.462938
499				900.000000	200.000000	0.000000	0.482030	0.529220	-1.477300	-88.291519	-155.257295	187.946279	299.101426	200.957096	0.000000	300.000000	200.000000	0.000000	7.630000	10.376800	2231.980896	2136.220856	2005.599930	-1452.632974				-505.000000	200.000000	0.000000	-1.267770	-1.250690	18.090419	-190.048020	59.544950	57.658615
500				900.000000	200.000000	0.000000	0.313880	0.731900	-1.042800	-91.556605	-113.275173	178.670335	298.994091	200.956998	0.000000	300.000000	200.000000	0.000000	7.294280	10.865120	2232.209778	2136.220856	2245.399921	-1391.597975				-505.000000	200.000000	0.000000	2.173320	0.893350	9.438480	-61.004315	-803.314739	235.650318
501				900.000000	200.000000	0.000000	0.280250	0.517960	-1.520750	-72.718099	-121.577736	161.638591	299.037841	201.008473	0.000000	300.000000	200.000000	0.000000	7.568960	10.987200	2231.752014	2250.661259	2147.299925	-1464.839973				-505.000000	200.000000	0.000000	1.086660	0.357340	15.730799	-208.750897	1245.017752	-175.980113
502				900.000000	200.000000	0.000000	0.347510	0.506700	-1.607650	-105.436056	-83.738927	176.016398	299.023756	200.926744	0.000000	300.000000	200.000000	0.000000	7.416360	10.132640	2233.049012	2069.463954	2179.999924	-1422.115474				-505.000000	200.000000	0.000000	-0.362220	0.357340	9.438480	948.905737	2134.080931	352.832685
503				900.000000	200.000000	0.000000	0.381140	0.630560	-1.477300	-72.056747	-120.706825	183.325727	299.062358	200.965642	0.000000	300.000000	200.000000	0.000000	7.355320	10.376800	2231.980896	2155.294256	2092.799927	-1385.494475	-450.498457	233.310744	0.000000	-505.000000	200.000000	0.000000	1.267770	0.178670	21.236579	707.406259	-1157.426331	-176.164160
504				900.000000	200.000000	0.000000	0.212990	0.754420	-1.477300	-70.976722	-103.650468	183.615121	299.013556	201.033971	0.000000	300.000000	200.000000	0.000000	7.721560	10.682000	2232.057190	2307.881460	2201.799923	-1336.666476				-505.000000	200.000000	0.000000	-0.724440	0.357340	12.584640	-788.082599	2020.443149	117.885268
505				900.000000	200.000000	0.000000	0.257830	0.664340	-0.999350	-118.416893	-90.743563	147.339990	299.003993	200.948324	0.000000	300.000000	200.000000	0.000000	7.416360	10.346280	2232.514954	2117.147455	2223.599922	-1342.769976				-505.000000	200.000000	0.000000	2.354430	-0.714680	14.944259	-42.049746	241.061369	234.109809
506				900.000000	200.000000	0.000000	0.347510	0.585520	-2.215950	-82.717796	-62.909328	176.089701	299.032957	200.974287	0.000000	300.000000	200.000000	0.000000	7.538440	10.346280	2231.752014	2174.367657	2158.199924	-1403.804975				-505.000000	200.000000	0.000000	-1.267770	0.714680	7.078860	-651.084416	997.984972	0.779653
507				900.000000	200.000000	0.000000	0.459610	0.551740	-1.607650	-123.683960	-113.685055	171.122829	299.023623	201.003754	0.000000	300.000000	200.000000	0.000000	7.080640	10.285240	2232.743836	2241.124558	2179.999924	-1391.597975				-505.000000	200.000000	0.000000	1.992210	-1.786700	16.517339	-338.423833	924.336483	-178.087251
508				900.000000	200.000000	0.000000	0.425980	0.720640	-1.433850	-88.404890	-87.131955	180.953387	299.052720	201.003959	0.000000	300.000000	200.000000	0.000000	7.263760	10.773560	2232.286072	2241.124558	2114.599926	-1397.701475				-505.000000	200.000000	0.000000	-0.724440	0.893350	14.944259	-871.275866	-368.056262	-645.279341
509				900.000000	200.000000	0.000000	0.280250	0.686860	-1.738000	-110.213701	-65.650025	169.024648	298.999111	200.931237	0.000000	300.000000	200.000000	0.000000	7.507920	10.834600	2232.514954	2079.000654	2234.499922	-1367.183975	-525.330658	168.193071	0.000000	-505.000000	200.000000	0.000000	-1.448880	-0.536010	22.809659	-725.505204	463.735379	175.839533
510				900.000000	200.000000	0.000000	0.403560	0.551740	-1.086250	-107.061669	-76.400028	173.590557	299.008537	200.935829	0.000000	300.000000	200.000000	0.000000	8.026760	10.102120	2231.752014	2088.537354	2212.699923	-1361.080475				-505.000000	200.000000	0.000000	0.000000	1.786700	11.011560	1035.522156	652.400067	471.648368
511				900.000000	200.000000	0.000000	0.459610	0.585520	-1.216600	-89.723530	-139.378581	149.467304	299.003551	200.995755	0.000000	300.000000	200.000000	0.000000	7.935200	10.498880	2231.523132	2222.051158	2223.599922	-1385.494475				-505.000000	200.000000	0.000000	-0.724440	0.000000	16.517339	117.137389	160.730914	117.546153
512				900.000000	200.000000	0.000000	0.313880	0.675600	-1.173150	-130.194854	-133.417828	178.617976	299.042987	200.995381	0.000000	300.000000	200.000000	0.000000	7.721560	10.682000	2232.362366	2222.051158	2136.399925	-1379.390975				-505.000000	200.000000	0.000000	-0.724440	-1.965370	15.730799	-117.666074	294.047348	350.657411
513				900.000000	200.000000	0.000000	0.515660	0.619300	-1.260050	-128.582786	-111.250492	178.356573	299.037775	200.982901	0.000000	300.000000	200.000000	0.000000	7.385840	10.987200	2231.599426	2193.441057	2147.299925	-1373.287475				-505.000000	200.000000	0.000000	1.629990	-1.072020	15.730799	-179.425468	681.860826	-118.635944
514				900.000000	200.000000	0.000000	0.302670	0.619300	-1.303500	-132.648330	-87.241245	164.119270	298.984394	200.982565	0.000000	300.000000	200.000000	0.000000	7.263760	10.468360	2232.362366	2193.441057	2267.199921	-1330.562976				-505.000000	200.000000	0.000000	3.078870	0.714680	13.371180	44.314981	331.288367	-587.009065
515				900.000000	200.000000	0.000000	0.414770	0.551740	-1.129700	-131.229864	-97.085127	180.807924	299.043118	200.922631	0.000000	300.000000	200.000000	0.000000	7.172200	10.895640	2232.667542	2059.927254	2136.399925	-1397.701475				-505.000000	200.000000	0.000000	0.181110	-0.357340	6.292320	-1526.727282	380.779645	410.855086
516				900.000000	200.000000	0.000000	0.336300	0.540480	-1.303500	-123.832547	-93.692098	166.420787	299.067082	200.948713	0.000000	300.000000	200.000000	0.000000	7.568960	10.712520	2231.599426	2117.147455	2081.899927	-1257.320977				-505.000000	200.000000	0.000000	0.000000	1.786700	13.371180	572.446918	-12.689249	177.927874
517				900.000000	200.000000	0.000000	0.313880	0.686860	-1.520750	-45.660146	-62.170981	188.267088	299.027840	200.983069	0.000000	300.000000	200.000000	0.000000	7.233240	10.651480	2231.217956	2193.441057	2169.099924	-1318.355976				-505.000000	200.000000	0.000000	0.905550	-0.893350	13.371180	989.357103	-67.484077	-412.128924
518				900.000000	200.000000	0.000000	0.269040	0.551740	-1.998700	-116.048027	-105.473705	166.500940	298.955384	200.931046	0.000000	300.000000	200.000000	0.000000	7.294280	10.407320	2232.972718	2079.000654	2332.599918	-1373.287475				-505.000000	200.000000	0.000000	1.811100	-0.893350	8.651940	-284.996457	1870.749764	-294.713170
519				900.000000	200.000000	0.000000	0.269040	0.608040	-1.564200	-113.279451	-65.350031	188.240240	299.013488	200.995585	0.000000	300.000000	200.000000	0.000000	7.202720	10.376800	2231.904602	2222.051158	2201.799923	-1434.322474				-505.000000	200.000000	0.000000	-0.543330	-1.608030	4.719240	-791.820367	-104.171670	174.749742
520				900.000000	200.000000	0.000000	0.414770	0.563000	-1.607650	-99.097092	-127.036453	161.541115	299.067114	200.927314	0.000000	300.000000	200.000000	0.000000	7.843640	10.895640	2231.675720	2069.463954	2081.899927	-1391.597975				-505.000000	200.000000	0.000000	1.448880	-1.250690	4.719240	1082.858307	-92.150282	57.441283
521				900.000000	200.000000	0.000000	0.437190	0.472920	-1.564200	-74.617861	-87.472358	185.530715	298.998734	200.940134	0.000000	300.000000	200.000000	0.000000	7.568960	10.590440	2231.675720	2098.074055	2234.499922	-1385.494475				-505.000000	200.000000	0.000000	0.724440	0.893350	14.944259	1445.044172	207.122051	0.789834
522				900.000000	200.000000	0.000000	0.291460	0.619300	-1.390400	-84.491996	-91.764770	183.408164	298.969993	200.909723	0.000000	300.000000	200.000000	0.000000	7.782600	10.407320	2232.896424	2031.317153	2299.899920	-1379.390975				-505.000000	200.000000	0.000000	-1.267770	-1.250690	11.798100	41.080598	993.506413	703.843701
523				900.000000	200.000000	0.000000	0.336300	0.563000	-1.433850	-123.040216	-73.306993	137.525809	298.984568	200.986668	0.000000	300.000000	200.000000	0.000000	7.385840	10.376800	2232.743836	2202.977757	2267.199921	-1348.873476				-505.000000	200.000000	0.000000	2.354430	2.858720	5.505780	-984.738410	1708.288566	178.756867
524				900.000000	200.000000	0.000000	0.257830	0.517960	-1.216600	-72.403000	-65.211671	161.661818	299.116560	200.969384	0.000000	300.000000	200.000000	0.000000	7.233240	10.987200	2233.201600	2164.830956	1972.899931	-1422.115474				-505.000000	200.000000	0.000000	1.448880	-1.429360	13.371180	1188.555142	-232.930980	-236.448768
525				900.000000	200.000000	0.000000	0.425980	0.574260	-1.651100	-54.452587	-112.259763	175.997934	299.106340	200.965609	0.000000	300.000000	200.000000	0.000000	6.897520	10.712520	2232.057190	2155.294256	1994.699930	-1336.666476	-575.613847	218.791970	0.000000	-505.000000	200.000000	0.000000	0.905550	-1.786700	25.169279	472.980335	1777.299629	-882.929502
526				900.000000	200.000000	0.000000	0.313880	0.529220	-1.911800	-96.782722	-122.598943	176.072182	299.023556	200.926934	0.000000	300.000000	200.000000	0.000000	7.446880	10.834600	2232.591248	2069.463954	2179.999924	-1391.597975				-505.000000	200.000000	0.000000	2.716650	-0.536010	7.078860	-610.947666	1287.167761	175.506290
527				900.000000	200.000000	0.000000	0.526870	0.540480	-1.781450	-80.101871	-131.491097	180.681317	299.038334	200.931078	0.000000	300.000000	200.000000	0.000000	7.233240	11.139800	2232.896424	2079.000654	2147.299925	-1403.804975				-505.000000	200.000000	0.000000	1.267770	0.536010	11.011560	2002.186922	575.687308	705.336436
528				900.000000	200.000000	0.000000	0.381140	0.495440	-1.216600	-41.166132	-44.959727	159.103465	299.037512	200.953247	0.000000	300.000000	200.000000	0.000000	7.599480	10.865120	2230.989074	2126.684155	2147.299925	-1348.873476				-505.000000	200.000000	0.000000	0.181110	0.357340	4.719240	-93.815819	-280.577539	470.277416
529				900.000000	200.000000	0.000000	0.414770	0.574260	-1.173150	-94.162733	-76.780839	192.877168	299.047577	200.982867	0.000000	300.000000	200.000000	0.000000	7.507920	10.620960	2231.675720	2193.441057	2125.499926	-1397.701475				-505.000000	200.000000	0.000000	1.992210	-1.250690	5.505780	967.105228	934.786453	-412.554972
530				900.000000	200.000000	0.000000	0.235410	0.574260	-1.564200	-86.526800	-129.822757	168.966384	299.047446	200.893249	0.000000	300.000000	200.000000	0.000000	7.355320	10.743040	2231.370544	1993.170352	2125.499926	-1464.839973				-505.000000	200.000000	0.000000	1.267770	-1.429360	10.225020	-433.120577	1769.563801	-1.457884
531				900.000000	200.000000	0.000000	0.347510	0.563000	-1.173150	-106.688010	-43.615252	164.020457	298.950251	200.918453	0.000000	300.000000	200.000000	0.000000	7.660520	10.987200	2232.438660	2050.390553	2343.499918	-1409.908474				-505.000000	200.000000	0.000000	0.543330	0.893350	12.584640	1329.039400	1546.020369	-351.660269
532				900.000000	200.000000	0.000000	0.302670	0.675600	-1.738000	-66.451555	-142.562829	183.448910	298.998871	201.004097	0.000000	300.000000	200.000000	0.000000	7.660520	11.109280	2231.980896	2241.124558	2234.499922	-1422.115474				-505.000000	200.000000	0.000000	-0.362220	0.178670	14.157719	243.575943	1069.042314	411.407226
533				900.000000	200.000000	0.000000	0.425980	0.641820	-1.042800	-83.204509	-143.221301	192.928385	298.974173	200.970180	0.000000	300.000000	200.000000	0.000000	7.355320	11.628120	2231.370544	2164.830956	2288.999920	-1379.390975	-498.031416	181.499190	0.000000	-505.000000	200.000000	0.000000	0.000000	0.893350	22.023119	-407.445550	-153.469947	412.056480
534				900.000000	200.000000	0.000000	0.347510	0.720640	-1.998700	-52.805302	-88.441220	159.347742	299.047739	200.978427	0.000000	300.000000	200.000000	0.000000	7.843640	11.475520	2232.057190	2183.904357	2125.499926	-1446.529474				-505.000000	200.000000	0.000000	-0.362220	0.536010	15.730799	-313.755577	537.269432	-351.926941
535				900.000000	200.000000	0.000000	0.392350	0.641820	-1.129700	-59.171356	-106.293811	173.685945	299.047967	200.965378	0.000000	300.000000	200.000000	0.000000	7.538440	10.895640	2232.591248	2155.294256	2125.499926	-1446.529474				-505.000000	200.000000	0.000000	-1.086660	-2.144040	4.719240	-1055.886336	591.555264	56.796337
536				900.000000	200.000000	0.000000	0.336300	0.698120	-0.608300	-112.600175	-48.744905	164.157732	299.008706	200.952759	0.000000	300.000000	200.000000	0.000000	7.538440	10.224200	2232.133484	2126.684155	2212.699923	-1367.183975				-505.000000	200.000000	0.000000	0.724440	0.178670	15.730799	-914.458230	-1384.464464	528.808491
537				900.000000	200.000000	0.000000	0.246620	0.495440	-1.694550	-81.866590	-109.899279	195.387729	299.003585	200.957260	0.000000	300.000000	200.000000	0.000000	7.141680	11.445000	2231.599426	2136.220856	2223.599922	-1416.011974				-505.000000	200.000000	0.000000	0.724440	-0.536010	7.078860	431.396351	347.156322	-59.310727
538				900.000000	200.000000	0.000000	0.246620	0.596780	-1.260050	-93.325388	-95.105454	197.891635	298.979512	200.944117	0.000000	300.000000	200.000000	0.000000	7.355320	10.529400	2232.362366	2107.610755	2278.099920	-1361.080475	-540.474103	202.479071	0.000000	-505.000000	200.000000	0.000000	0.362220	-1.072020	21.236579	52.646998	753.348599	468.906465
539				900.000000	200.000000	0.000000	0.336300	0.596780	-1.433850	-125.669686	-123.966692	168.882806	298.993885	200.952921	0.000000	300.000000	200.000000	0.000000	7.324800	10.590440	2231.752014	2126.684155	2245.399921	-1385.494475				-505.000000	200.000000	0.000000	1.811100	-2.144040	16.517339	103.217531	-390.404624	-60.923681
540				900.000000	200.000000	0.000000	0.437190	0.585520	-1.216600	-125.908302	-77.663686	168.767812	299.048260	200.982162	0.000000	300.000000	200.000000	0.000000	7.385840	10.285240	2233.277894	2193.441057	2125.499926	-1458.736474				-505.000000	200.000000	0.000000	0.724440	-0.357340	16.517339	-367.749262	1133.619249	-0.397071
541				900.000000	200.000000	0.000000	0.381140	0.619300	-1.390400	-84.491996	-59.996003	188.134576	299.023389	200.961271	0.000000	300.000000	200.000000	0.000000	7.568960	10.987200	2232.209778	2145.757556	2179.999924	-1354.976975				-505.000000	200.000000	0.000000	4.708860	-1.250690	8.651940	-1233.147115	1032.556280	-60.307712
542				900.000000	200.000000	0.000000	0.347510	0.630560	-1.477300	-116.282580	-114.255972	161.673627	299.072537	200.965213	0.000000	300.000000	200.000000	0.000000	7.477400	10.437840	2232.972718	2155.294256	2070.999928	-1257.320977				-505.000000	200.000000	0.000000	1.992210	-0.178670	6.292320	-936.835951	536.330005	528.367953
543				900.000000	200.000000	0.000000	0.347510	0.664340	-1.824900	-58.964210	-149.394493	159.295383	298.979163	200.914525	0.000000	300.000000	200.000000	0.000000	7.721560	11.109280	2231.599426	2040.853853	2278.099920	-1391.597975				-505.000000	200.000000	0.000000	1.086660	-0.714680	6.292320	-274.373905	591.124832	527.931724
544				900.000000	200.000000	0.000000	0.336300	0.630560	-1.651100	-124.503697	-98.434800	176.143201	298.979477	200.939877	0.000000	300.000000	200.000000	0.000000	7.721560	10.407320	2232.286072	2098.074055	2278.099920	-1434.322474				-505.000000	200.000000	0.000000	-1.448880	-1.429360	4.719240	-1939.169064	-314.516857	-471.193342
545				900.000000	200.000000	0.000000	0.392350	0.641820	-1.607650	-115.953935	-75.453498	164.047305	299.062582	201.003856	0.000000	300.000000	200.000000	0.000000	7.568960	10.346280	2232.514954	2241.124558	2092.799927	-1312.252476				-505.000000	200.000000	0.000000	1.629990	-0.357340	18.876959	-1525.720511	1076.585142	58.274584
546				900.000000	200.000000	0.000000	0.347510	0.743160	-1.173150	-47.002129	-68.945102	178.645966	299.076756	200.978728	0.000000	300.000000	200.000000	0.000000	7.538440	10.407320	2231.370544	2183.904357	2060.099928	-1367.183975				-505.000000	200.000000	0.000000	1.086660	-1.608030	14.944259	-906.818367	-212.505902	468.339836
547				900.000000	200.000000	0.000000	0.325090	0.540480	-1.607650	-124.147647	-148.673280	176.071041	299.043052	200.956867	0.000000	300.000000	200.000000	0.000000	7.630000	11.078760	2232.514954	2136.220856	2136.399925	-1403.804975	-535.902917	171.873314	0.000000	-505.000000	200.000000	0.000000	0.724440	-1.429360	23.596199	-663.682887	729.191389	292.306075
548				900.000000	200.000000	0.000000	0.269040	0.608040	-1.607650	-105.283405	-65.309622	137.637378	299.091907	200.909847	0.000000	300.000000	200.000000	0.000000	7.538440	11.017720	2232.591248	2031.317153	2027.399929	-1379.390975				-505.000000	200.000000	0.000000	0.724440	-0.893350	11.011560	757.536330	-186.855839	116.582453
549				900.000000	200.000000	0.000000	0.269040	0.563000	-1.433850	-106.958096	-121.196926	171.330732	299.028306	200.995415	0.000000	300.000000	200.000000	0.000000	7.446880	10.895640	2232.286072	2222.051158	2169.099924	-1348.873476				-505.000000	200.000000	0.000000	2.716650	-1.072020	0.786540	861.723008	-827.980945	-118.722876
550				900.000000	200.000000	0.000000	0.235410	0.630560	-1.564200	-124.413668	-74.097087	169.018743	299.062101	200.953084	0.000000	300.000000	200.000000	0.000000	7.507920	11.139800	2231.370544	2126.684155	2092.799927	-1379.390975				-505.000000	200.000000	0.000000	1.448880	-0.893350	12.584640	-168.865839	-99.614547	410.244991
551				900.000000	200.000000	0.000000	0.414770	0.585520	-1.303500	-73.731438	-172.913042	161.562059	298.979058	200.901797	0.000000	300.000000	200.000000	0.000000	6.989080	11.383960	2231.370544	2012.243752	2278.099920	-1312.252476				-505.000000	200.000000	0.000000	-0.362220	1.429360	16.517339	666.891970	669.093012	118.873638
552				900.000000	200.000000	0.000000	0.224200	0.472920	-1.346950	-102.536501	-109.299292	176.112732	299.009113	200.892578	0.000000	300.000000	200.000000	0.000000	7.782600	10.865120	2233.049012	1993.170352	2212.699923	-1330.562976				-505.000000	200.000000	0.000000	1.267770	1.786700	18.876959	804.519384	-492.337015	412.802847
553				900.000000	200.000000	0.000000	0.437190	0.653080	-1.564200	-67.198872	-117.868177	166.420983	299.037841	200.991380	0.000000	300.000000	200.000000	0.000000	7.874160	10.865120	2231.752014	2212.514458	2147.299925	-1312.252476	-516.480367	203.628683	0.000000	-505.000000	200.000000	0.000000	0.181110	-0.714680	20.450039	74.206718	234.773962	-470.645509
554				900.000000	200.000000	0.000000	0.269040	0.596780	-1.216600	-49.054541	-141.662848	159.313847	299.091876	200.922694	0.000000	300.000000	200.000000	0.000000	7.172200	11.689160	2232.514954	2059.927254	2027.399929	-1403.804975				-505.000000	200.000000	0.000000	-1.086660	2.680050	13.371180	-1574.000509	-477.215486	237.606695
555				900.000000	200.000000	0.000000	0.313880	0.630560	-1.694550	-88.363939	-127.866956	190.624389	299.003823	200.982666	0.000000	300.000000	200.000000	0.000000	6.928040	11.109280	2232.133484	2193.441057	2223.599922	-1397.701475				-505.000000	200.000000	0.000000	0.181110	0.536010	3.932700	-430.515427	-14.691098	705.423369
556				900.000000	200.000000	0.000000	0.459610	0.619300	-1.173150	-56.123214	-129.287049	163.956680	298.954776	200.948681	0.000000	300.000000	200.000000	0.000000	7.355320	11.445000	2231.675720	2117.147455	2332.599918	-1361.080475				-505.000000	200.000000	0.000000	1.086660	-0.893350	13.371180	757.725099	849.547009	234.041673
557				900.000000	200.000000	0.000000	0.459610	0.720640	-1.781450	-32.477580	-52.731781	166.460586	299.077387	200.926807	0.000000	300.000000	200.000000	0.000000	7.446880	11.231360	2232.896424	2069.463954	2060.099928	-1434.322474				-505.000000	200.000000	0.000000	0.905550	0.178670	11.011560	-335.755759	465.035232	-763.576169
558				900.000000	200.000000	0.000000	0.403560	0.641820	-1.564200	-55.600968	-65.823595	166.445351	299.091410	200.983002	0.000000	300.000000	200.000000	0.000000	7.050120	11.048240	2231.370544	2193.441057	2027.399929	-1379.390975				-505.000000	200.000000	0.000000	-1.086660	0.536010	18.090419	381.329204	578.866014	-116.892591
559				900.000000	200.000000	0.000000	0.347510	0.641820	-1.694550	-43.674420	-114.053929	171.322739	299.008571	200.935797	0.000000	300.000000	200.000000	0.000000	7.324800	11.567080	2231.828308	2088.537354	2212.699923	-1373.287475				-505.000000	200.000000	0.000000	1.811100	0.357340	15.730799	486.145115	140.621831	528.891116
560				900.000000	200.000000	0.000000	0.437190	0.472920	-1.433850	-78.503348	-148.385223	183.121054	298.994057	200.974121	0.000000	300.000000	200.000000	0.000000	7.599480	11.048240	2232.133484	2174.367657	2245.399921	-1342.769976				-505.000000	200.000000	0.000000	-2.354430	-1.608030	11.798100	-1022.886062	661.550184	116.150531
561				900.000000	200.000000	0.000000	0.425980	0.540480	-1.868350	-136.479323	-112.057720	147.050597	298.989726	200.952238	0.000000	300.000000	200.000000	0.000000	7.385840	11.292400	2233.354188	2126.684155	2256.299921	-1367.183975				-505.000000	200.000000	0.000000	0.905550	0.714680	5.505780	275.317753	735.400232	-175.626509
562				900.000000	200.000000	0.000000	0.369930	0.540480	-1.651100	-92.028419	-89.687744	214.579148	299.037578	200.974554	0.000000	300.000000	200.000000	0.000000	6.989080	10.987200	2231.141662	2174.367657	2147.299925	-1324.459476				-505.000000	200.000000	0.000000	-0.362220	-0.714680	6.292320	-158.557903	546.226549	-176.881550
563				900.000000	200.000000	0.000000	0.336300	0.731900	-1.694550	-60.067576	-62.932602	164.189147	299.023122	200.935893	0.000000	300.000000	200.000000	0.000000	7.141680	11.383960	2231.599426	2088.537354	2179.999924	-1318.355976				-505.000000	200.000000	0.000000	4.708860	0.000000	14.944259	-230.436463	-299.115205	-117.864906
564				900.000000	200.000000	0.000000	0.392350	0.653080	-1.129700	-110.974562	-101.227841	149.599816	299.023723	200.901150	0.000000	300.000000	200.000000	0.000000	7.324800	11.200840	2232.972718	2012.243752	2179.999924	-1379.390975				-505.000000	200.000000	0.000000	1.267770	-2.144040	15.730799	566.418616	-489.351309	174.096180
565				900.000000	200.000000	0.000000	0.437190	0.664340	-1.086250	-138.609573	-72.718941	173.660435	299.028604	200.931046	0.000000	300.000000	200.000000	0.000000	7.599480	10.987200	2232.972718	2079.000654	2169.099924	-1348.873476				-505.000000	200.000000	0.000000	2.354430	-0.357340	12.584640	-252.247876	-949.829418	-352.992062
566				900.000000	200.000000	0.000000	0.482030	0.664340	-1.303500	-78.526690	-119.957140	190.481601	299.008876	200.969683	0.000000	300.000000	200.000000	0.000000	7.477400	10.712520	2232.514954	2164.830956	2212.699923	-1306.148976				-505.000000	200.000000	0.000000	0.362220	-1.429360	3.932700	-1360.151978	1167.480003	57.358658
567				900.000000	200.000000	0.000000	0.437190	0.574260	-1.173150	-57.977961	-62.506185	185.624961	299.008537	200.978560	0.000000	300.000000	200.000000	0.000000	7.538440	11.200840	2231.752014	2183.904357	2212.699923	-1367.183975				-505.000000	200.000000	0.000000	1.086660	-1.429360	-1.573080	1766.439611	-64.260940	-118.931593
568				900.000000	200.000000	0.000000	0.347510	0.641820	-1.216600	-83.384566	-144.894243	166.503419	299.023389	200.931364	0.000000	300.000000	200.000000	0.000000	7.507920	11.139800	2232.209778	2079.000654	2179.999924	-1409.908474				-505.000000	200.000000	0.000000	-0.181110	1.786700	11.011560	340.626145	1326.209069	295.430560
569				900.000000	200.000000	0.000000	0.448400	0.551740	-1.086250	-111.082199	-93.444449	151.857162	298.984255	200.957064	0.000000	300.000000	200.000000	0.000000	7.874160	10.926160	2232.057190	2136.220856	2267.199921	-1428.218974				-505.000000	200.000000	0.000000	1.629990	1.072020	17.303879	297.884244	1210.648002	-175.345348
570				900.000000	200.000000	0.000000	0.392350	0.731900	-1.564200	-96.117306	-95.757786	190.637340	299.028206	200.978427	0.000000	300.000000	200.000000	0.000000	7.446880	11.383960	2232.057190	2183.904357	2169.099924	-1422.115474	-555.376138	159.531123	0.000000	-505.000000	200.000000	0.000000	0.181110	1.608030	20.450039	-827.590117	1030.194006	412.720222
571				900.000000	200.000000	0.000000	0.403560	0.574260	-1.607650	-122.756586	-131.640795	204.937082	299.042922	200.952726	0.000000	300.000000	200.000000	0.000000	7.446880	11.383960	2232.209778	2126.684155	2136.399925	-1367.183975	-491.466071	197.846382	0.000000	-505.000000	200.000000	0.000000	0.362220	1.072020	22.809659	-49.123299	-308.704312	412.197060
572				900.000000	200.000000	0.000000	0.381140	0.585520	-1.607650	-130.333960	-49.662021	168.825880	298.989346	200.926965	0.000000	300.000000	200.000000	0.000000	7.538440	10.773560	2232.514954	2069.463954	2256.299921	-1361.080475				-505.000000	200.000000	0.000000	-1.267770	-0.357340	19.663499	1138.110456	1118.612156	58.506405
573				900.000000	200.000000	0.000000	0.336300	0.675600	-1.173150	-114.112733	-68.483474	173.775428	299.043347	200.918139	0.000000	300.000000	200.000000	0.000000	7.660520	10.468360	2233.201600	2050.390553	2136.399925	-1507.564473				-505.000000	200.000000	0.000000	1.267770	-1.429360	11.011560	377.654359	-352.302743	233.518510
574				900.000000	200.000000	0.000000	0.369930	0.574260	-2.085600	-79.025910	-205.800967	176.056002	299.101365	200.974254	0.000000	300.000000	200.000000	0.000000	7.904680	10.895640	2231.828308	2174.367657	2005.599930	-1312.252476				-505.000000	200.000000	0.000000	0.000000	-0.178670	2.359620	-242.254556	-665.089316	-528.866446
575				900.000000	200.000000	0.000000	0.246620	0.619300	-1.607650	-100.799188	-94.782186	166.586998	299.032825	200.927409	0.000000	300.000000	200.000000	0.000000	7.324800	10.987200	2231.446838	2069.463954	2158.199924	-1409.908474				-505.000000	200.000000	0.000000	3.441090	-0.178670	18.090419	-240.996092	39.751863	117.043352
576				900.000000	200.000000	0.000000	0.347510	0.630560	-1.303500	-124.143583	-129.615516	188.179888	299.062486	200.961238	0.000000	300.000000	200.000000	0.000000	7.843640	10.895640	2232.286072	2145.757556	2092.799927	-1379.390975				-505.000000	200.000000	0.000000	-0.181110	-1.072020	8.651940	-295.807778	267.888289	-59.746957
577				900.000000	200.000000	0.000000	0.538080	0.653080	-1.390400	-127.326768	-122.184462	180.774421	299.009011	200.931110	0.000000	300.000000	200.000000	0.000000	7.538440	11.261880	2232.820130	2079.000654	2212.699923	-1409.908474				-505.000000	200.000000	0.000000	0.724440	-2.144040	10.225020	102.714146	1139.590660	115.395548
578				900.000000	200.000000	0.000000	0.246620	0.563000	-0.782100	-41.954399	-125.945767	154.486338	299.028770	200.956508	0.000000	300.000000	200.000000	0.000000	7.111160	11.139800	2233.354188	2136.220856	2169.099924	-1428.218974				-505.000000	200.000000	0.000000	1.448880	-1.786700	7.078860	-1034.074923	1496.450526	468.141301
579				900.000000	200.000000	0.000000	0.257830	0.641820	-1.955250	-47.965035	-23.996967	181.054288	299.072569	200.999346	0.000000	300.000000	200.000000	0.000000	7.111160	11.597600	2233.049012	2231.587858	2070.999928	-1312.252476				-505.000000	200.000000	0.000000	-0.181110	-1.072020	7.865400	-180.054700	1064.054760	-1.002858
580				900.000000	200.000000	0.000000	0.448400	0.698120	-1.477300	-49.171975	-52.553013	164.041596	298.974454	200.982733	0.000000	300.000000	200.000000	0.000000	7.385840	11.445000	2231.980896	2193.441057	2288.999920	-1397.701475				-505.000000	200.000000	0.000000	0.000000	0.714680	11.798100	-71.626867	651.653640	-58.065867
581				900.000000	200.000000	0.000000	0.392350	0.495440	-1.651100	-109.965287	-65.281150	166.320832	298.935167	200.957293	0.000000	300.000000	200.000000	0.000000	7.752080	11.109280	2231.523132	2136.220856	2376.199917	-1391.597975				-505.000000	200.000000	0.000000	-1.811100	-0.536010	19.663499	316.587121	-704.491050	117.124412
582				900.000000	200.000000	0.000000	0.448400	0.619300	-1.520750	-92.668099	-133.568124	168.787614	299.023389	200.914275	0.000000	300.000000	200.000000	0.000000	7.385840	11.170320	2232.209778	2040.853853	2179.999924	-1361.080475				-505.000000	200.000000	0.000000	-1.267770	-0.536010	3.932700	-495.383357	1133.540685	-940.312831
583				900.000000	200.000000	0.000000	0.403560	0.675600	-1.607650	-106.521815	-65.783186	152.018806	299.082237	200.952466	0.000000	300.000000	200.000000	0.000000	7.263760	11.445000	2232.820130	2126.684155	2049.199928	-1379.390975				-505.000000	200.000000	0.000000	0.905550	-3.216060	17.303879	-77.403477	1652.193886	231.851910
584				900.000000	200.000000	0.000000	0.470820	0.551740	-1.738000	-143.921654	-129.223367	168.701556	299.013522	200.969915	0.000000	300.000000	200.000000	0.000000	7.294280	10.743040	2231.980896	2164.830956	2201.799923	-1354.976975				-505.000000	200.000000	0.000000	1.811100	0.357340	7.865400	-672.644136	280.656103	-117.293970
585				900.000000	200.000000	0.000000	0.336300	0.551740	-1.477300	-155.713159	-113.794344	149.563638	299.008842	200.901366	0.000000	300.000000	200.000000	0.000000	7.507920	11.048240	2232.438660	2012.243752	2212.699923	-1281.734977				-505.000000	200.000000	0.000000	0.000000	-0.893350	7.865400	-169.243378	-140.034272	-59.591888
586				900.000000	200.000000	0.000000	0.369930	0.630560	-1.173150	-119.988010	-59.736418	164.060060	299.008977	200.926870	0.000000	300.000000	200.000000	0.000000	7.630000	10.956680	2232.743836	2069.463954	2212.699923	-1458.736474				-505.000000	200.000000	0.000000	-0.181110	0.714680	8.651940	-766.774572	1328.448348	176.925016
587				900.000000	200.000000	0.000000	0.168150	0.540480	-1.173150	-87.512733	-127.416666	193.101251	299.018305	200.957195	0.000000	300.000000	200.000000	0.000000	7.630000	11.597600	2231.752014	2136.220856	2190.899923	-1348.873476				-505.000000	200.000000	0.000000	2.173320	1.608030	16.517339	-17.192720	1045.947525	-233.624240
588				900.000000	200.000000	0.000000	0.313880	0.630560	-1.564200	-124.413668	-97.592362	176.166428	299.033155	200.897186	0.000000	300.000000	200.000000	0.000000	7.385840	11.383960	2232.209778	2002.707052	2158.199924	-1379.390975				-505.000000	200.000000	0.000000	1.629990	-0.536010	16.517339	-494.376585	1476.534444	-176.871369
589				900.000000	200.000000	0.000000	0.224200	0.540480	-1.607650	-144.250298	-58.397141	173.765902	299.052655	200.922851	0.000000	300.000000	200.000000	0.000000	7.568960	11.200840	2232.133484	2059.927254	2114.599926	-1403.804975				-505.000000	200.000000	0.000000	1.629990	-1.786700	12.584640	356.157562	-1038.563563	-60.570076
590				900.000000	200.000000	0.000000	0.414770	0.596780	-1.564200	-69.517306	-51.087312	178.440151	299.042987	200.880036	0.000000	300.000000	200.000000	0.000000	7.263760	9.735880	2232.362366	1964.560251	2136.399925	-1354.976975				-505.000000	200.000000	0.000000	0.905550	-0.178670	3.146160	452.704379	737.639511	-528.938890
591				900.000000	200.000000	0.000000	0.392350	0.585520	-1.086250	-73.506367	-86.070340	202.549507	299.096697	200.927029	0.000000	300.000000	200.000000	0.000000	7.324800	11.139800	2232.362366	2069.463954	2016.499929	-1263.424477				-505.000000	200.000000	0.000000	-0.362220	-1.250690	11.011560	-1232.958346	-916.522090	703.771257
592				900.000000	200.000000	0.000000	0.369930	0.664340	-1.607650	-98.944441	-74.530242	178.549436	298.993713	200.974454	0.000000	300.000000	200.000000	0.000000	7.172200	11.109280	2231.370544	2174.367657	2245.399921	-1373.287475				-505.000000	200.000000	0.000000	2.354430	-2.322710	9.438480	323.471905	-18.853661	-178.624902
593				900.000000	200.000000	0.000000	0.224200	0.788200	-1.173150	-113.496395	-99.328986	173.996282	299.033023	200.931492	0.000000	300.000000	200.000000	0.000000	7.385840	11.383960	2231.904602	2079.000654	2158.199924	-1477.046973				-505.000000	200.000000	0.000000	3.259980	-1.429360	14.944259	-201.111034	-1537.143554	233.359134
594				900.000000	200.000000	0.000000	0.392350	0.619300	-1.651100	-88.782612	-121.006819	176.074662	298.955491	200.969384	0.000000	300.000000	200.000000	0.000000	7.538440	11.139800	2233.201600	2164.830956	2332.599918	-1354.976975				-505.000000	200.000000	0.000000	0.000000	-2.144040	3.146160	565.411844	1587.854382	-2.034694
595				900.000000	200.000000	0.000000	0.482030	0.585520	-1.433850	-85.928071	-104.638004	180.769658	299.057538	200.978393	0.000000	300.000000	200.000000	0.000000	7.446880	11.109280	2232.133484	2183.904357	2103.699926	-1434.322474	-499.572493	192.857531	0.000000	-505.000000	200.000000	0.000000	1.629990	-0.714680	22.023119	-157.299439	-119.530629	469.144159
596				900.000000	200.000000	0.000000	0.269040	0.517960	-1.738000	-101.086882	-151.309886	178.517825	299.057506	200.922883	0.000000	300.000000	200.000000	0.000000	7.172200	11.414480	2232.057190	2059.927254	2103.699926	-1416.011974				-505.000000	200.000000	0.000000	1.992210	0.536010	19.663499	-81.808957	-404.349296	-469.603493
597				900.000000	200.000000	0.000000	0.448400	0.664340	-0.912450	-70.080502	-144.265782	166.419841	298.969570	200.901551	0.000000	300.000000	200.000000	0.000000	7.416360	9.949520	2231.980896	2012.243752	2299.899920	-1458.736474				-505.000000	200.000000	0.000000	0.905550	-0.536010	16.517339	-1305.088599	-865.889826	-353.045709
598				900.000000	200.000000	0.000000	0.392350	0.585520	-1.607650	-78.067067	-75.453498	168.814266	299.023289	200.905823	0.000000	300.000000	200.000000	0.000000	7.568960	11.200840	2231.980896	2021.780453	2179.999924	-1342.769976				-505.000000	200.000000	0.000000	1.267770	-0.536010	10.225020	1473.992061	1106.713764	-0.610095
599				900.000000	200.000000	0.000000	0.493240	0.596780	-1.086250	-93.145331	-100.356930	197.636137	299.077134	200.944149	0.000000	300.000000	200.000000	0.000000	7.446880	10.651480	2232.286072	2107.610755	2060.099928	-1409.908474				-505.000000	200.000000	0.000000	0.000000	-0.178670	11.011560	-936.458412	-275.589985	117.318639
600				900.000000	200.000000	0.000000	0.201780	0.698120	-1.607650	-77.450729	-118.265525	157.068114	299.057281	200.953019	0.000000	300.000000	200.000000	0.000000	6.897520	9.980040	2231.523132	2126.684155	2103.699926	-1416.011974				-505.000000	200.000000	0.000000	-0.181110	0.357340	9.438480	1180.537741	797.421892	-293.366889
601				900.000000	200.000000	0.000000	0.403560	0.641820	-1.173150	-115.503793	-101.649061	166.445351	299.052817	200.952596	0.000000	300.000000	200.000000	0.000000	7.172200	10.285240	2232.514954	2126.684155	2114.599926	-1452.632974	-538.409935	216.059010	0.000000	-505.000000	200.000000	0.000000	1.448880	-0.178670	28.315439	454.717921	946.016983	-176.517764
602				900.000000	200.000000	0.000000	0.336300	0.788200	-1.086250	-73.201064	-98.960111	164.241506	299.018204	200.927377	0.000000	300.000000	200.000000	0.000000	7.263760	10.895640	2231.523132	2069.463954	2190.899923	-1422.115474				-505.000000	200.000000	0.000000	0.362220	0.357340	14.157719	-787.956752	1157.776459	176.542434
603				900.000000	200.000000	0.000000	0.336300	0.630560	-1.824900	-136.745344	-83.075256	178.552861	299.072220	200.974088	0.000000	300.000000	200.000000	0.000000	7.538440	9.796920	2232.209778	2174.367657	2070.999928	-1397.701475				-505.000000	200.000000	0.000000	0.543330	0.178670	10.225020	-799.082690	487.699589	-176.106205
604				900.000000	200.000000	0.000000	0.269040	0.551740	-1.868350	-107.871924	-100.528961	176.139580	299.047967	200.999551	0.000000	300.000000	200.000000	0.000000	7.416360	11.322920	2232.591248	2231.587858	2125.499926	-1361.080475				-505.000000	200.000000	0.000000	1.267770	-0.178670	18.876959	-1167.461184	-227.197000	-117.759177
605				900.000000	200.000000	0.000000	0.448400	0.765680	-1.651100	-94.816274	-82.787199	183.381708	299.033056	201.034006	0.000000	300.000000	200.000000	0.000000	7.446880	10.437840	2231.980896	2307.881460	2158.199924	-1379.390975				-505.000000	200.000000	0.000000	0.543330	-1.786700	15.730799	124.777251	1145.324641	-60.483143
606				900.000000	200.000000	0.000000	0.325090	0.641820	-1.303500	-131.720957	-113.494350	164.116986	299.023423	200.922788	0.000000	300.000000	200.000000	0.000000	7.691040	9.827440	2232.286072	2059.927254	2179.999924	-1403.804975				-505.000000	200.000000	0.000000	1.811100	-0.893350	11.011560	525.904326	-915.459669	468.960112
607				900.000000	200.000000	0.000000	0.381140	0.585520	-1.390400	-110.006238	-24.534213	151.958259	299.018439	200.931428	0.000000	300.000000	200.000000	0.000000	7.599480	11.414480	2232.057190	2079.000654	2190.899923	-1458.736474				-505.000000	200.000000	0.000000	-1.448880	0.714680	17.303879	-1113.530422	-724.169702	118.282339
608				900.000000	200.000000	0.000000	0.369930	0.619300	-1.955250	-73.015590	-74.206974	185.736529	299.062582	200.978226	0.000000	300.000000	200.000000	0.000000	7.782600	10.132640	2232.514954	2183.904357	2092.799927	-1452.632974				-505.000000	200.000000	0.000000	0.543330	0.893350	14.157719	2255.693262	1677.097523	529.501211
609				900.000000	200.000000	0.000000	0.313880	0.585520	-1.390400	-142.170480	-87.622056	202.630802	298.999145	200.948292	0.000000	300.000000	200.000000	0.000000	7.324800	10.163160	2232.591248	2117.147455	2234.499922	-1391.597975				-505.000000	200.000000	0.000000	1.448880	-1.786700	16.517339	-454.239835	29.223328	-236.787883
610				900.000000	200.000000	0.000000	0.358720	0.461660	-1.433850	-127.213398	-155.285768	168.733917	299.003823	200.880127	0.000000	300.000000	200.000000	0.000000	7.691040	9.919000	2232.133484	1964.560251	2223.599922	-1403.804975				-505.000000	200.000000	0.000000	1.448880	-0.178670	11.798100	105.948528	166.271894	-528.982356
611				900.000000	200.000000	0.000000	0.291460	0.743160	-1.042800	-95.113449	-102.219978	166.655733	298.984429	200.914181	0.000000	300.000000	200.000000	0.000000	7.782600	9.919000	2232.438660	2040.853853	2267.199921	-1336.666476				-505.000000	200.000000	0.000000	0.181110	1.072020	7.865400	412.945167	2102.696887	-351.461734
612				900.000000	200.000000	0.000000	0.381140	0.596780	-1.651100	-57.545743	-140.809071	192.932952	299.082331	200.986534	0.000000	300.000000	200.000000	0.000000	6.775440	9.827440	2233.049012	2202.977757	2049.199928	-1354.976975				-505.000000	200.000000	0.000000	0.181110	-0.893350	7.865400	-285.059380	379.286792	410.346413
613				900.000000	200.000000	0.000000	0.381140	0.619300	-1.477300	-76.540964	-90.311006	202.592536	299.072125	200.948551	0.000000	300.000000	200.000000	0.000000	7.324800	10.224200	2231.980896	2117.147455	2070.999928	-1464.839973				-505.000000	200.000000	0.000000	2.173320	-1.250690	10.225020	-769.757261	521.638907	409.847920
614				900.000000	200.000000	0.000000	0.470820	0.596780	-1.477300	-121.694170	-154.795667	183.201404	298.974664	200.888550	0.000000	300.000000	200.000000	0.000000	7.660520	10.254720	2232.438660	1983.633652	2288.999920	-1361.080475				-505.000000	200.000000	0.000000	1.267770	0.357340	5.505780	832.775119	713.482301	-175.994602
615				900.000000	200.000000	0.000000	0.291460	0.585520	-1.260050	-81.727484	-81.754056	156.870488	299.013724	200.914181	0.000000	300.000000	200.000000	0.000000	7.233240	9.888480	2232.438660	2040.853853	2201.799923	-1483.150473				-505.000000	200.000000	0.000000	1.267770	1.786700	12.584640	1498.912010	-751.505618	177.826453
616				900.000000	200.000000	0.000000	0.414770	0.551740	-1.520750	-67.306509	-157.513090	183.217584	298.959981	200.935573	0.000000	300.000000	200.000000	0.000000	7.874160	10.956680	2232.362366	2088.537354	2321.699919	-1330.562976				-505.000000	200.000000	0.000000	1.629990	0.000000	-0.786540	231.569081	962.675796	469.822390
617				900.000000	200.000000	0.000000	0.459610	0.709380	-1.433850	-117.012288	-159.440418	161.630794	298.984117	200.965741	0.000000	300.000000	200.000000	0.000000	7.599480	9.919000	2231.752014	2155.294256	2267.199921	-1416.011974				-505.000000	200.000000	0.000000	-0.181110	-0.536010	11.011560	-958.081055	398.219017	-59.238283
618				900.000000	200.000000	0.000000	0.347510	0.641820	-1.911800	-31.837900	-113.851887	168.913079	299.023690	200.905452	0.000000	300.000000	200.000000	0.000000	7.080640	9.949520	2232.896424	2021.780453	2179.999924	-1397.701475				-505.000000	200.000000	0.000000	2.173320	-0.536010	8.651940	-147.557812	390.561753	586.758448
619				900.000000	200.000000	0.000000	0.414770	0.529220	-1.781450	-120.770860	-126.874819	154.280719	298.994400	200.935349	0.000000	300.000000	200.000000	0.000000	7.843640	9.705360	2232.896424	2088.537354	2245.399921	-1397.701475				-505.000000	200.000000	0.000000	1.629990	-0.178670	6.292320	-1863.363966	27.967907	-587.740944
620				900.000000	200.000000	0.000000	0.291460	0.540480	-1.303500	-79.606715	-86.779617	166.467241	298.969218	200.970246	0.000000	300.000000	200.000000	0.000000	7.416360	10.620960	2231.217956	2164.830956	2299.899920	-1397.701475				-505.000000	200.000000	0.000000	1.267770	0.357340	6.292320	22.126029	-745.534206	-175.994602
621				900.000000	200.000000	0.000000	0.201780	0.585520	-1.216600	-61.579818	-108.497261	173.831017	299.052461	200.970047	0.000000	300.000000	200.000000	0.000000	7.355320	10.743040	2231.675720	2164.830956	2114.599926	-1452.632974				-505.000000	200.000000	0.000000	1.086660	2.144040	16.517339	131.057247	51.141259	413.156452
622				900.000000	200.000000	0.000000	0.246620	0.698120	-1.303500	-113.320402	-135.592805	144.973359	299.013792	200.978193	0.000000	300.000000	200.000000	0.000000	7.874160	10.346280	2232.591248	2183.904357	2201.799923	-1379.390975				-505.000000	200.000000	0.000000	1.086660	-0.357340	18.090419	-715.071421	447.358428	410.782642
623				900.000000	200.000000	0.000000	0.291460	0.484180	-1.651100	-62.182612	-71.258439	166.414882	298.999384	200.901089	0.000000	300.000000	200.000000	0.000000	7.233240	9.522240	2233.125306	2012.243752	2234.499922	-1373.287475				-505.000000	200.000000	0.000000	-1.086660	-1.786700	11.011560	-223.048294	-607.546214	-295.329139
624				900.000000	200.000000	0.000000	0.392350	0.517960	-1.303500	-92.595679	0.253192	159.112795	298.989312	200.918453	0.000000	300.000000	200.000000	0.000000	7.630000	10.773560	2232.438660	2050.390553	2256.299921	-1361.080475				-505.000000	200.000000	0.000000	1.086660	1.072020	-3.146160	-167.015767	600.081950	-410.278276
625				900.000000	200.000000	0.000000	0.381140	0.608040	-1.173150	-48.545840	-156.451474	173.666143	299.086713	200.995619	0.000000	300.000000	200.000000	0.000000	7.385840	10.376800	2231.828308	2222.051158	2038.299929	-1416.011974				-505.000000	200.000000	0.000000	1.629990	0.357340	15.730799	254.513111	416.720811	881.370196
626				900.000000	200.000000	0.000000	0.347510	0.641820	-1.303500	-71.413004	-73.889846	214.696621	299.062582	200.952596	0.000000	300.000000	200.000000	0.000000	7.141680	10.346280	2232.514954	2126.684155	2092.799927	-1519.771472				-505.000000	200.000000	0.000000	0.362220	-1.250690	12.584640	-1696.096507	231.279261	-529.912770
627				900.000000	200.000000	0.000000	0.313880	0.484180	-1.390400	-61.912526	-97.753996	154.343354	299.003585	200.901705	0.000000	300.000000	200.000000	0.000000	7.263760	10.224200	2231.599426	2012.243752	2223.599922	-1379.390975				-505.000000	200.000000	0.000000	-1.086660	-0.714680	4.719240	-853.579761	1386.975307	-0.591299
628				900.000000	200.000000	0.000000	0.437190	0.641820	-1.477300	-75.613591	-77.421235	180.868471	299.023055	200.953052	0.000000	300.000000	200.000000	0.000000	7.233240	9.583280	2231.446838	2126.684155	2179.999924	-1361.080475				-505.000000	200.000000	0.000000	0.181110	0.357340	9.438480	22.377722	-682.766119	-293.395866
629				900.000000	200.000000	0.000000	0.459610	0.551740	-1.042800	-90.934534	-139.540215	180.761470	299.120840	200.927314	0.000000	300.000000	200.000000	0.000000	7.233240	10.193680	2231.675720	2069.463954	1961.999931	-1354.976975				-505.000000	200.000000	0.000000	1.448880	-3.037390	17.303879	-993.120171	426.186924	-179.230690
630				900.000000	200.000000	0.000000	0.414770	0.776940	-1.738000	-38.155192	-91.453438	188.246340	298.988862	200.982968	0.000000	300.000000	200.000000	0.000000	7.446880	9.857960	2231.446838	2193.441057	2256.299921	-1391.597975	-492.509445	261.222417	0.000000	-505.000000	200.000000	0.000000	-0.181110	-0.714680	22.023119	1348.308586	-275.080989	-470.616532
631				900.000000	200.000000	0.000000	0.302670	0.709380	-1.303500	-72.651413	-102.439155	149.745084	298.962132	200.989441	0.000000	300.000000	200.000000	0.000000	7.385840	10.651480	2226.487728	2202.977757	2310.799919	-1397.701475				-505.000000	200.000000	0.000000	1.086660	0.357340	10.225020	1296.416666	57.112671	646.437268
632				900.000000	200.000000	0.000000	0.414770	0.619300	-1.173150	-84.266925	-71.714869	180.870755	299.071966	200.982901	0.000000	300.000000	200.000000	0.000000	7.385840	10.041080	2231.599426	2193.441057	2070.999928	-1428.218974				-505.000000	200.000000	0.000000	3.441090	-2.322710	9.438480	-23.976101	975.952605	819.937842
633				900.000000	200.000000	0.000000	0.347510	0.585520	-1.651100	-86.153142	-109.028368	178.499361	299.032759	200.983035	0.000000	300.000000	200.000000	0.000000	6.897520	10.926160	2231.294250	2193.441057	2158.199924	-1367.183975				-505.000000	200.000000	0.000000	0.181110	-2.501380	14.944259	-1308.322981	107.428940	-119.876496
634				900.000000	200.000000	0.000000	0.246620	0.529220	-1.477300	-92.312049	-105.035352	183.370844	299.004197	200.973755	0.000000	300.000000	200.000000	0.000000	7.416360	10.041080	2232.972718	2174.367657	2223.599922	-1342.769976				-505.000000	200.000000	0.000000	1.267770	-1.429360	8.651940	1767.257612	-1145.483508	468.494905
635				900.000000	200.000000	0.000000	0.403560	0.517960	-1.520750	-64.677039	-121.589672	149.462541	299.028571	200.901181	0.000000	300.000000	200.000000	0.000000	7.630000	10.285240	2232.896424	2012.243752	2169.099924	-1440.425974				-505.000000	200.000000	0.000000	3.441090	-1.429360	11.011560	-85.609648	1637.309788	-177.864046
636				900.000000	200.000000	0.000000	0.493240	0.664340	-1.694550	-90.993409	-140.318971	171.192707	299.048065	200.935381	0.000000	300.000000	200.000000	0.000000	7.630000	9.857960	2232.820130	2088.537354	2125.499926	-1336.666476				-505.000000	200.000000	0.000000	2.173320	-0.357340	11.011560	558.338291	-407.097570	-59.257080
637				900.000000	200.000000	0.000000	0.414770	0.698120	-1.086250	-52.787378	-41.399866	188.173038	299.125575	200.983035	0.000000	300.000000	200.000000	0.000000	7.263760	10.743040	2231.294250	2193.441057	1951.099932	-1373.287475				-505.000000	200.000000	0.000000	2.173320	-0.536010	7.078860	315.580350	1717.754679	58.061560
638				900.000000	200.000000	0.000000	0.280250	0.517960	-1.433850	-68.607541	-111.526614	173.686891	299.077387	200.931078	0.000000	300.000000	200.000000	0.000000	7.141680	11.017720	2232.896424	2079.000654	2060.099928	-1391.597975	-564.412144	187.136423	0.000000	-505.000000	200.000000	0.000000	0.724440	-0.714680	21.236579	-273.178364	1261.710698	-118.224384
639				900.000000	200.000000	0.000000	0.291460	0.731900	-0.955900	-167.856651	-61.773035	197.970843	299.013286	200.927409	0.000000	300.000000	200.000000	0.000000	7.172200	10.773560	2231.446838	2069.463954	2201.799923	-1391.597975	-520.526130	157.564095	0.000000	-505.000000	200.000000	0.000000	0.362220	-0.714680	22.809659	-967.948529	354.145724	645.477876
640				900.000000	200.000000	0.000000	0.369930	0.675600	-1.433850	-102.321227	-105.087696	142.415006	298.999248	201.012262	0.000000	300.000000	200.000000	0.000000	7.874160	10.895640	2232.820130	2260.197959	2234.499922	-1342.769976				-505.000000	200.000000	0.000000	-0.905550	-1.429360	18.876959	-432.428422	169.450600	-1.284019
641				900.000000	200.000000	0.000000	0.437190	0.686860	-1.303500	-93.681438	-72.516899	183.320019	299.052914	200.952498	0.000000	300.000000	200.000000	0.000000	7.782600	10.193680	2232.743836	2126.684155	2114.599926	-1373.287475				-505.000000	200.000000	0.000000	1.086660	0.000000	18.090419	117.263235	-480.631623	-0.086933
642				900.000000	200.000000	0.000000	0.381140	0.608040	-1.433850	-93.041758	-100.483354	159.208183	298.994572	200.943730	0.000000	300.000000	200.000000	0.000000	7.446880	10.590440	2233.277894	2107.610755	2245.399921	-1385.494475	-539.670890	185.144155	0.000000	-505.000000	200.000000	0.000000	0.181110	-1.608030	22.023119	-327.172049	763.561138	703.388675
643				900.000000	200.000000	0.000000	0.291460	0.484180	-1.346950	-122.175465	-76.607269	171.234202	299.003789	200.999790	0.000000	300.000000	200.000000	0.000000	7.477400	10.468360	2232.057190	2231.587858	2223.599922	-1391.597975				-505.000000	200.000000	0.000000	-1.267770	-0.357340	11.798100	95.137207	1126.076420	234.738701
644				900.000000	200.000000	0.000000	0.325090	0.495440	-1.216600	-161.782038	-143.970987	159.161533	299.023323	200.931428	0.000000	300.000000	200.000000	0.000000	7.538440	10.468360	2232.057190	2079.000654	2179.999924	-1379.390975				-505.000000	200.000000	0.000000	2.716650	-0.178670	7.865400	-357.630095	-171.848746	-117.875087
645				900.000000	200.000000	0.000000	0.358720	0.540480	-1.651100	-79.966829	-84.160146	188.084500	299.028272	200.910003	0.000000	300.000000	200.000000	0.000000	7.141680	10.743040	2232.209778	2031.317153	2169.099924	-1281.734977				-505.000000	200.000000	0.000000	0.905550	-0.714680	5.505780	-1085.148841	602.830224	116.737522
646				900.000000	200.000000	0.000000	0.358720	0.563000	-1.781450	-127.420860	-89.104890	183.286124	299.008740	200.939909	0.000000	300.000000	200.000000	0.000000	7.416360	10.956680	2232.209778	2098.074055	2212.699923	-1251.217477				-505.000000	200.000000	0.000000	2.535540	-0.536010	18.876959	1590.500218	-1099.329802	-235.687911
647				900.000000	200.000000	0.000000	0.336300	0.506700	-1.564200	-117.452633	-133.977407	183.256992	299.023556	200.892761	0.000000	300.000000	200.000000	0.000000	7.233240	10.865120	2232.591248	1993.170352	2179.999924	-1361.080475				-505.000000	200.000000	0.000000	0.724440	0.178670	7.865400	243.072557	1274.399947	117.599800
648				900.000000	200.000000	0.000000	0.437190	0.551740	-1.607650	-71.417067	-46.904190	142.230135	299.019076	200.952173	0.000000	300.000000	200.000000	0.000000	7.141680	10.468360	2233.506776	2126.684155	2190.899923	-1391.597975				-505.000000	200.000000	0.000000	1.448880	-1.250690	8.651940	-190.803098	1494.957673	292.417678
649				900.000000	200.000000	0.000000	0.313880	0.563000	-1.998700	-59.296917	-66.792457	183.332578	299.008639	200.965642	0.000000	300.000000	200.000000	0.000000	7.538440	10.529400	2231.980896	2155.294256	2212.699923	-1416.011974				-505.000000	200.000000	0.000000	0.905550	1.072020	11.798100	644.891787	994.568835	-116.543294
650				900.000000	200.000000	0.000000	0.257830	0.563000	-1.564200	-91.011017	-95.284223	171.342345	299.057828	200.943923	0.000000	300.000000	200.000000	0.000000	7.080640	10.865120	2232.820130	2107.610755	2103.699926	-1440.425974				-505.000000	200.000000	0.000000	2.716650	1.786700	14.944259	109.308757	219.143438	-997.171431
651				900.000000	200.000000	0.000000	0.212990	0.596780	-1.955250	-90.025085	-77.876125	197.926476	299.028239	200.952759	0.000000	300.000000	200.000000	0.000000	7.172200	10.804080	2232.133484	2126.684155	2169.099924	-1348.873476				-505.000000	200.000000	0.000000	0.000000	-1.608030	11.011560	366.843038	-540.729999	409.682670
652				900.000000	200.000000	0.000000	0.325090	0.664340	-1.694550	-115.116590	-97.932764	152.089629	298.979581	200.952596	0.000000	300.000000	200.000000	0.000000	7.446880	10.682000	2232.514954	2126.684155	2278.099920	-1391.597975	-467.933498	174.276721	0.000000	-505.000000	200.000000	0.000000	0.000000	0.178670	22.023119	-566.506838	-816.319984	940.075136
653				900.000000	200.000000	0.000000	0.257830	0.506700	-1.564200	-113.432102	-125.680042	178.518967	298.989484	200.969550	0.000000	300.000000	200.000000	0.000000	7.904680	10.468360	2232.820130	2164.830956	2256.299921	-1354.976975				-505.000000	200.000000	0.000000	4.527750	-0.714680	11.011560	-853.076375	-1477.554173	-177.272747
654				900.000000	200.000000	0.000000	0.291460	0.563000	-1.607650	-78.994441	-177.684217	185.765465	299.018238	200.948713	0.000000	300.000000	200.000000	0.000000	7.477400	10.437840	2231.599426	2117.147455	2190.899923	-1324.459476				-505.000000	200.000000	0.000000	2.354430	-0.714680	17.303879	768.851037	238.822089	116.621612
655				900.000000	200.000000	0.000000	0.347510	0.765680	-1.477300	-70.513036	-144.651792	137.702688	299.086682	200.914463	0.000000	300.000000	200.000000	0.000000	7.172200	10.712520	2231.752014	2040.853853	2038.299929	-1391.597975				-505.000000	200.000000	0.000000	1.267770	0.714680	18.876959	392.203449	170.513022	0.576810
656				900.000000	200.000000	0.000000	0.381140	0.608040	-1.477300	-93.086772	-80.179066	180.895124	299.043052	200.944052	0.000000	300.000000	200.000000	0.000000	7.019600	10.376800	2232.514954	2107.610755	2136.399925	-1379.390975				-505.000000	200.000000	0.000000	1.267770	-0.893350	14.157719	-747.820002	-222.718441	57.794888
657				900.000000	200.000000	0.000000	0.403560	0.675600	-1.390400	-114.337804	-126.776868	171.296087	299.072378	200.918390	0.000000	300.000000	200.000000	0.000000	7.568960	10.620960	2232.591248	2050.390553	2070.999928	-1361.080475				-505.000000	200.000000	0.000000	1.629990	0.536010	14.944259	612.709515	19.757216	-175.854022
658				900.000000	200.000000	0.000000	0.392350	0.664340	-1.477300	-66.645156	-126.234423	188.164849	298.989035	200.944343	0.000000	300.000000	200.000000	0.000000	7.019600	10.651480	2231.828308	2107.610755	2256.299921	-1379.390975				-505.000000	200.000000	0.000000	0.724440	-0.893350	18.876959	-979.074467	-61.750096	-294.626238
659				900.000000	200.000000	0.000000	0.269040	0.585520	-1.346950	-69.755922	-45.288193	183.399976	299.008740	200.956998	0.000000	300.000000	200.000000	0.000000	7.813120	10.498880	2232.209778	2136.220856	2212.699923	-1428.218974	-506.373189	210.028235	0.000000	-505.000000	200.000000	0.000000	-0.905550	1.965370	23.596199	236.628236	32.402034	119.425777
660				900.000000	200.000000	0.000000	0.459610	0.608040	-1.738000	-93.356857	-133.827709	192.862129	299.053011	200.922504	0.000000	300.000000	200.000000	0.000000	7.324800	10.559920	2232.972718	2059.927254	2114.599926	-1446.529474				-505.000000	200.000000	0.000000	-1.448880	2.322710	15.730799	-321.458362	1265.873261	119.808360
661				900.000000	200.000000	0.000000	0.168150	0.506700	-1.173150	-96.944854	-71.690997	190.660176	299.023489	200.956900	0.000000	300.000000	200.000000	0.000000	7.599480	10.315760	2232.438660	2136.220856	2179.999924	-1342.769976				-505.000000	200.000000	0.000000	0.362220	-1.072020	1.573080	1440.865941	-553.690813	-1.046325
662				900.000000	200.000000	0.000000	0.336300	0.563000	-1.520750	-90.966003	-149.215725	200.176972	299.081986	200.948454	0.000000	300.000000	200.000000	0.000000	7.752080	10.132640	2232.209778	2117.147455	2049.199928	-1300.045476				-505.000000	200.000000	0.000000	0.905550	-0.714680	12.584640	-42.238515	-464.447672	116.737522
663				900.000000	200.000000	0.000000	0.336300	0.664340	-1.216600	-34.210829	-149.498585	190.632577	299.081641	200.995823	0.000000	300.000000	200.000000	0.000000	7.416360	10.529400	2231.370544	2222.051158	2049.199928	-1330.562976				-505.000000	200.000000	0.000000	0.181110	-0.714680	8.651940	-969.081147	-1742.579751	-646.877805
664				900.000000	200.000000	0.000000	0.336300	0.630560	-1.390400	-116.192551	-73.347402	173.733541	299.033288	200.965411	0.000000	300.000000	200.000000	0.000000	7.477400	10.224200	2232.514954	2155.294256	2158.199924	-1440.425974				-505.000000	200.000000	0.000000	0.362220	1.429360	9.438480	318.877655	499.404981	941.233064
665				900.000000	200.000000	0.000000	0.515660	0.619300	-1.651100	-153.111095	-90.622935	173.537253	298.984568	200.969583	0.000000	300.000000	200.000000	0.000000	8.057280	10.346280	2232.743836	2164.830956	2267.199921	-1428.218974				-505.000000	200.000000	0.000000	1.448880	-1.250690	16.517339	-653.437874	692.073365	174.929481
666				900.000000	200.000000	0.000000	0.235410	0.630560	-1.173150	-132.049601	-54.196884	176.247723	299.009282	200.935125	0.000000	300.000000	200.000000	0.000000	7.233240	10.315760	2233.430482	2088.537354	2212.699923	-1336.666476				-505.000000	200.000000	0.000000	-0.362220	1.429360	17.303879	666.954893	668.346586	118.873638
667				900.000000	200.000000	0.000000	0.313880	0.686860	-0.955900	-85.280264	-52.564351	185.857428	298.974348	200.999926	0.000000	300.000000	200.000000	0.000000	7.446880	11.078760	2231.752014	2231.587858	2288.999920	-1342.769976				-505.000000	200.000000	0.000000	0.000000	1.072020	9.438480	-860.905007	388.752905	-175.214949
668				900.000000	200.000000	0.000000	0.257830	0.495440	-1.260050	-125.642280	-100.633052	178.508495	299.028040	200.931587	0.000000	300.000000	200.000000	0.000000	7.324800	10.163160	2231.675720	2079.000654	2169.099924	-1330.562976				-505.000000	200.000000	0.000000	-1.811100	-0.357340	7.078860	558.023675	898.291861	-58.938326
669				900.000000	200.000000	0.000000	0.280250	0.608040	-1.824900	-101.487946	-151.690697	185.818966	299.018036	200.923262	0.000000	300.000000	200.000000	0.000000	7.446880	10.407320	2231.141662	2059.927254	2190.899923	-1434.322474				-505.000000	200.000000	0.000000	1.629990	-1.429360	14.944259	1188.680988	682.607252	350.977730
670				900.000000	200.000000	0.000000	0.280250	0.743160	-1.260050	-95.338520	-66.094518	166.667347	298.994091	200.982632	0.000000	300.000000	200.000000	0.000000	7.630000	10.163160	2232.209778	2193.441057	2245.399921	-1391.597975				-505.000000	200.000000	0.000000	4.165530	-1.429360	14.157719	-85.357956	1192.778199	-354.154297
671				900.000000	200.000000	0.000000	0.381140	0.619300	-1.564200	-92.713113	-69.966309	176.086275	299.082206	200.943955	0.000000	300.000000	200.000000	0.000000	7.172200	10.743040	2232.743836	2107.610755	2049.199928	-1379.390975				-505.000000	200.000000	0.000000	0.543330	-0.178670	6.292320	-1052.651953	-38.848308	-411.421715
672				900.000000	200.000000	0.000000	0.425980	0.472920	-1.520750	-90.654967	-102.249048	183.132668	299.120900	200.944343	0.000000	300.000000	200.000000	0.000000	7.294280	10.651480	2231.828308	2107.610755	1961.999931	-1397.701475				-505.000000	200.000000	0.000000	-0.181110	2.501380	7.078860	1078.452827	136.811135	-115.099899
673				900.000000	200.000000	0.000000	0.392350	0.664340	-1.173150	-82.412178	-45.461763	171.297229	298.975084	200.977858	0.000000	300.000000	200.000000	0.000000	7.172200	10.498880	2233.354188	2183.904357	2288.999920	-1391.597975				-505.000000	200.000000	0.000000	3.803310	-0.536010	14.944259	-147.054426	-244.320377	-294.533432
674				900.000000	200.000000	0.000000	0.302670	0.450400	-1.520750	-87.561811	-26.247563	183.239474	299.028472	200.909816	0.000000	300.000000	200.000000	0.000000	7.141680	10.407320	2232.667542	2031.317153	2169.099924	-1318.355976				-505.000000	200.000000	0.000000	0.181110	-1.072020	7.865400	630.657313	-283.563244	-353.496428
675				900.000000	200.000000	0.000000	0.414770	0.585520	-1.086250	-93.609018	-97.125536	161.562059	299.008266	200.966005	0.000000	300.000000	200.000000	0.000000	7.691040	10.682000	2231.141662	2155.294256	2212.699923	-1354.976975				-505.000000	200.000000	0.000000	0.000000	-0.536010	6.292320	894.597436	922.018640	-294.229167
676				900.000000	200.000000	0.000000	0.347510	0.731900	-1.520750	-71.949110	-124.347503	168.996854	298.974524	200.944214	0.000000	300.000000	200.000000	0.000000	7.568960	10.926160	2232.133484	2107.610755	2288.999920	-1385.494475				-505.000000	200.000000	0.000000	0.362220	-0.357340	5.505780	-716.078192	370.567106	-529.064981
677				900.000000	200.000000	0.000000	0.302670	0.686860	-1.129700	-117.624562	-77.270939	197.917342	299.013691	200.939845	0.000000	300.000000	200.000000	0.000000	7.630000	10.407320	2232.362366	2098.074055	2201.799923	-1348.873476				-505.000000	200.000000	0.000000	0.181110	-1.608030	5.505780	-328.493436	116.386057	292.179984
678				900.000000	200.000000	0.000000	0.313880	0.563000	-1.607650	-58.891790	-82.354043	164.055297	299.008910	200.922662	0.000000	300.000000	200.000000	0.000000	7.568960	10.254720	2232.591248	2059.927254	2212.699923	-1385.494475				-505.000000	200.000000	0.000000	0.000000	-0.178670	13.371180	106.074375	-12.689249	-58.913656
679				900.000000	200.000000	0.000000	0.291460	0.574260	-1.433850	-82.371227	-137.318091	188.185597	299.038104	200.944117	0.000000	300.000000	200.000000	0.000000	7.416360	10.773560	2232.362366	2107.610755	2147.299925	-1367.183975				-505.000000	200.000000	0.000000	0.905550	-0.178670	7.865400	1727.057939	1263.440982	-411.450692
680				900.000000	200.000000	0.000000	0.291460	0.540480	-1.955250	-124.507760	-131.767219	166.467241	298.960016	200.944085	0.000000	300.000000	200.000000	0.000000	7.904680	11.109280	2232.438660	2107.610755	2321.699919	-1269.527977				-505.000000	200.000000	0.000000	0.905550	2.144040	5.505780	14.360320	72.550195	-233.014145
681				900.000000	200.000000	0.000000	0.369930	0.551740	-1.173150	-74.987455	-100.264177	190.493019	298.994641	200.952205	0.000000	300.000000	200.000000	0.000000	7.477400	11.017720	2233.430482	2126.684155	2245.399921	-1367.183975				-505.000000	200.000000	0.000000	0.000000	1.072020	13.371180	-281.510381	1710.720846	940.922926
682				900.000000	200.000000	0.000000	0.336300	0.653080	-1.303500	-111.154619	-93.692098	178.573805	298.935713	200.943988	0.000000	300.000000	200.000000	0.000000	7.385840	10.376800	2232.667542	2107.610755	2376.199917	-1330.562976				-505.000000	200.000000	0.000000	0.181110	0.000000	8.651940	116.508157	-814.589700	-58.758587
683				900.000000	200.000000	0.000000	0.425980	0.675600	-2.085600	-74.852729	-116.921648	178.501840	299.033354	200.939716	0.000000	300.000000	200.000000	0.000000	7.385840	10.865120	2232.667542	2098.074055	2158.199924	-1391.597975				-505.000000	200.000000	0.000000	-1.086660	0.536010	6.292320	-314.510655	-603.067655	294.316100
684				900.000000	200.000000	0.000000	0.369930	0.630560	-1.651100	-80.277864	-84.621774	166.469720	299.048097	200.978059	0.000000	300.000000	200.000000	0.000000	7.324800	10.682000	2232.896424	2183.904357	2125.499926	-1354.976975				-505.000000	200.000000	0.000000	1.267770	-2.144040	14.157719	682.108771	-752.998471	115.352082
685				900.000000	200.000000	0.000000	0.425980	0.529220	-1.824900	-88.651633	-127.296038	188.004347	299.057410	200.884520	0.000000	300.000000	200.000000	0.000000	7.111160	10.651480	2231.828308	1974.096951	2103.699926	-1373.287475				-505.000000	200.000000	0.000000	0.905550	-0.536010	10.225020	200.016040	465.781658	-353.045709
686				900.000000	200.000000	0.000000	0.302670	0.619300	-1.390400	-68.409875	-31.434759	147.251649	299.003721	200.897309	0.000000	300.000000	200.000000	0.000000	7.538440	11.231360	2231.904602	2002.707052	2223.599922	-1318.355976				-505.000000	200.000000	0.000000	0.181110	-0.178670	11.011560	337.517609	906.581116	-0.184047
687				900.000000	200.000000	0.000000	0.257830	0.641820	-1.433850	-111.753348	-70.075598	173.825308	298.999248	200.969550	0.000000	300.000000	200.000000	0.000000	7.507920	10.682000	2232.820130	2164.830956	2234.499922	-1348.873476				-505.000000	200.000000	0.000000	1.267770	0.714680	13.371180	1086.658998	706.018036	-469.375980
688				900.000000	200.000000	0.000000	0.325090	0.585520	-1.260050	-89.768544	-32.479240	195.390209	299.057120	200.970279	0.000000	300.000000	200.000000	0.000000	7.691040	10.498880	2231.141662	2164.830956	2103.699926	-1409.908474				-505.000000	200.000000	0.000000	0.543330	-0.178670	3.932700	105.319296	361.100993	-587.654011
689				900.000000	200.000000	0.000000	0.392350	0.675600	-1.390400	-58.050381	-65.523601	202.633282	299.047642	200.905885	0.000000	300.000000	200.000000	0.000000	7.263760	10.987200	2231.828308	2021.780453	2125.499926	-1416.011974				-505.000000	200.000000	0.000000	0.000000	0.536010	12.584640	-1124.719283	-542.222852	0.508674
690				900.000000	200.000000	0.000000	0.381140	0.709380	-1.303500	-64.610352	-125.934429	178.579710	299.028372	200.922725	0.000000	300.000000	200.000000	0.000000	7.630000	10.956680	2232.438660	2059.927254	2169.099924	-1483.150473	-510.293531	227.710759	0.000000	-505.000000	200.000000	0.000000	0.000000	-1.786700	21.236579	588.481721	112.416494	1114.442296
691				900.000000	200.000000	0.000000	0.538080	0.585520	-1.216600	-77.661939	-61.554456	183.121250	298.974348	200.940102	0.000000	300.000000	200.000000	0.000000	7.568960	11.261880	2231.752014	2098.074055	2288.999920	-1458.736474				-505.000000	200.000000	0.000000	0.905550	1.250690	11.011560	308.192180	-1788.654893	-410.094230
692				900.000000	200.000000	0.000000	0.504450	0.641820	-1.651100	-75.793647	-216.810556	214.534031	299.013657	200.948421	0.000000	300.000000	200.000000	0.000000	7.477400	11.536560	2232.286072	2117.147455	2201.799923	-1324.459476				-505.000000	200.000000	0.000000	2.535540	-1.250690	8.651940	-74.987096	103.503807	57.354351
693				900.000000	200.000000	0.000000	0.358720	0.653080	-1.129700	-82.830851	-165.700567	180.960238	299.106462	200.952661	0.000000	300.000000	200.000000	0.000000	7.324800	10.895640	2232.362366	2126.684155	1994.699930	-1422.115474				-505.000000	200.000000	0.000000	0.905550	0.357340	10.225020	-1135.719374	68.071636	-58.477427
694				900.000000	200.000000	0.000000	0.347510	0.529220	-1.346950	-92.177007	-23.189738	144.711760	299.091814	200.880036	0.000000	300.000000	200.000000	0.000000	7.630000	11.200840	2232.362366	1964.560251	2027.399929	-1428.218974				-505.000000	200.000000	0.000000	0.724440	-0.536010	8.651940	-1189.901829	610.803484	234.409766
695				900.000000	200.000000	0.000000	0.414770	0.619300	-1.477300	-96.643615	-101.827829	154.364494	299.033255	200.956900	0.000000	300.000000	200.000000	0.000000	7.141680	11.017720	2232.438660	2136.220856	2158.199924	-1416.011974				-505.000000	200.000000	0.000000	0.000000	-0.178670	18.876959	222.330839	114.655773	-176.401854
696				900.000000	200.000000	0.000000	0.269040	0.563000	-1.042800	-146.758270	-25.307173	168.921072	299.037710	200.948778	0.000000	300.000000	200.000000	0.000000	7.416360	10.804080	2231.446838	2117.147455	2147.299925	-1336.666476	-493.765192	287.521793	0.000000	-505.000000	200.000000	0.000000	-0.905550	-1.072020	20.450039	1789.824104	-229.752275	-412.153594
697				900.000000	200.000000	0.000000	0.381140	0.709380	-1.868350	-69.216067	-79.815389	193.037670	299.003891	200.982599	0.000000	300.000000	200.000000	0.000000	7.385840	10.468360	2232.286072	2193.441057	2223.599922	-1391.597975				-505.000000	200.000000	0.000000	1.448880	-1.429360	14.944259	-432.743038	958.706233	820.945008
698				900.000000	200.000000	0.000000	0.448400	0.653080	-1.564200	-103.383644	-72.736076	159.180389	299.053141	200.930919	0.000000	300.000000	200.000000	0.000000	7.446880	10.407320	2233.277894	2079.000654	2114.599926	-1391.597975				-505.000000	200.000000	0.000000	-0.181110	-0.536010	14.944259	-262.870428	792.196907	-176.726481
699				900.000000	200.000000	0.000000	0.403560	0.574260	-1.303500	-86.256715	-142.055595	178.430821	298.979442	200.978360	0.000000	300.000000	200.000000	0.000000	7.843640	10.834600	2232.209778	2183.904357	2278.099920	-1397.701475				-505.000000	200.000000	0.000000	2.173320	0.893350	8.651940	633.828773	-7.148269	0.673924
700				900.000000	200.000000	0.000000	0.448400	0.765680	-1.738000	-70.783121	-143.498021	171.333407	298.998769	200.987107	0.000000	300.000000	200.000000	0.000000	7.263760	10.254720	2231.752014	2202.977757	2234.499922	-1324.459476				-505.000000	200.000000	0.000000	1.448880	1.786700	9.438480	-1049.291724	963.931218	765.252951
701				900.000000	200.000000	0.000000	0.280250	0.664340	-1.260050	-74.461146	-111.688248	183.461665	299.057764	201.020874	0.000000	300.000000	200.000000	0.000000	7.599480	11.017720	2232.667542	2279.271359	2103.699926	-1434.322474				-505.000000	200.000000	0.000000	1.086660	0.714680	18.090419	44.692520	712.498443	0.591299
702				900.000000	200.000000	0.000000	0.291460	0.574260	-1.173150	-130.347505	-107.164722	154.450356	298.989346	200.956867	0.000000	300.000000	200.000000	0.000000	7.507920	11.109280	2232.514954	2136.220856	2256.299921	-1403.804975				-505.000000	200.000000	0.000000	-1.086660	-0.893350	16.517339	526.344788	712.928874	292.959637
703				900.000000	200.000000	0.000000	0.257830	0.743160	-1.346950	-115.531199	-80.288355	178.738874	299.043249	200.952400	0.000000	300.000000	200.000000	0.000000	7.233240	11.322920	2232.972718	2126.684155	2136.399925	-1379.390975				-505.000000	200.000000	0.000000	-0.362220	1.250690	17.303879	656.143571	1463.766630	236.192277
704				900.000000	200.000000	0.000000	0.381140	0.731900	-1.564200	-108.178897	-105.428098	164.142693	299.052655	200.978393	0.000000	300.000000	200.000000	0.000000	7.538440	11.170320	2232.133484	2183.904357	2114.599926	-1373.287475				-505.000000	200.000000	0.000000	3.259980	-0.893350	7.865400	-1095.771393	-204.725643	-177.340884
705				900.000000	200.000000	0.000000	0.302670	0.720640	-2.129050	-73.042996	-71.275574	164.213516	299.062069	200.965939	0.000000	300.000000	200.000000	0.000000	6.897520	10.865120	2231.294250	2155.294256	2092.799927	-1275.631477				-505.000000	200.000000	0.000000	1.448880	1.250690	10.225020	-502.582756	35.194740	-116.417203
706				900.000000	200.000000	0.000000	0.336300	0.506700	-1.607650	-89.353935	-88.343269	156.750731	298.945369	200.948356	0.000000	300.000000	200.000000	0.000000	7.263760	10.804080	2232.438660	2117.147455	2354.399918	-1373.287475				-505.000000	200.000000	0.000000	1.448880	1.072020	11.011560	1455.540877	697.298350	529.598325
707				900.000000	200.000000	0.000000	0.425980	0.472920	-1.477300	-114.733134	-117.487367	163.855387	299.067624	200.922536	0.000000	300.000000	200.000000	0.000000	7.568960	11.139800	2232.896424	2059.927254	2081.899927	-1300.045476				-505.000000	200.000000	0.000000	-0.724440	-2.322710	11.798100	207.844672	-232.500549	-119.634494
708				900.000000	200.000000	0.000000	0.493240	0.495440	-1.390400	-137.838914	-110.206011	158.987329	299.072093	201.008404	0.000000	300.000000	200.000000	0.000000	7.599480	11.292400	2231.904602	2250.661259	2070.999928	-1385.494475				-505.000000	200.000000	0.000000	1.448880	-0.536010	3.146160	662.713739	-355.797444	293.095909
709				900.000000	200.000000	0.000000	0.347510	0.675600	-1.390400	-122.378864	-164.996488	168.944495	299.076566	200.914807	0.000000	300.000000	200.000000	0.000000	7.630000	11.170320	2230.912780	2040.853853	2060.099928	-1403.804975				-505.000000	200.000000	0.000000	0.905550	-0.714680	11.011560	420.899646	862.745254	-0.750675
710				900.000000	200.000000	0.000000	0.392350	0.495440	-0.999350	-89.187423	-146.942796	159.091851	299.052655	200.892944	0.000000	300.000000	200.000000	0.000000	7.324800	11.139800	2232.133484	1993.170352	2114.599926	-1434.322474				-505.000000	200.000000	0.000000	2.354430	0.536010	11.798100	265.009817	-683.942977	646.505404
711				900.000000	200.000000	0.000000	0.347510	0.495440	-1.824900	-57.878451	-73.404944	161.547966	299.077229	200.922694	0.000000	300.000000	200.000000	0.000000	7.691040	10.743040	2232.514954	2059.927254	2060.099928	-1373.287475				-505.000000	200.000000	0.000000	2.173320	0.893350	11.798100	-408.263551	255.006040	646.859009
712				900.000000	200.000000	0.000000	0.403560	0.630560	-1.433850	-23.765370	-177.396159	168.844540	299.042365	200.978929	0.000000	300.000000	200.000000	0.000000	7.568960	11.261880	2230.912780	2183.904357	2136.399925	-1361.080475				-505.000000	200.000000	0.000000	0.905550	0.893350	5.505780	-640.398941	72.550195	-234.201049
713				900.000000	200.000000	0.000000	0.134520	0.608040	-1.607650	-85.180754	-135.759638	188.379602	299.008503	200.948681	0.000000	300.000000	200.000000	0.000000	7.263760	10.987200	2231.675720	2117.147455	2212.699923	-1379.390975				-505.000000	200.000000	0.000000	1.629990	-0.714680	11.798100	884.226577	1215.872987	469.144159
714				900.000000	200.000000	0.000000	0.358720	0.585520	-1.868350	-134.624576	-78.892134	185.716727	298.989277	200.897125	0.000000	300.000000	200.000000	0.000000	7.782600	11.078760	2232.362366	2002.707052	2256.299921	-1385.494475				-505.000000	200.000000	0.000000	1.267770	1.429360	19.663499	782.959664	-360.513434	-116.233156
715				900.000000	200.000000	0.000000	0.369930	0.731900	-1.173150	-79.630057	-145.857907	161.744646	298.930721	200.931269	0.000000	300.000000	200.000000	0.000000	7.416360	11.017720	2232.438660	2079.000654	2387.099916	-1397.701475				-505.000000	200.000000	0.000000	1.811100	-1.072020	9.438480	-527.376859	146.593243	-353.626827
716				900.000000	200.000000	0.000000	0.280250	0.574260	-1.868350	-110.965081	-100.990589	147.232989	299.037973	200.880157	0.000000	300.000000	200.000000	0.000000	7.599480	11.200840	2232.057190	1964.560251	2147.299925	-1391.597975				-505.000000	200.000000	0.000000	0.000000	0.714680	3.932700	-882.968113	1056.827926	470.631021
717				900.000000	200.000000	0.000000	0.336300	0.630560	-1.173150	-79.782708	-139.407053	166.504561	299.047479	201.025706	0.000000	300.000000	200.000000	0.000000	7.324800	11.322920	2231.446838	2288.808060	2125.499926	-1342.769976				-505.000000	200.000000	0.000000	0.905550	-2.144040	18.090419	-591.552634	-469.672657	702.822046
718				900.000000	200.000000	0.000000	0.313880	0.517960	-1.564200	-80.804174	-92.526392	180.881031	298.974243	200.935925	0.000000	300.000000	200.000000	0.000000	7.507920	11.292400	2231.523132	2088.537354	2288.999920	-1379.390975				-505.000000	200.000000	0.000000	-0.724440	-0.893350	14.157719	757.788023	30.400186	292.930659
719				900.000000	200.000000	0.000000	0.504450	0.574260	-1.694550	-114.805554	-135.714629	185.555279	299.052558	200.944310	0.000000	300.000000	200.000000	0.000000	7.263760	10.620960	2231.904602	2107.610755	2114.599926	-1477.046973				-505.000000	200.000000	0.000000	0.000000	-2.144040	8.651940	450.036305	1052.349368	-178.266990
720				900.000000	200.000000	0.000000	0.448400	0.619300	-1.346950	-120.631754	-93.201998	163.968293	299.037940	200.961369	0.000000	300.000000	200.000000	0.000000	7.721560	11.139800	2231.980896	2145.757556	2147.299925	-1416.011974				-505.000000	200.000000	0.000000	0.724440	-0.536010	14.157719	-842.013361	738.148506	-59.310727
721				900.000000	200.000000	0.000000	0.336300	0.720640	-1.607650	-88.584946	-123.805058	173.817316	299.022688	201.000439	0.000000	300.000000	200.000000	0.000000	7.263760	11.658640	2230.607604	2231.587858	2179.999924	-1348.873476				-505.000000	200.000000	0.000000	0.905550	-0.893350	17.303879	-515.936305	-601.496238	-0.920233
722				900.000000	200.000000	0.000000	0.369930	0.484180	-1.433850	-69.998601	-145.615456	161.514267	299.043216	200.965246	0.000000	300.000000	200.000000	0.000000	7.019600	11.506040	2232.896424	2155.294256	2136.399925	-1354.976975				-505.000000	200.000000	0.000000	2.354430	2.680050	18.090419	163.617058	105.505656	-173.877283
723				900.000000	200.000000	0.000000	0.291460	0.596780	-0.608300	-64.506463	-26.634514	164.109940	298.945477	200.884188	0.000000	300.000000	200.000000	0.000000	7.416360	11.109280	2232.667542	1974.096951	2354.399918	-1428.218974	-500.835662	173.877863	0.000000	-505.000000	200.000000	0.000000	1.086660	0.714680	20.450039	-534.198720	-85.160880	-58.152800
724				900.000000	200.000000	0.000000	0.470820	0.427880	-1.086250	-108.141693	-74.103825	202.321607	298.989173	201.004028	0.000000	300.000000	200.000000	0.000000	7.752080	10.987200	2232.133484	2241.124558	2256.299921	-1379.390975				-505.000000	200.000000	0.000000	1.086660	1.608030	14.157719	-596.461499	848.800583	412.647778
725				900.000000	200.000000	0.000000	0.403560	0.675600	-0.869000	-93.694982	-101.931920	188.163708	299.037907	200.944310	0.000000	300.000000	200.000000	0.000000	7.385840	11.109280	2231.904602	2107.610755	2147.299925	-1373.287475				-505.000000	200.000000	0.000000	1.267770	-0.178670	17.303879	453.836996	-93.134140	469.681810
726				900.000000	200.000000	0.000000	0.269040	0.630560	-1.564200	-60.085185	-90.679880	176.212883	299.067145	200.905916	0.000000	300.000000	200.000000	0.000000	7.233240	10.743040	2231.752014	2021.780453	2081.899927	-1373.287475				-505.000000	200.000000	0.000000	-0.543330	-0.178670	10.225020	-704.889331	1216.303419	587.314895
727				900.000000	200.000000	0.000000	0.190570	0.596780	-1.303500	-89.349872	3.496522	169.033782	299.033188	200.927060	0.000000	300.000000	200.000000	0.000000	7.721560	11.536560	2232.286072	2069.463954	2158.199924	-1361.080475				-505.000000	200.000000	0.000000	-0.724440	1.429360	7.865400	-260.328201	1096.931656	530.111306
728				900.000000	200.000000	0.000000	0.403560	0.608040	-1.390400	-117.119925	-106.512988	185.691217	298.931196	200.918045	0.000000	300.000000	200.000000	0.000000	7.721560	11.139800	2233.430482	2050.390553	2387.099916	-1379.390975				-505.000000	200.000000	0.000000	0.543330	-0.714680	15.730799	537.093187	1145.324641	234.254697
729				900.000000	200.000000	0.000000	0.369930	0.619300	-1.564200	-112.815765	-115.098411	183.326869	299.018036	200.987377	0.000000	300.000000	200.000000	0.000000	7.691040	11.231360	2231.141662	2202.977757	2190.899923	-1397.701475				-505.000000	200.000000	0.000000	2.897760	0.357340	11.011560	-556.576441	79.346597	58.851394
730				900.000000	200.000000	0.000000	0.358720	0.630560	-1.607650	-156.622924	-124.728314	202.626235	299.028239	200.995483	0.000000	300.000000	200.000000	0.000000	7.141680	10.956680	2232.133484	2222.051158	2169.099924	-1306.148976				-505.000000	200.000000	0.000000	0.543330	-1.429360	15.730799	30.583893	482.474604	-118.888126
731				900.000000	200.000000	0.000000	0.257830	0.799460	-1.303500	-81.003509	-120.856523	186.020214	299.033222	200.944117	0.000000	300.000000	200.000000	0.000000	7.660520	11.353440	2232.362366	2107.610755	2158.199924	-1409.908474				-505.000000	200.000000	0.000000	-1.267770	1.072020	18.876959	-1207.597934	854.218568	294.839262
732				900.000000	200.000000	0.000000	0.381140	0.540480	-1.260050	-147.910715	-115.842898	178.422633	299.009147	200.922441	0.000000	300.000000	200.000000	0.000000	7.691040	10.895640	2233.125306	2059.927254	2212.699923	-1416.011974				-505.000000	200.000000	0.000000	0.543330	-0.178670	7.865400	-705.078101	-305.481175	528.483864
733				900.000000	200.000000	0.000000	0.414770	0.563000	-1.129700	-114.684057	-76.821247	166.360435	299.067082	200.995721	0.000000	300.000000	200.000000	0.000000	7.263760	10.620960	2231.599426	2222.051158	2081.899927	-1440.425974				-505.000000	200.000000	0.000000	-0.543330	-1.250690	11.011560	272.649679	1215.556992	468.809351
734				900.000000	200.000000	0.000000	0.369930	0.686860	-1.129700	-81.439790	-90.172646	195.438000	299.008605	200.978494	0.000000	300.000000	200.000000	0.000000	7.660520	11.475520	2231.904602	2183.904357	2212.699923	-1367.183975				-505.000000	200.000000	0.000000	-0.543330	-0.714680	14.944259	-736.945757	283.834809	469.318024
735				900.000000	200.000000	0.000000	0.414770	0.653080	-1.607650	-75.284946	-127.036453	168.853870	299.013556	200.969881	0.000000	300.000000	200.000000	0.000000	7.355320	11.231360	2232.057190	2164.830956	2201.799923	-1330.562976	-472.588677	167.719091	0.000000	-505.000000	200.000000	0.000000	0.905550	-0.714680	22.809659	-736.316525	-739.291231	116.737522
736				900.000000	200.000000	0.000000	0.369930	0.776940	-1.651100	-70.229406	-64.357894	154.557553	299.003823	200.935669	0.000000	300.000000	200.000000	0.000000	7.660520	11.048240	2232.133484	2088.537354	2223.599922	-1373.287475				-505.000000	200.000000	0.000000	1.811100	-0.178670	16.517339	1727.750094	-257.834617	-0.314446
737				900.000000	200.000000	0.000000	0.392350	0.574260	-1.477300	-94.477832	-60.376814	178.442435	299.057667	200.909910	0.000000	300.000000	200.000000	0.000000	7.385840	10.834600	2232.438660	2031.317153	2103.699926	-1348.873476				-505.000000	200.000000	0.000000	2.535540	0.000000	7.078860	116.382311	-292.713362	-411.411534
738				900.000000	200.000000	0.000000	0.425980	0.686860	-1.346950	-69.603270	-137.872472	178.512312	299.091628	200.969948	0.000000	300.000000	200.000000	0.000000	7.233240	11.506040	2231.904602	2164.830956	2027.399929	-1354.976975				-505.000000	200.000000	0.000000	-0.181110	0.536010	12.584640	-893.087279	396.726165	0.523162
739				900.000000	200.000000	0.000000	0.246620	0.630560	-1.173150	-95.864829	-95.186271	154.549169	299.067337	200.956998	0.000000	300.000000	200.000000	0.000000	7.813120	11.231360	2232.209778	2136.220856	2081.899927	-1373.287475				-505.000000	200.000000	0.000000	-0.362220	0.357340	17.303879	-208.625050	933.486601	59.112192
740				900.000000	200.000000	0.000000	0.302670	0.608040	-1.738000	-133.562159	-66.573280	183.386079	299.013589	200.952759	0.000000	300.000000	200.000000	0.000000	7.507920	11.414480	2232.133484	2126.684155	2201.799923	-1416.011974				-505.000000	200.000000	0.000000	0.362220	0.714680	17.303879	855.341610	94.230695	294.369747
741				900.000000	200.000000	0.000000	0.246620	0.619300	-1.260050	-112.500665	-110.303364	149.719377	299.018775	200.922567	0.000000	300.000000	200.000000	0.000000	7.385840	10.956680	2232.820130	2059.927254	2190.899923	-1367.183975				-505.000000	200.000000	0.000000	1.629990	-1.608030	9.438480	19.269185	1615.822289	-236.632814
742				900.000000	200.000000	0.000000	0.212990	0.574260	-2.215950	-59.058302	-57.369794	188.266892	298.950359	200.956802	0.000000	300.000000	200.000000	0.000000	7.294280	11.322920	2232.667542	2136.220856	2343.499918	-1306.148976				-505.000000	200.000000	0.000000	0.724440	0.357340	7.078860	369.636958	-448.263722	117.769358
743				900.000000	200.000000	0.000000	0.459610	0.563000	-1.303500	-90.740932	-93.704034	188.000922	299.053011	201.007922	0.000000	300.000000	200.000000	0.000000	6.989080	10.407320	2232.972718	2250.661259	2114.599926	-1293.941977				-505.000000	200.000000	0.000000	1.992210	1.608030	7.865400	677.011136	-790.862921	-116.121554
744				900.000000	200.000000	0.000000	0.381140	0.596780	-1.433850	-101.546505	-90.351414	137.510770	299.038301	200.884127	0.000000	300.000000	200.000000	0.000000	7.507920	9.796920	2232.820130	1974.096951	2147.299925	-1391.597975				-505.000000	200.000000	0.000000	1.629990	1.072020	6.292320	644.451325	-104.602101	-645.298137
745				900.000000	200.000000	0.000000	0.336300	0.608040	-1.564200	-89.156270	-32.658008	171.302938	298.925949	200.922631	0.000000	300.000000	200.000000	0.000000	7.385840	10.865120	2232.667542	2059.927254	2397.999916	-1373.287475				-505.000000	200.000000	0.000000	1.267770	-0.893350	11.798100	989.231257	177.230860	57.794888
746				900.000000	200.000000	0.000000	0.392350	0.517960	-1.303500	-72.493028	-80.802328	185.619056	299.047414	200.936021	0.000000	300.000000	200.000000	0.000000	7.385840	11.536560	2231.294250	2088.537354	2125.499926	-1361.080475				-505.000000	200.000000	0.000000	0.724440	0.000000	18.090419	-693.448778	734.416374	-704.987139
747				900.000000	200.000000	0.000000	0.224200	0.495440	-2.172500	-38.135914	-128.795410	197.820616	299.081515	200.919019	0.000000	300.000000	200.000000	0.000000	7.507920	11.353440	2231.065368	2050.390553	2049.199928	-1385.494475				-505.000000	200.000000	0.000000	1.629990	-0.178670	15.730799	569.527152	814.430833	-528.996845
748				900.000000	200.000000	0.000000	0.381140	0.619300	-1.607650	-52.552825	-100.321720	159.218655	299.023723	200.875525	0.000000	300.000000	200.000000	0.000000	7.599480	11.414480	2232.972718	1955.023551	2179.999924	-1416.011974				-505.000000	200.000000	0.000000	2.173320	1.072020	8.651940	-1671.679943	-1200.278335	-175.388815
749				900.000000	200.000000	0.000000	0.369930	0.563000	-0.955900	-66.257637	-95.400250	159.177909	299.062422	200.965576	0.000000	300.000000	200.000000	0.000000	7.446880	11.231360	2232.133484	2155.294256	2092.799927	-1379.390975				-505.000000	200.000000	0.000000	-0.543330	-0.536010	13.371180	-494.628278	1213.317713	-352.929799
750				900.000000	200.000000	0.000000	0.313880	0.675600	-1.477300	-82.263591	-82.475269	161.750355	299.018741	201.016567	0.000000	300.000000	200.000000	0.000000	7.355320	11.139800	2232.743836	2269.734659	2190.899923	-1416.011974				-505.000000	200.000000	0.000000	-0.362220	-1.608030	2.359620	-1139.457142	-245.461363	-1.497043
751				900.000000	200.000000	0.000000	0.515660	0.653080	-1.260050	-82.965893	-156.844221	197.665269	299.018271	200.974321	0.000000	300.000000	200.000000	0.000000	7.080640	11.353440	2231.675720	2174.367657	2190.899923	-1397.701475				-505.000000	200.000000	0.000000	0.000000	0.536010	19.663499	-1587.416982	246.479354	117.996871
752				900.000000	200.000000	0.000000	0.414770	0.585520	-1.520750	-73.956509	-86.589511	176.020019	298.954848	200.927251	0.000000	300.000000	200.000000	0.000000	7.019600	9.857960	2231.828308	2069.463954	2332.599918	-1416.011974				-505.000000	200.000000	0.000000	0.181110	-0.536010	11.798100	895.037898	2098.964755	-0.523162
753				900.000000	200.000000	0.000000	0.369930	0.517960	-1.303500	-96.616209	-90.011012	166.365002	298.989415	200.909816	0.000000	300.000000	200.000000	0.000000	7.721560	10.620960	2232.667542	2031.317153	2256.299921	-1397.701475				-505.000000	200.000000	0.000000	0.905550	3.394730	6.292320	-720.609518	-723.616275	-114.339042
754				900.000000	200.000000	0.000000	0.336300	0.551740	-1.216600	-54.929818	-114.036795	204.985820	299.023222	200.952889	0.000000	300.000000	200.000000	0.000000	7.355320	11.200840	2231.828308	2126.684155	2179.999924	-1416.011974				-505.000000	200.000000	0.000000	1.448880	-0.714680	6.292320	767.970112	834.346916	-0.794142
755				900.000000	200.000000	0.000000	0.381140	0.461660	-1.216600	-90.803555	-95.619427	178.349330	299.071966	200.965807	0.000000	300.000000	200.000000	0.000000	7.324800	11.383960	2231.599426	2155.294256	2070.999928	-1397.701475				-505.000000	200.000000	0.000000	1.086660	-1.786700	5.505780	-223.488756	-733.828814	-1.782511
756				900.000000	200.000000	0.000000	0.347510	0.596780	-1.477300	-77.468338	-119.321942	161.642212	298.984603	200.931110	0.000000	300.000000	200.000000	0.000000	7.630000	9.735880	2232.820130	2079.000654	2267.199921	-1385.494475				-505.000000	200.000000	0.000000	3.259980	1.072020	18.090419	182.131165	1111.270887	-586.684438
757				900.000000	200.000000	0.000000	0.302670	0.563000	-1.651100	-119.244757	-81.852007	209.850453	299.008910	200.961106	0.000000	300.000000	200.000000	0.000000	7.416360	9.583280	2232.591248	2145.757556	2212.699923	-1434.322474				-505.000000	200.000000	0.000000	1.086660	-2.322710	14.157719	439.665446	981.370590	56.452914
758				900.000000	200.000000	0.000000	0.347510	0.596780	-1.390400	-109.542551	-48.479180	166.461532	299.032792	200.978728	0.000000	300.000000	200.000000	0.000000	7.202720	9.491720	2231.370544	2183.904357	2158.199924	-1470.943473				-505.000000	200.000000	0.000000	0.905550	0.357340	16.517339	138.760032	857.520269	470.219461
759				900.000000	200.000000	0.000000	0.336300	0.765680	-1.738000	-62.742060	-83.156073	171.449543	299.110828	200.983136	0.000000	300.000000	200.000000	0.000000	7.446880	9.949520	2231.065368	2193.441057	1983.799931	-1367.183975				-505.000000	200.000000	0.000000	-0.181110	1.429360	1.573080	202.432421	-388.243909	60.115050
760				900.000000	200.000000	0.000000	0.347510	0.630560	-1.260050	-83.893267	-129.655924	168.902608	299.018406	200.935733	0.000000	300.000000	200.000000	0.000000	7.721560	11.567080	2231.980896	2088.537354	2190.899923	-1354.976975				-505.000000	200.000000	0.000000	0.362220	-0.893350	16.517339	-631.815231	890.397165	57.867332
761				900.000000	200.000000	0.000000	0.369930	0.641820	-1.651100	-115.998950	-109.951624	195.396113	299.028040	200.940134	0.000000	300.000000	200.000000	0.000000	7.477400	9.766400	2231.675720	2098.074055	2169.099924	-1281.734977				-505.000000	200.000000	0.000000	0.905550	-0.893350	8.651940	62.451549	864.984533	116.567964
762				900.000000	200.000000	0.000000	0.526870	0.585520	-1.651100	-82.132612	-101.216503	159.036263	299.043085	200.926934	0.000000	300.000000	200.000000	0.000000	7.507920	9.796920	2232.591248	2069.463954	2136.399925	-1403.804975				-505.000000	200.000000	0.000000	-0.905550	0.536010	7.078860	496.264281	-1277.623084	235.557512
763				900.000000	200.000000	0.000000	0.470820	0.641820	-1.738000	-104.027387	-38.035908	173.604650	299.023156	201.012781	0.000000	300.000000	200.000000	0.000000	7.294280	11.078760	2231.675720	2260.197959	2179.999924	-1348.873476				-505.000000	200.000000	0.000000	1.629990	-0.178670	7.078860	1147.915006	690.071517	410.908734
764				900.000000	200.000000	0.000000	0.257830	0.551740	-1.086250	-95.000078	-80.530806	185.789834	298.998803	200.952889	0.000000	300.000000	200.000000	0.000000	7.172200	9.705360	2231.828308	2126.684155	2234.499922	-1428.218974				-505.000000	200.000000	0.000000	1.811100	0.000000	12.584640	580.086781	143.607537	-470.097677
765				900.000000	200.000000	0.000000	0.325090	0.630560	-1.260050	-91.934327	-113.534759	193.022436	298.965288	200.935189	0.000000	300.000000	200.000000	0.000000	7.477400	11.322920	2233.277894	2088.537354	2310.799919	-1373.287475	-522.808610	192.880849	0.000000	-505.000000	200.000000	0.000000	1.448880	-0.893350	23.596199	-167.984914	420.215512	-177.195996
766				900.000000	200.000000	0.000000	0.302670	0.540480	-1.781450	-164.533006	-86.796751	188.142568	299.043379	200.922378	0.000000	300.000000	200.000000	0.000000	7.782600	9.919000	2233.277894	2059.927254	2136.399925	-1367.183975	-538.308487	143.573575	0.000000	-505.000000	200.000000	0.000000	1.086660	-0.536010	25.169279	-1420.212445	838.350613	175.636690
767				900.000000	200.000000	0.000000	0.414770	0.551740	-1.346950	-123.413875	-107.015024	147.072683	299.052461	200.935861	0.000000	300.000000	200.000000	0.000000	7.721560	11.170320	2231.675720	2088.537354	2114.599926	-1385.494475				-505.000000	200.000000	0.000000	2.535540	-0.178670	2.359620	-242.254556	-1083.654847	-59.116500
768				900.000000	200.000000	0.000000	0.291460	0.529220	-1.651100	-92.492106	-66.192469	192.963030	298.988931	200.995721	0.000000	300.000000	200.000000	0.000000	7.660520	11.231360	2231.599426	2222.051158	2256.299921	-1324.459476				-505.000000	200.000000	0.000000	1.811100	-2.144040	18.090419	-823.184638	1066.372603	-648.364667
769				900.000000	200.000000	0.000000	0.302670	0.529220	-1.868350	-108.799298	-41.122205	192.951417	298.998871	200.940005	0.000000	300.000000	200.000000	0.000000	7.477400	11.506040	2231.980896	2098.074055	2234.499922	-1397.701475				-505.000000	200.000000	0.000000	-0.362220	-1.072020	8.651940	-1338.151796	676.557277	527.708519
770				900.000000	200.000000	0.000000	0.526870	0.630560	-1.955250	-104.716145	-111.065583	149.439510	299.018540	200.914244	0.000000	300.000000	200.000000	0.000000	7.233240	9.980040	2232.286072	2040.853853	2190.899923	-1312.252476				-505.000000	200.000000	0.000000	1.086660	0.000000	8.651940	-462.571852	-73.964484	117.401265
771				900.000000	200.000000	0.000000	0.403560	0.551740	-1.781450	-115.822956	-101.083342	195.277498	299.057474	200.969915	0.000000	300.000000	200.000000	0.000000	7.599480	10.041080	2231.980896	2164.830956	2103.699926	-1354.976975				-505.000000	200.000000	0.000000	-0.362220	-1.429360	9.438480	-1359.711516	410.670836	-1.327485
772				900.000000	200.000000	0.000000	0.369930	0.630560	-1.520750	-72.101761	-140.468669	168.879380	299.038334	200.926807	0.000000	300.000000	200.000000	0.000000	7.416360	10.041080	2232.896424	2069.463954	2147.299925	-1385.494475				-505.000000	200.000000	0.000000	2.173320	-0.893350	19.663499	-863.195542	1175.531827	645.163431
773				900.000000	200.000000	0.000000	0.392350	0.675600	-1.955250	-86.779277	-75.130230	183.356001	299.033188	201.021048	0.000000	300.000000	200.000000	0.000000	7.324800	9.949520	2232.286072	2279.271359	2158.199924	-1373.287475				-505.000000	200.000000	0.000000	0.905550	-0.893350	14.944259	62.954934	-68.976930	704.008951
774				900.000000	200.000000	0.000000	0.280250	0.427880	-1.433850	-164.789230	-50.734974	166.374136	298.950359	200.901273	0.000000	300.000000	200.000000	0.000000	7.843640	9.491720	2232.667542	2012.243752	2343.499918	-1385.494475				-505.000000	200.000000	0.000000	0.362220	-0.536010	13.371180	-494.628278	2351.652952	234.438744
775				900.000000	200.000000	0.000000	0.313880	0.574260	-1.390400	-74.285153	-87.622056	144.788488	298.979198	200.961501	0.000000	300.000000	200.000000	0.000000	7.233240	11.231360	2231.675720	2145.757556	2278.099920	-1348.873476				-505.000000	200.000000	0.000000	-0.724440	-1.072020	12.584640	-179.677161	31.893039	351.505200
776				900.000000	200.000000	0.000000	0.302670	0.630560	-1.173150	-91.844299	-97.494410	180.997362	299.042954	201.003959	0.000000	300.000000	200.000000	0.000000	7.080640	9.766400	2232.286072	2241.124558	2136.399925	-1440.425974				-505.000000	200.000000	0.000000	1.629990	-0.178670	16.517339	-125.305936	1078.824422	-235.276352
777				900.000000	200.000000	0.000000	0.257830	0.664340	-1.564200	-78.796776	-125.680042	161.797951	299.028339	200.909941	0.000000	300.000000	200.000000	0.000000	7.355320	9.949520	2232.362366	2031.317153	2169.099924	-1391.597975				-505.000000	200.000000	0.000000	3.259980	-1.786700	13.371180	240.404484	585.469416	-178.188673
778				900.000000	200.000000	0.000000	0.235410	0.675600	-1.216600	-69.931915	-54.156475	176.289611	299.042758	200.999892	0.000000	300.000000	200.000000	0.000000	7.141680	10.071600	2231.828308	2231.587858	2136.399925	-1403.804975				-505.000000	200.000000	0.000000	1.629990	1.429360	7.078860	434.504888	-1033.338578	-57.518035
779				900.000000	200.000000	0.000000	0.369930	0.608040	-1.477300	-129.271544	-145.575047	171.268097	299.038269	200.956769	0.000000	300.000000	200.000000	0.000000	7.813120	9.400160	2232.743836	2136.220856	2147.299925	-1354.976975				-505.000000	200.000000	0.000000	0.724440	-1.072020	6.292320	-180.180546	1143.322793	-59.819401
780				900.000000	200.000000	0.000000	0.369930	0.506700	-1.260050	-24.665338	-84.985450	122.980649	299.052590	200.987006	0.000000	300.000000	200.000000	0.000000	6.958560	10.193680	2231.980896	2202.977757	2114.599926	-1373.287475				-505.000000	200.000000	0.000000	1.629990	-1.608030	10.225020	-675.563903	289.375789	292.064074
781				900.000000	200.000000	0.000000	0.325090	0.608040	-1.781450	-105.463462	-52.258217	159.266251	299.062550	200.939813	0.000000	300.000000	200.000000	0.000000	7.233240	10.498880	2232.438660	2098.074055	2092.799927	-1391.597975				-505.000000	200.000000	0.000000	3.441090	-1.429360	9.438480	145.896509	180.532561	-471.584539
782				900.000000	200.000000	0.000000	0.347510	0.653080	-1.216600	-50.756637	-89.168573	144.826950	299.023690	200.901181	0.000000	300.000000	200.000000	0.000000	7.477400	9.644320	2232.896424	2012.243752	2179.999924	-1312.252476				-505.000000	200.000000	0.000000	0.181110	0.536010	6.292320	612.017360	1176.199689	235.470579
783				900.000000	200.000000	0.000000	0.325090	0.630560	-1.303500	-51.774039	-67.900621	161.696854	299.067815	200.943697	0.000000	300.000000	200.000000	0.000000	7.721560	9.674840	2233.354188	2107.610755	2081.899927	-1428.218974				-505.000000	200.000000	0.000000	1.629990	0.357340	15.730799	138.697109	-511.269240	117.696914
784				900.000000	200.000000	0.000000	0.414770	0.698120	-1.477300	-97.418338	-106.893799	180.944057	298.998700	200.974354	0.000000	300.000000	200.000000	0.000000	7.172200	9.919000	2231.599426	2174.367657	2234.499922	-1397.701475				-505.000000	200.000000	0.000000	2.716650	-1.965370	16.517339	1040.556868	-47.489430	-413.291159
785				900.000000	200.000000	0.000000	0.325090	0.630560	-1.651100	-64.195743	-108.105112	202.661076	299.013455	200.944343	0.000000	300.000000	200.000000	0.000000	7.385840	10.071600	2231.828308	2107.610755	2201.799923	-1397.701475				-505.000000	200.000000	0.000000	0.905550	0.357340	14.944259	-440.445824	-201.546937	176.498968
786				900.000000	200.000000	0.000000	0.437190	0.743160	-1.651100	-115.846299	-92.457511	180.962718	298.960514	200.849697	0.000000	300.000000	200.000000	0.000000	7.660520	9.796920	2233.506776	1897.803349	2321.699919	-1403.804975				-505.000000	200.000000	0.000000	2.173320	-2.858720	17.303879	-287.412838	1442.911121	467.065998
787				900.000000	200.000000	0.000000	0.336300	0.506700	-1.477300	-113.342074	-149.256134	188.076312	298.950144	201.025355	0.000000	300.000000	200.000000	0.000000	7.568960	10.193680	2232.209778	2288.808060	2343.499918	-1391.597975				-505.000000	200.000000	0.000000	0.000000	-0.893350	14.944259	-516.125075	913.807949	-59.591888
788				900.000000	200.000000	0.000000	0.381140	0.619300	-1.868350	-76.946092	-89.947329	195.363556	299.067241	201.004097	0.000000	300.000000	200.000000	0.000000	7.782600	10.498880	2231.980896	2241.124558	2081.899927	-1336.666476	-452.452892	167.331610	0.000000	-505.000000	200.000000	0.000000	3.622200	-1.072020	19.663499	-642.374859	-1033.260014	57.436976
789				900.000000	200.000000	0.000000	0.313880	0.686860	-1.520750	-101.947569	-82.434860	183.447768	299.037940	200.978460	0.000000	300.000000	200.000000	0.000000	7.446880	9.857960	2231.980896	2183.904357	2147.299925	-1440.425974				-505.000000	200.000000	0.000000	-0.543330	-1.965370	19.663499	-812.247470	279.356250	115.666528
790				900.000000	200.000000	0.000000	0.381140	0.709380	-1.607650	-101.110224	-105.387690	156.892769	299.023389	200.965543	0.000000	300.000000	200.000000	0.000000	7.568960	9.827440	2232.209778	2155.294256	2179.999924	-1464.839973				-505.000000	200.000000	0.000000	-0.362220	0.536010	11.798100	149.193815	275.861549	646.722736
791				900.000000	200.000000	0.000000	0.403560	0.517960	-1.564200	-68.742583	-116.483294	159.101181	299.052817	200.935509	0.000000	300.000000	200.000000	0.000000	7.813120	10.163160	2232.514954	2088.537354	2114.599926	-1324.459476				-505.000000	200.000000	0.000000	3.259980	-1.786700	15.730799	-1496.646775	-742.469936	-295.676870
792				900.000000	200.000000	0.000000	0.437190	0.698120	-1.086250	-72.890029	-113.246701	188.149811	299.096728	200.918453	0.000000	300.000000	200.000000	0.000000	7.385840	9.796920	2232.438660	2050.390553	2016.499929	-1416.011974				-505.000000	200.000000	0.000000	0.000000	-0.178670	15.730799	916.975157	515.351501	234.806837
793				900.000000	200.000000	0.000000	0.448400	0.608040	-0.999350	-80.530025	-113.789146	192.873743	299.116258	200.939813	0.000000	300.000000	200.000000	0.000000	7.568960	9.888480	2232.438660	2098.074055	1972.899931	-1361.080475				-505.000000	200.000000	0.000000	0.905550	-0.714680	7.865400	1115.543964	-194.829099	527.946213
794				900.000000	200.000000	0.000000	0.257830	0.551740	-1.260050	-95.180135	-70.237232	178.560854	298.984394	200.897125	0.000000	300.000000	200.000000	0.000000	7.446880	10.468360	2232.362366	2002.707052	2267.199921	-1373.287475				-505.000000	200.000000	0.000000	1.629990	0.000000	10.225020	116.634003	289.375789	117.357798
795				900.000000	200.000000	0.000000	0.369930	0.574260	-1.433850	-78.350697	-74.691876	166.417361	298.999419	200.926680	0.000000	300.000000	200.000000	0.000000	7.782600	9.857960	2233.201600	2069.463954	2234.499922	-1330.562976				-505.000000	200.000000	0.000000	-1.086660	-1.429360	10.225020	-201.488573	453.760271	-118.757727
796				900.000000	200.000000	0.000000	0.470820	0.709380	-0.912450	-80.287346	-140.123068	161.619181	299.037940	200.957096	0.000000	300.000000	200.000000	0.000000	7.294280	10.682000	2231.980896	2136.220856	2147.299925	-1336.666476				-505.000000	200.000000	0.000000	0.724440	-1.250690	9.438480	-1812.164202	212.347036	-59.988959
797				900.000000	200.000000	0.000000	0.369930	0.641820	-1.694550	-91.920782	-109.911215	164.070532	299.062582	200.935509	0.000000	300.000000	200.000000	0.000000	7.233240	9.949520	2232.514954	2088.537354	2092.799927	-1330.562976				-505.000000	200.000000	0.000000	-1.448880	-0.714680	14.944259	-736.945757	603.769651	293.158172
798				900.000000	200.000000	0.000000	0.280250	0.731900	-1.694550	-56.047046	-65.690433	183.524496	299.072822	200.926490	0.000000	300.000000	200.000000	0.000000	7.630000	9.796920	2233.659364	2069.463954	2070.999928	-1403.804975				-505.000000	200.000000	0.000000	1.992210	-0.178670	11.011560	-704.826408	531.851446	-0.328935
799				900.000000	200.000000	0.000000	0.538080	0.596780	-1.651100	-97.751046	-111.810071	163.854441	298.965076	200.990906	0.000000	300.000000	200.000000	0.000000	7.599480	10.468360	2232.820130	2212.514458	2310.799919	-1361.080475				-505.000000	200.000000	0.000000	0.724440	0.357340	14.157719	601.835270	207.868477	528.978048
800				900.000000	200.000000	0.000000	0.403560	0.698120	-1.260050	-73.070086	-66.106454	183.365331	299.062261	200.970014	0.000000	300.000000	200.000000	0.000000	7.782600	10.315760	2231.752014	2164.830956	2092.799927	-1336.666476	-560.283808	215.785361	0.000000	-505.000000	200.000000	0.000000	2.173320	-2.144040	21.236579	335.227074	1174.038974	56.535539
801				900.000000	200.000000	0.000000	0.425980	0.585520	-1.433850	-130.153903	-77.000016	178.418066	299.096573	200.974154	0.000000	300.000000	200.000000	0.000000	6.683880	10.254720	2232.057190	2174.367657	2016.499929	-1373.287475				-505.000000	200.000000	0.000000	1.448880	0.714680	6.292320	-303.699334	436.636894	294.282814
802				900.000000	200.000000	0.000000	0.414770	0.517960	-1.607650	-108.992900	-152.366303	127.763986	299.057925	200.909661	0.000000	300.000000	200.000000	0.000000	7.111160	10.743040	2233.049012	2031.317153	2103.699926	-1354.976975	-536.861809	229.384404	0.000000	-505.000000	200.000000	0.000000	1.629990	0.714680	21.236579	624.024222	676.635841	-175.684464
803				900.000000	200.000000	0.000000	0.291460	0.551740	-1.477300	-115.507857	4.569476	166.477713	299.018741	200.909785	0.000000	300.000000	200.000000	0.000000	7.385840	10.407320	2232.743836	2031.317153	2190.899923	-1342.769976				-505.000000	200.000000	0.000000	1.629990	0.357340	14.157719	1875.811291	1213.633708	-410.999974
804				900.000000	200.000000	0.000000	0.347510	0.551740	-1.564200	-139.721067	-124.307095	190.516246	299.028272	200.914275	0.000000	300.000000	200.000000	0.000000	7.721560	10.590440	2232.209778	2040.853853	2169.099924	-1373.287475				-505.000000	200.000000	0.000000	0.543330	-0.357340	8.651940	210.701516	-41.087587	1174.499391
805				900.000000	200.000000	0.000000	0.392350	0.416620	-1.651100	-101.149504	-126.072789	204.802091	299.047446	200.974454	0.000000	300.000000	200.000000	0.000000	6.958560	10.773560	2231.370544	2174.367657	2125.499926	-1293.941977				-505.000000	200.000000	0.000000	1.811100	-1.250690	12.584640	272.775525	1204.167596	-706.260977
806				900.000000	200.000000	0.000000	0.425980	0.472920	-1.868350	-78.953490	-132.321600	192.771308	299.052655	200.995483	0.000000	300.000000	200.000000	0.000000	7.599480	10.437840	2232.133484	2222.051158	2114.599926	-1342.769976				-505.000000	200.000000	0.000000	1.267770	-0.178670	8.651940	-357.567172	47.646558	-235.247374
807				900.000000	200.000000	0.000000	0.392350	0.585520	-1.520750	-114.161811	-131.259984	159.175626	299.013994	200.995075	0.000000	300.000000	200.000000	0.000000	7.691040	10.224200	2233.049012	2222.051158	2201.799923	-1373.287475				-505.000000	200.000000	0.000000	0.181110	-0.714680	11.798100	-505.565446	-552.435391	-294.413213
808				900.000000	200.000000	0.000000	0.470820	0.596780	-1.216600	-129.465145	-134.774239	154.285482	298.969922	200.999482	0.000000	300.000000	200.000000	0.000000	7.416360	10.376800	2232.743836	2231.587858	2299.899920	-1416.011974				-505.000000	200.000000	0.000000	0.543330	0.714680	7.078860	275.443599	358.115288	-116.853432
809				900.000000	200.000000	0.000000	0.403560	0.551740	-1.390400	-119.438359	-96.381048	154.313276	299.042791	200.931492	0.000000	300.000000	200.000000	0.000000	7.385840	11.078760	2231.904602	2079.000654	2136.399925	-1379.390975				-505.000000	200.000000	0.000000	2.535540	-0.893350	10.225020	62.577395	-560.839082	468.902157
810				900.000000	200.000000	0.000000	0.336300	0.765680	-1.738000	-70.783121	-143.947713	173.859203	299.106493	200.973988	0.000000	300.000000	200.000000	0.000000	7.416360	10.956680	2232.438660	2174.367657	1994.699930	-1336.666476				-505.000000	200.000000	0.000000	1.086660	0.357340	14.157719	22.755261	716.230575	763.925465
811				900.000000	200.000000	0.000000	0.448400	0.675600	-1.173150	-53.804780	-88.297662	192.936574	298.984429	200.918453	0.000000	300.000000	200.000000	0.000000	7.446880	10.865120	2232.438660	2050.390553	2267.199921	-1452.632974				-505.000000	200.000000	0.000000	0.905550	0.893350	3.932700	401.819230	-456.236982	411.984036
812				900.000000	200.000000	0.000000	0.437190	0.540480	-1.651100	-71.925768	-173.513030	171.135585	298.918368	200.929220	0.000000	300.000000	200.000000	0.000000	7.599480	10.224200	2227.098080	2069.463954	2408.899916	-1428.218974				-505.000000	200.000000	0.000000	2.173320	-1.608030	10.225020	-559.747901	654.208915	-1.699886
813				900.000000	200.000000	0.000000	0.425980	0.551740	-1.173150	-139.315939	-72.176497	168.748010	299.028272	201.033900	0.000000	300.000000	200.000000	0.000000	7.416360	10.163160	2232.209778	2307.881460	2169.099924	-1336.666476				-505.000000	200.000000	0.000000	2.535540	-1.072020	7.865400	862.289317	-558.599803	527.476698
814				900.000000	200.000000	0.000000	0.336300	0.675600	-0.999350	-89.809495	-73.711078	161.727128	299.052623	200.978427	0.000000	300.000000	200.000000	0.000000	7.477400	10.468360	2232.057190	2183.904357	2114.599926	-1354.976975				-505.000000	200.000000	0.000000	1.811100	-0.536010	16.517339	663.783434	139.875405	-118.141759
815				900.000000	200.000000	0.000000	0.313880	0.686860	-1.955250	-78.274530	-132.690475	195.496068	299.028206	200.875884	0.000000	300.000000	200.000000	0.000000	7.568960	10.590440	2232.057190	1955.023551	2169.099924	-1397.701475	-480.649012	223.704880	0.000000	-505.000000	200.000000	0.000000	0.362220	-0.357340	23.596199	559.345062	-574.590753	-294.088587
816				900.000000	200.000000	0.000000	0.414770	0.585520	-1.173150	-73.596395	-97.044718	197.706960	299.003959	200.897094	0.000000	300.000000	200.000000	0.000000	7.324800	10.315760	2232.438660	2002.707052	2223.599922	-1391.597975				-505.000000	200.000000	0.000000	-1.811100	-0.536010	1.573080	1357.483904	373.236817	-0.363786
817				900.000000	200.000000	0.000000	0.336300	0.630560	-1.303500	-75.897221	-88.626128	161.685241	299.062582	200.965411	0.000000	300.000000	200.000000	0.000000	7.172200	10.651480	2232.514954	2155.294256	2092.799927	-1306.148976				-505.000000	200.000000	0.000000	1.448880	-0.357340	19.663499	1369.742459	821.657667	-117.943223
818				900.000000	200.000000	0.000000	0.313880	0.675600	-1.694550	-54.344950	-67.075316	205.124237	299.087056	200.965345	0.000000	300.000000	200.000000	0.000000	7.111160	10.529400	2232.667542	2155.294256	2038.299929	-1409.908474				-505.000000	200.000000	0.000000	-0.362220	0.178670	14.157719	-451.320068	538.762284	-117.289662
819				900.000000	200.000000	0.000000	0.201780	0.619300	-1.303500	-72.340377	-47.624805	171.452772	299.052688	200.974088	0.000000	300.000000	200.000000	0.000000	7.599480	10.712520	2232.209778	2174.367657	2114.599926	-1416.011974				-505.000000	200.000000	0.000000	1.448880	0.893350	10.225020	749.770621	432.904762	0.731879
820				900.000000	200.000000	0.000000	0.246620	0.630560	-1.303500	-140.225704	-79.867136	161.778149	298.954812	200.893097	0.000000	300.000000	200.000000	0.000000	7.355320	10.376800	2231.752014	1993.170352	2332.599918	-1422.115474				-505.000000	200.000000	0.000000	1.267770	-0.178670	17.303879	-125.243013	1232.565933	-411.479670
821				900.000000	200.000000	0.000000	0.369930	0.641820	-1.433850	-95.671227	-115.219636	156.841552	299.028106	200.965708	0.000000	300.000000	200.000000	0.000000	7.721560	10.498880	2231.828308	2155.294256	2169.099924	-1342.769976				-505.000000	200.000000	0.000000	0.905550	-0.893350	11.011560	641.720328	-330.384812	-177.152529
822				900.000000	200.000000	0.000000	0.425980	0.664340	-1.390400	-66.555128	-127.700123	183.310689	299.003653	201.004200	0.000000	300.000000	200.000000	0.000000	7.172200	10.529400	2231.752014	2241.124558	2223.599922	-1422.115474				-505.000000	200.000000	0.000000	1.811100	0.536010	8.651940	-545.953889	-913.220389	-352.100806
823				900.000000	200.000000	0.000000	0.313880	0.596780	-1.173150	-149.522782	-92.890068	168.906033	298.998940	200.982666	0.000000	300.000000	200.000000	0.000000	7.568960	10.468360	2232.133484	2193.441057	2234.499922	-1470.943473				-505.000000	200.000000	0.000000	3.441090	0.357340	14.944259	-324.629822	1633.577656	646.248914
824				900.000000	200.000000	0.000000	0.448400	0.608040	-0.955900	-156.875085	-68.235825	207.331703	299.018573	200.952661	0.000000	300.000000	200.000000	0.000000	7.691040	10.620960	2232.362366	2126.684155	2190.899923	-1458.736474				-505.000000	200.000000	0.000000	-1.267770	0.357340	14.157719	717.651272	-69.292925	294.161031
825				900.000000	200.000000	0.000000	0.358720	0.529220	-1.564200	-132.607380	-99.438873	180.845048	299.033453	200.913994	0.000000	300.000000	200.000000	0.000000	7.660520	10.468360	2232.896424	2040.853853	2158.199924	-1361.080475				-505.000000	200.000000	0.000000	2.354430	0.893350	9.438480	-524.268323	643.996376	-234.316960
826				900.000000	200.000000	0.000000	0.291460	0.698120	-1.086250	-88.972150	-81.915690	185.891127	299.026009	201.023462	0.000000	300.000000	200.000000	0.000000	7.233240	10.437840	2227.021786	2279.271359	2169.099924	-1312.252476				-505.000000	200.000000	0.000000	2.535540	-2.144040	11.011560	102.777069	-296.445494	-178.469833
827				900.000000	200.000000	0.000000	0.235410	0.608040	-1.173150	-128.956444	-69.394794	166.588139	299.001981	201.018726	0.000000	300.000000	200.000000	0.000000	7.263760	10.346280	2228.013608	2269.734659	2223.599922	-1342.769976				-505.000000	200.000000	0.000000	2.173320	0.714680	7.865400	159.690520	1451.868238	176.736662
828				900.000000	200.000000	0.000000	0.347510	0.540480	-1.129700	-115.611430	-79.117450	176.047813	299.033783	200.956377	0.000000	300.000000	200.000000	0.000000	7.446880	10.529400	2233.659364	2136.220856	2158.199924	-1367.183975				-505.000000	200.000000	0.000000	-1.811100	-1.608030	14.157719	-211.985279	626.434008	174.851163
829				900.000000	200.000000	0.000000	0.358720	0.619300	-1.607650	-92.758128	-74.068615	176.109502	299.047967	200.952563	0.000000	300.000000	200.000000	0.000000	7.599480	10.498880	2232.591248	2126.684155	2125.499926	-1306.148976				-505.000000	200.000000	0.000000	-0.543330	-2.144040	11.798100	334.471996	-508.599529	-589.432214
830				900.000000	200.000000	0.000000	0.381140	0.608040	-1.216600	-84.775626	-141.213156	171.256483	299.150523	200.935445	0.000000	300.000000	200.000000	0.000000	7.385840	10.651480	2232.667542	2088.537354	1896.599934	-1385.494475	-556.447918	201.514004	0.000000	-505.000000	200.000000	0.000000	-0.181110	-1.429360	20.450039	30.961432	1052.111937	644.843111
831				900.000000	200.000000	0.000000	0.179360	0.529220	-1.129700	-104.013526	-112.720793	168.982565	299.028505	200.978126	0.000000	300.000000	200.000000	0.000000	7.721560	10.651480	2232.743836	2183.904357	2169.099924	-1342.769976				-505.000000	200.000000	0.000000	0.362220	-0.357340	15.730799	95.451823	2481.983680	293.352400
832				900.000000	200.000000	0.000000	0.414770	0.664340	-1.738000	-66.915242	-86.387468	212.238223	299.023790	200.935253	0.000000	300.000000	200.000000	0.000000	7.874160	10.926160	2233.125306	2088.537354	2179.999924	-1391.597975				-505.000000	200.000000	0.000000	0.905550	-1.965370	14.157719	-349.423924	992.329555	-178.169876
833				900.000000	200.000000	0.000000	0.369930	0.529220	-0.999350	-172.227498	-105.491781	163.965814	299.077387	200.973788	0.000000	300.000000	200.000000	0.000000	7.782600	10.437840	2232.896424	2174.367657	2060.099928	-1428.218974				-505.000000	200.000000	0.000000	0.362220	-1.608030	11.798100	135.273957	1557.725760	350.909594
834				900.000000	200.000000	0.000000	0.313880	0.563000	-1.694550	-71.043409	-62.009347	152.006997	298.999145	200.973921	0.000000	300.000000	200.000000	0.000000	7.660520	10.926160	2232.591248	2174.367657	2234.499922	-1330.562976				-505.000000	200.000000	0.000000	2.173320	1.072020	17.303879	297.884244	-413.068982	-57.900617
835				900.000000	200.000000	0.000000	0.381140	0.506700	-1.520750	-81.222846	-115.600447	166.342917	299.037940	201.021188	0.000000	300.000000	200.000000	0.000000	7.446880	10.926160	2231.980896	2279.271359	2147.299925	-1379.390975	-505.122779	153.563747	0.000000	-505.000000	200.000000	0.000000	-0.362220	-2.322710	20.450039	-949.623191	2.510844	-2.175274
836				900.000000	200.000000	0.000000	0.425980	0.427880	-1.694550	-80.628181	-97.021444	134.897579	299.004538	200.956345	0.000000	300.000000	200.000000	0.000000	7.233240	10.834600	2233.735658	2136.220856	2223.599922	-1367.183975				-505.000000	200.000000	0.000000	3.622200	1.786700	0.000000	455.561222	311.100720	236.382197
837				900.000000	200.000000	0.000000	0.302670	0.596780	-1.651100	-45.484153	-91.983947	185.785267	298.999760	200.994667	0.000000	300.000000	200.000000	0.000000	7.538440	10.132640	2233.964540	2222.051158	2234.499922	-1391.597975				-505.000000	200.000000	0.000000	1.992210	0.714680	8.651940	-419.326566	-393.899326	-293.201639
838				900.000000	200.000000	0.000000	0.336300	0.517960	-1.564200	-100.906825	-83.317707	188.086784	299.071744	200.940391	0.000000	300.000000	200.000000	0.000000	7.446880	10.376800	2231.065368	2098.074055	2070.999928	-1336.666476				-505.000000	200.000000	0.000000	2.897760	-1.608030	14.944259	135.525650	871.034509	174.474455
839				900.000000	200.000000	0.000000	0.302670	0.574260	-1.042800	-102.068751	-122.945486	161.667722	299.038104	200.956933	0.000000	300.000000	200.000000	0.000000	7.172200	10.590440	2232.362366	2136.220856	2147.299925	-1379.390975				-505.000000	200.000000	0.000000	0.543330	0.178670	12.584640	822.530106	1015.740339	176.358387
840				900.000000	200.000000	0.000000	0.347510	0.551740	-1.955250	-55.695060	-88.481629	183.287266	299.047805	200.918547	0.000000	300.000000	200.000000	0.000000	7.568960	10.254720	2232.209778	2050.390553	2125.499926	-1361.080475				-505.000000	200.000000	0.000000	0.905550	-1.072020	6.292320	167.267459	602.083798	-59.833890
841				900.000000	200.000000	0.000000	0.403560	0.495440	-1.173150	-161.737024	-86.451151	132.573977	298.999042	200.918485	0.000000	300.000000	200.000000	0.000000	7.385840	10.651480	2232.362366	2050.390553	2234.499922	-1416.011974				-505.000000	200.000000	0.000000	0.724440	-0.357340	7.078860	-136.872336	479.726330	58.347028
842				900.000000	200.000000	0.000000	0.392350	0.608040	-1.086250	-120.825356	-126.598100	173.654530	299.052623	200.910065	0.000000	300.000000	200.000000	0.000000	7.477400	10.559920	2232.057190	2031.317153	2114.599926	-1318.355976				-505.000000	200.000000	0.000000	0.362220	2.322710	10.225020	1067.893198	-296.761489	530.872162
843				900.000000	200.000000	0.000000	0.302670	0.517960	-1.824900	-56.951078	-127.284102	195.350605	299.072569	200.982263	0.000000	300.000000	200.000000	0.000000	7.263760	10.376800	2233.049012	2193.441057	2070.999928	-1428.218974				-505.000000	200.000000	0.000000	-1.086660	0.178670	9.438480	-220.065604	-473.483354	-117.231707
844				900.000000	200.000000	0.000000	0.336300	0.641820	-1.520750	-95.761256	-88.424086	224.346875	298.969641	201.008300	0.000000	300.000000	200.000000	0.000000	7.568960	10.712520	2232.133484	2250.661259	2299.899920	-1409.908474				-505.000000	200.000000	0.000000	2.173320	-0.536010	11.011560	1126.606979	1051.172510	-294.403032
845				900.000000	200.000000	0.000000	0.381140	0.630560	-1.042800	-63.565545	-50.187331	152.000146	298.989415	200.931173	0.000000	300.000000	200.000000	0.000000	7.691040	10.346280	2232.667542	2079.000654	2256.299921	-1354.976975				-505.000000	200.000000	0.000000	0.000000	-1.250690	7.865400	-306.682023	257.675750	586.254082
846				900.000000	200.000000	0.000000	0.448400	0.698120	-1.086250	-84.951619	-98.510419	171.270576	299.013218	200.974487	0.000000	300.000000	200.000000	0.000000	7.233240	10.620960	2231.294250	2174.367657	2201.799923	-1373.287475				-505.000000	200.000000	0.000000	0.724440	0.357340	7.865400	-93.564127	1804.679976	294.001654
847				900.000000	200.000000	0.000000	0.392350	0.585520	-1.260050	-109.871195	-80.842736	195.320527	299.003414	200.970246	0.000000	300.000000	200.000000	0.000000	7.446880	10.559920	2231.217956	2164.830956	2223.599922	-1397.701475				-505.000000	200.000000	0.000000	1.811100	-1.786700	15.730799	-222.670754	-654.798213	468.112323
848				900.000000	200.000000	0.000000	0.269040	0.574260	-1.868350	-62.718718	-120.792841	166.521883	299.038170	200.944052	0.000000	300.000000	200.000000	0.000000	7.324800	10.346280	2232.514954	2107.610755	2147.299925	-1385.494475				-505.000000	200.000000	0.000000	2.716650	-1.250690	14.157719	620.349377	219.889864	468.548552
849				900.000000	200.000000	0.000000	0.336300	0.630560	-0.955900	-91.619228	-144.675066	168.914221	298.955098	200.918485	0.000000	300.000000	200.000000	0.000000	7.813120	10.620960	2232.362366	2050.390553	2332.599918	-1452.632974				-505.000000	200.000000	0.000000	2.897760	-1.250690	8.651940	-74.987096	1937.565979	-295.139219
850				900.000000	200.000000	0.000000	0.325090	0.653080	-1.433850	-71.084359	-88.043275	159.308138	298.994057	201.021118	0.000000	300.000000	200.000000	0.000000	7.507920	10.651480	2232.133484	2279.271359	2245.399921	-1409.908474				-505.000000	200.000000	0.000000	1.992210	0.893350	1.573080	-293.265551	-122.041473	118.176610
851				900.000000	200.000000	0.000000	0.437190	0.776940	-1.564200	-106.324149	-102.670268	195.452094	299.096573	200.965609	0.000000	300.000000	200.000000	0.000000	7.324800	11.048240	2232.057190	2155.294256	2016.499929	-1287.838477				-505.000000	200.000000	0.000000	1.629990	-0.536010	11.011560	-1189.713059	288.629363	234.337322
852				900.000000	200.000000	0.000000	0.347510	0.743160	-1.346950	-55.223246	-83.981378	185.874946	299.096419	200.978594	0.000000	300.000000	200.000000	0.000000	7.324800	11.445000	2231.675720	2183.904357	2016.499929	-1422.115474				-505.000000	200.000000	0.000000	0.724440	-1.072020	18.090419	-179.236698	336.706352	-177.307598
853				900.000000	200.000000	0.000000	0.291460	0.653080	-1.433850	-127.371782	-46.130632	161.752639	299.023389	200.914275	0.000000	300.000000	200.000000	0.000000	7.202720	11.017720	2232.209778	2040.853853	2179.999924	-1416.011974				-505.000000	200.000000	0.000000	-0.181110	0.536010	13.371180	265.135663	2119.389833	235.499557
854				900.000000	200.000000	0.000000	0.403560	0.675600	-1.781450	-90.619750	-75.753492	205.031328	299.023156	200.931587	0.000000	300.000000	200.000000	0.000000	7.477400	10.620960	2231.675720	2079.000654	2179.999924	-1348.873476				-505.000000	200.000000	0.000000	1.086660	2.501380	14.157719	-426.588889	1379.080612	-350.177715
855				900.000000	200.000000	0.000000	0.437190	0.585520	-1.390400	-105.985708	-52.172202	144.671211	299.081766	200.957227	0.000000	300.000000	200.000000	0.000000	7.630000	10.712520	2231.675720	2136.220856	2049.199928	-1397.701475				-505.000000	200.000000	0.000000	1.811100	0.357340	14.944259	833.530197	804.218294	-469.758562
856				900.000000	200.000000	0.000000	0.392350	0.664340	-1.868350	-75.091345	-75.211047	209.851790	299.067050	200.948745	0.000000	300.000000	200.000000	0.000000	7.355320	10.468360	2231.523132	2117.147455	2081.899927	-1373.287475				-505.000000	200.000000	0.000000	2.173320	-1.429360	6.292320	608.908824	-1198.039056	-60.274427
857				900.000000	200.000000	0.000000	0.381140	0.596780	-1.607650	-85.644441	-49.662021	161.607371	298.998906	200.952791	0.000000	300.000000	200.000000	0.000000	7.416360	9.888480	2232.057190	2126.684155	2234.499922	-1428.218974				-505.000000	200.000000	0.000000	1.629990	-1.965370	11.011560	692.668400	-109.080659	-119.483733
858				900.000000	200.000000	0.000000	0.358720	0.698120	-1.738000	-93.667893	-68.881419	159.315184	299.023156	200.944407	0.000000	300.000000	200.000000	0.000000	7.599480	11.078760	2231.675720	2107.610755	2179.999924	-1361.080475				-505.000000	200.000000	0.000000	-2.173320	-1.786700	13.371180	-222.859524	-278.891686	703.407471
859				900.000000	200.000000	0.000000	0.325090	0.574260	-1.173150	-122.306444	-103.483636	183.331436	299.047479	200.970147	0.000000	300.000000	200.000000	0.000000	7.843640	11.475520	2231.446838	2164.830956	2125.499926	-1409.908474				-505.000000	200.000000	0.000000	0.000000	0.893350	10.225020	286.506614	785.716500	177.080085
860				900.000000	200.000000	0.000000	0.392350	0.664340	-1.651100	-70.845744	-100.742939	183.345529	299.037710	200.970147	0.000000	300.000000	200.000000	0.000000	7.538440	10.987200	2231.446838	2164.830956	2147.299925	-1361.080475				-505.000000	200.000000	0.000000	-0.543330	-0.357340	15.730799	-20.364179	-910.041684	-235.272044
861				900.000000	200.000000	0.000000	0.369930	0.686860	-1.216600	-37.303986	-90.091829	168.931739	299.062838	200.922441	0.000000	300.000000	200.000000	0.000000	7.874160	11.109280	2233.125306	2059.927254	2092.799927	-1342.769976				-505.000000	200.000000	0.000000	0.000000	1.429360	16.517339	87.811960	116.895052	-57.387636
862				900.000000	200.000000	0.000000	0.291460	0.765680	-1.433850	-78.509082	-66.394512	140.170416	299.023523	200.961139	0.000000	300.000000	200.000000	0.000000	7.630000	10.620960	2232.514954	2145.757556	2179.999924	-1354.976975				-505.000000	200.000000	0.000000	3.078870	-0.357340	18.090419	-251.807414	591.949823	234.390969
863				900.000000	200.000000	0.000000	0.414770	0.596780	-0.999350	-64.911591	-117.470232	183.259471	298.954991	200.982666	0.000000	300.000000	200.000000	0.000000	7.324800	9.888480	2232.133484	2193.441057	2332.599918	-1318.355976				-505.000000	200.000000	0.000000	-0.181110	-0.536010	14.157719	-147.117349	1323.223363	175.738111
864				900.000000	200.000000	0.000000	0.369930	0.596780	-1.824900	-69.787391	-99.658050	168.847965	299.038137	200.901366	0.000000	300.000000	200.000000	0.000000	7.782600	10.620960	2232.438660	2012.243752	2147.299925	-1397.701475				-505.000000	200.000000	0.000000	0.000000	0.000000	15.730799	348.706470	382.781493	-352.464592
865				900.000000	200.000000	0.000000	0.403560	0.529220	-1.564200	-136.627910	-131.681204	178.388934	299.062326	200.965675	0.000000	300.000000	200.000000	0.000000	7.385840	10.590440	2231.904602	2155.294256	2092.799927	-1300.045476				-505.000000	200.000000	0.000000	-1.448880	-0.536010	3.932700	-495.383357	1277.069658	-117.880960
866				900.000000	200.000000	0.000000	0.549290	0.619300	-1.607650	-104.819718	-66.718378	134.947850	299.008842	200.901366	0.000000	300.000000	200.000000	0.000000	7.599480	10.254720	2232.438660	2012.243752	2212.699923	-1367.183975				-505.000000	200.000000	0.000000	0.000000	0.714680	16.517339	1318.542695	779.745089	646.863317
867				900.000000	200.000000	0.000000	0.414770	0.596780	-1.390400	-105.522021	-101.908646	180.849811	299.018540	200.991143	0.000000	300.000000	200.000000	0.000000	7.416360	11.078760	2232.286072	2212.514458	2190.899923	-1379.390975				-505.000000	200.000000	0.000000	2.173320	-0.357340	11.798100	-368.126801	-10.133975	116.975216
868				900.000000	200.000000	0.000000	0.504450	0.596780	-1.520750	-33.287520	-130.810293	178.347243	299.052752	201.012469	0.000000	300.000000	200.000000	0.000000	7.385840	11.109280	2232.362366	2260.197959	2114.599926	-1342.769976				-505.000000	200.000000	0.000000	1.267770	-1.786700	1.573080	239.460636	1512.634477	-295.517493
869				900.000000	200.000000	0.000000	0.392350	0.619300	-1.303500	-80.381438	-111.198147	200.171263	299.003959	200.995347	0.000000	300.000000	200.000000	0.000000	7.630000	11.689160	2232.438660	2222.051158	2223.599922	-1403.804975				-505.000000	200.000000	0.000000	2.173320	-1.429360	10.225020	-780.568583	2112.478995	409.678362
870				900.000000	200.000000	0.000000	0.403560	0.506700	-2.215950	-130.189436	-156.404926	159.090709	298.989173	200.957031	0.000000	300.000000	200.000000	0.000000	7.568960	11.078760	2232.133484	2136.220856	2256.299921	-1452.632974				-505.000000	200.000000	0.000000	-0.181110	0.357340	11.011560	-556.576441	795.929039	176.585900
871				900.000000	200.000000	0.000000	0.369930	0.484180	-1.390400	-94.076768	-105.128105	204.888148	298.984637	200.956704	0.000000	300.000000	200.000000	0.000000	7.660520	10.773560	2232.896424	2136.220856	2267.199921	-1416.011974				-505.000000	200.000000	0.000000	0.362220	1.072020	10.225020	-281.762074	-296.761489	294.708863
872				900.000000	200.000000	0.000000	0.235410	0.585520	-1.564200	-110.186295	-79.163057	166.567196	298.974384	201.008438	0.000000	300.000000	200.000000	0.000000	7.141680	11.017720	2231.828308	2250.661259	2288.999920	-1318.355976				-505.000000	200.000000	0.000000	1.811100	-1.965370	4.719240	-118.546999	2007.051904	174.222272
873				900.000000	200.000000	0.000000	0.347510	0.664340	-1.694550	-99.034469	-164.713629	171.343683	299.033222	200.931301	0.000000	300.000000	200.000000	0.000000	7.019600	11.383960	2232.362366	2079.000654	2158.199924	-1397.701475				-505.000000	200.000000	0.000000	1.267770	-2.858720	16.517339	754.868256	1365.882367	349.650245
874				900.000000	200.000000	0.000000	0.403560	0.619300	-1.520750	-52.462797	-96.259823	139.918147	299.042627	200.901736	0.000000	300.000000	200.000000	0.000000	7.324800	11.048240	2231.523132	2012.243752	2136.399925	-1361.080475				-505.000000	200.000000	0.000000	1.267770	2.858720	7.865400	-521.285633	-216.747030	472.564293
875				900.000000	200.000000	0.000000	0.336300	0.630560	-1.564200	-84.208366	-68.119798	193.010822	298.974944	200.943826	0.000000	300.000000	200.000000	0.000000	7.263760	10.712520	2233.049012	2107.610755	2288.999920	-1409.908474				-505.000000	200.000000	0.000000	3.078870	1.250690	4.719240	655.136800	-853.631008	470.893385
876				900.000000	200.000000	0.000000	0.482030	0.608040	-1.260050	-112.964352	-89.601728	185.609922	299.033089	200.939973	0.000000	300.000000	200.000000	0.000000	7.446880	10.865120	2232.057190	2098.074055	2158.199924	-1434.322474				-505.000000	200.000000	0.000000	0.905550	-1.965370	9.438480	808.358555	466.528085	761.735702
877				900.000000	200.000000	0.000000	0.313880	0.495440	-1.303500	-117.646234	-128.230632	168.811787	299.091814	200.956933	0.000000	300.000000	200.000000	0.000000	7.141680	10.895640	2232.362366	2136.220856	2027.399929	-1324.459476				-505.000000	200.000000	0.000000	-0.181110	-0.536010	14.157719	200.330656	130.093297	469.458605
878				900.000000	200.000000	0.000000	0.470820	0.574260	-1.129700	-94.117719	-104.459236	183.180460	299.013724	200.944085	0.000000	300.000000	200.000000	0.000000	7.507920	10.956680	2232.438660	2107.610755	2201.799923	-1513.667973				-505.000000	200.000000	0.000000	-0.362220	1.429360	11.798100	-144.197583	673.571571	236.361835
879				900.000000	200.000000	0.000000	0.381140	0.731900	-0.782100	-87.265990	-70.693662	149.684732	299.003482	200.876154	0.000000	300.000000	200.000000	0.000000	7.477400	11.139800	2231.370544	1955.023551	2223.599922	-1458.736474				-505.000000	200.000000	0.000000	0.181110	-1.965370	11.011560	-697.123623	641.441101	409.329066
880				900.000000	200.000000	0.000000	0.369930	0.709380	-1.042800	-48.258146	-110.517343	200.278264	299.067241	200.965642	0.000000	300.000000	200.000000	0.000000	7.324800	10.987200	2231.980896	2155.294256	2081.899927	-1385.494475				-505.000000	200.000000	0.000000	1.267770	-0.178670	14.944259	-9.615781	-488.604883	-117.759177
881				900.000000	200.000000	0.000000	0.302670	0.686860	-1.303500	-65.537726	-153.098854	193.098022	299.013421	200.995653	0.000000	300.000000	200.000000	0.000000	7.538440	11.383960	2231.752014	2222.051158	2201.799923	-1354.976975				-505.000000	200.000000	0.000000	0.000000	-0.357340	13.371180	-483.816957	-675.539286	704.590068
882				900.000000	200.000000	0.000000	0.336300	0.743160	-1.564200	-123.797331	-123.845467	195.525200	298.994091	200.956998	0.000000	300.000000	200.000000	0.000000	7.935200	10.041080	2232.209778	2136.220856	2245.399921	-1403.804975				-505.000000	200.000000	0.000000	1.086660	1.072020	7.078860	991.962254	-1133.031689	-116.557783
883				900.000000	200.000000	0.000000	0.493240	0.653080	-1.260050	-99.048014	-130.591116	159.133934	298.954919	200.969915	0.000000	300.000000	200.000000	0.000000	7.965720	10.804080	2231.980896	2164.830956	2332.599918	-1458.736474				-505.000000	200.000000	0.000000	1.448880	-1.250690	2.359620	-538.754489	440.369026	409.905875
884				900.000000	200.000000	0.000000	0.448400	0.686860	-1.390400	-93.771466	-153.953229	188.127725	299.096450	200.940102	0.000000	300.000000	200.000000	0.000000	7.385840	11.109280	2231.752014	2098.074055	2016.499929	-1336.666476				-505.000000	200.000000	0.000000	-0.362220	0.178670	11.011560	474.956254	-916.522090	-234.777859
885				900.000000	200.000000	0.000000	0.224200	0.630560	-1.086250	-55.569498	-109.541743	169.030357	299.018607	200.986803	0.000000	300.000000	200.000000	0.000000	7.477400	11.689160	2232.438660	2202.977757	2190.899923	-1391.597975				-505.000000	200.000000	0.000000	2.535540	-2.144040	7.078860	681.542462	-557.853376	-295.958031
886				900.000000	200.000000	0.000000	0.381140	0.664340	-1.042800	-62.174484	-116.044940	192.995783	299.028139	200.948583	0.000000	300.000000	200.000000	0.000000	7.752080	11.078760	2231.904602	2117.147455	2169.099924	-1336.666476				-505.000000	200.000000	0.000000	1.086660	1.429360	16.517339	435.259966	-744.278785	-174.962766
887				900.000000	200.000000	0.000000	0.336300	0.551740	-0.999350	-123.053761	-38.249288	154.382958	299.014263	200.883795	0.000000	300.000000	200.000000	0.000000	7.385840	11.048240	2233.659364	1974.096951	2201.799923	-1330.562976				-505.000000	200.000000	0.000000	1.267770	0.000000	11.011560	811.592938	443.117301	469.851368
888				900.000000	200.000000	0.000000	0.470820	0.608040	-1.564200	-101.217861	-68.593361	159.115274	299.047772	200.986938	0.000000	300.000000	200.000000	0.000000	7.568960	11.109280	2232.133484	2202.977757	2125.499926	-1306.148976				-505.000000	200.000000	0.000000	0.543330	-2.322710	12.584640	-718.620420	-309.959734	-2.247718
889				900.000000	200.000000	0.000000	0.392350	0.731900	-0.999350	-107.593712	5.036302	166.540739	299.072188	200.961303	0.000000	300.000000	200.000000	0.000000	7.294280	10.956680	2232.133484	2145.757556	2070.999928	-1440.425974				-505.000000	200.000000	0.000000	-0.543330	-2.144040	7.865400	-244.922630	-504.867397	291.729266
890				900.000000	200.000000	0.000000	0.291460	0.608040	-1.520750	-133.337088	-56.181755	173.759052	299.097005	200.930983	0.000000	300.000000	200.000000	0.000000	7.355320	11.017720	2233.125306	2079.000654	2016.499929	-1452.632974				-505.000000	200.000000	0.000000	1.992210	-0.357340	18.090419	-20.175410	657.703616	-0.498492
891				900.000000	200.000000	0.000000	0.392350	0.653080	-1.520750	-123.441281	-116.062075	161.648117	298.950072	200.897247	0.000000	300.000000	200.000000	0.000000	7.630000	10.682000	2232.057190	2002.707052	2343.499918	-1403.804975	-444.771968	172.958331	0.000000	-505.000000	200.000000	0.000000	1.086660	1.965370	21.236579	-574.272547	-1279.037372	119.266401
892				900.000000	200.000000	0.000000	0.313880	0.517960	-2.346300	-89.655490	-112.062918	159.194090	298.979407	200.991211	0.000000	300.000000	200.000000	0.000000	7.507920	11.292400	2232.133484	2212.514458	2278.099920	-1281.734977				-505.000000	200.000000	0.000000	1.267770	-0.893350	10.225020	1104.921412	-1014.406353	469.003579
893				900.000000	200.000000	0.000000	0.425980	0.540480	-1.173150	-99.574323	-107.638286	161.508558	299.038301	200.995177	0.000000	300.000000	200.000000	0.000000	7.477400	11.383960	2232.820130	2222.051158	2147.299925	-1354.976975				-505.000000	200.000000	0.000000	1.992210	-1.608030	11.798100	366.905961	265.965005	-177.917693
894				900.000000	200.000000	0.000000	0.235410	0.709380	-1.781450	-65.105509	-89.092955	173.911366	299.033056	200.944278	0.000000	300.000000	200.000000	0.000000	7.263760	11.445000	2231.980896	2107.610755	2158.199924	-1318.355976				-505.000000	200.000000	0.000000	-0.543330	3.573400	15.730799	449.116901	813.368412	-114.053574
895				900.000000	200.000000	0.000000	0.313880	0.563000	-1.955250	-99.457206	-97.228685	149.597337	298.999077	200.939813	0.000000	300.000000	200.000000	0.000000	7.721560	10.987200	2232.438660	2098.074055	2234.499922	-1336.666476				-505.000000	200.000000	0.000000	1.267770	2.322710	7.865400	-437.903596	-349.317037	707.032014
896				900.000000	200.000000	0.000000	0.336300	0.585520	-1.086250	-113.711669	-73.630261	178.510974	298.999213	200.931142	0.000000	300.000000	200.000000	0.000000	7.233240	11.261880	2232.743836	2079.000654	2234.499922	-1397.701475				-505.000000	200.000000	0.000000	0.905550	-0.178670	13.371180	106.074375	-597.764106	-411.450692
897				900.000000	200.000000	0.000000	0.246620	0.461660	-1.303500	-119.037295	-89.999076	168.850053	299.042922	200.978360	0.000000	300.000000	200.000000	0.000000	7.233240	11.322920	2232.209778	2183.904357	2136.399925	-1361.080475				-505.000000	200.000000	0.000000	-0.543330	-1.608030	11.011560	-675.500979	817.846970	-177.714850
898				900.000000	200.000000	0.000000	0.369930	0.698120	-1.433850	-141.599156	-89.889786	183.400172	298.989208	200.956998	0.000000	300.000000	200.000000	0.000000	7.538440	10.895640	2232.209778	2136.220856	2256.299921	-1306.148976				-505.000000	200.000000	0.000000	-1.448880	0.714680	3.932700	159.375904	349.079606	-410.414549
899				900.000000	200.000000	0.000000	0.302670	0.506700	-0.955900	-64.555541	-138.224212	151.966251	298.960158	200.901243	0.000000	300.000000	200.000000	0.000000	7.233240	10.895640	2232.743836	2012.243752	2321.699919	-1458.736474				-505.000000	200.000000	0.000000	0.000000	-1.250690	6.292320	503.904144	1319.728662	468.765884
900				900.000000	200.000000	0.000000	0.269040	0.608040	-1.129700	-88.706128	-86.017996	185.830580	299.023656	200.961008	0.000000	300.000000	200.000000	0.000000	7.111160	11.414480	2232.820130	2145.757556	2179.999924	-1336.666476				-505.000000	200.000000	0.000000	0.543330	-0.357340	5.505780	-831.894194	-303.241896	-59.126681
901				900.000000	200.000000	0.000000	0.313880	0.596780	-1.738000	-113.923195	-41.705058	202.641274	298.998940	200.999756	0.000000	300.000000	200.000000	0.000000	7.172200	10.895640	2232.133484	2231.587858	2234.499922	-1373.287475				-505.000000	200.000000	0.000000	-0.181110	-0.893350	11.011560	178.456320	795.929039	57.910798
902				900.000000	200.000000	0.000000	0.369930	0.574260	-1.216600	-82.146156	-130.619588	154.369061	299.028339	200.961205	0.000000	300.000000	200.000000	0.000000	7.385840	11.200840	2232.362366	2145.757556	2169.099924	-1354.976975				-505.000000	200.000000	0.000000	-0.181110	1.965370	17.303879	-1616.931180	524.817613	-820.537756
903				900.000000	200.000000	0.000000	0.392350	0.551740	-1.042800	-102.996124	-86.110748	151.915230	298.974243	200.948745	0.000000	300.000000	200.000000	0.000000	7.263760	11.078760	2231.523132	2117.147455	2288.999920	-1373.287475				-505.000000	200.000000	0.000000	1.448880	-0.178670	16.517339	685.406077	957.213380	117.202729
904				900.000000	200.000000	0.000000	0.369930	0.608040	-1.477300	-105.148363	-79.717438	156.810136	299.009214	200.901027	0.000000	300.000000	200.000000	0.000000	7.446880	11.261880	2233.277894	2012.243752	2212.699923	-1434.322474				-505.000000	200.000000	0.000000	-0.362220	0.536010	10.225020	1191.411985	277.354402	764.210934
905				900.000000	200.000000	0.000000	0.156940	0.664340	-1.564200	-70.755715	-101.261512	149.854173	299.038038	200.969815	0.000000	300.000000	200.000000	0.000000	7.507920	11.231360	2232.209778	2164.830956	2147.299925	-1361.080475				-505.000000	200.000000	0.000000	0.362220	-0.357340	9.438480	-484.131572	1427.395032	880.793387
906				900.000000	200.000000	0.000000	0.280250	0.641820	-1.738000	12.567989	-121.375694	159.344120	299.018741	200.871344	0.000000	300.000000	200.000000	0.000000	7.111160	11.200840	2232.743836	1945.486851	2190.899923	-1385.494475				-505.000000	200.000000	0.000000	1.811100	-0.893350	18.090419	-1094.953392	668.662581	586.448309
907				900.000000	200.000000	0.000000	0.291460	0.484180	-1.694550	-106.453458	-86.415941	176.053522	299.014061	200.901058	0.000000	300.000000	200.000000	0.000000	7.568960	10.987200	2233.201600	2012.243752	2201.799923	-1464.839973				-505.000000	200.000000	0.000000	0.000000	0.714680	10.225020	44.063288	388.006478	353.142823
908				900.000000	200.000000	0.000000	0.448400	0.540480	-1.564200	-108.020512	-87.933986	178.352951	299.013825	200.926902	0.000000	300.000000	200.000000	0.000000	7.538440	11.292400	2232.667542	2069.463954	2201.799923	-1428.218974				-505.000000	200.000000	0.000000	0.724440	-1.072020	-1.573080	861.534239	-174.913016	410.133388
909				900.000000	200.000000	0.000000	0.302670	0.675600	-1.564200	-50.189377	-46.471034	159.352309	299.033453	200.948162	0.000000	300.000000	200.000000	0.000000	7.416360	11.597600	2232.896424	2117.147455	2158.199924	-1397.701475				-505.000000	200.000000	0.000000	-0.724440	-0.178670	14.157719	-1052.022721	1090.960245	176.120693
910				900.000000	200.000000	0.000000	0.403560	0.551740	-1.303500	-71.101968	-111.659775	202.506479	299.013353	200.961533	0.000000	300.000000	200.000000	0.000000	7.507920	11.139800	2231.599426	2145.757556	2201.799923	-1287.838477	-544.018550	208.915383	0.000000	-505.000000	200.000000	0.000000	-0.362220	1.072020	20.450039	182.319935	797.930888	294.766818
911				900.000000	200.000000	0.000000	0.313880	0.653080	-1.433850	-83.145950	-117.977467	166.548732	299.008876	200.935509	0.000000	300.000000	200.000000	0.000000	7.660520	11.322920	2232.514954	2088.537354	2212.699923	-1342.769976				-505.000000	200.000000	0.000000	1.992210	-1.608030	12.584640	-327.927127	1723.488659	-177.917693
912				900.000000	200.000000	0.000000	0.269040	0.619300	-1.390400	-60.368815	-65.511665	183.431391	298.974839	200.943923	0.000000	300.000000	200.000000	0.000000	7.172200	10.865120	2232.820130	2107.610755	2288.999920	-1300.045476				-505.000000	200.000000	0.000000	1.811100	-0.536010	3.932700	-495.383357	-643.601816	-764.326844
913				900.000000	200.000000	0.000000	0.336300	0.675600	-1.260050	-61.935868	-124.128326	156.907808	299.033420	200.948194	0.000000	300.000000	200.000000	0.000000	7.477400	9.674840	2232.820130	2117.147455	2158.199924	-1330.562976				-505.000000	200.000000	0.000000	-0.543330	0.178670	16.517339	359.580714	1475.472022	-469.739765
914				900.000000	200.000000	0.000000	0.336300	0.540480	-1.433850	-55.618576	-159.428482	173.649767	299.038170	200.965411	0.000000	300.000000	200.000000	0.000000	7.538440	11.322920	2232.514954	2155.294256	2147.299925	-1379.390975				-505.000000	200.000000	0.000000	2.173320	-1.786700	10.225020	240.152791	1582.198966	350.595148
915				900.000000	200.000000	0.000000	0.392350	0.630560	-1.564200	-56.064655	-80.559877	171.265813	299.042823	200.948551	0.000000	300.000000	200.000000	0.000000	7.233240	10.010560	2231.980896	2117.147455	2136.399925	-1391.597975				-505.000000	200.000000	0.000000	1.448880	-0.714680	11.798100	884.226577	-1689.708208	-529.491030
916				900.000000	200.000000	0.000000	0.549290	0.720640	-1.303500	-100.331438	-148.056756	154.319377	299.053108	200.930951	0.000000	300.000000	200.000000	0.000000	7.477400	9.491720	2233.201600	2079.000654	2114.599926	-1440.425974				-505.000000	200.000000	0.000000	1.811100	-1.429360	7.865400	-896.573354	148.086096	409.707340
917				900.000000	200.000000	0.000000	0.403560	0.585520	-1.607650	-142.395551	-75.915126	197.718574	298.979477	200.884339	0.000000	300.000000	200.000000	0.000000	7.416360	9.461200	2232.286072	1974.096951	2278.099920	-1391.597975				-505.000000	200.000000	0.000000	-1.629990	-1.250690	18.090419	-74.232018	81.462881	703.872678
918				900.000000	200.000000	0.000000	0.246620	0.686860	-1.651100	-49.815719	-140.335507	185.927109	299.047837	200.948421	0.000000	300.000000	200.000000	0.000000	7.172200	11.231360	2232.286072	2117.147455	2125.499926	-1361.080475				-505.000000	200.000000	0.000000	1.629990	-0.357340	16.517339	1137.858763	1476.534444	410.739176
919				900.000000	200.000000	0.000000	0.336300	0.585520	-1.346950	-138.104935	-134.179449	183.330294	299.066890	200.957456	0.000000	300.000000	200.000000	0.000000	7.843640	10.865120	2231.141662	2136.220856	2081.899927	-1367.183975				-505.000000	200.000000	0.000000	1.811100	1.072020	14.944259	297.695474	-123.771757	-410.336232
920				900.000000	200.000000	0.000000	0.425980	0.574260	-2.215950	-155.551027	-91.470572	216.962156	298.975154	200.918014	0.000000	300.000000	200.000000	0.000000	7.752080	10.956680	2233.506776	2050.390553	2288.999920	-1391.597975				-505.000000	200.000000	0.000000	0.905550	0.893350	-1.573080	-756.781251	344.408047	-57.968753
921				900.000000	200.000000	0.000000	0.224200	0.630560	-1.086250	-103.815861	-69.013983	161.801376	299.048097	200.986601	0.000000	300.000000	200.000000	0.000000	7.263760	10.987200	2232.896424	2202.977757	2125.499926	-1379.390975				-505.000000	200.000000	0.000000	0.905550	1.072020	18.876959	1340.354107	-1796.119157	294.665396
922				900.000000	200.000000	0.000000	0.291460	0.574260	-1.520750	-38.235423	-81.511605	176.137297	299.047739	201.008335	0.000000	300.000000	200.000000	0.000000	7.111160	9.796920	2232.057190	2250.661259	2125.499926	-1379.390975				-505.000000	200.000000	0.000000	-1.267770	-0.357340	14.157719	-252.122030	726.127119	-0.237694
923				900.000000	200.000000	0.000000	0.403560	0.619300	-1.694550	-64.704444	-116.362068	164.014748	298.979198	200.918767	0.000000	300.000000	200.000000	0.000000	7.752080	11.109280	2231.675720	2050.390553	2278.099920	-1312.252476	-497.342455	151.360231	0.000000	-505.000000	200.000000	0.000000	2.354430	-1.786700	21.236579	-1032.942305	-162.620065	-1.883933
924				900.000000	200.000000	0.000000	0.269040	0.641820	-1.346950	-87.540139	-131.409683	161.765394	298.950430	200.926839	0.000000	300.000000	200.000000	0.000000	7.874160	11.322920	2232.820130	2069.463954	2343.499918	-1367.183975				-505.000000	200.000000	0.000000	1.992210	-0.357340	10.225020	-136.620644	2123.437961	58.245606
925				900.000000	200.000000	0.000000	0.291460	0.675600	-1.216600	-110.137217	-41.266705	178.641203	299.013825	200.952531	0.000000	300.000000	200.000000	0.000000	7.294280	9.674840	2232.667542	2126.684155	2201.799923	-1324.459476				-505.000000	200.000000	0.000000	0.905550	-0.714680	11.798100	-621.381448	596.858813	-176.982971
926				900.000000	200.000000	0.000000	0.381140	0.754420	-1.260050	-94.874833	-44.919319	166.573297	299.072252	201.016776	0.000000	300.000000	200.000000	0.000000	7.599480	9.552760	2232.286072	2269.734659	2070.999928	-1293.941977				-505.000000	200.000000	0.000000	-0.724440	0.536010	19.663499	265.639049	157.745208	353.031221
927				900.000000	200.000000	0.000000	0.280250	0.529220	-1.303500	-88.111462	-91.383959	183.336003	298.984360	201.003959	0.000000	300.000000	200.000000	0.000000	7.324800	10.163160	2232.286072	2241.124558	2267.199921	-1452.632974				-505.000000	200.000000	0.000000	-0.362220	1.072020	11.798100	-397.452230	541.001564	647.231410
928				900.000000	200.000000	0.000000	0.358720	0.653080	-1.303500	-66.928786	-94.615354	166.502277	299.043150	200.922599	0.000000	300.000000	200.000000	0.000000	7.507920	11.017720	2232.743836	2059.927254	2136.399925	-1336.666476				-505.000000	200.000000	0.000000	1.267770	-1.965370	13.371180	692.857170	43.168000	-119.454755
929				900.000000	200.000000	0.000000	0.358720	0.641820	-1.086250	-71.187932	-130.279186	161.672485	299.013691	200.944117	0.000000	300.000000	200.000000	0.000000	7.630000	10.834600	2232.362366	2107.610755	2201.799923	-1409.908474				-505.000000	200.000000	0.000000	1.448880	1.072020	17.303879	-49.563762	956.466953	294.621930
930				900.000000	200.000000	0.000000	0.280250	0.686860	-1.086250	-69.333185	-86.520032	183.482608	299.033023	200.991312	0.000000	300.000000	200.000000	0.000000	7.294280	11.445000	2231.904602	2212.514458	2158.199924	-1385.494475				-505.000000	200.000000	0.000000	-0.543330	1.250690	11.011560	308.192180	1348.127000	-644.954714
931				900.000000	200.000000	0.000000	0.381140	0.709380	-1.651100	-73.011527	-64.819522	195.447331	299.057796	200.982397	0.000000	300.000000	200.000000	0.000000	7.721560	10.071600	2232.743836	2193.441057	2103.699926	-1342.769976				-505.000000	200.000000	0.000000	0.724440	-1.250690	8.651940	-190.803098	1671.363543	351.219732
932				900.000000	200.000000	0.000000	0.269040	0.551740	-1.433850	-91.339661	-131.328866	159.271959	299.053076	200.939524	0.000000	300.000000	200.000000	0.000000	7.141680	9.705360	2233.125306	2098.074055	2114.599926	-1342.769976				-505.000000	200.000000	0.000000	1.086660	-0.536010	9.438480	84.137115	-74.710910	116.892591
933				900.000000	200.000000	0.000000	0.425980	0.585520	-1.173150	-85.657986	-107.638286	151.911805	299.004163	200.931078	0.000000	300.000000	200.000000	0.000000	7.691040	9.369640	2232.896424	2079.000654	2223.599922	-1367.183975				-505.000000	200.000000	0.000000	1.448880	3.037390	11.011560	184.673393	-230.691701	178.998869
934				900.000000	200.000000	0.000000	0.403560	0.574260	-1.042800	-126.191932	-86.572376	180.840481	299.091659	200.935733	0.000000	300.000000	200.000000	0.000000	7.385840	11.414480	2231.980896	2088.537354	2027.399929	-1336.666476				-505.000000	200.000000	0.000000	1.267770	0.714680	10.225020	-71.752714	1106.713764	294.297303
935				900.000000	200.000000	0.000000	0.392350	0.608040	-1.433850	-64.898046	-116.142892	195.341471	299.023122	201.004268	0.000000	300.000000	200.000000	0.000000	7.111160	10.010560	2231.599426	2241.124558	2179.999924	-1300.045476				-505.000000	200.000000	0.000000	1.992210	1.072020	11.011560	-513.331155	1.571417	0.857970
936				900.000000	200.000000	0.000000	0.425980	0.551740	-1.173150	-99.110637	-97.506346	173.567330	299.072347	200.961139	0.000000	300.000000	200.000000	0.000000	7.202720	9.796920	2232.514954	2145.757556	2070.999928	-1391.597975				-505.000000	200.000000	0.000000	-0.543330	-2.144040	14.944259	103.091685	1476.964875	115.496970
937				900.000000	200.000000	0.000000	0.482030	0.563000	-1.303500	-114.864113	-119.957140	185.568035	298.984221	200.935733	0.000000	300.000000	200.000000	0.000000	7.294280	10.041080	2231.980896	2088.537354	2267.199921	-1354.976975				-505.000000	200.000000	0.000000	0.543330	0.893350	12.584640	55.063379	-840.239763	412.013013
938				900.000000	200.000000	0.000000	0.437190	0.675600	-1.564200	-110.497331	-122.934147	183.309547	298.969852	200.969649	0.000000	300.000000	200.000000	0.000000	7.630000	9.857960	2232.591248	2164.830956	2299.899920	-1300.045476				-505.000000	200.000000	0.000000	0.000000	-1.250690	11.798100	735.976610	1181.933669	-59.931004
939				900.000000	200.000000	0.000000	0.325090	0.619300	-1.520750	-28.339616	-113.292308	173.734683	299.111132	200.952889	0.000000	300.000000	200.000000	0.000000	7.050120	10.102120	2231.828308	2126.684155	1983.799931	-1367.183975				-505.000000	200.000000	0.000000	-0.905550	-1.786700	11.011560	8.583710	-88.225150	468.329655
940				900.000000	200.000000	0.000000	0.313880	0.608040	-1.607650	-113.324466	-122.881803	193.013106	298.993953	200.982766	0.000000	300.000000	200.000000	0.000000	7.019600	9.857960	2231.904602	2193.441057	2245.399921	-1416.011974				-505.000000	200.000000	0.000000	1.086660	-0.536010	14.157719	-610.381357	318.520553	-59.339705
941				900.000000	200.000000	0.000000	0.269040	0.641820	-1.998700	-100.276942	-146.001465	140.078453	298.984290	200.952759	0.000000	300.000000	200.000000	0.000000	7.568960	9.613800	2232.133484	2126.684155	2267.199921	-1416.011974				-505.000000	200.000000	0.000000	-0.543330	2.858720	11.798100	-984.235025	1479.950580	178.988688
942				900.000000	200.000000	0.000000	0.269040	0.596780	-1.173150	-73.132708	-121.439377	176.181467	299.008876	200.956867	0.000000	300.000000	200.000000	0.000000	7.050120	9.857960	2232.514954	2136.220856	2212.699923	-1416.011974				-505.000000	200.000000	0.000000	3.078870	-1.965370	11.798100	-2086.852722	597.921234	232.864949
943				900.000000	200.000000	0.000000	0.437190	0.585520	-1.390400	-114.026768	-123.095781	188.045093	299.052914	200.948227	0.000000	300.000000	200.000000	0.000000	7.355320	10.254720	2232.743836	2117.147455	2114.599926	-1354.976975				-505.000000	200.000000	0.000000	1.448880	-0.714680	17.303879	-41.860976	-899.513149	-235.770536
944				900.000000	200.000000	0.000000	0.179360	0.720640	-1.303500	-108.372498	-122.691099	195.666846	299.052882	200.969616	0.000000	300.000000	200.000000	0.000000	6.928040	10.102120	2232.667542	2164.830956	2114.599926	-1409.908474				-505.000000	200.000000	0.000000	0.362220	1.072020	14.944259	645.143480	-301.240048	118.476567
945				900.000000	200.000000	0.000000	0.302670	0.540480	-0.955900	-67.185011	-87.564513	171.274947	299.028538	200.956737	0.000000	300.000000	200.000000	0.000000	7.507920	9.522240	2232.820130	2136.220856	2169.099924	-1422.115474				-505.000000	200.000000	0.000000	3.078870	0.893350	19.663499	-755.082325	1783.587036	-234.374915
946				900.000000	200.000000	0.000000	0.425980	0.517960	-1.086250	-84.329548	-41.861494	163.897274	299.057796	200.926870	0.000000	300.000000	200.000000	0.000000	7.721560	10.682000	2232.743836	2069.463954	2103.699926	-1379.390975				-505.000000	200.000000	0.000000	3.078870	0.893350	-2.359620	632.947848	478.786903	235.577874
947				900.000000	200.000000	0.000000	0.325090	0.608040	-1.042800	-116.759811	-108.670831	205.049793	299.013387	200.987141	0.000000	300.000000	200.000000	0.000000	7.233240	9.857960	2231.675720	2202.977757	2201.799923	-1452.632974				-505.000000	200.000000	0.000000	0.724440	-0.178670	11.011560	-473.194404	78.284175	-470.180302
948				900.000000	200.000000	0.000000	0.325090	0.596780	-1.173150	-133.440661	-57.889906	195.400680	299.047902	200.969716	0.000000	300.000000	200.000000	0.000000	7.446880	9.827440	2232.438660	2164.830956	2125.499926	-1428.218974				-505.000000	200.000000	0.000000	1.448880	-0.357340	13.371180	-947.080964	164.779041	-294.175519
949				900.000000	200.000000	0.000000	0.358720	0.619300	-1.173150	-52.102683	-109.934489	176.109502	299.062710	200.956737	0.000000	300.000000	200.000000	0.000000	8.087800	9.980040	2232.820130	2136.220856	2092.799927	-1446.529474				-505.000000	200.000000	0.000000	1.811100	0.000000	16.517339	-230.310617	1333.005471	-58.888987
950				900.000000	200.000000	0.000000	0.381140	0.675600	-0.999350	-93.830025	-146.481169	159.271014	299.013724	200.880006	0.000000	300.000000	200.000000	0.000000	7.507920	9.308600	2232.438660	1964.560251	2201.799923	-1361.080475				-505.000000	200.000000	0.000000	1.267770	-1.250690	11.798100	-190.551405	-1015.899206	-118.776524
951				900.000000	200.000000	0.000000	0.437190	0.641820	-1.303500	-127.700427	-77.582869	176.049151	299.028106	200.948616	0.000000	300.000000	200.000000	0.000000	7.752080	10.773560	2231.828308	2117.147455	2169.099924	-1354.976975				-505.000000	200.000000	0.000000	1.629990	1.072020	18.090419	66.315163	16.771510	235.863342
952				900.000000	200.000000	0.000000	0.425980	0.698120	-1.390400	-69.184598	-102.370274	192.980744	299.003585	200.914525	0.000000	300.000000	200.000000	0.000000	7.202720	10.743040	2231.599426	2040.853853	2223.599922	-1361.080475				-505.000000	200.000000	0.000000	0.905550	-2.322710	6.292320	-1066.571811	1530.073849	-61.020795
953				900.000000	200.000000	0.000000	0.291460	0.574260	-1.607650	-50.387042	-132.090487	176.137297	298.999145	200.922662	0.000000	300.000000	200.000000	0.000000	7.294280	10.041080	2232.591248	2059.927254	2234.499922	-1403.804975				-505.000000	200.000000	0.000000	0.181110	1.429360	8.651940	202.998730	245.970358	-468.610815
954				900.000000	200.000000	0.000000	0.347510	0.517960	-1.477300	-141.022099	-83.860152	190.484830	299.008876	200.931237	0.000000	300.000000	200.000000	0.000000	7.965720	9.644320	2232.514954	2079.000654	2212.699923	-1434.322474				-505.000000	200.000000	0.000000	0.724440	-0.178670	16.517339	-1978.361967	-854.930861	-235.203908
955				900.000000	200.000000	0.000000	0.336300	0.686860	-1.346950	-117.849633	-93.651690	137.640999	298.998940	200.974121	0.000000	300.000000	200.000000	0.000000	7.477400	10.895640	2232.133484	2174.367657	2234.499922	-1318.355976				-505.000000	200.000000	0.000000	-1.086660	2.144040	7.078860	246.118170	589.315984	648.306712
956				900.000000	200.000000	0.000000	0.291460	0.540480	-1.824900	-88.187946	-152.152324	171.286561	299.052655	200.957031	0.000000	300.000000	200.000000	0.000000	7.050120	10.804080	2232.133484	2136.220856	2114.599926	-1385.494475				-505.000000	200.000000	0.000000	0.724440	-1.072020	16.517339	631.349469	1001.049242	410.133388
957				900.000000	200.000000	0.000000	0.392350	0.675600	-1.477300	-114.427832	-95.838603	197.813962	299.023690	200.922536	0.000000	300.000000	200.000000	0.000000	7.630000	10.682000	2232.896424	2059.927254	2179.999924	-1342.769976				-505.000000	200.000000	0.000000	1.811100	1.608030	4.719240	676.759443	-909.488257	-116.107065
958				900.000000	200.000000	0.000000	0.392350	0.517960	-1.303500	-76.513558	-131.462027	190.438376	299.018473	200.944214	0.000000	300.000000	200.000000	0.000000	7.294280	9.827440	2232.133484	2107.610755	2190.899923	-1391.597975				-505.000000	200.000000	0.000000	0.905550	-0.536010	2.359620	546.834814	1136.095959	116.907080
959				900.000000	200.000000	0.000000	0.291460	0.495440	-1.694550	-138.154013	-76.284001	168.835014	299.013421	200.970014	0.000000	300.000000	200.000000	0.000000	7.477400	9.705360	2231.752014	2164.830956	2201.799923	-1379.390975				-505.000000	200.000000	0.000000	1.448880	-1.965370	9.438480	-233.985462	301.081181	-471.933836
960				900.000000	200.000000	0.000000	0.313880	0.619300	-1.824900	-48.757366	-72.020061	171.336636	299.096789	200.961106	0.000000	300.000000	200.000000	0.000000	7.294280	10.285240	2232.591248	2145.757556	2016.499929	-1367.183975				-505.000000	200.000000	0.000000	1.811100	0.536010	11.798100	-198.254191	144.353963	-175.868510
961				900.000000	200.000000	0.000000	0.392350	0.619300	-1.694550	-100.889217	-166.560140	144.749080	299.067464	200.922694	0.000000	300.000000	200.000000	0.000000	7.477400	10.163160	2232.514954	2059.927254	2081.899927	-1403.804975				-505.000000	200.000000	0.000000	-0.181110	1.072020	14.157719	-397.263460	1455.793370	236.008230
962				900.000000	200.000000	0.000000	0.325090	0.664340	-1.868350	-99.214526	-31.913521	152.089629	298.987408	200.868824	0.000000	300.000000	200.000000	0.000000	7.813120	10.376800	2228.242490	1935.950150	2256.299921	-1416.011974				-505.000000	200.000000	0.000000	0.905550	1.072020	14.944259	-744.648543	991.583129	-292.775590
963				900.000000	200.000000	0.000000	0.369930	0.529220	-1.564200	-84.361017	-99.900501	178.423775	299.013960	200.948130	0.000000	300.000000	200.000000	0.000000	7.568960	10.376800	2232.972718	2117.147455	2201.799923	-1367.183975				-505.000000	200.000000	0.000000	1.086660	0.357340	11.011560	138.319570	-341.343778	822.669564
964				900.000000	200.000000	0.000000	0.313880	0.517960	-1.607650	-88.890248	-72.222103	192.929331	299.065196	200.959195	0.000000	300.000000	200.000000	0.000000	7.538440	10.743040	2227.098080	2136.220856	2081.899927	-1397.701475				-505.000000	200.000000	0.000000	1.811100	0.893350	16.517339	-1218.598025	-257.834617	-293.017592
965				900.000000	200.000000	0.000000	0.313880	0.540480	-1.824900	-104.270067	-61.888121	161.624693	299.052688	200.978360	0.000000	300.000000	200.000000	0.000000	7.080640	11.048240	2232.209778	2183.904357	2114.599926	-1373.287475	-475.441037	219.561433	0.000000	-505.000000	200.000000	0.000000	0.905550	-1.072020	20.450039	400.032081	-604.481944	292.630702
966				900.000000	200.000000	0.000000	0.212990	0.596780	-1.216600	-49.054541	-58.299190	188.287836	299.047967	200.922662	0.000000	300.000000	200.000000	0.000000	7.416360	10.712520	2232.591248	2059.927254	2125.499926	-1416.011974				-505.000000	200.000000	0.000000	0.181110	0.000000	18.876959	580.590166	2092.246917	587.426498
967				900.000000	200.000000	0.000000	0.325090	0.630560	-1.303500	-55.794569	-78.032561	152.058214	299.028571	200.986601	0.000000	300.000000	200.000000	0.000000	7.111160	10.559920	2232.896424	2202.977757	2169.099924	-1403.804975				-505.000000	200.000000	0.000000	0.000000	-1.429360	10.225020	725.039442	122.866464	821.060919
968				900.000000	200.000000	0.000000	0.448400	0.574260	-1.477300	-22.108288	-108.278682	185.613347	299.018909	200.930983	0.000000	300.000000	200.000000	0.000000	7.233240	10.773560	2233.125306	2079.000654	2190.899923	-1428.218974				-505.000000	200.000000	0.000000	0.724440	-2.322710	18.090419	208.348058	469.276359	173.970089
969				900.000000	200.000000	0.000000	0.515660	0.664340	-1.477300	-90.768338	-151.576209	173.579140	299.081923	200.922883	0.000000	300.000000	200.000000	0.000000	7.263760	10.590440	2232.057190	2059.927254	2049.199928	-1348.873476				-505.000000	200.000000	0.000000	3.078870	0.536010	7.865400	1307.039218	71.373337	-117.225833
970				900.000000	200.000000	0.000000	0.269040	0.596780	-1.173150	-28.906876	-106.241467	197.868408	298.979198	200.940134	0.000000	300.000000	200.000000	0.000000	7.630000	10.620960	2231.675720	2098.074055	2278.099920	-1361.080475				-505.000000	200.000000	0.000000	4.346640	0.357340	7.078860	253.820956	-137.163002	411.200075
971				900.000000	200.000000	0.000000	0.358720	0.551740	-1.998700	-63.781135	-144.628517	166.408031	299.033288	200.884248	0.000000	300.000000	200.000000	0.000000	6.897520	10.132640	2232.514954	1974.096951	2158.199924	-1336.666476				-505.000000	200.000000	0.000000	2.716650	0.178670	5.505780	242.883788	228.100555	-528.744662
972				900.000000	200.000000	0.000000	0.392350	0.641820	-1.173150	-67.257431	-126.517283	171.276285	299.150581	200.943923	0.000000	300.000000	200.000000	0.000000	7.263760	10.651480	2232.820130	2107.610755	1896.599934	-1312.252476				-505.000000	200.000000	0.000000	1.811100	-0.357340	12.584640	211.016132	408.747552	-59.228102
973				900.000000	200.000000	0.000000	0.448400	0.641820	-1.868350	-51.895537	-143.376795	156.760257	299.052461	201.025601	0.000000	300.000000	200.000000	0.000000	7.355320	11.017720	2231.675720	2288.808060	2114.599926	-1397.701475				-505.000000	200.000000	0.000000	0.362220	0.536010	8.651940	-82.689882	1825.851481	176.711992
974				900.000000	200.000000	0.000000	0.425980	0.551740	-1.477300	-63.240964	-158.015126	183.205971	299.038170	200.914150	0.000000	300.000000	200.000000	0.000000	7.416360	10.376800	2232.514954	2040.853853	2147.299925	-1373.287475				-505.000000	200.000000	0.000000	-0.724440	1.072020	16.517339	297.821321	1486.430987	-57.668796
975				900.000000	200.000000	0.000000	0.392350	0.754420	-1.390400	-50.784043	-90.853450	173.790663	299.042954	200.914244	0.000000	300.000000	200.000000	0.000000	7.813120	10.193680	2232.286072	2040.853853	2136.399925	-1385.494475				-505.000000	200.000000	0.000000	0.181110	0.536010	17.303879	1076.162292	-292.520362	294.214678
976				900.000000	200.000000	0.000000	0.212990	0.608040	-1.477300	-56.902000	-73.254649	185.888647	299.042823	200.991278	0.000000	300.000000	200.000000	0.000000	7.355320	10.651480	2231.980896	2212.514458	2136.399925	-1342.769976				-505.000000	200.000000	0.000000	1.811100	1.786700	17.303879	688.577536	536.839000	471.503480
977				900.000000	200.000000	0.000000	0.403560	0.484180	-1.303500	-93.986740	-91.395895	156.660106	299.081798	200.995653	0.000000	300.000000	200.000000	0.000000	7.843640	10.712520	2231.752014	2222.051158	2049.199928	-1397.701475				-505.000000	200.000000	0.000000	-1.992210	-1.072020	11.011560	167.644999	242.668657	116.630227
978				900.000000	200.000000	0.000000	0.336300	0.563000	-1.086250	-98.556921	-68.564291	161.622410	298.989208	200.978360	0.000000	300.000000	200.000000	0.000000	7.355320	9.644320	2232.209778	2183.904357	2256.299921	-1397.701475				-505.000000	200.000000	0.000000	0.543330	2.501380	17.303879	384.374817	746.121766	-115.157854
979				900.000000	200.000000	0.000000	0.459610	0.596780	-1.086250	-129.330103	-114.169957	139.839135	299.032726	200.918956	0.000000	300.000000	200.000000	0.000000	7.385840	10.559920	2231.217956	2050.390553	2158.199924	-1483.150473				-505.000000	200.000000	0.000000	0.000000	0.357340	17.303879	1181.166973	513.858648	1057.732892
980				900.000000	200.000000	0.000000	0.280250	0.472920	-1.651100	-102.851601	-75.862781	161.596703	298.969676	200.914275	0.000000	300.000000	200.000000	0.000000	7.477400	10.620960	2232.209778	2040.853853	2299.899920	-1336.666476	-524.086727	200.456664	0.000000	-505.000000	200.000000	0.000000	1.992210	-1.786700	20.450039	9.338789	390.324322	291.865538
981				900.000000	200.000000	0.000000	0.246620	0.630560	-1.564200	-84.208366	-120.152445	152.139509	299.038104	200.952661	0.000000	300.000000	200.000000	0.000000	7.538440	10.926160	2232.362366	2126.684155	2147.299925	-1391.597975				-505.000000	200.000000	0.000000	0.181110	-1.072020	14.944259	747.039624	1698.269027	292.688658
982				900.000000	200.000000	0.000000	0.313880	0.472920	-1.520750	-94.675498	-97.632770	188.068124	299.067464	200.935509	0.000000	300.000000	200.000000	0.000000	7.507920	10.468360	2232.514954	2088.537354	2081.899927	-1306.148976				-505.000000	200.000000	0.000000	2.354430	0.893350	15.730799	402.763078	-1217.955138	294.379928
983				900.000000	200.000000	0.000000	0.257830	0.675600	-0.955900	-109.867132	-121.179791	171.447063	299.023456	200.944117	0.000000	300.000000	200.000000	0.000000	7.355320	10.193680	2232.362366	2107.610755	2179.999924	-1287.838477				-505.000000	200.000000	0.000000	-0.362220	0.357340	5.505780	1643.487132	16.692946	-58.376005
984				900.000000	200.000000	0.000000	0.448400	0.574260	-1.042800	-130.212462	-128.946647	163.926406	299.021148	200.980605	0.000000	300.000000	200.000000	0.000000	7.813120	10.468360	2227.098080	2183.904357	2179.999924	-1446.529474				-505.000000	200.000000	0.000000	0.724440	0.357340	2.359620	369.259419	1147.054925	59.025259
985				900.000000	200.000000	0.000000	0.302670	0.641820	-1.260050	-119.614352	-112.611503	193.056135	299.013623	200.974088	0.000000	300.000000	200.000000	0.000000	7.507920	10.865120	2232.209778	2174.367657	2201.799923	-1409.908474				-505.000000	200.000000	0.000000	0.362220	-0.357340	14.944259	558.652907	1422.170047	-235.344488
986				900.000000	200.000000	0.000000	0.302670	0.596780	-1.694550	-93.775530	-81.811598	188.194927	298.984360	200.927060	0.000000	300.000000	200.000000	0.000000	7.813120	10.407320	2232.286072	2069.463954	2267.199921	-1379.390975				-505.000000	200.000000	0.000000	-0.724440	0.357340	14.944259	-787.893829	-500.626270	117.885268
987				900.000000	200.000000	0.000000	0.313880	0.574260	-2.085600	-119.231212	-46.447760	178.523730	298.984047	200.931619	0.000000	300.000000	200.000000	0.000000	7.111160	10.468360	2231.599426	2079.000654	2267.199921	-1342.769976				-505.000000	200.000000	0.000000	0.000000	1.072020	14.944259	181.879472	-677.032139	1058.411123
988				900.000000	200.000000	0.000000	0.425980	0.551740	-1.433850	-131.544964	-122.593745	151.880389	299.008876	200.922694	0.000000	300.000000	200.000000	0.000000	7.599480	10.682000	2232.514954	2059.927254	2212.699923	-1330.562976				-505.000000	200.000000	0.000000	3.259980	0.893350	11.011560	1213.097552	455.138688	-58.157108
989				900.000000	200.000000	0.000000	0.369930	0.540480	-1.955250	-92.343519	-13.415335	188.072887	299.062358	200.957096	0.000000	300.000000	200.000000	0.000000	7.446880	10.163160	2231.980896	2136.220856	2092.799927	-1336.666476				-505.000000	200.000000	0.000000	1.629990	-1.072020	6.292320	746.347469	-634.882130	527.549142
990				900.000000	200.000000	0.000000	0.369930	0.574260	-1.477300	-90.457302	-59.453558	173.646342	299.013691	200.995381	0.000000	300.000000	200.000000	0.000000	7.385840	10.620960	2232.362366	2222.051158	2201.799923	-1318.355976				-505.000000	200.000000	0.000000	2.535540	1.429360	18.090419	435.385812	-170.593325	-116.334578
991				900.000000	200.000000	0.000000	0.358720	0.439140	-1.390400	-136.136818	-69.204687	187.990254	299.023389	200.931364	0.000000	300.000000	200.000000	0.000000	7.477400	10.590440	2232.209778	2079.000654	2179.999924	-1409.908474				-505.000000	200.000000	0.000000	1.811100	-0.357340	5.505780	-252.814185	150.325375	410.724687
992				900.000000	200.000000	0.000000	0.437190	0.596780	-1.651100	-170.120590	-97.523481	192.874885	299.047967	200.952563	0.000000	300.000000	200.000000	0.000000	7.568960	10.651480	2232.591248	2126.684155	2125.499926	-1373.287475				-505.000000	200.000000	0.000000	1.811100	-1.072020	18.876959	1210.618248	-790.353926	292.558258
993				900.000000	200.000000	0.000000	0.358720	0.765680	-1.477300	-126.800459	-74.189840	171.426316	299.042987	200.956933	0.000000	300.000000	200.000000	0.000000	7.141680	10.651480	2232.362366	2136.220856	2136.399925	-1348.873476				-505.000000	200.000000	0.000000	0.905550	-0.536010	16.517339	-494.376585	1520.370305	-59.325216
994				900.000000	200.000000	0.000000	0.369930	0.675600	-1.520750	-122.513907	-54.347180	156.872967	299.087212	200.918202	0.000000	300.000000	200.000000	0.000000	7.172200	10.529400	2233.049012	2050.390553	2038.299929	-1330.562976	-562.394656	137.254334	0.000000	-505.000000	200.000000	0.000000	0.000000	-0.178670	20.450039	-1283.151339	1173.722979	-411.378248
995				900.000000	200.000000	0.000000	0.269040	0.506700	-1.738000	-93.509508	-141.177946	171.278373	299.033321	200.884218	0.000000	300.000000	200.000000	0.000000	7.446880	10.407320	2232.591248	1974.096951	2158.199924	-1245.113977				-505.000000	200.000000	0.000000	1.992210	0.000000	4.719240	926.905554	272.682843	822.258004
996				900.000000	200.000000	0.000000	0.369930	0.596780	-1.303500	-133.575704	-135.604741	159.209325	299.023590	200.939716	0.000000	300.000000	200.000000	0.000000	7.538440	10.620960	2232.667542	2098.074055	2179.999924	-1397.701475				-505.000000	200.000000	0.000000	1.448880	-1.429360	3.932700	261.272049	-1151.963915	-236.448768
997				900.000000	200.000000	0.000000	0.470820	0.574260	-1.520750	-54.317544	-134.491379	142.216238	299.038203	200.969649	0.000000	300.000000	200.000000	0.000000	7.141680	10.743040	2232.591248	2164.830956	2147.299925	-1434.322474				-505.000000	200.000000	0.000000	2.173320	0.714680	11.798100	-71.626867	255.006040	0.504366
998				900.000000	200.000000	0.000000	0.392350	0.630560	-1.738000	-68.306302	-60.134363	192.952754	299.076945	200.940070	0.000000	300.000000	200.000000	0.000000	6.928040	10.682000	2231.828308	2098.074055	2060.099928	-1348.873476				-505.000000	200.000000	0.000000	1.267770	1.250690	17.303879	-1428.544463	702.285904	-410.123207
999				900.000000	200.000000	0.000000	0.403560	0.720640	-1.955250	-72.862939	-65.459918	183.386275	298.998940	200.880127	0.000000	300.000000	200.000000	0.000000	7.416360	10.285240	2232.133484	1964.560251	2234.499922	-1361.080475				-505.000000	200.000000	0.000000	1.448880	-0.357340	7.865400	-136.809413	-95.135988	-176.687322
1000				900.000000	200.000000	0.000000	0.291460	0.608040	-1.781450	-37.114448	-101.533033	154.481771	299.057635	200.901397	0.000000	300.000000	200.000000	0.000000	7.385840	10.468360	2232.362366	2012.243752	2103.699926	-1416.011974				-505.000000	200.000000	0.000000	0.905550	1.608030	-1.573080	1718.600075	-53.301974	236.429971
1001				900.000000	200.000000	0.000000	0.448400	0.630560	-1.173150	-91.844299	-22.440053	168.798085	299.018406	200.991278	0.000000	300.000000	200.000000	0.000000	7.446880	10.620960	2231.980896	2212.514458	2190.899923	-1428.218974				-505.000000	200.000000	0.000000	2.897760	0.000000	6.292320	695.399397	-313.884866	-411.440511
1002				900.000000	200.000000	0.000000	0.269040	0.619300	-1.390400	-100.574117	-80.709575	185.841051	298.989277	200.956933	0.000000	300.000000	200.000000	0.000000	7.202720	10.804080	2232.362366	2136.220856	2256.299921	-1428.218974				-505.000000	200.000000	0.000000	1.267770	-0.178670	18.876959	-472.565172	1098.503073	528.425909
1003				900.000000	200.000000	0.000000	0.212990	0.585520	-1.564200	-90.083644	-133.965471	193.096684	298.988897	200.953019	0.000000	300.000000	200.000000	0.000000	7.263760	10.559920	2231.523132	2126.684155	2256.299921	-1434.322474				-505.000000	200.000000	0.000000	1.448880	-0.536010	13.371180	-726.260282	164.779041	58.119515
1004				900.000000	200.000000	0.000000	0.347510	0.653080	-1.173150	-111.019576	-48.681222	154.465590	298.994538	200.939492	0.000000	300.000000	200.000000	0.000000	7.324800	10.285240	2233.201600	2098.074055	2245.399921	-1446.529474				-505.000000	200.000000	0.000000	2.173320	-0.714680	15.730799	-1315.962843	-941.856158	234.124298
1005				900.000000	200.000000	0.000000	0.448400	0.596780	-1.390400	-53.255128	-128.623379	171.176330	299.004231	200.931014	0.000000	300.000000	200.000000	0.000000	7.294280	10.895640	2233.049012	2079.000654	2223.599922	-1428.218974	-431.567874	200.864622	0.000000	-505.000000	200.000000	0.000000	4.165530	-1.608030	23.596199	20.401803	-1732.719079	-883.020743
1006				900.000000	200.000000	0.000000	0.336300	0.585520	-1.346950	-41.612210	-88.585720	183.330294	299.052720	200.952693	0.000000	300.000000	200.000000	0.000000	7.080640	10.437840	2232.286072	2126.684155	2114.599926	-1269.527977	-319.547289	253.501612	0.000000	-505.000000	200.000000	0.000000	18.835439	-2.322710	29.888519	1599.083928	-5542.906855	-2177.242738
1007				900.000000	200.000000	0.000000	0.257830	0.619300	-1.694550	-104.909747	-95.162997	171.394704	299.023790	200.952335	0.000000	300.000000	200.000000	0.000000	7.568960	10.620960	2233.125306	2126.684155	2179.999924	-1385.494475	-341.426624	220.164989	0.000000	-505.000000	200.000000	0.000000	10.142160	-3.216060	30.675059	618.562228	-5017.622939	-1648.698176
1008				900.000000	200.000000	0.000000	0.425980	0.574260	-1.781450	-78.710811	-112.138537	171.178614	299.013927	200.960975	0.000000	300.000000	200.000000	0.000000	7.691040	10.346280	2232.896424	2145.757556	2201.799923	-1397.701475	-282.556756	318.565228	0.000000	-505.000000	200.000000	0.000000	13.764360	0.178670	15.730799	1865.125816	-3499.210051	-1117.069466
1009				900.000000	200.000000	0.000000	0.459610	0.653080	-1.694550	-111.559747	-118.670207	176.036396	299.042987	200.974021	0.000000	300.000000	200.000000	0.000000	7.507920	10.346280	2232.362366	2174.367657	2136.399925	-1348.873476	-290.476385	245.795664	0.000000	-505.000000	200.000000	0.000000	5.433300	-2.501380	22.023119	1008.563365	-4724.479146	-1706.387335
1010				900.000000	200.000000	0.000000	0.414770	0.664340	-2.042150	-55.168750	-91.170579	171.274002	299.101272	200.965807	0.000000	300.000000	200.000000	0.000000	7.630000	10.437840	2231.599426	2155.294256	2005.599930	-1373.287475	-333.712446	224.881813	0.000000	-505.000000	200.000000	0.000000	7.968840	-5.538770	47.192398	1174.232445	-8083.470484	-1826.960859
1011				900.000000	200.000000	0.000000	0.482030	0.731900	-1.520750	-59.887520	-58.963458	202.592732	299.062358	200.978460	0.000000	300.000000	200.000000	0.000000	7.416360	10.498880	2231.980896	2183.904357	2092.799927	-1446.529474	-357.838860	264.125945	0.000000	-505.000000	200.000000	0.000000	9.055500	-4.466750	64.496278	4135.884733	-9491.345732	-1356.077655
1012				900.000000	200.000000	0.000000	0.414770	0.754420	-1.173150	-102.825865	-91.978749	183.406077	298.989622	200.871195	0.000000	300.000000	200.000000	0.000000	7.507920	10.498880	2233.125306	1945.486851	2256.299921	-1293.941977	-317.888770	255.510173	0.000000	-505.000000	200.000000	0.000000	3.078870	-2.144040	70.788597	3929.487294	-13245.341510	-765.954286
1013				900.000000	200.000000	0.000000	0.336300	0.664340	-1.477300	-78.706747	-83.398524	168.945636	298.979163	200.918799	0.000000	300.000000	200.000000	0.000000	7.782600	10.163160	2231.599426	2050.390553	2278.099920	-1434.322474	-266.365168	296.554329	0.000000	-505.000000	200.000000	0.000000	3.078870	-4.288080	62.136658	5999.563315	-14827.970907	-885.477178
1014				900.000000	200.000000	0.000000	0.392350	0.720640	-1.042800	-108.102413	-121.572538	193.036529	299.028040	201.038421	0.000000	300.000000	200.000000	0.000000	7.385840	11.231360	2231.675720	2317.418160	2169.099924	-1306.148976	-251.538114	301.887484	0.000000	-505.000000	200.000000	0.000000	-0.362220	-3.394730	70.788597	7212.472098	-17942.211437	-1001.842299
1015				900.000000	200.000000	0.000000	0.336300	0.608040	-1.520750	-121.275498	-123.885875	164.073957	299.057474	200.969915	0.000000	300.000000	200.000000	0.000000	7.324800	10.346280	2231.980896	2164.830956	2103.699926	-1416.011974	-274.297601	283.716185	0.000000	-505.000000	200.000000	0.000000	-2.716650	-3.216060	90.452097	7572.304505	-20867.515715	-590.275696
1016				900.000000	200.000000	0.000000	0.347510	0.529220	-1.564200	-96.422608	-109.109185	151.940741	298.974524	200.978393	0.000000	300.000000	200.000000	0.000000	7.446880	10.407320	2232.133484	2183.904357	2288.999920	-1440.425974	-262.547385	276.631769	0.000000	-505.000000	200.000000	0.000000	-6.701070	-5.002760	94.384797	7232.873901	-22883.840731	230.764861
1017				900.000000	200.000000	0.000000	0.437190	0.563000	-1.477300	-102.982580	-97.685115	173.566188	299.048065	200.901212	0.000000	300.000000	200.000000	0.000000	7.630000	10.682000	2232.820130	2012.243752	2125.499926	-1416.011974	-269.168421	280.126002	0.000000	-505.000000	200.000000	0.000000	-4.165530	-5.538770	110.115596	8823.122426	-25968.734938	934.982528
1018				900.000000	200.000000	0.000000	0.482030	0.630560	-1.129700	-75.717164	-69.459074	154.305284	299.082268	200.965246	0.000000	300.000000	200.000000	0.000000	7.385840	10.285240	2232.896424	2155.294256	2049.199928	-1367.183975	-264.940086	296.052918	0.000000	-505.000000	200.000000	0.000000	-10.685490	-1.608030	114.834836	11030.221074	-27567.240849	293.049312
1019				900.000000	200.000000	0.000000	0.291460	0.641820	-1.260050	-67.347459	-76.688086	183.429108	299.028903	200.986264	0.000000	300.000000	200.000000	0.000000	7.538440	10.102120	2233.659364	2202.977757	2169.099924	-1348.873476	-269.739442	278.338102	0.000000	-505.000000	200.000000	0.000000	-12.315480	-2.501380	129.779095	10166.647993	-30531.902431	1408.469797
1020				900.000000	200.000000	0.000000	0.313880	0.641820	-1.520750	-115.863907	-67.236950	164.128600	298.984741	200.939524	0.000000	300.000000	200.000000	0.000000	7.538440	10.132640	2233.125306	2098.074055	2267.199921	-1428.218974	-269.468665	284.911495	0.000000	-505.000000	200.000000	0.000000	-14.669910	-4.109410	143.150275	12155.103826	-33716.375312	702.202947
1021				900.000000	200.000000	0.000000	0.313880	0.675600	-1.955250	-74.717686	-127.624505	154.521375	298.994194	200.948356	0.000000	300.000000	200.000000	0.000000	7.965720	10.102120	2232.438660	2117.147455	2245.399921	-1348.873476	-263.697303	296.389270	0.000000	-505.000000	200.000000	0.000000	-9.779940	-3.752070	143.150275	13798.150496	-34542.547409	1524.568246
1022				900.000000	200.000000	0.000000	0.291460	0.506700	-1.738000	-41.242615	-137.035232	173.664806	299.076945	200.974254	0.000000	300.000000	200.000000	0.000000	7.630000	11.109280	2231.828308	2174.367657	2060.099928	-1293.941977	-247.263677	285.235376	0.000000	-505.000000	200.000000	0.000000	-14.307690	-2.144040	149.442595	12737.795758	-38516.784918	116.598118
1023				900.000000	200.000000	0.000000	0.313880	0.506700	-1.520750	-81.222846	-128.028590	188.099539	299.004334	200.948000	0.000000	300.000000	200.000000	0.000000	6.775440	10.926160	2233.277894	2117.147455	2223.599922	-1348.873476	-246.746515	293.180313	0.000000	-505.000000	200.000000	0.000000	-5.071080	-5.181430	153.375295	14291.557934	-39609.704319	524.185397
1024				900.000000	200.000000	0.000000	0.280250	0.540480	-1.433850	-91.803348	-106.460644	152.020894	299.008537	200.884550	0.000000	300.000000	200.000000	0.000000	7.721560	10.498880	2231.752014	1974.096951	2212.699923	-1464.839973	-256.043375	295.095805	0.000000	-505.000000	200.000000	0.000000	-0.905550	-4.645420	162.813774	15482.906996	-40533.567678	-180.568356
1025				900.000000	200.000000	0.000000	0.313880	0.540480	-1.781450	-47.937629	-148.050019	166.444014	298.989208	200.931364	0.000000	300.000000	200.000000	0.000000	7.752080	11.414480	2232.209778	2079.000654	2256.299921	-1397.701475	-259.773428	291.063939	0.000000	-505.000000	200.000000	0.000000	5.252190	-3.216060	172.252254	15685.968650	-42240.829695	-1178.354189
1026				900.000000	200.000000	0.000000	0.347510	0.551740	-2.172500	-72.002252	-52.817797	183.287266	299.043118	200.956802	0.000000	300.000000	200.000000	0.000000	7.385840	10.712520	2232.667542	2136.220856	2136.399925	-1361.080475	-257.141760	293.389076	0.000000	-505.000000	200.000000	0.000000	6.882180	-3.930740	176.184954	16453.749992	-43668.892590	-1120.418721
1027				900.000000	200.000000	0.000000	0.313880	0.506700	-1.173150	-64.780612	-62.494249	164.002938	299.018271	200.948681	0.000000	300.000000	200.000000	0.000000	7.385840	11.170320	2231.675720	2117.147455	2190.899923	-1416.011974	-259.817277	294.588689	0.000000	-505.000000	200.000000	0.000000	13.221030	-3.037390	176.971494	16739.501527	-43390.352771	-1472.542632
1028				900.000000	200.000000	0.000000	0.302670	0.563000	-1.824900	-83.240042	-137.416042	168.886231	299.018305	200.935829	0.000000	300.000000	200.000000	0.000000	7.416360	11.261880	2231.752014	2088.537354	2190.899923	-1391.597975	-248.987315	287.888709	0.000000	-505.000000	200.000000	0.000000	13.039920	-5.002760	174.611874	15346.412199	-44702.854599	-3236.716239
1029				900.000000	200.000000	0.000000	0.403560	0.574260	-0.912450	-69.769466	-112.023452	156.743880	298.979756	200.913994	0.000000	300.000000	200.000000	0.000000	7.202720	10.651480	2232.896424	2040.853853	2278.099920	-1403.804975	-250.419755	290.538409	0.000000	-505.000000	200.000000	0.000000	21.008759	-6.789460	178.544574	16165.141614	-45453.921227	-2005.423253
1030				900.000000	200.000000	0.000000	0.392350	0.529220	-1.694550	-80.475530	-44.976861	149.484626	298.955312	200.914025	0.000000	300.000000	200.000000	0.000000	7.446880	10.529400	2232.820130	2040.853853	2332.599918	-1330.562976	-256.967367	302.864775	0.000000	-505.000000	200.000000	0.000000	23.000969	-3.752070	184.836893	19013.205511	-45845.581273	-3353.814416
1031				900.000000	200.000000	0.000000	0.269040	0.754420	-1.129700	-46.493428	-96.149935	176.328073	299.048065	200.978092	0.000000	300.000000	200.000000	0.000000	7.355320	11.567080	2232.820130	2183.904357	2125.499926	-1391.597975	-268.610516	291.321895	0.000000	-505.000000	200.000000	0.000000	25.898729	-5.181430	195.848453	17885.251845	-46296.514706	-3179.170403
1032				900.000000	200.000000	0.000000	0.425980	0.608040	-1.911800	-93.536914	-127.215221	183.258330	298.999282	200.943891	0.000000	300.000000	200.000000	0.000000	7.263760	11.261880	2232.896424	2107.610755	2234.499922	-1409.908474	-250.732028	297.571778	0.000000	-505.000000	200.000000	0.000000	27.890939	-5.360100	195.061913	19032.537619	-49597.997075	-3590.708029
1033				900.000000	200.000000	0.000000	0.347510	0.664340	-0.782100	-21.699097	-104.770568	168.934023	299.048000	200.939716	0.000000	300.000000	200.000000	0.000000	7.721560	10.712520	2232.667542	2098.074055	2125.499926	-1416.011974	-256.985056	296.663394	0.000000	-505.000000	200.000000	0.000000	30.064259	-4.645420	202.140773	19539.613222	-50133.932521	-4001.412353
1034				900.000000	200.000000	0.000000	0.313880	0.574260	-1.303500	-33.989822	-92.768843	168.885089	299.038104	200.952661	0.000000	300.000000	200.000000	0.000000	7.843640	10.468360	2232.362366	2126.684155	2147.299925	-1379.390975	-261.632234	294.682997	0.000000	-505.000000	200.000000	0.000000	28.253159	-6.074780	211.579252	20032.957737	-51491.570064	-3121.462448
1035				900.000000	200.000000	0.000000	0.437190	0.619300	-1.651100	-64.659430	-97.523481	180.847528	299.022855	200.944698	0.000000	300.000000	200.000000	0.000000	7.111160	10.987200	2230.989074	2107.610755	2179.999924	-1379.390975	-258.591494	295.624797	0.000000	-505.000000	200.000000	0.000000	32.780909	-3.394730	225.736972	21586.052202	-55623.510089	-3236.769498
1036				900.000000	200.000000	0.000000	0.381140	0.563000	-1.738000	-107.273195	-115.398404	154.346975	299.037677	200.944536	0.000000	300.000000	200.000000	0.000000	7.507920	11.261880	2231.370544	2107.610755	2147.299925	-1342.769976	-261.934560	292.852401	0.000000	-505.000000	200.000000	0.000000	34.410899	-6.789460	226.523512	21033.252008	-55060.037168	-3240.121496
1037				900.000000	200.000000	0.000000	0.470820	0.517960	-1.477300	-76.693615	-119.333878	183.128101	298.959625	200.901705	0.000000	300.000000	200.000000	0.000000	7.355320	11.261880	2231.599426	2012.243752	2321.699919	-1440.425974	-258.786125	298.881784	0.000000	-505.000000	200.000000	0.000000	33.867569	-6.432120	237.535071	23487.891616	-58484.430432	-4297.132690
1038				900.000000	200.000000	0.000000	0.448400	0.540480	-1.129700	-95.508779	-63.008221	175.943291	298.998529	200.953149	0.000000	300.000000	200.000000	0.000000	7.355320	11.322920	2231.217956	2126.684155	2234.499922	-1397.701475	-263.997934	293.369887	0.000000	-505.000000	200.000000	0.000000	37.308659	-6.432120	254.052411	23720.845007	-61227.155870	-4708.616668
1039				900.000000	200.000000	0.000000	0.302670	0.540480	-0.999350	-43.106844	-133.117834	176.094268	298.949820	201.012850	0.000000	300.000000	200.000000	0.000000	7.538440	11.322920	2231.523132	2260.197959	2343.499918	-1379.390975	-254.813078	300.686556	0.000000	-505.000000	200.000000	0.000000	37.670879	-6.432120	251.692791	25342.080264	-62970.244617	-5472.318928
1040				900.000000	200.000000	0.000000	0.269040	0.529220	-1.564200	-56.217306	-126.141670	161.660676	299.043052	200.999585	0.000000	300.000000	200.000000	0.000000	7.507920	11.353440	2232.514954	2231.587858	2136.399925	-1342.769976	-264.233942	297.840516	0.000000	-505.000000	200.000000	0.000000	41.111969	-6.253450	267.423590	26164.862063	-64386.523556	-4826.239572
1041				900.000000	200.000000	0.000000	0.302670	0.664340	-1.564200	-90.858366	-152.856403	168.980477	298.974313	200.910221	0.000000	300.000000	200.000000	0.000000	7.324800	11.231360	2231.675720	2031.317153	2288.999920	-1287.838477	-265.268662	292.042097	0.000000	-505.000000	200.000000	0.000000	42.017519	-10.362860	281.581310	25917.334282	-67503.864227	-5593.885129
1042				900.000000	200.000000	0.000000	0.347510	0.641820	-1.607650	-107.912875	-88.804897	188.190360	299.043020	200.935541	0.000000	300.000000	200.000000	0.000000	7.538440	10.865120	2232.438660	2088.537354	2136.399925	-1336.666476	-259.091690	294.429063	0.000000	-505.000000	200.000000	0.000000	49.261919	-6.074780	278.435150	26292.370311	-68469.517170	-6354.068575
1043				900.000000	200.000000	0.000000	0.325090	0.653080	-1.346950	-58.932740	-88.124092	183.404739	299.057700	200.978226	0.000000	300.000000	200.000000	0.000000	7.233240	10.712520	2232.514954	2183.904357	2103.699926	-1434.322474	-270.852767	296.328152	0.000000	-505.000000	200.000000	0.000000	48.175259	-7.504140	297.312109	28639.525934	-69614.807677	-6296.594007
1044				900.000000	200.000000	0.000000	0.347510	0.574260	-1.781450	-126.957173	-12.653714	168.850249	299.013488	200.987039	0.000000	300.000000	200.000000	0.000000	7.294280	11.139800	2231.904602	2202.977757	2201.799923	-1422.115474	-259.437586	301.431707	0.000000	-505.000000	200.000000	0.000000	52.884118	-10.541530	296.525569	30077.094570	-72815.534514	-6476.085495
1045				900.000000	200.000000	0.000000	0.246620	0.540480	-1.390400	-87.737804	-160.841838	197.839276	299.072156	200.969881	0.000000	300.000000	200.000000	0.000000	7.752080	11.353440	2232.057190	2164.830956	2070.999928	-1428.218974	-265.319849	293.900183	0.000000	-505.000000	200.000000	0.000000	51.254128	-10.541530	306.750589	28803.936550	-73522.027412	-7239.628378
1046				900.000000	200.000000	0.000000	0.448400	0.641820	-1.564200	-71.683089	-128.461745	159.169917	299.023756	201.003616	0.000000	300.000000	200.000000	0.000000	7.324800	10.376800	2233.049012	2241.124558	2179.999924	-1379.390975	-257.932650	299.016044	0.000000	-505.000000	200.000000	0.000000	56.325208	-11.970890	312.256369	30918.390475	-77148.353614	-7828.831514
1047				900.000000	200.000000	0.000000	0.437190	0.630560	-1.390400	-100.110430	-52.172202	168.809699	299.067560	200.999482	0.000000	300.000000	200.000000	0.000000	7.355320	10.865120	2232.743836	2231.587858	2081.899927	-1287.838477	-263.786179	294.552703	0.000000	-505.000000	200.000000	0.000000	57.955198	-9.469510	322.481388	30491.486971	-77786.967876	-8120.308596
1048				900.000000	200.000000	0.000000	0.269040	0.675600	-1.477300	-86.284121	-65.430848	169.025790	299.150610	200.948162	0.000000	300.000000	200.000000	0.000000	7.446880	11.353440	2232.896424	2117.147455	1896.599934	-1367.183975	-265.063826	297.883828	0.000000	-505.000000	200.000000	0.000000	61.577398	-10.898870	329.560248	32258.618736	-79073.425082	-7828.234342
1049				900.000000	200.000000	0.000000	0.190570	0.664340	-0.999350	-106.355302	-87.973796	183.554573	299.053011	200.948130	0.000000	300.000000	200.000000	0.000000	7.446880	11.170320	2232.972718	2117.147455	2114.599926	-1373.287475	-270.828044	294.815480	0.000000	-505.000000	200.000000	0.000000	62.664058	-12.685570	347.650668	32962.664767	-81410.036807	-9063.642925
1050				900.000000	200.000000	0.000000	0.269040	0.461660	-1.477300	-99.114700	-45.166968	168.826825	298.964970	200.986736	0.000000	300.000000	200.000000	0.000000	7.752080	11.048240	2232.591248	2202.977757	2310.799919	-1385.494475	-272.183946	301.218129	0.000000	-505.000000	200.000000	0.000000	65.561818	-11.434880	351.583367	35586.610676	-81854.252402	-8886.455545
1051				900.000000	200.000000	0.000000	0.325090	0.664340	-1.433850	-86.702793	-72.845365	183.415211	299.066890	200.923262	0.000000	300.000000	200.000000	0.000000	7.385840	11.353440	2231.141662	2059.927254	2081.899927	-1293.941977	-270.251651	298.931730	0.000000	-505.000000	200.000000	0.000000	68.097358	-13.757590	361.808387	35794.329502	-84933.921623	-9358.815429
1052				900.000000	200.000000	0.000000	0.381140	0.698120	-1.651100	-65.434153	-80.017432	168.930598	299.072283	200.982565	0.000000	300.000000	200.000000	0.000000	7.660520	11.536560	2232.362366	2193.441057	2070.999928	-1348.873476	-264.996388	302.735193	0.000000	-505.000000	200.000000	0.000000	67.372918	-13.578920	358.662227	36847.233148	-86080.230121	-9358.587916
1053				900.000000	200.000000	0.000000	0.369930	0.619300	-1.868350	-125.192455	-94.551671	209.833130	299.028671	200.956606	0.000000	300.000000	200.000000	0.000000	7.294280	11.017720	2233.125306	2136.220856	2169.099924	-1397.701475	-274.326753	300.798948	0.000000	-505.000000	200.000000	0.000000	70.995118	-13.578920	373.606487	37659.140702	-86181.021526	-10768.736060
1054				900.000000	200.000000	0.000000	0.313880	0.596780	-2.085600	-98.201188	-66.711640	161.677052	298.984255	200.892975	0.000000	300.000000	200.000000	0.000000	7.813120	11.200840	2232.057190	1993.170352	2267.199921	-1397.701475	-270.956299	299.397923	0.000000	-505.000000	200.000000	0.000000	71.900668	-17.688330	377.539186	37526.610922	-88360.668602	-10772.708334
1055				900.000000	200.000000	0.000000	0.291460	0.574260	-1.129700	-102.158779	-127.469011	156.860016	298.999077	200.918453	0.000000	300.000000	200.000000	0.000000	7.263760	11.261880	2232.438660	2050.390553	2234.499922	-1367.183975	-264.449706	300.719442	0.000000	-505.000000	200.000000	0.000000	74.436208	-16.080300	371.246867	37391.777427	-89303.542751	-11006.361552
1056				900.000000	200.000000	0.000000	0.269040	0.540480	-1.694550	-84.032373	-70.294775	183.358089	299.013724	200.944085	0.000000	300.000000	200.000000	0.000000	7.599480	11.506040	2232.438660	2107.610755	2201.799923	-1367.183975	-264.928726	303.956251	0.000000	-505.000000	200.000000	0.000000	75.522868	-18.403010	372.819947	38756.964117	-89503.359405	-11713.581920
1057				900.000000	200.000000	0.000000	0.448400	0.585520	-1.520750	-57.874388	-93.040364	180.804499	299.057474	200.918642	0.000000	300.000000	200.000000	0.000000	7.111160	11.292400	2231.980896	2050.390553	2103.699926	-1342.769976	-274.655605	297.196295	0.000000	-505.000000	200.000000	0.000000	74.073988	-18.760350	383.044966	37230.551450	-88232.261158	-11243.852336
1058				900.000000	200.000000	0.000000	0.291460	0.675600	-1.955250	-66.676626	-25.381850	169.002563	298.955455	200.930983	0.000000	300.000000	200.000000	0.000000	7.324800	11.017720	2233.125306	2079.000654	2332.599918	-1397.701475	-272.841496	299.559817	0.000000	-505.000000	200.000000	0.000000	76.428418	-21.440400	393.269986	39153.887661	-91300.971414	-10835.375367
1059				900.000000	200.000000	0.000000	0.369930	0.506700	-1.607650	-133.579768	-125.189942	173.583511	299.023222	200.910158	0.000000	300.000000	200.000000	0.000000	7.416360	11.048240	2231.828308	2031.317153	2179.999924	-1397.701475	-273.876362	304.020916	0.000000	-505.000000	200.000000	0.000000	77.877298	-20.368380	394.843066	41071.937468	-91257.565984	-11891.867707
1060				900.000000	200.000000	0.000000	0.291460	0.563000	-1.651100	-123.265287	-45.928590	144.801243	299.042529	200.940295	0.000000	300.000000	200.000000	0.000000	7.691040	11.322920	2231.294250	2098.074055	2136.399925	-1403.804975	-273.409398	301.300128	0.000000	-505.000000	200.000000	0.000000	78.963958	-22.691091	397.202686	40236.683045	-91988.409092	-12422.855779
1061				900.000000	200.000000	0.000000	0.403560	0.585520	-1.651100	-86.153142	-111.336507	154.344692	299.013758	200.944052	0.000000	300.000000	200.000000	0.000000	7.691040	11.139800	2232.514954	2107.610755	2201.799923	-1397.701475	-279.033469	302.905334	0.000000	-505.000000	200.000000	0.000000	78.601738	-22.333751	405.854625	41764.605868	-91709.561838	-12657.464081
1062				900.000000	200.000000	0.000000	0.269040	0.551740	-1.781450	-127.884547	-105.675748	164.091280	298.979093	200.965873	0.000000	300.000000	200.000000	0.000000	7.477400	11.322920	2231.446838	2155.294256	2278.099920	-1403.804975	-284.585424	305.689049	0.000000	-505.000000	200.000000	0.000000	80.593948	-22.512421	408.214245	43143.775338	-89976.369635	-12951.513509
1063				900.000000	200.000000	0.000000	0.302670	0.709380	-1.173150	-100.660082	-117.758290	154.564404	299.043543	200.973455	0.000000	300.000000	200.000000	0.000000	7.660520	11.322920	2233.659364	2174.367657	2136.399925	-1336.666476	-268.686940	304.472454	0.000000	-505.000000	200.000000	0.000000	83.672818	-24.835131	397.202686	41496.739208	-93864.182283	-12836.475873
1064				900.000000	200.000000	0.000000	0.257830	0.630560	-1.911800	-100.650601	-64.565135	193.092117	299.052558	200.948583	0.000000	300.000000	200.000000	0.000000	7.843640	11.200840	2231.904602	2117.147455	2114.599926	-1306.148976	-272.068086	303.773759	0.000000	-505.000000	200.000000	0.000000	82.586158	-25.728481	402.708466	41790.571068	-93803.653475	-14070.862801
1065				900.000000	200.000000	0.000000	0.269040	0.574260	-1.955250	-115.075640	-80.184264	173.750864	298.989104	200.957096	0.000000	300.000000	200.000000	0.000000	7.172200	11.353440	2231.980896	2136.220856	2256.299921	-1440.425974	-280.526962	304.006056	0.000000	-505.000000	200.000000	0.000000	85.302807	-27.336511	409.787325	42620.363497	-91986.205685	-14366.326647
1066				900.000000	200.000000	0.000000	0.392350	0.709380	-1.433850	-72.786456	-90.813042	171.339116	299.018372	200.893036	0.000000	300.000000	200.000000	0.000000	7.294280	11.139800	2231.904602	1993.170352	2190.899923	-1428.218974	-276.333844	305.027949	0.000000	-505.000000	200.000000	0.000000	84.216148	-28.051191	404.281546	42460.861746	-92445.506936	-15071.847129
1067				900.000000	200.000000	0.000000	0.414770	0.551740	-1.129700	-95.045092	-157.876766	161.530643	298.954741	200.918799	0.000000	300.000000	200.000000	0.000000	7.446880	11.261880	2231.599426	2050.390553	2332.599918	-1312.252476	-278.941111	299.016237	0.000000	-505.000000	200.000000	0.000000	84.397258	-27.872521	416.079645	41198.640895	-94058.502386	-14542.995172
1068				900.000000	200.000000	0.000000	0.381140	0.619300	-1.477300	-112.725736	-85.245036	159.218655	299.018171	201.000063	0.000000	300.000000	200.000000	0.000000	7.385840	11.292400	2231.446838	2231.587858	2190.899923	-1397.701475	-278.964946	300.953153	0.000000	-505.000000	200.000000	0.000000	84.940587	-28.765871	412.146945	41607.533678	-93159.657099	-15483.792007
1069				900.000000	200.000000	0.000000	0.425980	0.788200	-0.912450	-28.795175	-133.210587	205.112819	298.959767	200.987039	0.000000	300.000000	200.000000	0.000000	7.446880	11.383960	2231.904602	2202.977757	2321.699919	-1324.459476	-287.503741	299.630126	0.000000	-505.000000	200.000000	0.000000	89.649447	-29.123211	427.877745	42629.513516	-93061.808708	-15132.043239
1070				900.000000	200.000000	0.000000	0.470820	0.551740	-1.129700	-91.024562	-99.393266	178.340196	299.008808	200.969749	0.000000	300.000000	200.000000	0.000000	7.721560	11.292400	2232.362366	2164.830956	2212.699923	-1361.080475	-280.276874	307.945473	0.000000	-505.000000	200.000000	0.000000	89.830557	-29.123211	415.293105	44829.010781	-93325.964865	-15660.754616
1071				900.000000	200.000000	0.000000	0.470820	0.585520	-0.912450	-73.326310	-79.331429	161.503991	299.014230	200.900904	0.000000	300.000000	200.000000	0.000000	7.477400	10.956680	2233.583070	2012.243752	2201.799923	-1403.804975	-278.750280	304.974957	0.000000	-505.000000	200.000000	0.000000	85.665027	-31.445921	411.360405	43182.540959	-93070.176527	-16073.834316
1072				900.000000	200.000000	0.000000	0.302670	0.574260	-1.129700	-106.179309	-72.204969	178.535343	298.983769	200.957522	0.000000	300.000000	200.000000	0.000000	7.691040	11.292400	2230.989074	2136.220856	2267.199921	-1379.390975	-281.006386	303.650631	0.000000	-505.000000	200.000000	0.000000	87.657237	-32.160601	418.439265	43371.493985	-93727.723015	-15487.230937
1073				900.000000	200.000000	0.000000	0.313880	0.720640	-1.781450	-104.847124	-77.126439	181.069523	299.008503	200.982867	0.000000	300.000000	200.000000	0.000000	7.111160	11.475520	2231.675720	2193.441057	2212.699923	-1391.597975	-280.302721	305.970416	0.000000	-505.000000	200.000000	0.000000	86.027247	-33.947301	413.720025	43842.083238	-92961.763730	-16898.654484
1074				900.000000	200.000000	0.000000	0.336300	0.799460	-1.651100	-137.651046	-42.709131	188.348579	299.052914	200.978126	0.000000	300.000000	200.000000	0.000000	7.568960	11.322920	2232.743836	2183.904357	2114.599926	-1403.804975	-286.418089	300.124414	0.000000	-505.000000	200.000000	0.000000	88.562787	-35.197991	427.877745	42841.008589	-93526.334945	-16312.603246
1075				900.000000	200.000000	0.000000	0.313880	0.472920	-1.390400	-70.417274	-102.819966	185.658464	298.999179	200.935445	0.000000	300.000000	200.000000	0.000000	7.691040	10.987200	2232.667542	2088.537354	2234.499922	-1391.597975	-285.604252	305.146440	0.000000	-505.000000	200.000000	0.000000	89.287227	-33.589961	427.091205	44907.119593	-93701.994387	-16369.879279
1076				900.000000	200.000000	0.000000	0.313880	0.495440	-1.129700	-117.466177	-87.864507	168.811787	299.067624	200.939620	0.000000	300.000000	200.000000	0.000000	7.355320	11.353440	2232.896424	2098.074055	2081.899927	-1354.976975	-287.314837	307.552517	0.000000	-505.000000	200.000000	0.000000	89.106117	-36.627351	425.518125	45765.545296	-92628.982511	-16431.491372
1077				900.000000	200.000000	0.000000	0.403560	0.641820	-1.694550	-99.961843	-70.768339	190.541952	299.028139	200.999858	0.000000	300.000000	200.000000	0.000000	7.294280	11.231360	2231.904602	2231.587858	2169.099924	-1293.941977	-279.898064	304.346767	0.000000	-505.000000	200.000000	0.000000	90.917217	-38.592721	420.798885	43909.003190	-94722.643717	-17725.871567
1078				900.000000	200.000000	0.000000	0.246620	0.596780	-1.129700	-97.210875	-64.830860	193.072315	299.023523	201.003856	0.000000	300.000000	200.000000	0.000000	7.446880	9.857960	2232.514954	2241.124558	2179.999924	-1361.080475	-283.010344	303.410029	0.000000	-505.000000	200.000000	0.000000	92.547207	-38.592721	422.371965	43677.497033	-93762.207200	-17843.490164
1079				900.000000	200.000000	0.000000	0.280250	0.754420	-1.390400	-66.866164	-30.511503	169.087479	299.033188	200.969782	0.000000	300.000000	200.000000	0.000000	7.385840	10.804080	2232.286072	2164.830956	2158.199924	-1416.011974	-285.895193	304.600516	0.000000	-505.000000	200.000000	0.000000	92.003877	-39.664741	430.237365	45003.050358	-94267.074597	-18608.137327
1080				900.000000	200.000000	0.000000	0.336300	0.608040	-1.651100	-161.615842	-113.632710	197.809199	299.013792	200.926934	0.000000	300.000000	200.000000	0.000000	7.477400	9.674840	2232.591248	2069.463954	2201.799923	-1434.322474	-288.814747	305.863443	0.000000	-505.000000	200.000000	0.000000	92.547207	-41.630111	429.450825	45463.142906	-92840.934987	-18668.790028
1081				900.000000	200.000000	0.000000	0.336300	0.619300	-1.477300	-100.664145	-103.662404	200.229331	299.028073	200.987107	0.000000	300.000000	200.000000	0.000000	7.630000	11.017720	2231.752014	2202.977757	2169.099924	-1403.804975	-283.292943	304.968587	0.000000	-505.000000	200.000000	0.000000	91.098327	-39.486071	425.518125	44666.036134	-94340.371219	-18842.871720
1082				900.000000	200.000000	0.000000	0.448400	0.664340	-1.173150	-110.555890	-108.561542	185.697122	299.028239	200.935669	0.000000	300.000000	200.000000	0.000000	7.568960	9.766400	2232.133484	2088.537354	2169.099924	-1379.390975	-292.712099	304.742601	0.000000	-505.000000	200.000000	0.000000	91.279437	-40.915431	438.889304	45970.407278	-93170.889368	-18785.498572
1083				900.000000	200.000000	0.000000	0.392350	0.619300	-1.738000	-112.995821	-65.200333	180.893982	299.038400	200.896849	0.000000	300.000000	200.000000	0.000000	7.630000	11.231360	2233.049012	2002.707052	2147.299925	-1373.287475	-282.429323	314.284165	0.000000	-505.000000	200.000000	0.000000	92.547207	-41.630111	430.237365	49169.317890	-95758.221574	-19256.231015
1084				900.000000	200.000000	0.000000	0.313880	0.596780	-1.477300	-65.406747	-82.475269	149.628752	299.042823	200.914369	0.000000	300.000000	200.000000	0.000000	7.721560	10.407320	2231.980896	2040.853853	2136.399925	-1379.390975	-290.062919	307.208238	0.000000	-505.000000	200.000000	0.000000	95.082747	-42.166121	447.541244	47980.108216	-96193.208487	-19433.174827
1085				900.000000	200.000000	0.000000	0.347510	0.551740	-1.346950	-87.229103	-104.245258	190.516246	298.993988	200.995551	0.000000	300.000000	200.000000	0.000000	7.507920	11.475520	2231.980896	2222.051158	2245.399921	-1324.459476	-291.790268	301.970078	0.000000	-505.000000	200.000000	0.000000	97.074957	-43.952821	446.754704	45555.612039	-95252.450622	-19023.821092
1086				900.000000	200.000000	0.000000	0.269040	0.484180	-1.433850	-78.039661	-111.064986	168.847769	299.043216	200.990872	0.000000	300.000000	200.000000	0.000000	7.324800	11.475520	2232.896424	2212.514458	2136.399925	-1336.666476	-286.125299	305.250337	0.000000	-505.000000	200.000000	0.000000	95.082747	-42.702131	446.754704	47021.083313	-97783.302149	-19081.218909
1087				900.000000	200.000000	0.000000	0.369930	0.551740	-1.607650	-131.725021	-160.651732	185.673698	299.057442	200.918673	0.000000	300.000000	200.000000	0.000000	7.111160	11.109280	2231.904602	2050.390553	2103.699926	-1440.425974	-289.212200	307.651872	0.000000	-505.000000	200.000000	0.000000	97.980507	-43.595481	445.968164	48009.307798	-96234.489074	-19376.019012
1088				900.000000	200.000000	0.000000	0.358720	0.664340	-0.999350	-118.416893	-130.360003	193.019010	298.960478	200.977825	0.000000	300.000000	200.000000	0.000000	7.294280	11.200840	2233.430482	2183.904357	2321.699919	-1379.390975	-291.178298	308.627203	0.000000	-505.000000	200.000000	0.000000	98.704947	-43.952821	457.766264	49725.869031	-97880.361421	-19376.416083
1089				900.000000	200.000000	0.000000	0.369930	0.619300	-1.086250	-120.361669	-125.674844	173.688229	299.009079	200.978026	0.000000	300.000000	200.000000	0.000000	7.355320	9.766400	2232.972718	2183.904357	2212.699923	-1342.769976	-290.270738	306.127215	0.000000	-505.000000	200.000000	0.000000	100.334937	-45.024841	462.485503	49082.298631	-99309.170742	-19788.772520
1090				900.000000	200.000000	0.000000	0.257830	0.495440	-1.738000	-106.034786	-59.660799	168.869854	299.047479	200.957325	0.000000	300.000000	200.000000	0.000000	7.233240	9.766400	2231.446838	2136.220856	2125.499926	-1293.941977	-287.033062	312.790331	0.000000	-505.000000	200.000000	0.000000	98.704947	-45.918191	445.968164	50300.896657	-97206.314988	-19965.722206
1091				900.000000	200.000000	0.000000	0.336300	0.574260	-1.738000	-78.665797	-98.353983	171.271522	299.082111	200.871433	0.000000	300.000000	200.000000	0.000000	6.989080	11.048240	2232.514954	1945.486851	2049.199928	-1324.459476	-293.021117	307.075475	0.000000	-505.000000	200.000000	0.000000	99.067167	-47.704891	468.777823	50194.608213	-99370.999402	-20672.375946
1092				900.000000	200.000000	0.000000	0.347510	0.720640	-1.781450	-80.723943	-58.247443	166.576722	299.018842	200.918234	0.000000	300.000000	200.000000	0.000000	7.202720	9.827440	2232.972718	2050.390553	2190.899923	-1342.769976	-289.197535	308.741585	0.000000	-505.000000	200.000000	0.000000	101.964927	-46.096861	462.485503	50291.406722	-99805.511453	-19789.920266
1093				900.000000	200.000000	0.000000	0.358720	0.585520	-1.738000	-78.202110	-48.617539	147.162166	298.969429	200.944407	0.000000	300.000000	200.000000	0.000000	7.385840	11.811240	2231.675720	2107.610755	2299.899920	-1385.494475	-294.506165	309.277233	0.000000	-505.000000	200.000000	0.000000	101.240487	-46.454201	469.564363	51312.694405	-98840.403378	-20847.595202
1094				900.000000	200.000000	0.000000	0.313880	0.596780	-1.564200	-97.661017	-138.120121	149.628752	299.047479	200.957325	0.000000	300.000000	200.000000	0.000000	7.385840	10.193680	2231.446838	2136.220856	2125.499926	-1385.494475	-291.958490	308.229192	0.000000	-505.000000	200.000000	0.000000	99.248277	-47.168881	475.856683	51501.584507	-101377.226316	-20143.184873
1095				900.000000	200.000000	0.000000	0.269040	0.686860	-1.607650	-89.976007	-105.837382	176.265242	299.013556	200.935701	0.000000	300.000000	200.000000	0.000000	7.477400	11.200840	2232.057190	2088.537354	2201.799923	-1434.322474	-292.504533	304.583725	0.000000	-505.000000	200.000000	0.000000	102.689367	-46.632871	480.575923	50260.419991	-102120.205247	-21259.089361
1096				900.000000	200.000000	0.000000	0.291460	0.484180	-0.955900	-93.626626	-107.366765	173.643862	299.023523	200.961139	0.000000	300.000000	200.000000	0.000000	7.477400	9.644320	2232.514954	2145.757556	2179.999924	-1391.597975	-296.024234	307.506657	0.000000	-505.000000	200.000000	0.000000	100.334937	-47.168881	496.306722	53356.276541	-103716.077320	-20436.992299
1097				900.000000	200.000000	0.000000	0.414770	0.585520	-2.215950	-98.799917	-45.415215	161.562059	299.062358	200.918642	0.000000	300.000000	200.000000	0.000000	7.538440	11.322920	2231.980896	2050.390553	2092.799927	-1330.562976	-297.675257	308.010177	0.000000	-505.000000	200.000000	0.000000	100.878267	-45.203511	490.800942	53011.496609	-101755.179122	-20905.123419
1098				900.000000	200.000000	0.000000	0.515660	0.720640	-1.303500	-15.900303	-146.671873	185.679799	299.023222	200.969981	0.000000	300.000000	200.000000	0.000000	7.263760	9.888480	2231.828308	2164.830956	2179.999924	-1397.701475	-294.229976	309.508653	0.000000	-505.000000	200.000000	0.000000	100.878267	-45.024841	491.587482	53833.082867	-103611.905651	-20728.721565
1099				900.000000	200.000000	0.000000	0.369930	0.585520	-1.433850	-65.825420	-135.483516	171.247153	298.979372	200.944246	0.000000	300.000000	200.000000	0.000000	7.324800	9.949520	2232.057190	2107.610755	2278.099920	-1434.322474	-295.570817	307.352966	0.000000	-505.000000	200.000000	0.000000	104.862687	-47.883561	504.172122	54124.372500	-105588.355809	-20379.288652
1100				900.000000	200.000000	0.000000	0.313880	0.563000	-1.129700	-58.396633	-47.336747	139.958696	299.013691	200.897125	0.000000	300.000000	200.000000	0.000000	7.263760	11.078760	2232.362366	2002.707052	2201.799923	-1409.908474	-296.442327	310.109445	0.000000	-505.000000	200.000000	0.000000	104.681577	-46.454201	504.958662	55600.718019	-105313.003256	-20847.870490
1101				900.000000	200.000000	0.000000	0.381140	0.563000	-0.999350	-70.323182	-105.953409	163.985616	298.989104	200.948551	0.000000	300.000000	200.000000	0.000000	7.538440	9.888480	2231.980896	2117.147455	2256.299921	-1367.183975	-296.069925	307.023246	0.000000	-505.000000	200.000000	0.000000	106.854897	-47.347551	513.610602	54968.273556	-107308.701634	-21083.868539
1102				900.000000	200.000000	0.000000	0.336300	0.574260	-1.346950	-86.301729	-93.651690	168.861862	299.052785	201.072241	0.000000	300.000000	200.000000	0.000000	7.172200	9.461200	2232.438660	2393.711762	2114.599926	-1348.873476	-295.497211	306.716114	0.000000	-505.000000	200.000000	0.000000	107.036007	-45.203511	506.531742	54055.099090	-106119.812696	-20729.383742
1103				900.000000	200.000000	0.000000	0.235410	0.574260	-1.520750	-82.461256	-64.005556	176.195364	298.983873	200.991617	0.000000	300.000000	200.000000	0.000000	7.507920	10.193680	2231.217956	2212.514458	2267.199921	-1354.976975	-299.386629	303.825803	0.000000	-505.000000	200.000000	0.000000	108.122667	-47.168881	526.195241	54632.643643	-108192.777260	-21201.288600
1104				900.000000	200.000000	0.000000	0.369930	0.731900	-1.520750	-100.092822	-130.336729	161.744646	298.998700	200.893158	0.000000	300.000000	200.000000	0.000000	7.416360	9.888480	2231.599426	1993.170352	2234.499922	-1483.150473	-298.272713	308.130996	0.000000	-505.000000	200.000000	0.000000	106.854897	-46.096861	526.195241	56898.015609	-108778.914538	-21552.634424
1105				900.000000	200.000000	0.000000	0.336300	0.517960	-1.173150	-92.460637	-68.483474	156.761203	298.974103	200.953149	0.000000	300.000000	200.000000	0.000000	7.172200	9.491720	2231.217956	2126.684155	2288.999920	-1416.011974	-299.752379	306.681376	0.000000	-505.000000	200.000000	0.000000	107.398227	-44.846171	534.060641	56974.324092	-109614.675743	-21081.538196
1106				900.000000	200.000000	0.000000	0.560500	0.743160	-1.694550	-103.829722	-122.824858	192.883269	299.111436	200.978193	0.000000	300.000000	200.000000	0.000000	7.538440	10.041080	2232.591248	2183.904357	1983.799931	-1397.701475	-299.930069	306.618316	0.000000	-505.000000	200.000000	0.000000	107.217117	-46.990211	536.420261	57192.225008	-110003.666079	-21024.814302
1107				900.000000	200.000000	0.000000	0.459610	0.709380	-1.564200	-84.983089	-88.395613	176.088755	299.111436	200.935477	0.000000	300.000000	200.000000	0.000000	7.172200	10.010560	2232.591248	2088.537354	1983.799931	-1391.597975	-302.103067	306.915798	0.000000	-505.000000	200.000000	0.000000	107.217117	-46.454201	539.566421	57688.174673	-109476.371755	-21083.049727
1108				900.000000	200.000000	0.000000	0.358720	0.630560	-1.738000	-84.388423	-109.409179	180.939294	299.008943	200.939716	0.000000	300.000000	200.000000	0.000000	7.752080	11.261880	2232.667542	2098.074055	2212.699923	-1379.390975	-302.152731	306.472982	0.000000	-505.000000	200.000000	0.000000	108.484887	-47.526221	546.645280	58202.953062	-110885.502424	-20849.192101
1109				900.000000	200.000000	0.000000	0.381140	0.698120	-1.086250	-84.951619	-121.070502	185.798218	298.994332	200.926870	0.000000	300.000000	200.000000	0.000000	7.721560	9.552760	2232.743836	2069.463954	2245.399921	-1422.115474	-302.577312	308.410687	0.000000	-505.000000	200.000000	0.000000	107.217117	-46.454201	551.364520	59773.806555	-111608.688269	-21435.514319
1110				900.000000	200.000000	0.000000	0.414770	0.540480	-1.477300	-83.807302	-41.036190	154.291191	298.984082	200.991414	0.000000	300.000000	200.000000	0.000000	7.752080	10.071600	2231.675720	2212.514458	2267.199921	-1312.252476	-303.102015	308.495012	0.000000	-505.000000	200.000000	0.000000	106.311567	-47.704891	554.510680	60161.643004	-111954.589169	-21377.884682
1111				900.000000	200.000000	0.000000	0.369930	0.653080	-1.260050	-131.212256	-130.579180	159.261684	299.052526	200.927251	0.000000	300.000000	200.000000	0.000000	7.050120	10.529400	2231.828308	2069.463954	2114.599926	-1452.632974	-301.669433	306.745243	0.000000	-505.000000	200.000000	0.000000	111.563757	-50.206271	560.016460	59779.092960	-113868.464241	-20440.773088
1112				900.000000	200.000000	0.000000	0.392350	0.664340	-1.694550	-54.808637	-136.164320	185.755189	298.994469	200.926744	0.000000	300.000000	200.000000	0.000000	7.477400	10.468360	2233.049012	2069.463954	2245.399921	-1397.701475	-304.414184	307.705114	0.000000	-505.000000	200.000000	0.000000	108.303777	-48.240901	564.735700	60824.923052	-113277.971399	-21437.296831
1113				900.000000	200.000000	0.000000	0.470820	0.517960	-1.781450	-125.255077	-144.380868	187.947421	299.043575	200.930728	0.000000	300.000000	200.000000	0.000000	7.599480	9.888480	2233.735658	2079.000654	2136.399925	-1446.529474	-302.636998	309.941850	0.000000	-505.000000	200.000000	0.000000	111.744867	-48.419571	564.735700	62088.087751	-114281.611787	-20967.788886
1114				900.000000	200.000000	0.000000	0.369930	0.517960	-1.824900	-73.033199	-64.196260	137.449081	299.082017	200.905700	0.000000	300.000000	200.000000	0.000000	7.507920	9.949520	2232.286072	2021.780453	2049.199928	-1336.666476	-303.868359	309.104469	0.000000	-505.000000	200.000000	0.000000	110.114877	-46.811541	571.028020	62301.709033	-114851.802546	-21377.341157
1115				900.000000	200.000000	0.000000	0.291460	0.517960	-1.564200	-92.865764	-86.537166	183.313918	299.013218	200.957391	0.000000	300.000000	200.000000	0.000000	7.538440	10.743040	2231.294250	2136.220856	2201.799923	-1373.287475	-307.748230	307.916664	0.000000	-505.000000	200.000000	0.000000	112.831527	-47.347551	589.904979	63660.577248	-116359.801335	-21671.787656
1116				900.000000	200.000000	0.000000	0.381140	0.563000	-1.781450	-135.461921	-100.160086	190.491877	298.964439	200.982968	0.000000	300.000000	200.000000	0.000000	7.294280	10.437840	2231.446838	2193.441057	2310.799919	-1470.943473	-303.733714	308.963679	0.000000	-505.000000	200.000000	0.000000	113.737077	-47.883561	579.679959	63164.061274	-116670.032634	-21789.856971
1117				900.000000	200.000000	0.000000	0.381140	0.653080	-1.129700	-123.036153	-110.898153	171.298371	299.042823	200.893005	0.000000	300.000000	200.000000	0.000000	7.355320	10.315760	2231.980896	1993.170352	2136.399925	-1397.701475	-303.976433	311.401448	0.000000	-505.000000	200.000000	0.000000	114.280407	-45.024841	585.185739	65190.538913	-117636.124566	-20906.026032
1118				900.000000	200.000000	0.000000	0.392350	0.517960	-1.781450	-121.234547	-80.357834	161.522455	299.018707	200.995245	0.000000	300.000000	200.000000	0.000000	7.233240	10.132640	2232.667542	2222.051158	2190.899923	-1434.322474	-307.872691	306.586886	0.000000	-505.000000	200.000000	0.000000	113.737077	-47.526221	599.343459	63882.153008	-118146.963375	-21437.053263
1119				900.000000	200.000000	0.000000	0.425980	0.630560	-0.955900	-111.721879	-148.368088	154.363352	299.072093	200.999858	0.000000	300.000000	200.000000	0.000000	7.172200	10.376800	2231.904602	2231.587858	2070.999928	-1342.769976	-309.244148	307.656226	0.000000	-505.000000	200.000000	0.000000	115.004847	-47.168881	603.276158	64946.434285	-118094.838258	-21965.512457
1120				900.000000	200.000000	0.000000	0.369930	0.619300	-1.477300	-92.623085	-110.113258	164.049588	298.998734	200.982867	0.000000	300.000000	200.000000	0.000000	7.385840	10.010560	2231.675720	2193.441057	2234.499922	-1361.080475	-307.815023	305.435307	0.000000	-505.000000	200.000000	0.000000	118.627046	-48.240901	608.781938	64187.110806	-120042.652648	-20909.425804
1121				900.000000	200.000000	0.000000	0.313880	0.731900	-1.390400	-83.875658	-107.885936	181.079995	299.013792	200.939748	0.000000	300.000000	200.000000	0.000000	7.813120	10.559920	2232.591248	2098.074055	2201.799923	-1440.425974	-307.144690	306.210515	0.000000	-505.000000	200.000000	0.000000	116.997057	-46.096861	614.287718	65243.815143	-121540.087032	-21083.493007
1122				900.000000	200.000000	0.000000	0.425980	0.472920	-1.564200	-90.699981	-66.746850	168.674707	298.962239	200.967925	0.000000	300.000000	200.000000	0.000000	7.324800	10.529400	2226.716610	2155.294256	2310.799919	-1306.148976	-305.812084	309.305888	0.000000	-505.000000	200.000000	0.000000	117.902607	-46.096861	606.422318	66285.529928	-120791.997551	-21377.285944
1123				900.000000	200.000000	0.000000	0.425980	0.619300	-1.694550	-60.683914	-81.823534	154.352880	299.057345	200.923041	0.000000	300.000000	200.000000	0.000000	7.050120	10.743040	2231.675720	2059.927254	2103.699926	-1342.769976	-313.172209	306.134340	0.000000	-505.000000	200.000000	0.000000	119.894816	-44.488831	627.658898	66616.162753	-120402.419655	-21434.663399
1124				900.000000	200.000000	0.000000	0.381140	0.653080	-1.346950	-79.035391	-80.300291	188.165991	298.974524	200.918579	0.000000	300.000000	200.000000	0.000000	7.385840	10.468360	2232.133484	2050.390553	2288.999920	-1440.425974	-310.550347	310.304462	0.000000	-505.000000	200.000000	0.000000	120.800366	-47.168881	627.658898	69233.576974	-122048.054571	-20673.605928
1125				900.000000	200.000000	0.000000	0.246620	0.596780	-1.390400	-45.214068	-181.105718	149.698433	299.072442	200.922599	0.000000	300.000000	200.000000	0.000000	7.294280	10.376800	2232.743836	2059.927254	2070.999928	-1342.769976	-309.984855	309.738628	0.000000	-505.000000	200.000000	0.000000	117.902607	-45.382181	627.658898	68878.426183	-122402.991152	-21729.072305
1126				900.000000	200.000000	0.000000	0.425980	0.585520	-1.260050	-101.830135	-112.623439	171.189085	298.984221	200.918642	0.000000	300.000000	200.000000	0.000000	7.599480	10.193680	2231.980896	2050.390553	2267.199921	-1354.976975	-313.343234	306.324908	0.000000	-505.000000	200.000000	0.000000	120.075926	-44.667501	644.962777	68575.607774	-123611.480178	-21434.847446
1127				900.000000	200.000000	0.000000	0.358720	0.608040	-1.346950	-28.623246	-119.904795	173.689371	299.071776	201.038669	0.000000	300.000000	200.000000	0.000000	7.385840	10.773560	2231.141662	2317.418160	2070.999928	-1342.769976	-312.292919	308.467838	0.000000	-505.000000	200.000000	0.000000	118.808156	-46.096861	641.030077	69531.146602	-123531.035288	-21729.822980
1128				900.000000	200.000000	0.000000	0.448400	0.574260	-1.477300	-38.190409	-57.618983	171.155387	299.037973	200.935701	0.000000	300.000000	200.000000	0.000000	7.385840	9.888480	2232.057190	2088.537354	2147.299925	-1422.115474	-313.432542	307.475765	0.000000	-505.000000	200.000000	0.000000	121.705916	-46.632871	652.041637	70078.673571	-124909.958771	-21201.866587
1129				900.000000	200.000000	0.000000	0.336300	0.776940	-1.477300	-53.967228	-118.860314	214.833896	299.072410	200.918359	0.000000	300.000000	200.000000	0.000000	7.050120	10.437840	2232.667542	2050.390553	2070.999928	-1330.562976	-315.557595	308.581900	0.000000	-505.000000	200.000000	0.000000	124.060346	-46.096861	648.895477	70458.303849	-122928.319499	-21142.802169
1130				900.000000	200.000000	0.000000	0.403560	0.653080	-1.520750	-79.215448	-116.523702	130.310922	299.028438	200.914119	0.000000	300.000000	200.000000	0.000000	7.446880	10.498880	2232.591248	2040.853853	2169.099924	-1409.908474	-309.953750	309.307698	0.000000	-505.000000	200.000000	0.000000	120.619256	-47.883561	648.895477	70929.270642	-126564.629368	-21731.663447
1131				900.000000	200.000000	0.000000	0.437190	0.754420	-1.955250	-23.225516	-87.108681	161.695909	299.003789	200.986972	0.000000	300.000000	200.000000	0.000000	7.446880	10.773560	2232.057190	2202.977757	2223.599922	-1519.771472	-310.423150	308.372194	0.000000	-505.000000	200.000000	0.000000	122.249246	-48.062231	654.401257	70918.899783	-127331.335079	-21496.987009
1132				900.000000	200.000000	0.000000	0.437190	0.754420	-0.999350	-34.296794	-143.723338	195.431150	299.043020	200.969716	0.000000	300.000000	200.000000	0.000000	7.385840	10.895640	2232.438660	2164.830956	2136.399925	-1336.666476	-314.357712	307.887363	0.000000	-505.000000	200.000000	0.000000	122.973686	-46.811541	659.120496	71110.772575	-125656.239404	-21437.113961
1133				900.000000	200.000000	0.000000	0.325090	0.743160	-1.868350	-116.071370	-102.837100	207.585114	298.998940	200.884399	0.000000	300.000000	200.000000	0.000000	7.691040	10.529400	2232.133484	1974.096951	2234.499922	-1397.701475	-313.212498	309.923051	0.000000	-505.000000	200.000000	0.000000	119.532596	-46.632871	657.547416	72279.618069	-126109.376244	-21495.413214
1134				900.000000	200.000000	0.000000	0.403560	0.641820	-1.477300	-119.839423	-157.091871	168.855012	299.018339	200.982800	0.000000	300.000000	200.000000	0.000000	7.141680	10.498880	2231.828308	2193.441057	2190.899923	-1409.908474	-313.009885	311.142584	0.000000	-505.000000	200.000000	0.000000	122.611466	-46.275531	659.907036	73343.773499	-126695.627958	-22258.993691
1135				900.000000	200.000000	0.000000	0.414770	0.630560	-1.651100	-36.052032	-91.534255	154.374966	299.042856	200.910065	0.000000	300.000000	200.000000	0.000000	7.446880	10.620960	2232.057190	2031.317153	2136.399925	-1361.080475	-314.623494	308.537648	0.000000	-505.000000	200.000000	0.000000	122.792576	-48.598241	666.985896	72393.080614	-126978.444776	-22026.236037
1136				900.000000	200.000000	0.000000	0.403560	0.698120	-1.216600	-89.107192	-147.202382	164.088050	299.018271	200.931587	0.000000	300.000000	200.000000	0.000000	7.446880	10.376800	2231.675720	2079.000654	2190.899923	-1336.666476	-314.664497	311.834712	0.000000	-505.000000	200.000000	0.000000	122.611466	-47.168881	667.772436	74680.138146	-127100.802244	-21672.400493
1137				900.000000	200.000000	0.000000	0.369930	0.675600	-1.042800	-109.957160	-75.055553	183.379228	299.048130	200.939588	0.000000	300.000000	200.000000	0.000000	7.233240	10.407320	2232.972718	2098.074055	2125.499926	-1361.080475	-314.589170	307.900177	0.000000	-505.000000	200.000000	0.000000	123.154796	-48.240901	673.278216	72646.838646	-128199.464184	-21555.973109
1138				900.000000	200.000000	0.000000	0.403560	0.551740	-1.129700	-70.921911	-96.623499	166.361577	298.984707	200.952368	0.000000	300.000000	200.000000	0.000000	7.660520	10.010560	2233.049012	2126.684155	2267.199921	-1324.459476	-315.781034	309.858348	0.000000	-505.000000	200.000000	0.000000	123.154796	-48.062231	680.357076	74742.904311	-128736.462052	-21555.803552
1139				900.000000	200.000000	0.000000	0.369930	0.675600	-1.129700	-85.924007	-150.964285	137.595686	299.067847	200.922315	0.000000	300.000000	200.000000	0.000000	7.477400	9.491720	2233.430482	2059.927254	2081.899927	-1385.494475	-312.431481	311.092396	0.000000	-505.000000	200.000000	0.000000	123.154796	-47.704891	667.772436	74184.440173	-128591.949221	-21672.952633
1140				900.000000	200.000000	0.000000	0.302670	0.653080	-1.651100	-83.371021	-137.577676	164.150685	299.094438	200.925065	0.000000	300.000000	200.000000	0.000000	7.507920	10.620960	2226.792904	2059.927254	2016.499929	-1403.804975	-314.294605	311.056116	0.000000	-505.000000	200.000000	0.000000	124.241456	-49.491591	673.278216	74771.663431	-128397.787985	-21792.223342
1141				900.000000	200.000000	0.000000	0.257830	0.619300	-1.607650	-112.860779	-105.375754	176.214024	298.988897	200.944472	0.000000	300.000000	200.000000	0.000000	7.111160	10.590440	2231.523132	2107.610755	2256.299921	-1458.736474	-315.237476	310.548983	0.000000	-505.000000	200.000000	0.000000	122.430356	-45.560851	679.570536	75125.831894	-128957.019778	-21612.115885
1142				900.000000	200.000000	0.000000	0.313880	0.506700	-1.477300	-69.116242	-72.343329	156.773958	299.023122	200.987174	0.000000	300.000000	200.000000	0.000000	7.843640	10.865120	2231.599426	2202.977757	2179.999924	-1361.080475	-316.816553	307.672590	0.000000	-505.000000	200.000000	0.000000	125.871446	-48.419571	684.289775	73679.252266	-128772.008659	-21321.383605
1143				900.000000	200.000000	0.000000	0.470820	0.619300	-1.346950	-160.837056	-89.059284	166.354726	299.050448	200.942131	0.000000	300.000000	200.000000	0.000000	7.813120	10.743040	2226.945492	2098.074055	2114.599926	-1379.390975	-318.743049	309.106212	0.000000	-505.000000	200.000000	0.000000	125.328116	-47.168881	689.795555	75260.980005	-128479.216733	-21378.897332
1144				900.000000	200.000000	0.000000	0.302670	0.720640	-2.172500	-89.170131	-106.696955	190.719777	299.032792	200.927441	0.000000	300.000000	200.000000	0.000000	7.477400	10.804080	2231.370544	2069.463954	2158.199924	-1361.080475	-317.236260	307.395918	0.000000	-505.000000	200.000000	0.000000	125.690336	-47.168881	692.155175	74334.640759	-129961.644023	-21966.367296
1145				900.000000	200.000000	0.000000	0.403560	0.630560	-1.998700	-100.740629	-55.287570	200.170121	299.013353	200.970080	0.000000	300.000000	200.000000	0.000000	7.630000	10.437840	2231.599426	2164.830956	2201.799923	-1361.080475	-316.335906	311.257042	0.000000	-505.000000	200.000000	0.000000	122.792576	-46.632871	685.076315	76219.564446	-129249.302709	-21260.697618
1146				900.000000	200.000000	0.000000	0.414770	0.529220	-0.999350	-91.816893	-56.678593	149.461399	299.057860	200.956704	0.000000	300.000000	200.000000	0.000000	7.752080	10.682000	2232.896424	2136.220856	2103.699926	-1367.183975	-317.719872	308.903759	0.000000	-505.000000	200.000000	0.000000	121.887026	-48.062231	690.582095	75206.986320	-129332.302874	-21203.237538
1147				900.000000	200.000000	0.000000	0.201780	0.619300	-1.694550	-116.971337	-87.788888	137.717531	298.994538	200.922410	0.000000	300.000000	200.000000	0.000000	7.385840	10.529400	2233.201600	2059.927254	2245.399921	-1446.529474	-312.449683	308.374022	0.000000	-505.000000	200.000000	0.000000	122.973686	-50.563611	685.076315	74244.475341	-131911.661821	-21264.442379
1148				900.000000	200.000000	0.000000	0.269040	0.641820	-1.738000	-108.047918	-65.188397	183.452335	299.033552	200.948065	0.000000	300.000000	200.000000	0.000000	7.233240	10.682000	2233.125306	2117.147455	2158.199924	-1422.115474	-312.793800	311.880627	0.000000	-505.000000	200.000000	0.000000	123.879236	-50.206271	680.357076	76118.776476	-130768.848023	-21851.616694
1149				900.000000	200.000000	0.000000	0.190570	0.630560	-1.520750	-84.163352	-72.290984	188.342478	299.047870	201.003925	0.000000	300.000000	200.000000	0.000000	7.233240	11.139800	2232.362366	2241.124558	2125.499926	-1354.976975	-318.162709	309.613630	0.000000	-505.000000	200.000000	0.000000	122.792576	-49.134251	696.087875	76300.718871	-130055.172723	-21263.071428
1150				900.000000	200.000000	0.000000	0.448400	0.551740	-1.129700	-99.065622	-133.931800	156.676482	298.994641	200.926585	0.000000	300.000000	200.000000	0.000000	7.691040	10.468360	2233.430482	2069.463954	2245.399921	-1275.631477	-318.272075	309.933492	0.000000	-505.000000	200.000000	0.000000	122.430356	-49.312921	699.234035	76869.239252	-130566.520527	-21204.467909
1151				900.000000	200.000000	0.000000	0.280250	0.551740	-0.999350	-86.868989	-127.128608	185.766607	299.057893	200.943859	0.000000	300.000000	200.000000	0.000000	7.172200	10.834600	2232.972718	2107.610755	2103.699926	-1361.080475	-316.967434	309.895666	0.000000	-505.000000	200.000000	0.000000	123.879236	-48.776911	697.660955	76669.915367	-131182.979427	-22202.724823
1152				900.000000	200.000000	0.000000	0.381140	0.427880	-1.694550	-116.812953	-125.570753	149.401994	298.984603	200.965279	0.000000	300.000000	200.000000	0.000000	7.355320	10.682000	2232.820130	2155.294256	2267.199921	-1403.804975	-319.282495	309.958223	0.000000	-505.000000	200.000000	0.000000	122.973686	-50.027601	703.953275	77405.451514	-130736.445989	-20911.469114
1153				900.000000	200.000000	0.000000	0.336300	0.641820	-1.911800	-104.207444	-77.928469	195.430954	299.003789	200.982699	0.000000	300.000000	200.000000	0.000000	7.568960	11.048240	2232.057190	2193.441057	2223.599922	-1336.666476	-315.765576	311.115527	0.000000	-505.000000	200.000000	0.000000	121.887026	-47.168881	696.087875	77346.171424	-131723.787990	-21672.342538
1154				900.000000	200.000000	0.000000	0.392350	0.664340	-1.129700	-118.551936	-116.425751	154.429608	298.994022	200.927155	0.000000	300.000000	200.000000	0.000000	7.324800	10.895640	2232.057190	2069.463954	2245.399921	-1391.597975	-318.762605	308.330861	0.000000	-505.000000	200.000000	0.000000	124.422566	-49.312921	703.166735	76174.657856	-130955.941294	-21380.859582
1155				900.000000	200.000000	0.000000	0.336300	0.563000	-1.390400	-118.974672	-48.017552	171.261050	298.959945	200.948421	0.000000	300.000000	200.000000	0.000000	7.416360	10.254720	2232.286072	2117.147455	2321.699919	-1422.115474	-317.935139	311.012367	0.000000	-505.000000	200.000000	0.000000	120.800366	-47.883561	695.301335	77187.047213	-130066.447683	-21437.957442
1156				900.000000	200.000000	0.000000	0.313880	0.405360	-1.129700	-68.908779	-82.798537	190.414953	299.043412	200.926617	0.000000	300.000000	200.000000	0.000000	7.111160	10.407320	2233.354188	2069.463954	2136.399925	-1336.666476	-321.838755	308.294672	0.000000	-505.000000	200.000000	0.000000	122.249246	-49.848931	706.312895	76489.923590	-129369.149333	-21498.682587
1157				900.000000	200.000000	0.000000	0.313880	0.608040	-1.781450	-49.176039	-107.522259	152.048884	299.071807	201.004440	0.000000	300.000000	200.000000	0.000000	7.080640	10.804080	2231.217956	2241.124558	2070.999928	-1403.804975	-319.510619	309.806154	0.000000	-505.000000	200.000000	0.000000	121.887026	-48.419571	701.593655	77039.300631	-130138.172888	-21144.832555
1158				900.000000	200.000000	0.000000	0.369930	0.765680	-1.564200	-118.849427	-59.372741	193.101643	299.043020	200.956900	0.000000	300.000000	200.000000	0.000000	7.568960	10.590440	2232.438660	2136.220856	2136.399925	-1361.080475	-320.395548	310.070175	0.000000	-505.000000	200.000000	0.000000	122.973686	-48.240901	703.166735	77397.685805	-129807.709511	-20557.308943
1159				900.000000	200.000000	0.000000	0.358720	0.517960	-1.260050	-112.653316	-84.523823	171.195936	298.999213	200.952498	0.000000	300.000000	200.000000	0.000000	7.355320	10.590440	2232.743836	2126.684155	2234.499922	-1403.804975	-320.705864	308.856167	0.000000	-505.000000	200.000000	0.000000	120.981476	-51.278291	700.807115	76287.176553	-129154.641583	-20383.799754
1160				900.000000	200.000000	0.000000	0.291460	0.574260	-1.651100	-94.657889	-91.522319	176.137297	299.013320	200.948745	0.000000	300.000000	200.000000	0.000000	7.355320	10.285240	2231.523132	2117.147455	2201.799923	-1354.976975	-317.626072	311.759490	0.000000	-505.000000	200.000000	0.000000	118.808156	-50.384941	691.368635	77267.006098	-129544.456909	-20911.474987
1161				900.000000	200.000000	0.000000	0.224200	0.641820	-1.564200	-111.888391	-7.777850	183.498789	299.052785	201.003891	0.000000	300.000000	200.000000	0.000000	7.233240	10.376800	2232.438660	2241.124558	2114.599926	-1440.425974	-319.622483	309.942041	0.000000	-505.000000	200.000000	0.000000	119.351486	-49.670261	696.874415	76615.795835	-129184.848768	-20793.352025
1162				900.000000	200.000000	0.000000	0.347510	0.743160	-1.564200	-95.653619	-83.779335	176.236306	299.067910	200.947870	0.000000	300.000000	200.000000	0.000000	7.263760	10.346280	2233.583070	2117.147455	2081.899927	-1464.839973	-320.174384	309.052296	0.000000	-505.000000	200.000000	0.000000	119.170376	-47.168881	703.953275	76767.720647	-130108.597692	-20849.707825
1163				900.000000	200.000000	0.000000	0.336300	0.619300	-1.564200	-60.548872	-73.185768	173.723069	299.004300	200.922410	0.000000	300.000000	200.000000	0.000000	7.996240	10.102120	2233.201600	2059.927254	2223.599922	-1434.322474	-322.272352	308.139165	0.000000	-505.000000	200.000000	0.000000	119.894816	-51.278291	708.672515	76635.253790	-129494.062076	-19913.760032
1164				900.000000	200.000000	0.000000	0.257830	0.529220	-1.129700	-79.890345	-105.820248	188.178551	299.047805	200.910003	0.000000	300.000000	200.000000	0.000000	7.752080	10.682000	2232.209778	2031.317153	2125.499926	-1336.666476	-319.695960	310.063710	0.000000	-505.000000	200.000000	0.000000	119.532596	-48.776911	700.807115	77133.431067	-129862.389903	-20381.310034
1165				900.000000	200.000000	0.000000	0.448400	0.529220	-0.825550	-31.328883	-103.818840	166.294179	299.052331	200.876154	0.000000	300.000000	200.000000	0.000000	7.141680	11.017720	2231.370544	1955.023551	2114.599926	-1348.873476	-318.593443	310.649501	0.000000	-505.000000	200.000000	0.000000	117.178167	-51.099621	693.728255	76760.685573	-129315.495492	-20794.534622
1166				900.000000	200.000000	0.000000	0.347510	0.608040	-1.824900	-81.385295	-129.130614	164.062344	299.028306	200.922788	0.000000	300.000000	200.000000	0.000000	7.416360	10.743040	2232.286072	2059.927254	2169.099924	-1373.287475	-321.082683	307.988018	0.000000	-505.000000	200.000000	0.000000	118.808156	-49.848931	700.807115	75678.771114	-128890.563990	-20441.013524
1167				900.000000	200.000000	0.000000	0.336300	0.574260	-1.433850	-38.145395	-78.372963	154.403901	299.023289	200.948551	0.000000	300.000000	200.000000	0.000000	7.050120	10.682000	2231.980896	2117.147455	2179.999924	-1440.425974	-318.895761	311.678377	0.000000	-505.000000	200.000000	0.000000	114.823737	-50.384941	689.795555	77035.248247	-128373.876764	-20088.738852
1168				900.000000	200.000000	0.000000	0.459610	0.574260	-1.173150	-126.326975	-88.759290	151.866492	299.111315	200.918516	0.000000	300.000000	200.000000	0.000000	7.111160	10.285240	2232.286072	2050.390553	1983.799931	-1428.218974	-320.083260	311.104199	0.000000	-505.000000	200.000000	0.000000	118.627046	-48.240901	697.660955	77513.061345	-129009.189326	-19734.543831
1169				900.000000	200.000000	0.000000	0.235410	0.686860	-1.694550	-98.107096	-73.975862	178.709743	299.013488	200.987039	0.000000	300.000000	200.000000	0.000000	7.538440	10.987200	2231.904602	2202.977757	2201.799923	-1361.080475	-320.262870	309.912753	0.000000	-505.000000	200.000000	0.000000	113.374857	-48.062231	693.728255	76249.582030	-128157.367165	-19851.442295
1170				900.000000	200.000000	0.000000	0.313880	0.686860	-1.694550	-98.107096	-137.998896	173.809127	299.023256	200.991312	0.000000	300.000000	200.000000	0.000000	7.355320	10.773560	2231.904602	2212.514458	2179.999924	-1354.976975	-324.303486	307.709017	0.000000	-505.000000	200.000000	0.000000	112.469307	-46.454201	702.380195	75652.680068	-126917.652963	-18733.705956
1171				900.000000	200.000000	0.000000	0.201780	0.653080	-1.694550	-123.621337	-118.184708	181.122828	299.052785	200.973988	0.000000	300.000000	200.000000	0.000000	7.843640	10.559920	2232.438660	2174.367657	2114.599926	-1416.011974	-321.377645	310.324888	0.000000	-505.000000	200.000000	0.000000	113.555967	-48.598241	692.941715	76448.717145	-127239.589653	-18265.874794
1172				900.000000	200.000000	0.000000	0.291460	0.653080	-1.260050	-62.863242	-132.413755	164.162299	299.018540	200.931333	0.000000	300.000000	200.000000	0.000000	7.721560	10.743040	2232.286072	2079.000654	2190.899923	-1336.666476	-323.032023	311.407786	0.000000	-505.000000	200.000000	0.000000	113.193747	-48.240901	687.435935	76585.715328	-125091.326620	-19322.900476
1173				900.000000	200.000000	0.000000	0.392350	0.675600	-1.477300	-78.243060	-105.970543	168.898040	299.072347	200.939781	0.000000	300.000000	200.000000	0.000000	7.385840	10.590440	2232.514954	2098.074055	2070.999928	-1354.976975	-319.956001	311.072614	0.000000	-505.000000	200.000000	0.000000	112.107087	-49.134251	692.155175	76879.484265	-128079.161554	-19499.893629
1174				900.000000	200.000000	0.000000	0.280250	0.596780	-1.433850	-105.567035	-35.537064	193.037474	299.052752	200.982565	0.000000	300.000000	200.000000	0.000000	7.050120	10.834600	2232.362366	2193.441057	2114.599926	-1373.287475	-320.529769	309.617055	0.000000	-505.000000	200.000000	0.000000	113.918187	-49.491591	690.582095	75699.575756	-127391.838312	-18501.727955
1175				900.000000	200.000000	0.000000	0.302670	0.686860	-1.303500	-77.599317	-107.505125	183.459381	299.052817	200.922694	0.000000	300.000000	200.000000	0.000000	7.538440	10.804080	2232.514954	2059.927254	2114.599926	-1354.976975	-322.346737	309.299183	0.000000	-505.000000	200.000000	0.000000	111.563757	-49.848931	694.514795	75909.899733	-126855.393871	-18736.855111
1176				900.000000	200.000000	0.000000	0.403560	0.563000	-0.955900	-110.483470	-81.587223	161.552729	298.999555	200.943633	0.000000	300.000000	200.000000	0.000000	7.568960	10.102120	2233.506776	2107.610755	2234.499922	-1373.287475	-322.346737	310.517666	0.000000	-505.000000	200.000000	0.000000	111.563757	-47.347551	694.514795	76756.154247	-126855.393871	-18323.272611
1177				900.000000	200.000000	0.000000	0.482030	0.551740	-1.390400	-87.274117	-124.942293	171.099602	298.974629	200.892853	0.000000	300.000000	200.000000	0.000000	7.294280	10.590440	2232.362366	1993.170352	2288.999920	-1336.666476	-321.153522	312.249133	0.000000	-505.000000	200.000000	0.000000	110.295987	-47.526221	696.087875	78135.260794	-127973.304032	-18440.828944
1178				900.000000	200.000000	0.000000	0.302670	0.574260	-1.520750	-86.481786	-66.775323	183.354663	299.038038	200.965543	0.000000	300.000000	200.000000	0.000000	7.080640	10.590440	2232.209778	2155.294256	2147.299925	-1312.252476	-323.652915	309.507988	0.000000	-505.000000	200.000000	0.000000	108.484887	-47.347551	688.222475	75365.858839	-124807.139944	-18205.538104
[truncated: 7,822 more rows]
