# Supplementary material for: A Plyometric Warm-Up Protocol Improves Running Economy in Recreational Endurance Athletes
Source: Front Physiol. 2020 Mar 12;11:197. doi: 10.3389/fphys.2020.00197 (PMC7080849; doi:10.3389/fphys.2020.00197)
Supplement: Supplementary file 1 [file Data_Sheet_1.zip › Datasheet 1/Force plate data -leg stiffness/11/11 Control .csv]

FORCE PLATES
600.000000	Hz
	Corner 1			Corner 2			Corner 3			Corner 4
Plate#	X	Y	Z	X	Y	Z	X	Y	Z	X	Y	Z
1	1200.000000	400.000000	0.000000	1200.000000	0.000000	0.000000	600.000000	0.000000	0.000000	600.000000	400.000000	0.000000
2	600.000000	400.000000	0.000000	600.000000	0.000000	0.000000	0.000000	0.000000	0.000000	0.000000	400.000000	0.000000
3	-55.000000	500.000000	0.000000	-55.000000	-100.000000	0.000000	-955.000000	-100.000000	0.000000	-955.000000	500.000000	0.000000
	Force Plate 1												Force Plate 2												Force Plate 3
Sample #	COP:X	COP:Y	COP:Z	Ref:X	Ref:Y	Ref:Z	Force:X	Force:Y	Force:Z	Moment:X	Moment:Y	Moment:Z	COP:X	COP:Y	COP:Z	Ref:X	Ref:Y	Ref:Z	Force:X	Force:Y	Force:Z	Moment:X	Moment:Y	Moment:Z	COP:X	COP:Y	COP:Z	Ref:X	Ref:Y	Ref:Z	Force:X	Force:Y	Force:Z	Moment:X	Moment:Y	Moment:Z
Units:	mm	mm	mm	mm	mm	mm	N	N	N	Nmm	Nmm	Nmm	mm	mm	mm	mm	mm	mm	N	N	N	Nmm	Nmm	Nmm	mm	mm	mm	mm	mm	mm	N	N	N	Nmm	Nmm	Nmm
1				900.000000	200.000000	0.000000	0.874380	1.475060	1.390400	-267.500052	-878.251052	140.226234				300.000000	200.000000	0.000000	0.549360	0.763000	-2.822878	-143.050504	217.999992	-6.103500				-505.000000	200.000000	0.000000	0.362220	-0.714680	14.157719	1347.679354	1555.486481	-1293.077380
2				900.000000	200.000000	0.000000	0.762280	1.497580	0.999350	-311.203639	-939.128707	101.808752				300.000000	200.000000	0.000000	0.549360	-0.274680	-1.373292	38.146801	250.699991	18.310500				-505.000000	200.000000	0.000000	-0.724440	0.714680	7.865400	2707.642562	-891.618454	-1115.401688
3				900.000000	200.000000	0.000000	0.795910	1.959240	-0.043450	-192.759565	-660.915439	22.684471				300.000000	200.000000	0.000000	0.061040	0.213640	-1.296998	209.807405	-10.900000	103.759498				-505.000000	200.000000	0.000000	1.086660	3.037390	3.932700	2152.979116	-467.195947	-1759.527410
4				900.000000	200.000000	0.000000	0.874380	1.767820	-0.086900	-172.543544	-664.106425	41.702437				300.000000	200.000000	0.000000	-0.335720	0.915600	-3.509524	47.683501	10.900000	6.103500				-505.000000	200.000000	0.000000	1.448880	0.536010	11.011560	1191.474909	-363.261709	-2055.650690
5				900.000000	200.000000	0.000000	0.650180	1.441280	0.782100	-289.623963	-681.011889	94.643548				300.000000	200.000000	0.000000	0.549360	0.152600	-1.449586	66.756902	21.799999	24.414000				-505.000000	200.000000	0.000000	-0.362220	0.714680	7.865400	1781.114547	-2106.666451	-2055.336244
6				900.000000	200.000000	0.000000	0.672600	1.700260	0.391050	-231.117931	-762.626987	65.945251				300.000000	200.000000	0.000000	0.091560	0.396760	-2.822878	-57.220201	174.399994	-18.310500				-505.000000	200.000000	0.000000	1.086660	0.536010	8.651940	1422.918143	-604.244513	-1233.204331
7				900.000000	200.000000	0.000000	1.053740	1.790340	-0.304150	-268.333966	-701.686247	36.718243				300.000000	200.000000	0.000000	0.610400	0.335720	-3.051760	123.977103	-141.699995	79.345499				-505.000000	200.000000	0.000000	0.724440	1.786700	15.730799	1614.979705	206.375624	-1290.732547
8				900.000000	200.000000	0.000000	0.829540	1.756560	0.782100	-180.148007	-703.595844	10.412838				300.000000	200.000000	0.000000	0.396760	0.183120	-2.212526	114.440403	239.799992	54.931499				-505.000000	200.000000	0.000000	3.078870	-0.536010	18.090419	1242.989289	-203.470221	-1410.613351
9				900.000000	200.000000	0.000000	0.672600	1.216080	1.520750	-294.111927	-875.128947	111.278505				300.000000	200.000000	0.000000	0.091560	0.579880	-1.907350	286.101007	54.499998	54.931499				-505.000000	200.000000	0.000000	-0.181110	1.429360	11.798100	-28.381581	795.182613	-1995.928403
10				900.000000	200.000000	0.000000	0.739860	1.339940	1.129700	-293.437030	-831.941308	137.830275				300.000000	200.000000	0.000000	0.763000	-0.061040	-2.441408	28.610101	108.999996	91.552498				-505.000000	200.000000	0.000000	-1.267770	0.000000	5.505780	1621.864489	-61.082234	-1703.477440
11				900.000000	200.000000	0.000000	0.863170	1.610180	0.608300	-323.054020	-821.336402	87.350987				300.000000	200.000000	0.000000	0.122080	-0.335720	-1.449586	133.513803	-185.299994	12.207000				-505.000000	200.000000	0.000000	-1.267770	0.893350	17.303879	1213.600937	325.431391	-1291.420960
12				900.000000	200.000000	0.000000	0.795910	1.576400	1.303500	-263.416899	-778.685411	77.750612				300.000000	200.000000	0.000000	0.488320	0.274680	-2.517702	171.660604	-207.099993	128.173498				-505.000000	200.000000	0.000000	1.992210	0.000000	6.292320	-346.944620	-524.230054	-1879.970534
13				900.000000	200.000000	0.000000	0.784700	1.542620	1.824900	-284.370441	-809.104505	123.514353				300.000000	200.000000	0.000000	0.122080	0.640920	-2.441408	28.610101	-10.900000	73.241999				-505.000000	200.000000	0.000000	-3.622200	2.680050	4.719240	394.179368	479.840765	-1289.537027
14				900.000000	200.000000	0.000000	0.863170	1.700260	0.651750	-222.806786	-841.640690	92.254082				300.000000	200.000000	0.000000	0.793520	0.000000	-2.059938	-152.587204	283.399990	-6.103500				-505.000000	200.000000	0.000000	-1.629990	-0.357340	14.944259	1716.812926	-1108.681479	-1116.346591
15				900.000000	200.000000	0.000000	0.807120	2.004280	-0.173800	-235.265693	-661.255841	37.172706				300.000000	200.000000	0.000000	0.518840	0.335720	-1.068116	104.903703	32.699999	85.448998				-505.000000	200.000000	0.000000	1.448880	2.144040	18.090419	1057.711108	-502.549554	-1466.683683
16				900.000000	200.000000	0.000000	0.840750	1.565140	-0.391050	-217.389777	-667.504652	39.139125				300.000000	200.000000	0.000000	0.427280	-0.152600	-1.373292	257.490907	0.000000	91.552498				-505.000000	200.000000	0.000000	0.905550	1.786700	15.730799	-6.444322	-1262.853422	-2054.420319
17				900.000000	200.000000	0.000000	0.840750	1.598920	0.173800	-275.721486	-703.491752	48.809181				300.000000	200.000000	0.000000	0.183120	0.671440	-3.204348	209.807405	-370.599987	-24.414000				-505.000000	200.000000	0.000000	2.716650	0.714680	15.730799	1781.743779	-2167.863121	-1468.141567
18				900.000000	200.000000	0.000000	0.650180	1.689000	0.477950	-219.429999	-695.926939	70.777326				300.000000	200.000000	0.000000	0.274680	0.549360	-2.288820	162.123904	141.699995	54.931499				-505.000000	200.000000	0.000000	1.086660	0.893350	4.719240	1791.674176	-733.082388	-1879.050301
19				900.000000	200.000000	0.000000	0.975270	1.756560	-0.391050	-269.815055	-647.714336	-11.425079				300.000000	200.000000	0.000000	1.007160	0.518840	-4.501346	171.660604	54.499998	6.103500				-505.000000	200.000000	0.000000	1.992210	1.429360	11.011560	319.003502	-793.848627	-1349.917183
20				900.000000	200.000000	0.000000	0.885590	1.576400	0.477950	-207.984746	-690.423213	82.477024				300.000000	200.000000	0.000000	0.701960	0.244160	-0.686646	76.293602	54.499998	48.827999				-505.000000	200.000000	0.000000	-2.173320	1.250690	14.157719	3551.291926	-1472.768178	-1114.777104
21				900.000000	200.000000	0.000000	0.538080	1.227340	1.738000	-281.361579	-864.725486	118.657320				300.000000	200.000000	0.000000	0.701960	0.610400	-1.449586	38.146801	130.799995	-12.207000				-505.000000	200.000000	0.000000	0.905550	-0.178670	8.651940	684.776845	-725.855555	-2232.517751
22				900.000000	200.000000	0.000000	0.784700	1.441280	1.346950	-301.100369	-813.725982	128.239427				300.000000	200.000000	0.000000	0.457800	0.701960	-1.144410	162.123904	76.299997	91.552498				-505.000000	200.000000	0.000000	1.448880	0.893350	12.584640	1792.303408	-232.184554	-1996.567476
23				900.000000	200.000000	0.000000	0.930430	1.621440	0.738650	-254.106276	-788.765604	77.653137				300.000000	200.000000	0.000000	0.946120	-0.274680	-1.220704	66.756902	21.799999	91.552498				-505.000000	200.000000	0.000000	0.543330	-0.178670	11.011560	2190.573639	-1634.166954	-1997.512379
24				900.000000	200.000000	0.000000	0.638970	1.407500	0.955900	-306.917087	-832.690993	101.852726				300.000000	200.000000	0.000000	0.579880	0.671440	-2.365114	228.880806	10.900000	42.724499				-505.000000	200.000000	0.000000	0.543330	2.680050	14.944259	1784.789392	-2433.319130	-996.149776
25				900.000000	200.000000	0.000000	0.762280	1.621440	1.477300	-249.320505	-883.847531	116.381902				300.000000	200.000000	0.000000	0.244160	0.701960	-2.212526	228.880806	-348.799988	79.345499				-505.000000	200.000000	0.000000	0.000000	0.893350	7.865400	1444.477863	-2261.154389	-1291.522381
26				900.000000	200.000000	0.000000	0.751070	1.441280	0.043450	-386.881930	-897.250332	111.406647				300.000000	200.000000	0.000000	0.396760	0.885080	-1.602174	152.587204	10.900000	36.620999	-433.401185	230.695707	0.000000	-505.000000	200.000000	0.000000	0.905550	1.250690	25.169279	772.588805	-1802.090568	-1349.999808
27				900.000000	200.000000	0.000000	0.885590	1.722780	-0.304150	-190.705483	-659.300041	65.745537				300.000000	200.000000	0.000000	0.549360	-0.091560	-0.076294	19.073400	305.199989	0.000000				-505.000000	200.000000	0.000000	1.448880	0.357340	7.865400	1412.043898	-1553.406069	-1585.867459
28				900.000000	200.000000	0.000000	0.751070	1.914200	-0.043450	-178.532192	-704.662657	56.424280				300.000000	200.000000	0.000000	0.518840	0.091560	-0.305176	143.050504	108.999996	73.241999				-505.000000	200.000000	0.000000	-1.267770	2.144040	16.517339	2563.193287	61.037803	-1466.466351
29				900.000000	200.000000	0.000000	0.975270	1.520100	0.043450	-226.835443	-759.569760	75.102776				300.000000	200.000000	0.000000	0.091560	0.122080	-2.365114	114.440403	-141.699995	24.414000				-505.000000	200.000000	0.000000	0.000000	0.178670	11.011560	1748.932275	-1733.860065	-1703.409303
30				900.000000	200.000000	0.000000	0.784700	1.711520	0.434500	-262.773472	-665.964275	44.152646				300.000000	200.000000	0.000000	0.000000	0.732480	-3.204348	228.880806	-130.799995	54.931499				-505.000000	200.000000	0.000000	-1.267770	1.608030	18.090419	2067.621160	-868.445101	-2465.624702
31				900.000000	200.000000	0.000000	0.896800	1.801600	-0.564850	-264.119835	-659.519217	51.349265				300.000000	200.000000	0.000000	0.366240	0.427280	-1.525880	-57.220201	108.999996	-24.414000	-455.396719	314.442847	0.000000	-505.000000	200.000000	0.000000	0.181110	1.429360	22.023119	2520.388462	-1092.418964	-1467.260493
32				900.000000	200.000000	0.000000	0.773490	1.869160	0.608300	-183.732256	-650.466371	68.407466				300.000000	200.000000	0.000000	0.732480	0.335720	-2.441408	-76.293602	43.599998	18.310500				-505.000000	200.000000	0.000000	0.181110	1.786700	3.932700	571.691840	-412.401120	-2171.850561
33				900.000000	200.000000	0.000000	0.795910	1.328680	1.520750	-265.351878	-885.272823	94.387854				300.000000	200.000000	0.000000	0.457800	0.427280	-1.602174	133.513803	217.999992	67.138499				-505.000000	200.000000	0.000000	-0.362220	1.786700	11.798100	1267.217083	408.431556	-2171.807095
34				900.000000	200.000000	0.000000	0.706230	1.666480	1.433850	-331.941906	-861.235103	121.301177				300.000000	200.000000	0.000000	0.244160	0.640920	-4.043582	114.440403	108.999996	0.000000				-505.000000	200.000000	0.000000	-1.267770	-1.072020	9.438480	-179.928853	67.755641	-1998.215280
35				900.000000	200.000000	0.000000	0.728650	1.779080	0.955900	-239.348530	-821.186106	90.057087				300.000000	200.000000	0.000000	0.793520	0.152600	-1.068116	133.513803	-65.399998	12.207000				-505.000000	200.000000	0.000000	-1.992210	-1.786700	5.505780	471.407255	-2138.366489	-1705.115063
36				900.000000	200.000000	0.000000	0.795910	1.542620	1.694550	-316.669725	-799.312968	87.357837				300.000000	200.000000	0.000000	0.579880	0.183120	-2.441408	28.610101	10.900000	79.345499				-505.000000	200.000000	0.000000	-2.173320	-0.178670	6.292320	1147.852083	390.676189	-1409.854060
37				900.000000	200.000000	0.000000	0.773490	1.621440	1.260050	-253.566106	-843.579356	130.828249				300.000000	200.000000	0.000000	0.610400	0.091560	-2.365114	143.050504	-163.499994	-6.103500				-505.000000	200.000000	0.000000	-2.173320	0.536010	9.438480	843.901057	520.260490	-1467.919927
38				900.000000	200.000000	0.000000	0.840750	1.520100	0.608300	-407.174119	-769.753447	89.700100				300.000000	200.000000	0.000000	-0.152600	0.824040	-1.983644	9.536700	-152.599995	67.138499				-505.000000	200.000000	0.000000	-0.905550	1.608030	16.517339	-596.272729	-1419.150208	-1467.004002
39				900.000000	200.000000	0.000000	1.020110	1.734040	-0.564850	-186.491351	-674.729063	43.929705				300.000000	200.000000	0.000000	0.549360	0.518840	-1.449586	47.683501	-10.900000	97.655998				-505.000000	200.000000	0.000000	0.362220	1.072020	15.730799	1108.470411	626.003577	-1820.078689
40				900.000000	200.000000	0.000000	0.773490	1.677740	-0.043450	-248.577568	-700.519943	70.639105				300.000000	200.000000	0.000000	0.976640	0.183120	-1.449586	57.220201	32.699999	12.207000				-505.000000	200.000000	0.000000	-0.905550	0.000000	10.225020	2664.586045	-1015.468775	-1820.994615
41				900.000000	200.000000	0.000000	0.795910	1.587660	0.434500	-219.627664	-676.557842	58.483803				300.000000	200.000000	0.000000	0.244160	0.244160	-3.280642	114.440403	-43.599998	97.655998				-505.000000	200.000000	0.000000	-2.716650	-0.893350	6.292320	1452.054802	-637.006973	-1351.744726
42				900.000000	200.000000	0.000000	0.728650	1.767820	0.217250	-228.515867	-754.641552	82.817635				300.000000	200.000000	0.000000	0.335720	0.366240	-2.365114	190.734005	-108.999996	73.241999				-505.000000	200.000000	0.000000	-0.724440	0.893350	7.078860	1560.230942	-1818.862079	-1820.161314
43				900.000000	200.000000	0.000000	0.840750	1.790340	-0.521400	-240.415326	-687.647306	36.938901				300.000000	200.000000	0.000000	0.335720	0.640920	-1.525880	228.880806	-21.799999	24.414000				-505.000000	200.000000	0.000000	-0.543330	0.357340	-3.146160	832.082964	-892.127449	-1468.219885
44				900.000000	200.000000	0.000000	0.695020	1.689000	0.782100	-199.012248	-632.198701	39.405291				300.000000	200.000000	0.000000	0.610400	0.122080	-1.983644	57.220201	152.599995	36.620999				-505.000000	200.000000	0.000000	-1.629990	0.714680	14.944259	1665.864854	-180.691428	-2290.211217
45				900.000000	200.000000	0.000000	0.807120	1.339940	1.694550	-292.851846	-855.500265	130.531613				300.000000	200.000000	0.000000	0.488320	0.274680	-1.831056	104.903703	87.199997	61.034999				-505.000000	200.000000	0.000000	-0.362220	2.322710	9.438480	-553.593752	-1843.019289	-1172.648744
46				900.000000	200.000000	0.000000	0.650180	1.531360	1.651100	-329.240017	-833.799157	135.691544				300.000000	200.000000	0.000000	0.396760	0.457800	-2.899172	267.027607	76.299997	61.034999				-505.000000	200.000000	0.000000	-0.724440	1.250690	19.663499	424.700337	-902.814850	-1937.310396
47				900.000000	200.000000	0.000000	0.773490	1.655220	0.608300	-280.993970	-777.115620	80.256802				300.000000	200.000000	0.000000	0.457800	0.701960	-1.220704	143.050504	-141.699995	42.724499				-505.000000	200.000000	0.000000	-0.362220	0.536010	11.798100	2465.513853	-254.418480	-1879.273506
48				900.000000	200.000000	0.000000	0.885590	1.463800	0.391050	-273.019596	-837.255525	75.143326				300.000000	200.000000	0.000000	0.518840	0.091560	-2.136232	19.073400	108.999996	73.241999				-505.000000	200.000000	0.000000	0.905550	0.357340	12.584640	833.341428	463.542379	-2055.776782
49				900.000000	200.000000	0.000000	0.638970	1.441280	1.738000	-272.551529	-787.824617	104.293802				300.000000	200.000000	0.000000	0.305200	0.457800	-0.610352	-9.536700	21.799999	97.655998				-505.000000	200.000000	0.000000	0.000000	1.608030	17.303879	793.582216	-679.271418	-1819.541038
50				900.000000	200.000000	0.000000	0.919220	1.553880	0.738650	-329.257941	-803.501886	111.337161				300.000000	200.000000	0.000000	0.457800	0.732480	-3.280642	152.587204	87.199997	67.138499				-505.000000	200.000000	0.000000	0.543330	1.429360	0.786540	3213.585547	-298.763337	-1761.009964
51				900.000000	200.000000	0.000000	0.941640	1.857900	-0.260700	-229.322059	-717.374257	94.729052				300.000000	200.000000	0.000000	0.000000	0.885080	-1.296998	247.954206	119.899996	54.931499				-505.000000	200.000000	0.000000	-0.543330	1.250690	15.730799	2045.809748	415.658390	-1819.836687
52				900.000000	200.000000	0.000000	0.874380	1.812860	-0.477950	-150.991273	-770.128117	48.973304				300.000000	200.000000	0.000000	0.640920	0.732480	-1.449586	-19.073400	337.899988	54.931499				-505.000000	200.000000	0.000000	1.267770	1.429360	18.090419	2520.073846	-1817.290662	-2231.020708
53				900.000000	200.000000	0.000000	0.728650	1.666480	0.521400	-304.743493	-739.726502	75.494408				300.000000	200.000000	0.000000	0.549360	0.091560	-1.296998	114.440403	152.599995	42.724499				-505.000000	200.000000	0.000000	-1.267770	2.144040	11.798100	2562.815747	330.656376	-1407.722252
54				900.000000	200.000000	0.000000	0.795910	1.542620	0.260700	-237.744589	-757.451727	109.044778				300.000000	200.000000	0.000000	0.457800	0.213640	-1.449586	95.367002	21.799999	12.207000				-505.000000	200.000000	0.000000	-1.267770	-1.250690	17.303879	852.233074	-1000.268682	-2409.593528
55				900.000000	200.000000	0.000000	0.795910	1.880420	-0.608300	-228.754799	-721.181768	34.659469				300.000000	200.000000	0.000000	-0.488320	0.701960	-2.593996	324.247808	-152.599995	97.655998				-505.000000	200.000000	0.000000	2.173320	-0.714680	14.944259	768.662267	-675.969717	-2233.127846
56				900.000000	200.000000	0.000000	0.829540	1.756560	0.738650	-160.090370	-663.027675	53.786720				300.000000	200.000000	0.000000	-0.091560	0.183120	-2.822878	-38.146801	65.399998	6.103500				-505.000000	200.000000	0.000000	-1.086660	3.216060	16.517339	-35.706827	845.498882	-2111.648578
57				900.000000	200.000000	0.000000	0.695020	1.384980	1.781450	-351.215023	-835.766894	94.544735				300.000000	200.000000	0.000000	0.732480	0.335720	-2.288820	-143.050504	217.999992	67.138499				-505.000000	200.000000	0.000000	1.267770	1.072020	11.798100	876.523791	-618.189184	-1350.198344
58				900.000000	200.000000	0.000000	0.728650	1.339940	0.912450	-321.805813	-927.531066	137.841889				300.000000	200.000000	0.000000	0.488320	0.610400	-1.296998	-9.536700	87.199997	30.517499				-505.000000	200.000000	0.000000	-0.724440	3.216060	10.225020	1701.029816	696.982355	-1406.748372
59				900.000000	200.000000	0.000000	0.661390	1.542620	0.564850	-225.367899	-792.722813	92.316520				300.000000	200.000000	0.000000	0.335720	0.488320	-2.288820	162.123904	163.499994	12.207000				-505.000000	200.000000	0.000000	-1.267770	-0.357340	9.438480	558.212445	332.895656	-998.887371
60				900.000000	200.000000	0.000000	0.706230	1.384980	1.086250	-283.586237	-860.911835	77.665500				300.000000	200.000000	0.000000	0.518840	0.091560	-2.136232	171.660604	174.399994	6.103500				-505.000000	200.000000	0.000000	0.181110	1.250690	7.078860	655.325570	-2006.226913	-2054.871037
61				900.000000	200.000000	0.000000	0.728650	1.531360	1.477300	-317.358483	-811.539068	145.248889				300.000000	200.000000	0.000000	0.183120	-0.274680	-2.746584	28.610101	87.199997	24.414000				-505.000000	200.000000	0.000000	-1.629990	2.322710	17.303879	836.827503	745.059344	-820.082730
62				900.000000	200.000000	0.000000	0.728650	1.824120	0.391050	-318.489572	-785.199006	116.605235				300.000000	200.000000	0.000000	-0.213640	0.030520	-2.593996	9.536700	119.899996	146.483997				-505.000000	200.000000	0.000000	-0.181110	0.714680	7.078860	-998.532422	-526.038902	-2114.094832
63				900.000000	200.000000	0.000000	0.807120	1.700260	0.043450	-275.703877	-686.787734	41.709287				300.000000	200.000000	0.000000	-0.030520	0.701960	-2.517702	76.293602	-32.699999	18.310500				-505.000000	200.000000	0.000000	2.354430	-0.178670	12.584640	1379.987472	-286.979381	-1997.657267
64				900.000000	200.000000	0.000000	0.717440	1.700260	-0.782100	-216.251194	-692.458889	22.524915				300.000000	200.000000	0.000000	0.122080	0.640920	-0.991822	9.536700	43.599998	24.414000				-505.000000	200.000000	0.000000	1.992210	2.144040	18.090419	2794.951137	-270.286436	-1995.424037
65				900.000000	200.000000	0.000000	0.874380	1.430020	0.086900	-242.561514	-684.531939	87.171825				300.000000	200.000000	0.000000	0.640920	-0.305200	-2.899172	133.513803	141.699995	24.414000				-505.000000	200.000000	0.000000	2.897760	2.144040	5.505780	1404.152343	-1108.558484	-1819.264185
66				900.000000	200.000000	0.000000	0.784700	1.689000	0.391050	-235.602148	-782.441175	24.854422				300.000000	200.000000	0.000000	0.579880	-0.701960	-2.746584	47.683501	-98.099997	18.310500				-505.000000	200.000000	0.000000	-0.905550	1.072020	4.719240	3655.541528	-1142.813797	-1408.768577
67				900.000000	200.000000	0.000000	0.930430	1.846640	-0.695200	-230.235888	-660.782875	22.440391				300.000000	200.000000	0.000000	0.518840	0.427280	-3.585818	200.270705	-130.799995	79.345499				-505.000000	200.000000	0.000000	0.362220	0.893350	14.944259	1908.308179	-566.380062	-1291.551359
68				900.000000	200.000000	0.000000	0.717440	1.520100	1.346950	-173.218124	-653.911146	65.731248				300.000000	200.000000	0.000000	-0.396760	0.915600	-2.670290	114.440403	-359.699987	67.138499				-505.000000	200.000000	0.000000	2.173320	2.501380	18.876959	2353.372696	778.568231	-1760.123016
69				900.000000	200.000000	0.000000	0.728650	1.486320	0.999350	-303.626265	-800.962635	123.520061				300.000000	200.000000	0.000000	0.518840	0.824040	-2.365114	28.610101	43.599998	79.345499				-505.000000	200.000000	0.000000	0.362220	-0.714680	14.157719	-42.112669	97.216401	-1998.006563
70				900.000000	200.000000	0.000000	0.840750	1.643960	1.173150	-232.626110	-846.268306	121.140871				300.000000	200.000000	0.000000	1.007160	0.030520	-1.525880	76.293602	152.599995	-12.207000				-505.000000	200.000000	0.000000	-1.267770	1.072020	8.651940	2034.432117	333.642082	-1467.483698
71				900.000000	200.000000	0.000000	0.795910	1.576400	0.347600	-212.140319	-787.928364	116.305174				300.000000	200.000000	0.000000	0.824040	0.213640	-1.983644	190.734005	0.000000	48.827999				-505.000000	200.000000	0.000000	0.000000	0.893350	13.371180	1213.286321	-1603.529337	-2172.683861
72				900.000000	200.000000	0.000000	0.840750	1.531360	0.869000	-326.029742	-835.853507	92.120232				300.000000	200.000000	0.000000	0.488320	0.427280	-2.365114	238.417506	-130.799995	79.345499				-505.000000	200.000000	0.000000	-1.267770	1.250690	5.505780	1002.647729	71.487773	-2230.987423
73				900.000000	200.000000	0.000000	0.504450	1.531360	1.173150	-229.221917	-791.891712	135.842520				300.000000	200.000000	0.000000	0.366240	0.427280	-1.068116	76.293602	-98.099997	183.104997				-505.000000	200.000000	0.000000	0.543330	0.357340	14.944259	1760.058212	-179.629006	-1292.074521
74				900.000000	200.000000	0.000000	0.952850	1.520100	-0.043450	-403.828801	-804.159417	89.583964				300.000000	200.000000	0.000000	0.152600	0.427280	-2.365114	9.536700	130.799995	42.724499				-505.000000	200.000000	0.000000	-0.724440	0.714680	14.157719	1202.537923	295.540201	-1409.122181
75				900.000000	200.000000	0.000000	0.829540	1.722780	0.000000	-222.554625	-677.538641	39.297344				300.000000	200.000000	0.000000	0.427280	0.579880	-4.119876	28.610101	21.799999	48.827999				-505.000000	200.000000	0.000000	1.267770	0.178670	9.438480	1169.726419	-2074.219985	-1703.510725
76				900.000000	200.000000	0.000000	0.964060	1.801600	-0.217250	-195.410707	-698.074042	32.002303				300.000000	200.000000	0.000000	0.061040	1.312360	-1.983644	47.683501	-65.399998	103.759498				-505.000000	200.000000	0.000000	0.724440	2.501380	0.786540	1772.845453	220.557726	-1525.030711
77				900.000000	200.000000	0.000000	0.795910	1.610180	0.477950	-214.634746	-788.049590	63.324067				300.000000	200.000000	0.000000	0.213640	0.366240	-3.051760	66.756902	152.599995	18.310500				-505.000000	200.000000	0.000000	0.362220	1.072020	10.225020	1339.661952	1691.788621	-1937.566886
78				900.000000	200.000000	0.000000	0.908010	1.689000	0.738650	-231.221504	-721.984740	70.510215				300.000000	200.000000	0.000000	0.640920	0.427280	-1.144410	95.367002	207.099993	91.552498				-505.000000	200.000000	0.000000	1.448880	3.216060	7.865400	2395.737057	37.434019	-1524.410435
79				900.000000	200.000000	0.000000	0.807120	1.857900	-0.260700	-241.383650	-701.702784	49.084873				300.000000	200.000000	0.000000	0.488320	0.305200	-2.822878	143.050504	119.899996	12.207000				-505.000000	200.000000	0.000000	0.181110	2.144040	0.786540	824.694794	120.864615	-1936.535051
80				900.000000	200.000000	0.000000	0.661390	1.576400	0.564850	-207.894718	-726.865204	63.432015				300.000000	200.000000	0.000000	-0.305200	0.579880	-3.128054	286.101007	-141.699995	61.034999				-505.000000	200.000000	0.000000	-0.362220	3.216060	14.944259	1933.039359	-389.974193	-2640.403421
81				900.000000	200.000000	0.000000	0.784700	1.238600	1.694550	-305.066087	-854.577009	106.363993				300.000000	200.000000	0.000000	-0.335720	1.220800	-2.746584	57.220201	119.899996	103.759498				-505.000000	200.000000	0.000000	-0.543330	2.501380	11.011560	2352.743464	-1303.273147	-1642.417486
82				900.000000	200.000000	0.000000	0.739860	1.587660	1.781450	-298.642828	-817.349525	145.289635				300.000000	200.000000	0.000000	0.518840	0.824040	-0.305176	-19.073400	326.999989	91.552498				-505.000000	200.000000	0.000000	-0.905550	1.072020	18.090419	1456.107186	-1155.503047	-1350.024478
83				900.000000	200.000000	0.000000	0.863170	1.587660	0.999350	-223.063010	-791.304259	65.643102				300.000000	200.000000	0.000000	0.305200	0.061040	-2.441408	0.000000	207.099993	195.311996				-505.000000	200.000000	0.000000	0.000000	0.714680	7.865400	2128.562553	-1068.024323	-1820.388827
84				900.000000	200.000000	0.000000	0.728650	1.576400	0.477950	-252.210579	-734.620123	85.049274				300.000000	200.000000	0.000000	0.640920	0.457800	-1.983644	162.123904	43.599998	0.000000				-505.000000	200.000000	0.000000	1.448880	3.037390	3.932700	1226.451101	-91.403856	-1877.044584
85				900.000000	200.000000	0.000000	0.538080	1.621440	0.695200	-270.233412	-889.085531	123.843153				300.000000	200.000000	0.000000	-0.030520	0.427280	-3.890994	200.270705	-119.899996	30.517499				-505.000000	200.000000	0.000000	-0.181110	0.357340	15.730799	1991.753139	-136.539571	-2290.666243
86				900.000000	200.000000	0.000000	0.997690	1.542620	0.608300	-353.979852	-831.941905	108.835734				300.000000	200.000000	0.000000	0.061040	0.640920	-2.059938	57.220201	98.099997	18.310500				-505.000000	200.000000	0.000000	-0.362220	0.714680	14.157719	2013.249936	406.192277	-2114.080343
87				900.000000	200.000000	0.000000	0.874380	1.734040	-0.521400	-242.733760	-699.164130	72.996603				300.000000	200.000000	0.000000	0.244160	0.152600	-2.212526	-9.536700	10.900000	122.069998				-505.000000	200.000000	0.000000	-0.181110	-1.250690	3.932700	1198.611385	-257.913181	-1469.774883
88				900.000000	200.000000	0.000000	0.795910	1.767820	-0.043450	-196.621711	-701.443199	29.735431				300.000000	200.000000	0.000000	0.152600	0.305200	-2.365114	95.367002	65.399998	79.345499				-505.000000	200.000000	0.000000	1.086660	1.250690	11.798100	1813.863128	-872.370233	-1526.246593
89				900.000000	200.000000	0.000000	0.829540	1.801600	0.564850	-194.600451	-759.119470	87.563848				300.000000	200.000000	0.000000	-0.122080	0.518840	-1.144410	-104.903703	108.999996	-18.310500				-505.000000	200.000000	0.000000	1.629990	0.714680	11.011560	1086.470228	686.339385	-1409.310536
90				900.000000	200.000000	0.000000	0.773490	1.779080	-0.521400	-228.817422	-710.207389	85.191312				300.000000	200.000000	0.000000	0.305200	-0.061040	-2.441408	238.417506	65.399998	73.241999				-505.000000	200.000000	0.000000	1.992210	1.786700	3.932700	2193.115866	-654.560782	-1702.042660
91				900.000000	200.000000	0.000000	0.908010	1.869160	-1.129700	-213.676536	-689.851354	27.303882				300.000000	200.000000	0.000000	0.305200	-0.061040	-2.517702	28.610101	76.299997	-36.620999				-505.000000	200.000000	0.000000	0.724440	1.965370	11.798100	1741.292413	-187.602266	-2112.980371
92				900.000000	200.000000	0.000000	0.605340	1.531360	0.955900	-161.097974	-648.931192	56.219215				300.000000	200.000000	0.000000	0.335720	-0.030520	-2.822878	95.367002	-54.499998	-18.310500				-505.000000	200.000000	0.000000	-0.181110	1.429360	13.371180	1245.720286	-2387.990416	-1995.928403
93				900.000000	200.000000	0.000000	0.717440	1.373720	1.303500	-320.009625	-891.971325	99.330356				300.000000	200.000000	0.000000	0.213640	1.251320	-3.814700	123.977103	-87.199997	134.276998				-505.000000	200.000000	0.000000	-1.992210	1.250690	18.090419	772.022496	-426.899217	-2054.697172
94				900.000000	200.000000	0.000000	0.952850	1.475060	0.999350	-320.172073	-835.525041	99.180717				300.000000	200.000000	0.000000	0.763000	0.061040	-2.746584	-66.756902	-21.799999	-42.724499				-505.000000	200.000000	0.000000	-0.724440	0.178670	11.011560	706.588258	33.385892	-880.933967
95				900.000000	200.000000	0.000000	0.594130	1.452540	0.521400	-297.471422	-830.440397	99.531408				300.000000	200.000000	0.000000	0.854560	0.183120	-1.525880	47.683501	196.199993	85.448998				-505.000000	200.000000	0.000000	-1.086660	-0.178670	0.000000	2305.508716	65.753793	-881.244105
96				900.000000	200.000000	0.000000	0.672600	1.508840	0.695200	-230.644447	-757.843877	111.550772				300.000000	200.000000	0.000000	0.793520	-0.244160	-1.754762	76.293602	54.499998	134.276998				-505.000000	200.000000	0.000000	1.267770	1.608030	7.865400	2993.331174	-1144.737081	-1114.713276
97				900.000000	200.000000	0.000000	0.582920	1.463800	1.433850	-259.877664	-871.355107	118.830774				300.000000	200.000000	0.000000	0.610400	0.488320	-1.678468	333.784509	-163.499994	85.448998				-505.000000	200.000000	0.000000	-0.181110	2.322710	11.011560	1878.668134	0.508995	-1172.663233
98				900.000000	200.000000	0.000000	0.807120	1.666480	-0.347600	-321.725898	-777.611516	101.919374				300.000000	200.000000	0.000000	-0.061040	-0.122080	-2.059938	143.050504	-185.299994	85.448998				-505.000000	200.000000	0.000000	-0.181110	2.144040	13.371180	362.437558	-664.580321	-2406.458862
99				900.000000	200.000000	0.000000	0.717440	1.914200	-0.260700	-251.126807	-723.339611	-1.372722				300.000000	200.000000	0.000000	0.457800	0.610400	-2.517702	0.000000	-54.499998	-24.414000				-505.000000	200.000000	0.000000	-0.724440	-1.072020	11.798100	1557.499945	-497.640564	-2585.699733
100				900.000000	200.000000	0.000000	0.840750	1.711520	0.000000	-174.771949	-743.857878	48.913899				300.000000	200.000000	0.000000	0.549360	0.610400	-1.296998	66.756902	174.399994	42.724499				-505.000000	200.000000	0.000000	-1.448880	0.178670	11.798100	2096.443204	-984.084731	-1233.340604
101				900.000000	200.000000	0.000000	0.751070	1.643960	0.347600	-245.542970	-791.147823	75.450237				300.000000	200.000000	0.000000	0.793520	0.549360	-1.373292	181.197305	21.799999	54.931499				-505.000000	200.000000	0.000000	-1.086660	2.680050	7.078860	1899.976162	456.745977	-2053.413153
102				900.000000	200.000000	0.000000	0.874380	1.565140	-0.434500	-233.516913	-734.706736	43.923604				300.000000	200.000000	0.000000	0.701960	0.488320	-1.602174	171.660604	54.499998	24.414000				-505.000000	200.000000	0.000000	-0.905550	0.714680	10.225020	507.327296	-352.618738	-1232.875397
103				900.000000	200.000000	0.000000	0.739860	1.745300	-0.434500	-218.056863	-683.573473	51.459496				300.000000	200.000000	0.000000	0.396760	0.061040	-1.144410	66.756902	108.999996	24.414000				-505.000000	200.000000	0.000000	-0.543330	-1.072020	11.011560	1673.253023	-507.853103	-1528.320446
104				900.000000	200.000000	0.000000	0.627760	1.632700	0.608300	-253.777632	-730.586699	39.422613				300.000000	200.000000	0.000000	0.366240	-0.091560	-2.136232	38.146801	43.599998	97.655998				-505.000000	200.000000	0.000000	-0.543330	0.357340	17.303879	1065.350971	-1574.384573	-1644.452181
105				900.000000	200.000000	0.000000	0.773490	1.452540	1.173150	-252.570376	-823.234660	137.900152				300.000000	200.000000	0.000000	0.305200	0.579880	-1.068116	28.610101	-32.699999	0.000000				-505.000000	200.000000	0.000000	1.086660	0.714680	15.730799	971.031766	-80.682322	-645.593787
106				900.000000	200.000000	0.000000	0.885590	1.542620	0.999350	-297.287301	-873.283033	116.180850				300.000000	200.000000	0.000000	-0.030520	0.732480	-3.662112	162.123904	130.799995	18.310500				-505.000000	200.000000	0.000000	0.905550	0.536010	7.078860	-82.815728	-1122.072724	-1115.701645
107				900.000000	200.000000	0.000000	0.874380	1.610180	1.303500	-350.477504	-781.916806	111.435974				300.000000	200.000000	0.000000	0.061040	1.129240	-2.059938	-28.610101	294.299990	67.138499				-505.000000	200.000000	0.000000	-0.905550	-0.357340	8.651940	1484.677536	-218.555878	-1586.357336
108				900.000000	200.000000	0.000000	0.638970	1.441280	1.173150	-325.403607	-817.695126	99.474482				300.000000	200.000000	0.000000	0.701960	0.213640	-1.449586	143.050504	305.199989	-48.827999				-505.000000	200.000000	0.000000	-1.629990	0.536010	9.438480	843.901057	-573.176465	-1467.963394
109				900.000000	200.000000	0.000000	0.560500	1.475060	1.520750	-299.529252	-865.446699	145.370734				300.000000	200.000000	0.000000	0.610400	0.213640	-2.517702	219.344106	108.999996	73.241999				-505.000000	200.000000	0.000000	-1.267770	1.250690	5.505780	2508.255754	-591.362263	-1526.058239
110				900.000000	200.000000	0.000000	0.919220	1.722780	0.304150	-298.629600	-777.767952	101.855598				300.000000	200.000000	0.000000	0.061040	0.763000	-1.907350	181.197305	-239.799992	42.724499				-505.000000	200.000000	0.000000	-1.267770	1.786700	18.876959	-6.192629	1782.208619	-1055.596776
111				900.000000	200.000000	0.000000	0.773490	1.711520	0.304150	-234.764803	-619.787692	58.622220				300.000000	200.000000	0.000000	0.183120	0.732480	-1.754762	76.293602	-130.799995	48.827999				-505.000000	200.000000	0.000000	2.535540	3.573400	11.011560	1838.531384	-1091.865538	-1876.622844
112				900.000000	200.000000	0.000000	0.885590	1.689000	0.608300	-219.294956	-670.280559	22.340240				300.000000	200.000000	0.000000	0.244160	0.579880	-1.602174	-76.293602	98.099997	0.000000				-505.000000	200.000000	0.000000	1.629990	1.429360	12.584640	1593.105369	-375.713527	-1467.376403
113				900.000000	200.000000	0.000000	0.672600	1.576400	0.130350	-264.632283	-711.724837	65.830061				300.000000	200.000000	0.000000	0.640920	-0.122080	-1.831056	95.367002	152.599995	-24.414000				-505.000000	200.000000	0.000000	0.181110	2.858720	14.944259	2027.232717	239.998947	-1877.112721
114				900.000000	200.000000	0.000000	0.930430	1.632700	0.434500	-233.855038	-813.812595	77.663609				300.000000	200.000000	0.000000	0.213640	0.640920	-2.212526	238.417506	54.499998	85.448998				-505.000000	200.000000	0.000000	-1.811100	0.357340	12.584640	1412.421437	-432.633198	-1526.862562
115				900.000000	200.000000	0.000000	0.919220	1.756560	0.043450	-192.974839	-686.338042	22.368230				300.000000	200.000000	0.000000	0.579880	0.457800	-1.831056	104.903703	54.499998	128.173498				-505.000000	200.000000	0.000000	0.543330	-0.536010	12.584640	1474.180831	-442.529741	-1351.666409
116				900.000000	200.000000	0.000000	0.717440	1.486320	0.825550	-203.293067	-734.481764	48.832212				300.000000	200.000000	0.000000	0.488320	0.183120	-1.983644	28.610101	108.999996	30.517499				-505.000000	200.000000	0.000000	-1.448880	0.357340	11.011560	1180.663587	-320.488268	-1409.403342
117				900.000000	200.000000	0.000000	0.672600	1.351200	1.216600	-345.150208	-829.252358	130.681448				300.000000	200.000000	0.000000	0.396760	0.152600	-3.890994	95.367002	-43.599998	91.552498				-505.000000	200.000000	0.000000	-0.724440	2.322710	17.303879	2689.883533	292.554495	-1936.293049
118				900.000000	200.000000	0.000000	0.695020	1.553880	0.391050	-265.289571	-849.671732	109.159772				300.000000	200.000000	0.000000	0.763000	0.488320	-2.212526	0.000000	-196.199993	54.931499				-505.000000	200.000000	0.000000	-0.724440	1.250690	16.517339	1466.792661	-2092.959210	-1702.334001
119				900.000000	200.000000	0.000000	0.863170	1.745300	0.347600	-285.595621	-790.698131	87.476649				300.000000	200.000000	0.000000	-0.122080	0.701960	-1.144410	162.123904	-43.599998	54.931499				-505.000000	200.000000	0.000000	1.629990	3.573400	15.730799	1259.828914	-1041.549269	-1465.341709
120				900.000000	200.000000	0.000000	0.683810	1.553880	1.260050	-248.307166	-784.160665	118.810026				300.000000	200.000000	0.000000	0.488320	0.213640	-1.525880	-95.367002	163.499994	54.931499	-479.361594	281.793950	0.000000	-505.000000	200.000000	0.000000	0.543330	0.178670	22.809659	1865.692125	-584.803292	-2232.149658
121				900.000000	200.000000	0.000000	0.672600	1.362460	1.390400	-316.362753	-905.403541	121.053279				300.000000	200.000000	0.000000	0.854560	-0.122080	-2.136232	114.440403	228.899992	42.724499				-505.000000	200.000000	0.000000	0.724440	1.786700	18.876959	920.335386	335.959926	-1173.244350
122				900.000000	200.000000	0.000000	0.941640	1.655220	0.000000	-309.767881	-793.606258	65.624638				300.000000	200.000000	0.000000	0.763000	-0.061040	-2.059938	286.101007	108.999996	61.034999				-505.000000	200.000000	0.000000	-1.267770	0.893350	8.651940	1444.540786	-594.347969	-1232.676861
123				900.000000	200.000000	0.000000	0.885590	1.936720	-1.042800	-174.619614	-678.876976	17.751299				300.000000	200.000000	0.000000	0.335720	0.732480	-2.822878	219.344106	-185.299994	91.552498				-505.000000	200.000000	0.000000	1.629990	1.786700	5.505780	2309.057715	-501.565696	-1995.734175
124				900.000000	200.000000	0.000000	0.706230	1.677740	0.521400	-223.869202	-723.605336	32.154225				300.000000	200.000000	0.000000	0.030520	0.701960	-1.602174	143.050504	54.499998	85.448998				-505.000000	200.000000	0.000000	-1.086660	0.178670	19.663499	2676.152445	709.943169	-2055.786963
125				900.000000	200.000000	0.000000	0.762280	1.689000	0.564850	-191.196259	-720.887914	51.383910				300.000000	200.000000	0.000000	0.793520	0.061040	-1.068116	47.683501	43.599998	103.759498				-505.000000	200.000000	0.000000	-0.905550	1.072020	10.225020	528.949939	-617.758753	-1878.721366
126				900.000000	200.000000	0.000000	0.807120	1.767820	-0.477950	-152.846020	-721.764621	70.688039				300.000000	200.000000	0.000000	0.640920	-0.305200	-0.610352	38.146801	217.999992	-36.620999				-505.000000	200.000000	0.000000	-0.362220	3.037390	10.225020	1806.034496	-1180.915679	-1230.714611
127				900.000000	200.000000	0.000000	0.986480	1.756560	-0.738650	-217.908276	-683.314486	46.395149				300.000000	200.000000	0.000000	0.366240	0.396760	-1.220704	190.734005	-65.399998	24.414000				-505.000000	200.000000	0.000000	0.181110	0.000000	10.225020	1853.874032	-418.372531	-1821.081547
128				900.000000	200.000000	0.000000	0.728650	1.565140	1.042800	-163.637416	-694.617674	51.303561				300.000000	200.000000	0.000000	0.213640	0.701960	-0.762940	123.977103	-10.900000	85.448998				-505.000000	200.000000	0.000000	-1.267770	2.501380	14.157719	2121.363153	328.417097	-2523.521011
129				900.000000	200.000000	0.000000	0.773490	1.396240	1.086250	-299.204671	-909.275332	92.064251				300.000000	200.000000	0.000000	1.037680	0.152600	-1.983644	209.807405	163.499994	128.173498				-505.000000	200.000000	0.000000	1.086660	0.178670	12.584640	590.898102	-607.976645	-1527.263940
130				900.000000	200.000000	0.000000	0.650180	1.497580	1.520750	-286.540287	-869.139721	99.515227				300.000000	200.000000	0.000000	0.732480	0.122080	-1.296998	133.513803	-174.399994	-48.827999				-505.000000	200.000000	0.000000	0.543330	-0.357340	14.944259	2295.892935	615.791038	-1292.752753
131				900.000000	200.000000	0.000000	0.739860	1.790340	0.608300	-279.450259	-836.522376	97.284925				300.000000	200.000000	0.000000	-0.030520	1.007160	-1.144410	57.220201	10.900000	54.931499				-505.000000	200.000000	0.000000	-3.078870	-1.429360	14.944259	1767.760998	-623.299733	-1587.200817
132				900.000000	200.000000	0.000000	0.829540	1.520100	0.391050	-246.577981	-845.079325	72.844093				300.000000	200.000000	0.000000	-0.549360	0.640920	-2.136232	123.977103	0.000000	48.827999				-505.000000	200.000000	0.000000	-0.181110	2.144040	3.932700	1288.210495	404.936855	-1172.832790
133				900.000000	200.000000	0.000000	0.874380	1.317420	1.390400	-294.094319	-873.185082	140.079629				300.000000	200.000000	0.000000	0.122080	0.213640	-0.457764	76.293602	87.199997	61.034999				-505.000000	200.000000	0.000000	1.267770	0.536010	17.303879	1886.874306	834.855911	-2466.844892
134				900.000000	200.000000	0.000000	0.773490	1.812860	0.260700	-311.047241	-837.583991	82.813068				300.000000	200.000000	0.000000	0.366240	0.183120	-0.839234	104.903703	0.000000	42.724499				-505.000000	200.000000	0.000000	-1.811100	2.144040	3.932700	2330.554512	-424.422507	-1877.631575
135				900.000000	200.000000	0.000000	0.986480	1.689000	-0.130350	-256.244970	-729.473934	48.741979				300.000000	200.000000	0.000000	0.183120	0.366240	-2.593996	152.587204	-152.599995	213.622496				-505.000000	200.000000	0.000000	-0.362220	0.536010	14.157719	381.014588	8.482255	-1350.576618
136				900.000000	200.000000	0.000000	0.874380	1.734040	0.347600	-205.648704	-725.302150	32.032381				300.000000	200.000000	0.000000	0.000000	0.854560	-3.509524	162.123904	119.899996	146.483997				-505.000000	200.000000	0.000000	-1.448880	1.429360	19.663499	1014.591668	-1389.259018	-1290.897798
137				900.000000	200.000000	0.000000	0.762280	1.531360	0.521400	-225.876600	-801.903025	60.875945				300.000000	200.000000	0.000000	-0.122080	0.610400	-3.890994	-57.220201	228.899992	30.517499				-505.000000	200.000000	0.000000	-1.086660	2.858720	16.517339	869.198545	580.358867	-1583.290806
138				900.000000	200.000000	0.000000	0.829540	1.756560	0.521400	-220.623394	-728.683242	46.557739				300.000000	200.000000	0.000000	0.091560	0.213640	-0.457764	-38.146801	141.699995	109.862998				-505.000000	200.000000	0.000000	1.629990	1.608030	13.371180	1372.347610	-1437.020012	-1525.950944
139				900.000000	200.000000	0.000000	0.885590	1.835380	-0.434500	-218.367899	-679.442695	46.572974				300.000000	200.000000	0.000000	0.244160	0.213640	-2.899172	171.660604	130.799995	18.310500	-486.210784	293.865833	0.000000	-505.000000	200.000000	0.000000	-0.543330	1.072020	20.450039	1919.559963	-384.240213	-1702.518048
140				900.000000	200.000000	0.000000	0.560500	1.373720	0.738650	-175.855721	-778.597857	106.721926				300.000000	200.000000	0.000000	0.671440	0.183120	-1.678468	152.587204	-174.399994	109.862998				-505.000000	200.000000	0.000000	-0.724440	1.608030	7.078860	2298.372240	37.118024	-1760.738984
141				900.000000	200.000000	0.000000	0.784700	1.430020	0.955900	-249.702290	-843.758125	142.686915				300.000000	200.000000	0.000000	-0.183120	0.427280	-2.746584	-9.536700	65.399998	42.724499				-505.000000	200.000000	0.000000	0.543330	0.357340	6.292320	1180.286048	-569.128337	-1527.050916
142				900.000000	200.000000	0.000000	0.784700	1.711520	1.173150	-290.151942	-859.158077	92.345848				300.000000	200.000000	0.000000	0.152600	0.091560	-2.670290	28.610101	43.599998	67.138499				-505.000000	200.000000	0.000000	-0.724440	1.608030	9.438480	1140.400990	-1555.961343	-1525.762590
143				900.000000	200.000000	0.000000	0.717440	1.689000	0.825550	-335.665262	-810.471313	92.394586				300.000000	200.000000	0.000000	0.427280	0.396760	-0.610352	95.367002	65.399998	109.862998				-505.000000	200.000000	0.000000	-1.448880	1.786700	14.157719	1730.669860	-1649.174047	-996.838189
144				900.000000	200.000000	0.000000	0.762280	1.531360	0.999350	-237.443035	-812.479458	130.756088				300.000000	200.000000	0.000000	0.122080	0.671440	-2.059938	47.683501	-130.799995	85.448998				-505.000000	200.000000	0.000000	1.629990	1.250690	13.371180	2161.436980	-376.459953	-1643.778257
145				900.000000	200.000000	0.000000	0.683810	1.317420	1.303500	-286.143287	-850.058682	125.819099				300.000000	200.000000	0.000000	0.183120	0.244160	-2.822878	19.073400	-87.199997	42.724499				-505.000000	200.000000	0.000000	1.992210	0.536010	7.078860	-198.631730	-1718.106546	-1585.741367
146				900.000000	200.000000	0.000000	0.941640	1.711520	-0.477950	-303.924073	-707.040275	77.725298				300.000000	200.000000	0.000000	0.732480	0.122080	-1.754762	-38.146801	76.299997	42.724499				-505.000000	200.000000	0.000000	0.000000	0.536010	14.157719	960.094598	251.704339	-1409.349694
147				900.000000	200.000000	0.000000	0.919220	1.700260	-0.173800	-223.662055	-665.872119	72.918733				300.000000	200.000000	0.000000	0.854560	0.396760	-0.915528	-76.293602	65.399998	170.897997				-505.000000	200.000000	0.000000	0.181110	0.893350	9.438480	1328.787707	-2141.036200	-2583.907041
148				900.000000	200.000000	0.000000	1.042530	1.779080	-0.347600	-216.575774	-650.524512	58.406326				300.000000	200.000000	0.000000	0.030520	0.305200	-3.509524	190.734005	-272.499990	67.138499				-505.000000	200.000000	0.000000	0.000000	0.178670	7.078860	3022.593680	-404.427860	-1879.641599
149				900.000000	200.000000	0.000000	0.818330	1.801600	0.173800	-227.169821	-758.294166	82.756142				300.000000	200.000000	0.000000	0.427280	0.824040	-3.051760	76.293602	-87.199997	67.138499				-505.000000	200.000000	0.000000	-0.905550	-0.893350	16.517339	2611.032822	-491.160157	-1175.657318
150				900.000000	200.000000	0.000000	0.751070	1.587660	0.217250	-227.893796	-780.894657	82.626859				300.000000	200.000000	0.000000	0.579880	0.122080	-3.433230	-28.610101	10.900000	97.655998				-505.000000	200.000000	0.000000	3.259980	0.178670	8.651940	1053.847494	987.657997	-2114.878792
151				900.000000	200.000000	0.000000	0.930430	1.767820	-0.260700	-188.805721	-666.252930	27.186408				300.000000	200.000000	0.000000	0.640920	0.457800	-0.610352	-85.830302	0.000000	67.138499				-505.000000	200.000000	0.000000	1.811100	1.250690	13.371180	1003.276961	-254.848911	-2172.489634
152				900.000000	200.000000	0.000000	0.695020	1.486320	1.173150	-170.768711	-774.409535	85.000340				300.000000	200.000000	0.000000	0.610400	0.030520	-1.907350	143.050504	-98.099997	67.138499				-505.000000	200.000000	0.000000	0.362220	1.608030	10.225020	1719.543923	-296.761489	-1467.105424
153				900.000000	200.000000	0.000000	0.672600	1.553880	0.391050	-257.248511	-894.342205	138.098921				300.000000	200.000000	0.000000	0.366240	0.183120	-2.670290	123.977103	65.399998	61.034999	-421.317906	274.685539	0.000000	-505.000000	200.000000	0.000000	1.629990	0.357340	22.023119	1644.808519	-1842.940725	-1703.370145
154				900.000000	200.000000	0.000000	0.739860	1.520100	0.651750	-306.615849	-755.507265	118.720543				300.000000	200.000000	0.000000	0.854560	0.213640	-1.678468	28.610101	-272.499990	146.483997				-505.000000	200.000000	0.000000	0.724440	1.965370	12.584640	2088.803341	-55.778685	-2171.724470
155				900.000000	200.000000	0.000000	0.717440	1.553880	1.260050	-272.430348	-775.413608	80.220624				300.000000	200.000000	0.000000	0.427280	0.274680	-1.373292	114.440403	-87.199997	-12.207000				-505.000000	200.000000	0.000000	0.000000	0.178670	8.651940	1053.847494	-405.920713	-1762.153402
156				900.000000	200.000000	0.000000	0.728650	1.452540	1.433850	-312.608244	-821.630599	104.211365				300.000000	200.000000	0.000000	0.305200	0.793520	-1.449586	76.293602	21.799999	170.897997				-505.000000	200.000000	0.000000	0.181110	0.714680	11.798100	854.901148	-2938.695523	-1585.426921
157				900.000000	200.000000	0.000000	0.807120	1.497580	1.042800	-315.179155	-834.630257	145.136179				300.000000	200.000000	0.000000	0.213640	1.007160	-2.212526	209.807405	-21.799999	152.587497				-505.000000	200.000000	0.000000	0.181110	0.536010	19.663499	-81.808957	1428.650454	-1468.108282
158				900.000000	200.000000	0.000000	0.863170	1.779080	-0.347600	-288.945318	-795.117565	51.363162				300.000000	200.000000	0.000000	0.366240	-0.030520	-0.457764	76.293602	21.799999	61.034999				-505.000000	200.000000	0.000000	-2.535540	-0.714680	8.651940	1347.238891	-252.495196	-1234.101460
159				900.000000	200.000000	0.000000	0.908010	1.914200	-0.217250	-214.897020	-716.029783	53.852030				300.000000	200.000000	0.000000	0.335720	0.213640	-1.525880	-66.756902	185.299994	128.173498				-505.000000	200.000000	0.000000	0.543330	1.786700	11.011560	1498.786164	-1103.886925	-1995.647243
160				900.000000	200.000000	0.000000	0.773490	1.655220	-0.477950	-209.749781	-745.709587	12.786319				300.000000	200.000000	0.000000	0.213640	0.244160	-1.831056	28.610101	54.499998	48.827999				-505.000000	200.000000	0.000000	0.362220	1.786700	0.000000	1150.457233	-419.627953	-1466.935866
161				900.000000	200.000000	0.000000	0.795910	1.711520	0.304150	-206.621092	-747.360196	46.550693				300.000000	200.000000	0.000000	0.610400	0.366240	-2.746584	190.734005	76.299997	0.000000				-505.000000	200.000000	0.000000	-0.543330	-1.429360	14.157719	2694.226090	-775.978823	-1646.147759
162				900.000000	200.000000	0.000000	0.717440	1.734040	0.434500	-285.969280	-718.920177	80.388173				300.000000	200.000000	0.000000	0.274680	0.579880	-0.991822	76.293602	43.599998	-97.655998				-505.000000	200.000000	0.000000	1.448880	0.178670	8.651940	1748.743505	832.107637	-1527.292918
163				900.000000	200.000000	0.000000	0.919220	1.734040	-0.173800	-214.229935	-640.542270	31.985927				300.000000	200.000000	0.000000	0.213640	0.061040	-1.220704	-181.197305	217.999992	12.207000				-505.000000	200.000000	0.000000	-0.905550	0.714680	13.371180	1086.658998	837.525622	-1467.851791
164				900.000000	200.000000	0.000000	0.560500	1.407500	0.608300	-242.948717	-778.476631	99.524361				300.000000	200.000000	0.000000	0.763000	-0.061040	-1.220704	19.073400	196.199993	67.138499				-505.000000	200.000000	0.000000	-0.362220	-0.714680	7.865400	1810.439976	-1708.956429	-2409.157299
165				900.000000	200.000000	0.000000	0.706230	1.508840	0.999350	-270.534650	-906.424748	130.793212				300.000000	200.000000	0.000000	0.640920	0.610400	-1.602174	104.903703	-10.900000	109.862998				-505.000000	200.000000	0.000000	0.543330	0.714680	8.651940	970.465457	-1101.647646	-1702.944096
166				900.000000	200.000000	0.000000	0.762280	1.700260	0.695200	-303.172376	-923.647937	116.455205				300.000000	200.000000	0.000000	0.366240	0.701960	-2.517702	47.683501	-54.499998	67.138499				-505.000000	200.000000	0.000000	0.905550	0.714680	11.798100	2013.061167	-463.701246	-1996.693567
167				900.000000	200.000000	0.000000	0.728650	1.700260	0.912450	-286.865184	-755.288088	85.164464				300.000000	200.000000	0.000000	0.061040	-0.152600	-1.449586	76.293602	-21.799999	-30.517499				-505.000000	200.000000	0.000000	0.000000	0.536010	15.730799	1770.932457	-942.918580	-1879.302484
168				900.000000	200.000000	0.000000	0.751070	1.430020	1.042800	-285.797034	-806.992269	80.070593				300.000000	200.000000	0.000000	0.366240	0.305200	-2.059938	95.367002	207.099993	61.034999				-505.000000	200.000000	0.000000	-1.811100	0.357340	11.798100	949.094506	-1227.306815	-1644.350759
169				900.000000	200.000000	0.000000	0.739860	1.441280	1.086250	-281.267803	-897.758508	125.876221				300.000000	200.000000	0.000000	-0.122080	0.366240	-3.204348	-123.977103	261.599991	73.241999				-505.000000	200.000000	0.000000	-1.086660	-2.322710	15.730799	903.055300	50.825264	-1999.416674
170				900.000000	200.000000	0.000000	0.952850	1.677740	0.304150	-264.299575	-748.757015	89.730569				300.000000	200.000000	0.000000	0.122080	0.366240	-2.593996	123.977103	-32.699999	18.310500				-505.000000	200.000000	0.000000	0.181110	1.072020	9.438480	2034.495040	-1478.186163	-1115.135016
171				900.000000	200.000000	0.000000	0.874380	1.812860	-0.477950	-207.278696	-623.214989	27.286363				300.000000	200.000000	0.000000	0.305200	0.274680	-1.525880	-47.683501	76.299997	12.207000				-505.000000	200.000000	0.000000	0.362220	0.178670	3.146160	1400.855037	-1615.743725	-1879.670577
172				900.000000	200.000000	0.000000	0.863170	1.790340	-0.347600	-212.091557	-673.534286	22.457713				300.000000	200.000000	0.000000	1.068200	0.610400	-2.746584	28.610101	108.999996	-30.517499	-490.985618	228.649069	0.000000	-505.000000	200.000000	0.000000	0.543330	-0.714680	22.809659	653.475497	-319.663278	-2115.509250
173				900.000000	200.000000	0.000000	0.795910	1.711520	0.608300	-246.511294	-772.972905	70.647294				300.000000	200.000000	0.000000	0.274680	0.335720	-1.831056	47.683501	-108.999996	-24.414000				-505.000000	200.000000	0.000000	2.173320	1.608030	7.865400	561.195134	-138.971850	-1232.273917
174				900.000000	200.000000	0.000000	0.795910	1.643960	0.130350	-233.706451	-691.472893	77.813443				300.000000	200.000000	0.000000	0.000000	0.793520	-3.051760	143.050504	-228.899992	97.655998				-505.000000	200.000000	0.000000	1.992210	0.893350	14.157719	2024.061258	396.295733	-1467.914054
175				900.000000	200.000000	0.000000	0.807120	1.824120	-0.391050	-194.663390	-574.932310	56.282438				300.000000	200.000000	0.000000	0.671440	0.457800	-1.525880	114.440403	98.099997	36.620999				-505.000000	200.000000	0.000000	0.000000	1.429360	5.505780	1592.539060	-535.505014	-1937.198793
176				900.000000	200.000000	0.000000	0.627760	1.475060	1.651100	-202.901484	-680.896803	101.927171				300.000000	200.000000	0.000000	0.579880	-0.244160	-2.136232	-9.536700	228.899992	91.552498				-505.000000	200.000000	0.000000	-0.905550	1.429360	8.651940	-144.449275	-1411.685944	-1349.685363
177				900.000000	200.000000	0.000000	0.751070	1.373720	1.390400	-287.755354	-868.107176	130.621097				300.000000	200.000000	0.000000	0.488320	0.213640	-1.373292	209.807405	54.499998	103.759498				-505.000000	200.000000	0.000000	-0.362220	1.250690	4.719240	1813.296819	-910.550679	-1291.154288
178				900.000000	200.000000	0.000000	0.638970	1.598920	0.695200	-347.550859	-802.052723	106.850067				300.000000	200.000000	0.000000	0.152600	0.274680	-2.822878	95.367002	-228.899992	79.345499				-505.000000	200.000000	0.000000	-2.173320	1.072020	7.865400	1802.737190	256.613329	-2054.852241
179				900.000000	200.000000	0.000000	0.706230	1.576400	0.434500	-228.132412	-809.646008	63.385560				300.000000	200.000000	0.000000	-0.152600	0.915600	-3.280642	-9.536700	-130.799995	42.724499				-505.000000	200.000000	0.000000	1.629990	1.429360	14.944259	1824.926142	19.757216	-1232.400008
180				900.000000	200.000000	0.000000	0.739860	1.430020	0.912450	-245.726774	-760.815686	84.901527				300.000000	200.000000	0.000000	0.335720	0.457800	-1.525880	-152.587204	163.499994	-12.207000	-458.672601	300.586536	0.000000	-505.000000	200.000000	0.000000	0.000000	1.429360	20.450039	2056.998608	-947.397139	-2465.895681
181				900.000000	200.000000	0.000000	0.605340	1.373720	1.216600	-287.935411	-887.274230	121.133432				300.000000	200.000000	0.000000	0.427280	0.274680	-1.754762	-38.146801	-98.099997	-42.724499				-505.000000	200.000000	0.000000	0.362220	-1.429360	-0.786540	1303.238526	-1744.581600	-2174.917091
182				900.000000	200.000000	0.000000	0.964060	1.734040	-0.695200	-267.036998	-733.091338	109.048596				300.000000	200.000000	0.000000	0.488320	0.518840	-1.754762	-57.220201	-98.099997	-12.207000				-505.000000	200.000000	0.000000	1.267770	-0.178670	6.292320	3927.436128	-1408.384243	-1645.105742
183				900.000000	200.000000	0.000000	0.784700	1.677740	-0.434500	-196.715803	-705.683864	41.711571				300.000000	200.000000	0.000000	0.946120	0.213640	-0.686646	219.344106	-76.299997	-36.620999				-505.000000	200.000000	0.000000	0.905550	0.357340	7.078860	22.188952	-989.502717	-1644.568091
184				900.000000	200.000000	0.000000	0.896800	1.835380	-0.173800	-230.159404	-619.355134	51.380681				300.000000	200.000000	0.000000	0.640920	-0.488320	-1.983644	209.807405	54.499998	30.517499				-505.000000	200.000000	0.000000	-1.448880	1.250690	11.011560	1003.088191	474.931776	-2289.717033
185				900.000000	200.000000	0.000000	0.762280	1.520100	0.651750	-214.143654	-771.628430	89.781395				300.000000	200.000000	0.000000	0.885080	-0.152600	-1.296998	114.440403	185.299994	18.310500				-505.000000	200.000000	0.000000	-0.181110	0.714680	10.225020	1086.407305	266.395436	-1996.606634
186				900.000000	200.000000	0.000000	0.795910	1.902940	-0.217250	-207.319647	-630.357985	41.909393				300.000000	200.000000	0.000000	0.946120	0.427280	-2.822878	181.197305	0.000000	67.138499				-505.000000	200.000000	0.000000	1.992210	-1.786700	18.090419	1630.574045	-800.566465	-2234.130704
187				900.000000	200.000000	0.000000	0.818330	1.824120	0.000000	-210.340383	-646.681193	22.535583				300.000000	200.000000	0.000000	0.366240	0.671440	-2.593996	104.903703	21.799999	24.414000				-505.000000	200.000000	0.000000	0.543330	0.178670	17.303879	1170.355651	83.271729	-1527.220474
188				900.000000	200.000000	0.000000	0.672600	1.418760	1.651100	-241.404690	-763.798834	118.695978				300.000000	200.000000	0.000000	0.396760	0.427280	-0.686646	-38.146801	196.199993	42.724499				-505.000000	200.000000	0.000000	0.181110	2.322710	11.011560	1299.588125	-1214.539001	-1466.412704
189				900.000000	200.000000	0.000000	0.784700	1.565140	1.390400	-295.954800	-884.689969	116.306316				300.000000	200.000000	0.000000	0.793520	0.335720	-3.128054	66.756902	163.499994	97.655998				-505.000000	200.000000	0.000000	0.181110	1.429360	17.303879	1246.034902	-27.380347	-1643.492789
190				900.000000	200.000000	0.000000	0.863170	1.632700	0.260700	-338.568881	-760.221494	130.745812				300.000000	200.000000	0.000000	0.854560	0.061040	-1.754762	123.977103	43.599998	12.207000				-505.000000	200.000000	0.000000	-0.362220	0.000000	8.651940	2317.012193	-1179.422826	-1997.270377
191				900.000000	200.000000	0.000000	0.863170	1.790340	0.651750	-271.364184	-811.244870	61.012275				300.000000	200.000000	0.000000	-0.244160	1.281840	-3.356936	238.417506	-403.299986	134.276998				-505.000000	200.000000	0.000000	0.905550	1.965370	14.157719	-111.574848	-598.510532	-1173.089281
192				900.000000	200.000000	0.000000	0.784700	1.497580	1.346950	-254.556102	-849.187771	94.556544				300.000000	200.000000	0.000000	0.213640	0.488320	-2.136232	66.756902	174.399994	91.552498				-505.000000	200.000000	0.000000	0.000000	0.893350	18.090419	866.215855	-547.447837	-1467.754677
193				900.000000	200.000000	0.000000	0.773490	1.441280	1.651100	-320.887920	-854.074973	152.347641				300.000000	200.000000	0.000000	0.213640	0.885080	-1.068116	57.220201	87.199997	109.862998				-505.000000	200.000000	0.000000	1.086660	0.893350	10.225020	1444.666632	-1003.447388	-1526.585709
194				900.000000	200.000000	0.000000	1.087370	1.722780	-0.304150	-291.218738	-662.543371	70.355813				300.000000	200.000000	0.000000	0.671440	0.396760	-3.051760	-66.756902	261.599991	24.414000				-505.000000	200.000000	0.000000	-1.267770	0.536010	8.651940	959.654135	-461.777962	-1233.015977
195				900.000000	200.000000	0.000000	0.919220	1.914200	-1.042800	-175.546988	-751.185438	24.924495				300.000000	200.000000	0.000000	0.122080	0.244160	-2.517702	209.807405	54.499998	36.620999				-505.000000	200.000000	0.000000	-0.362220	0.357340	18.876959	1644.556826	-923.986355	-1938.187163
196				900.000000	200.000000	0.000000	0.695020	1.745300	0.130350	-245.615390	-707.582122	85.241192				300.000000	200.000000	0.000000	0.427280	0.274680	-3.509524	66.756902	-21.799999	30.517499				-505.000000	200.000000	0.000000	-0.724440	2.680050	12.584640	1437.152617	-498.386990	-2347.162624
197				900.000000	200.000000	0.000000	0.818330	1.632700	-0.217250	-242.571311	-742.732580	36.815523				300.000000	200.000000	0.000000	0.335720	0.122080	-2.670290	152.587204	185.299994	42.724499				-505.000000	200.000000	0.000000	-1.267770	-1.250690	3.932700	387.899372	-192.159389	-1175.967457
198				900.000000	200.000000	0.000000	0.807120	1.734040	-0.086900	-250.324678	-671.468598	51.379343				300.000000	200.000000	0.000000	0.946120	0.000000	-2.593996	143.050504	119.899996	79.345499				-505.000000	200.000000	0.000000	-2.897760	0.714680	13.371180	1086.658998	427.794213	-1761.412908
199				900.000000	200.000000	0.000000	1.008900	1.801600	-0.260700	-167.312010	-634.022535	22.317209				300.000000	200.000000	0.000000	-0.061040	0.885080	-1.678468	114.440403	130.799995	67.138499				-505.000000	200.000000	0.000000	2.535540	-0.357340	9.438480	1021.476452	235.327388	-1645.376721
200				900.000000	200.000000	0.000000	0.751070	1.407500	0.955900	-234.547543	-781.581602	72.820670				300.000000	200.000000	0.000000	0.061040	-0.152600	-1.296998	143.050504	-108.999996	54.931499				-505.000000	200.000000	0.000000	-0.181110	2.144040	0.786540	593.062790	-785.207505	-2406.458862
201				900.000000	200.000000	0.000000	0.751070	1.475060	1.260050	-368.148351	-857.854011	128.305683				300.000000	200.000000	0.000000	0.152600	-0.183120	-1.754762	-57.220201	294.299990	-24.414000				-505.000000	200.000000	0.000000	-0.543330	0.893350	3.932700	1559.979249	294.284779	-1232.734816
202				900.000000	200.000000	0.000000	0.672600	1.553880	0.521400	-321.441952	-848.869702	126.050620				300.000000	200.000000	0.000000	0.854560	-0.244160	-0.991822	171.660604	-21.799999	42.724499				-505.000000	200.000000	0.000000	-0.724440	-0.357340	8.651940	2295.389550	168.195178	-1057.674936
203				900.000000	200.000000	0.000000	0.784700	1.486320	0.347600	-268.116706	-812.796586	77.678452				300.000000	200.000000	0.000000	0.518840	0.732480	-3.585818	104.903703	-185.299994	-12.207000				-505.000000	200.000000	0.000000	1.086660	0.178670	12.584640	359.266098	-873.116660	-1762.240335
204				900.000000	200.000000	0.000000	0.683810	1.666480	0.695200	-244.255483	-798.833264	114.095424				300.000000	200.000000	0.000000	-0.030520	0.549360	-2.288820	190.734005	-457.799984	115.966498				-505.000000	200.000000	0.000000	-2.897760	0.178670	11.011560	1054.036263	-763.096574	-1644.433384
205				900.000000	200.000000	0.000000	0.751070	1.452540	1.303500	-312.743287	-807.234720	116.236439				300.000000	200.000000	0.000000	0.488320	0.579880	-3.128054	57.220201	21.799999	6.103500	-490.470756	306.729471	0.000000	-505.000000	200.000000	0.000000	-1.629990	0.536010	22.023119	2350.515852	-319.979273	-1879.172085
206				900.000000	200.000000	0.000000	0.829540	1.902940	-0.130350	-223.311739	-758.472934	99.706395				300.000000	200.000000	0.000000	0.091560	0.213640	-0.991822	-9.536700	98.099997	-12.207000				-505.000000	200.000000	0.000000	2.716650	-0.178670	16.517339	222.142069	85.080577	-1938.942146
207				900.000000	200.000000	0.000000	0.941640	1.700260	0.217250	-215.215867	-682.356961	29.521624				300.000000	200.000000	0.000000	0.305200	0.122080	-2.441408	219.344106	32.699999	-6.103500				-505.000000	200.000000	0.000000	0.543330	2.680050	7.078860	857.632145	-39.594734	-1642.334861
208				900.000000	200.000000	0.000000	0.919220	1.666480	0.391050	-188.283159	-742.386979	53.610037				300.000000	200.000000	0.000000	0.244160	0.000000	-2.517702	181.197305	-207.099993	0.000000				-505.000000	200.000000	0.000000	-1.267770	1.072020	7.865400	876.209175	-1521.591594	-1584.971895
209				900.000000	200.000000	0.000000	0.874380	1.745300	0.217250	-245.525362	-791.038533	97.103675				300.000000	200.000000	0.000000	0.305200	0.000000	-2.136232	143.050504	-152.599995	73.241999				-505.000000	200.000000	0.000000	-0.543330	1.786700	17.303879	804.393538	-1176.674551	-1466.863422
210				900.000000	200.000000	0.000000	0.807120	1.846640	0.130350	-257.524330	-722.330340	77.990322				300.000000	200.000000	0.000000	0.000000	0.640920	-1.678468	133.513803	43.599998	-30.517499				-505.000000	200.000000	0.000000	-0.905550	0.893350	11.798100	2139.688490	-88.971576	-2231.355516
211				900.000000	200.000000	0.000000	0.908010	1.835380	-0.651750	-206.531379	-690.295848	3.175865				300.000000	200.000000	0.000000	0.488320	0.366240	-0.991822	104.903703	10.900000	42.724499				-505.000000	200.000000	0.000000	-0.362220	-1.250690	0.786540	619.279683	-1304.528569	-1587.248591
212				900.000000	200.000000	0.000000	0.650180	1.531360	1.477300	-228.906818	-808.307673	104.365963				300.000000	200.000000	0.000000	0.305200	0.366240	-2.975466	181.197305	0.000000	12.207000				-505.000000	200.000000	0.000000	0.181110	-0.178670	19.663499	3001.977807	-294.759641	-1410.042415
213				900.000000	200.000000	0.000000	0.616550	1.339940	1.520750	-236.744479	-837.359018	137.958024				300.000000	200.000000	0.000000	0.946120	0.579880	-1.449586	95.367002	119.899996	42.724499				-505.000000	200.000000	0.000000	1.629990	0.000000	9.438480	116.571080	157.552208	-2291.150247
214				900.000000	200.000000	0.000000	0.650180	1.587660	1.520750	-246.646021	-818.480022	94.779681				300.000000	200.000000	0.000000	0.640920	0.122080	-1.220704	162.123904	207.099993	48.827999				-505.000000	200.000000	0.000000	-1.086660	-0.536010	3.146160	1010.161745	-467.511942	-1469.024207
215				900.000000	200.000000	0.000000	0.840750	1.497580	0.564850	-307.633251	-830.504677	108.956437				300.000000	200.000000	0.000000	0.824040	0.335720	-1.220704	114.440403	108.999996	36.620999				-505.000000	200.000000	0.000000	-0.181110	2.144040	10.225020	2678.505903	-1059.304637	-1995.250172
216				900.000000	200.000000	0.000000	0.807120	1.553880	1.042800	-244.511707	-728.244889	111.453297				300.000000	200.000000	0.000000	0.122080	0.366240	-1.754762	133.513803	-261.599991	146.483997				-505.000000	200.000000	0.000000	-1.267770	2.144040	9.438480	362.122942	332.895656	-1818.930943
217				900.000000	200.000000	0.000000	0.908010	1.576400	0.912450	-380.417404	-899.455322	111.369718				300.000000	200.000000	0.000000	-0.091560	1.037680	-2.822878	162.123904	-152.599995	-24.414000				-505.000000	200.000000	0.000000	-1.811100	0.536010	12.584640	1191.600755	495.356854	-2055.389892
218				900.000000	200.000000	0.000000	0.964060	1.835380	-0.173800	-306.549479	-647.454751	87.455901				300.000000	200.000000	0.000000	-0.122080	0.579880	-0.762940	-38.146801	163.499994	-24.414000				-505.000000	200.000000	0.000000	0.905550	1.072020	5.505780	3076.524441	1663.390283	-2172.586748
219				900.000000	200.000000	0.000000	0.840750	1.621440	-0.260700	-259.162133	-652.427968	41.601144				300.000000	200.000000	0.000000	0.885080	0.274680	-0.915528	0.000000	76.299997	0.000000				-505.000000	200.000000	0.000000	0.362220	0.178670	14.157719	2328.263977	-167.923614	-2408.367465
220				900.000000	200.000000	0.000000	0.807120	1.643960	-0.260700	-185.865216	-691.570844	72.982510				300.000000	200.000000	0.000000	0.640920	0.091560	-1.220704	85.830302	119.899996	134.276998				-505.000000	200.000000	0.000000	2.354430	0.536010	9.438480	843.901057	-1344.553734	-1468.282147
221				900.000000	200.000000	0.000000	0.661390	1.565140	0.043450	-180.754863	-777.040001	75.469843				300.000000	200.000000	0.000000	0.396760	0.579880	-3.585818	152.587204	-261.599991	-12.207000				-505.000000	200.000000	0.000000	-0.724440	-0.536010	19.663499	2401.275155	290.315216	-2291.470566
222				900.000000	200.000000	0.000000	0.818330	1.880420	-0.043450	-288.477568	-697.300484	37.045902				300.000000	200.000000	0.000000	-0.122080	0.763000	-2.593996	57.220201	10.900000	42.724499				-505.000000	200.000000	0.000000	0.362220	-1.786700	14.157719	2440.971443	-167.923614	-2586.464897
223				900.000000	200.000000	0.000000	0.885590	1.925460	0.130350	-181.908978	-685.033975	10.511847				300.000000	200.000000	0.000000	0.854560	0.427280	-1.831056	9.536700	326.999989	-36.620999				-505.000000	200.000000	0.000000	-0.724440	0.536010	17.303879	265.450279	-900.575571	-2525.429614
224				900.000000	200.000000	0.000000	0.571710	1.441280	1.564200	-260.669995	-693.705757	101.953823				300.000000	200.000000	0.000000	0.366240	0.640920	-2.059938	95.367002	108.999996	0.000000	-514.597332	232.123932	0.000000	-505.000000	200.000000	0.000000	0.543330	0.178670	22.023119	707.469182	211.363178	-2114.661460
225				900.000000	200.000000	0.000000	0.695020	1.238600	1.346950	-357.693094	-835.362809	157.059764				300.000000	200.000000	0.000000	0.427280	0.488320	-2.059938	85.830302	-87.199997	91.552498				-505.000000	200.000000	0.000000	0.000000	1.965370	10.225020	1046.270555	-2661.103690	-1760.457824
226				900.000000	200.000000	0.000000	0.807120	1.643960	0.651750	-297.494764	-829.200611	111.537071				300.000000	200.000000	0.000000	0.183120	0.335720	-2.212526	133.513803	76.299997	42.724499				-505.000000	200.000000	0.000000	-0.724440	-1.965370	17.303879	1735.515803	159.984488	-2292.827029
227				900.000000	200.000000	0.000000	0.762280	1.598920	0.173800	-275.721486	-801.579757	60.938776				300.000000	200.000000	0.000000	0.640920	-0.122080	-1.449586	-28.610101	-32.699999	73.241999				-505.000000	200.000000	0.000000	0.000000	-0.357340	3.932700	1252.667994	1189.397934	-2761.311753
228				900.000000	200.000000	0.000000	0.784700	1.362460	1.086250	-248.328838	-818.549501	94.430883				300.000000	200.000000	0.000000	0.335720	0.335720	-2.517702	57.220201	98.099997	61.034999				-505.000000	200.000000	0.000000	-1.086660	-1.429360	13.371180	725.291134	-1007.495515	-1763.592490
229				900.000000	200.000000	0.000000	0.784700	1.441280	1.303500	-309.186443	-930.202882	193.300249				300.000000	200.000000	0.000000	-0.427280	0.335720	-0.610352	104.903703	-392.399986	103.759498				-505.000000	200.000000	0.000000	-1.448880	-1.072020	7.078860	1904.570411	-184.186129	-1704.480298
230				900.000000	200.000000	0.000000	0.986480	1.914200	-0.130350	-255.012294	-714.276024	34.493454				300.000000	200.000000	0.000000	0.488320	0.518840	-3.585818	-9.536700	-119.899996	54.931499				-505.000000	200.000000	0.000000	-1.086660	0.178670	14.944259	1633.430889	-346.138331	-2349.507456
231				900.000000	200.000000	0.000000	0.908010	1.925460	-1.260050	-219.534205	-669.466249	44.223861				300.000000	200.000000	0.000000	0.366240	0.549360	-1.220704	-57.220201	87.199997	6.103500	-512.407727	238.617977	0.000000	-505.000000	200.000000	0.000000	1.448880	-1.786700	21.236579	820.113725	157.314777	-1999.110843
232				900.000000	200.000000	0.000000	0.706230	1.587660	0.130350	-211.901703	-708.043750	75.444333				300.000000	200.000000	0.000000	0.946120	-0.213640	-1.449586	85.830302	239.799992	30.517499				-505.000000	200.000000	0.000000	-0.181110	-0.357340	18.876959	2296.207551	-1067.515328	-1703.903488
233				900.000000	200.000000	0.000000	0.829540	1.542620	0.391050	-253.691667	-794.419626	53.587755				300.000000	200.000000	0.000000	0.457800	-0.030520	-1.907350	95.367002	-141.699995	73.241999				-505.000000	200.000000	0.000000	1.448880	-2.501380	10.225020	1470.883525	35.194740	-1706.068581
234				900.000000	200.000000	0.000000	0.728650	1.891680	-0.347600	-248.123678	-657.862813	51.607243				300.000000	200.000000	0.000000	0.518840	0.213640	-3.051760	57.220201	0.000000	54.931499				-505.000000	200.000000	0.000000	0.000000	1.429360	18.090419	1825.177835	-1608.007896	-1584.734201
235				900.000000	200.000000	0.000000	0.851960	1.779080	-0.217250	-188.297020	-663.061944	5.591234				300.000000	200.000000	0.000000	0.488320	0.366240	-3.509524	47.683501	108.999996	-30.517499				-505.000000	200.000000	0.000000	2.173320	1.072020	13.371180	1918.993654	-2530.456967	-1878.967676
236				900.000000	200.000000	0.000000	0.560500	1.373720	1.477300	-291.685856	-769.152861	89.854305				300.000000	200.000000	0.000000	0.793520	-0.061040	-1.831056	-143.050504	196.199993	30.517499				-505.000000	200.000000	0.000000	-1.448880	-1.429360	7.078860	1767.131766	611.233915	-2233.516301
237				900.000000	200.000000	0.000000	0.728650	1.486320	1.390400	-347.446970	-948.239440	125.929721				300.000000	200.000000	0.000000	0.427280	0.396760	-2.517702	19.073400	119.899996	122.069998				-505.000000	200.000000	0.000000	0.905550	-0.357340	13.371180	790.159064	-3514.304267	-1880.222717
238				900.000000	200.000000	0.000000	0.616550	1.610180	0.869000	-314.742874	-836.752891	75.558185				300.000000	200.000000	0.000000	0.305200	0.640920	-2.365114	171.660604	-196.199993	79.345499				-505.000000	200.000000	0.000000	-0.724440	0.536010	15.730799	1539.300453	294.047348	-2290.453219
239				900.000000	200.000000	0.000000	0.840750	1.632700	0.477950	-282.056386	-789.896101	84.985498				300.000000	200.000000	0.000000	0.213640	0.061040	-1.296998	66.756902	-87.199997	-30.517499				-505.000000	200.000000	0.000000	-2.716650	1.072020	11.798100	992.339793	816.038122	-1584.855985
240				900.000000	200.000000	0.000000	0.829540	1.508840	0.869000	-262.628632	-734.072480	87.291581				300.000000	200.000000	0.000000	0.640920	0.030520	-1.678468	-9.536700	0.000000	134.276998				-505.000000	200.000000	0.000000	-1.992210	-0.714680	13.371180	2274.144446	1566.129451	-1939.074110
241				900.000000	200.000000	0.000000	0.874380	1.576400	1.781450	-355.393938	-843.152939	154.778441				300.000000	200.000000	0.000000	0.579880	0.732480	-1.602174	152.587204	-98.099997	146.483997				-505.000000	200.000000	0.000000	0.181110	-0.536010	11.011560	1705.686988	-1612.249023	-1880.334320
242				900.000000	200.000000	0.000000	1.042530	1.812860	-0.391050	-283.578742	-812.595141	89.763322				300.000000	200.000000	0.000000	-0.152600	0.579880	-3.280642	209.807405	141.699995	61.034999				-505.000000	200.000000	0.000000	0.543330	-0.178670	-0.786540	1147.285774	100.439537	-1645.047787
243				900.000000	200.000000	0.000000	1.042530	1.812860	-0.391050	-215.229728	-680.879923	63.257061				300.000000	200.000000	0.000000	-0.152600	0.854560	-0.228882	152.587204	32.699999	48.827999				-505.000000	200.000000	0.000000	-0.905550	-1.965370	15.730799	1735.389956	-490.413731	-1881.603849
244				900.000000	200.000000	0.000000	0.683810	1.576400	0.608300	-252.075536	-743.026777	36.902526				300.000000	200.000000	0.000000	0.701960	0.579880	-0.991822	-66.756902	217.999992	67.138499				-505.000000	200.000000	0.000000	0.362220	-0.714680	11.798100	1926.570594	232.025687	-2409.215254
245				900.000000	200.000000	0.000000	0.863170	1.666480	0.738650	-220.087287	-730.270168	92.222666				300.000000	200.000000	0.000000	0.579880	0.427280	-1.602174	133.513803	250.699991	85.448998				-505.000000	200.000000	0.000000	0.000000	1.429360	11.798100	1593.042446	-806.616440	-2348.407484
246				900.000000	200.000000	0.000000	0.818330	1.880420	0.000000	-296.473614	-737.868652	58.732843				300.000000	200.000000	0.000000	0.457800	0.305200	-3.433230	181.197305	10.900000	79.345499				-505.000000	200.000000	0.000000	0.000000	0.893350	6.292320	1096.904011	656.878625	-2172.683861
247				900.000000	200.000000	0.000000	0.908010	1.756560	0.000000	-245.286746	-680.770035	24.789503				300.000000	200.000000	0.000000	0.030520	0.549360	-1.983644	104.903703	-43.599998	122.069998				-505.000000	200.000000	0.000000	0.000000	-1.072020	17.303879	1673.756409	-414.131404	-1587.108011
248				900.000000	200.000000	0.000000	0.751070	1.373720	1.173150	-183.446640	-786.849614	130.621097				300.000000	200.000000	0.000000	0.000000	0.579880	-1.525880	-76.293602	76.299997	48.827999				-505.000000	200.000000	0.000000	-1.992210	1.429360	7.865400	1824.359833	1173.644414	-1702.063022
249				900.000000	200.000000	0.000000	0.739860	1.497580	0.477950	-372.051763	-841.467120	118.699599				300.000000	200.000000	0.000000	-0.061040	0.488320	-1.983644	38.146801	261.599991	0.000000				-505.000000	200.000000	0.000000	-1.448880	0.893350	16.517339	2487.514035	-1121.133297	-1820.103359
250				900.000000	200.000000	0.000000	0.751070	1.756560	1.129700	-219.993195	-756.413386	94.832236				300.000000	200.000000	0.000000	0.152600	0.610400	-2.441408	123.977103	0.000000	54.931499				-505.000000	200.000000	0.000000	-1.086660	0.893350	7.078860	1676.046943	-338.674067	-1878.876435
251				900.000000	200.000000	0.000000	0.627760	1.677740	0.347600	-252.192970	-811.399767	123.802604				300.000000	200.000000	0.000000	0.213640	0.579880	-1.449586	57.220201	-76.299997	24.414000	-505.358580	275.101689	0.000000	-505.000000	200.000000	0.000000	1.629990	-0.357340	25.955819	1949.325854	9.307246	-1762.792475
252				900.000000	200.000000	0.000000	0.706230	1.542620	0.999350	-265.123059	-784.841469	121.185987				300.000000	200.000000	0.000000	0.091560	0.366240	-1.678468	66.756902	87.199997	0.000000				-505.000000	200.000000	0.000000	0.905550	-0.893350	11.011560	989.168334	-197.814805	-1939.475489
253				900.000000	200.000000	0.000000	0.851960	1.238600	0.999350	-386.196919	-876.964120	120.752272				300.000000	200.000000	0.000000	0.671440	0.305200	-2.593996	123.977103	0.000000	48.827999				-505.000000	200.000000	0.000000	-0.362220	1.072020	9.438480	1687.047035	675.810850	-1467.556142
254				900.000000	200.000000	0.000000	0.952850	1.779080	-0.477950	-325.265133	-672.040113	36.812293				300.000000	200.000000	0.000000	0.579880	0.000000	-3.128054	-38.146801	54.499998	73.241999				-505.000000	200.000000	0.000000	1.267770	-0.178670	7.865400	1032.161927	-1144.737081	-2115.058531
255				900.000000	200.000000	0.000000	0.908010	1.689000	-0.130350	-175.834365	-640.121050	10.268712				300.000000	200.000000	0.000000	-0.366240	0.396760	-3.890994	95.367002	-141.699995	128.173498				-505.000000	200.000000	0.000000	0.362220	-0.714680	11.011560	2737.219684	-32.367901	-2056.750662
256				900.000000	200.000000	0.000000	0.795910	1.700260	0.130350	-159.018472	-706.670803	60.998182				300.000000	200.000000	0.000000	0.824040	0.213640	-3.967288	-9.536700	163.499994	-24.414000				-505.000000	200.000000	0.000000	1.992210	0.714680	18.876959	276.387447	922.097204	-2231.756895
257				900.000000	200.000000	0.000000	0.795910	1.610180	0.608300	-250.684476	-676.719476	68.143387				300.000000	200.000000	0.000000	0.732480	0.366240	-1.602174	-57.220201	141.699995	30.517499				-505.000000	200.000000	0.000000	-1.086660	-0.714680	12.584640	1810.817515	-874.179081	-2115.378850
258				900.000000	200.000000	0.000000	0.840750	1.745300	-0.912450	-250.716261	-773.405119	58.583954				300.000000	200.000000	0.000000	0.213640	-0.061040	-2.670290	133.513803	-152.599995	79.345499				-505.000000	200.000000	0.000000	-0.181110	0.536010	11.798100	2118.065847	264.902584	-1996.776192
259				900.000000	200.000000	0.000000	0.818330	1.902940	-0.434500	-139.195704	-712.134718	32.247526				300.000000	200.000000	0.000000	0.396760	0.518840	-2.746584	267.027607	-261.599991	67.138499				-505.000000	200.000000	0.000000	0.905550	-0.536010	4.719240	1936.815606	338.436636	-1821.648176
260				900.000000	200.000000	0.000000	0.582920	1.407500	1.129700	-274.572789	-784.950759	111.549435				300.000000	200.000000	0.000000	0.274680	0.213640	-2.975466	190.734005	-108.999996	-79.345499	-485.607481	274.820532	0.000000	-505.000000	200.000000	0.000000	-1.811100	-0.536010	22.809659	1706.630836	-442.336741	-1880.174943
261				900.000000	200.000000	0.000000	0.638970	1.497580	1.129700	-339.212308	-832.852627	113.984801				300.000000	200.000000	0.000000	0.518840	0.213640	-2.899172	143.050504	76.299997	6.103500				-505.000000	200.000000	0.000000	1.448880	-2.144040	14.157719	2071.900794	-896.527444	-2116.938156
262				900.000000	200.000000	0.000000	0.930430	1.598920	0.782100	-299.214468	-824.267803	118.596415				300.000000	200.000000	0.000000	0.671440	0.152600	-2.288820	0.000000	98.099997	18.310500				-505.000000	200.000000	0.000000	1.992210	-0.893350	6.292320	2262.766815	403.759998	-2527.003408
263				900.000000	200.000000	0.000000	0.717440	1.677740	-0.130350	-252.688126	-804.516356	87.564794				300.000000	200.000000	0.000000	0.396760	0.610400	-0.762940	114.440403	-54.499998	115.966498				-505.000000	200.000000	0.000000	-0.543330	-1.608030	4.719240	1524.499671	-1695.011757	-1176.364527
264				900.000000	200.000000	0.000000	0.728650	1.689000	1.477300	-258.599975	-826.736978	109.250593				300.000000	200.000000	0.000000	0.274680	-0.091560	-2.822878	66.756902	-141.699995	97.655998				-505.000000	200.000000	0.000000	-0.543330	0.357340	9.438480	1064.721739	-373.790243	-2466.869562
265				900.000000	200.000000	0.000000	0.582920	1.576400	1.868350	-351.283380	-805.901583	126.164472				300.000000	200.000000	0.000000	0.854560	0.213640	-1.907350	181.197305	32.699999	54.931499				-505.000000	200.000000	0.000000	-1.448880	-1.608030	14.944259	830.421661	-1252.210452	-2409.918155
266				900.000000	200.000000	0.000000	0.874380	1.801600	-0.564850	-292.263546	-724.453571	39.324192				300.000000	200.000000	0.000000	0.824040	-0.061040	-1.220704	66.756902	-76.299997	97.655998				-505.000000	200.000000	0.000000	-0.724440	-1.429360	11.798100	1651.693303	-762.780579	-1939.853763
267				900.000000	200.000000	0.000000	0.885590	1.869160	-0.825550	-241.505148	-684.144988	24.917449				300.000000	200.000000	0.000000	0.366240	0.701960	-3.128054	152.587204	32.699999	67.138499				-505.000000	200.000000	0.000000	1.267770	0.893350	15.730799	866.027085	-2477.901419	-2172.785283
268				900.000000	200.000000	0.000000	0.795910	1.520100	0.825550	-270.251020	-768.108978	43.963012				300.000000	200.000000	0.000000	0.335720	0.763000	-3.433230	104.903703	76.299997	122.069998				-505.000000	200.000000	0.000000	2.716650	-1.608030	3.932700	597.908733	97.023400	-1999.042707
269				900.000000	200.000000	0.000000	0.695020	1.621440	0.304150	-234.453767	-748.271516	48.981100				300.000000	200.000000	0.000000	0.305200	0.244160	-0.534058	-19.073400	119.899996	109.862998				-505.000000	200.000000	0.000000	-1.448880	0.893350	7.078860	1212.782936	-1509.886202	-1996.335655
270				900.000000	200.000000	0.000000	0.829540	1.632700	-0.260700	-226.534205	-687.428130	53.671530				300.000000	200.000000	0.000000	0.946120	-0.335720	-0.915528	-47.683501	141.699995	42.724499				-505.000000	200.000000	0.000000	-0.905550	1.250690	12.584640	2972.086070	-619.998032	-2877.201486
271				900.000000	200.000000	0.000000	0.672600	1.846640	-0.434500	-157.596259	-614.946097	49.213764				300.000000	200.000000	0.000000	-0.183120	0.763000	-2.136232	228.880806	108.999996	24.414000				-505.000000	200.000000	0.000000	0.724440	-0.536010	9.438480	2747.905159	1007.767079	-2409.074674
272				900.000000	200.000000	0.000000	0.661390	1.531360	1.129700	-209.164280	-854.039763	77.848088				300.000000	200.000000	0.000000	-0.518840	1.434440	-1.296998	247.954206	-196.199993	24.414000				-505.000000	200.000000	0.000000	-1.086660	-1.608030	12.584640	1525.128903	-343.899052	-2292.458936
273				900.000000	200.000000	0.000000	0.829540	1.396240	1.129700	-355.447080	-881.228060	123.331765				300.000000	200.000000	0.000000	0.335720	0.427280	-0.534058	9.536700	-21.799999	115.966498				-505.000000	200.000000	0.000000	0.000000	0.357340	18.090419	2802.653922	-1077.727867	-2055.704338
274				900.000000	200.000000	0.000000	0.739860	1.520100	0.695200	-334.714546	-866.999012	109.081903				300.000000	200.000000	0.000000	0.732480	0.061040	-1.983644	-19.073400	305.199989	42.724499				-505.000000	200.000000	0.000000	-0.181110	1.250690	10.225020	1234.657272	266.395436	-1996.097961
275				900.000000	200.000000	0.000000	0.773490	1.621440	1.042800	-298.017009	-767.387765	116.370288				300.000000	200.000000	0.000000	0.549360	0.000000	-1.983644	19.073400	32.699999	67.138499				-505.000000	200.000000	0.000000	0.000000	-0.357340	2.359620	94.382128	130.330728	-2173.870766
276				900.000000	200.000000	0.000000	0.896800	1.508840	0.999350	-270.534650	-797.755112	89.631560				300.000000	200.000000	0.000000	0.518840	0.061040	-3.509524	267.027607	87.199997	146.483997				-505.000000	200.000000	0.000000	0.181110	1.072020	12.584640	760.770712	374.808234	-2466.249286
277				900.000000	200.000000	0.000000	0.717440	1.632700	0.347600	-326.417261	-840.422639	118.848488				300.000000	200.000000	0.000000	0.274680	0.030520	-2.670290	181.197305	-207.099993	6.103500				-505.000000	200.000000	0.000000	0.543330	-0.536010	9.438480	1705.561142	488.446016	-1880.363297
278				900.000000	200.000000	0.000000	0.986480	1.801600	-0.130350	-303.874995	-704.144084	39.208056				300.000000	200.000000	0.000000	0.640920	0.305200	-3.051760	95.367002	152.599995	24.414000				-505.000000	200.000000	0.000000	-0.362220	-1.429360	17.303879	841.421752	1728.906645	-1881.138642
279				900.000000	200.000000	0.000000	1.008900	1.745300	-0.217250	-205.770202	-720.184433	48.771111				300.000000	200.000000	0.000000	0.183120	0.488320	-2.670290	9.536700	217.999992	24.414000				-505.000000	200.000000	0.000000	-1.448880	0.714680	6.292320	2475.884712	346.840327	-1174.087832
280				900.000000	200.000000	0.000000	0.818330	1.700260	0.391050	-247.200052	-728.100389	82.661895				300.000000	200.000000	0.000000	0.244160	0.488320	-4.043582	-47.683501	-76.299997	73.241999				-505.000000	200.000000	0.000000	-0.181110	-1.250690	7.078860	1662.127086	-1454.028953	-2527.168659
281				900.000000	200.000000	0.000000	0.773490	1.632700	0.434500	-209.731857	-782.019956	85.055179				300.000000	200.000000	0.000000	-0.061040	0.488320	-3.356936	-95.367002	228.899992	48.827999				-505.000000	200.000000	0.000000	1.811100	-1.786700	9.438480	471.721871	-516.256794	-2469.092610
282				900.000000	200.000000	0.000000	0.751070	1.677740	-0.304150	-268.950304	-750.013936	56.204372				300.000000	200.000000	0.000000	0.763000	0.366240	-1.602174	143.050504	316.099989	67.138499				-505.000000	200.000000	0.000000	1.629990	-2.322710	14.944259	1713.704390	19.757216	-1940.889907
283				900.000000	200.000000	0.000000	0.784700	1.779080	-0.912450	-180.976187	-669.777581	49.034797				300.000000	200.000000	0.000000	0.366240	-0.335720	-2.441408	133.513803	174.399994	54.931499				-505.000000	200.000000	0.000000	-0.724440	-0.893350	2.359620	61.948163	1367.296656	-2820.506570
284				900.000000	200.000000	0.000000	0.627760	1.430020	0.999350	-313.985760	-700.554555	82.608003				300.000000	200.000000	0.000000	-0.030520	0.274680	-2.288820	95.367002	-152.599995	79.345499	-514.284856	220.995437	0.000000	-505.000000	200.000000	0.000000	-1.267770	-2.501380	20.450039	429.357510	189.875678	-2410.780433
285				900.000000	200.000000	0.000000	0.695020	1.520100	0.564850	-358.972770	-824.503516	116.357337				300.000000	200.000000	0.000000	0.000000	0.518840	-2.593996	181.197305	0.000000	-61.034999				-505.000000	200.000000	0.000000	-0.362220	-0.178670	14.944259	2422.520259	-389.974193	-1821.207639
286				900.000000	200.000000	0.000000	0.807120	1.508840	0.651750	-339.243777	-819.068671	92.134129				300.000000	200.000000	0.000000	0.732480	0.030520	-2.136232	66.756902	65.399998	-12.207000				-505.000000	200.000000	0.000000	-0.724440	-1.429360	17.303879	2115.397773	-105.155527	-2292.318355
287				900.000000	200.000000	0.000000	0.840750	1.598920	0.695200	-243.017074	-779.966203	87.363742				300.000000	200.000000	0.000000	0.885080	0.030520	-1.831056	66.756902	108.999996	-30.517499				-505.000000	200.000000	0.000000	-0.181110	-1.429360	5.505780	2114.453925	1066.294039	-1998.641328
288				900.000000	200.000000	0.000000	0.751070	1.520100	1.346950	-249.608198	-807.275128	118.708929				300.000000	200.000000	0.000000	0.732480	0.152600	0.228882	76.293602	65.399998	-30.517499				-505.000000	200.000000	0.000000	0.000000	-0.714680	3.932700	999.413346	261.407882	-2526.674474
289				900.000000	200.000000	0.000000	0.818330	1.407500	0.608300	-331.400382	-865.083620	113.715210				300.000000	200.000000	0.000000	0.000000	0.152600	-1.983644	200.270705	32.699999	97.655998				-505.000000	200.000000	0.000000	-1.086660	-0.536010	6.292320	1589.493447	-735.637663	-2056.465194
290				900.000000	200.000000	0.000000	0.952850	1.745300	-0.217250	-213.811262	-702.678384	53.648499				300.000000	200.000000	0.000000	0.549360	-0.152600	-0.762940	76.293602	-119.899996	54.931499				-505.000000	200.000000	0.000000	-0.181110	-1.786700	16.517339	2209.528209	127.854018	-1822.748148
291				900.000000	200.000000	0.000000	0.952850	1.756560	0.391050	-256.943209	-748.837832	58.478291				300.000000	200.000000	0.000000	0.488320	0.518840	-1.678468	-38.146801	65.399998	-103.759498				-505.000000	200.000000	0.000000	0.905550	-0.893350	12.584640	2147.454199	-331.877665	-2115.707785
292				900.000000	200.000000	0.000000	0.638970	1.576400	0.130350	-204.324330	-624.218464	34.539320				300.000000	200.000000	0.000000	0.457800	0.152600	-2.593996	85.830302	-32.699999	85.448998				-505.000000	200.000000	0.000000	0.000000	0.714680	7.078860	2244.315631	-139.287845	-1879.132926
293				900.000000	200.000000	0.000000	0.807120	1.553880	0.782100	-188.494369	-763.464227	123.501597				300.000000	200.000000	0.000000	0.366240	0.366240	-2.822878	133.513803	10.900000	109.862998				-505.000000	200.000000	0.000000	0.000000	-1.429360	-3.146160	1766.313764	-792.434338	-1587.447127
294				900.000000	200.000000	0.000000	0.986480	1.553880	-0.695200	-310.640759	-754.278473	79.941898				300.000000	200.000000	0.000000	0.640920	0.305200	-1.525880	9.536700	54.499998	-54.931499				-505.000000	200.000000	0.000000	1.629990	-0.357340	11.798100	1484.929229	22.742922	-2291.489363
295				900.000000	200.000000	0.000000	0.829540	1.925460	0.130350	-157.785797	-596.604347	34.666516				300.000000	200.000000	0.000000	0.763000	-0.305200	-0.305176	28.610101	108.999996	42.724499				-505.000000	200.000000	0.000000	-0.362220	-2.144040	10.225020	450.162151	277.354402	-3174.187044
296				900.000000	200.000000	0.000000	0.751070	1.396240	1.390400	-294.869041	-827.579416	118.593740				300.000000	200.000000	0.000000	1.098720	0.335720	-0.839234	19.073400	108.999996	-24.414000				-505.000000	200.000000	0.000000	-0.181110	0.536010	7.078860	2580.952315	-260.898887	-2114.264390
297				900.000000	200.000000	0.000000	0.661390	1.463800	0.912450	-304.643667	-813.309961	121.159139				300.000000	200.000000	0.000000	0.396760	0.671440	-2.365114	219.344106	-130.799995	30.517499	-448.332657	242.879692	0.000000	-505.000000	200.000000	0.000000	-0.181110	-0.536010	23.596199	1011.797748	-1337.133901	-1880.305342
298				900.000000	200.000000	0.000000	0.661390	1.632700	0.260700	-318.466229	-817.769803	97.219615				300.000000	200.000000	0.000000	0.366240	0.915600	-2.593996	123.977103	-174.399994	30.517499				-505.000000	200.000000	0.000000	-0.543330	-0.893350	11.011560	873.352332	950.416978	-2174.335973
299				900.000000	200.000000	0.000000	0.739860	1.689000	0.434500	-283.803497	-740.107313	92.371359				300.000000	200.000000	0.000000	0.732480	0.457800	-2.212526	-162.123904	283.399990	6.103500				-505.000000	200.000000	0.000000	-0.362220	-1.608030	14.157719	3262.494778	8.482255	-1411.355411
300				900.000000	200.000000	0.000000	0.672600	1.587660	1.998700	-270.274046	-905.969260	106.804755				300.000000	200.000000	0.000000	0.335720	0.732480	-1.373292	85.830302	87.199997	122.069998				-505.000000	200.000000	0.000000	-0.905550	-0.893350	-1.573080	-285.814458	-2860.252481	-2409.283390
301				900.000000	200.000000	0.000000	0.829540	1.587660	1.303500	-335.322757	-901.653573	125.919446				300.000000	200.000000	0.000000	0.549360	0.366240	-2.670290	143.050504	87.199997	170.897997				-505.000000	200.000000	0.000000	-0.181110	0.178670	15.730799	359.517791	-1197.099629	-2408.323999
302				900.000000	200.000000	0.000000	0.829540	1.925460	-0.825550	-255.268835	-656.506999	37.076176				300.000000	200.000000	0.000000	0.122080	0.305200	-3.051760	295.637708	-32.699999	177.001497				-505.000000	200.000000	0.000000	0.543330	-0.178670	3.932700	1379.295317	95.960979	-1880.024181
303				900.000000	200.000000	0.000000	0.739860	1.812860	0.000000	-259.050433	-633.317859	39.474026				300.000000	200.000000	0.000000	0.244160	0.396760	-3.356936	143.050504	65.399998	12.207000				-505.000000	200.000000	0.000000	-1.992210	-0.536010	15.730799	1242.800520	370.760106	-1880.160454
304				900.000000	200.000000	0.000000	0.908010	1.542620	0.912450	-220.987255	-696.816524	77.603061				300.000000	200.000000	0.000000	0.488320	0.366240	-1.525880	-76.293602	370.599987	-24.414000				-505.000000	200.000000	0.000000	0.000000	0.714680	17.303879	1434.421620	-811.841425	-2055.365222
305				900.000000	200.000000	0.000000	0.885590	1.565140	0.912450	-264.285714	-746.552968	46.321651				300.000000	200.000000	0.000000	0.701960	0.335720	-2.517702	-143.050504	196.199993	-12.207000				-505.000000	200.000000	0.000000	0.543330	1.429360	7.078860	2403.376920	-569.874764	-2583.427345
306				900.000000	200.000000	0.000000	0.661390	1.711520	0.000000	-227.038842	-761.801683	46.690055				300.000000	200.000000	0.000000	0.213640	0.915600	-2.593996	-76.293602	32.699999	24.414000				-505.000000	200.000000	0.000000	-0.181110	-0.178670	16.517339	1727.750094	-1993.266100	-2232.430818
307				900.000000	200.000000	0.000000	0.896800	1.734040	-0.564850	-190.511881	-694.981007	-1.726088				300.000000	200.000000	0.000000	0.183120	0.335720	-2.136232	-38.146801	141.699995	61.034999				-505.000000	200.000000	0.000000	-0.905550	-1.429360	16.517339	1767.886844	304.259887	-1763.606979
308				900.000000	200.000000	0.000000	0.549290	1.396240	1.042800	-234.921202	-869.606547	123.622104				300.000000	200.000000	0.000000	0.732480	-0.183120	-3.051760	28.610101	32.699999	73.241999				-505.000000	200.000000	0.000000	0.905550	-0.178670	14.944259	1611.808246	196.163085	-2232.517751
309				900.000000	200.000000	0.000000	0.773490	1.643960	1.433850	-288.643448	-838.675020	113.981572				300.000000	200.000000	0.000000	0.732480	-0.366240	-3.585818	95.367002	-163.499994	97.655998				-505.000000	200.000000	0.000000	-1.086660	-0.893350	11.011560	294.272322	-342.406199	-1528.107422
310				900.000000	200.000000	0.000000	0.717440	1.610180	0.825550	-330.870009	-734.481764	82.682643				300.000000	200.000000	0.000000	0.000000	1.159760	-3.280642	181.197305	-10.900000	61.034999				-505.000000	200.000000	0.000000	0.362220	0.178670	17.303879	938.723647	-966.329364	-2232.135169
311				900.000000	200.000000	0.000000	0.661390	1.565140	1.042800	-344.561276	-803.299246	77.879503				300.000000	200.000000	0.000000	-0.244160	0.732480	-2.670290	104.903703	-217.999992	48.827999				-505.000000	200.000000	0.000000	-1.629990	-2.144040	1.573080	2070.894023	892.557880	-2410.412340
312				900.000000	200.000000	0.000000	0.739860	1.520100	1.346950	-261.669789	-816.945440	109.081903				300.000000	200.000000	0.000000	0.671440	0.396760	-0.610352	57.220201	152.599995	0.000000				-505.000000	200.000000	0.000000	-0.724440	1.250690	9.438480	887.146343	-760.541299	-2759.727777
313				900.000000	200.000000	0.000000	0.672600	1.576400	1.390400	-279.408992	-814.216082	130.890884				300.000000	200.000000	0.000000	0.763000	0.030520	-0.991822	104.903703	32.699999	54.931499				-505.000000	200.000000	0.000000	-3.259980	-1.072020	-3.932700	2135.321490	68.423503	-1880.567706
314				900.000000	200.000000	0.000000	0.829540	1.812860	-0.695200	-271.832251	-707.287924	70.706699				300.000000	200.000000	0.000000	0.152600	-0.122080	-3.128054	228.880806	-174.399994	164.794497				-505.000000	200.000000	0.000000	-1.267770	-3.037390	14.157719	1786.212182	991.267134	-2117.568613
315				900.000000	200.000000	0.000000	0.773490	1.812860	0.260700	-266.821408	-558.955644	46.668166				300.000000	200.000000	0.000000	-0.030520	0.824040	-2.212526	267.027607	-196.199993	-12.207000				-505.000000	200.000000	0.000000	1.086660	-1.608030	14.944259	482.973655	-1538.205976	-1998.912308
316				900.000000	200.000000	0.000000	0.728650	1.700260	0.782100	-270.918106	-739.968953	75.525824				300.000000	200.000000	0.000000	0.549360	-0.213640	-0.991822	123.977103	21.799999	48.827999				-505.000000	200.000000	0.000000	0.543330	-0.714680	14.157719	2274.207369	-709.162609	-1880.532855
317				900.000000	200.000000	0.000000	0.863170	1.497580	0.043450	-239.824407	-754.953482	75.197968				300.000000	200.000000	0.000000	0.305200	0.152600	-4.196170	-28.610101	98.099997	-24.414000				-505.000000	200.000000	0.000000	-1.992210	1.608030	15.730799	909.272372	503.330113	-1878.125760
318				900.000000	200.000000	0.000000	0.829540	1.756560	-0.173800	-237.425742	-793.894315	65.835020				300.000000	200.000000	0.000000	0.549360	0.244160	-2.288820	19.073400	-76.299997	73.241999				-505.000000	200.000000	0.000000	0.181110	-0.893350	17.303879	410.591710	-2546.210486	-1939.417534
319				900.000000	200.000000	0.000000	0.818330	1.700260	-0.304150	-167.509675	-631.200424	39.288014				300.000000	200.000000	0.000000	0.457800	0.427280	-2.059938	114.440403	-163.499994	146.483997				-505.000000	200.000000	0.000000	-0.543330	-2.680050	11.011560	1923.399134	420.136948	-2352.263848
320				900.000000	200.000000	0.000000	0.728650	1.362460	0.955900	-252.484411	-785.724316	106.537251				300.000000	200.000000	0.000000	0.366240	0.793520	-2.593996	162.123904	-87.199997	54.931499	-445.965444	228.939570	0.000000	-505.000000	200.000000	0.000000	-1.448880	-2.144040	23.596199	682.863849	-1392.991150	-1705.497645
321				900.000000	200.000000	0.000000	0.661390	1.475060	0.955900	-348.360799	-838.680219	92.253690				300.000000	200.000000	0.000000	0.732480	0.000000	-1.144410	47.683501	261.599991	-24.414000				-505.000000	200.000000	0.000000	-1.086660	0.714680	13.371180	2244.819017	715.914580	-1702.813697
322				900.000000	200.000000	0.000000	0.627760	1.520100	0.347600	-254.664055	-755.674097	85.101437				300.000000	200.000000	0.000000	0.122080	0.793520	-2.288820	200.270705	-228.899992	85.448998				-505.000000	200.000000	0.000000	-1.448880	-0.178670	13.371180	800.970386	-853.007577	-1879.864805
323				900.000000	200.000000	0.000000	0.807120	1.666480	1.042800	-219.772188	-804.234438	99.509714				300.000000	200.000000	0.000000	0.000000	0.579880	-2.288820	209.807405	-108.999996	73.241999				-505.000000	200.000000	0.000000	0.181110	-1.072020	7.078860	630.594390	-945.666855	-1939.587092
324				900.000000	200.000000	0.000000	0.661390	1.497580	0.912450	-218.821472	-823.441900	145.287155				300.000000	200.000000	0.000000	0.396760	0.946120	-1.296998	162.123904	207.099993	91.552498				-505.000000	200.000000	0.000000	-0.724440	-0.357340	8.651940	1484.677536	168.195178	-1997.580515
325				900.000000	200.000000	0.000000	0.762280	1.486320	0.955900	-351.917642	-898.560538	130.714201				300.000000	200.000000	0.000000	0.671440	-0.030520	-1.983644	66.756902	348.799988	67.138499				-505.000000	200.000000	0.000000	-1.448880	-0.714680	9.438480	189.141796	-1246.985467	-2526.558563
326				900.000000	200.000000	0.000000	0.683810	1.745300	-0.391050	-213.991319	-691.437683	56.336884				300.000000	200.000000	0.000000	0.518840	0.122080	0.610352	47.683501	-54.499998	219.725996				-505.000000	200.000000	0.000000	-2.535540	-2.501380	0.786540	2049.208456	-1438.160998	-2469.423110
327				900.000000	200.000000	0.000000	0.863170	1.734040	0.000000	-189.926696	-628.263825	19.995694				300.000000	200.000000	0.000000	0.000000	0.763000	-2.136232	104.903703	-130.799995	67.138499				-505.000000	200.000000	0.000000	0.362220	0.000000	18.876959	2317.830195	-1498.102246	-1703.607839
328				900.000000	200.000000	0.000000	0.739860	1.610180	0.217250	-202.843241	-663.915721	65.791795				300.000000	200.000000	0.000000	0.000000	0.701960	-3.128054	162.123904	119.899996	-12.207000				-505.000000	200.000000	0.000000	-0.543330	0.714680	12.584640	507.516065	286.074088	-1350.392572
329				900.000000	200.000000	0.000000	0.896800	1.632700	0.521400	-253.867661	-726.387039	27.095587				300.000000	200.000000	0.000000	-0.091560	0.396760	0.228882	-104.903703	76.299997	103.759498				-505.000000	200.000000	0.000000	-0.362220	-0.357340	9.438480	2758.716480	-1312.739260	-1351.424407
330				900.000000	200.000000	0.000000	0.986480	1.677740	0.304150	-292.443287	-684.284290	70.418448				300.000000	200.000000	0.000000	0.671440	0.763000	-2.670290	9.536700	316.099989	0.000000				-505.000000	200.000000	0.000000	-1.267770	0.893350	10.225020	1444.666632	-860.980837	-2701.279328
331				900.000000	200.000000	0.000000	0.840750	1.722780	0.000000	-170.287732	-678.000269	60.972671				300.000000	200.000000	0.000000	0.366240	0.640920	-0.457764	114.440403	-43.599998	61.034999	-531.601334	223.275329	0.000000	-505.000000	200.000000	0.000000	-0.905550	-1.429360	21.236579	494.288363	564.921343	-1411.142387
332				900.000000	200.000000	0.000000	0.638970	1.475060	1.129700	-275.811198	-837.918597	118.783178				300.000000	200.000000	0.000000	0.518840	0.488320	-1.296998	95.367002	-43.599998	97.655998	-504.051000	346.798776	0.000000	-505.000000	200.000000	0.000000	0.000000	-0.178670	20.450039	3002.040731	-19.407087	-1586.260222
333				900.000000	200.000000	0.000000	0.695020	1.452540	0.955900	-337.226582	-895.790772	145.210428				300.000000	200.000000	0.000000	0.244160	0.152600	-1.678468	0.000000	54.499998	42.724499				-505.000000	200.000000	0.000000	-1.448880	-2.322710	18.090419	555.796064	-194.636099	-2116.875893
334				900.000000	200.000000	0.000000	0.773490	1.700260	0.738650	-270.963120	-746.841025	116.443591				300.000000	200.000000	0.000000	0.427280	0.549360	-2.670290	38.146801	-65.399998	42.724499				-505.000000	200.000000	0.000000	-0.181110	-0.536010	18.090419	895.541284	258.931172	-1821.561243
335				900.000000	200.000000	0.000000	0.863170	1.632700	0.738650	-265.704180	-765.731958	92.191251				300.000000	200.000000	0.000000	0.579880	0.885080	-2.288820	95.367002	207.099993	-6.103500				-505.000000	200.000000	0.000000	1.086660	0.178670	18.876959	823.033492	-1144.228086	-1879.728532
336				900.000000	200.000000	0.000000	0.661390	1.576400	1.129700	-231.432714	-752.720364	152.589438				300.000000	200.000000	0.000000	0.579880	0.946120	-3.814700	190.734005	-54.499998	-30.517499				-505.000000	200.000000	0.000000	0.181110	-1.429360	18.876959	2810.419631	-161.443207	-1998.670306
337				900.000000	200.000000	0.000000	0.784700	1.475060	0.564850	-292.478504	-873.790268	135.499822				300.000000	200.000000	0.000000	0.549360	-0.122080	-0.762940	9.536700	196.199993	115.966498				-505.000000	200.000000	0.000000	0.000000	-1.965370	8.651940	1039.927636	-671.060727	-1705.443997
338				900.000000	200.000000	0.000000	1.020110	1.835380	-0.173800	-266.344176	-771.346169	12.698370				300.000000	200.000000	0.000000	0.732480	-0.091560	-1.678468	57.220201	250.699991	79.345499				-505.000000	200.000000	0.000000	0.181110	0.357340	18.090419	1528.677901	-1751.536869	-2349.439320
339				900.000000	200.000000	0.000000	0.728650	1.711520	-0.130350	-219.132824	-627.669035	17.704453				300.000000	200.000000	0.000000	0.366240	0.152600	-1.983644	152.587204	-185.299994	-6.103500				-505.000000	200.000000	0.000000	-0.362220	-0.357340	5.505780	1021.161836	-1176.437120	-1880.121295
340				900.000000	200.000000	0.000000	0.773490	1.407500	-0.130350	-187.426536	-735.900916	27.013900				300.000000	200.000000	0.000000	-0.183120	0.396760	-3.814700	-47.683501	-98.099997	48.827999				-505.000000	200.000000	0.000000	-1.086660	1.072020	18.090419	1687.739190	-481.694044	-2466.147864
341				900.000000	200.000000	0.000000	0.739860	1.531360	0.260700	-322.639411	-734.879709	68.128153				300.000000	200.000000	0.000000	-0.274680	0.366240	-2.517702	-95.367002	-76.299997	-85.448998				-505.000000	200.000000	0.000000	0.543330	-1.250690	15.730799	41.395214	-2168.925542	-2057.273824
342				900.000000	200.000000	0.000000	0.717440	1.587660	-0.086900	-276.455258	-718.435275	70.613399				300.000000	200.000000	0.000000	0.793520	-0.091560	-2.365114	0.000000	403.299986	-24.414000				-505.000000	200.000000	0.000000	1.629990	-0.357340	5.505780	557.897829	-1296.985740	-2115.257067
343				900.000000	200.000000	0.000000	0.975270	1.655220	0.782100	-192.362248	-689.333125	63.180137				300.000000	200.000000	0.000000	0.915600	-0.030520	-2.975466	152.587204	21.799999	18.310500				-505.000000	200.000000	0.000000	0.724440	-1.429360	7.865400	956.482676	-846.720170	-2351.178364
344				900.000000	200.000000	0.000000	0.672600	1.475060	0.999350	-312.131013	-813.852405	147.664258				300.000000	200.000000	0.000000	0.152600	0.152600	-1.373292	114.440403	21.799999	146.483997				-505.000000	200.000000	0.000000	1.811100	0.357340	9.438480	138.193724	-1179.106831	-2702.034311
345				900.000000	200.000000	0.000000	0.885590	1.553880	1.173150	-304.684618	-898.774517	111.372002				300.000000	200.000000	0.000000	0.885080	0.427280	-2.670290	400.541410	108.999996	115.966498				-505.000000	200.000000	0.000000	1.086660	-1.072020	19.663499	-294.926854	-1675.254542	-1410.962648
346				900.000000	200.000000	0.000000	0.874380	1.520100	1.477300	-293.698988	-807.408290	84.845939				300.000000	200.000000	0.000000	0.793520	-0.061040	-2.975466	47.683501	130.799995	36.620999				-505.000000	200.000000	0.000000	0.362220	-2.501380	11.798100	1123.561366	-33.114327	-1882.213945
347				900.000000	200.000000	0.000000	0.762280	1.587660	0.608300	-227.488668	-751.324142	99.482866				300.000000	200.000000	0.000000	0.671440	0.091560	-3.967288	143.050504	10.900000	85.448998				-505.000000	200.000000	0.000000	0.000000	-0.714680	14.157719	884.415346	-411.145698	-1880.489389
348				900.000000	200.000000	0.000000	0.594130	1.587660	1.477300	-222.567854	-765.471775	145.440611				300.000000	200.000000	0.000000	0.579880	0.579880	-2.899172	76.293602	-130.799995	134.276998				-505.000000	200.000000	0.000000	-1.086660	1.072020	7.078860	2381.754276	987.026006	-2289.915568
349				900.000000	200.000000	0.000000	0.739860	1.475060	0.695200	-324.507703	-851.801102	113.859336				300.000000	200.000000	0.000000	0.213640	0.518840	-0.991822	19.073400	-141.699995	170.897997				-505.000000	200.000000	0.000000	0.543330	0.714680	14.944259	1434.232850	-312.199013	-1291.735406
350				900.000000	200.000000	0.000000	1.042530	1.824120	-0.955900	-195.248575	-781.674011	63.267533				300.000000	200.000000	0.000000	1.129240	0.732480	-1.602174	238.417506	250.699991	42.724499				-505.000000	200.000000	0.000000	-1.267770	0.536010	9.438480	843.901057	-1125.374425	-1937.945161
351				900.000000	200.000000	0.000000	0.683810	1.790340	-0.130350	-199.804896	-656.218344	44.330471				300.000000	200.000000	0.000000	0.579880	0.061040	0.076294	143.050504	239.799992	6.103500				-505.000000	200.000000	0.000000	-1.629990	-2.144040	11.798100	1608.448017	-707.985751	-2175.435945
352				900.000000	200.000000	0.000000	0.717440	1.734040	0.000000	-201.988287	-738.779972	92.436473				300.000000	200.000000	0.000000	0.152600	0.488320	-2.593996	181.197305	-108.999996	134.276998				-505.000000	200.000000	0.000000	0.181110	-0.357340	7.865400	2063.694623	-416.133252	-3113.790834
353				900.000000	200.000000	0.000000	0.795910	1.598920	0.347600	-279.561959	-742.334635	51.265295				300.000000	200.000000	0.000000	-0.183120	0.640920	-2.517702	152.587204	-174.399994	109.862998				-505.000000	200.000000	0.000000	1.267770	0.178670	13.371180	822.593029	-487.112030	-1057.325640
354				900.000000	200.000000	0.000000	0.851960	1.902940	-0.217250	-239.483889	-728.919553	46.670646				300.000000	200.000000	0.000000	0.213640	0.671440	-1.068116	76.293602	32.699999	152.587497				-505.000000	200.000000	0.000000	-0.181110	-1.250690	4.719240	1777.754318	1332.180480	-2409.680461
355				900.000000	200.000000	0.000000	0.863170	1.711520	0.086900	-182.722981	-679.004341	60.938972				300.000000	200.000000	0.000000	0.213640	0.549360	-1.373292	0.000000	54.499998	85.448998				-505.000000	200.000000	0.000000	-0.905550	-2.144040	11.011560	450.225074	442.054879	-2234.237999
356				900.000000	200.000000	0.000000	0.739860	1.407500	1.346950	-314.553020	-877.737080	111.386845				300.000000	200.000000	0.000000	0.183120	0.824040	-1.983644	28.610101	163.499994	12.207000				-505.000000	200.000000	0.000000	0.000000	-0.714680	7.865400	2505.335987	-405.174286	-2409.186277
357				900.000000	200.000000	0.000000	0.829540	1.531360	1.303500	-337.641191	-810.466114	159.602328				300.000000	200.000000	0.000000	0.244160	0.213640	-4.425052	295.637708	-174.399994	134.276998				-505.000000	200.000000	0.000000	-1.086660	0.357340	9.438480	1064.721739	852.216720	-2114.361503
358				900.000000	200.000000	0.000000	0.751070	1.745300	0.304150	-241.414803	-786.041444	90.002444				300.000000	200.000000	0.000000	-0.122080	0.396760	-3.433230	76.293602	163.499994	30.517499				-505.000000	200.000000	0.000000	1.267770	0.536010	15.730799	1076.036446	40.928720	-1644.427511
359				900.000000	200.000000	0.000000	0.728650	1.542620	0.477950	-301.848002	-729.554153	116.343440				300.000000	200.000000	0.000000	0.427280	0.518840	-2.517702	-57.220201	152.599995	67.138499				-505.000000	200.000000	0.000000	1.992210	-0.178670	9.438480	684.839768	135.634277	-2056.372388
360				900.000000	200.000000	0.000000	0.616550	1.475060	1.824900	-267.049910	-837.641878	128.445045				300.000000	200.000000	0.000000	0.274680	0.274680	-1.754762	85.830302	-54.499998	61.034999				-505.000000	200.000000	0.000000	-1.086660	1.429360	9.438480	782.141663	1117.356734	-2113.344156
361				900.000000	200.000000	0.000000	0.829540	1.339940	1.086250	-301.523105	-860.923771	144.966347				300.000000	200.000000	0.000000	0.091560	0.854560	-1.983644	95.367002	43.599998	6.103500				-505.000000	200.000000	0.000000	1.629990	-1.965370	14.157719	1735.264110	-907.486409	-1705.574397
362				900.000000	200.000000	0.000000	0.919220	1.902940	-0.695200	-187.712152	-741.376767	61.058925				300.000000	200.000000	0.000000	-0.122080	0.701960	-2.059938	9.536700	-54.499998	-12.207000				-505.000000	200.000000	0.000000	1.267770	-0.893350	9.438480	1220.674491	-881.089919	-1880.760368
363				900.000000	200.000000	0.000000	0.840750	1.610180	0.000000	-134.719298	-693.198178	60.867953				300.000000	200.000000	0.000000	0.640920	0.244160	-2.136232	-47.683501	108.999996	12.207000				-505.000000	200.000000	0.000000	0.362220	0.000000	15.730799	2201.762500	1421.423621	-2114.816529
364				900.000000	200.000000	0.000000	0.661390	1.745300	0.477950	-221.132095	-676.124687	49.131131				300.000000	200.000000	0.000000	0.213640	-0.091560	-1.602174	114.440403	76.299997	54.931499				-505.000000	200.000000	0.000000	0.181110	-0.357340	-1.573080	1715.491539	-9.466113	-1233.979676
365				900.000000	200.000000	0.000000	0.829540	1.632700	0.304150	-238.010611	-753.811049	94.635751				300.000000	200.000000	0.000000	0.427280	0.335720	-3.128054	219.344106	-207.099993	146.483997				-505.000000	200.000000	0.000000	-2.354430	0.536010	7.078860	1886.056304	666.028743	-1879.114129
366				900.000000	200.000000	0.000000	0.661390	1.801600	-0.347600	-288.017945	-710.818715	63.641451				300.000000	200.000000	0.000000	-0.152600	0.305200	-3.967288	362.394609	54.499998	0.000000				-505.000000	200.000000	0.000000	-1.629990	-0.357340	17.303879	2411.897707	-448.070722	-1938.763972
367				900.000000	200.000000	0.000000	0.885590	1.857900	0.217250	-184.601071	-695.246732	32.135957				300.000000	200.000000	0.000000	0.518840	0.366240	-0.839234	-114.440403	87.199997	48.827999				-505.000000	200.000000	0.000000	-0.362220	-0.536010	11.011560	1474.054984	11.467961	-1997.779050
368				900.000000	200.000000	0.000000	0.795910	1.294900	0.738650	-327.861147	-783.226071	123.272359				300.000000	200.000000	0.000000	1.098720	0.274680	-0.915528	57.220201	-21.799999	12.207000				-505.000000	200.000000	0.000000	0.000000	1.429360	10.225020	1477.100597	-937.693595	-1878.454695
369				900.000000	200.000000	0.000000	0.706230	1.632700	1.173150	-329.582522	-795.135043	128.498742				300.000000	200.000000	0.000000	0.518840	0.000000	-2.441408	209.807405	-98.099997	146.483997				-505.000000	200.000000	0.000000	-2.535540	-1.965370	7.865400	2545.472737	-1312.308828	-1411.520661
370				900.000000	200.000000	0.000000	0.706230	1.621440	0.086900	-307.048382	-743.465131	101.982009				300.000000	200.000000	0.000000	0.183120	0.518840	-2.822878	286.101007	-239.799992	30.517499				-505.000000	200.000000	0.000000	-1.086660	-1.429360	7.078860	1535.499762	1252.166021	-1763.592490
371				900.000000	200.000000	0.000000	0.829540	1.632700	0.869000	-253.507547	-754.336360	70.539150				300.000000	200.000000	0.000000	0.274680	0.366240	-2.822878	219.344106	-163.499994	-42.724499				-505.000000	200.000000	0.000000	0.543330	0.357340	11.798100	22.566491	353.636729	-2114.491903
372				900.000000	200.000000	0.000000	0.661390	1.576400	1.086250	-263.641970	-838.801444	106.805896				300.000000	200.000000	0.000000	0.152600	0.366240	-3.356936	267.027607	-108.999996	12.207000				-505.000000	200.000000	0.000000	-0.181110	-3.752070	11.798100	816.250110	-1060.797490	-2235.821975
373				900.000000	200.000000	0.000000	0.818330	1.430020	0.825550	-314.165817	-855.153723	128.194114				300.000000	200.000000	0.000000	0.488320	0.152600	-1.983644	28.610101	108.999996	109.862998	-425.478305	245.598855	0.000000	-505.000000	200.000000	0.000000	-0.905550	-1.250690	21.236579	968.363692	-1688.768782	-2527.110703
374				900.000000	200.000000	0.000000	0.964060	1.947980	-0.782100	-153.783191	-738.076491	70.692998				300.000000	200.000000	0.000000	0.518840	0.335720	-2.212526	228.880806	76.299997	24.414000				-505.000000	200.000000	0.000000	-2.716650	-1.072020	13.371180	1789.257795	-378.584797	-2585.540356
375				900.000000	200.000000	0.000000	0.874380	1.677740	-0.477950	-208.822408	-694.138568	80.173224				300.000000	200.000000	0.000000	0.488320	0.213640	-2.975466	181.197305	-65.399998	109.862998				-505.000000	200.000000	0.000000	-1.629990	0.714680	4.719240	1780.862854	-568.697906	-1585.282033
376				900.000000	200.000000	0.000000	0.885590	1.576400	-0.217250	-164.479141	-791.096076	65.609403				300.000000	200.000000	0.000000	0.335720	0.213640	-1.449586	28.610101	130.799995	67.138499				-505.000000	200.000000	0.000000	-1.086660	0.714680	6.292320	1549.356697	324.922396	-1585.325500
377				900.000000	200.000000	0.000000	0.863170	1.700260	0.304150	-319.659625	-785.591753	44.060879				300.000000	200.000000	0.000000	0.518840	0.000000	-3.051760	133.513803	-10.900000	6.103500				-505.000000	200.000000	0.000000	1.086660	1.965370	5.505780	1624.973025	-1529.248858	-2113.009349
378				900.000000	200.000000	0.000000	0.863170	1.745300	-0.260700	-193.753625	-724.274803	70.609028				300.000000	200.000000	0.000000	0.366240	0.671440	-3.356936	143.050504	-98.099997	146.483997				-505.000000	200.000000	0.000000	-1.086660	-2.322710	9.438480	2408.159939	56.796676	-1881.928476
379				900.000000	200.000000	0.000000	0.695020	1.880420	0.043450	-139.627921	-631.511756	90.186174				300.000000	200.000000	0.000000	0.732480	0.396760	-1.983644	85.830302	54.499998	115.966498				-505.000000	200.000000	0.000000	-0.724440	-1.072020	3.932700	1672.686715	-225.036285	-2820.676128
380				900.000000	200.000000	0.000000	0.784700	1.283640	1.564200	-335.510625	-813.928024	142.550782				300.000000	200.000000	0.000000	0.915600	0.640920	-0.610352	85.830302	490.499983	79.345499				-505.000000	200.000000	0.000000	0.000000	0.357340	6.292320	601.206038	-1994.521521	-1938.216140
381				900.000000	200.000000	0.000000	0.728650	1.351200	1.390400	-332.908561	-872.249890	133.033040				300.000000	200.000000	0.000000	0.763000	0.213640	0.000000	-66.756902	239.799992	18.310500				-505.000000	200.000000	0.000000	-0.543330	0.000000	10.225020	348.266007	-1037.386706	-1997.255888
382				900.000000	200.000000	0.000000	0.762280	1.779080	0.521400	-263.921853	-730.979445	123.757487				300.000000	200.000000	0.000000	0.335720	0.763000	-2.365114	162.123904	76.299997	170.897997				-505.000000	200.000000	0.000000	-0.543330	-0.536010	8.651940	2284.578228	-505.613824	-2056.508660
383				900.000000	200.000000	0.000000	0.829540	1.497580	1.173150	-278.859340	-815.410859	96.919750				300.000000	200.000000	0.000000	0.122080	0.335720	-3.662112	85.830302	-76.299997	30.517499				-505.000000	200.000000	0.000000	-0.724440	-2.322710	19.663499	440.105908	25.175201	-1588.236961
384				900.000000	200.000000	0.000000	0.616550	1.520100	1.346950	-281.772440	-837.197384	111.619312				300.000000	200.000000	0.000000	0.274680	0.854560	-1.907350	85.830302	0.000000	-42.724499				-505.000000	200.000000	0.000000	-0.543330	-1.250690	18.090419	1199.744003	-116.860919	-2115.930990
385				900.000000	200.000000	0.000000	0.762280	1.553880	0.955900	-365.217642	-913.758448	145.234992				300.000000	200.000000	0.000000	-0.030520	0.152600	-3.433230	66.756902	108.999996	61.034999	-463.894714	226.780405	0.000000	-505.000000	200.000000	0.000000	-1.448880	-1.250690	27.528899	737.235074	-1131.583267	-1587.161658
386				900.000000	200.000000	0.000000	0.919220	2.049320	0.434500	-256.903928	-767.757237	66.014378				300.000000	200.000000	0.000000	0.305200	0.579880	-1.831056	-28.610101	98.099997	-42.724499				-505.000000	200.000000	0.000000	-0.543330	-0.357340	11.798100	674.217216	-1701.729595	-1762.618609
387				900.000000	200.000000	0.000000	0.751070	1.722780	0.217250	-274.596447	-659.311379	75.523540				300.000000	200.000000	0.000000	-0.061040	0.579880	-0.686646	47.683501	-87.199997	109.862998				-505.000000	200.000000	0.000000	-0.181110	0.357340	16.517339	1991.816063	1188.414076	-1409.504763
388				900.000000	200.000000	0.000000	0.807120	1.689000	0.086900	-243.958308	-747.619781	44.108475				300.000000	200.000000	0.000000	0.396760	0.244160	-0.991822	152.587204	272.499990	48.827999				-505.000000	200.000000	0.000000	-0.724440	-1.786700	19.663499	356.723871	-1300.524872	-1998.936978
389				900.000000	200.000000	0.000000	0.851960	1.745300	0.130350	-261.697511	-673.517152	48.933700				300.000000	200.000000	0.000000	-0.122080	0.183120	-2.136232	57.220201	261.599991	67.138499				-505.000000	200.000000	0.000000	1.086660	-0.178670	15.730799	916.975157	-345.822336	-1997.555845
390				900.000000	200.000000	0.000000	0.840750	1.891680	-0.738650	-220.385095	-712.775114	32.213827				300.000000	200.000000	0.000000	0.183120	0.518840	-2.899172	57.220201	10.900000	103.759498				-505.000000	200.000000	0.000000	1.086660	-1.250690	11.798100	851.792612	-2198.070307	-1939.829094
391				900.000000	200.000000	0.000000	0.807120	1.677740	0.173800	-131.757120	-671.711049	36.869023				300.000000	200.000000	0.000000	0.274680	0.366240	-2.136232	123.977103	0.000000	18.310500				-505.000000	200.000000	0.000000	0.181110	1.429360	9.438480	1361.221672	1173.213983	-1878.469183
392				900.000000	200.000000	0.000000	0.762280	1.261120	1.216600	-228.243796	-843.077320	135.324085				300.000000	200.000000	0.000000	0.213640	0.122080	-2.670290	-76.293602	98.099997	-61.034999	-443.001588	268.457376	0.000000	-505.000000	200.000000	0.000000	-1.086660	0.893350	22.809659	1561.489406	-1414.162654	-2113.852830
393				900.000000	200.000000	0.000000	0.695020	1.553880	0.999350	-292.803084	-951.556850	147.714334				300.000000	200.000000	0.000000	0.610400	0.396760	-1.678468	276.564307	87.199997	48.827999				-505.000000	200.000000	0.000000	-1.811100	0.357340	11.011560	2223.007604	-1226.560389	-1644.350759
394				900.000000	200.000000	0.000000	0.739860	1.497580	0.217250	-279.849653	-881.752429	63.277417				300.000000	200.000000	0.000000	0.335720	-0.122080	-0.915528	247.954206	-54.499998	115.966498				-505.000000	200.000000	0.000000	-2.354430	-0.714680	15.730799	1000.357194	127.538022	-1704.068738
395				900.000000	200.000000	0.000000	0.751070	1.610180	0.260700	-226.921408	-796.132976	77.828482				300.000000	200.000000	0.000000	0.000000	0.152600	-2.441408	133.513803	-283.399990	91.552498				-505.000000	200.000000	0.000000	-1.267770	-1.072020	10.225020	2483.902113	199.579222	-2409.423971
396				900.000000	200.000000	0.000000	0.582920	1.486320	1.911800	-294.639907	-851.535721	99.574437				300.000000	200.000000	0.000000	0.701960	0.518840	-3.051760	238.417506	98.099997	42.724499				-505.000000	200.000000	0.000000	-1.811100	0.000000	13.371180	464.333702	-433.379624	-2290.874960
397				900.000000	200.000000	0.000000	0.784700	1.565140	0.782100	-368.954543	-904.388130	121.125636				300.000000	200.000000	0.000000	0.793520	0.396760	-2.822878	38.146801	-65.399998	-42.724499				-505.000000	200.000000	0.000000	-0.181110	-0.536010	11.798100	1358.301906	-1325.937504	-1586.584849
398				900.000000	200.000000	0.000000	0.762280	1.666480	-0.564850	-273.704606	-684.375503	56.182287				300.000000	200.000000	0.000000	0.122080	-0.030520	-2.670290	152.587204	0.000000	109.862998				-505.000000	200.000000	0.000000	0.724440	-1.429360	15.730799	30.583893	-1119.324449	-2057.457871
399				900.000000	200.000000	0.000000	1.008900	1.689000	-0.347600	-208.223678	-730.195147	39.080111				300.000000	200.000000	0.000000	0.152600	0.030520	-2.670290	133.513803	-54.499998	67.138499				-505.000000	200.000000	0.000000	1.629990	-1.250690	8.651940	2125.516940	1616.568715	-1881.128461
400				900.000000	200.000000	0.000000	0.739860	1.745300	-0.391050	-238.114500	-754.537461	65.917457				300.000000	200.000000	0.000000	0.915600	0.396760	-2.059938	228.880806	-32.699999	30.517499				-505.000000	200.000000	0.000000	0.905550	-0.178670	16.517339	1032.854083	-335.609797	-2115.029554
401				900.000000	200.000000	0.000000	0.840750	1.711520	0.260700	-315.220422	-754.232269	87.468460				300.000000	200.000000	0.000000	0.640920	0.732480	-1.831056	162.123904	43.599998	97.655998				-505.000000	200.000000	0.000000	-0.181110	-1.429360	-1.573080	955.727597	-1976.098292	-2351.105920
402				900.000000	200.000000	0.000000	0.706230	1.734040	-0.217250	-262.521311	-702.654512	24.977604				300.000000	200.000000	0.000000	0.579880	0.274680	-0.610352	-47.683501	54.499998	18.310500				-505.000000	200.000000	0.000000	0.181110	0.178670	17.303879	591.275641	768.039697	-2584.585272
403				900.000000	200.000000	0.000000	0.695020	1.756560	0.521400	-204.541273	-697.813859	56.335742				300.000000	200.000000	0.000000	-0.122080	0.030520	-2.517702	104.903703	-130.799995	24.414000				-505.000000	200.000000	0.000000	1.992210	0.893350	15.730799	2140.003106	659.942895	-1350.425857
404				900.000000	200.000000	0.000000	0.717440	1.373720	1.129700	-223.696956	-907.007601	133.065597				300.000000	200.000000	0.000000	0.427280	0.610400	-2.288820	9.536700	-130.799995	91.552498				-505.000000	200.000000	0.000000	-0.181110	-0.536010	12.584640	1589.996833	-663.833894	-1939.049441
405				900.000000	200.000000	0.000000	0.784700	1.587660	0.564850	-279.800575	-833.262508	145.243181				300.000000	200.000000	0.000000	0.640920	0.305200	-2.059938	133.513803	-54.499998	-36.620999				-505.000000	200.000000	0.000000	-0.543330	-1.250690	6.292320	619.720145	26.905485	-1645.978201
406				900.000000	200.000000	0.000000	0.896800	1.700260	0.434500	-279.319280	-782.031892	82.580600				300.000000	200.000000	0.000000	0.549360	0.488320	-1.449586	47.683501	163.499994	54.931499				-505.000000	200.000000	0.000000	-1.267770	0.893350	8.651940	1444.540786	-859.487984	-2290.070637
407				900.000000	200.000000	0.000000	0.829540	1.576400	0.260700	-228.312468	-743.638701	113.860673				300.000000	200.000000	0.000000	0.518840	0.305200	-0.305176	257.490907	-87.199997	67.138499				-505.000000	200.000000	0.000000	0.000000	0.893350	19.663499	1908.685718	-1079.220719	-2525.148453
408				900.000000	200.000000	0.000000	0.829540	1.475060	1.564200	-235.155754	-810.708565	92.079486				300.000000	200.000000	0.000000	0.000000	0.274680	-1.220704	190.734005	-54.499998	183.104997				-505.000000	200.000000	0.000000	0.000000	1.072020	17.303879	1571.860265	248.718633	-2466.234797
409				900.000000	200.000000	0.000000	0.728650	1.587660	0.825550	-307.674201	-785.603091	89.879066				300.000000	200.000000	0.000000	0.030520	0.701960	-2.517702	104.903703	21.799999	30.517499				-505.000000	200.000000	0.000000	-0.362220	-0.536010	18.876959	1011.420209	666.853733	-2702.708234
410				900.000000	200.000000	0.000000	0.751070	1.790340	-0.217250	-256.182347	-714.632963	34.622149				300.000000	200.000000	0.000000	0.763000	0.488320	-0.762940	-152.587204	0.000000	18.310500				-505.000000	200.000000	0.000000	1.267770	-1.072020	14.944259	1326.119634	-753.744897	-2292.138616
411				900.000000	200.000000	0.000000	1.020110	1.790340	-0.173800	-167.685668	-735.884379	63.259345				300.000000	200.000000	0.000000	0.213640	0.030520	-0.762940	28.610101	370.599987	54.931499				-505.000000	200.000000	0.000000	-0.181110	-0.178670	9.438480	1032.287774	2.001848	-1821.222128
412				900.000000	200.000000	0.000000	0.784700	1.643960	0.912450	-144.444530	-793.058017	22.402875				300.000000	200.000000	0.000000	0.091560	0.701960	-1.144410	209.807405	-87.199997	140.380497				-505.000000	200.000000	0.000000	-0.543330	-0.357340	10.225020	1716.435387	-374.536669	-1586.386313
413				900.000000	200.000000	0.000000	0.863170	1.722780	0.173800	-238.456689	-800.668437	82.636385				300.000000	200.000000	0.000000	0.457800	0.579880	-1.678468	28.610101	108.999996	67.138499				-505.000000	200.000000	0.000000	1.267770	-0.536010	11.011560	2168.950996	177.977286	-2174.141746
414				900.000000	200.000000	0.000000	0.930430	1.891680	-0.434500	-224.090525	-747.146815	27.301598				300.000000	200.000000	0.000000	0.274680	0.396760	-2.746584	143.050504	-54.499998	-30.517499				-505.000000	200.000000	0.000000	1.086660	-2.501380	11.011560	544.418433	1514.636325	-2410.968788
415				900.000000	200.000000	0.000000	0.840750	1.745300	0.521400	-168.820188	-749.408750	80.270895				300.000000	200.000000	0.000000	0.244160	0.274680	-2.670290	-95.367002	196.199993	-36.620999	-474.905148	352.990809	0.000000	-505.000000	200.000000	0.000000	1.086660	0.000000	20.450039	3128.668054	-615.440909	-2114.874485
416				900.000000	200.000000	0.000000	0.762280	1.441280	1.303500	-240.837430	-843.158137	137.901294				300.000000	200.000000	0.000000	0.244160	0.000000	-2.136232	104.903703	-196.199993	85.448998				-505.000000	200.000000	0.000000	-0.543330	-0.357340	17.303879	211.393671	1077.015573	-1703.874511
417				900.000000	200.000000	0.000000	0.582920	1.531360	1.520750	-224.841273	-932.227564	123.712925				300.000000	200.000000	0.000000	0.061040	0.885080	-1.602174	28.610101	174.399994	42.724499				-505.000000	200.000000	0.000000	0.905550	-2.144040	14.944259	1145.435702	196.163085	-2410.615183
418				900.000000	200.000000	0.000000	0.908010	1.598920	0.608300	-259.189223	-848.512763	84.884401				300.000000	200.000000	0.000000	0.640920	0.427280	-2.136232	9.536700	21.799999	48.827999				-505.000000	200.000000	0.000000	-1.267770	-1.608030	7.865400	1872.199369	201.818501	-2233.700348
419				900.000000	200.000000	0.000000	0.616550	1.689000	0.782100	-343.751337	-811.342224	138.282650				300.000000	200.000000	0.000000	0.457800	0.061040	-1.525880	-38.146801	152.599995	24.414000				-505.000000	200.000000	0.000000	0.181110	-0.178670	3.932700	2884.903342	117.878910	-1938.739303
420				900.000000	200.000000	0.000000	0.594130	1.463800	1.390400	-296.107451	-866.710357	85.083919				300.000000	200.000000	0.000000	0.457800	0.122080	-2.746584	76.293602	54.499998	18.310500				-505.000000	200.000000	0.000000	-2.897760	-0.357340	17.303879	1022.105684	-238.787956	-1997.406649
421				900.000000	200.000000	0.000000	0.807120	1.677740	0.608300	-360.477201	-829.160203	82.652565				300.000000	200.000000	0.000000	0.305200	0.549360	-2.899172	181.197305	-43.599998	-6.103500				-505.000000	200.000000	0.000000	-0.543330	0.000000	10.225020	1622.242028	553.453382	-1586.047198
422				900.000000	200.000000	0.000000	0.908010	1.779080	-0.782100	-180.841144	-664.844773	41.678068				300.000000	200.000000	0.000000	-0.183120	0.701960	-2.822878	-9.536700	-21.799999	-18.310500	-478.564833	291.773176	0.000000	-505.000000	200.000000	0.000000	0.181110	-0.357340	21.236579	1948.948315	-561.392508	-1175.235578
423				900.000000	200.000000	0.000000	0.829540	1.756560	-0.173800	-193.199910	-677.377007	51.377059				300.000000	200.000000	0.000000	0.427280	0.152600	-2.136232	-76.293602	141.699995	54.931499				-505.000000	200.000000	0.000000	0.543330	-1.786700	1.573080	2208.332668	761.050295	-1470.341511
424				900.000000	200.000000	0.000000	0.672600	1.632700	0.130350	-226.129077	-762.384536	73.111400				300.000000	200.000000	0.000000	-0.061040	0.091560	-1.678468	95.367002	185.299994	18.310500				-505.000000	200.000000	0.000000	4.165530	-1.786700	13.371180	1166.932499	132.964567	-2528.025063
425				900.000000	200.000000	0.000000	0.616550	1.689000	0.217250	-191.556373	-668.969755	97.318428				300.000000	200.000000	0.000000	0.671440	0.305200	-3.433230	238.417506	-43.599998	-24.414000				-505.000000	200.000000	0.000000	-0.362220	0.536010	7.078860	2812.584319	1340.900166	-2701.690887
426				900.000000	200.000000	0.000000	0.807120	1.779080	0.260700	-260.171408	-671.791866	34.553609				300.000000	200.000000	0.000000	0.457800	0.518840	-2.365114	76.293602	-21.799999	109.862998				-505.000000	200.000000	0.000000	1.267770	-0.893350	7.078860	988.853718	181.709418	-2526.945453
427				900.000000	200.000000	0.000000	0.672600	1.621440	0.869000	-197.683811	-722.543721	39.365687				300.000000	200.000000	0.000000	0.793520	0.518840	-1.983644	104.903703	174.399994	48.827999				-505.000000	200.000000	0.000000	1.448880	0.000000	7.078860	2432.702349	-624.669591	-1762.438870
428				900.000000	200.000000	0.000000	0.751070	1.407500	1.303500	-407.070229	-883.224269	128.242852				300.000000	200.000000	0.000000	0.518840	0.335720	-2.517702	219.344106	-32.699999	-30.517499				-505.000000	200.000000	0.000000	-0.362220	1.786700	11.798100	1151.401081	-386.988488	-2113.062996
429				900.000000	200.000000	0.000000	0.695020	1.497580	1.086250	-327.195731	-819.922448	138.023334				300.000000	200.000000	0.000000	-0.213640	-0.061040	-1.373292	76.293602	43.599998	54.931499				-505.000000	200.000000	0.000000	-1.992210	1.072020	2.359620	759.952711	-544.540696	-1819.890335
430				900.000000	200.000000	0.000000	0.795910	1.745300	0.217250	-257.586952	-747.279379	75.498029				300.000000	200.000000	0.000000	0.915600	0.427280	-2.517702	95.367002	0.000000	24.414000				-505.000000	200.000000	0.000000	-0.181110	0.178670	16.517339	1401.924731	-402.426012	-1938.371209
431				900.000000	200.000000	0.000000	0.751070	1.553880	0.477950	-237.055831	-776.071139	58.498842				300.000000	200.000000	0.000000	0.457800	-0.244160	-1.983644	-76.293602	207.099993	67.138499				-505.000000	200.000000	0.000000	-0.905550	0.000000	11.798100	580.023857	43.598431	-2055.971009
432				900.000000	200.000000	0.000000	0.672600	1.508840	1.346950	-266.154006	-829.373583	123.599073				300.000000	200.000000	0.000000	0.732480	-0.091560	-1.144410	257.490907	-163.499994	36.620999				-505.000000	200.000000	0.000000	0.543330	-1.608030	11.011560	-443.868976	1017.233192	-1528.916052
433				900.000000	200.000000	0.000000	0.964060	1.745300	0.738650	-277.149433	-820.546308	116.288048				300.000000	200.000000	0.000000	0.488320	0.763000	-3.509524	162.123904	-185.299994	146.483997				-505.000000	200.000000	0.000000	-0.362220	0.178670	9.438480	1053.910417	-517.319216	-2055.844918
434				900.000000	200.000000	0.000000	0.829540	1.801600	-0.043450	-195.230650	-647.102413	20.093365				300.000000	200.000000	0.000000	-0.061040	0.305200	-2.441408	28.610101	-239.799992	18.310500				-505.000000	200.000000	0.000000	1.086660	-3.216060	17.303879	385.860530	50.394833	-2176.670624
435				900.000000	200.000000	0.000000	0.986480	1.677740	-0.825550	-225.264642	-688.299639	46.321847				300.000000	200.000000	0.000000	0.152600	0.305200	-0.534058	-76.293602	217.999992	30.517499				-505.000000	200.000000	0.000000	-0.181110	-0.178670	12.584640	106.011451	529.296172	-1997.454424
436				900.000000	200.000000	0.000000	0.739860	1.508840	0.738650	-178.332540	-684.664503	58.468569				300.000000	200.000000	0.000000	0.976640	0.518840	-0.686646	-95.367002	283.399990	24.414000				-505.000000	200.000000	0.000000	0.905550	0.893350	-1.573080	1327.906783	-185.871982	-1526.571220
437				900.000000	200.000000	0.000000	0.964060	1.621440	0.304150	-238.474298	-734.020733	53.521695				300.000000	200.000000	0.000000	0.549360	0.366240	-1.831056	123.977103	207.099993	42.724499				-505.000000	200.000000	0.000000	-0.181110	-1.429360	14.157719	1651.882073	-1460.746791	-1763.664934
438				900.000000	200.000000	0.000000	0.863170	1.632700	-0.434500	-190.529490	-688.651379	53.636689				300.000000	200.000000	0.000000	0.701960	0.946120	-1.907350	247.954206	21.799999	18.310500				-505.000000	200.000000	0.000000	-2.354430	-0.357340	14.944259	1485.180922	-799.705602	-1644.985524
439				900.000000	200.000000	0.000000	0.706230	1.767820	0.869000	-219.799594	-632.741145	32.238000				300.000000	200.000000	0.000000	0.122080	0.427280	-2.899172	133.513803	0.000000	30.517499				-505.000000	200.000000	0.000000	0.543330	0.000000	7.865400	1274.605253	1020.218898	-1821.110525
440				900.000000	200.000000	0.000000	0.594130	1.373720	1.651100	-275.423679	-806.161168	113.916066				300.000000	200.000000	0.000000	0.213640	0.030520	-1.907350	-133.513803	130.799995	85.448998				-505.000000	200.000000	0.000000	-0.543330	-0.536010	11.798100	431.773891	-1038.879559	-2350.229154
441				900.000000	200.000000	0.000000	0.717440	1.598920	1.086250	-335.084141	-841.109583	126.046053				300.000000	200.000000	0.000000	0.305200	0.396760	-3.662112	76.293602	98.099997	30.517499				-505.000000	200.000000	0.000000	1.448880	-2.322710	8.651940	1134.120995	-1421.582488	-2234.595911
442				900.000000	200.000000	0.000000	0.650180	1.677740	0.391050	-308.435379	-827.561341	116.550397				300.000000	200.000000	0.000000	-0.091560	0.976640	-0.762940	9.536700	10.900000	109.862998				-505.000000	200.000000	0.000000	0.181110	0.714680	11.011560	1665.550238	111.161072	-2290.356105
443				900.000000	200.000000	0.000000	0.549290	1.666480	0.304150	-204.455309	-838.523783	145.560368				300.000000	200.000000	0.000000	0.274680	0.366240	-2.059938	57.220201	0.000000	201.415496				-505.000000	200.000000	0.000000	0.000000	1.072020	9.438480	1571.231033	-274.097132	-2231.258402
444				900.000000	200.000000	0.000000	0.594130	1.407500	1.086250	-302.761514	-810.701828	92.260540				300.000000	200.000000	0.000000	0.701960	0.213640	-1.602174	57.220201	141.699995	-12.207000				-505.000000	200.000000	0.000000	-0.543330	-0.893350	14.944259	526.218942	-1969.855316	-2644.288763
445				900.000000	200.000000	0.000000	0.751070	1.655220	0.695200	-361.314546	-821.866911	121.244251				300.000000	200.000000	0.000000	0.671440	-0.122080	-1.907350	-66.756902	-32.699999	48.827999				-505.000000	200.000000	0.000000	-0.362220	-0.178670	6.292320	1263.668085	15.946519	-2584.880921
446				900.000000	200.000000	0.000000	0.818330	1.902940	-0.738650	-236.003529	-691.587978	15.379905				300.000000	200.000000	0.000000	0.610400	0.732480	-4.119876	143.050504	-65.399998	18.310500				-505.000000	200.000000	0.000000	-1.629990	1.072020	7.865400	1686.921188	-1234.533648	-2348.616200
447				900.000000	200.000000	0.000000	1.008900	1.565140	0.000000	-140.594575	-553.209467	94.387104				300.000000	200.000000	0.000000	0.122080	0.579880	-2.365114	-57.220201	-32.699999	6.103500				-505.000000	200.000000	0.000000	0.905550	-0.178670	18.876959	1727.938863	722.710982	-2173.773652
448				900.000000	200.000000	0.000000	0.975270	1.711520	0.391050	-246.736365	-729.497208	46.364876				300.000000	200.000000	0.000000	0.335720	0.488320	-1.907350	0.000000	217.999992	-6.103500				-505.000000	200.000000	0.000000	-0.181110	0.178670	8.651940	938.031492	-394.961747	-1879.627111
449				900.000000	200.000000	0.000000	0.885590	1.745300	0.086900	-237.619344	-791.378936	72.995461				300.000000	200.000000	0.000000	0.793520	-0.183120	-1.831056	133.513803	43.599998	103.759498				-505.000000	200.000000	0.000000	1.448880	2.322710	7.865400	1646.784438	-1420.836061	-1936.466914
450				900.000000	200.000000	0.000000	0.941640	1.846640	-0.434500	-229.965803	-676.684864	39.296398				300.000000	200.000000	0.000000	0.061040	0.183120	-1.602174	247.954206	174.399994	85.448998				-505.000000	200.000000	0.000000	2.354430	-0.714680	4.719240	2389.268292	-146.945110	-1469.469052
451				900.000000	200.000000	0.000000	0.627760	1.734040	0.869000	-180.985352	-730.829150	87.710061				300.000000	200.000000	0.000000	0.061040	0.244160	-3.128054	171.660604	-239.799992	18.310500				-505.000000	200.000000	0.000000	-0.724440	1.608030	11.798100	908.957756	297.779480	-2113.203576
452				900.000000	200.000000	0.000000	0.874380	1.497580	1.303500	-242.539526	-786.982776	135.427857				300.000000	200.000000	0.000000	0.122080	0.213640	-2.899172	-38.146801	-54.499998	73.241999	-456.594000	172.458891	0.000000	-505.000000	200.000000	0.000000	0.362220	1.072020	22.809659	-628.203309	-1104.124356	-1526.358196
453				900.000000	200.000000	0.000000	0.706230	1.452540	0.869000	-349.378201	-936.699342	113.873233				300.000000	200.000000	0.000000	0.885080	0.152600	-3.280642	133.513803	185.299994	12.207000				-505.000000	200.000000	0.000000	-0.543330	-3.394730	11.798100	374.608746	-243.459515	-1589.268796
454				900.000000	200.000000	0.000000	0.695020	1.542620	1.173150	-244.840351	-784.541475	101.920320				300.000000	200.000000	0.000000	0.579880	0.152600	-1.678468	162.123904	-76.299997	0.000000				-505.000000	200.000000	0.000000	-1.448880	-1.965370	4.719240	923.797018	-579.656871	-1529.095791
455				900.000000	200.000000	0.000000	0.795910	1.587660	0.000000	-228.118867	-843.330765	99.448025				300.000000	200.000000	0.000000	-0.335720	0.183120	-2.670290	114.440403	-130.799995	122.069998				-505.000000	200.000000	0.000000	-0.362220	-0.536010	3.146160	2284.137766	151.502233	-1821.546754
456				900.000000	200.000000	0.000000	0.571710	1.553880	1.390400	-284.356896	-769.533672	116.516502				300.000000	200.000000	0.000000	0.305200	-0.305200	-1.220704	200.270705	-87.199997	48.827999				-505.000000	200.000000	0.000000	0.543330	0.357340	9.438480	1991.249754	-837.254058	-2055.747804
457				900.000000	200.000000	0.000000	0.773490	1.655220	0.955900	-348.982870	-863.560377	101.943743				300.000000	200.000000	0.000000	0.915600	0.122080	-0.610352	171.660604	152.599995	85.448998				-505.000000	200.000000	0.000000	0.000000	-1.429360	9.438480	1651.504534	521.322912	-2116.144015
458				900.000000	200.000000	0.000000	0.997690	1.846640	-0.869000	-242.477536	-653.259068	56.105951				300.000000	200.000000	0.000000	0.610400	0.122080	-3.051760	95.367002	21.799999	61.034999				-505.000000	200.000000	0.000000	0.181110	-0.893350	14.157719	526.156019	-422.104663	-2233.138027
459				900.000000	200.000000	0.000000	0.829540	1.711520	0.086900	-222.928283	-662.421548	39.286872				300.000000	200.000000	0.000000	-0.061040	0.640920	-1.678468	-47.683501	-207.099993	61.034999				-505.000000	200.000000	0.000000	0.000000	1.072020	13.371180	3077.153673	-542.969279	-2172.514304
460				900.000000	200.000000	0.000000	0.739860	1.576400	0.608300	-244.034476	-740.268947	77.808680				300.000000	200.000000	0.000000	0.183120	0.701960	-1.449586	19.073400	54.499998	85.448998				-505.000000	200.000000	0.000000	-1.629990	-1.608030	17.303879	714.794429	-50.360700	-2468.647765
461				900.000000	200.000000	0.000000	1.087370	1.643960	0.477950	-249.428458	-860.843552	82.330811				300.000000	200.000000	0.000000	0.732480	0.274680	-1.220704	19.073400	326.999989	73.241999				-505.000000	200.000000	0.000000	0.724440	0.357340	7.865400	1296.227896	-714.150163	-2231.994589
462				900.000000	200.000000	0.000000	0.840750	1.767820	-0.173800	-208.818344	-667.706695	53.785578				300.000000	200.000000	0.000000	0.610400	0.274680	-0.610352	123.977103	239.799992	140.380497				-505.000000	200.000000	0.000000	-1.267770	0.893350	8.651940	2255.252799	863.922111	-1232.676861
463				900.000000	200.000000	0.000000	0.695020	1.452540	0.130350	-177.260643	-722.780032	56.053004				300.000000	200.000000	0.000000	0.488320	0.213640	-0.915528	228.880806	-43.599998	48.827999				-505.000000	200.000000	0.000000	-1.448880	0.893350	8.651940	1791.988792	-450.818996	-1467.638767
464				900.000000	200.000000	0.000000	0.627760	1.362460	0.869000	-312.882393	-882.808248	109.051433				300.000000	200.000000	0.000000	0.000000	0.732480	-2.822878	171.660604	21.799999	91.552498				-505.000000	200.000000	0.000000	-0.724440	1.786700	11.798100	1267.217083	-1558.200623	-2406.754512
465				900.000000	200.000000	0.000000	0.706230	1.486320	1.433850	-319.258244	-830.839284	142.820569				300.000000	200.000000	0.000000	0.213640	1.037680	-3.433230	-85.830302	196.199993	97.655998				-505.000000	200.000000	0.000000	-0.724440	-1.429360	10.225020	1072.487447	299.272333	-1704.877369
466				900.000000	200.000000	0.000000	0.728650	1.565140	1.129700	-296.224885	-775.754010	118.774044				300.000000	200.000000	0.000000	0.671440	0.488320	-2.212526	-19.073400	261.599991	97.655998				-505.000000	200.000000	0.000000	-0.724440	0.536010	4.719240	1306.787525	-1816.622799	-2231.709121
467				900.000000	200.000000	0.000000	0.616550	1.441280	1.477300	-260.760024	-771.461000	109.136349				300.000000	200.000000	0.000000	0.213640	0.335720	-0.610352	-76.293602	283.399990	73.241999				-505.000000	200.000000	0.000000	0.724440	0.000000	13.371180	1390.861717	-321.665126	-1703.636816
468				900.000000	200.000000	0.000000	0.571710	1.452540	0.912450	-272.943112	-850.144698	106.783615				300.000000	200.000000	0.000000	-0.030520	1.068200	-1.220704	123.977103	-21.799999	146.483997				-505.000000	200.000000	0.000000	0.724440	1.072020	4.719240	1107.589486	-180.884428	-2466.292752
469				900.000000	200.000000	0.000000	0.829540	1.621440	-0.217250	-283.240300	-890.107336	97.034940				300.000000	200.000000	0.000000	0.244160	0.915600	-2.441408	9.536700	119.899996	12.207000	-465.335307	287.345428	0.000000	-505.000000	200.000000	0.000000	1.448880	0.357340	22.809659	1992.319448	-904.738134	-1585.867459
470				900.000000	200.000000	0.000000	0.885590	1.936720	-0.564850	-230.411881	-684.387439	27.389939				300.000000	200.000000	0.000000	0.701960	-0.152600	-2.288820	28.610101	76.299997	36.620999				-505.000000	200.000000	0.000000	-0.724440	1.608030	11.798100	2298.749779	562.919495	-1995.715379
471				900.000000	200.000000	0.000000	0.795910	1.621440	-0.260700	-214.936301	-660.713397	53.695899				300.000000	200.000000	0.000000	0.518840	0.061040	-2.365114	19.073400	-21.799999	67.138499				-505.000000	200.000000	0.000000	-0.362220	0.357340	11.011560	2223.007604	-783.952083	-2584.372248
472				900.000000	200.000000	0.000000	0.851960	1.722780	0.434500	-222.104483	-719.393741	111.563919				300.000000	200.000000	0.000000	-0.427280	0.549360	-1.068116	-57.220201	32.699999	-24.414000				-505.000000	200.000000	0.000000	-0.362220	-0.536010	16.517339	1127.047441	6.242976	-2174.011346
473				900.000000	200.000000	0.000000	0.672600	1.689000	-0.043450	-232.031760	-752.090962	90.031380				300.000000	200.000000	0.000000	0.305200	0.213640	-1.449586	-85.830302	185.299994	-48.827999				-505.000000	200.000000	0.000000	-0.543330	0.178670	17.303879	1981.067664	149.025522	-1820.854034
474				900.000000	200.000000	0.000000	0.952850	1.767820	-0.217250	-232.986540	-631.754805	36.801822				300.000000	200.000000	0.000000	0.549360	-0.213640	-1.220704	47.683501	98.099997	42.724499				-505.000000	200.000000	0.000000	-0.724440	1.429360	11.798100	1940.490451	-497.640564	-2230.861331
475				900.000000	200.000000	0.000000	0.582920	1.576400	0.434500	-228.132412	-753.908403	82.790590				300.000000	200.000000	0.000000	0.824040	0.152600	-2.899172	114.440403	-207.099993	103.759498				-505.000000	200.000000	0.000000	1.629990	1.786700	12.584640	1730.544014	-1038.563563	-1995.734175
476				900.000000	200.000000	0.000000	0.661390	1.475060	1.042800	-243.736985	-853.958946	123.579271				300.000000	200.000000	0.000000	-0.305200	0.305200	-2.365114	-9.536700	-54.499998	54.931499				-505.000000	200.000000	0.000000	0.362220	1.965370	12.584640	1972.987339	-299.000769	-1995.463196
477				900.000000	200.000000	0.000000	0.695020	1.666480	1.173150	-308.088810	-906.124754	135.770751				300.000000	200.000000	0.000000	0.396760	0.701960	-1.678468	19.073400	-185.299994	73.241999				-505.000000	200.000000	0.000000	-0.905550	-0.357340	18.090419	443.088598	-1022.933039	-2115.054224
478				900.000000	200.000000	0.000000	0.795910	1.576400	0.608300	-223.931824	-707.115296	116.305174				300.000000	200.000000	0.000000	0.488320	1.037680	-1.754762	-76.293602	87.199997	61.034999				-505.000000	200.000000	0.000000	-0.181110	0.357340	14.157719	1180.915280	-930.466762	-2408.154441
479				900.000000	200.000000	0.000000	0.840750	1.531360	0.869000	-269.742319	-739.600078	121.036153				300.000000	200.000000	0.000000	0.640920	0.183120	-1.220704	123.977103	119.899996	-48.827999				-505.000000	200.000000	0.000000	-2.535540	-0.893350	9.438480	1220.674491	-1313.801681	-2174.176597
480				900.000000	200.000000	0.000000	0.818330	1.553880	1.477300	-276.225807	-876.023730	130.718964				300.000000	200.000000	0.000000	0.488320	0.488320	-2.975466	123.977103	-108.999996	0.000000				-505.000000	200.000000	0.000000	-1.086660	-0.536010	6.292320	662.965432	855.202425	-1469.024207
481				900.000000	200.000000	0.000000	0.863170	1.553880	-0.304150	-213.742906	-820.487823	80.069648				300.000000	200.000000	0.000000	0.305200	0.396760	-2.136232	257.490907	-152.599995	48.827999				-505.000000	200.000000	0.000000	-0.905550	1.608030	14.157719	909.146526	306.499166	-1701.980397
482				900.000000	200.000000	0.000000	0.818330	1.914200	-0.391050	-194.974426	-686.845276	63.583579				300.000000	200.000000	0.000000	0.793520	0.488320	-1.525880	133.513803	-152.599995	-6.103500				-505.000000	200.000000	0.000000	1.992210	-0.536010	5.505780	1936.878530	-2246.893722	-1997.967405
483				900.000000	200.000000	0.000000	0.840750	1.655220	0.000000	-213.275155	-662.802359	39.222899				300.000000	200.000000	0.000000	0.152600	0.122080	-3.204348	228.880806	-21.799999	-12.207000				-505.000000	200.000000	0.000000	-1.086660	0.000000	14.157719	1043.476635	-80.251890	-1116.050942
484				900.000000	200.000000	0.000000	0.784700	1.520100	0.782100	-246.172853	-732.145152	96.987148				300.000000	200.000000	0.000000	-0.061040	0.122080	-1.602174	219.344106	-76.299997	54.931499				-505.000000	200.000000	0.000000	0.000000	-1.072020	8.651940	1093.984244	-273.350705	-2468.269491
485				900.000000	200.000000	0.000000	0.975270	1.700260	-0.217250	-263.912372	-718.799549	101.776586				300.000000	200.000000	0.000000	0.396760	0.579880	-1.602174	9.536700	-152.599995	30.517499				-505.000000	200.000000	0.000000	0.362220	0.000000	12.584640	1506.614796	-33.860754	-2408.537023
486				900.000000	200.000000	0.000000	0.829540	1.846640	-0.782100	-202.182205	-707.207107	24.954573				300.000000	200.000000	0.000000	0.396760	0.457800	-3.280642	9.536700	174.399994	-73.241999				-505.000000	200.000000	0.000000	-0.362220	-0.536010	9.438480	663.217125	-782.459230	-2702.708234
487				900.000000	200.000000	0.000000	0.739860	1.441280	0.651750	-177.184159	-760.573235	77.683019				300.000000	200.000000	0.000000	0.732480	-0.305200	-1.296998	123.977103	98.099997	54.931499				-505.000000	200.000000	0.000000	-1.267770	-2.144040	12.584640	450.350921	-465.510094	-2175.464923
488				900.000000	200.000000	0.000000	0.751070	1.407500	0.695200	-315.228233	-831.998850	99.326931				300.000000	200.000000	0.000000	0.244160	0.396760	-2.822878	47.683501	-43.599998	36.620999				-505.000000	200.000000	0.000000	-1.992210	-0.178670	13.371180	1032.602390	-422.420658	-2349.774128
489				900.000000	200.000000	0.000000	0.762280	1.655220	0.477950	-289.170073	-730.939037	106.774677				300.000000	200.000000	0.000000	-0.030520	0.610400	-4.806522	143.050504	-174.399994	67.138499				-505.000000	200.000000	0.000000	-1.992210	0.178670	7.865400	1285.416574	113.084356	-2173.202716
490				900.000000	200.000000	0.000000	0.818330	1.632700	0.955900	-293.622821	-759.021519	106.695666				300.000000	200.000000	0.000000	0.244160	0.518840	-3.585818	-19.073400	32.699999	115.966498				-505.000000	200.000000	0.000000	-1.448880	0.178670	19.663499	-103.431600	1394.711136	-1585.805196
491				900.000000	200.000000	0.000000	0.616550	1.689000	1.390400	-258.690003	-786.578093	114.186049				300.000000	200.000000	0.000000	0.274680	0.183120	-0.457764	66.756902	163.499994	-54.931499				-505.000000	200.000000	0.000000	-0.362220	-0.536010	6.292320	894.597436	-381.763503	-2232.755445
492				900.000000	200.000000	0.000000	0.863170	1.486320	1.694550	-242.598085	-827.412584	92.055117				300.000000	200.000000	0.000000	0.274680	0.701960	-1.296998	85.830302	316.099989	61.034999				-505.000000	200.000000	0.000000	-1.086660	2.144040	12.584640	1057.270646	186.380977	-1701.457234
493				900.000000	200.000000	0.000000	0.784700	1.700260	-0.564850	-332.621499	-822.079947	101.974017				300.000000	200.000000	0.000000	0.244160	0.579880	-1.220704	276.564307	-87.199997	73.241999				-505.000000	200.000000	0.000000	-0.724440	-1.072020	10.225020	1904.822104	-1158.997748	-2468.211536
494				900.000000	200.000000	0.000000	0.829540	1.936720	-0.260700	-201.953070	-601.306641	27.448007				300.000000	200.000000	0.000000	0.457800	0.671440	-2.441408	171.660604	-54.499998	67.138499				-505.000000	200.000000	0.000000	-0.543330	1.786700	14.944259	-353.955250	-511.585235	-2230.536704
495				900.000000	200.000000	0.000000	0.661390	1.756560	-0.086900	-245.376774	-731.325046	46.731943				300.000000	200.000000	0.000000	0.305200	-0.061040	-2.441408	57.220201	130.799995	0.000000				-505.000000	200.000000	0.000000	-0.905550	0.357340	4.719240	1064.344199	-347.393753	-2701.816979
496				900.000000	200.000000	0.000000	0.930430	1.711520	0.869000	-274.384921	-748.359070	72.917591				300.000000	200.000000	0.000000	0.244160	0.701960	-1.983644	0.000000	152.599995	30.517499				-505.000000	200.000000	0.000000	-1.267770	0.893350	15.730799	1329.291093	-1661.625866	-1878.861946
497				900.000000	200.000000	0.000000	0.829540	1.734040	0.391050	-261.891113	-723.496047	53.765776				300.000000	200.000000	0.000000	0.152600	-0.061040	-3.509524	295.637708	119.899996	128.173498				-505.000000	200.000000	0.000000	0.905550	-1.072020	6.292320	3641.747516	-1386.466312	-1704.668652
498				900.000000	200.000000	0.000000	0.930430	1.970500	-0.825550	-201.147194	-670.793590	49.061842				300.000000	200.000000	0.000000	0.244160	0.305200	-2.670290	219.344106	87.199997	85.448998				-505.000000	200.000000	0.000000	0.000000	0.357340	7.078860	1991.060984	-404.427860	-1938.216140
499				900.000000	200.000000	0.000000	0.695020	1.497580	1.390400	-214.305786	-729.017849	60.914211				300.000000	200.000000	0.000000	0.671440	0.610400	-1.449586	0.000000	283.399990	91.552498				-505.000000	200.000000	0.000000	-0.181110	0.000000	8.651940	1158.852174	-1057.811784	-939.891090
500				900.000000	200.000000	0.000000	0.616550	1.283640	1.303500	-375.986012	-821.959066	92.122123				300.000000	200.000000	0.000000	0.244160	0.244160	-0.610352	0.000000	76.299997	-42.724499	-515.969992	224.439884	0.000000	-505.000000	200.000000	0.000000	-1.992210	0.893350	21.236579	519.019542	232.965114	-2290.012682
501				900.000000	200.000000	0.000000	0.661390	1.677740	0.782100	-283.907070	-828.386645	145.454704				300.000000	200.000000	0.000000	0.030520	0.640920	-4.577640	85.830302	-130.799995	67.138499				-505.000000	200.000000	0.000000	-2.354430	0.000000	14.944259	2085.883575	-401.995580	-1468.414112
502				900.000000	200.000000	0.000000	1.008900	1.621440	0.782100	-270.143383	-837.631137	92.029803				300.000000	200.000000	0.000000	-0.518840	0.366240	-2.517702	219.344106	-152.599995	79.345499				-505.000000	200.000000	0.000000	-0.362220	0.178670	18.090419	591.338565	1330.450196	-2408.309510
503				900.000000	200.000000	0.000000	0.706230	1.294900	1.607650	-270.673440	-729.681519	108.907307				300.000000	200.000000	0.000000	0.335720	0.488320	-3.509524	-47.683501	43.599998	146.483997				-505.000000	200.000000	0.000000	1.267770	0.178670	16.517339	1170.292728	968.172345	-1820.998922
504				900.000000	200.000000	0.000000	0.638970	1.272380	1.086250	-320.387347	-807.482369	101.727065				300.000000	200.000000	0.000000	0.671440	0.061040	-0.381470	-19.073400	250.699991	42.724499				-505.000000	200.000000	0.000000	-1.448880	1.786700	16.517339	1151.778621	-1518.843319	-2289.208359
505				900.000000	200.000000	0.000000	0.885590	1.655220	0.000000	-309.767881	-821.693938	72.911686				300.000000	200.000000	0.000000	0.732480	0.366240	-0.915528	181.197305	0.000000	18.310500				-505.000000	200.000000	0.000000	1.811100	-1.072020	18.090419	168.211307	-1187.317521	-1587.252899
506				900.000000	200.000000	0.000000	0.818330	1.869160	-0.782100	-225.378013	-792.866969	39.445091				300.000000	200.000000	0.000000	0.213640	0.366240	-1.525880	104.903703	-326.999989	146.483997				-505.000000	200.000000	0.000000	-0.543330	-0.536010	5.505780	1473.614522	-635.198125	-2467.717351
507				900.000000	200.000000	0.000000	0.807120	1.722780	0.217250	-198.206373	-692.015337	5.585329				300.000000	200.000000	0.000000	0.579880	-0.274680	-2.899172	57.220201	-152.599995	67.138499				-505.000000	200.000000	0.000000	-1.086660	-0.536010	12.584640	547.652816	-874.179081	-1527.768306
508				900.000000	200.000000	0.000000	0.908010	1.655220	0.564850	-260.936333	-701.559226	68.069139				300.000000	200.000000	0.000000	1.220800	0.213640	-2.441408	19.073400	163.499994	30.517499				-505.000000	200.000000	0.000000	1.086660	2.501380	9.438480	1541.905604	190.429105	-2406.221168
509				900.000000	200.000000	0.000000	0.863170	1.700260	-0.130350	-255.781283	-754.791848	104.302382				300.000000	200.000000	0.000000	0.854560	-0.305200	-2.059938	104.903703	-65.399998	73.241999				-505.000000	200.000000	0.000000	-0.905550	-0.357340	1.573080	1599.927230	-1007.258084	-2350.030618
510				900.000000	200.000000	0.000000	0.919220	1.835380	-0.391050	-190.179173	-604.878438	53.767114				300.000000	200.000000	0.000000	0.366240	0.427280	-2.899172	295.637708	10.900000	30.517499				-505.000000	200.000000	0.000000	0.000000	-1.608030	4.719240	1871.947677	-534.758588	-1822.593079
511				900.000000	200.000000	0.000000	0.795910	1.396240	0.825550	-239.166803	-763.043008	101.679665				300.000000	200.000000	0.000000	0.488320	0.213640	-1.449586	181.197305	-21.799999	79.345499				-505.000000	200.000000	0.000000	0.724440	-1.608030	15.730799	1293.748592	-323.904405	-1763.906936
512				900.000000	200.000000	0.000000	0.661390	1.328680	1.216600	-241.543796	-874.384459	135.491438				300.000000	200.000000	0.000000	0.518840	-0.061040	-2.441408	66.756902	-21.799999	48.827999				-505.000000	200.000000	0.000000	1.629990	0.893350	11.011560	402.385539	-1169.640718	-1879.093767
513				900.000000	200.000000	0.000000	0.863170	1.497580	0.782100	-315.449240	-826.564006	137.849131				300.000000	200.000000	0.000000	1.190280	0.183120	-1.754762	123.977103	65.399998	85.448998				-505.000000	200.000000	0.000000	-0.724440	1.250690	10.225020	2161.185287	-1026.427740	-1702.334001
514				900.000000	200.000000	0.000000	0.885590	1.441280	1.042800	-261.210166	-858.125532	116.086604				300.000000	200.000000	0.000000	0.030520	0.549360	-1.678468	228.880806	-239.799992	24.414000				-505.000000	200.000000	0.000000	1.629990	0.178670	11.798100	2443.891209	685.592958	-1586.051505
515				900.000000	200.000000	0.000000	0.728650	1.565140	0.912450	-248.203593	-780.617938	87.448462				300.000000	200.000000	0.000000	0.396760	0.640920	-3.509524	9.536700	-294.299990	115.966498				-505.000000	200.000000	0.000000	-1.629990	-1.072020	11.798100	2252.395956	-45.135715	-1763.209908
516				900.000000	200.000000	0.000000	0.582920	1.384980	1.607650	-307.169248	-800.593162	130.805772				300.000000	200.000000	0.000000	0.763000	0.701960	-2.136232	-57.220201	316.099989	24.414000	-482.177127	296.864072	0.000000	-505.000000	200.000000	0.000000	-1.086660	1.429360	21.236579	2057.061532	-484.679750	-2054.600058
517				900.000000	200.000000	0.000000	0.818330	1.553880	0.000000	-253.633108	-829.056111	63.248481				300.000000	200.000000	0.000000	0.824040	0.030520	-1.373292	57.220201	272.499990	42.724499				-505.000000	200.000000	0.000000	1.448880	0.178670	12.584640	1285.794114	-1292.744613	-1762.269312
518				900.000000	200.000000	0.000000	0.840750	1.869160	-0.217250	-168.505405	-708.194046	49.060504				300.000000	200.000000	0.000000	0.488320	0.274680	-1.983644	219.344106	-54.499998	54.931499				-505.000000	200.000000	0.000000	0.181110	-0.714680	1.573080	651.776571	1048.108240	-2056.736173
519				900.000000	200.000000	0.000000	0.952850	1.734040	0.130350	-165.668473	-662.473892	63.276667				300.000000	200.000000	0.000000	0.122080	0.305200	-1.983644	200.270705	-76.299997	36.620999				-505.000000	200.000000	0.000000	1.992210	-0.714680	7.865400	999.727962	137.127130	-2761.810245
520				900.000000	200.000000	0.000000	0.807120	1.542620	0.782100	-273.389191	-657.078858	56.020643				300.000000	200.000000	0.000000	0.671440	0.427280	-1.754762	57.220201	-152.599995	85.448998				-505.000000	200.000000	0.000000	0.362220	0.536010	15.730799	1770.932457	360.863562	-2231.796053
521				900.000000	200.000000	0.000000	0.807120	1.632700	0.347600	-258.068248	-732.664323	36.827136				300.000000	200.000000	0.000000	0.732480	0.122080	-2.212526	-57.220201	283.399990	128.173498				-505.000000	200.000000	0.000000	0.724440	-1.072020	6.292320	1904.507488	-1640.647361	-1822.142361
522				900.000000	200.000000	0.000000	0.952850	1.756560	-0.347600	-205.441557	-743.084918	58.478291				300.000000	200.000000	0.000000	0.274680	0.701960	-1.373292	28.610101	152.599995	42.724499				-505.000000	200.000000	0.000000	-1.267770	-0.357340	11.011560	674.154293	-596.587248	-1057.631470
523				900.000000	200.000000	0.000000	0.638970	1.632700	0.651750	-185.383604	-720.956795	90.013862				300.000000	200.000000	0.000000	0.000000	1.281840	-2.441408	114.440403	-32.699999	109.862998				-505.000000	200.000000	0.000000	0.724440	1.608030	19.663499	1257.034994	-1255.626589	-1995.831289
524				900.000000	200.000000	0.000000	0.616550	1.531360	1.216600	-369.895461	-948.527497	123.678084				300.000000	200.000000	0.000000	0.305200	0.213640	-1.525880	123.977103	87.199997	73.241999				-505.000000	200.000000	0.000000	-1.448880	-0.536010	11.798100	1242.485904	1137.035386	-2291.412611
525				900.000000	200.000000	0.000000	0.571710	1.689000	1.173150	-319.223027	-794.661479	119.051823				300.000000	200.000000	0.000000	0.763000	0.366240	-1.983644	-19.073400	87.199997	-12.207000				-505.000000	200.000000	0.000000	0.181110	1.250690	11.798100	192.439101	-685.005399	-2172.359235
526				900.000000	200.000000	0.000000	0.784700	1.486320	0.695200	-311.982425	-833.383734	65.630151				300.000000	200.000000	0.000000	0.457800	0.366240	-3.280642	104.903703	76.299997	24.414000				-505.000000	200.000000	0.000000	0.000000	0.714680	10.225020	2592.015330	-539.983573	-1820.388827
527				900.000000	200.000000	0.000000	0.683810	1.621440	1.042800	-249.770647	-794.090562	102.005236				300.000000	200.000000	0.000000	-0.122080	0.549360	-3.051760	123.977103	43.599998	30.517499	-532.125073	284.501780	0.000000	-505.000000	200.000000	0.000000	-0.724440	-0.178670	20.450039	1728.064710	554.708804	-1879.922760
528				900.000000	200.000000	0.000000	0.717440	1.508840	1.781450	-313.950227	-862.019999	84.998057				300.000000	200.000000	0.000000	-0.183120	0.915600	-3.204348	57.220201	76.299997	18.310500				-505.000000	200.000000	0.000000	-0.181110	1.250690	14.157719	1929.867899	-267.616725	-1996.097961
529				900.000000	200.000000	0.000000	0.986480	1.902940	0.000000	-299.566771	-785.320829	56.169923				300.000000	200.000000	0.000000	0.701960	0.244160	-1.296998	-66.756902	359.699987	-12.207000				-505.000000	200.000000	0.000000	1.267770	1.072020	9.438480	-629.273003	312.040146	-1291.454245
530				900.000000	200.000000	0.000000	0.874380	1.767820	-0.955900	-185.505418	-637.968405	51.341077				300.000000	200.000000	0.000000	0.427280	-0.061040	-1.296998	152.587204	-43.599998	42.724499				-505.000000	200.000000	0.000000	-1.448880	0.893350	7.865400	1212.845859	875.627503	-2466.288444
531				900.000000	200.000000	0.000000	0.650180	1.666480	-0.564850	-197.314532	-735.484895	58.708082				300.000000	200.000000	0.000000	0.122080	0.396760	-3.280642	162.123904	-239.799992	67.138499				-505.000000	200.000000	0.000000	-0.181110	-1.072020	5.505780	1209.548553	-1585.106107	-2057.046311
532				900.000000	200.000000	0.000000	0.695020	1.565140	0.217250	-260.985411	-727.926819	73.025343				300.000000	200.000000	0.000000	-0.213640	0.396760	-3.433230	209.807405	-141.699995	12.207000				-505.000000	200.000000	0.000000	-1.992210	0.357340	2.359620	1295.787434	250.879348	-2290.521355
533				900.000000	200.000000	0.000000	0.807120	1.722780	0.434500	-354.781980	-768.206929	51.368871				300.000000	200.000000	0.000000	0.671440	0.244160	-1.373292	47.683501	-10.900000	-36.620999				-505.000000	200.000000	0.000000	-1.086660	-1.250690	13.371180	2357.526483	848.484587	-2292.119820
534				900.000000	200.000000	0.000000	0.986480	1.666480	-0.738650	-261.823073	-617.456876	36.672735				300.000000	200.000000	0.000000	0.000000	0.488320	-2.365114	76.293602	152.599995	-30.517499				-505.000000	200.000000	0.000000	0.362220	1.250690	11.798100	1350.599120	-1889.094430	-1761.165033
535				900.000000	200.000000	0.000000	0.560500	1.418760	0.999350	-221.977251	-763.642398	97.125173				300.000000	200.000000	0.000000	0.244160	0.030520	-2.670290	143.050504	119.899996	109.862998				-505.000000	200.000000	0.000000	-1.811100	-0.536010	11.798100	1242.485904	-34.176749	-1586.454449
536				900.000000	200.000000	0.000000	0.885590	1.441280	0.695200	-297.755052	-898.330023	123.315584				300.000000	200.000000	0.000000	0.366240	0.885080	-3.356936	143.050504	-10.900000	6.103500				-505.000000	200.000000	0.000000	0.724440	1.072020	15.730799	529.390401	-58.764391	-1996.339963
537				900.000000	200.000000	0.000000	0.706230	1.553880	0.347600	-305.539888	-850.092951	94.690198				300.000000	200.000000	0.000000	0.457800	0.122080	-0.076294	209.807405	-21.799999	30.517499				-505.000000	200.000000	0.000000	-0.543330	0.536010	14.944259	1655.053532	18.694794	-1468.050327
538				900.000000	200.000000	0.000000	0.863170	1.531360	0.217250	-274.438062	-831.104665	58.361763				300.000000	200.000000	0.000000	0.732480	-0.152600	-2.517702	57.220201	-130.799995	-18.310500				-505.000000	200.000000	0.000000	-0.181110	0.178670	11.011560	474.956254	-1060.051063	-1644.650716
539				900.000000	200.000000	0.000000	0.863170	1.475060	0.912450	-304.179981	-821.619261	147.466828				300.000000	200.000000	0.000000	0.244160	0.396760	-2.746584	133.513803	-21.799999	54.931499				-505.000000	200.000000	0.000000	-0.362220	-1.786700	11.798100	1977.518666	408.431556	-2057.710054
540				900.000000	200.000000	0.000000	0.728650	1.407500	1.477300	-318.438507	-912.858467	142.724040				300.000000	200.000000	0.000000	0.213640	0.763000	-2.288820	152.587204	10.900000	85.448998				-505.000000	200.000000	0.000000	0.905550	2.144040	3.932700	1404.026497	-191.096967	-1936.593006
541				900.000000	200.000000	0.000000	0.807120	1.846640	0.130350	-297.729632	-813.517799	94.857943				300.000000	200.000000	0.000000	0.732480	0.091560	-2.441408	-28.610101	0.000000	122.069998				-505.000000	200.000000	0.000000	0.000000	0.893350	14.944259	3066.468198	-942.172154	-2466.404355
542				900.000000	200.000000	0.000000	0.784700	1.812860	-0.217250	-227.111262	-640.028297	58.704853				300.000000	200.000000	0.000000	0.366240	0.488320	-1.220704	19.073400	65.399998	85.448998				-505.000000	200.000000	0.000000	-0.543330	-0.178670	18.090419	2306.955950	-1044.850970	-1586.216755
543				900.000000	200.000000	0.000000	0.863170	1.621440	0.130350	-210.510643	-719.572509	51.216557				300.000000	200.000000	0.000000	0.427280	-0.091560	-1.602174	123.977103	21.799999	73.241999				-505.000000	200.000000	0.000000	-1.086660	0.178670	16.517339	1749.372737	-1275.621236	-1409.601877
544				900.000000	200.000000	0.000000	0.605340	1.824120	0.043450	-230.398020	-708.874253	75.768762				300.000000	200.000000	0.000000	0.732480	0.824040	-3.051760	190.734005	-130.799995	30.517499				-505.000000	200.000000	0.000000	0.905550	0.893350	10.225020	1792.114638	-727.348408	-1937.779911
545				900.000000	200.000000	0.000000	0.795910	1.790340	0.043450	-267.973853	-731.919835	56.262636				300.000000	200.000000	0.000000	0.244160	0.732480	-2.670290	114.440403	-10.900000	48.827999				-505.000000	200.000000	0.000000	-1.448880	-1.250690	14.157719	1083.613385	1267.366114	-2350.834941
546				900.000000	200.000000	0.000000	1.121000	1.812860	0.086900	-186.590860	-649.094021	34.259845				300.000000	200.000000	0.000000	0.549360	1.037680	-1.525880	38.146801	152.599995	-6.103500				-505.000000	200.000000	0.000000	-2.535540	-1.072020	10.225020	2136.454108	-253.988049	-2056.857957
547				900.000000	200.000000	0.000000	0.807120	1.407500	1.346950	-214.039764	-794.385357	63.123961				300.000000	200.000000	0.000000	0.305200	0.640920	0.152588	143.050504	119.899996	146.483997				-505.000000	200.000000	0.000000	-0.543330	0.893350	14.944259	2371.572187	-909.295257	-1467.711211
548				900.000000	200.000000	0.000000	0.594130	1.294900	0.869000	-339.787695	-921.951124	123.481403				300.000000	200.000000	0.000000	0.183120	0.671440	-1.831056	57.220201	-32.699999	79.345499				-505.000000	200.000000	0.000000	0.181110	2.144040	11.798100	2910.263753	-1480.425443	-2054.023248
549				900.000000	200.000000	0.000000	0.661390	1.666480	0.608300	-280.530283	-797.829191	121.347631				300.000000	200.000000	0.000000	0.213640	0.610400	-2.746584	257.490907	130.799995	91.552498				-505.000000	200.000000	0.000000	0.181110	1.072020	16.517339	66.189317	1564.206167	-1937.552398
550				900.000000	200.000000	0.000000	0.739860	1.542620	1.042800	-313.324408	-791.332731	72.957945				300.000000	200.000000	0.000000	0.549360	0.396760	-0.381470	57.220201	76.299997	24.414000				-505.000000	200.000000	0.000000	-1.086660	0.714680	18.090419	739.588531	-1674.824110	-2055.278289
551				900.000000	200.000000	0.000000	0.717440	1.565140	0.999350	-300.380458	-866.358616	92.279396				300.000000	200.000000	0.000000	0.213640	-0.274680	-2.288820	66.756902	108.999996	-6.103500				-505.000000	200.000000	0.000000	1.448880	0.714680	2.359620	969.962071	-487.621025	-1409.296047
552				900.000000	200.000000	0.000000	0.717440	1.531360	1.433850	-317.403497	-816.103002	130.802542				300.000000	200.000000	0.000000	0.122080	0.671440	-2.288820	38.146801	76.299997	67.138499				-505.000000	200.000000	0.000000	0.000000	0.000000	19.663499	3476.053137	-1344.360734	-1762.322960
553				900.000000	200.000000	0.000000	0.986480	1.576400	-0.260700	-281.119532	-769.880468	79.962842				300.000000	200.000000	0.000000	0.061040	0.824040	-2.365114	28.610101	10.900000	115.966498				-505.000000	200.000000	0.000000	0.724440	-1.786700	3.146160	1281.930499	1013.738491	-1764.076493
554				900.000000	200.000000	0.000000	0.964060	1.993020	0.043450	-219.422188	-698.316493	36.999644				300.000000	200.000000	0.000000	0.183120	0.885080	-1.983644	-38.146801	239.799992	115.966498				-505.000000	200.000000	0.000000	-1.448880	1.608030	11.011560	3572.662876	-187.918261	-1760.681029
555				900.000000	200.000000	0.000000	0.717440	1.722780	-0.347600	-230.955799	-682.731035	58.690760				300.000000	200.000000	0.000000	0.793520	-0.427280	-0.991822	-19.073400	130.799995	134.276998				-505.000000	200.000000	0.000000	-1.267770	3.216060	4.719240	2511.301367	867.654244	-2229.122287
556				900.000000	200.000000	0.000000	0.863170	1.565140	-0.173800	-301.595841	-709.157710	75.260799				300.000000	200.000000	0.000000	0.183120	0.183120	-1.983644	152.587204	10.900000	73.241999				-505.000000	200.000000	0.000000	0.181110	1.250690	0.000000	3202.711303	784.461078	-1937.382840
557				900.000000	200.000000	0.000000	0.773490	1.767820	0.521400	-264.385540	-665.583464	85.180840				300.000000	200.000000	0.000000	-0.457800	0.640920	-3.890994	152.587204	-217.999992	115.966498				-505.000000	200.000000	0.000000	1.086660	-1.250690	11.798100	1083.424615	-607.230219	-1528.620403
558				900.000000	200.000000	0.000000	0.908010	1.993020	0.260700	-219.197117	-701.276366	53.925332				300.000000	200.000000	0.000000	0.091560	1.129240	-2.136232	-9.536700	185.299994	6.103500				-505.000000	200.000000	0.000000	1.267770	-1.072020	18.876959	1789.698257	-1287.757059	-2233.394518
559				900.000000	200.000000	0.000000	0.605340	1.452540	1.303500	-256.455864	-755.639829	94.700474				300.000000	200.000000	0.000000	0.793520	0.366240	-2.136232	-47.683501	185.299994	0.000000				-505.000000	200.000000	0.000000	0.905550	1.250690	14.157719	887.523882	1124.899563	-2289.905387
560				900.000000	200.000000	0.000000	0.773490	1.430020	1.173150	-378.134187	-929.620028	89.686007				300.000000	200.000000	0.000000	0.518840	0.457800	-1.449586	-47.683501	-76.299997	36.620999				-505.000000	200.000000	0.000000	-0.181110	0.178670	18.876959	1170.481497	-537.235298	-939.721532
561				900.000000	200.000000	0.000000	0.784700	1.520100	0.955900	-302.280219	-823.494245	123.493409				300.000000	200.000000	0.000000	0.701960	0.640920	-2.365114	276.564307	-21.799999	54.931499				-505.000000	200.000000	0.000000	-1.086660	0.357340	8.651940	2107.002833	-605.306935	-1056.967727
562				900.000000	200.000000	0.000000	0.706230	1.531360	0.608300	-318.258767	-835.137492	128.404496				300.000000	200.000000	0.000000	0.488320	0.061040	-2.746584	190.734005	-76.299997	-6.103500				-505.000000	200.000000	0.000000	1.086660	0.357340	11.798100	1296.542512	-209.520197	-1997.047172
563				900.000000	200.000000	0.000000	0.818330	1.553880	1.086250	-304.774646	-759.142745	94.574062				300.000000	200.000000	0.000000	0.427280	0.366240	-1.449586	95.367002	130.799995	30.517499				-505.000000	200.000000	0.000000	0.905550	1.429360	16.517339	1940.867991	-733.319819	-2054.759435
564				900.000000	200.000000	0.000000	0.739860	1.430020	1.564200	-357.626408	-817.147483	130.685069				300.000000	200.000000	0.000000	0.366240	-0.396760	-2.441408	85.830302	21.799999	-12.207000				-505.000000	200.000000	0.000000	0.724440	-0.357340	1.573080	94.319205	617.521322	-1703.975932
565				900.000000	200.000000	0.000000	0.773490	1.959240	-0.608300	-249.632173	-725.324482	63.671920				300.000000	200.000000	0.000000	0.549360	0.518840	-2.746584	57.220201	-65.399998	36.620999				-505.000000	200.000000	0.000000	-1.267770	1.072020	5.505780	760.204404	-326.222249	-2172.412882
566				900.000000	200.000000	0.000000	0.863170	1.835380	-0.521400	-182.273155	-693.636532	41.776881				300.000000	200.000000	0.000000	0.518840	0.366240	-2.975466	104.903703	-10.900000	79.345499				-505.000000	200.000000	0.000000	0.181110	0.536010	9.438480	959.717058	-1478.186163	-1938.061071
567				900.000000	200.000000	0.000000	0.874380	1.711520	0.260700	-178.522394	-715.089393	63.337019				300.000000	200.000000	0.000000	0.701960	0.335720	-0.991822	162.123904	21.799999	-12.207000				-505.000000	200.000000	0.000000	-0.724440	-0.536010	14.157719	2169.202689	295.540201	-2232.726468
568				900.000000	200.000000	0.000000	0.717440	1.812860	0.651750	-173.944085	-739.386099	73.232495				300.000000	200.000000	0.000000	0.488320	-0.061040	-0.839234	76.293602	43.599998	6.103500				-505.000000	200.000000	0.000000	0.362220	2.144040	7.865400	1172.709109	-161.952203	-2054.037737
569				900.000000	200.000000	0.000000	0.840750	1.666480	-0.260700	-289.471628	-713.219607	65.739632				300.000000	200.000000	0.000000	0.366240	0.457800	-3.662112	238.417506	0.000000	12.207000				-505.000000	200.000000	0.000000	-3.441090	0.893350	2.359620	1791.485406	338.551072	-2113.664476
570				900.000000	200.000000	0.000000	0.975270	1.947980	0.695200	-188.437480	-643.658579	61.042744				300.000000	200.000000	0.000000	-0.061040	0.274680	-2.746584	104.903703	-98.099997	48.827999	-486.987473	242.009550	0.000000	-505.000000	200.000000	0.000000	-0.362220	-1.965370	22.023119	925.181328	-396.692031	-2234.111908
571				900.000000	200.000000	0.000000	0.650180	1.339940	1.694550	-232.543892	-727.454197	118.645903				300.000000	200.000000	0.000000	0.274680	0.183120	-0.762940	47.683501	130.799995	61.034999				-505.000000	200.000000	0.000000	-0.362220	-1.072020	18.876959	1094.802246	4.003697	-2468.240513
572				900.000000	200.000000	0.000000	0.638970	1.272380	1.651100	-351.966404	-883.997229	118.594685				300.000000	200.000000	0.000000	0.518840	0.457800	-2.670290	66.756902	305.199989	6.103500				-505.000000	200.000000	0.000000	-0.724440	-0.714680	14.157719	536.967340	30.400186	-1880.431433
573				900.000000	200.000000	0.000000	0.986480	1.430020	0.912450	-293.973137	-887.488806	118.381270				300.000000	200.000000	0.000000	0.610400	0.518840	-0.915528	114.440403	98.099997	152.587497				-505.000000	200.000000	0.000000	-2.354430	0.357340	6.292320	1990.998061	-1056.634926	-2231.748279
574				900.000000	200.000000	0.000000	0.672600	1.520100	0.695200	-270.386063	-712.250147	118.790224				300.000000	200.000000	0.000000	0.305200	0.244160	-0.839234	66.756902	21.799999	48.827999				-505.000000	200.000000	0.000000	-1.267770	1.965370	17.303879	2784.076892	-1663.118718	-1760.356402
575				900.000000	200.000000	0.000000	0.683810	1.722780	0.608300	-229.965487	-773.422597	92.460842				300.000000	200.000000	0.000000	0.366240	0.610400	-2.441408	28.610101	76.299997	54.931499				-505.000000	200.000000	0.000000	0.362220	0.357340	16.517339	717.840042	-435.302908	-1703.268723
576				900.000000	200.000000	0.000000	0.818330	1.475060	1.303500	-352.021215	-921.455825	133.055321				300.000000	200.000000	0.000000	0.366240	0.488320	-1.449586	-76.293602	326.999989	134.276998				-505.000000	200.000000	0.000000	-1.267770	-1.965370	11.011560	345.220394	-464.017241	-1587.854378
577				900.000000	200.000000	0.000000	0.952850	1.711520	-0.260700	-263.493699	-636.780366	77.713684				300.000000	200.000000	0.000000	0.457800	0.183120	-2.899172	0.000000	98.099997	61.034999				-505.000000	200.000000	0.000000	-1.086660	-2.501380	17.303879	2745.425855	-348.377611	-2117.074429
578				900.000000	200.000000	0.000000	0.975270	1.621440	0.000000	-210.645685	-653.143983	12.545860				300.000000	200.000000	0.000000	0.152600	0.671440	-2.822878	-76.293602	0.000000	91.552498				-505.000000	200.000000	0.000000	-0.362220	2.144040	3.932700	2330.554512	-114.384209	-2171.467979
579				900.000000	200.000000	0.000000	0.807120	1.711520	-0.391050	-215.382379	-742.109318	70.635680				300.000000	200.000000	0.000000	0.244160	0.610400	-2.212526	57.220201	65.399998	91.552498				-505.000000	200.000000	0.000000	0.724440	0.178670	17.303879	2675.963675	-1783.667339	-1879.699555
580				900.000000	200.000000	0.000000	0.930430	1.621440	0.173800	-246.650401	-823.702083	48.737216				300.000000	200.000000	0.000000	0.457800	0.152600	-1.525880	9.536700	141.699995	79.345499				-505.000000	200.000000	0.000000	-1.267770	-0.714680	14.157719	1347.679354	-1660.133013	-1234.202882
581				900.000000	200.000000	0.000000	0.874380	1.801600	-0.477950	-280.111927	-770.128117	68.240113				300.000000	200.000000	0.000000	0.885080	-0.396760	-1.678468	0.000000	10.900000	79.345499				-505.000000	200.000000	0.000000	0.181110	0.714680	9.438480	1086.344382	775.503961	-2114.123809
582				900.000000	200.000000	0.000000	0.650180	1.745300	-0.825550	-206.400400	-709.912594	63.600705				300.000000	200.000000	0.000000	0.122080	0.701960	-3.051760	9.536700	-217.999992	109.862998				-505.000000	200.000000	0.000000	-0.543330	1.429360	14.944259	2056.558146	18.694794	-1290.970242
583				900.000000	200.000000	0.000000	0.717440	1.486320	1.390400	-226.831063	-780.600804	99.435074				300.000000	200.000000	0.000000	0.427280	0.976640	-2.899172	76.293602	0.000000	61.034999	-522.262551	245.089765	0.000000	-505.000000	200.000000	0.000000	0.181110	-1.429360	21.236579	957.552370	366.597543	-1528.717517
584				900.000000	200.000000	0.000000	0.706230	1.475060	2.129050	-327.042764	-846.683730	135.581117				300.000000	200.000000	0.000000	-0.122080	0.427280	-2.365114	28.610101	43.599998	67.138499	-501.562941	317.247145	0.000000	-505.000000	200.000000	0.000000	0.905550	0.536010	22.023119	2582.147856	-75.694768	-2173.095421
585				900.000000	200.000000	0.000000	0.762280	1.643960	0.521400	-309.691397	-710.715566	138.089786				300.000000	200.000000	0.000000	1.129240	-0.213640	-0.839234	57.220201	294.299990	18.310500				-505.000000	200.000000	0.000000	-0.362220	1.250690	8.651940	1813.611435	278.847255	-1761.107077
586				900.000000	200.000000	0.000000	0.751070	1.531360	0.521400	-229.897130	-801.441397	94.622800				300.000000	200.000000	0.000000	0.335720	0.244160	-1.602174	247.954206	-87.199997	61.034999				-505.000000	200.000000	0.000000	-0.181110	-0.357340	3.932700	2758.276018	-1583.613255	-1057.718403
587				900.000000	200.000000	0.000000	0.728650	1.531360	0.782100	-273.852878	-775.430742	94.646027				300.000000	200.000000	0.000000	0.274680	0.152600	-2.670290	-9.536700	-196.199993	30.517499				-505.000000	200.000000	0.000000	0.181110	1.072020	10.225020	2266.189967	-550.942538	-2348.761088
588				900.000000	200.000000	0.000000	0.695020	1.418760	1.433850	-366.266198	-845.575566	128.311391				300.000000	200.000000	0.000000	0.640920	0.854560	-2.593996	-123.977103	-130.799995	42.724499				-505.000000	200.000000	0.000000	-0.724440	0.714680	14.157719	2013.249936	1621.240274	-1232.889885
589				900.000000	200.000000	0.000000	0.986480	1.756560	0.000000	-289.512578	-749.859039	80.130391				300.000000	200.000000	0.000000	0.457800	-0.305200	-2.746584	66.756902	43.599998	-6.103500				-505.000000	200.000000	0.000000	1.267770	1.965370	7.865400	698.633779	-614.457052	-1643.071048
590				900.000000	200.000000	0.000000	0.919220	1.767820	-0.304150	-237.097098	-655.618954	53.704283				300.000000	200.000000	0.000000	0.701960	0.030520	-1.449586	47.683501	-76.299997	42.724499				-505.000000	200.000000	0.000000	-1.811100	0.714680	15.730799	2592.455792	359.801141	-2055.220334
591				900.000000	200.000000	0.000000	0.773490	1.632700	-0.217250	-178.242828	-685.160399	44.090957				300.000000	200.000000	0.000000	-0.183120	0.549360	-1.831056	276.564307	-141.699995	-18.310500				-505.000000	200.000000	0.000000	1.629990	1.429360	6.292320	1824.233987	-502.312123	-1408.632304
592				900.000000	200.000000	0.000000	0.885590	1.655220	0.391050	-277.198511	-822.057615	65.682706				300.000000	200.000000	0.000000	0.824040	0.183120	-1.220704	28.610101	-163.499994	-6.103500				-505.000000	200.000000	0.000000	-0.724440	-0.357340	11.011560	1253.234302	-99.184116	-2115.068712
593				900.000000	200.000000	0.000000	0.683810	1.745300	0.173800	-221.447195	-778.084482	53.927224				300.000000	200.000000	0.000000	0.274680	-0.244160	-1.602174	209.807405	43.599998	73.241999				-505.000000	200.000000	0.000000	-0.543330	0.000000	10.225020	1622.242028	-639.676684	-1762.279494
594				900.000000	200.000000	0.000000	1.008900	1.857900	-0.304150	-140.915409	-654.246007	29.598548				300.000000	200.000000	0.000000	0.488320	0.030520	-1.983644	28.610101	0.000000	73.241999				-505.000000	200.000000	0.000000	0.181110	-2.144040	14.157719	1145.372779	-1350.094715	-2058.092636
595				900.000000	200.000000	0.000000	0.650180	1.441280	1.781450	-216.219092	-793.392623	111.511169				300.000000	200.000000	0.000000	0.244160	0.549360	-1.754762	66.756902	-185.299994	12.207000				-505.000000	200.000000	0.000000	-1.448880	3.037390	9.438480	416.179550	-1379.555474	-2699.230145
596				900.000000	200.000000	0.000000	0.818330	1.452540	1.564200	-300.411611	-916.632306	147.492338				300.000000	200.000000	0.000000	-0.122080	0.366240	-3.204348	0.000000	119.899996	115.966498				-505.000000	200.000000	0.000000	-1.267770	1.250690	8.651940	-39.444595	-726.917976	-2524.707916
597				900.000000	200.000000	0.000000	0.784700	1.553880	1.260050	-308.615120	-808.579195	123.524824				300.000000	200.000000	0.000000	0.427280	0.488320	-1.068116	28.610101	174.399994	48.827999				-505.000000	200.000000	0.000000	0.000000	0.000000	8.651940	1158.852174	-405.920713	-1997.299355
598				900.000000	200.000000	0.000000	0.627760	1.508840	0.782100	-278.800781	-740.880272	111.597226				300.000000	200.000000	0.000000	0.457800	-0.152600	-0.839234	76.293602	-21.799999	128.173498				-505.000000	200.000000	0.000000	0.543330	-0.893350	6.292320	641.342789	-2159.968425	-2115.678807
599				900.000000	200.000000	0.000000	0.605340	1.497580	0.695200	-251.210785	-785.469929	114.019642				300.000000	200.000000	0.000000	0.183120	0.335720	-1.525880	209.807405	-119.899996	115.966498				-505.000000	200.000000	0.000000	0.905550	-0.536010	14.944259	895.289591	196.163085	-1762.904077
600				900.000000	200.000000	0.000000	0.571710	1.430020	1.346950	-402.077311	-870.812662	154.955874				300.000000	200.000000	0.000000	0.122080	0.793520	-2.288820	190.734005	-228.899992	30.517499				-505.000000	200.000000	0.000000	-0.181110	1.965370	16.517339	699.325935	525.564040	-1290.490546
601				900.000000	200.000000	0.000000	0.952850	1.779080	-0.391050	-321.154574	-727.846600	46.450934				300.000000	200.000000	0.000000	0.732480	0.396760	-1.449586	-57.220201	-65.399998	67.138499				-505.000000	200.000000	0.000000	-0.724440	1.250690	14.944259	887.586805	-500.626270	-1526.101705
602				900.000000	200.000000	0.000000	0.908010	1.790340	-0.217250	-199.894924	-660.304113	17.591939				300.000000	200.000000	0.000000	0.091560	0.213640	-0.457764	95.367002	217.999992	-85.448998				-505.000000	200.000000	0.000000	1.086660	0.714680	11.798100	1433.981157	983.609869	-1761.731661
603				900.000000	200.000000	0.000000	0.751070	1.689000	0.130350	-239.892764	-735.220111	92.359745				300.000000	200.000000	0.000000	0.061040	0.427280	-3.280642	-38.146801	250.699991	42.724499				-505.000000	200.000000	0.000000	0.362220	2.144040	7.865400	2215.053126	-1355.082269	-1349.108553
604				900.000000	200.000000	0.000000	0.818330	1.542620	0.869000	-180.826967	-677.885183	75.286310				300.000000	200.000000	0.000000	0.640920	0.518840	-3.204348	200.270705	65.399998	73.241999				-505.000000	200.000000	0.000000	-1.811100	0.178670	2.359620	2674.768135	-422.929654	-1292.055725
605				900.000000	200.000000	0.000000	0.818330	1.767820	-0.130350	-285.163404	-682.021757	70.676426				300.000000	200.000000	0.000000	0.701960	-0.122080	-2.059938	95.367002	152.599995	42.724499				-505.000000	200.000000	0.000000	0.543330	2.501380	13.371180	1889.668226	-1106.126204	-2523.665899
606				900.000000	200.000000	0.000000	1.109790	1.857900	-0.477950	-229.547130	-592.381414	27.084366				300.000000	200.000000	0.000000	0.152600	-0.274680	-2.365114	38.146801	185.299994	30.517499				-505.000000	200.000000	0.000000	0.724440	-0.178670	18.876959	-125.117167	733.669948	-1703.806374
607				900.000000	200.000000	0.000000	0.560500	1.441280	1.564200	-216.444163	-754.035768	121.242717				300.000000	200.000000	0.000000	0.213640	0.305200	-2.441408	-19.073400	-10.900000	79.345499				-505.000000	200.000000	0.000000	0.362220	0.893350	0.786540	980.647547	772.755687	-1467.783655
608				900.000000	200.000000	0.000000	0.695020	1.531360	1.824900	-304.936779	-886.467002	111.548489				300.000000	200.000000	0.000000	-0.091560	0.885080	-3.509524	9.536700	119.899996	140.380497				-505.000000	200.000000	0.000000	-0.724440	1.786700	7.078860	571.943533	-1421.152057	-2524.242709
609				900.000000	200.000000	0.000000	0.728650	1.677740	1.086250	-283.591971	-836.505241	126.107742				300.000000	200.000000	0.000000	0.305200	0.793520	-1.754762	181.197305	-54.499998	24.414000				-505.000000	200.000000	0.000000	0.543330	-0.536010	18.876959	548.156201	1672.618964	-2056.595593
610				900.000000	200.000000	0.000000	0.829540	1.475060	0.217250	-252.633315	-789.192022	130.634048				300.000000	200.000000	0.000000	0.610400	0.000000	-1.296998	-19.073400	250.699991	61.034999				-505.000000	200.000000	0.000000	-1.992210	1.786700	18.090419	1383.536471	-294.329210	-2230.420794
611				900.000000	200.000000	0.000000	0.829540	1.520100	0.608300	-246.352910	-840.215398	70.434432				300.000000	200.000000	0.000000	0.671440	0.091560	-1.678468	9.536700	119.899996	97.655998				-505.000000	200.000000	0.000000	-1.448880	-1.786700	8.651940	2208.898977	477.171055	-2116.367220
612				900.000000	200.000000	0.000000	0.829540	1.475060	1.303500	-267.590081	-830.729994	123.405068				300.000000	200.000000	0.000000	0.152600	0.213640	-3.204348	228.880806	-141.699995	-6.103500				-505.000000	200.000000	0.000000	-0.362220	1.072020	15.730799	761.022405	-655.860634	-2054.997129
613				900.000000	200.000000	0.000000	0.795910	1.779080	-0.304150	-256.736062	-670.804928	39.384543				300.000000	200.000000	0.000000	-0.183120	0.335720	-2.365114	66.756902	-152.599995	103.759498				-505.000000	200.000000	0.000000	2.354430	-0.178670	11.011560	-473.194404	509.933515	-2467.610056
614				900.000000	200.000000	0.000000	0.975270	1.756560	-0.304150	-197.355483	-662.993063	36.768123				300.000000	200.000000	0.000000	0.610400	0.244160	-1.449586	-47.683501	152.599995	6.103500				-505.000000	200.000000	0.000000	0.362220	0.178670	11.011560	1285.668267	-430.077923	-2114.646972
615				900.000000	200.000000	0.000000	0.818330	1.610180	0.086900	-202.978283	-697.421710	46.433219				300.000000	200.000000	0.000000	0.488320	0.091560	0.228882	9.536700	-65.399998	6.103500				-505.000000	200.000000	0.000000	0.724440	0.357340	0.786540	716.581578	-707.432325	-2055.762293
616				900.000000	200.000000	0.000000	0.829540	1.767820	0.086900	-256.794621	-713.081247	70.664812				300.000000	200.000000	0.000000	0.213640	-0.183120	-3.356936	28.610101	76.299997	103.759498				-505.000000	200.000000	0.000000	2.897760	-1.072020	16.517339	2252.773495	-986.438447	-1352.363437
617				900.000000	200.000000	0.000000	0.818330	1.700260	0.391050	-259.261643	-733.166359	29.649373				300.000000	200.000000	0.000000	0.213640	0.213640	-1.831056	28.610101	-196.199993	42.724499				-505.000000	200.000000	0.000000	-1.086660	-1.072020	3.146160	977.727780	725.618124	-1234.556486
618				900.000000	200.000000	0.000000	0.874380	1.824120	0.086900	-186.127174	-649.070149	17.658195				300.000000	200.000000	0.000000	0.000000	0.396760	-1.983644	38.146801	141.699995	12.207000				-505.000000	200.000000	0.000000	-0.181110	-1.250690	17.303879	2126.209095	-5.462416	-1587.263080
619				900.000000	200.000000	0.000000	0.504450	1.576400	1.433850	-239.158676	-711.078644	104.558826				300.000000	200.000000	0.000000	0.488320	0.122080	-0.457764	-28.610101	65.399998	24.414000				-505.000000	200.000000	0.000000	-1.811100	0.714680	13.371180	2244.819017	627.180435	-1409.035249
620				900.000000	200.000000	0.000000	0.706230	1.430020	1.651100	-281.146305	-841.173266	99.394328				300.000000	200.000000	0.000000	-0.122080	0.488320	-3.051760	152.587204	-152.599995	42.724499				-505.000000	200.000000	0.000000	0.362220	-1.072020	6.292320	1788.691486	-425.599364	-647.231410
621				900.000000	200.000000	0.000000	0.571710	1.610180	0.434500	-315.193016	-788.908565	128.617161				300.000000	200.000000	0.000000	-0.122080	0.671440	-2.899172	267.027607	0.000000	-24.414000				-505.000000	200.000000	0.000000	-0.543330	0.893350	11.798100	1792.240485	-508.599529	-1996.408099
622				900.000000	200.000000	0.000000	0.784700	1.565140	0.912450	-260.265184	-803.189957	84.980735				300.000000	200.000000	0.000000	0.549360	0.640920	-0.686646	66.756902	21.799999	18.310500				-505.000000	200.000000	0.000000	0.724440	2.680050	7.078860	626.000141	-448.263722	-1231.140660
623				900.000000	200.000000	0.000000	0.751070	1.520100	1.086250	-213.693512	-796.900737	113.889609				300.000000	200.000000	0.000000	0.671440	-0.213640	-1.831056	200.270705	250.699991	48.827999				-505.000000	200.000000	0.000000	1.086660	-0.357340	10.225020	1137.355377	-738.307373	-2643.910488
624				900.000000	200.000000	0.000000	0.638970	1.272380	1.433850	-368.273596	-848.333397	116.185025				300.000000	200.000000	0.000000	0.793520	0.427280	-3.433230	200.270705	-87.199997	48.827999				-505.000000	200.000000	0.000000	1.629990	0.893350	13.371180	518.390310	-906.739983	-1937.837866
625				900.000000	200.000000	0.000000	0.964060	1.914200	-0.086900	-271.049401	-748.854967	85.119543				300.000000	200.000000	0.000000	0.000000	0.976640	-2.059938	104.903703	-32.699999	103.759498				-505.000000	200.000000	0.000000	-0.543330	2.144040	14.944259	1752.355427	151.264801	-2053.965293
626				900.000000	200.000000	0.000000	0.829540	1.722780	0.000000	-198.431444	-677.538641	48.935984				300.000000	200.000000	0.000000	0.061040	0.854560	-2.136232	28.610101	-21.799999	152.587497				-505.000000	200.000000	0.000000	0.181110	0.357340	13.371180	485.956345	108.921792	-1996.974728
627				900.000000	200.000000	0.000000	0.717440	1.824120	0.173800	-157.893434	-718.677726	78.062287				300.000000	200.000000	0.000000	0.335720	0.549360	-2.365114	19.073400	207.099993	6.103500				-505.000000	200.000000	0.000000	1.267770	-1.429360	13.371180	1536.003148	-487.112030	-1000.107562
628				900.000000	200.000000	0.000000	0.941640	1.767820	0.304150	-204.302658	-707.767628	77.777657				300.000000	200.000000	0.000000	0.457800	0.030520	-0.686646	95.367002	207.099993	73.241999				-505.000000	200.000000	0.000000	-0.543330	1.608030	6.292320	1603.413305	-1033.654574	-1290.800684
629				900.000000	200.000000	0.000000	0.851960	1.745300	-0.477950	-206.040287	-703.347253	58.572341				300.000000	200.000000	0.000000	-0.061040	0.213640	-0.228882	76.293602	10.900000	54.931499				-505.000000	200.000000	0.000000	1.448880	-2.144040	3.932700	912.922773	438.876173	-2175.682255
630				900.000000	200.000000	0.000000	0.795910	1.902940	-0.391050	-199.458643	-584.602622	27.451433				300.000000	200.000000	0.000000	0.427280	0.732480	-1.907350	133.513803	87.199997	73.241999				-505.000000	200.000000	0.000000	-1.811100	1.250690	14.944259	1929.930823	1421.107626	-1878.479364
631				900.000000	200.000000	0.000000	0.582920	1.418760	0.999350	-278.264675	-805.093413	104.330926				300.000000	200.000000	0.000000	0.244160	-0.396760	-0.686646	0.000000	65.399998	24.414000	-458.136711	294.923173	0.000000	-505.000000	200.000000	0.000000	0.181110	1.429360	20.450039	1941.182607	-958.356104	-1526.004591
632				900.000000	200.000000	0.000000	0.717440	1.542620	1.173150	-264.943002	-876.652190	125.993694				300.000000	200.000000	0.000000	0.427280	0.457800	-1.525880	76.293602	76.299997	36.620999				-505.000000	200.000000	0.000000	1.448880	-0.178670	13.371180	1843.314403	-1293.491039	-2350.049415
633				900.000000	200.000000	0.000000	0.728650	1.643960	-0.391050	-338.780407	-804.735533	99.570066				300.000000	200.000000	0.000000	-0.244160	0.122080	-1.678468	57.220201	119.899996	42.724499				-505.000000	200.000000	0.000000	0.724440	1.608030	19.663499	1488.666997	-460.206545	-1173.413908
634				900.000000	200.000000	0.000000	0.762280	1.745300	0.738650	-200.759359	-786.907157	102.039131				300.000000	200.000000	0.000000	0.030520	0.610400	-1.754762	66.756902	-54.499998	103.759498				-505.000000	200.000000	0.000000	0.181110	-0.178670	12.584640	1264.171470	507.378241	-2173.715697
635				900.000000	200.000000	0.000000	0.683810	1.486320	1.694550	-266.721266	-784.564750	130.795496				300.000000	200.000000	0.000000	0.518840	0.579880	-1.449586	95.367002	294.299990	42.724499				-505.000000	200.000000	0.000000	0.181110	-0.178670	7.078860	1611.179014	-1078.236862	-2056.227500
636				900.000000	200.000000	0.000000	0.863170	1.576400	1.086250	-364.155226	-933.232234	111.416173				300.000000	200.000000	0.000000	0.213640	-0.335720	-1.449586	-38.146801	21.799999	0.000000				-505.000000	200.000000	0.000000	-2.173320	-0.178670	18.876959	2075.386869	643.873381	-1351.109961
637				900.000000	200.000000	0.000000	0.964060	1.745300	-0.651750	-250.446176	-758.461596	77.733486				300.000000	200.000000	0.000000	0.213640	0.030520	-2.441408	-76.293602	-65.399998	24.414000				-505.000000	200.000000	0.000000	1.448880	-1.429360	14.944259	1304.496990	-234.423833	-1998.771728
638				900.000000	200.000000	0.000000	0.773490	1.767820	-0.347600	-192.916280	-649.577384	27.348998				300.000000	200.000000	0.000000	-0.274680	0.335720	-2.212526	66.756902	-76.299997	24.414000				-505.000000	200.000000	0.000000	-0.362220	1.072020	8.651940	1686.984112	543.987269	-1526.300241
639				900.000000	200.000000	0.000000	0.773490	1.666480	0.130350	-232.779077	-741.209337	82.676934				300.000000	200.000000	0.000000	0.366240	0.671440	-2.288820	95.367002	283.399990	-24.414000				-505.000000	200.000000	0.000000	2.716650	-0.357340	15.730799	1021.979838	881.247048	-2056.599901
640				900.000000	200.000000	0.000000	0.840750	1.655220	0.304150	-277.288539	-739.074767	58.500180				300.000000	200.000000	0.000000	0.610400	0.122080	-1.144410	-76.293602	403.299986	-18.310500				-505.000000	200.000000	0.000000	-1.629990	-0.357340	15.730799	3222.483874	-446.577869	-1703.787578
641				900.000000	200.000000	0.000000	0.706230	1.824120	-0.608300	-255.196415	-697.224866	78.073901				300.000000	200.000000	0.000000	0.701960	0.183120	-1.144410	133.513803	152.599995	54.931499				-505.000000	200.000000	0.000000	1.629990	0.893350	6.292320	981.088009	-900.022145	-2466.534754
642				900.000000	200.000000	0.000000	0.964060	2.116880	0.000000	-154.058694	-678.012205	13.018233				300.000000	200.000000	0.000000	0.335720	0.549360	-3.738406	171.660604	-305.199989	24.414000				-505.000000	200.000000	0.000000	0.000000	0.893350	16.517339	2603.330037	-1208.805021	-1878.963368
643				900.000000	200.000000	0.000000	0.627760	1.430020	1.216600	-217.267963	-857.801666	94.656303				300.000000	200.000000	0.000000	0.000000	0.061040	-2.822878	76.293602	-174.399994	-12.207000				-505.000000	200.000000	0.000000	-0.905550	1.429360	11.798100	2287.938457	43.598431	-1878.382251
644				900.000000	200.000000	0.000000	0.672600	1.418760	1.129700	-322.355464	-834.237511	87.370397				300.000000	200.000000	0.000000	0.732480	0.305200	-3.051760	19.073400	-98.099997	24.414000				-505.000000	200.000000	0.000000	0.543330	-0.893350	11.011560	1220.800337	-175.896874	-1352.005525
645				900.000000	200.000000	0.000000	0.986480	1.542620	1.173150	-337.312547	-842.137528	79.931427				300.000000	200.000000	0.000000	0.244160	-0.183120	-0.610352	143.050504	21.799999	-12.207000				-505.000000	200.000000	0.000000	-1.086660	1.608030	7.078860	1140.212221	-868.954096	-1878.198204
646				900.000000	200.000000	0.000000	0.638970	1.452540	0.521400	-257.266119	-817.088998	94.665633				300.000000	200.000000	0.000000	0.244160	0.427280	-3.433230	47.683501	76.299997	97.655998				-505.000000	200.000000	0.000000	0.000000	-0.178670	11.798100	1495.740551	-939.186448	-1351.283827
647				900.000000	200.000000	0.000000	0.661390	1.430020	0.651750	-201.771027	-737.077960	147.633985				300.000000	200.000000	0.000000	0.610400	0.488320	-1.296998	47.683501	-10.900000	-36.620999				-505.000000	200.000000	0.000000	-1.267770	0.357340	6.292320	-1020.217988	-2050.378770	-1115.697337
648				900.000000	200.000000	0.000000	0.661390	1.430020	1.173150	-281.641461	-940.201660	142.814665				300.000000	200.000000	0.000000	0.793520	0.213640	-1.449586	104.903703	-32.699999	97.655998				-505.000000	200.000000	0.000000	0.181110	0.893350	14.944259	1676.676175	-290.281082	-1820.233758
649				900.000000	200.000000	0.000000	0.941640	1.767820	-0.477950	-309.646699	-681.710425	87.416297				300.000000	200.000000	0.000000	0.549360	-0.122080	-0.991822	28.610101	-141.699995	24.414000				-505.000000	200.000000	0.000000	-0.181110	0.000000	2.359620	2084.876804	-388.990336	-2173.517162
650				900.000000	200.000000	0.000000	0.807120	1.880420	-0.260700	-240.456276	-716.900694	32.238196				300.000000	200.000000	0.000000	0.579880	0.701960	-2.822878	133.513803	-185.299994	61.034999				-505.000000	200.000000	0.000000	0.362220	1.072020	13.371180	2729.705668	-432.317202	-1937.566886
651				900.000000	200.000000	0.000000	0.885590	1.643960	0.477950	-261.490048	-715.753063	51.214274				300.000000	200.000000	0.000000	0.152600	0.701960	-2.822878	133.513803	-294.299990	42.724499				-505.000000	200.000000	0.000000	-2.354430	0.714680	7.078860	2823.395641	-792.241338	-2348.897361
652				900.000000	200.000000	0.000000	0.930430	1.734040	0.608300	-241.563391	-667.061100	72.938535				300.000000	200.000000	0.000000	0.488320	0.427280	-1.373292	123.977103	326.999989	54.931499				-505.000000	200.000000	0.000000	0.543330	2.501380	9.438480	267.929583	90.735994	-2347.433603
653				900.000000	200.000000	0.000000	0.795910	1.700260	0.347600	-243.224536	-767.664484	36.901581				300.000000	200.000000	0.000000	0.579880	0.030520	-2.288820	38.146801	250.699991	73.241999				-505.000000	200.000000	0.000000	0.905550	0.000000	13.371180	811.781708	-2586.314216	-1703.651305
654				900.000000	200.000000	0.000000	0.919220	1.959240	-0.564850	-189.279205	-609.782774	53.882303				300.000000	200.000000	0.000000	0.396760	0.244160	-2.288820	104.903703	141.699995	61.034999				-505.000000	200.000000	0.000000	0.905550	1.429360	13.371180	898.272281	-730.334113	-2289.735829
655				900.000000	200.000000	0.000000	0.627760	1.407500	1.129700	-226.326426	-832.390999	113.912640				300.000000	200.000000	0.000000	0.244160	0.671440	-1.983644	152.587204	10.900000	0.000000				-505.000000	200.000000	0.000000	0.362220	0.714680	8.651940	391.385447	-1886.108724	-1996.650101
656				900.000000	200.000000	0.000000	0.582920	1.441280	1.086250	-373.739998	-871.031839	101.942210				300.000000	200.000000	0.000000	0.335720	0.457800	-2.899172	104.903703	98.099997	85.448998				-505.000000	200.000000	0.000000	-0.905550	0.000000	14.944259	1854.251571	305.752740	-1351.041825
657				900.000000	200.000000	0.000000	0.762280	1.812860	1.086250	-274.007199	-766.966545	104.511622				300.000000	200.000000	0.000000	0.579880	0.457800	-1.144410	85.830302	98.099997	30.517499				-505.000000	200.000000	0.000000	-0.181110	-0.714680	18.090419	2621.969990	-669.058879	-1704.242604
658				900.000000	200.000000	0.000000	0.728650	1.734040	0.347600	-245.854006	-769.960687	111.702140				300.000000	200.000000	0.000000	0.427280	0.732480	0.076294	-28.610101	76.299997	24.414000				-505.000000	200.000000	0.000000	1.267770	0.357340	15.730799	1065.225124	-887.061331	-2055.805759
659				900.000000	200.000000	0.000000	0.706230	1.587660	1.129700	-283.235921	-845.754334	126.047195				300.000000	200.000000	0.000000	0.244160	0.946120	-1.831056	247.954206	32.699999	30.517499				-505.000000	200.000000	0.000000	-1.448880	1.786700	11.011560	3120.210190	1270.351820	-761.861794
660				900.000000	200.000000	0.000000	0.851960	1.463800	1.303500	-276.094828	-841.785190	137.829329				300.000000	200.000000	0.000000	0.274680	0.305200	-2.059938	38.146801	32.699999	73.241999				-505.000000	200.000000	0.000000	0.000000	-1.250690	7.078860	1314.679080	125.852169	-1587.277569
661				900.000000	200.000000	0.000000	0.930430	1.902940	-0.173800	-215.315693	-711.927477	39.360370				300.000000	200.000000	0.000000	0.213640	0.366240	-1.144410	76.293602	174.399994	97.655998				-505.000000	200.000000	0.000000	1.448880	0.893350	11.011560	402.385539	-1291.251760	-2172.799772
662				900.000000	200.000000	0.000000	0.874380	1.902940	-0.477950	-207.589732	-648.544839	63.515039				300.000000	200.000000	0.000000	0.732480	0.396760	-0.762940	95.367002	-32.699999	6.103500				-505.000000	200.000000	0.000000	-0.543330	1.608030	9.438480	1719.481000	-1169.210287	-1584.521177
663				900.000000	200.000000	0.000000	0.829540	1.756560	0.130350	-200.925871	-743.517476	73.064000				300.000000	200.000000	0.000000	-0.061040	0.610400	-2.975466	181.197305	54.499998	115.966498				-505.000000	200.000000	0.000000	-0.905550	0.536010	15.730799	265.324433	39.866299	-1291.789053
664				900.000000	200.000000	0.000000	0.672600	1.610180	-0.043450	-275.482870	-660.903503	61.042156				300.000000	200.000000	0.000000	-0.030520	0.793520	-2.899172	133.513803	0.000000	97.655998				-505.000000	200.000000	0.000000	0.905550	-0.357340	14.157719	1948.382006	859.759548	-1116.549434
665				900.000000	200.000000	0.000000	0.739860	1.700260	-0.347600	-304.252717	-714.050110	49.007949				300.000000	200.000000	0.000000	-0.122080	0.610400	-1.449586	9.536700	207.099993	-30.517499				-505.000000	200.000000	0.000000	-1.267770	-0.357340	12.584640	1021.728145	329.909950	-1645.072457
666				900.000000	200.000000	0.000000	0.795910	1.824120	-0.521400	-178.716312	-721.262585	56.294051				300.000000	200.000000	0.000000	0.610400	-0.061040	-2.593996	38.146801	119.899996	85.448998	-484.603115	264.115013	0.000000	-505.000000	200.000000	0.000000	0.000000	2.501380	20.450039	1311.154525	-417.117109	-1524.972756
667				900.000000	200.000000	0.000000	0.538080	1.384980	0.869000	-251.647066	-823.389556	106.755625				300.000000	200.000000	0.000000	0.610400	0.640920	-2.899172	66.756902	-130.799995	24.414000				-505.000000	200.000000	0.000000	-1.629990	1.429360	6.292320	2171.681993	-305.050744	-1702.091999
668				900.000000	200.000000	0.000000	0.627760	1.621440	1.173150	-305.923027	-832.431408	111.701944				300.000000	200.000000	0.000000	-0.122080	0.335720	-3.662112	-19.073400	43.599998	152.587497	-500.754911	306.686918	0.000000	-505.000000	200.000000	0.000000	-0.905550	-0.536010	23.596199	2517.405773	-100.167973	-1469.038696
669				900.000000	200.000000	0.000000	0.874380	1.711520	0.477950	-355.200653	-760.885165	72.975659				300.000000	200.000000	0.000000	0.030520	0.763000	-4.272464	-38.146801	21.799999	-30.517499				-505.000000	200.000000	0.000000	-0.905550	-1.072020	12.584640	283.586847	-1415.418076	-2174.476554
670				900.000000	200.000000	0.000000	0.773490	1.508840	0.999350	-318.781013	-752.149446	104.217270				300.000000	200.000000	0.000000	0.274680	0.183120	-1.296998	19.073400	141.699995	-18.310500				-505.000000	200.000000	0.000000	0.362220	0.893350	10.225020	2139.562644	-1622.461562	-1467.783655
671				900.000000	200.000000	0.000000	0.706230	1.384980	1.390400	-267.189017	-795.337086	125.858702				300.000000	200.000000	0.000000	0.763000	0.335720	-1.525880	-152.587204	-21.799999	122.069998				-505.000000	200.000000	0.000000	0.905550	0.178670	7.865400	937.968569	-459.969114	-1409.761254
672				900.000000	200.000000	0.000000	0.638970	1.362460	1.738000	-291.879458	-843.550286	123.497780				300.000000	200.000000	0.000000	0.457800	0.518840	-1.525880	123.977103	196.199993	85.448998				-505.000000	200.000000	0.000000	0.905550	2.144040	9.438480	1057.018953	-1256.882010	-1877.848907
673				900.000000	200.000000	0.000000	0.751070	2.015540	-0.130350	-254.859643	-765.373480	46.879886				300.000000	200.000000	0.000000	0.793520	0.091560	-2.593996	104.903703	-141.699995	42.724499				-505.000000	200.000000	0.000000	0.181110	-0.357340	7.078860	1600.367692	-945.666855	-1586.444268
674				900.000000	200.000000	0.000000	0.717440	1.666480	0.521400	-240.415010	-693.671144	41.770780				300.000000	200.000000	0.000000	0.610400	0.183120	-1.983644	114.440403	-87.199997	0.000000				-505.000000	200.000000	0.000000	1.629990	0.893350	11.011560	1213.097552	-1037.070711	-1761.605570
675				900.000000	200.000000	0.000000	0.728650	1.542620	0.043450	-266.113372	-713.952159	53.692277				300.000000	200.000000	0.000000	0.305200	0.244160	-2.822878	0.000000	-130.799995	85.448998				-505.000000	200.000000	0.000000	-0.724440	-0.357340	13.371180	1137.607070	-764.273431	-2232.556910
676				900.000000	200.000000	0.000000	0.795910	1.632700	1.129700	-233.134811	-758.259897	65.754671				300.000000	200.000000	0.000000	0.213640	-0.122080	-2.288820	133.513803	-65.399998	79.345499				-505.000000	200.000000	0.000000	0.181110	1.965370	10.225020	930.454553	-20.662509	-1701.728214
677				900.000000	200.000000	0.000000	0.795910	1.925460	0.347600	-278.176633	-696.740905	63.617278				300.000000	200.000000	0.000000	0.488320	0.579880	-1.983644	66.756902	-32.699999	48.827999				-505.000000	200.000000	0.000000	1.448880	-0.893350	3.932700	2725.842053	-621.683885	-940.869278
678				900.000000	200.000000	0.000000	0.695020	1.756560	0.347600	-196.680270	-646.992525	51.516422				300.000000	200.000000	0.000000	1.190280	-0.122080	-1.373292	-38.146801	217.999992	54.931499				-505.000000	200.000000	0.000000	0.543330	0.178670	11.011560	938.220262	-971.316918	-1527.220474
679				900.000000	200.000000	0.000000	0.616550	1.362460	1.390400	-248.013739	-791.644063	133.159648				300.000000	200.000000	0.000000	0.885080	0.091560	-1.068116	38.146801	-130.799995	103.759498				-505.000000	200.000000	0.000000	-1.629990	-0.178670	17.303879	1148.733008	-182.930707	-1762.362119
680				900.000000	200.000000	0.000000	0.549290	1.587660	1.520750	-355.200337	-900.446861	121.390464				300.000000	200.000000	0.000000	0.701960	0.396760	-1.831056	247.954206	21.799999	24.414000				-505.000000	200.000000	0.000000	2.897760	-0.536010	11.011560	2516.399001	-981.213462	-1763.063454
681				900.000000	200.000000	0.000000	0.683810	1.711520	0.391050	-274.880077	-793.484434	99.679351				300.000000	200.000000	0.000000	0.305200	0.579880	-1.525880	181.197305	-163.499994	18.310500				-505.000000	200.000000	0.000000	-1.629990	-0.536010	13.371180	547.715739	-576.908597	-1821.445333
682				900.000000	200.000000	0.000000	0.751070	1.587660	0.217250	-227.893796	-750.498838	104.313800				300.000000	200.000000	0.000000	0.732480	0.305200	-0.762940	66.756902	32.699999	24.414000				-505.000000	200.000000	0.000000	0.905550	0.000000	14.157719	1622.556644	992.329555	-1644.907207
683				900.000000	200.000000	0.000000	0.560500	1.272380	2.172500	-299.159341	-769.799397	113.856660				300.000000	200.000000	0.000000	0.824040	0.183120	0.152588	57.220201	87.199997	-42.724499				-505.000000	200.000000	0.000000	-1.086660	-0.536010	12.584640	1474.180831	-211.329045	-1469.024207
684				900.000000	200.000000	0.000000	0.784700	1.384980	0.869000	-267.729187	-863.941188	176.380270				300.000000	200.000000	0.000000	0.549360	0.640920	-2.288820	28.610101	0.000000	12.207000				-505.000000	200.000000	0.000000	-2.354430	0.178670	-1.573080	821.397488	-651.460640	-1703.220949
685				900.000000	200.000000	0.000000	0.896800	2.038060	-0.869000	-266.759102	-664.302328	75.665774				300.000000	200.000000	0.000000	-0.061040	0.640920	-2.746584	352.857909	43.599998	79.345499				-505.000000	200.000000	0.000000	3.259980	1.072020	10.225020	1687.109958	-1002.384966	-1937.798707
686				900.000000	200.000000	0.000000	1.031320	1.914200	-0.130350	-182.642750	-630.001046	41.675980				300.000000	200.000000	0.000000	1.007160	0.061040	-0.305176	28.610101	-98.099997	42.724499				-505.000000	200.000000	0.000000	0.000000	1.072020	5.505780	412.756398	922.765066	-3053.675783
687				900.000000	200.000000	0.000000	0.706230	1.576400	0.825550	-255.870995	-728.954166	77.843521				300.000000	200.000000	0.000000	0.366240	0.213640	-2.517702	47.683501	305.199989	36.620999				-505.000000	200.000000	0.000000	0.181110	0.893350	14.944259	2024.124181	1035.418991	-1937.721956
688				900.000000	200.000000	0.000000	0.739860	1.542620	0.695200	-249.356038	-684.624094	56.090324				300.000000	200.000000	0.000000	-0.122080	0.946120	-3.204348	143.050504	-21.799999	85.448998				-505.000000	200.000000	0.000000	1.267770	1.429360	18.876959	1941.056760	-359.767007	-1996.044313
689				900.000000	200.000000	0.000000	0.762280	1.767820	-0.304150	-237.097098	-785.937353	49.047553				300.000000	200.000000	0.000000	-0.183120	0.976640	-2.517702	162.123904	-54.499998	18.310500				-505.000000	200.000000	0.000000	1.629990	2.322710	6.292320	2573.186607	-1960.582203	-1701.505009
690				900.000000	200.000000	0.000000	0.908010	1.677740	0.217250	-200.061120	-660.708198	63.270762				300.000000	200.000000	0.000000	0.091560	0.457800	-1.296998	-28.610101	119.899996	-12.207000				-505.000000	200.000000	0.000000	-0.724440	0.178670	12.584640	2791.402138	-763.527005	-2055.815940
691				900.000000	200.000000	0.000000	0.571710	1.542620	1.303500	-268.828490	-815.046585	126.144670				300.000000	200.000000	0.000000	0.030520	0.091560	-0.991822	-66.756902	196.199993	42.724499				-505.000000	200.000000	0.000000	0.362220	-1.072020	6.292320	1672.875484	-1486.159423	-2057.089778
692				900.000000	200.000000	0.000000	0.672600	1.587660	1.086250	-251.116693	-808.867252	140.539996				300.000000	200.000000	0.000000	0.518840	0.488320	-2.059938	-95.367002	174.399994	79.345499				-505.000000	200.000000	0.000000	0.724440	0.536010	13.371180	2118.191693	-1249.655177	-2055.592735
693				900.000000	200.000000	0.000000	0.762280	1.621440	0.564850	-278.409515	-761.415673	109.152922				300.000000	200.000000	0.000000	-0.091560	0.793520	-2.670290	104.903703	-108.999996	109.862998	-530.119782	274.194631	0.000000	-505.000000	200.000000	0.000000	-0.724440	0.178670	22.023119	1633.997198	553.215951	-1762.095447
694				900.000000	200.000000	0.000000	0.773490	1.689000	0.000000	-260.130457	-736.022141	118.842779				300.000000	200.000000	0.000000	0.305200	0.732480	-3.585818	76.293602	-119.899996	42.724499				-505.000000	200.000000	0.000000	-0.543330	0.536010	14.157719	1075.910599	417.151243	-1526.794425
695				900.000000	200.000000	0.000000	0.784700	1.418760	0.869000	-270.358657	-706.896119	106.531542				300.000000	200.000000	0.000000	0.061040	0.152600	-0.457764	38.146801	43.599998	-42.724499	-527.939938	272.427985	0.000000	-505.000000	200.000000	0.000000	0.724440	1.250690	31.461599	2278.700215	721.727125	-2172.402701
696				900.000000	200.000000	0.000000	0.807120	1.508840	1.433850	-358.536173	-855.257814	133.098350				300.000000	200.000000	0.000000	0.366240	0.244160	-1.449586	-76.293602	98.099997	30.517499				-505.000000	200.000000	0.000000	1.086660	1.429360	11.011560	1129.715515	-1269.333829	-1584.821134
697				900.000000	200.000000	0.000000	0.941640	1.993020	-0.521400	-207.945782	-757.659566	65.938792				300.000000	200.000000	0.000000	0.549360	0.274680	-1.754762	171.660604	-108.999996	42.724499				-505.000000	200.000000	0.000000	2.897760	1.429360	14.944259	782.582125	-322.095557	-1996.174713
698				900.000000	200.000000	0.000000	0.908010	1.869160	-0.782100	-177.131650	-700.306562	53.810143				300.000000	200.000000	0.000000	0.183120	0.518840	-1.983644	123.977103	-196.199993	67.138499				-505.000000	200.000000	0.000000	-0.543330	-2.144040	7.865400	218.341378	-239.727383	-2058.034681
699				900.000000	200.000000	0.000000	0.650180	1.531360	-0.043450	-246.564436	-675.178157	44.124460				300.000000	200.000000	0.000000	0.518840	0.488320	-3.051760	9.536700	152.599995	30.517499				-505.000000	200.000000	0.000000	0.181110	0.357340	5.505780	485.327113	-281.323965	-1468.277840
700				900.000000	200.000000	0.000000	0.818330	1.621440	0.738650	-262.147337	-814.545146	51.263011				300.000000	200.000000	0.000000	0.732480	0.244160	-1.296998	76.293602	87.199997	79.345499	-471.101968	258.676307	0.000000	-505.000000	200.000000	0.000000	0.181110	-1.250690	20.450039	1199.932772	-693.216089	-1704.780255
701				900.000000	200.000000	0.000000	0.964060	1.835380	-0.086900	-270.274678	-794.448696	70.588280				300.000000	200.000000	0.000000	-0.305200	0.183120	-2.212526	143.050504	-10.900000	73.241999				-505.000000	200.000000	0.000000	0.905550	-1.072020	14.944259	1441.935635	-334.116944	-2115.877343
702				900.000000	200.000000	0.000000	0.908010	1.790340	-0.608300	-152.053689	-659.940437	44.098200				300.000000	200.000000	0.000000	0.244160	0.915600	-2.746584	152.587204	10.900000	42.724499				-505.000000	200.000000	0.000000	-1.811100	-1.608030	14.944259	1988.581680	-1362.862528	-1587.471796
703				900.000000	200.000000	0.000000	0.605340	1.373720	0.999350	-243.934650	-846.544428	101.856152				300.000000	200.000000	0.000000	0.396760	0.335720	0.381470	95.367002	250.699991	36.620999	-471.637858	280.424426	0.000000	-505.000000	200.000000	0.000000	0.000000	0.357340	20.450039	1644.682673	-682.257124	-1174.542858
704				900.000000	200.000000	0.000000	0.751070	1.576400	1.173150	-307.777775	-862.839164	145.267550				300.000000	200.000000	0.000000	0.671440	-0.305200	-0.610352	38.146801	32.699999	85.448998				-505.000000	200.000000	0.000000	0.362220	0.714680	11.011560	1318.102232	-1623.207989	-1585.441410
705				900.000000	200.000000	0.000000	0.930430	1.632700	0.695200	-289.872376	-763.395346	125.856811				300.000000	200.000000	0.000000	0.488320	0.457800	-2.059938	247.954206	-108.999996	103.759498				-505.000000	200.000000	0.000000	0.543330	0.357340	17.303879	-440.257054	878.691773	-1938.259607
706				900.000000	200.000000	0.000000	0.795910	1.587660	0.999350	-311.514675	-773.336582	94.628705				300.000000	200.000000	0.000000	0.427280	0.000000	-1.754762	76.293602	-32.699999	164.794497				-505.000000	200.000000	0.000000	-0.181110	0.536010	17.303879	381.266281	922.527635	-2231.752587
707				900.000000	200.000000	0.000000	0.717440	1.475060	1.346950	-227.339764	-826.154125	135.569504				300.000000	200.000000	0.000000	-0.030520	0.305200	-3.128054	104.903703	-87.199997	42.724499				-505.000000	200.000000	0.000000	1.629990	-0.178670	14.157719	1032.665313	-112.066365	-1703.878818
708				900.000000	200.000000	0.000000	0.661390	1.418760	0.825550	-338.752685	-939.878392	154.852493				300.000000	200.000000	0.000000	0.457800	0.885080	-1.144410	76.293602	283.399990	152.587497				-505.000000	200.000000	0.000000	-1.448880	0.536010	7.865400	496.327204	-1245.492614	-1702.954277
709				900.000000	200.000000	0.000000	0.896800	1.689000	-0.217250	-252.314468	-710.502185	75.341148				300.000000	200.000000	0.000000	0.579880	0.457800	-0.762940	133.513803	76.299997	6.103500				-505.000000	200.000000	0.000000	0.362220	1.429360	9.438480	2056.117684	-561.155077	-1819.739573
710				900.000000	200.000000	0.000000	0.807120	1.880420	-0.130350	-175.992750	-722.087889	63.563777				300.000000	200.000000	0.000000	0.793520	0.152600	-2.670290	247.954206	-76.299997	67.138499				-505.000000	200.000000	0.000000	-1.086660	2.322710	14.157719	1068.207814	980.308168	-1877.519973
711				900.000000	200.000000	0.000000	0.795910	1.632700	0.173800	-210.001942	-706.711211	77.802971				300.000000	200.000000	0.000000	0.396760	0.396760	-1.754762	133.513803	10.900000	42.724499				-505.000000	200.000000	0.000000	0.905550	-0.893350	6.292320	1567.870804	-325.906253	-1763.243193
712				900.000000	200.000000	0.000000	0.818330	1.486320	0.477950	-239.837952	-718.049266	101.740212				300.000000	200.000000	0.000000	0.122080	0.274680	-0.228882	85.830302	65.399998	91.552498				-505.000000	200.000000	0.000000	1.086660	2.501380	11.798100	2121.174383	-342.090204	-1760.036083
713				900.000000	200.000000	0.000000	0.840750	1.993020	-0.173800	-308.098924	-789.289973	39.537053				300.000000	200.000000	0.000000	0.457800	0.366240	-2.212526	66.756902	-87.199997	24.414000				-505.000000	200.000000	0.000000	-0.362220	3.216060	11.011560	1122.012729	-518.812068	-1876.730139
714				900.000000	200.000000	0.000000	0.941640	1.902940	0.434500	-198.603373	-687.624974	56.216377				300.000000	200.000000	0.000000	0.305200	0.946120	-2.593996	95.367002	-10.900000	12.207000				-505.000000	200.000000	0.000000	-0.724440	1.429360	13.371180	2172.248302	1754.556708	-1290.955753
715				900.000000	200.000000	0.000000	0.829540	1.407500	0.651750	-271.047415	-860.519686	118.522917				300.000000	200.000000	0.000000	-0.152600	0.274680	-2.822878	38.146801	21.799999	97.655998				-505.000000	200.000000	0.000000	1.267770	1.072020	15.730799	2266.630430	703.778757	-1761.407034
716				900.000000	200.000000	0.000000	0.582920	1.520100	1.303500	-313.981696	-810.442242	147.799054				300.000000	200.000000	0.000000	0.305200	0.305200	-0.457764	162.123904	305.199989	61.034999				-505.000000	200.000000	0.000000	0.543330	-0.536010	10.225020	663.280048	-1368.280513	-1645.386902
717				900.000000	200.000000	0.000000	0.795910	1.711520	0.869000	-302.528632	-859.336845	77.876274				300.000000	200.000000	0.000000	1.098720	-0.061040	-1.525880	-85.830302	54.499998	54.931499				-505.000000	200.000000	0.000000	0.724440	0.536010	5.505780	1885.930458	-2170.180964	-2349.313228
718				900.000000	200.000000	0.000000	0.784700	1.756560	0.869000	-276.550704	-803.149548	99.616716				300.000000	200.000000	0.000000	0.213640	0.305200	-2.365114	66.756902	163.499994	-30.517499				-505.000000	200.000000	0.000000	-0.724440	2.322710	12.584640	1299.713971	-763.527005	-2053.781246
719				900.000000	200.000000	0.000000	0.582920	1.565140	0.955900	-272.281760	-774.657185	97.238079				300.000000	200.000000	0.000000	-0.427280	0.976640	-2.746584	162.123904	-65.399998	12.207000				-505.000000	200.000000	0.000000	-0.724440	0.893350	11.011560	2487.073573	1093.945950	-1702.673117
720				900.000000	200.000000	0.000000	0.728650	1.587660	1.173150	-359.580981	-866.981878	104.337027				300.000000	200.000000	0.000000	0.427280	0.610400	-3.204348	-133.513803	217.999992	24.414000				-505.000000	200.000000	0.000000	-3.441090	3.037390	14.157719	764.005095	857.634705	-2111.629782
721				900.000000	200.000000	0.000000	0.762280	1.959240	-0.347600	-245.341558	-730.171275	20.309652				300.000000	200.000000	0.000000	0.000000	0.122080	-2.822878	0.000000	217.999992	12.207000				-505.000000	200.000000	0.000000	-2.897760	0.893350	18.090419	1676.927868	423.315654	-1291.290561
722				900.000000	200.000000	0.000000	0.807120	1.779080	-0.695200	-132.504753	-675.968849	44.192250				300.000000	200.000000	0.000000	0.305200	0.518840	-1.144410	104.903703	76.299997	-6.103500				-505.000000	200.000000	0.000000	-0.181110	0.536010	5.505780	496.138435	-1982.816129	-2055.520291
723				900.000000	200.000000	0.000000	0.739860	1.779080	0.521400	-215.675490	-735.122160	53.900572				300.000000	200.000000	0.000000	-0.274680	0.488320	-1.907350	123.977103	76.299997	30.517499				-505.000000	200.000000	0.000000	0.543330	0.536010	7.865400	1307.039218	-703.191197	-1644.369555
724				900.000000	200.000000	0.000000	0.908010	1.700260	0.434500	-327.565642	-757.163670	89.797967				300.000000	200.000000	0.000000	0.122080	0.732480	-3.585818	247.954206	-185.299994	67.138499				-505.000000	200.000000	0.000000	0.724440	1.072020	11.011560	1802.988883	741.134212	-1408.898976
725				900.000000	200.000000	0.000000	0.874380	1.745300	0.086900	-285.865707	-704.795819	53.729794				300.000000	200.000000	0.000000	0.366240	-0.061040	-1.220704	-57.220201	119.899996	-12.207000				-505.000000	200.000000	0.000000	1.992210	-0.357340	14.944259	1948.444930	-930.150766	-1351.612762
726				900.000000	200.000000	0.000000	0.795910	1.756560	0.130350	-136.597387	-645.879163	17.676659				300.000000	200.000000	0.000000	0.549360	0.335720	-3.585818	104.903703	141.699995	61.034999				-505.000000	200.000000	0.000000	1.448880	2.322710	18.090419	1879.234443	-369.979546	-1760.234618
727				900.000000	200.000000	0.000000	0.751070	1.283640	1.564200	-335.510625	-868.268810	135.356642				300.000000	200.000000	0.000000	0.335720	0.152600	-2.746584	28.610101	0.000000	-18.310500				-505.000000	200.000000	0.000000	0.362220	-0.893350	6.292320	1452.054802	900.100709	-2115.664319
728				900.000000	200.000000	0.000000	0.728650	1.418760	1.477300	-289.831109	-857.132798	116.228250				300.000000	200.000000	0.000000	0.457800	0.671440	-1.983644	181.197305	54.499998	158.690997				-505.000000	200.000000	0.000000	0.724440	0.714680	4.719240	1780.862854	1144.815645	-1467.982190
729				900.000000	200.000000	0.000000	0.773490	1.520100	0.695200	-310.591365	-827.856136	111.456722				300.000000	200.000000	0.000000	0.549360	0.122080	-2.822878	95.367002	108.999996	91.552498				-505.000000	200.000000	0.000000	1.629990	0.000000	14.944259	811.907554	-643.092821	-1644.965162
730				900.000000	200.000000	0.000000	0.840750	1.497580	0.869000	-267.112849	-795.325747	80.040516				300.000000	200.000000	0.000000	0.183120	0.396760	-0.839234	104.903703	76.299997	-6.103500				-505.000000	200.000000	0.000000	0.181110	1.429360	14.157719	1014.151206	1168.735425	-2172.189677
731				900.000000	200.000000	0.000000	0.717440	1.520100	1.303500	-185.324729	-836.245656	125.972750				300.000000	200.000000	0.000000	0.396760	0.488320	-3.204348	143.050504	-65.399998	54.931499				-505.000000	200.000000	0.000000	-0.543330	-1.786700	5.505780	-1034.200769	-370.058111	-1646.486875
732				900.000000	200.000000	0.000000	0.728650	1.317420	1.129700	-342.610767	-897.337289	142.640265				300.000000	200.000000	0.000000	0.091560	0.610400	-2.746584	200.270705	-174.399994	54.931499				-505.000000	200.000000	0.000000	0.181110	2.322710	8.651940	-206.208669	-814.589700	-1231.436309
733				900.000000	200.000000	0.000000	0.964060	1.745300	-0.738650	-238.474614	-692.523170	63.275525				300.000000	200.000000	0.000000	0.457800	0.152600	-0.991822	162.123904	-10.900000	91.552498				-505.000000	200.000000	0.000000	1.267770	1.429360	9.438480	2866.829697	-350.809890	-2407.253004
734				900.000000	200.000000	0.000000	0.896800	1.790340	0.043450	-159.419537	-731.008516	48.929133				300.000000	200.000000	0.000000	0.854560	-0.335720	-0.152588	219.344106	32.699999	73.241999				-505.000000	200.000000	0.000000	-1.811100	1.965370	11.011560	2204.493497	99.139685	-1055.383752
735				900.000000	200.000000	0.000000	0.863170	1.542620	0.608300	-233.363945	-735.214913	65.601215				300.000000	200.000000	0.000000	0.793520	0.427280	-2.746584	219.344106	54.499998	134.276998				-505.000000	200.000000	0.000000	-2.173320	1.429360	0.000000	2750.258617	131.507586	-1995.769026
736				900.000000	200.000000	0.000000	0.919220	1.734040	-0.130350	-238.308102	-807.759686	56.082528				300.000000	200.000000	0.000000	0.549360	0.579880	-2.899172	200.270705	-65.399998	54.931499				-505.000000	200.000000	0.000000	0.000000	1.786700	9.438480	2309.372331	-406.667139	-1819.371480
737				900.000000	200.000000	0.000000	0.930430	1.711520	-0.217250	-263.448685	-722.019008	7.856768				300.000000	200.000000	0.000000	-0.030520	0.763000	-2.899172	114.440403	-163.499994	-48.827999	-486.746673	249.464260	0.000000	-505.000000	200.000000	0.000000	-0.724440	-0.536010	20.450039	1011.546055	-373.281247	-1527.797284
738				900.000000	200.000000	0.000000	0.706230	1.869160	0.347600	-184.002341	-642.388183	34.741906				300.000000	200.000000	0.000000	0.640920	0.671440	-0.686646	19.073400	348.799988	85.448998				-505.000000	200.000000	0.000000	0.181110	0.536010	7.078860	2465.136313	380.033219	-1468.108282
739				900.000000	200.000000	0.000000	0.560500	1.351200	1.824900	-264.109405	-769.476129	123.568603				300.000000	200.000000	0.000000	0.122080	0.427280	-0.762940	104.903703	98.099997	12.207000				-505.000000	200.000000	0.000000	-0.905550	1.429360	6.292320	2634.946000	579.103445	-2230.846843
740				900.000000	200.000000	0.000000	0.773490	1.328680	1.477300	-329.725376	-777.923790	157.062243				300.000000	200.000000	0.000000	0.061040	0.701960	-2.365114	200.270705	-98.099997	128.173498				-505.000000	200.000000	0.000000	2.173320	0.357340	16.517339	833.656044	1311.087540	-1585.925414
741				900.000000	200.000000	0.000000	0.863170	1.486320	0.521400	-300.100891	-846.585434	89.645457				300.000000	200.000000	0.000000	0.305200	0.396760	-2.059938	38.146801	-130.799995	48.827999	-444.304535	255.122913	0.000000	-505.000000	200.000000	0.000000	-2.354430	0.893350	22.023119	1213.978477	-1336.703470	-1761.286816
742				900.000000	200.000000	0.000000	0.751070	1.497580	0.825550	-311.383696	-776.394407	99.410705				300.000000	200.000000	0.000000	0.488320	0.335720	-0.152588	104.903703	217.999992	61.034999				-505.000000	200.000000	0.000000	0.543330	0.000000	18.090419	2433.583273	-2171.164822	-1292.413637
743				900.000000	200.000000	0.000000	0.829540	1.384980	1.433850	-251.061881	-825.785250	101.634352				300.000000	200.000000	0.000000	0.366240	0.152600	-3.433230	276.564307	152.599995	122.069998				-505.000000	200.000000	0.000000	-0.724440	0.714680	15.730799	855.215764	-368.802689	-1467.866280
744				900.000000	200.000000	0.000000	0.706230	1.384980	0.347600	-332.597841	-915.950560	108.991082				300.000000	200.000000	0.000000	0.488320	0.671440	-3.967288	28.610101	-174.399994	-6.103500				-505.000000	200.000000	0.000000	0.905550	0.178670	9.438480	474.830408	-991.741996	-1585.993550
745				900.000000	200.000000	0.000000	0.896800	1.824120	-0.260700	-238.754180	-659.802077	58.599189				300.000000	200.000000	0.000000	0.488320	1.251320	-3.662112	76.293602	141.699995	73.241999				-505.000000	200.000000	0.000000	-0.181110	2.501380	11.011560	1310.399447	-1988.041114	-2171.143352
746				900.000000	200.000000	0.000000	0.941640	1.835380	0.086900	-241.950910	-661.971856	34.466606				300.000000	200.000000	0.000000	0.122080	0.549360	-0.228882	57.220201	141.699995	36.620999				-505.000000	200.000000	0.000000	-0.905550	1.429360	7.078860	1129.400899	48.076989	-1349.685363
747				900.000000	200.000000	0.000000	0.773490	1.666480	0.608300	-244.345511	-711.258010	46.532033				300.000000	200.000000	0.000000	0.610400	0.122080	-1.068116	85.830302	217.999992	-24.414000				-505.000000	200.000000	0.000000	0.543330	0.357340	3.932700	1295.913280	-1229.739095	-1703.283212
748				900.000000	200.000000	0.000000	0.807120	1.835380	-0.477950	-222.433443	-777.490291	51.473589				300.000000	200.000000	0.000000	0.244160	0.152600	-1.831056	104.903703	-98.099997	97.655998				-505.000000	200.000000	0.000000	0.905550	3.573400	9.438480	564.429517	-594.031974	-1289.051458
749				900.000000	200.000000	0.000000	0.874380	1.711520	-0.912450	-268.189443	-820.383732	48.879058				300.000000	200.000000	0.000000	-0.030520	0.732480	-3.051760	104.903703	21.799999	-12.207000				-505.000000	200.000000	0.000000	-2.173320	2.144040	10.225020	2099.425893	784.654079	-1818.858499
750				900.000000	200.000000	0.000000	0.762280	1.621440	0.782100	-241.999672	-721.089956	34.453459				300.000000	200.000000	0.000000	0.152600	-0.335720	-1.296998	-19.073400	-43.599998	97.655998				-505.000000	200.000000	0.000000	-2.173320	1.250690	14.157719	771.707880	-544.778127	-1760.962189
751				900.000000	200.000000	0.000000	0.863170	1.362460	1.520750	-320.248240	-781.657221	123.265509				300.000000	200.000000	0.000000	0.213640	0.457800	-1.983644	-19.073400	130.799995	-73.241999				-505.000000	200.000000	0.000000	0.905550	2.680050	10.225020	1900.227855	-64.498371	-1231.155148
752				900.000000	200.000000	0.000000	0.661390	1.452540	0.695200	-325.435076	-757.382249	121.148667				300.000000	200.000000	0.000000	0.213640	0.549360	-2.899172	-66.756902	108.999996	48.827999				-505.000000	200.000000	0.000000	-1.267770	0.536010	7.865400	1075.407214	466.958516	-1350.504174
753				900.000000	200.000000	0.000000	0.795910	1.576400	0.521400	-300.411927	-843.815668	113.895514				300.000000	200.000000	0.000000	0.305200	0.061040	-2.670290	247.954206	21.799999	85.448998				-505.000000	200.000000	0.000000	0.543330	-2.144040	10.225020	1608.322170	89.989567	-1235.704232
754				900.000000	200.000000	0.000000	0.695020	1.610180	1.042800	-242.193273	-779.354280	94.754171				300.000000	200.000000	0.000000	0.305200	0.152600	-3.509524	181.197305	-76.299997	67.138499				-505.000000	200.000000	0.000000	-1.267770	1.429360	11.798100	2751.202465	-464.763668	-2054.585569
755				900.000000	200.000000	0.000000	0.717440	1.373720	1.520750	-315.764023	-836.447698	121.017297				300.000000	200.000000	0.000000	0.610400	0.274680	-1.525880	-9.536700	0.000000	42.724499				-505.000000	200.000000	0.000000	0.000000	1.786700	15.730799	2078.243713	-412.638551	-938.210000
756				900.000000	200.000000	0.000000	0.650180	1.711520	1.129700	-306.279077	-873.842015	138.268753				300.000000	200.000000	0.000000	0.915600	0.061040	-2.746584	123.977103	-98.099997	67.138499				-505.000000	200.000000	0.000000	-0.543330	1.786700	17.303879	1383.473548	-778.964529	-1936.816211
757				900.000000	200.000000	0.000000	0.964060	1.891680	-0.043450	-191.521156	-708.367616	36.905398				300.000000	200.000000	0.000000	0.091560	0.488320	-2.670290	114.440403	10.900000	30.517499				-505.000000	200.000000	0.000000	-0.181110	1.072020	11.011560	1223.908874	0.508995	-1526.314729
758				900.000000	200.000000	0.000000	0.762280	1.869160	-0.651750	-209.160849	-643.766927	12.996897				300.000000	200.000000	0.000000	0.549360	0.152600	-0.305176	123.977103	-76.299997	-36.620999				-505.000000	200.000000	0.000000	1.629990	2.501380	8.651940	2584.186698	-1697.681468	-820.173971
759				900.000000	200.000000	0.000000	1.020110	1.553880	0.564850	-216.863152	-766.967143	77.497398				300.000000	200.000000	0.000000	0.915600	0.335720	-1.983644	190.734005	130.799995	24.414000				-505.000000	200.000000	0.000000	0.181110	-0.536010	4.719240	-263.688430	1442.832556	-1351.637432
760				900.000000	200.000000	0.000000	0.807120	1.643960	-0.260700	-286.378471	-732.098604	85.030810				300.000000	200.000000	0.000000	0.885080	-0.152600	-1.602174	219.344106	-54.499998	30.517499				-505.000000	200.000000	0.000000	1.811100	0.178670	0.786540	589.954254	-905.756125	-1644.810093
761				900.000000	200.000000	0.000000	0.997690	1.824120	0.130350	-238.349052	-745.375923	53.675347				300.000000	200.000000	0.000000	0.640920	0.366240	-2.365114	152.587204	-250.699991	-30.517499				-505.000000	200.000000	0.000000	-0.543330	0.536010	7.865400	1422.855220	1085.972691	-1526.794425
762				900.000000	200.000000	0.000000	0.863170	1.835380	0.173800	-161.450277	-633.491429	56.234842				300.000000	200.000000	0.000000	0.122080	0.213640	-2.136232	76.293602	-32.699999	-85.448998				-505.000000	200.000000	0.000000	0.724440	1.072020	14.157719	529.264555	207.868477	-2290.060456
763				900.000000	200.000000	0.000000	0.728650	1.531360	1.216600	-305.566977	-912.616016	111.513648				300.000000	200.000000	0.000000	0.427280	0.305200	-1.831056	104.903703	261.599991	-6.103500				-505.000000	200.000000	0.000000	-0.905550	0.714680	10.225020	1549.671313	45.091284	-1467.851791
764				900.000000	200.000000	0.000000	0.807120	1.384980	1.129700	-315.705464	-829.645105	157.079762				300.000000	200.000000	0.000000	0.885080	0.122080	-0.991822	-76.293602	239.799992	-24.414000				-505.000000	200.000000	0.000000	0.000000	2.144040	7.078860	1635.910193	-1067.277896	-1172.847279
765				900.000000	200.000000	0.000000	0.863170	1.508840	0.825550	-222.468344	-826.604414	94.485721				300.000000	200.000000	0.000000	0.549360	0.274680	-2.593996	200.270705	76.299997	61.034999				-505.000000	200.000000	0.000000	0.362220	1.608030	6.292320	1255.965299	767.530702	-1995.802312
766				900.000000	200.000000	0.000000	0.661390	1.475060	0.608300	-256.248717	-721.839642	97.073010				300.000000	200.000000	0.000000	0.854560	0.640920	-2.288820	114.440403	0.000000	128.173498				-505.000000	200.000000	0.000000	-2.173320	1.429360	9.438480	2056.117684	255.120476	-1584.560336
767				900.000000	200.000000	0.000000	0.672600	1.508840	1.390400	-334.458006	-895.271601	121.189413				300.000000	200.000000	0.000000	0.549360	-0.335720	-3.509524	228.880806	0.000000	54.931499				-505.000000	200.000000	0.000000	-1.629990	1.786700	14.157719	688.325843	-710.225031	-1466.776489
768				900.000000	200.000000	0.000000	0.706230	1.610180	1.129700	-302.411198	-830.556424	126.068138				300.000000	200.000000	0.000000	0.274680	0.488320	-2.517702	47.683501	141.699995	61.034999				-505.000000	200.000000	0.000000	0.181110	2.322710	14.157719	373.311803	-1217.524707	-2230.085986
769				900.000000	200.000000	0.000000	1.008900	1.835380	-0.086900	-278.315739	-776.031328	58.493525				300.000000	200.000000	0.000000	0.549360	0.152600	-1.449586	47.683501	87.199997	6.103500	-522.962996	259.733646	0.000000	-505.000000	200.000000	0.000000	0.181110	-0.893350	20.450039	1221.555416	367.343969	-940.767857
770				900.000000	200.000000	0.000000	0.919220	1.756560	-0.347600	-209.462088	-716.370185	87.429053				300.000000	200.000000	0.000000	-0.457800	1.098720	-2.670290	123.977103	119.899996	-36.620999				-505.000000	200.000000	0.000000	-2.535540	0.178670	12.584640	127.634095	8.912686	-1703.206460
771				900.000000	200.000000	0.000000	0.952850	1.542620	0.347600	-301.983044	-758.929364	46.231026				300.000000	200.000000	0.000000	0.701960	0.122080	-1.678468	57.220201	130.799995	-42.724499				-505.000000	200.000000	0.000000	0.724440	1.429360	15.730799	898.461050	-1649.604478	-1526.048058
772				900.000000	200.000000	0.000000	0.683810	1.542620	-0.434500	-290.731709	-828.178463	29.642131				300.000000	200.000000	0.000000	0.793520	0.091560	-1.220704	-9.536700	239.799992	134.276998				-505.000000	200.000000	0.000000	1.267770	3.394730	15.730799	1017.385588	-356.781302	-2346.643769
773				900.000000	200.000000	0.000000	0.706230	1.812860	-0.651750	-231.581934	-666.788637	61.195808				300.000000	200.000000	0.000000	-0.061040	-0.030520	-3.280642	38.146801	-130.799995	103.759498				-505.000000	200.000000	0.000000	0.181110	0.714680	6.292320	2360.068710	513.349652	-1526.682823
774				900.000000	200.000000	0.000000	0.784700	1.824120	0.173800	-177.996085	-691.051673	39.438044				300.000000	200.000000	0.000000	-0.183120	0.854560	-2.059938	171.660604	43.599998	54.931499				-505.000000	200.000000	0.000000	-0.543330	2.322710	6.292320	1878.290595	159.475492	-1760.075242
775				900.000000	200.000000	0.000000	0.739860	1.452540	1.129700	-312.923344	-923.128767	116.248052				300.000000	200.000000	0.000000	0.030520	0.427280	-3.585818	238.417506	98.099997	24.414000	-499.826035	268.010852	0.000000	-505.000000	200.000000	0.000000	-0.543330	1.608030	23.596199	1604.797615	-122.085904	-1995.729868
776				900.000000	200.000000	0.000000	0.829540	1.463800	1.260050	-324.386205	-886.415255	116.165615				300.000000	200.000000	0.000000	0.763000	0.671440	-1.068116	200.270705	316.099989	97.655998	-496.110533	255.771714	0.000000	-505.000000	200.000000	0.000000	0.905550	-1.250690	23.596199	1316.000467	-209.757628	-1998.558703
777				900.000000	200.000000	0.000000	0.762280	1.734040	0.912450	-285.474124	-731.343122	106.847980				300.000000	200.000000	0.000000	0.427280	0.183120	-2.136232	9.536700	174.399994	42.724499				-505.000000	200.000000	0.000000	0.905550	0.178670	13.371180	706.777027	-200.054084	-1527.249451
778				900.000000	200.000000	0.000000	0.728650	1.610180	0.564850	-246.708960	-795.492580	123.635251				300.000000	200.000000	0.000000	0.213640	0.000000	-3.280642	123.977103	152.599995	30.517499				-505.000000	200.000000	0.000000	0.905550	0.357340	5.505780	2685.831149	205.120202	-2760.705966
779				900.000000	200.000000	0.000000	0.807120	1.587660	0.912450	-211.091448	-880.102761	128.352333				300.000000	200.000000	0.000000	-0.122080	0.213640	-1.525880	104.903703	32.699999	54.931499				-505.000000	200.000000	0.000000	-1.086660	1.429360	14.944259	898.398127	1642.411778	-1819.623663
780				900.000000	200.000000	0.000000	0.762280	1.610180	0.695200	-383.271945	-842.592418	94.684489				300.000000	200.000000	0.000000	0.701960	-0.030520	-2.975466	152.587204	-10.900000	-36.620999				-505.000000	200.000000	0.000000	2.716650	0.357340	9.438480	22.377722	-173.341599	-1527.224782
781				900.000000	200.000000	0.000000	0.863170	1.846640	-0.217250	-277.987095	-658.457602	70.703274				300.000000	200.000000	0.000000	0.427280	-0.396760	-0.076294	-47.683501	-152.599995	128.173498				-505.000000	200.000000	0.000000	-2.535540	1.429360	5.505780	1824.171064	545.910554	-1878.251851
782				900.000000	200.000000	0.000000	0.941640	1.745300	-0.564850	-190.048194	-752.553188	65.708413				300.000000	200.000000	0.000000	0.274680	0.396760	-2.441408	76.293602	32.699999	79.345499				-505.000000	200.000000	0.000000	0.181110	1.072020	11.798100	1223.971797	-287.295377	-1526.343707
783				900.000000	200.000000	0.000000	0.919220	1.722780	0.651750	-189.715170	-818.618979	65.710696				300.000000	200.000000	0.000000	0.061040	0.885080	-1.602174	114.440403	174.399994	67.138499				-505.000000	200.000000	0.000000	2.897760	-0.357340	0.000000	2178.881393	-1898.753543	-1997.870291
784				900.000000	200.000000	0.000000	0.717440	1.835380	0.217250	-201.610565	-789.641714	85.301739				300.000000	200.000000	0.000000	0.396760	0.366240	-1.831056	66.756902	87.199997	109.862998				-505.000000	200.000000	0.000000	0.905550	2.144040	8.651940	1751.852041	-1123.565577	-2054.081203
785				900.000000	200.000000	0.000000	0.762280	1.779080	-0.391050	-244.764500	-719.998927	37.009724				300.000000	200.000000	0.000000	0.549360	0.274680	-1.373292	133.513803	-108.999996	-18.310500				-505.000000	200.000000	0.000000	0.181110	2.680050	14.157719	2016.358472	108.175366	-1524.817687
786				900.000000	200.000000	0.000000	0.807120	1.666480	0.391050	-208.385810	-732.704731	12.761951				300.000000	200.000000	0.000000	0.274680	-0.091560	-2.899172	267.027607	-141.699995	-12.207000				-505.000000	200.000000	0.000000	-1.086660	1.965370	13.371180	814.890244	-609.785493	-1231.674003
787				900.000000	200.000000	0.000000	0.762280	1.306160	1.390400	-298.578536	-817.909104	125.727332				300.000000	200.000000	0.000000	0.427280	0.915600	-2.899172	133.513803	-10.900000	97.655998				-505.000000	200.000000	0.000000	-0.724440	2.144040	18.876959	941.958030	423.631649	-1290.277521
788				900.000000	200.000000	0.000000	0.829540	1.497580	0.999350	-327.285760	-845.645044	111.377711				300.000000	200.000000	0.000000	0.457800	0.549360	-0.381470	-19.073400	65.399998	24.414000				-505.000000	200.000000	0.000000	-0.724440	1.608030	14.944259	2299.001471	-1163.476306	-1878.227182
789				900.000000	200.000000	0.000000	0.739860	1.812860	1.129700	-213.654231	-842.073248	92.486549				300.000000	200.000000	0.000000	0.457800	0.061040	0.152588	66.756902	65.399998	54.931499				-505.000000	200.000000	0.000000	1.448880	1.786700	13.371180	2657.134952	297.349049	-1760.743292
790				900.000000	200.000000	0.000000	0.840750	1.565140	1.260050	-288.048782	-785.557484	99.380627				300.000000	200.000000	0.000000	0.610400	-0.152600	-1.678468	28.610101	43.599998	18.310500				-505.000000	200.000000	0.000000	0.181110	1.786700	19.663499	920.398310	102.950381	-1760.641870
791				900.000000	200.000000	0.000000	0.650180	1.475060	1.173150	-267.725123	-818.156754	128.410205				300.000000	200.000000	0.000000	0.213640	0.152600	-1.602174	19.073400	-141.699995	54.931499	-463.406750	312.129457	0.000000	-505.000000	200.000000	0.000000	-0.543330	2.501380	22.023119	2469.440390	-916.013095	-2229.858473
792				900.000000	200.000000	0.000000	0.762280	1.531360	0.564850	-306.242190	-964.054471	145.214049				300.000000	200.000000	0.000000	0.274680	0.396760	-1.525880	123.977103	-196.199993	-6.103500				-505.000000	200.000000	0.000000	1.086660	1.429360	5.505780	2055.803068	591.871259	-2054.773923
793				900.000000	200.000000	0.000000	0.762280	1.801600	-0.086900	-247.542557	-593.632538	49.078968				300.000000	200.000000	0.000000	0.763000	0.396760	-0.228882	-76.293602	185.299994	97.655998				-505.000000	200.000000	0.000000	0.543330	1.072020	7.078860	876.146252	-437.304756	-2231.301869
794				900.000000	200.000000	0.000000	0.807120	1.880420	-0.217250	-172.062248	-722.007072	49.105816				300.000000	200.000000	0.000000	0.366240	0.763000	-0.686646	57.220201	54.499998	30.517499				-505.000000	200.000000	0.000000	-1.086660	1.608030	12.584640	2182.996700	-476.469059	-1878.198204
795				900.000000	200.000000	0.000000	0.885590	1.779080	0.521400	-219.696021	-756.321231	65.797896				300.000000	200.000000	0.000000	0.091560	-0.030520	-2.059938	104.903703	32.699999	24.414000				-505.000000	200.000000	0.000000	0.724440	2.680050	4.719240	509.995369	216.825594	-1936.069844
796				900.000000	200.000000	0.000000	0.908010	1.587660	0.260700	-276.095144	-741.804126	84.873929				300.000000	200.000000	0.000000	0.061040	0.427280	-1.983644	267.027607	108.999996	12.207000				-505.000000	200.000000	0.000000	-0.543330	2.322710	6.292320	2573.186607	689.755522	-1055.146058
797				900.000000	200.000000	0.000000	0.706230	1.959240	-1.390400	-202.196066	-625.573933	13.138739				300.000000	200.000000	0.000000	0.518840	0.427280	0.000000	76.293602	152.599995	97.655998				-505.000000	200.000000	0.000000	-2.535540	-0.178670	14.944259	2075.072253	271.813422	-939.872293
798				900.000000	200.000000	0.000000	0.728650	1.689000	0.608300	-191.151245	-653.685830	73.105692				300.000000	200.000000	0.000000	0.701960	0.335720	-1.296998	38.146801	152.599995	79.345499				-505.000000	200.000000	0.000000	1.448880	0.536010	2.359620	2928.022782	-89.911003	-1820.674295
799				900.000000	200.000000	0.000000	0.627760	1.441280	1.694550	-260.534953	-853.180190	92.257115				300.000000	200.000000	0.000000	-0.305200	0.763000	-3.356936	38.146801	32.699999	67.138499				-505.000000	200.000000	0.000000	0.543330	1.965370	14.157719	699.137165	-1106.872631	-1114.316205
800				900.000000	200.000000	0.000000	0.908010	1.553880	0.999350	-320.946796	-833.678529	147.493676				300.000000	200.000000	0.000000	0.366240	1.159760	-2.975466	190.734005	119.899996	67.138499				-505.000000	200.000000	0.000000	-0.905550	2.144040	13.371180	1173.149571	307.245593	-1877.704019
801				900.000000	200.000000	0.000000	0.751070	1.565140	0.738650	-268.486301	-826.973289	109.112176				300.000000	200.000000	0.000000	0.366240	0.763000	-3.356936	-9.536700	283.399990	103.759498				-505.000000	200.000000	0.000000	-0.543330	-0.357340	8.651940	1716.309540	-107.903802	-822.713031
802				900.000000	200.000000	0.000000	0.829540	1.655220	0.912450	-260.576220	-820.234378	97.066355				300.000000	200.000000	0.000000	0.763000	-0.122080	-1.754762	-57.220201	196.199993	18.310500				-505.000000	200.000000	0.000000	0.000000	0.893350	4.719240	1560.042172	-1330.178632	-1643.986973
803				900.000000	200.000000	0.000000	0.582920	1.351200	0.955900	-273.050749	-810.118974	111.497076				300.000000	200.000000	0.000000	0.091560	0.366240	-1.907350	171.660604	21.799999	140.380497				-505.000000	200.000000	0.000000	-1.629990	2.322710	7.078860	1067.641505	224.482859	-1466.267816
804				900.000000	200.000000	0.000000	0.863170	1.531360	0.608300	-322.279297	-856.798191	108.964625				300.000000	200.000000	0.000000	0.305200	0.549360	-2.899172	219.344106	32.699999	79.345499				-505.000000	200.000000	0.000000	0.724440	2.144040	10.225020	941.265875	741.880638	-761.696544
805				900.000000	200.000000	0.000000	0.795910	1.869160	-0.564850	-233.194002	-731.354116	49.106958				300.000000	200.000000	0.000000	-0.061040	0.671440	-3.204348	47.683501	141.699995	-18.310500				-505.000000	200.000000	0.000000	1.448880	1.250690	16.517339	656.080648	-235.916686	-1761.251965
806				900.000000	200.000000	0.000000	0.840750	1.790340	-0.043450	-211.776458	-667.827920	53.806521				300.000000	200.000000	0.000000	0.457800	0.091560	-2.822878	-19.073400	239.799992	-6.103500				-505.000000	200.000000	0.000000	-1.629990	0.893350	13.371180	1792.366331	-1107.188626	-1350.136081
807				900.000000	200.000000	0.000000	0.818330	1.711520	-0.217250	-231.284443	-717.402730	85.082027				300.000000	200.000000	0.000000	0.305200	0.640920	-1.144410	123.977103	21.799999	73.241999				-505.000000	200.000000	0.000000	-1.267770	0.178670	-0.786540	705.644410	1535.729265	-1938.284276
808				900.000000	200.000000	0.000000	0.941640	1.565140	-0.391050	-213.369247	-747.648852	92.047125				300.000000	200.000000	0.000000	0.122080	-0.152600	-3.967288	66.756902	76.299997	12.207000				-505.000000	200.000000	0.000000	-1.267770	2.858720	12.584640	-289.276090	-1923.780175	-1935.740909
809				900.000000	200.000000	0.000000	0.874380	1.801600	0.130350	-271.440668	-740.298017	36.914532				300.000000	200.000000	0.000000	-0.183120	0.610400	-2.746584	171.660604	21.799999	18.310500				-505.000000	200.000000	0.000000	3.803310	2.858720	4.719240	1910.598714	-1427.746899	-1642.426102
810				900.000000	200.000000	0.000000	0.784700	1.643960	0.304150	-189.300561	-696.238869	0.715934				300.000000	200.000000	0.000000	0.671440	-0.213640	-1.144410	-9.536700	87.199997	-30.517499				-505.000000	200.000000	0.000000	0.905550	3.752070	4.719240	1385.575313	-722.123423	-2639.996169
811				900.000000	200.000000	0.000000	0.706230	1.261120	0.912450	-292.887379	-779.694682	106.466232				300.000000	200.000000	0.000000	0.763000	0.000000	-3.280642	162.123904	-174.399994	79.345499				-505.000000	200.000000	0.000000	1.992210	-0.714680	5.505780	1231.171197	-1716.613693	-1998.136963
812				900.000000	200.000000	0.000000	0.751070	1.621440	1.129700	-305.968042	-877.996665	147.719097				300.000000	200.000000	0.000000	-0.122080	0.366240	-2.899172	257.490907	-250.699991	6.103500				-505.000000	200.000000	0.000000	0.543330	1.250690	10.225020	423.945259	620.269597	-2113.644113
813				900.000000	200.000000	0.000000	0.795910	1.610180	0.347600	-246.934031	-782.862394	130.794550				300.000000	200.000000	0.000000	0.427280	0.518840	-3.051760	133.513803	-141.699995	12.207000				-505.000000	200.000000	0.000000	-1.448880	0.714680	16.517339	1086.910691	-988.563290	-1174.087832
814				900.000000	200.000000	0.000000	0.807120	1.722780	0.825550	-330.253671	-788.834485	73.055812				300.000000	200.000000	0.000000	0.671440	0.549360	-0.381470	-238.417506	217.999992	-42.724499				-505.000000	200.000000	0.000000	-1.267770	0.893350	8.651940	2950.148811	996.492119	-1232.676861
815				900.000000	200.000000	0.000000	0.706230	1.542620	1.607650	-244.390209	-790.473158	126.005308				300.000000	200.000000	0.000000	0.549360	0.488320	-0.915528	-9.536700	-21.799999	73.241999				-505.000000	200.000000	0.000000	-0.724440	0.000000	15.730799	2433.394504	-1296.792740	-1116.079919
816				900.000000	200.000000	0.000000	0.885590	1.508840	0.434500	-343.489379	-893.021602	133.017056				300.000000	200.000000	0.000000	0.763000	0.335720	-4.119876	114.440403	-250.699991	79.345499				-505.000000	200.000000	0.000000	0.724440	2.144040	13.371180	-100.826450	-1779.935206	-1760.346221
817				900.000000	200.000000	0.000000	0.997690	1.869160	-0.347600	-208.845750	-709.469640	32.030293				300.000000	200.000000	0.000000	0.213640	0.030520	-2.822878	114.440403	-359.699987	42.724499				-505.000000	200.000000	0.000000	0.362220	-0.536010	11.011560	779.158973	-164.937908	-1762.860611
818				900.000000	200.000000	0.000000	0.818330	1.711520	0.521400	-182.272839	-728.221614	7.972904				300.000000	200.000000	0.000000	0.579880	-0.091560	0.381470	0.000000	65.399998	-18.310500				-505.000000	200.000000	0.000000	1.267770	0.000000	19.663499	1159.733099	700.046625	-1233.727494
819				900.000000	200.000000	0.000000	0.762280	1.520100	0.391050	-266.680632	-806.847769	65.684794				300.000000	200.000000	0.000000	0.305200	0.366240	-1.373292	-95.367002	98.099997	-12.207000				-505.000000	200.000000	0.000000	-2.173320	2.501380	5.505780	846.694977	-403.997429	-1348.566594
820				900.000000	200.000000	0.000000	0.751070	1.711520	-0.260700	-199.165216	-795.648074	63.464768				300.000000	200.000000	0.000000	0.122080	0.824040	-3.051760	114.440403	76.299997	79.345499				-505.000000	200.000000	0.000000	-1.086660	1.072020	3.146160	1339.095643	-202.371928	-2172.427371
821				900.000000	200.000000	0.000000	0.807120	1.711520	0.217250	-246.916422	-585.629969	36.900439				300.000000	200.000000	0.000000	-0.457800	0.335720	-0.457764	238.417506	-130.799995	146.483997				-505.000000	200.000000	0.000000	-0.905550	1.786700	19.663499	1383.662317	-759.285877	-1114.369852
822				900.000000	200.000000	0.000000	0.751070	1.689000	0.782100	-223.135430	-685.166539	61.034164				300.000000	200.000000	0.000000	0.427280	0.579880	-2.288820	133.513803	32.699999	73.241999				-505.000000	200.000000	0.000000	-0.543330	1.965370	16.517339	930.957938	-115.368066	-1525.437963
823				900.000000	200.000000	0.000000	0.650180	1.475060	1.433850	-319.721931	-767.739505	123.590884				300.000000	200.000000	0.000000	0.457800	0.457800	-1.449586	171.660604	196.199993	152.587497	-478.663607	282.286290	0.000000	-505.000000	200.000000	0.000000	-0.724440	2.501380	24.382739	2006.365152	-642.153394	-1348.682504
824				900.000000	200.000000	0.000000	0.784700	1.430020	1.477300	-309.470073	-849.308997	135.457935				300.000000	200.000000	0.000000	0.213640	0.427280	-1.373292	-95.367002	-54.499998	-24.414000				-505.000000	200.000000	0.000000	0.905550	1.429360	3.932700	781.701200	-2709.927106	-1996.015336
825				900.000000	200.000000	0.000000	0.863170	1.632700	0.695200	-261.728664	-821.417219	97.010571				300.000000	200.000000	0.000000	-0.030520	0.640920	-3.738406	133.513803	21.799999	42.724499				-505.000000	200.000000	0.000000	0.362220	0.000000	9.438480	1969.627111	-1356.575121	-1292.399148
826				900.000000	200.000000	0.000000	0.672600	1.553880	0.564850	-192.739970	-727.326831	99.544359				300.000000	200.000000	0.000000	-0.122080	0.854560	-2.136232	143.050504	174.399994	54.931499				-505.000000	200.000000	0.000000	0.181110	1.429360	-1.573080	781.260738	-1467.736193	-1643.492789
827				900.000000	200.000000	0.000000	0.683810	1.452540	1.651100	-284.239462	-855.447920	142.812381				300.000000	200.000000	0.000000	1.190280	0.518840	-0.457764	-19.073400	250.699991	0.000000				-505.000000	200.000000	0.000000	0.543330	1.608030	15.730799	909.272372	-975.795476	-1232.143518
828				900.000000	200.000000	0.000000	0.863170	1.598920	0.304150	-372.079169	-836.251452	111.437116				300.000000	200.000000	0.000000	0.763000	0.091560	-1.907350	104.903703	32.699999	30.517499				-505.000000	200.000000	0.000000	0.362220	1.072020	16.517339	992.717332	-567.872915	-1408.869999
829				900.000000	200.000000	0.000000	0.717440	2.004280	-0.564850	-183.403928	-662.265112	20.397993				300.000000	200.000000	0.000000	0.274680	0.488320	-3.509524	219.344106	-174.399994	122.069998				-505.000000	200.000000	0.000000	0.905550	2.322710	12.584640	1762.977979	-1922.717753	-1348.982461
830				900.000000	200.000000	0.000000	0.728650	1.734040	-0.782100	-118.367408	-697.986487	53.870298				300.000000	200.000000	0.000000	-0.427280	0.640920	-2.822878	0.000000	-54.499998	109.862998				-505.000000	200.000000	0.000000	-0.905550	0.893350	7.865400	1097.029857	179.900570	-2231.355516
831				900.000000	200.000000	0.000000	0.908010	1.531360	0.391050	-290.340126	-741.925351	70.363609				300.000000	200.000000	0.000000	0.000000	0.824040	-2.441408	-114.440403	119.899996	6.103500	-551.037069	281.633772	0.000000	-505.000000	200.000000	0.000000	-0.543330	2.680050	20.450039	1669.413852	941.459860	-1935.968422
832				900.000000	200.000000	0.000000	0.975270	1.700260	0.347600	-283.429838	-704.126950	63.222025				300.000000	200.000000	0.000000	0.457800	0.213640	-2.212526	-114.440403	228.899992	48.827999				-505.000000	200.000000	0.000000	0.000000	1.250690	8.651940	771.267418	787.209353	-1761.136055
833				900.000000	200.000000	0.000000	0.908010	1.812860	-0.782100	-235.737507	-629.382983	65.806084				300.000000	200.000000	0.000000	0.732480	0.366240	-3.280642	181.197305	-10.900000	79.345499				-505.000000	200.000000	0.000000	1.267770	0.000000	7.865400	579.709241	-216.747030	-3289.770947
834				900.000000	200.000000	0.000000	0.661390	1.587660	0.043450	-203.950671	-706.116422	82.719767				300.000000	200.000000	0.000000	-0.061040	0.549360	-2.288820	9.536700	-261.599991	103.759498				-505.000000	200.000000	0.000000	-2.535540	1.429360	9.438480	1245.405670	-120.671615	-1878.251851
835				900.000000	200.000000	0.000000	0.672600	1.362460	0.869000	-280.718151	-909.984609	94.547018				300.000000	200.000000	0.000000	0.854560	0.396760	-4.425052	-95.367002	43.599998	42.724499				-505.000000	200.000000	0.000000	-0.543330	1.429360	10.225020	2171.996609	-109.396655	-1290.970242
836				900.000000	200.000000	0.000000	0.672600	1.621440	0.695200	-310.438714	-762.909846	99.607190				300.000000	200.000000	0.000000	0.549360	-0.244160	-1.220704	76.293602	108.999996	30.517499				-505.000000	200.000000	0.000000	1.448880	0.893350	18.876959	-291.881241	-1696.426046	-2114.055673
837				900.000000	200.000000	0.000000	0.728650	1.711520	0.477950	-278.810579	-785.279823	104.452217				300.000000	200.000000	0.000000	0.030520	0.030520	-1.449586	95.367002	43.599998	12.207000				-505.000000	200.000000	0.000000	1.629990	0.714680	8.651940	970.465457	-902.261424	-939.357746
838				900.000000	200.000000	0.000000	0.728650	1.542620	0.738650	-265.393145	-800.720184	97.066159				300.000000	200.000000	0.000000	0.000000	0.763000	-3.280642	19.073400	-54.499998	109.862998				-505.000000	200.000000	0.000000	0.724440	2.680050	13.371180	1553.031542	341.184911	-1407.372956
839				900.000000	200.000000	0.000000	0.751070	1.373720	1.390400	-311.878536	-827.579416	123.392116				300.000000	200.000000	0.000000	-0.030520	0.427280	-2.517702	209.807405	54.499998	79.345499				-505.000000	200.000000	0.000000	1.267770	0.714680	7.865400	622.954528	-1542.447103	-1879.234347
840				900.000000	200.000000	0.000000	0.706230	1.576400	0.434500	-348.748318	-840.041828	99.530462				300.000000	200.000000	0.000000	0.579880	0.244160	-2.136232	-28.610101	76.299997	97.655998	-483.251795	237.044427	0.000000	-505.000000	200.000000	0.000000	1.267770	0.536010	22.809659	844.970751	-496.069147	-1703.171609
841				900.000000	200.000000	0.000000	1.020110	1.666480	-0.217250	-257.262372	-720.646061	34.228234				300.000000	200.000000	0.000000	0.305200	0.152600	-1.983644	143.050504	-141.699995	-73.241999				-505.000000	200.000000	0.000000	1.992210	1.072020	11.011560	529.012862	-793.848627	-1526.488595
842				900.000000	200.000000	0.000000	0.717440	1.666480	0.086900	-184.577728	-678.069150	51.409421				300.000000	200.000000	0.000000	0.305200	0.488320	-3.509524	190.734005	-326.999989	-6.103500				-505.000000	200.000000	0.000000	-1.629990	0.714680	13.371180	2823.899026	881.361484	-1702.770231
843				900.000000	200.000000	0.000000	0.773490	1.542620	0.521400	-261.597685	-756.770923	60.874803				300.000000	200.000000	0.000000	0.793520	0.610400	-2.593996	66.756902	-185.299994	79.345499				-505.000000	200.000000	0.000000	1.267770	1.786700	10.225020	688.011227	311.293720	-1349.520113
844				900.000000	200.000000	0.000000	0.751070	1.666480	0.260700	-276.869867	-710.011487	73.061521				300.000000	200.000000	0.000000	0.549360	0.640920	-1.525880	-95.367002	185.299994	42.724499				-505.000000	200.000000	0.000000	0.905550	1.429360	11.798100	1593.042446	-1259.121290	-1291.086152
845				900.000000	200.000000	0.000000	0.975270	1.745300	-0.130350	-237.844415	-718.880366	29.528670				300.000000	200.000000	0.000000	0.824040	0.457800	-1.449586	-19.073400	-10.900000	-12.207000				-505.000000	200.000000	0.000000	2.897760	0.714680	11.798100	1665.613161	-2705.369983	-1879.364747
846				900.000000	200.000000	0.000000	0.605340	1.475060	0.304150	-164.091622	-688.852824	94.721417				300.000000	200.000000	0.000000	0.427280	0.152600	-2.365114	219.344106	-108.999996	54.931499				-505.000000	200.000000	0.000000	0.181110	0.178670	3.932700	1748.365966	-14.691098	-2114.632483
847				900.000000	200.000000	0.000000	0.683810	1.486320	0.869000	-239.432824	-814.192808	106.698895				300.000000	200.000000	0.000000	-0.061040	0.335720	-2.899172	276.564307	196.199993	30.517499				-505.000000	200.000000	0.000000	0.543330	1.429360	5.505780	1476.723058	-1496.371962	-2054.730457
848				900.000000	200.000000	0.000000	0.728650	1.610180	0.695200	-310.902401	-836.141565	128.454571				300.000000	200.000000	0.000000	0.091560	0.305200	-2.975466	95.367002	98.099997	24.414000				-505.000000	200.000000	0.000000	-0.362220	0.000000	11.011560	1043.224942	11.467961	-1292.341193
849				900.000000	200.000000	0.000000	0.795910	1.643960	0.651750	-265.330522	-737.551524	92.271404				300.000000	200.000000	0.000000	0.488320	-0.244160	-1.068116	57.220201	21.799999	18.310500				-505.000000	200.000000	0.000000	-0.362220	0.536010	14.944259	1423.421528	-389.974193	-1820.529407
850				900.000000	200.000000	0.000000	0.784700	1.576400	1.042800	-227.502213	-853.970882	89.810527				300.000000	200.000000	0.000000	0.457800	0.396760	-0.762940	76.293602	141.699995	42.724499				-505.000000	200.000000	0.000000	0.000000	-0.178670	10.225020	1727.246708	122.866464	-1879.980715
851				900.000000	200.000000	0.000000	0.605340	1.531360	1.824900	-288.854658	-806.784430	147.786299				300.000000	200.000000	0.000000	0.274680	0.915600	-1.831056	85.830302	119.899996	67.138499				-505.000000	200.000000	0.000000	0.362220	1.072020	11.798100	2961.211825	232.025687	-1820.078689
852				900.000000	200.000000	0.000000	0.908010	1.531360	-0.043450	-234.502845	-792.180966	111.327831				300.000000	200.000000	0.000000	0.854560	0.427280	-1.678468	0.000000	-10.900000	103.759498				-505.000000	200.000000	0.000000	2.535540	0.714680	1.573080	1317.347154	-1215.478428	-1233.150684
853				900.000000	200.000000	0.000000	0.863170	1.801600	-0.260700	-183.394131	-658.417193	22.468185				300.000000	200.000000	0.000000	0.610400	0.152600	-1.373292	-114.440403	87.199997	-18.310500				-505.000000	200.000000	0.000000	0.000000	-0.714680	15.730799	1811.069208	-147.498536	-1351.792501
854				900.000000	200.000000	0.000000	0.807120	1.711520	0.086900	-194.784572	-696.960082	41.719759				300.000000	200.000000	0.000000	0.091560	0.152600	-3.356936	-19.073400	-130.799995	42.724499				-505.000000	200.000000	0.000000	0.362220	0.893350	16.517339	2371.698033	-2423.853018	-2172.712839
855				900.000000	200.000000	0.000000	0.840750	1.734040	0.000000	-286.419422	-804.649517	82.670084				300.000000	200.000000	0.000000	0.396760	0.457800	-2.288820	162.123904	-65.399998	36.620999				-505.000000	200.000000	0.000000	-1.448880	1.608030	3.932700	1487.408533	-313.770430	-1349.472338
856				900.000000	200.000000	0.000000	0.863170	1.553880	0.043450	-289.772866	-765.085422	92.117948				300.000000	200.000000	0.000000	0.366240	0.335720	-3.433230	19.073400	217.999992	42.724499				-505.000000	200.000000	0.000000	1.992210	0.714680	16.517339	1665.990700	-268.793583	-2349.245092
857				900.000000	200.000000	0.000000	0.784700	1.812860	-0.391050	-243.373440	-771.581882	77.982134				300.000000	200.000000	0.000000	0.579880	0.732480	-1.296998	-38.146801	239.799992	24.414000				-505.000000	200.000000	0.000000	1.267770	2.501380	5.505780	2583.935005	-479.647765	-2053.771065
858				900.000000	200.000000	0.000000	0.706230	1.587660	0.651750	-199.299942	-703.462682	73.034673				300.000000	200.000000	0.000000	0.396760	-0.061040	-1.296998	19.073400	228.899992	-18.310500				-505.000000	200.000000	0.000000	-0.724440	2.144040	15.730799	2794.762367	-501.372696	-1995.206705
859				900.000000	200.000000	0.000000	0.627760	1.317420	1.564200	-338.140094	-878.388814	133.106147				300.000000	200.000000	0.000000	0.030520	0.793520	-3.051760	171.660604	10.900000	67.138499				-505.000000	200.000000	0.000000	0.362220	-0.714680	18.090419	884.729962	-171.655746	-1351.821478
860				900.000000	200.000000	0.000000	0.616550	1.610180	0.825550	-310.767358	-862.042332	123.751387				300.000000	200.000000	0.000000	0.152600	0.885080	-2.288820	57.220201	43.599998	-12.207000				-505.000000	200.000000	0.000000	1.267770	3.394730	15.730799	1364.833594	-754.491324	-1700.458684
861				900.000000	200.000000	0.000000	0.896800	1.587660	0.391050	-300.083283	-736.397754	60.788942				300.000000	200.000000	0.000000	0.396760	0.457800	-2.670290	76.293602	87.199997	12.207000				-505.000000	200.000000	0.000000	0.905550	1.608030	14.944259	1025.025451	-2190.097047	-1232.172495
862				900.000000	200.000000	0.000000	0.695020	1.531360	1.260050	-301.501433	-779.556322	99.500188				300.000000	200.000000	0.000000	0.305200	0.061040	-2.288820	-47.683501	152.599995	48.827999				-505.000000	200.000000	0.000000	1.267770	3.037390	7.865400	1458.397721	-1277.307089	-1524.565504
863				900.000000	200.000000	0.000000	0.840750	1.441280	0.955900	-249.238604	-820.736414	113.723398				300.000000	200.000000	0.000000	0.366240	0.518840	-0.762940	-47.683501	-21.799999	54.931499				-505.000000	200.000000	0.000000	-2.354430	1.608030	12.584640	909.020679	-1062.606338	-1114.423500
864				900.000000	200.000000	0.000000	0.908010	1.565140	0.825550	-332.724756	-858.846745	101.720606				300.000000	200.000000	0.000000	0.274680	0.518840	-1.754762	228.880806	21.799999	122.069998				-505.000000	200.000000	0.000000	0.724440	1.429360	8.651940	1245.342747	-52.046553	-1467.303959
865				900.000000	200.000000	0.000000	0.885590	1.824120	-0.825550	-219.236714	-658.815139	32.104542				300.000000	200.000000	0.000000	0.549360	0.518840	-2.136232	9.536700	87.199997	79.345499				-505.000000	200.000000	0.000000	0.000000	2.322710	7.078860	1183.457507	-1067.277896	-1701.374609
866				900.000000	200.000000	0.000000	0.739860	1.835380	-0.304150	-258.438159	-668.496789	29.856330				300.000000	200.000000	0.000000	1.037680	0.122080	-1.907350	-19.073400	-43.599998	18.310500				-505.000000	200.000000	0.000000	-0.543330	1.429360	3.146160	1823.982294	-1826.088912	-1290.970242
867				900.000000	200.000000	0.000000	0.885590	1.655220	0.477950	-261.026362	-741.082913	68.092366				300.000000	200.000000	0.000000	0.091560	-0.061040	-2.365114	200.270705	-163.499994	36.620999				-505.000000	200.000000	0.000000	-0.543330	0.714680	3.932700	1549.167927	426.854786	-2114.065854
868				900.000000	200.000000	0.000000	0.874380	1.722780	0.564850	-294.338984	-725.504192	70.576471				300.000000	200.000000	0.000000	0.183120	0.244160	-4.882816	219.344106	-108.999996	42.724499	-576.783615	225.883279	0.000000	-505.000000	200.000000	0.000000	-0.181110	-0.178670	22.023119	570.030537	1580.899113	-1351.269338
869				900.000000	200.000000	0.000000	0.941640	1.869160	-0.825550	-205.320376	-686.453127	15.220740				300.000000	200.000000	0.000000	0.640920	0.549360	-1.602174	28.610101	239.799992	170.897997				-505.000000	200.000000	0.000000	2.897760	0.536010	1.573080	264.191815	618.583744	-1879.534305
870				900.000000	200.000000	0.000000	0.840750	1.587660	0.695200	-227.398639	-688.778745	53.618029				300.000000	200.000000	0.000000	0.701960	0.030520	-1.754762	-28.610101	163.499994	73.241999				-505.000000	200.000000	0.000000	0.543330	-0.714680	3.146160	304.454412	-433.572624	-1234.347770
871				900.000000	200.000000	0.000000	0.762280	1.339940	1.216600	-301.388062	-853.209260	128.168407				300.000000	200.000000	0.000000	0.640920	0.030520	-1.449586	162.123904	228.899992	67.138499				-505.000000	200.000000	0.000000	0.181110	-0.178670	6.292320	1379.484087	-149.500384	-1997.483401
872				900.000000	200.000000	0.000000	0.728650	1.553880	0.651750	-381.614863	-810.771307	104.305611				300.000000	200.000000	0.000000	0.366240	0.213640	-3.738406	324.247808	-316.099989	146.483997				-505.000000	200.000000	0.000000	0.905550	0.178670	11.011560	1169.852265	67.325210	-1351.017155
873				900.000000	200.000000	0.000000	0.818330	1.520100	0.391050	-302.865404	-819.287848	106.590948				300.000000	200.000000	0.000000	-0.030520	0.549360	-1.907350	228.880806	-98.099997	61.034999				-505.000000	200.000000	0.000000	1.086660	1.965370	14.157719	2668.009197	-476.899491	-1349.336066
874				900.000000	200.000000	0.000000	0.706230	1.587660	0.651750	-259.607895	-794.650141	128.456855				300.000000	200.000000	0.000000	0.244160	0.457800	0.381470	38.146801	76.299997	0.000000				-505.000000	200.000000	0.000000	0.905550	0.893350	14.944259	-408.011859	196.163085	-1644.059417
875				900.000000	200.000000	0.000000	0.717440	1.407500	1.260050	-334.745699	-861.535097	152.374294				300.000000	200.000000	0.000000	0.610400	0.244160	-2.593996	76.293602	-65.399998	164.794497				-505.000000	200.000000	0.000000	1.086660	1.965370	3.932700	1972.295184	328.224097	-996.871474
876				900.000000	200.000000	0.000000	0.941640	1.542620	0.130350	-310.249176	-793.727483	123.351763				300.000000	200.000000	0.000000	0.549360	0.396760	-0.991822	228.880806	130.799995	73.241999				-505.000000	200.000000	0.000000	0.905550	1.608030	13.371180	1488.163612	-1525.754157	-1702.125285
877				900.000000	200.000000	0.000000	0.930430	1.891680	0.043450	-207.513248	-691.865639	58.627179				300.000000	200.000000	0.000000	-0.091560	0.061040	-0.381470	238.417506	65.399998	85.448998				-505.000000	200.000000	0.000000	-1.267770	1.608030	11.798100	1835.485771	-1525.323726	-1290.742728
878				900.000000	200.000000	0.000000	0.784700	1.689000	0.217250	-203.617963	-767.081631	-11.290480				300.000000	200.000000	0.000000	0.152600	0.793520	-2.593996	133.513803	65.399998	67.138499	-500.251055	298.661492	0.000000	-505.000000	200.000000	0.000000	1.629990	0.178670	25.955819	2560.839829	-123.262762	-1468.563308
879				900.000000	200.000000	0.000000	0.829540	1.711520	0.000000	-255.182554	-738.330280	58.564153				300.000000	200.000000	0.000000	0.488320	0.427280	-1.907350	19.073400	-65.399998	48.827999				-505.000000	200.000000	0.000000	0.362220	0.357340	11.011560	1759.743596	-1623.207989	-1233.315934
880				900.000000	200.000000	0.000000	0.773490	1.756560	-0.782100	-242.076471	-669.437179	73.122068				300.000000	200.000000	0.000000	0.518840	1.037680	-2.517702	66.756902	130.799995	12.207000				-505.000000	200.000000	0.000000	-0.724440	-0.536010	14.157719	663.594664	825.820230	-2115.238270
881				900.000000	200.000000	0.000000	0.773490	1.779080	-0.173800	-184.231476	-629.475138	68.323692				300.000000	200.000000	0.000000	0.000000	0.946120	-2.975466	104.903703	-76.299997	146.483997				-505.000000	200.000000	0.000000	0.181110	0.178670	17.303879	1286.171653	-1618.220435	-2290.864779
882				900.000000	200.000000	0.000000	0.616550	1.508840	1.607650	-121.144833	-685.460737	85.102579				300.000000	200.000000	0.000000	0.732480	0.244160	-1.831056	-123.977103	108.999996	18.310500				-505.000000	200.000000	0.000000	-1.448880	3.216060	7.865400	2859.001065	-980.352599	-2111.619600
883				900.000000	200.000000	0.000000	0.762280	1.306160	0.651750	-279.241126	-837.486040	140.185293				300.000000	200.000000	0.000000	0.732480	-0.122080	-1.373292	-38.146801	403.299986	54.931499				-505.000000	200.000000	0.000000	-2.173320	-0.893350	7.865400	1336.364646	-8.526686	-1704.252785
884				900.000000	200.000000	0.000000	0.627760	1.497580	0.955900	-258.981760	-811.965486	167.008937				300.000000	200.000000	0.000000	0.000000	-0.030520	-1.831056	143.050504	0.000000	73.241999				-505.000000	200.000000	0.000000	-1.267770	0.893350	13.371180	286.758306	461.733531	-1761.373749
885				900.000000	200.000000	0.000000	0.706230	1.846640	0.434500	-297.414533	-758.986309	126.288046				300.000000	200.000000	0.000000	-0.061040	1.159760	-3.356936	57.220201	-21.799999	30.517499				-505.000000	200.000000	0.000000	-1.992210	1.250690	11.798100	887.335113	109.352224	-1760.976678
886				900.000000	200.000000	0.000000	0.706230	1.520100	0.347600	-302.910418	-799.433251	101.887763				300.000000	200.000000	0.000000	-0.122080	0.335720	-3.280642	152.587204	119.899996	-48.827999				-505.000000	200.000000	0.000000	-0.905550	1.965370	19.663499	-226.950388	-1422.135914	-1290.432590
887				900.000000	200.000000	0.000000	0.638970	1.351200	1.346950	-312.850924	-888.780339	99.390707				300.000000	200.000000	0.000000	0.763000	0.579880	-0.991822	-104.903703	294.299990	-6.103500				-505.000000	200.000000	0.000000	-1.086660	0.893350	12.584640	981.591394	981.801021	-2055.108731
888				900.000000	200.000000	0.000000	0.908010	1.610180	0.695200	-403.374596	-818.197760	113.810794				300.000000	200.000000	0.000000	0.457800	0.793520	-1.449586	-66.756902	0.000000	30.517499				-505.000000	200.000000	0.000000	0.000000	1.072020	11.798100	1223.971797	-1602.036484	-1291.352824
889				900.000000	200.000000	0.000000	0.751070	1.914200	-0.434500	-158.834668	-608.045552	46.785639				300.000000	200.000000	0.000000	0.366240	0.763000	-2.441408	57.220201	43.599998	67.138499				-505.000000	200.000000	0.000000	0.543330	2.680050	8.651940	1436.838001	-306.227602	-1583.590763
890				900.000000	200.000000	0.000000	0.885590	1.610180	-0.304150	-171.219169	-730.223620	53.592518				300.000000	200.000000	0.000000	-0.122080	0.091560	-2.365114	181.197305	65.399998	54.931499				-505.000000	200.000000	0.000000	0.181110	0.000000	16.517339	1738.561416	-424.343943	-2114.802041
891				900.000000	200.000000	0.000000	0.751070	1.587660	0.304150	-288.111721	-755.645625	72.988218				300.000000	200.000000	0.000000	0.244160	0.213640	-1.602174	133.513803	174.399994	122.069998				-505.000000	200.000000	0.000000	0.724440	2.858720	2.359620	1562.961939	-2167.195258	-1583.435694
892				900.000000	200.000000	0.000000	0.717440	1.666480	0.434500	-216.381857	-749.315997	77.915682				300.000000	200.000000	0.000000	0.396760	0.396760	-2.899172	76.293602	87.199997	67.138499				-505.000000	200.000000	0.000000	1.267770	0.714680	12.584640	1202.412077	706.764463	-1644.257953
893				900.000000	200.000000	0.000000	0.986480	1.756560	-0.434500	-213.572646	-734.257045	65.672430				300.000000	200.000000	0.000000	0.213640	0.274680	-3.509524	171.660604	-10.900000	67.138499				-505.000000	200.000000	0.000000	0.543330	1.608030	8.651940	1487.786073	-1234.217653	-1643.352208
894				900.000000	200.000000	0.000000	0.616550	1.666480	0.782100	-203.960152	-704.956855	49.104283				300.000000	200.000000	0.000000	0.030520	0.701960	-2.365114	-95.367002	-76.299997	18.310500				-505.000000	200.000000	0.000000	-0.724440	2.322710	6.292320	1878.290595	-624.985586	-1877.548950
895				900.000000	200.000000	0.000000	0.739860	1.430020	1.129700	-293.748066	-923.128767	137.914049				300.000000	200.000000	0.000000	1.129240	0.640920	-2.441408	66.756902	272.499990	6.103500				-505.000000	200.000000	0.000000	1.629990	2.144040	15.730799	1173.338341	681.860826	-1407.954073
896				900.000000	200.000000	0.000000	0.605340	1.486320	0.695200	-275.797653	-795.601869	133.286451				300.000000	200.000000	0.000000	1.098720	0.274680	-2.136232	57.220201	174.399994	0.000000				-505.000000	200.000000	0.000000	-0.362220	0.536010	7.078860	843.712287	-1973.350017	-1585.553013
897				900.000000	200.000000	0.000000	0.695020	1.553880	0.173800	-265.514642	-793.744020	123.617733				300.000000	200.000000	0.000000	0.640920	0.213640	-2.288820	19.073400	-283.399990	12.207000				-505.000000	200.000000	0.000000	-0.362220	0.357340	7.865400	601.331885	-1576.386421	-2231.907656
898				900.000000	200.000000	0.000000	0.683810	1.576400	0.651750	-260.071582	-773.463006	63.408787				300.000000	200.000000	0.000000	0.152600	0.579880	-2.822878	38.146801	-163.499994	24.414000				-505.000000	200.000000	0.000000	0.000000	0.178670	4.719240	706.084872	1321.221515	-2114.617994
899				900.000000	200.000000	0.000000	0.616550	1.463800	1.390400	-304.148511	-847.369732	106.747633				300.000000	200.000000	0.000000	0.549360	0.213640	-1.831056	276.564307	54.499998	24.414000				-505.000000	200.000000	0.000000	0.181110	2.144040	8.651940	1983.484045	-1477.439737	-2288.999643
900				900.000000	200.000000	0.000000	1.154630	1.711520	0.130350	-307.314404	-797.432442	94.372261				300.000000	200.000000	0.000000	0.518840	0.640920	-1.373292	114.440403	130.799995	48.827999	-454.333531	317.199962	0.000000	-505.000000	200.000000	0.000000	-0.724440	3.216060	20.450039	2396.743829	-1036.131284	-1817.957062
901				900.000000	200.000000	0.000000	0.885590	1.722780	0.173800	-174.128206	-735.734083	7.913694				300.000000	200.000000	0.000000	0.518840	0.152600	-2.212526	143.050504	87.199997	128.173498				-505.000000	200.000000	0.000000	0.724440	2.144040	4.719240	1056.641414	-180.884428	-1701.602122
902				900.000000	200.000000	0.000000	0.829540	1.553880	-0.304150	-133.332301	-702.585631	51.188567				300.000000	200.000000	0.000000	0.183120	0.915600	-0.457764	257.490907	-98.099997	109.862998				-505.000000	200.000000	0.000000	2.354430	0.357340	8.651940	-1020.029219	114.462773	-1292.219409
903				900.000000	200.000000	0.000000	0.807120	1.576400	-0.217250	-248.910276	-757.468862	7.858856				300.000000	200.000000	0.000000	0.824040	0.335720	-1.754762	152.587204	65.399998	30.517499				-505.000000	200.000000	0.000000	0.362220	0.893350	11.798100	1676.424483	-430.824349	-1996.480543
904				900.000000	200.000000	0.000000	0.952850	1.745300	0.130350	-273.759102	-713.133592	80.154760				300.000000	200.000000	0.000000	0.274680	0.152600	-2.593996	57.220201	98.099997	-42.724499				-505.000000	200.000000	0.000000	-0.543330	0.714680	6.292320	2128.436706	-2094.214632	-1937.833558
905				900.000000	200.000000	0.000000	0.964060	1.801600	0.000000	-231.370408	-672.946235	97.063126				300.000000	200.000000	0.000000	-0.213640	-0.030520	-2.136232	0.000000	98.099997	67.138499	-525.747750	182.231825	0.000000	-505.000000	200.000000	0.000000	-0.543330	0.000000	25.955819	-461.187542	538.524853	-1351.070803
906				900.000000	200.000000	0.000000	0.582920	1.711520	0.130350	-170.616376	-733.361664	111.832173				300.000000	200.000000	0.000000	-0.091560	0.610400	-1.678468	104.903703	-10.900000	12.207000				-505.000000	200.000000	0.000000	-0.181110	-0.714680	7.865400	652.279957	533.774730	-1939.218998
907				900.000000	200.000000	0.000000	0.829540	1.418760	1.216600	-274.019073	-886.374847	152.268630				300.000000	200.000000	0.000000	0.335720	0.457800	-1.449586	38.146801	305.199989	54.931499				-505.000000	200.000000	0.000000	-0.181110	0.893350	10.225020	1097.218627	-529.024607	-1174.019695
908				900.000000	200.000000	0.000000	0.818330	1.542620	1.260050	-301.037746	-885.953627	118.660192				300.000000	200.000000	0.000000	0.732480	0.549360	-1.068116	28.610101	272.499990	24.414000	-443.689856	247.927966	0.000000	-505.000000	200.000000	0.000000	-0.724440	3.394730	21.236579	1017.826051	-1302.017725	-1171.602419
909				900.000000	200.000000	0.000000	0.829540	1.587660	0.477950	-304.013785	-835.028203	82.545564				300.000000	200.000000	0.000000	0.640920	0.305200	-1.220704	162.123904	98.099997	79.345499				-505.000000	200.000000	0.000000	-1.086660	-0.357340	13.371180	2643.215095	-344.645479	-1821.319241
910				900.000000	200.000000	0.000000	0.683810	1.542620	1.520750	-284.685540	-764.139236	97.112613				300.000000	200.000000	0.000000	0.000000	0.640920	-2.746584	209.807405	-185.299994	24.414000				-505.000000	200.000000	0.000000	-1.086660	1.429360	11.011560	1477.163521	-872.686229	-2113.344156
911				900.000000	200.000000	0.000000	0.784700	1.441280	1.477300	-304.985856	-778.385417	130.649087				300.000000	200.000000	0.000000	-0.274680	0.885080	-3.585818	238.417506	-87.199997	12.207000				-505.000000	200.000000	0.000000	0.724440	1.072020	14.944259	645.143480	1135.112102	-2466.292752
912				900.000000	200.000000	0.000000	0.930430	1.610180	0.304150	-323.369119	-707.306000	80.052325				300.000000	200.000000	0.000000	0.183120	0.610400	-1.144410	-28.610101	196.199993	103.759498				-505.000000	200.000000	0.000000	-2.897760	1.786700	9.438480	2077.740327	298.956338	-2230.348350
913				900.000000	200.000000	0.000000	0.874380	1.779080	-0.130350	-212.330173	-714.725716	36.893588				300.000000	200.000000	0.000000	1.190280	0.427280	-3.280642	-38.146801	403.299986	6.103500				-505.000000	200.000000	0.000000	0.362220	1.608030	15.730799	-248.887647	-1362.546533	-820.920338
914				900.000000	200.000000	0.000000	0.807120	1.767820	0.043450	-208.593273	-752.645343	75.507359				300.000000	200.000000	0.000000	0.396760	-0.030520	-1.525880	28.610101	130.799995	24.414000				-505.000000	200.000000	0.000000	0.000000	0.536010	7.865400	380.511203	-1068.024323	-1996.790681
915				900.000000	200.000000	0.000000	0.919220	1.587660	-0.043450	-248.266532	-792.642594	82.452655				300.000000	200.000000	0.000000	-0.152600	0.366240	-3.433230	181.197305	-54.499998	109.862998				-505.000000	200.000000	0.000000	-1.811100	1.250690	17.303879	887.775575	623.448302	-1760.991167
916				900.000000	200.000000	0.000000	0.739860	1.869160	-0.391050	-257.137127	-729.207611	68.442307				300.000000	200.000000	0.000000	0.366240	0.701960	-2.059938	-19.073400	-21.799999	18.310500				-505.000000	200.000000	0.000000	0.000000	3.573400	18.876959	2302.424624	-945.904286	-1876.420001
917				900.000000	200.000000	0.000000	0.919220	1.812860	-0.173800	-267.271550	-660.806149	46.517190				300.000000	200.000000	0.000000	0.213640	0.518840	-2.212526	57.220201	119.899996	54.931499				-505.000000	200.000000	0.000000	0.000000	2.322710	4.719240	1878.164749	-1860.458661	-1642.630511
918				900.000000	200.000000	0.000000	0.582920	1.553880	0.738650	-200.600974	-713.663503	89.998627				300.000000	200.000000	0.000000	0.030520	0.732480	-2.517702	47.683501	-21.799999	-36.620999				-505.000000	200.000000	0.000000	-0.181110	1.786700	10.225020	1498.723241	-529.024607	-1114.427807
919				900.000000	200.000000	0.000000	0.728650	1.452540	1.173150	-296.796209	-927.773517	116.259666				300.000000	200.000000	0.000000	0.091560	1.159760	-2.670290	162.123904	-348.799988	18.310500				-505.000000	200.000000	0.000000	-0.362220	-0.357340	18.090419	1717.064619	-1586.089965	-1645.144901
920				900.000000	200.000000	0.000000	0.728650	1.418760	0.825550	-278.444731	-775.471151	118.637910				300.000000	200.000000	0.000000	0.732480	-0.305200	-2.593996	143.050504	119.899996	-12.207000				-505.000000	200.000000	0.000000	-2.535540	1.608030	12.584640	909.020679	1202.042752	-1408.129504
921				900.000000	200.000000	0.000000	0.728650	1.621440	0.521400	-254.331347	-724.528592	97.139462				300.000000	200.000000	0.000000	1.098720	-0.396760	-0.839234	181.197305	-10.900000	-36.620999				-505.000000	200.000000	0.000000	0.362220	3.394730	3.146160	1248.010821	-1880.883739	-1524.153944
922				900.000000	200.000000	0.000000	0.807120	1.610180	1.216600	-237.992686	-774.000252	94.638035				300.000000	200.000000	0.000000	0.518840	0.244160	-3.128054	228.880806	43.599998	-18.310500				-505.000000	200.000000	0.000000	-3.259980	1.429360	14.944259	898.398127	978.499320	-1290.752910
923				900.000000	200.000000	0.000000	0.683810	1.306160	0.955900	-331.192920	-844.669444	123.398967				300.000000	200.000000	0.000000	-0.305200	0.946120	-3.967288	190.734005	-261.599991	91.552498				-505.000000	200.000000	0.000000	-0.724440	2.322710	7.865400	1530.968436	1362.071671	-1407.596161
924				900.000000	200.000000	0.000000	0.874380	1.610180	-0.086900	-267.486824	-770.491794	99.387674				300.000000	200.000000	0.000000	0.183120	0.732480	-2.670290	152.587204	-32.699999	91.552498				-505.000000	200.000000	0.000000	-0.181110	-0.714680	8.651940	883.974884	-262.391740	-1939.218998
925				900.000000	200.000000	0.000000	0.818330	1.824120	-0.391050	-186.622330	-656.449457	58.680484				300.000000	200.000000	0.000000	0.885080	0.335720	-0.610352	95.367002	-21.799999	-42.724499				-505.000000	200.000000	0.000000	1.267770	1.429360	2.359620	2287.183379	-78.952038	-1702.323820
926				900.000000	200.000000	0.000000	0.885590	1.486320	-0.217250	-252.619770	-664.446827	89.622230				300.000000	200.000000	0.000000	0.549360	-0.244160	-2.288820	104.903703	130.799995	42.724499				-505.000000	200.000000	0.000000	-0.362220	-0.178670	5.505780	221.261145	-1706.717149	-1233.766652
927				900.000000	200.000000	0.000000	0.717440	1.722780	0.782100	-189.580128	-724.309415	63.510080				300.000000	200.000000	0.000000	0.366240	0.091560	-1.068116	228.880806	-130.799995	115.966498				-505.000000	200.000000	0.000000	-0.181110	-0.357340	18.876959	2991.103563	1583.884819	-1292.694797
928				900.000000	200.000000	0.000000	0.829540	1.779080	-0.173800	-244.539429	-717.904766	27.301402				300.000000	200.000000	0.000000	0.305200	0.274680	-1.831056	190.734005	-65.399998	-54.931499				-505.000000	200.000000	0.000000	1.267770	1.072020	-3.146160	2496.752277	-73.727053	-1937.639330
929				900.000000	200.000000	0.000000	0.863170	1.756560	-0.738650	-217.908276	-688.368520	24.835958				300.000000	200.000000	0.000000	0.030520	0.305200	-2.670290	19.073400	119.899996	-6.103500				-505.000000	200.000000	0.000000	-1.448880	0.714680	12.584640	1549.860082	208.298908	-1937.761114
930				900.000000	200.000000	0.000000	0.683810	1.463800	1.260050	-219.852419	-743.632905	89.810331				300.000000	200.000000	0.000000	0.213640	-0.122080	-0.991822	143.050504	-43.599998	91.552498				-505.000000	200.000000	0.000000	1.448880	1.072020	13.371180	1918.993654	-100.360973	-1467.701030
931				900.000000	200.000000	0.000000	0.695020	1.531360	0.912450	-265.676775	-880.552453	166.970671				300.000000	200.000000	0.000000	0.213640	0.732480	-1.678468	38.146801	119.899996	54.931499				-505.000000	200.000000	0.000000	-0.905550	-0.536010	17.303879	2285.270383	-624.476591	-1410.294597
932				900.000000	200.000000	0.000000	0.650180	1.520100	0.782100	-310.501336	-858.320837	121.223112				300.000000	200.000000	0.000000	0.396760	0.701960	-2.288820	66.756902	-43.599998	42.724499				-505.000000	200.000000	0.000000	-0.362220	-1.429360	11.798100	1188.429296	-1049.838524	-2116.115037
933				900.000000	200.000000	0.000000	0.605340	1.520100	0.999350	-262.029903	-806.016669	114.040586				300.000000	200.000000	0.000000	0.305200	-0.335720	-1.220704	76.293602	-32.699999	103.759498				-505.000000	200.000000	0.000000	-0.543330	0.893350	14.944259	1445.044172	-113.875213	-1702.687606
934				900.000000	200.000000	0.000000	0.638970	1.576400	0.825550	-271.953116	-766.712158	89.961503				300.000000	200.000000	0.000000	0.335720	0.152600	-1.296998	123.977103	-32.699999	-18.310500				-505.000000	200.000000	0.000000	-1.629990	2.680050	14.157719	1784.726469	615.475043	-937.231812
935				900.000000	200.000000	0.000000	0.638970	1.520100	1.216600	-306.030664	-924.120903	154.969967				300.000000	200.000000	0.000000	0.671440	0.579880	-1.678468	85.830302	141.699995	152.587497	-446.939344	289.018387	0.000000	-505.000000	200.000000	0.000000	0.362220	2.144040	23.596199	2100.495588	-1370.010797	-937.899862
936				900.000000	200.000000	0.000000	0.896800	1.745300	-0.043450	-334.247112	-771.455458	97.080448				300.000000	200.000000	0.000000	-0.183120	0.885080	-2.441408	209.807405	-108.999996	42.724499				-505.000000	200.000000	0.000000	0.905550	0.714680	9.438480	1086.344382	-1654.592032	-1644.228975
937				900.000000	200.000000	0.000000	1.064950	1.722780	-0.217250	-218.759166	-636.371083	48.692099				300.000000	200.000000	0.000000	-0.030520	0.763000	-1.373292	-28.610101	337.899988	30.517499				-505.000000	200.000000	0.000000	-0.724440	0.536010	15.730799	1191.852448	294.047348	-1996.732726
938				900.000000	200.000000	0.000000	0.952850	1.531360	0.564850	-197.687874	-652.746038	51.039874				300.000000	200.000000	0.000000	0.549360	0.824040	-2.059938	-171.660604	337.899988	-122.069998				-505.000000	200.000000	0.000000	0.181110	1.072020	0.786540	1802.170881	-276.845407	-1761.320102
939				900.000000	200.000000	0.000000	0.885590	1.587660	0.347600	-255.902465	-680.170048	60.800555				300.000000	200.000000	0.000000	0.976640	0.488320	-1.907350	114.440403	130.799995	-24.414000				-505.000000	200.000000	0.000000	1.267770	0.178670	17.303879	2675.963675	569.715897	-1586.022528
940				900.000000	200.000000	0.000000	0.975270	1.666480	-1.042800	-282.240823	-702.833878	43.913328				300.000000	200.000000	0.000000	0.457800	0.549360	-2.212526	228.880806	-163.499994	18.310500				-505.000000	200.000000	0.000000	-0.543330	-1.965370	14.157719	1966.896114	-1173.688845	-1940.376926
941				900.000000	200.000000	0.000000	1.042530	1.756560	-0.130350	-181.093305	-650.726554	36.698441				300.000000	200.000000	0.000000	0.274680	0.763000	-2.593996	-38.146801	-174.399994	54.931499				-505.000000	200.000000	0.000000	0.181110	1.608030	15.730799	2530.696398	504.392535	-1467.090935
942				900.000000	200.000000	0.000000	0.661390	1.430020	1.173150	-181.128206	-813.552412	87.392482				300.000000	200.000000	0.000000	-0.061040	0.183120	-1.907350	-95.367002	316.099989	12.207000				-505.000000	200.000000	0.000000	-0.543330	1.429360	14.157719	319.255194	152.011228	-2289.619919
943				900.000000	200.000000	0.000000	0.594130	1.407500	1.607650	-278.098163	-841.582549	125.995782				300.000000	200.000000	0.000000	0.396760	0.213640	-2.746584	133.513803	-10.900000	85.448998				-505.000000	200.000000	0.000000	-0.362220	0.357340	12.584640	1991.501447	-520.304921	-1174.513880
944				900.000000	200.000000	0.000000	0.795910	1.452540	0.477950	-281.434315	-808.313469	118.599644				300.000000	200.000000	0.000000	0.518840	0.366240	-1.449586	200.270705	65.399998	103.759498				-505.000000	200.000000	0.000000	-1.992210	0.893350	3.146160	1675.732327	-545.287122	-1526.339399
945				900.000000	200.000000	0.000000	0.795910	1.576400	0.260700	-256.456180	-752.385758	116.305174				300.000000	200.000000	0.000000	0.427280	-0.366240	-1.983644	85.830302	152.599995	-24.414000				-505.000000	200.000000	0.000000	-0.362220	-0.357340	18.876959	558.967523	-1719.406399	-2173.841789
946				900.000000	200.000000	0.000000	0.650180	1.632700	0.608300	-277.900814	-817.631443	99.640889				300.000000	200.000000	0.000000	0.518840	0.274680	-2.517702	66.756902	-76.299997	48.827999				-505.000000	200.000000	0.000000	-1.992210	2.501380	9.438480	1078.641596	-816.398548	-1407.325181
947				900.000000	200.000000	0.000000	0.728650	1.486320	1.694550	-331.049750	-811.741111	133.158702				300.000000	200.000000	0.000000	0.610400	-0.122080	-2.746584	171.660604	43.599998	85.448998				-505.000000	200.000000	0.000000	-1.267770	3.037390	14.157719	2269.613120	-997.282976	-1524.362660
948				900.000000	200.000000	0.000000	1.076160	1.587660	-0.391050	-341.098841	-813.980025	89.519046				300.000000	200.000000	0.000000	0.152600	0.488320	-2.365114	238.417506	-54.499998	-6.103500				-505.000000	200.000000	0.000000	0.543330	-1.072020	1.573080	1209.233937	363.340273	-1528.407379
949				900.000000	200.000000	0.000000	0.952850	1.666480	-0.304150	-257.352400	-662.069807	53.575196				300.000000	200.000000	0.000000	-0.122080	0.946120	-1.449586	38.146801	-65.399998	-103.759498				-505.000000	200.000000	0.000000	0.362220	1.072020	18.090419	877.027177	-436.795761	-1643.846393
950				900.000000	200.000000	0.000000	0.885590	1.677740	0.086900	-200.196163	-760.983116	75.342290				300.000000	200.000000	0.000000	0.152600	0.152600	-1.449586	-57.220201	163.499994	0.000000				-505.000000	200.000000	0.000000	-0.543330	0.178670	3.146160	1400.855037	-1428.378890	-1115.924850
951				900.000000	200.000000	0.000000	0.908010	1.553880	0.260700	-253.363023	-751.936066	43.878292				300.000000	200.000000	0.000000	0.335720	-0.061040	-1.678468	123.977103	250.699991	36.620999				-505.000000	200.000000	0.000000	-0.724440	-0.536010	6.292320	1126.229440	700.714487	-1351.564988
952				900.000000	200.000000	0.000000	0.728650	1.610180	-0.564850	-187.571376	-824.837778	53.755108				300.000000	200.000000	0.000000	0.610400	-0.244160	-1.831056	219.344106	-54.499998	91.552498				-505.000000	200.000000	0.000000	-0.724440	0.893350	7.865400	402.133846	-759.048446	-1996.393610
953				900.000000	200.000000	0.000000	0.829540	1.902940	-0.391050	-251.725536	-667.043024	32.235912				300.000000	200.000000	0.000000	0.793520	0.366240	-2.822878	209.807405	-305.199989	103.759498				-505.000000	200.000000	0.000000	0.362220	1.250690	16.517339	887.712652	-833.012930	-1643.676835
954				900.000000	200.000000	0.000000	0.762280	1.452540	1.390400	-268.427426	-757.117465	75.260603				300.000000	200.000000	0.000000	-0.030520	0.366240	-1.449586	57.220201	87.199997	30.517499	-528.789433	258.745335	0.000000	-505.000000	200.000000	0.000000	0.724440	3.752070	19.663499	1155.138850	467.783507	-1993.796595
955				900.000000	200.000000	0.000000	0.672600	1.249860	1.694550	-316.663991	-890.488491	135.406522				300.000000	200.000000	0.000000	0.579880	0.701960	-1.602174	38.146801	316.099989	54.931499				-505.000000	200.000000	0.000000	-2.535540	2.322710	15.730799	1184.149662	-1187.203085	-1524.939470
956				900.000000	200.000000	0.000000	0.829540	1.452540	1.086250	-296.886237	-820.396012	135.432424				300.000000	200.000000	0.000000	0.732480	0.518840	-2.136232	114.440403	21.799999	30.517499				-505.000000	200.000000	0.000000	-0.905550	0.893350	11.011560	1213.097552	574.624887	-997.729444
957				900.000000	200.000000	0.000000	0.717440	1.508840	0.477950	-226.848988	-759.488345	101.865678				300.000000	200.000000	0.000000	0.213640	0.427280	-2.288820	200.270705	-152.599995	158.690997				-505.000000	200.000000	0.000000	-0.724440	1.965370	1.573080	234.866386	-1018.217050	-820.494290
958				900.000000	200.000000	0.000000	0.795910	1.531360	0.738650	-265.856831	-823.753830	106.624646				300.000000	200.000000	0.000000	0.549360	0.305200	-3.356936	123.977103	152.599995	122.069998				-505.000000	200.000000	0.000000	0.181110	1.072020	9.438480	-745.089005	775.503961	-1643.831904
959				900.000000	200.000000	0.000000	0.638970	1.475060	1.303500	-384.185457	-914.069780	99.505897				300.000000	200.000000	0.000000	0.640920	-0.061040	-2.288820	181.197305	152.599995	-122.069998				-505.000000	200.000000	0.000000	-0.543330	-0.893350	10.225020	2610.529437	951.163404	-2056.847776
960				900.000000	200.000000	0.000000	1.087370	1.835380	-0.173800	-310.570009	-748.786086	94.557132				300.000000	200.000000	0.000000	0.579880	0.457800	-0.228882	47.683501	-54.499998	24.414000				-505.000000	200.000000	0.000000	-1.267770	1.429360	13.371180	782.456279	-1129.106557	-1643.376878
961				900.000000	200.000000	0.000000	0.986480	1.779080	-0.217250	-212.420202	-673.667448	46.416093				300.000000	200.000000	0.000000	0.122080	0.763000	-2.136232	47.683501	21.799999	18.310500	-488.528550	267.812829	0.000000	-505.000000	200.000000	0.000000	1.267770	-2.144040	22.023119	1493.450016	-362.752713	-1470.738582
962				900.000000	200.000000	0.000000	0.863170	1.666480	0.173800	-160.364519	-668.953218	41.619804				300.000000	200.000000	0.000000	0.457800	0.793520	-0.686646	57.220201	108.999996	54.931499				-505.000000	200.000000	0.000000	0.724440	2.501380	6.292320	3278.893940	347.902749	-1172.566119
963				900.000000	200.000000	0.000000	0.582920	1.565140	-0.043450	-221.050194	-733.200030	61.093178				300.000000	200.000000	0.000000	0.305200	0.457800	-0.534058	-19.073400	392.399986	-36.620999				-505.000000	200.000000	0.000000	-1.811100	-0.178670	13.371180	1032.602390	892.320449	-1938.579926
964				900.000000	200.000000	0.000000	0.885590	1.745300	0.000000	-293.996795	-639.319020	82.634101				300.000000	200.000000	0.000000	0.701960	0.305200	-0.610352	247.954206	228.899992	134.276998				-505.000000	200.000000	0.000000	0.724440	-0.536010	11.011560	779.158973	-1645.125920	-1880.377786
965				900.000000	200.000000	0.000000	0.997690	1.869160	-0.782100	-209.295892	-612.812126	22.391653				300.000000	200.000000	0.000000	0.152600	-0.061040	-0.991822	66.756902	-43.599998	97.655998				-505.000000	200.000000	0.000000	2.354430	1.429360	11.798100	1477.226444	-949.082992	-1937.387148
966				900.000000	200.000000	0.000000	0.706230	1.520100	1.564200	-241.342067	-805.630659	89.839462				300.000000	200.000000	0.000000	0.244160	0.366240	-1.831056	162.123904	10.900000	109.862998				-505.000000	200.000000	0.000000	-1.267770	-1.965370	11.011560	1966.644421	1259.392854	-1176.645688
967				900.000000	200.000000	0.000000	0.706230	1.407500	1.390400	-342.651717	-876.392605	121.060326				300.000000	200.000000	0.000000	0.152600	0.824040	-1.907350	-104.903703	76.299997	115.966498				-505.000000	200.000000	0.000000	-0.905550	-0.357340	17.303879	1369.553690	-226.766569	-1997.566026
968				900.000000	200.000000	0.000000	0.638970	1.655220	1.216600	-292.425362	-817.735534	106.902426				300.000000	200.000000	0.000000	1.007160	0.518840	-1.907350	19.073400	348.799988	42.724499				-505.000000	200.000000	0.000000	-0.543330	1.429360	11.011560	2056.243530	-1568.413162	-1290.970242
969				900.000000	200.000000	0.000000	0.840750	1.576400	0.521400	-260.206625	-845.662179	80.113818				300.000000	200.000000	0.000000	0.457800	0.732480	-0.915528	123.977103	119.899996	-18.310500				-505.000000	200.000000	0.000000	-1.448880	1.608030	14.157719	2993.834560	604.516077	-1114.495944
970				900.000000	200.000000	0.000000	0.616550	1.610180	0.695200	-170.183843	-831.525287	94.835466				300.000000	200.000000	0.000000	0.000000	0.488320	-4.425052	66.756902	65.399998	103.759498				-505.000000	200.000000	0.000000	-1.629990	0.714680	10.225020	1433.855311	619.207175	-2290.211217
971				900.000000	200.000000	0.000000	0.627760	1.553880	1.129700	-332.873344	-903.314579	133.326055				300.000000	200.000000	0.000000	0.122080	0.122080	-3.280642	219.344106	76.299997	54.931499				-505.000000	200.000000	0.000000	-1.448880	2.322710	14.944259	952.454735	-987.070437	-1055.073614
972				900.000000	200.000000	0.000000	0.919220	1.722780	-0.260700	-311.276375	-731.648912	56.072056				300.000000	200.000000	0.000000	0.763000	0.030520	-2.593996	9.536700	-43.599998	103.759498				-505.000000	200.000000	0.000000	0.905550	0.714680	16.517339	1781.806702	62.100225	-1233.020285
973				900.000000	200.000000	0.000000	0.717440	1.914200	-0.999350	-187.563564	-692.256847	46.820480				300.000000	200.000000	0.000000	0.335720	0.213640	-2.365114	38.146801	-21.799999	36.620999				-505.000000	200.000000	0.000000	0.362220	1.429360	14.944259	1940.742144	96.469974	-1526.019080
974				900.000000	200.000000	0.000000	0.863170	1.553880	0.130350	-217.313294	-729.704449	82.479308				300.000000	200.000000	0.000000	-0.152600	1.129240	-3.509524	181.197305	-10.900000	103.759498				-505.000000	200.000000	0.000000	-1.448880	1.786700	11.798100	1383.033085	-188.664687	-1173.070485
975				900.000000	200.000000	0.000000	0.807120	1.700260	0.564850	-238.978935	-808.855914	65.805888				300.000000	200.000000	0.000000	0.549360	0.763000	-2.136232	104.903703	98.099997	85.448998				-505.000000	200.000000	0.000000	0.905550	-0.714680	14.157719	768.599344	-1261.360569	-1939.305931
976				900.000000	200.000000	0.000000	0.672600	1.779080	-0.086900	-268.572582	-681.126974	87.705494				300.000000	200.000000	0.000000	0.457800	0.122080	-1.907350	133.513803	87.199997	109.862998				-505.000000	200.000000	0.000000	-1.629990	2.144040	16.517339	1173.401264	2071.505844	-2288.854755
977				900.000000	200.000000	0.000000	0.795910	1.779080	-1.042800	-156.988048	-741.041563	17.697602				300.000000	200.000000	0.000000	0.732480	-0.152600	-0.839234	152.587204	98.099997	91.552498				-505.000000	200.000000	0.000000	2.354430	1.608030	5.505780	2645.694399	250.018486	-1467.264800
978				900.000000	200.000000	0.000000	0.560500	1.565140	1.129700	-219.834811	-753.631683	85.213006				300.000000	200.000000	0.000000	0.305200	0.579880	-2.593996	0.000000	-217.999992	42.724499				-505.000000	200.000000	0.000000	-1.267770	0.893350	12.584640	2834.647425	-465.510094	-1585.141453
979				900.000000	200.000000	0.000000	0.706230	1.407500	1.303500	-310.577504	-916.839547	135.518286				300.000000	200.000000	0.000000	0.457800	0.610400	-2.441408	95.367002	-108.999996	73.241999				-505.000000	200.000000	0.000000	0.905550	1.072020	11.011560	1687.172881	-1125.804856	-1820.122156
980				900.000000	200.000000	0.000000	0.818330	1.677740	0.608300	-288.107657	-844.819740	97.098912				300.000000	200.000000	0.000000	0.824040	0.366240	-2.365114	57.220201	174.399994	42.724499				-505.000000	200.000000	0.000000	0.000000	1.072020	18.876959	2498.514126	-1078.474293	-1643.817416
981				900.000000	200.000000	0.000000	0.874380	1.565140	0.825550	-228.190970	-847.329922	87.297486				300.000000	200.000000	0.000000	0.763000	0.244160	-0.152588	114.440403	-43.599998	54.931499				-505.000000	200.000000	0.000000	-0.181110	0.893350	11.011560	-755.774480	265.649010	-1643.972485
982				900.000000	200.000000	0.000000	0.728650	1.632700	1.129700	-253.237462	-770.688040	89.920953				300.000000	200.000000	0.000000	0.610400	0.335720	-2.288820	57.220201	-32.699999	97.655998				-505.000000	200.000000	0.000000	0.724440	2.322710	3.932700	719.941807	-1108.128053	-1290.223874
983				900.000000	200.000000	0.000000	0.751070	1.497580	1.607650	-282.429729	-913.902948	140.374927				300.000000	200.000000	0.000000	0.122080	0.244160	-1.831056	181.197305	-294.299990	146.483997				-505.000000	200.000000	0.000000	-0.181110	1.786700	17.303879	1615.105551	-933.452467	-1231.916005
984				900.000000	200.000000	0.000000	0.896800	1.835380	-0.434500	-262.593731	-735.629992	56.200001				300.000000	200.000000	0.000000	0.152600	0.640920	-3.204348	123.977103	0.000000	109.862998				-505.000000	200.000000	0.000000	0.905550	0.178670	15.730799	1170.229804	-1925.703459	-2114.690438
985				900.000000	200.000000	0.000000	0.874380	1.756560	-0.260700	-205.351529	-658.878821	36.872645				300.000000	200.000000	0.000000	0.671440	0.122080	-2.059938	-9.536700	0.000000	91.552498				-505.000000	200.000000	0.000000	-1.267770	1.072020	9.438480	1223.783027	-860.234410	-2113.668783
986				900.000000	200.000000	0.000000	0.908010	1.677740	0.869000	-227.529618	-722.105965	43.993482				300.000000	200.000000	0.000000	0.061040	0.763000	-1.296998	95.367002	76.299997	67.138499				-505.000000	200.000000	0.000000	0.362220	-0.178670	18.876959	1612.122862	-39.832165	-1703.777397
987				900.000000	200.000000	0.000000	0.773490	1.520100	0.738650	-246.217867	-762.038935	56.034540				300.000000	200.000000	0.000000	0.152600	0.915600	-1.831056	238.417506	152.599995	67.138499				-505.000000	200.000000	0.000000	-0.905550	-1.072020	16.517339	-179.362545	-756.300172	-1352.059172
988				900.000000	200.000000	0.000000	0.807120	1.801600	-0.086900	-243.522027	-732.260238	56.261494				300.000000	200.000000	0.000000	0.213640	0.396760	-1.449586	209.807405	76.299997	48.827999				-505.000000	200.000000	0.000000	-0.724440	3.216060	8.651940	1816.719971	-892.364880	-1465.492470
989				900.000000	200.000000	0.000000	0.829540	1.846640	-0.651750	-157.821330	-666.800573	65.918794				300.000000	200.000000	0.000000	0.671440	0.610400	-3.051760	76.293602	196.199993	103.759498				-505.000000	200.000000	0.000000	0.000000	2.144040	15.730799	2331.498360	-942.918580	-1407.823674
990				900.000000	200.000000	0.000000	0.594130	1.475060	1.390400	-263.479522	-694.467379	116.419972				300.000000	200.000000	0.000000	0.366240	0.366240	-2.136232	133.513803	163.499994	85.448998				-505.000000	200.000000	0.000000	0.181110	0.893350	17.303879	1676.864945	-690.230384	-1585.257364
991				900.000000	200.000000	0.000000	0.751070	1.475060	1.607650	-335.623995	-853.111309	145.173303				300.000000	200.000000	0.000000	-0.061040	1.007160	-4.348758	200.270705	-98.099997	-24.414000				-505.000000	200.000000	0.000000	-1.811100	0.536010	18.090419	1192.041217	490.131869	-1820.413497
992				900.000000	200.000000	0.000000	0.739860	1.643960	0.738650	-313.486856	-826.511661	89.919812				300.000000	200.000000	0.000000	-0.213640	0.793520	-2.212526	133.513803	-43.599998	30.517499				-505.000000	200.000000	0.000000	1.086660	2.144040	6.292320	2562.375285	-469.435226	-1525.398804
993				900.000000	200.000000	0.000000	0.728650	1.565140	0.912450	-268.306244	-780.617938	109.135403				300.000000	200.000000	0.000000	0.244160	0.610400	-0.305176	-104.903703	326.999989	42.724499				-505.000000	200.000000	0.000000	-0.724440	4.288080	11.798100	1418.575586	-1823.340637	-1288.242827
994				900.000000	200.000000	0.000000	0.784700	1.317420	1.173150	-242.052497	-808.498378	89.569675				300.000000	200.000000	0.000000	0.091560	0.518840	-1.602174	114.440403	163.499994	42.724499				-505.000000	200.000000	0.000000	-0.362220	2.322710	16.517339	1415.844589	-656.607061	-1995.066125
995				900.000000	200.000000	0.000000	0.784700	1.407500	0.347600	-291.465165	-883.720165	149.894952				300.000000	200.000000	0.000000	0.274680	0.427280	-2.746584	95.367002	-98.099997	128.173498				-505.000000	200.000000	0.000000	2.173320	2.858720	11.011560	1332.022090	-2130.507666	-2229.736689
996				900.000000	200.000000	0.000000	0.964060	1.812860	-0.782100	-332.230233	-738.076491	48.880396				300.000000	200.000000	0.000000	0.824040	0.610400	-3.509524	152.587204	-98.099997	30.517499				-505.000000	200.000000	0.000000	-1.086660	1.250690	11.798100	424.071105	982.547448	-2113.513714
997				900.000000	200.000000	0.000000	0.818330	1.790340	-0.347600	-228.173678	-671.687775	27.323487				300.000000	200.000000	0.000000	0.518840	0.732480	-2.136232	38.146801	-65.399998	42.724499				-505.000000	200.000000	0.000000	0.181110	0.893350	19.663499	750.525699	102.950381	-1409.025068
998				900.000000	200.000000	0.000000	0.818330	1.689000	0.608300	-227.336017	-723.236461	51.325842				300.000000	200.000000	0.000000	0.427280	0.640920	-2.517702	143.050504	-10.900000	0.000000				-505.000000	200.000000	0.000000	1.267770	2.322710	15.730799	257.621647	-1549.911368	-1642.731932
999				900.000000	200.000000	0.000000	0.896800	1.711520	0.391050	-190.448942	-761.727603	89.820053				300.000000	200.000000	0.000000	-0.122080	0.335720	-2.975466	104.903703	65.399998	109.862998				-505.000000	200.000000	0.000000	0.181110	0.357340	9.438480	485.641729	-2406.176215	-1527.021938
1000				900.000000	200.000000	0.000000	0.919220	1.643960	-0.564850	-282.673040	-807.355601	31.902152				300.000000	200.000000	0.000000	0.396760	0.610400	-1.068116	-19.073400	0.000000	6.103500				-505.000000	200.000000	0.000000	0.905550	-0.714680	6.292320	767.970112	-1253.896305	-1234.376747
1001				900.000000	200.000000	0.000000	0.784700	1.925460	-0.869000	-186.964835	-593.828440	44.351610				300.000000	200.000000	0.000000	0.366240	0.213640	-1.449586	-28.610101	98.099997	24.414000	-509.211419	175.211026	0.000000	-505.000000	200.000000	0.000000	-1.811100	-1.072020	21.236579	-526.433011	89.436141	-1586.963123
1002				900.000000	200.000000	0.000000	0.739860	1.362460	0.912450	-272.632077	-862.135085	106.525637				300.000000	200.000000	0.000000	0.305200	-0.244160	-1.449586	-19.073400	54.499998	-36.620999				-505.000000	200.000000	0.000000	-1.448880	1.965370	11.798100	930.580399	-851.514724	-2230.294703
1003				900.000000	200.000000	0.000000	0.683810	1.587660	0.999350	-331.617326	-839.643883	138.118722				300.000000	200.000000	0.000000	0.061040	0.701960	-2.365114	219.344106	-98.099997	73.241999				-505.000000	200.000000	0.000000	0.724440	2.858720	14.157719	521.561769	-189.841545	-1583.435694
1004				900.000000	200.000000	0.000000	0.616550	1.643960	0.782100	-297.359721	-806.276254	106.915181				300.000000	200.000000	0.000000	0.091560	0.518840	-3.356936	162.123904	-196.199993	115.966498				-505.000000	200.000000	0.000000	1.448880	2.501380	18.090419	731.885746	-900.259576	-1113.879975
1005				900.000000	200.000000	0.000000	0.795910	1.463800	0.130350	-261.228091	-757.330502	48.729973				300.000000	200.000000	0.000000	0.244160	0.427280	-1.373292	219.344106	-21.799999	0.000000				-505.000000	200.000000	0.000000	-0.905550	0.893350	11.011560	1444.729556	44.344857	-2055.123220
1006				900.000000	200.000000	0.000000	0.728650	1.452540	1.303500	-296.661166	-775.915644	125.898306				300.000000	200.000000	0.000000	0.915600	0.000000	-1.068116	-47.683501	272.499990	109.862998				-505.000000	200.000000	0.000000	0.362220	1.965370	3.932700	1161.583171	504.629966	-1642.998604
1007				900.000000	200.000000	0.000000	0.695020	1.463800	1.346950	-288.111404	-840.428779	111.485658				300.000000	200.000000	0.000000	0.885080	0.030520	-0.228882	219.344106	87.199997	109.862998				-505.000000	200.000000	0.000000	-0.905550	2.858720	10.225020	637.063155	177.661291	-1700.793492
1008				900.000000	200.000000	0.000000	0.773490	1.700260	-0.086900	-251.715739	-725.809384	44.153788				300.000000	200.000000	0.000000	0.183120	0.732480	-2.746584	209.807405	-207.099993	30.517499				-505.000000	200.000000	0.000000	-1.811100	0.357340	8.651940	253.946802	-428.901065	-1409.374364
1009				900.000000	200.000000	0.000000	0.818330	1.677740	-0.782100	-201.096447	-666.217720	39.267070				300.000000	200.000000	0.000000	0.457800	-0.091560	-2.899172	152.587204	-174.399994	36.620999				-505.000000	200.000000	0.000000	-1.086660	0.893350	14.157719	865.901239	-212.821898	-1878.876435
1010				900.000000	200.000000	0.000000	0.582920	1.475060	0.043450	-228.690190	-642.093388	51.370763				300.000000	200.000000	0.000000	0.488320	0.885080	-1.373292	0.000000	108.999996	67.138499				-505.000000	200.000000	0.000000	0.362220	2.680050	9.438480	1205.268920	366.834974	-1113.623485
1011				900.000000	200.000000	0.000000	0.773490	1.677740	0.651750	-203.631508	-685.968569	77.868086				300.000000	200.000000	0.000000	0.579880	0.488320	-1.144410	19.073400	76.299997	61.034999				-505.000000	200.000000	0.000000	0.724440	1.429360	12.584640	1824.737373	-320.918699	-1702.280354
1012				900.000000	200.000000	0.000000	0.728650	1.857900	-0.043450	-213.014867	-759.465071	61.214468				300.000000	200.000000	0.000000	0.640920	0.335720	-1.602174	104.903703	-152.599995	103.759498				-505.000000	200.000000	0.000000	0.724440	-0.357340	8.651940	905.597527	-582.326582	-1938.952327
1013				900.000000	200.000000	0.000000	0.919220	1.835380	-0.825550	-198.670376	-665.265992	41.718813				300.000000	200.000000	0.000000	0.671440	0.946120	-2.670290	66.756902	76.299997	109.862998				-505.000000	200.000000	0.000000	0.000000	-0.536010	8.651940	547.338200	-803.630735	-1880.319831
1014				900.000000	200.000000	0.000000	0.672600	1.351200	1.303500	-236.505864	-783.739445	101.765527				300.000000	200.000000	0.000000	0.763000	0.396760	-1.449586	57.220201	-119.899996	24.414000				-505.000000	200.000000	0.000000	-0.724440	-0.536010	14.944259	1474.369600	-898.336292	-2115.238270
1015				900.000000	200.000000	0.000000	0.683810	1.486320	1.086250	-327.659418	-854.922610	113.927875				300.000000	200.000000	0.000000	0.488320	0.274680	-1.602174	171.660604	-32.699999	97.655998				-505.000000	200.000000	0.000000	0.181110	0.357340	11.011560	-93.312434	-816.828979	-1879.486530
1016				900.000000	200.000000	0.000000	0.807120	1.587660	0.825550	-275.509960	-783.768516	87.388111				300.000000	200.000000	0.000000	0.183120	0.763000	0.305176	143.050504	87.199997	61.034999				-505.000000	200.000000	0.000000	0.543330	2.144040	18.876959	941.958030	-183.361138	-996.658450
1017				900.000000	200.000000	0.000000	0.739860	1.666480	0.955900	-260.067519	-700.064455	99.579396				300.000000	200.000000	0.000000	0.701960	0.610400	-3.204348	171.660604	43.599998	54.931499				-505.000000	200.000000	0.000000	-0.543330	0.536010	14.944259	1075.973523	-379.015228	-1585.538524
1018				900.000000	200.000000	0.000000	0.560500	1.351200	1.129700	-244.726981	-778.961533	130.797583				300.000000	200.000000	0.000000	0.213640	-0.244160	-1.068116	57.220201	141.699995	61.034999				-505.000000	200.000000	0.000000	-0.543330	0.893350	9.438480	1097.155704	1084.479838	-1350.223014
1019				900.000000	200.000000	0.000000	0.784700	1.171040	1.303500	-304.232806	-859.279303	140.036404				300.000000	200.000000	0.000000	0.732480	0.061040	-0.839234	104.903703	283.399990	-24.414000				-505.000000	200.000000	0.000000	1.448880	-0.178670	12.584640	569.275459	-762.464583	-2350.049415
1020				900.000000	200.000000	0.000000	0.818330	1.869160	-0.608300	-233.239016	-661.313384	32.216110				300.000000	200.000000	0.000000	0.244160	0.579880	-0.686646	200.270705	119.899996	-12.207000				-505.000000	200.000000	0.000000	-0.543330	1.250690	11.798100	2624.575141	-1834.299603	-1937.324885
1021				900.000000	200.000000	0.000000	0.818330	1.846640	-0.695200	-173.948465	-691.628387	5.688906				300.000000	200.000000	0.000000	-0.030520	0.061040	-3.051760	76.293602	-163.499994	36.620999				-505.000000	200.000000	0.000000	0.724440	1.965370	14.157719	2436.377193	605.578499	-1114.330694
1022				900.000000	200.000000	0.000000	0.840750	1.779080	0.695200	-227.557024	-698.910684	44.157409				300.000000	200.000000	0.000000	-0.030520	0.488320	-1.831056	-47.683501	-108.999996	54.931499				-505.000000	200.000000	0.000000	0.905550	-0.178670	9.438480	2422.079796	-1124.312003	-1292.612172
1023				900.000000	200.000000	0.000000	0.762280	1.621440	0.738650	-262.147337	-751.445368	60.959720				300.000000	200.000000	0.000000	0.640920	0.518840	-2.670290	9.536700	359.699987	24.414000				-505.000000	200.000000	0.000000	1.448880	-0.714680	10.225020	2389.708755	300.334755	-1704.373003
1024				900.000000	200.000000	0.000000	0.739860	1.632700	-0.173800	-254.587888	-668.618014	80.270699				300.000000	200.000000	0.000000	0.640920	0.457800	-2.212526	38.146801	119.899996	0.000000				-505.000000	200.000000	0.000000	-0.905550	3.037390	11.011560	2269.361427	-1148.785209	-1524.391638
1025				900.000000	200.000000	0.000000	0.807120	1.779080	-0.043450	-204.199084	-605.651397	27.324629				300.000000	200.000000	0.000000	0.305200	0.640920	-2.975466	57.220201	10.900000	30.517499				-505.000000	200.000000	0.000000	-1.086660	0.357340	0.000000	1643.046670	-1657.656302	-1879.385109
1026				900.000000	200.000000	0.000000	0.683810	1.317420	1.042800	-197.961707	-814.354442	77.625897				300.000000	200.000000	0.000000	0.579880	0.610400	-2.593996	200.270705	87.199997	61.034999				-505.000000	200.000000	0.000000	0.181110	1.250690	18.876959	3088.405457	1296.826873	-1584.918248
1027				900.000000	200.000000	0.000000	0.594130	1.520100	0.955900	-334.444461	-901.768061	118.871519				300.000000	200.000000	0.000000	0.701960	-0.122080	-1.907350	200.270705	163.499994	54.931499				-505.000000	200.000000	0.000000	-0.362220	1.250690	-0.786540	1812.856357	-772.755687	-703.713302
1028				900.000000	200.000000	0.000000	0.717440	1.497580	0.304150	-239.554322	-820.118351	97.035886				300.000000	200.000000	0.000000	0.213640	-0.030520	-4.196170	219.344106	0.000000	30.517499				-505.000000	200.000000	0.000000	1.086660	0.714680	9.438480	2128.688399	-737.560947	-1115.546576
1029				900.000000	200.000000	0.000000	0.672600	1.711520	0.608300	-278.675536	-879.346338	99.690964				300.000000	200.000000	0.000000	0.061040	0.244160	-2.365114	-9.536700	-228.899992	54.931499				-505.000000	200.000000	0.000000	-1.267770	1.429360	13.371180	2403.880305	-1129.106557	-1349.656385
1030				900.000000	200.000000	0.000000	0.695020	1.610180	0.869000	-270.517042	-829.852345	80.296210				300.000000	200.000000	0.000000	0.091560	0.549360	-1.907350	114.440403	-130.799995	30.517499				-505.000000	200.000000	0.000000	0.362220	-0.178670	0.786540	1147.411620	-1878.644460	-1880.009693
1031				900.000000	200.000000	0.000000	0.672600	1.384980	0.608300	-312.225105	-899.610218	133.122523				300.000000	200.000000	0.000000	0.518840	0.213640	-2.288820	38.146801	76.299997	54.931499				-505.000000	200.000000	0.000000	1.629990	0.893350	18.876959	866.278778	-249.114931	-1409.140978
1032				900.000000	200.000000	0.000000	0.930430	1.981760	-0.521400	-264.696892	-767.329878	70.759254				300.000000	200.000000	0.000000	1.098720	-0.366240	-0.610352	114.440403	108.999996	-12.207000				-505.000000	200.000000	0.000000	0.181110	1.965370	1.573080	1740.474411	385.258204	-1701.728214
1033				900.000000	200.000000	0.000000	0.840750	1.722780	0.043450	-178.283778	-743.898286	32.056750				300.000000	200.000000	0.000000	0.366240	-0.091560	-3.890994	114.440403	-228.899992	67.138499				-505.000000	200.000000	0.000000	-0.724440	1.429360	0.000000	433.938579	-353.874160	-1760.908542
1034				900.000000	200.000000	0.000000	0.739860	1.700260	0.564850	-251.040526	-755.426448	70.694890				300.000000	200.000000	0.000000	-0.030520	0.335720	-3.738406	133.513803	-65.399998	0.000000				-505.000000	200.000000	0.000000	-0.543330	0.178670	19.663499	1402.176424	411.926258	-1997.086330
1035				900.000000	200.000000	0.000000	0.874380	1.677740	0.000000	-268.635205	-780.704551	77.763564				300.000000	200.000000	0.000000	0.701960	0.488320	-1.831056	95.367002	54.499998	-18.310500				-505.000000	200.000000	0.000000	-0.724440	-0.178670	18.876959	685.594846	-106.648380	-2584.851944
1036				900.000000	200.000000	0.000000	0.863170	1.745300	-0.304150	-302.352955	-759.696184	24.825486				300.000000	200.000000	0.000000	0.640920	-0.061040	-2.670290	-57.220201	163.499994	79.345499				-505.000000	200.000000	0.000000	1.267770	0.893350	5.505780	633.577080	50.632264	-1526.600198
1037				900.000000	200.000000	0.000000	0.695020	1.812860	-0.173800	-182.840415	-671.837473	32.291500				300.000000	200.000000	0.000000	0.518840	0.305200	-3.051760	95.367002	-10.900000	0.000000				-505.000000	200.000000	0.000000	-0.905550	-1.429360	16.517339	2346.966854	-1419.150208	-1293.654189
1038				900.000000	200.000000	0.000000	0.538080	1.497580	1.129700	-230.657992	-884.423646	123.727964				300.000000	200.000000	0.000000	0.122080	0.457800	-1.907350	152.587204	-239.799992	48.827999				-505.000000	200.000000	0.000000	-1.086660	1.608030	8.651940	2298.498086	-340.166920	-2583.127388
1039				900.000000	200.000000	0.000000	0.627760	1.565140	1.564200	-331.959515	-847.992994	123.697886				300.000000	200.000000	0.000000	0.396760	0.854560	-1.449586	104.903703	-10.900000	48.827999				-505.000000	200.000000	0.000000	0.724440	0.536010	7.865400	1191.223216	-846.720170	-1761.872242
1040				900.000000	200.000000	0.000000	0.795910	1.643960	1.173150	-304.995654	-874.817615	85.042424				300.000000	200.000000	0.000000	0.366240	-0.122080	-1.907350	200.270705	196.199993	-30.517499				-505.000000	200.000000	0.000000	-0.543330	1.072020	17.303879	2498.388280	-1972.094595	-1115.077061
1041				900.000000	200.000000	0.000000	0.795910	1.632700	0.955900	-293.622821	-773.296173	85.031952				300.000000	200.000000	0.000000	0.183120	0.305200	-0.762940	38.146801	-196.199993	54.931499				-505.000000	200.000000	0.000000	0.362220	-1.786700	10.225020	1977.392819	-561.901504	-1000.374233
1042				900.000000	200.000000	0.000000	0.795910	1.407500	0.564850	-315.363275	-762.800557	113.738437				300.000000	200.000000	0.000000	-0.030520	0.701960	-2.975466	104.903703	-130.799995	103.759498				-505.000000	200.000000	0.000000	0.000000	0.536010	11.011560	1654.738916	387.260052	-1468.093793
1043				900.000000	200.000000	0.000000	0.672600	1.475060	1.129700	-332.098621	-905.161090	138.025618				300.000000	200.000000	0.000000	0.305200	0.396760	-1.983644	219.344106	-10.900000	91.552498				-505.000000	200.000000	0.000000	-0.543330	0.893350	9.438480	1676.235713	554.199809	-1937.664000
1044				900.000000	200.000000	0.000000	0.919220	1.677740	0.260700	-256.303529	-762.529633	29.523907				300.000000	200.000000	0.000000	0.854560	0.305200	-1.602174	28.610101	239.799992	109.862998				-505.000000	200.000000	0.000000	0.362220	0.714680	6.292320	1201.908691	-2016.439452	-1409.209114
1045				900.000000	200.000000	0.000000	0.919220	1.767820	-0.260700	-180.764661	-660.725332	41.655982				300.000000	200.000000	0.000000	0.518840	0.427280	-1.296998	104.903703	119.899996	67.138499				-505.000000	200.000000	0.000000	1.629990	-0.178670	17.303879	2191.077025	-1705.892159	-1938.855213
1046				900.000000	200.000000	0.000000	0.728650	1.677740	-0.043450	-188.269614	-708.805372	56.227599				300.000000	200.000000	0.000000	0.640920	0.793520	-2.288820	228.880806	119.899996	0.000000				-505.000000	200.000000	0.000000	-0.724440	1.786700	17.303879	2310.001563	-105.155527	-1701.825328
1047				900.000000	200.000000	0.000000	0.919220	1.722780	0.564850	-254.133682	-717.218763	70.530016				300.000000	200.000000	0.000000	0.183120	0.640920	-2.899172	9.536700	-32.699999	140.380497				-505.000000	200.000000	0.000000	-1.448880	1.250690	13.371180	1350.724967	472.692496	-2113.484737
1048				900.000000	200.000000	0.000000	0.807120	1.587660	0.304150	-239.865358	-702.228094	31.965929				300.000000	200.000000	0.000000	0.610400	0.396760	-2.136232	200.270705	-98.099997	30.517499				-505.000000	200.000000	0.000000	0.362220	0.714680	19.663499	1550.426391	887.411459	-1879.161903
1049				900.000000	200.000000	0.000000	0.919220	1.857900	-0.477950	-161.198116	-670.655230	39.330097				300.000000	200.000000	0.000000	0.274680	0.457800	-1.602174	-133.513803	337.899988	91.552498				-505.000000	200.000000	0.000000	-0.543330	0.178670	15.730799	2212.573822	-910.041684	-998.436653
1050				900.000000	200.000000	0.000000	0.594130	1.497580	1.477300	-238.338939	-866.791174	116.440916				300.000000	200.000000	0.000000	0.457800	0.335720	-2.136232	123.977103	163.499994	-6.103500				-505.000000	200.000000	0.000000	0.362220	0.357340	10.225020	369.888651	498.658555	-1585.780526
1051				900.000000	200.000000	0.000000	0.672600	1.587660	1.086250	-279.260405	-884.856802	140.539996				300.000000	200.000000	0.000000	0.213640	0.427280	-3.509524	257.490907	-108.999996	183.104997				-505.000000	200.000000	0.000000	0.905550	0.357340	7.865400	601.331885	-1520.529172	-1997.032683
1052				900.000000	200.000000	0.000000	0.672600	1.677740	1.346950	-299.404006	-844.571493	75.562948				300.000000	200.000000	0.000000	0.030520	0.488320	-2.899172	57.220201	-21.799999	30.517499				-505.000000	200.000000	0.000000	-0.181110	2.501380	9.438480	383.745585	-660.848188	-2464.863845
1053				900.000000	200.000000	0.000000	0.751070	1.553880	0.000000	-245.592048	-750.296795	104.282384				300.000000	200.000000	0.000000	0.640920	0.427280	-2.441408	-38.146801	-130.799995	24.414000				-505.000000	200.000000	0.000000	-1.992210	1.250690	19.663499	1119.596348	-30.682048	-1643.488481
1054				900.000000	200.000000	0.000000	0.706230	1.632700	1.651100	-321.046305	-805.711476	92.353841				300.000000	200.000000	0.000000	0.152600	0.091560	-2.822878	123.977103	108.999996	79.345499				-505.000000	200.000000	0.000000	-3.441090	0.893350	8.651940	1444.540786	-727.980398	-938.782502
1055				900.000000	200.000000	0.000000	0.627760	1.430020	0.825550	-350.350589	-867.569930	157.307466				300.000000	200.000000	0.000000	0.305200	0.671440	-2.517702	-38.146801	-21.799999	48.827999				-505.000000	200.000000	0.000000	1.992210	-1.250690	16.517339	736.354149	-3.653568	-2703.574820
1056				900.000000	200.000000	0.000000	1.020110	1.756560	-0.173800	-313.815817	-811.873928	63.227929				300.000000	200.000000	0.000000	0.152600	0.671440	-0.534058	267.027607	65.399998	-24.414000	-471.270207	205.904609	0.000000	-505.000000	200.000000	0.000000	-0.362220	0.357340	23.596199	139.326341	-795.894906	-1468.234373
1057				900.000000	200.000000	0.000000	0.896800	1.812860	-0.173800	-126.552992	-649.750954	58.588717				300.000000	200.000000	0.000000	0.244160	0.335720	-2.822878	-38.146801	98.099997	-18.310500				-505.000000	200.000000	0.000000	2.173320	0.536010	12.584640	1191.600755	-1601.720489	-2231.940941
1058				900.000000	200.000000	0.000000	0.605340	1.734040	0.086900	-193.857198	-663.320932	78.094648				300.000000	200.000000	0.000000	0.213640	0.457800	-2.288820	104.903703	-141.699995	30.517499				-505.000000	200.000000	0.000000	-0.181110	1.965370	11.011560	235.621465	795.929039	-1173.002348
1059				900.000000	200.000000	0.000000	0.762280	1.677740	0.043450	-288.692842	-750.798832	73.060379				300.000000	200.000000	0.000000	0.122080	-0.030520	-1.449586	200.270705	-21.799999	61.034999				-505.000000	200.000000	0.000000	0.543330	-1.429360	8.651940	609.097593	754.332457	-1646.234692
1060				900.000000	200.000000	0.000000	0.773490	1.745300	0.217250	-273.669073	-705.828364	44.195675				300.000000	200.000000	0.000000	0.427280	0.518840	-2.365114	-19.073400	-87.199997	48.827999				-505.000000	200.000000	0.000000	0.362220	-1.072020	14.944259	-63.672389	626.750003	-1645.881087
1061				900.000000	200.000000	0.000000	0.930430	1.734040	-0.651750	-182.560849	-640.559404	53.661254				300.000000	200.000000	0.000000	0.488320	0.305200	-2.212526	76.293602	217.999992	85.448998				-505.000000	200.000000	0.000000	0.181110	0.893350	14.157719	1676.613252	-422.104663	-1232.792772
1062				900.000000	200.000000	0.000000	0.627760	1.396240	1.303500	-210.527935	-857.882483	142.818090				300.000000	200.000000	0.000000	0.732480	0.030520	-0.610352	66.756902	54.499998	6.103500				-505.000000	200.000000	0.000000	-1.448880	3.216060	14.944259	1585.591353	-456.790408	-2581.572390
1063				900.000000	200.000000	0.000000	0.762280	1.384980	1.520750	-319.320867	-843.360180	130.619955				300.000000	200.000000	0.000000	0.396760	0.732480	-0.152588	219.344106	-108.999996	36.620999				-505.000000	200.000000	0.000000	-0.362220	-0.536010	7.865400	1010.539284	-1311.246407	-2174.011346
1064				900.000000	200.000000	0.000000	0.638970	1.475060	0.260700	-260.629361	-771.252818	113.963858				300.000000	200.000000	0.000000	0.152600	0.610400	-2.212526	209.807405	-32.699999	42.724499				-505.000000	200.000000	0.000000	0.181110	-0.178670	14.944259	1264.360240	902.848984	-1292.554217
1065				900.000000	200.000000	0.000000	0.896800	1.632700	0.304150	-270.174853	-776.844696	77.698449				300.000000	200.000000	0.000000	0.305200	0.366240	-0.534058	171.660604	10.900000	-18.310500				-505.000000	200.000000	0.000000	0.905550	0.357340	3.146160	369.322342	1267.919540	-2290.753176
1066				900.000000	200.000000	0.000000	0.706230	1.497580	0.825550	-279.219454	-835.339535	138.011721				300.000000	200.000000	0.000000	0.824040	0.701960	-2.517702	190.734005	185.299994	-6.103500				-505.000000	200.000000	0.000000	-1.267770	1.429360	11.798100	1361.410442	-464.763668	-2407.050161
1067				900.000000	200.000000	0.000000	0.784700	1.418760	1.129700	-382.663418	-848.985729	145.086104				300.000000	200.000000	0.000000	0.274680	0.488320	-3.280642	-85.830302	10.900000	18.310500				-505.000000	200.000000	0.000000	1.086660	-0.536010	11.011560	1705.686988	-1136.763822	-1410.453974
1068				900.000000	200.000000	0.000000	0.986480	1.734040	-0.608300	-194.577426	-739.161380	77.699787				300.000000	200.000000	0.000000	0.244160	0.763000	-1.296998	76.293602	-152.599995	115.966498				-505.000000	200.000000	0.000000	0.362220	-0.893350	14.944259	410.402940	361.609989	-2115.664319
1069				900.000000	200.000000	0.000000	0.908010	1.779080	-0.477950	-212.690287	-705.655392	46.497388				300.000000	200.000000	0.000000	0.915600	0.396760	-2.212526	-47.683501	-10.900000	-54.931499				-505.000000	200.000000	0.000000	0.724440	-0.178670	1.573080	1379.106547	-575.608744	-1938.782769
1070				900.000000	200.000000	0.000000	0.751070	1.621440	0.043450	-186.477490	-699.677504	63.380993				300.000000	200.000000	0.000000	1.068200	0.518840	-1.373292	-9.536700	65.399998	42.724499				-505.000000	200.000000	0.000000	0.543330	-0.536010	7.078860	1126.292363	-569.874764	-1939.107396
1071				900.000000	200.000000	0.000000	0.818330	1.734040	0.391050	-265.911643	-793.957998	85.102971				300.000000	200.000000	0.000000	0.366240	0.335720	-1.373292	-9.536700	-130.799995	146.483997				-505.000000	200.000000	0.000000	-0.905550	1.429360	9.438480	1361.221672	-749.582334	-1878.382251
1072				900.000000	200.000000	0.000000	0.728650	1.767820	-0.955900	-201.587539	-652.231124	70.769334				300.000000	200.000000	0.000000	0.549360	1.251320	-3.051760	104.903703	0.000000	61.034999				-505.000000	200.000000	0.000000	-0.181110	-0.178670	15.730799	1148.607161	-2390.229695	-1468.757536
1073				900.000000	200.000000	0.000000	0.941640	1.812860	-0.304150	-170.913867	-702.135939	53.722943				300.000000	200.000000	0.000000	-0.305200	0.854560	-1.983644	76.293602	43.599998	30.517499				-505.000000	200.000000	0.000000	0.181110	-1.429360	5.505780	1187.925910	-413.893972	-2174.902602
1074				900.000000	200.000000	0.000000	0.728650	1.328680	1.868350	-264.991764	-796.704835	145.060397				300.000000	200.000000	0.000000	0.518840	0.610400	-0.610352	-57.220201	316.099989	-36.620999				-505.000000	200.000000	0.000000	-0.905550	1.429360	14.944259	2056.558146	173.182732	-1819.638152
1075				900.000000	200.000000	0.000000	0.762280	1.373720	0.608300	-364.955684	-817.181751	106.512882				300.000000	200.000000	0.000000	0.457800	0.183120	-0.839234	228.880806	108.999996	61.034999				-505.000000	200.000000	0.000000	-1.086660	-1.965370	9.438480	1039.990559	-340.913346	-2410.286249
1076				900.000000	200.000000	0.000000	0.840750	1.632700	0.869000	-273.610198	-815.589627	94.624138				300.000000	200.000000	0.000000	0.183120	0.732480	-2.822878	257.490907	21.799999	42.724499				-505.000000	200.000000	0.000000	0.724440	0.536010	9.438480	1538.797068	79.777028	-1879.360439
1077				900.000000	200.000000	0.000000	0.683810	1.610180	0.521400	-286.959276	-793.605660	85.127144				300.000000	200.000000	0.000000	0.122080	0.579880	-1.678468	228.880806	-196.199993	128.173498				-505.000000	200.000000	0.000000	1.086660	0.714680	13.371180	970.842996	-1536.713123	-2290.428549
1078				900.000000	200.000000	0.000000	0.661390	1.452540	1.129700	-280.759102	-762.852304	109.100367				300.000000	200.000000	0.000000	0.061040	-0.274680	-3.356936	-9.536700	152.599995	73.241999				-505.000000	200.000000	0.000000	0.724440	0.714680	12.584640	1086.596075	1402.491396	-939.285302
1079				900.000000	200.000000	0.000000	0.739860	1.565140	0.999350	-340.585760	-953.403361	116.352770				300.000000	200.000000	0.000000	0.427280	0.122080	-1.983644	104.903703	130.799995	42.724499				-505.000000	200.000000	0.000000	1.448880	0.893350	14.157719	1560.797250	1357.162681	-1526.614686
1080				900.000000	200.000000	0.000000	0.930430	1.902940	-0.391050	-239.663945	-726.923344	68.276292				300.000000	200.000000	0.000000	0.518840	0.061040	-2.593996	267.027607	-54.499998	79.345499				-505.000000	200.000000	0.000000	1.811100	-0.357340	11.011560	2990.474331	12.530383	-2291.503852
1081				900.000000	200.000000	0.000000	0.908010	1.925460	0.304150	-165.646800	-726.646624	36.994881				300.000000	200.000000	0.000000	0.122080	0.457800	-1.983644	152.587204	76.299997	97.655998				-505.000000	200.000000	0.000000	0.724440	0.000000	8.651940	695.588167	-184.616560	-1938.613211
1082				900.000000	200.000000	0.000000	0.818330	1.598920	0.521400	-267.320312	-748.485494	75.338669				300.000000	200.000000	0.000000	0.427280	0.183120	-1.602174	0.000000	43.599998	30.517499				-505.000000	200.000000	0.000000	1.629990	-0.536010	8.651940	1126.418209	1483.998708	-1762.962033
1083				900.000000	200.000000	0.000000	0.840750	1.565140	0.477950	-252.674265	-724.038492	53.597085				300.000000	200.000000	0.000000	0.457800	-0.152600	-1.754762	114.440403	-65.399998	42.724499				-505.000000	200.000000	0.000000	0.905550	0.000000	17.303879	580.464320	-734.066246	-1997.371799
1084				900.000000	200.000000	0.000000	0.818330	1.869160	-0.086900	-268.883618	-722.589925	46.674071				300.000000	200.000000	0.000000	0.610400	0.457800	-3.662112	57.220201	-174.399994	18.310500				-505.000000	200.000000	0.000000	0.362220	0.000000	4.719240	811.089552	-291.536504	-2349.792924
1085				900.000000	200.000000	0.000000	0.728650	1.812860	-0.304150	-118.646974	-642.705311	29.847000				300.000000	200.000000	0.000000	0.244160	0.427280	-2.365114	152.587204	-130.799995	128.173498				-505.000000	200.000000	0.000000	-3.078870	0.893350	13.371180	1329.102323	-1019.516902	-1996.205256
1086				900.000000	200.000000	0.000000	0.751070	1.261120	1.216600	-264.428568	-878.077482	128.106718				300.000000	200.000000	0.000000	-0.152600	0.427280	-2.136232	-143.050504	163.499994	54.931499				-505.000000	200.000000	0.000000	1.086660	1.072020	10.225020	1455.477954	-75.457336	-1820.136644
1087				900.000000	200.000000	0.000000	0.840750	1.418760	0.912450	-423.093791	-866.289735	130.570075				300.000000	200.000000	0.000000	1.373400	-0.183120	-1.449586	28.610101	152.599995	79.345499				-505.000000	200.000000	0.000000	-1.267770	-1.250690	11.011560	967.545690	66.262788	-1175.967457
1088				900.000000	200.000000	0.000000	0.672600	1.553880	0.651750	-269.040016	-783.133318	101.954019				300.000000	200.000000	0.000000	0.335720	-0.183120	-1.373292	104.903703	76.299997	91.552498				-505.000000	200.000000	0.000000	-0.362220	-0.357340	-2.359620	1020.532604	-771.262834	-1762.633098
1089				900.000000	200.000000	0.000000	0.840750	1.610180	0.477950	-303.086411	-759.500281	111.470815				300.000000	200.000000	0.000000	0.183120	0.457800	-3.890994	66.756902	-272.499990	-42.724499				-505.000000	200.000000	0.000000	-0.543330	0.893350	8.651940	54.748763	-505.613824	-2055.152198
1090				900.000000	200.000000	0.000000	0.807120	1.565140	0.782100	-284.523408	-839.453776	87.367168				300.000000	200.000000	0.000000	-0.091560	0.518840	-3.280642	143.050504	-108.999996	73.241999				-505.000000	200.000000	0.000000	-0.362220	2.144040	18.090419	2331.687129	667.600160	-2700.164867
1091				900.000000	200.000000	0.000000	0.683810	1.531360	0.695200	-378.476692	-930.548482	118.789083				300.000000	200.000000	0.000000	0.122080	0.152600	-1.907350	85.830302	-32.699999	12.207000				-505.000000	200.000000	0.000000	-1.086660	-0.536010	11.011560	1589.870986	-1005.256236	-1586.512405
1092				900.000000	200.000000	0.000000	1.031320	1.734040	-0.391050	-298.886140	-781.737694	48.737412				300.000000	200.000000	0.000000	0.457800	0.457800	-1.449586	66.756902	-32.699999	54.931499				-505.000000	200.000000	0.000000	0.543330	-1.608030	3.932700	1292.804744	-1494.879109	-2116.357039
1093				900.000000	200.000000	0.000000	0.829540	1.722780	-0.304150	-166.582301	-753.245330	60.984284				300.000000	200.000000	0.000000	0.152600	0.579880	-2.365114	181.197305	-207.099993	85.448998				-505.000000	200.000000	0.000000	-1.267770	-1.786700	3.146160	1397.746501	-2577.673094	-2468.846301
1094				900.000000	200.000000	0.000000	0.930430	1.677740	0.000000	-172.142479	-686.759261	46.379915				300.000000	200.000000	0.000000	0.366240	0.183120	-2.899172	228.880806	185.299994	73.241999				-505.000000	200.000000	0.000000	-0.543330	-1.786700	1.573080	-455.435376	296.524058	-2057.695565
1095				900.000000	200.000000	0.000000	0.807120	1.643960	-0.043450	-290.173930	-717.102736	70.572849				300.000000	200.000000	0.000000	0.763000	0.457800	-2.441408	-19.073400	337.899988	24.414000				-505.000000	200.000000	0.000000	0.000000	-1.608030	14.157719	1872.702755	-411.145698	-1117.663895
1096				900.000000	200.000000	0.000000	0.829540	1.801600	-0.347600	-288.017945	-651.885523	77.925208				300.000000	200.000000	0.000000	0.396760	-0.183120	-0.610352	76.293602	43.599998	97.655998				-505.000000	200.000000	0.000000	-0.543330	0.893350	11.011560	1907.993563	-1038.133132	-2290.128592
1097				900.000000	200.000000	0.000000	0.683810	1.756560	-0.260700	-185.248878	-671.295028	29.841095				300.000000	200.000000	0.000000	0.427280	0.701960	-1.907350	219.344106	-98.099997	48.827999				-505.000000	200.000000	0.000000	0.543330	-1.786700	3.932700	1281.993422	891.381023	-2175.270695
1098				900.000000	200.000000	0.000000	0.582920	1.396240	1.042800	-275.126504	-825.397701	162.141825				300.000000	200.000000	0.000000	0.152600	0.610400	-1.907350	85.830302	87.199997	115.966498				-505.000000	200.000000	0.000000	-0.181110	-0.357340	12.584640	1137.544147	264.156157	-2173.856277
1099				900.000000	200.000000	0.000000	0.885590	1.587660	1.086250	-323.486237	-883.495790	106.584097				300.000000	200.000000	0.000000	0.366240	0.824040	0.534058	152.587204	-10.900000	54.931499				-505.000000	200.000000	0.000000	0.181110	0.714680	9.438480	1202.160384	-2538.746222	-1585.426921
1100				900.000000	200.000000	0.000000	0.739860	1.621440	0.608300	-350.734044	-877.050135	111.585809				300.000000	200.000000	0.000000	0.732480	0.030520	-1.678468	104.903703	261.599991	42.724499				-505.000000	200.000000	0.000000	-0.724440	-0.536010	9.438480	431.585121	-1025.681314	-2173.982369
1101				900.000000	200.000000	0.000000	0.739860	1.756560	0.869000	-248.406992	-770.907217	92.434190				300.000000	200.000000	0.000000	0.305200	0.732480	-0.762940	200.270705	76.299997	42.724499				-505.000000	200.000000	0.000000	-1.629990	0.536010	16.517339	612.835362	-977.604324	-1526.707493
1102				900.000000	200.000000	0.000000	0.638970	1.362460	0.869000	-304.841333	-756.620627	130.726760				300.000000	200.000000	0.000000	0.274680	0.824040	-2.975466	28.610101	43.599998	97.655998				-505.000000	200.000000	0.000000	-0.543330	-0.714680	11.011560	2042.323672	-242.713088	-1645.469528
1103				900.000000	200.000000	0.000000	0.582920	1.441280	1.260050	-329.334109	-835.731684	116.400170				300.000000	200.000000	0.000000	0.244160	0.640920	-2.593996	104.903703	54.499998	48.827999	-512.455904	233.521376	0.000000	-505.000000	200.000000	0.000000	-1.086660	-0.357340	23.596199	790.977066	175.931007	-2232.527932
1104				900.000000	200.000000	0.000000	1.008900	1.880420	-0.564850	-216.648194	-664.135495	34.438812				300.000000	200.000000	0.000000	0.427280	0.061040	-1.525880	123.977103	272.499990	0.000000				-505.000000	200.000000	0.000000	-1.629990	0.000000	7.865400	1969.501264	-306.543597	-1703.448462
1105				900.000000	200.000000	0.000000	0.773490	1.587660	-0.043450	-228.163881	-710.651883	85.013292				300.000000	200.000000	0.000000	0.274680	0.457800	-1.296998	57.220201	207.099993	67.138499				-505.000000	200.000000	0.000000	-0.543330	-2.322710	4.719240	-487.617648	558.678367	-1999.460140
1106				900.000000	200.000000	0.000000	0.784700	1.576400	-0.130350	-224.697066	-776.890303	65.713926				300.000000	200.000000	0.000000	0.213640	0.122080	-3.433230	9.536700	108.999996	36.620999				-505.000000	200.000000	0.000000	0.000000	-0.178670	13.371180	3233.106426	-410.399271	-2291.189406
1107				900.000000	200.000000	0.000000	0.952850	1.587660	-0.391050	-236.565055	-793.704209	72.779174				300.000000	200.000000	0.000000	0.457800	0.335720	-2.365114	-28.610101	21.799999	0.000000				-505.000000	200.000000	0.000000	-1.267770	0.178670	10.225020	1285.605344	-728.410829	-2819.445756
1108				900.000000	200.000000	0.000000	0.885590	1.689000	0.086900	-231.896718	-755.917146	53.665821				300.000000	200.000000	0.000000	0.152600	0.213640	-1.754762	57.220201	-32.699999	-30.517499				-505.000000	200.000000	0.000000	1.267770	-0.536010	15.730799	2285.144537	-1019.631338	-2232.885844
1109				900.000000	200.000000	0.000000	0.863170	1.666480	0.521400	-204.230238	-649.012607	60.897085				300.000000	200.000000	0.000000	0.396760	0.274680	-1.525880	19.073400	98.099997	-30.517499				-505.000000	200.000000	0.000000	-1.086660	-0.714680	10.225020	999.916732	851.470293	-1880.402456
1110				900.000000	200.000000	0.000000	0.795910	1.463800	1.738000	-255.542035	-829.749196	130.658417				300.000000	200.000000	0.000000	0.122080	0.610400	-3.051760	47.683501	-108.999996	42.724499				-505.000000	200.000000	0.000000	-1.267770	-2.680050	18.090419	186.725415	192.114958	-2587.182287
1111				900.000000	200.000000	0.000000	0.650180	1.486320	1.390400	-347.446970	-909.546255	126.011016				300.000000	200.000000	0.000000	0.396760	1.007160	-2.899172	-19.073400	76.299997	12.207000				-505.000000	200.000000	0.000000	-2.535540	-0.536010	2.359620	1241.730825	-909.373821	-2350.069777
1112				900.000000	200.000000	0.000000	0.728650	1.621440	0.782100	-286.225504	-785.562682	77.862181				300.000000	200.000000	0.000000	0.549360	0.000000	-1.754762	209.807405	43.599998	79.345499				-505.000000	200.000000	0.000000	-1.448880	1.429360	7.865400	2519.255845	-1245.492614	-997.177304
1113				900.000000	200.000000	0.000000	0.695020	1.531360	0.999350	-233.422504	-845.171481	109.138829				300.000000	200.000000	0.000000	0.976640	0.122080	-1.754762	123.977103	0.000000	0.000000				-505.000000	200.000000	0.000000	-1.811100	-0.178670	14.157719	1727.561324	-699.266065	-2291.044518
1114				900.000000	200.000000	0.000000	0.706230	1.475060	1.042800	-300.024408	-769.683968	140.400437				300.000000	200.000000	0.000000	0.640920	-0.122080	-2.365114	95.367002	119.899996	67.138499				-505.000000	200.000000	0.000000	-0.181110	-0.714680	16.517339	652.972112	-402.426012	-2232.939492
1115				900.000000	200.000000	0.000000	0.784700	1.565140	0.999350	-300.380458	-879.260323	118.715976				300.000000	200.000000	0.000000	-0.244160	0.305200	-3.356936	114.440403	-141.699995	48.827999				-505.000000	200.000000	0.000000	-1.086660	-0.893350	12.584640	2147.454199	-1139.319096	-1998.060211
1116				900.000000	200.000000	0.000000	0.975270	1.914200	0.000000	-222.713010	-643.012043	68.240309				300.000000	200.000000	0.000000	0.701960	0.213640	-3.051760	133.513803	-152.599995	54.931499				-505.000000	200.000000	0.000000	-0.543330	-0.178670	15.730799	1148.607161	-379.761654	-1292.496262
1117				900.000000	200.000000	0.000000	1.076160	1.587660	-0.130350	-248.356560	-647.045468	63.012785				300.000000	200.000000	0.000000	0.671440	0.732480	-0.915528	47.683501	294.299990	18.310500				-505.000000	200.000000	0.000000	1.086660	-1.429360	7.865400	1767.194689	-2857.188211	-2174.975046
1118				900.000000	200.000000	0.000000	0.762280	1.565140	0.434500	-184.370266	-756.228478	56.088040				300.000000	200.000000	0.000000	0.518840	-0.091560	-2.746584	123.977103	21.799999	85.448998				-505.000000	200.000000	0.000000	0.362220	-0.536010	11.798100	1937.381915	1160.015738	-2350.301598
1119				900.000000	200.000000	0.000000	0.650180	1.576400	0.260700	-256.456180	-751.450566	65.853288				300.000000	200.000000	0.000000	0.793520	0.549360	-1.754762	190.734005	-43.599998	67.138499				-505.000000	200.000000	0.000000	-1.629990	1.429360	11.011560	2751.139541	-707.239325	-1584.603802
1120				900.000000	200.000000	0.000000	0.773490	1.677740	-0.173800	-236.651020	-730.794537	51.361825				300.000000	200.000000	0.000000	0.640920	0.244160	-0.228882	123.977103	-185.299994	79.345499				-505.000000	200.000000	0.000000	0.181110	-1.608030	7.078860	713.976427	-1210.806869	-1998.839864
1121				900.000000	200.000000	0.000000	0.762280	1.891680	0.217250	-175.168950	-639.509127	49.162742				300.000000	200.000000	0.000000	0.366240	-0.366240	-2.059938	57.220201	108.999996	73.241999				-505.000000	200.000000	0.000000	-1.629990	-0.536010	2.359620	1704.994833	-1494.448678	-2467.630418
1122				900.000000	200.000000	0.000000	0.627760	1.418760	1.868350	-217.056437	-898.935553	109.103792				300.000000	200.000000	0.000000	0.457800	0.396760	-0.534058	47.683501	-141.699995	61.034999				-505.000000	200.000000	0.000000	2.173320	0.178670	11.798100	1285.731190	-672.984011	-1409.862676
1123				900.000000	200.000000	0.000000	0.683810	1.384980	0.955900	-319.906051	-844.669444	137.930230				300.000000	200.000000	0.000000	0.152600	0.824040	-2.593996	133.513803	174.399994	79.345499				-505.000000	200.000000	0.000000	1.629990	-1.429360	6.292320	493.092822	-237.172108	-2703.715400
1124				900.000000	200.000000	0.000000	0.863170	1.565140	0.782100	-264.420757	-821.498036	106.586381				300.000000	200.000000	0.000000	0.427280	0.305200	-1.449586	9.536700	207.099993	115.966498				-505.000000	200.000000	0.000000	0.181110	-0.357340	11.011560	905.786297	-949.398987	-2350.117551
1125				900.000000	200.000000	0.000000	0.582920	1.621440	0.955900	-294.086508	-739.195395	94.880778				300.000000	200.000000	0.000000	1.037680	-0.335720	-1.068116	143.050504	185.299994	-30.517499				-505.000000	200.000000	0.000000	-1.086660	-1.965370	13.371180	577.041168	583.344573	-1176.660177
1126				900.000000	200.000000	0.000000	0.739860	1.463800	1.303500	-288.156419	-923.290401	135.535805				300.000000	200.000000	0.000000	0.183120	0.274680	-2.059938	0.000000	-108.999996	164.794497				-505.000000	200.000000	0.000000	-1.811100	0.000000	9.438480	2201.259114	-1092.497528	-2290.874960
1127				900.000000	200.000000	0.000000	0.728650	1.497580	0.651750	-404.035948	-866.496976	123.530533				300.000000	200.000000	0.000000	0.183120	0.610400	-2.288820	66.756902	0.000000	85.448998				-505.000000	200.000000	0.000000	-1.086660	-1.072020	13.371180	1557.625791	-212.075471	-2115.717966
1128				900.000000	200.000000	0.000000	0.784700	1.812860	-0.260700	-251.279458	-710.911468	109.307715				300.000000	200.000000	0.000000	0.030520	0.427280	-1.678468	133.513803	76.299997	73.241999	-481.871714	268.569030	0.000000	-505.000000	200.000000	0.000000	-1.267770	0.178670	20.450039	1402.239347	-472.974358	-1879.540178
1129				900.000000	200.000000	0.000000	0.672600	1.801600	0.043450	-207.202213	-676.182230	51.581537				300.000000	200.000000	0.000000	0.701960	0.610400	-1.068116	123.977103	207.099993	97.655998				-505.000000	200.000000	0.000000	-0.181110	1.608030	15.730799	2646.512400	128.600444	-1995.758845
1130				900.000000	200.000000	0.000000	0.717440	1.621440	-0.086900	-242.899956	-753.897065	92.331755				300.000000	200.000000	0.000000	0.610400	0.366240	-1.144410	-85.830302	207.099993	54.931499				-505.000000	200.000000	0.000000	-2.173320	1.429360	4.719240	897.580126	-1463.811061	-2113.257224
1131				900.000000	200.000000	0.000000	0.717440	1.565140	-0.043450	-221.050194	-713.409714	99.508376				300.000000	200.000000	0.000000	-0.030520	0.396760	-3.051760	66.756902	108.999996	24.414000				-505.000000	200.000000	0.000000	-0.543330	2.144040	9.438480	1983.546968	819.339823	-1877.732997
1132				900.000000	200.000000	0.000000	0.908010	1.959240	-0.651750	-289.882489	-670.031968	87.629158				300.000000	200.000000	0.000000	0.335720	0.885080	-3.280642	247.954206	-65.399998	24.414000				-505.000000	200.000000	0.000000	0.362220	0.536010	8.651940	2117.814154	-560.408651	-1938.075560
1133				900.000000	200.000000	0.000000	0.795910	1.734040	0.130350	-217.935365	-645.879163	51.390957				300.000000	200.000000	0.000000	0.122080	0.427280	-2.441408	152.587204	-32.699999	30.517499				-505.000000	200.000000	0.000000	-1.629990	-2.322710	11.011560	1713.389774	1281.310785	-2116.861405
1134				900.000000	200.000000	0.000000	0.605340	1.418760	1.086250	-254.051465	-856.757185	130.813960				300.000000	200.000000	0.000000	-0.152600	0.579880	-2.288820	28.610101	250.699991	48.827999				-505.000000	200.000000	0.000000	1.267770	-1.965370	2.359620	1039.424250	-211.522045	-2586.706899
1135				900.000000	200.000000	0.000000	0.762280	1.520100	1.651100	-309.601052	-823.217525	140.384257				300.000000	200.000000	0.000000	0.335720	0.701960	-4.272464	152.587204	119.899996	0.000000				-505.000000	200.000000	0.000000	-0.362220	0.000000	14.944259	2317.515579	803.155873	-2056.014476
1136				900.000000	200.000000	0.000000	0.695020	1.542620	0.608300	-289.651368	-789.082135	99.510660				300.000000	200.000000	0.000000	0.152600	-0.061040	-3.280642	200.270705	-108.999996	79.345499				-505.000000	200.000000	0.000000	0.362220	-0.357340	10.225020	2758.779404	-429.331497	-2291.387941
1137				900.000000	200.000000	0.000000	0.751070	1.587660	0.608300	-299.858212	-816.720124	85.036519				300.000000	200.000000	0.000000	0.610400	0.274680	-1.068116	57.220201	21.799999	54.931499				-505.000000	200.000000	0.000000	1.992210	-0.714680	16.517339	1232.052121	-136.223575	-2233.113357
1138				900.000000	200.000000	0.000000	0.717440	1.587660	1.216600	-283.145892	-826.032899	113.987281				300.000000	200.000000	0.000000	0.213640	0.396760	-3.738406	57.220201	108.999996	-48.827999				-505.000000	200.000000	0.000000	0.181110	-1.965370	6.292320	1966.266882	380.779645	-1587.970289
1139				900.000000	200.000000	0.000000	0.751070	1.542620	1.303500	-345.218564	-822.432630	113.910553				300.000000	200.000000	0.000000	0.274680	0.000000	-2.822878	143.050504	-43.599998	24.414000				-505.000000	200.000000	0.000000	1.448880	-0.893350	11.011560	294.272322	-628.401723	-2644.448139
1140				900.000000	200.000000	0.000000	0.773490	1.891680	0.043450	-283.903323	-675.270910	80.476710				300.000000	200.000000	0.000000	0.305200	0.518840	-2.822878	9.536700	-185.299994	61.034999	-494.568854	267.022247	0.000000	-505.000000	200.000000	0.000000	1.629990	0.178670	24.382739	1634.185967	-254.339916	-1586.051505
1141				900.000000	200.000000	0.000000	0.863170	1.801600	-0.217250	-227.574949	-683.787452	20.058525				300.000000	200.000000	0.000000	0.213640	0.579880	-3.585818	57.220201	0.000000	97.655998				-505.000000	200.000000	0.000000	-0.543330	-0.536010	17.303879	2401.086385	811.875559	-1939.020463
1142				900.000000	200.000000	0.000000	0.683810	1.565140	0.260700	-236.817216	-727.505600	75.446616				300.000000	200.000000	0.000000	0.671440	-0.427280	-1.068116	66.756902	130.799995	0.000000				-505.000000	200.000000	0.000000	-0.543330	-0.893350	11.011560	2610.592360	-242.713088	-1880.615480
1143				900.000000	200.000000	0.000000	0.795910	1.666480	0.564850	-212.226284	-762.800557	53.737786				300.000000	200.000000	0.000000	0.976640	-0.335720	-1.983644	85.830302	228.899992	48.827999				-505.000000	200.000000	0.000000	-0.362220	-1.072020	15.730799	1789.446564	-1053.570656	-1528.334935
1144				900.000000	200.000000	0.000000	0.896800	1.790340	-0.782100	-260.788062	-740.372694	68.206414				300.000000	200.000000	0.000000	0.274680	0.396760	-3.890994	286.101007	-250.699991	115.966498				-505.000000	200.000000	0.000000	1.086660	-0.357340	11.011560	1253.234302	-76.203763	-2585.166390
1145				900.000000	200.000000	0.000000	0.952850	1.598920	-0.260700	-199.781554	-641.846336	65.560666				300.000000	200.000000	0.000000	0.549360	0.030520	-3.814700	295.637708	-174.399994	-12.207000				-505.000000	200.000000	0.000000	0.362220	-1.072020	11.011560	1094.173014	-32.367901	-2233.322074
1146				900.000000	200.000000	0.000000	0.616550	1.317420	1.303500	-362.533361	-918.212495	113.840480				300.000000	200.000000	0.000000	0.244160	0.366240	-2.670290	-57.220201	87.199997	36.620999				-505.000000	200.000000	0.000000	-0.543330	-0.893350	18.876959	1916.325581	1473.232743	-1998.103677
1147				900.000000	200.000000	0.000000	0.683810	1.430020	1.607650	-345.519803	-850.341542	164.478378				300.000000	200.000000	0.000000	0.732480	0.274680	-2.365114	76.293602	43.599998	109.862998				-505.000000	200.000000	0.000000	1.267770	-1.250690	7.865400	1546.374007	976.383036	-2116.075878
1148				900.000000	200.000000	0.000000	0.695020	1.621440	0.782100	-229.938081	-875.365258	101.993623				300.000000	200.000000	0.000000	0.366240	0.854560	-1.907350	219.344106	10.900000	30.517499				-505.000000	200.000000	0.000000	-1.267770	-0.893350	3.932700	2841.658055	-987.579432	-1586.837031
1149				900.000000	200.000000	0.000000	0.695020	1.610180	1.216600	-250.054277	-779.515914	82.705870				300.000000	200.000000	0.000000	0.274680	-0.061040	-1.602174	114.440403	-10.900000	54.931499				-505.000000	200.000000	0.000000	0.724440	-0.357340	11.011560	1948.130314	-584.565861	-2232.672820
1150				900.000000	200.000000	0.000000	0.818330	1.486320	1.564200	-250.774188	-754.521268	89.691911				300.000000	200.000000	0.000000	0.427280	0.701960	-1.449586	181.197305	207.099993	30.517499	-494.146147	193.099122	0.000000	-505.000000	200.000000	0.000000	-0.905550	-0.536010	21.236579	-146.551041	-230.498701	-2878.897064
1151				900.000000	200.000000	0.000000	0.863170	1.587660	0.695200	-384.199318	-922.736618	123.474945				300.000000	200.000000	0.000000	0.640920	0.213640	-2.670290	66.756902	-54.499998	109.862998				-505.000000	200.000000	0.000000	1.448880	-1.429360	10.225020	2230.647466	-495.085289	-2351.236320
1152				900.000000	200.000000	0.000000	0.908010	2.015540	-0.217250	-258.970202	-650.172173	20.211035				300.000000	200.000000	0.000000	0.427280	0.061040	-1.754762	190.734005	-228.899992	128.173498				-505.000000	200.000000	0.000000	0.000000	-4.288080	6.292320	1015.007687	-933.961463	-2001.368743
1153				900.000000	200.000000	0.000000	0.986480	1.880420	-0.086900	-167.906675	-678.854643	48.919999				300.000000	200.000000	0.000000	-0.061040	0.854560	-2.822878	257.490907	0.000000	48.827999				-505.000000	200.000000	0.000000	0.905550	-0.536010	7.865400	1937.067299	1528.580996	-2585.321459
1154				900.000000	200.000000	0.000000	0.739860	1.610180	0.955900	-242.283302	-740.592215	39.285534				300.000000	200.000000	0.000000	0.305200	0.549360	-2.288820	-152.587204	65.399998	24.414000				-505.000000	200.000000	0.000000	1.267770	0.536010	13.371180	1886.559690	971.158051	-2231.868497
1155				900.000000	200.000000	0.000000	0.751070	1.587660	0.695200	-231.419170	-700.283632	41.662637				300.000000	200.000000	0.000000	1.129240	0.000000	-0.076294	-38.146801	316.099989	61.034999				-505.000000	200.000000	0.000000	0.000000	-0.357340	13.371180	2179.951087	-277.829264	-1997.638470
1156				900.000000	200.000000	0.000000	0.874380	1.790340	-0.608300	-240.505354	-699.083313	17.626779				300.000000	200.000000	0.000000	0.763000	0.274680	-1.449586	133.513803	43.599998	79.345499				-505.000000	200.000000	0.000000	0.000000	0.000000	2.359620	1505.796794	528.040750	-2232.275749
1157				900.000000	200.000000	0.000000	0.874380	1.959240	-0.086900	-176.722459	-623.578666	111.760600				300.000000	200.000000	0.000000	0.061040	-0.061040	-2.670290	247.954206	-32.699999	103.759498	-513.748967	267.511690	0.000000	-505.000000	200.000000	0.000000	-1.086660	-0.178670	20.450039	1380.616704	178.916713	-3172.263953
1158				900.000000	200.000000	0.000000	0.661390	1.463800	1.173150	-288.291461	-869.278081	99.472198				300.000000	200.000000	0.000000	-0.274680	0.732480	-4.043582	114.440403	-250.699991	73.241999				-505.000000	200.000000	0.000000	-1.086660	-2.501380	7.078860	2165.527844	324.175970	-1940.842133
1159				900.000000	200.000000	0.000000	0.638970	1.643960	1.303500	-341.045383	-888.739931	128.578895				300.000000	200.000000	0.000000	0.335720	0.763000	-1.907350	0.000000	130.799995	54.931499				-505.000000	200.000000	0.000000	-1.267770	-1.429360	13.371180	2462.531163	-1261.676564	-2233.530790
1160				900.000000	200.000000	0.000000	0.695020	1.677740	0.086900	-304.729948	-813.927082	94.817001				300.000000	200.000000	0.000000	0.427280	0.640920	-2.746584	0.000000	283.399990	103.759498				-505.000000	200.000000	0.000000	1.086660	-2.322710	12.584640	1481.883616	-2198.816733	-2234.566934
1161				900.000000	200.000000	0.000000	0.672600	1.621440	0.391050	-258.486920	-808.220716	104.426510				300.000000	200.000000	0.000000	0.152600	0.579880	-1.144410	66.756902	283.399990	122.069998	-453.078667	308.280379	0.000000	-505.000000	200.000000	0.000000	0.362220	1.608030	21.236579	2299.504857	-1102.631503	-2113.290509
1162				900.000000	200.000000	0.000000	0.683810	1.452540	1.216600	-196.237939	-829.713986	152.451021				300.000000	200.000000	0.000000	0.366240	0.396760	-2.136232	57.220201	-108.999996	128.173498				-505.000000	200.000000	0.000000	-2.173320	-1.965370	6.292320	1503.002874	125.536174	-1587.781934
1163				900.000000	200.000000	0.000000	0.728650	1.520100	0.608300	-294.599272	-836.060748	80.177595				300.000000	200.000000	0.000000	0.274680	-0.122080	-2.136232	0.000000	98.099997	79.345499				-505.000000	200.000000	0.000000	0.543330	0.178670	11.011560	1285.668267	89.243141	-2232.149658
1164				900.000000	200.000000	0.000000	0.818330	1.722780	-0.347600	-202.812088	-742.611354	65.815218				300.000000	200.000000	0.000000	0.549360	-0.183120	-1.068116	-9.536700	-119.899996	-30.517499				-505.000000	200.000000	0.000000	1.448880	0.178670	8.651940	1401.295500	-361.022429	-2173.478003
1165				900.000000	200.000000	0.000000	0.829540	1.767820	0.130350	-216.544305	-682.725836	41.748891				300.000000	200.000000	0.000000	0.122080	0.488320	-2.136232	-9.536700	-43.599998	-24.414000				-505.000000	200.000000	0.000000	0.000000	0.357340	14.944259	717.714195	-544.462132	-2231.936634
1166				900.000000	200.000000	0.000000	0.840750	1.497580	-0.086900	-256.041571	-738.711091	75.221196				300.000000	200.000000	0.000000	0.091560	0.366240	-2.441408	9.536700	10.900000	103.759498				-505.000000	200.000000	0.000000	0.181110	-0.178670	3.932700	1842.559325	-677.541134	-2056.227500
1167				900.000000	200.000000	0.000000	0.997690	1.621440	0.304150	-230.433237	-659.416068	51.077194				300.000000	200.000000	0.000000	0.396760	0.305200	-1.525880	95.367002	261.599991	134.276998				-505.000000	200.000000	0.000000	1.086660	-1.429360	11.011560	1535.814378	586.646274	-2351.207342
1168				900.000000	200.000000	0.000000	0.751070	1.643960	-0.260700	-350.706955	-714.592555	36.895676				300.000000	200.000000	0.000000	0.549360	-0.183120	-2.212526	-57.220201	130.799995	85.448998				-505.000000	200.000000	0.000000	-1.086660	-2.858720	9.438480	59.405936	-1268.903398	-2352.389939
1169				900.000000	200.000000	0.000000	0.840750	1.745300	0.043450	-185.397465	-733.766346	53.764634				300.000000	200.000000	0.000000	0.427280	0.152600	-2.899172	-9.536700	43.599998	67.138499				-505.000000	200.000000	0.000000	-0.543330	0.357340	11.011560	1528.111593	22.426926	-1996.916772
1170				900.000000	200.000000	0.000000	0.638970	1.407500	1.520750	-306.331903	-868.678093	104.262386				300.000000	200.000000	0.000000	-0.244160	0.335720	-2.822878	143.050504	-163.499994	134.276998				-505.000000	200.000000	0.000000	1.086660	-1.965370	9.438480	1619.070569	-74.710910	-2175.483720
1171				900.000000	200.000000	0.000000	0.549290	1.576400	1.390400	-351.778536	-834.468026	133.428293				300.000000	200.000000	0.000000	0.213640	0.335720	-3.509524	57.220201	-21.799999	42.724499				-505.000000	200.000000	0.000000	0.000000	-1.072020	12.584640	-63.861159	-409.652845	-2350.781294
1172				900.000000	200.000000	0.000000	0.795910	1.711520	1.086250	-290.241971	-798.747249	92.334235				300.000000	200.000000	0.000000	0.366240	0.488320	-2.288820	-19.073400	43.599998	54.931499				-505.000000	200.000000	0.000000	2.173320	-1.786700	4.719240	1861.136355	-3.416137	-2527.865686
1173				900.000000	200.000000	0.000000	0.728650	1.598920	0.782100	-271.070757	-755.166863	99.528178				300.000000	200.000000	0.000000	0.671440	-0.213640	-2.441408	76.293602	141.699995	18.310500				-505.000000	200.000000	0.000000	1.448880	-0.536010	18.090419	1822.069299	-1032.829583	-1880.435741
1174				900.000000	200.000000	0.000000	0.706230	1.520100	0.477950	-254.529013	-819.818357	116.345724				300.000000	200.000000	0.000000	0.946120	0.640920	-2.059938	314.711108	-174.399994	91.552498				-505.000000	200.000000	0.000000	-1.086660	-0.714680	7.078860	1578.745049	191.605962	-1351.705568
1175				900.000000	200.000000	0.000000	0.672600	1.632700	0.912450	-345.934728	-803.639649	118.894942				300.000000	200.000000	0.000000	0.213640	0.305200	-2.288820	276.564307	-65.399998	-18.310500				-505.000000	200.000000	0.000000	-1.086660	0.000000	7.078860	811.278322	-2592.364192	-2525.909310
1176				900.000000	200.000000	0.000000	0.952850	1.846640	-0.086900	-237.646750	-657.205880	44.104104				300.000000	200.000000	0.000000	0.701960	0.152600	-2.670290	-57.220201	-108.999996	54.931499				-505.000000	200.000000	0.000000	0.543330	-1.786700	10.225020	935.048802	-1500.850521	-2175.270695
1177				900.000000	200.000000	0.000000	0.717440	1.936720	0.260700	-145.125477	-713.692573	37.202783				300.000000	200.000000	0.000000	0.366240	-0.244160	-1.144410	28.610101	-65.399998	42.724499				-505.000000	200.000000	0.000000	-0.362220	-0.536010	8.651940	2052.946224	-914.282811	-3231.405122
1178				900.000000	200.000000	0.000000	0.683810	1.610180	0.738650	-234.467312	-707.686213	73.078843				300.000000	200.000000	0.000000	0.518840	0.579880	-2.517702	143.050504	-10.900000	61.034999				-505.000000	200.000000	0.000000	0.905550	-1.250690	7.078860	1083.047076	733.907379	-2585.999690
1179				900.000000	200.000000	0.000000	0.807120	1.779080	0.260700	-268.212468	-768.045295	73.108171				300.000000	200.000000	0.000000	0.122080	0.854560	-1.602174	28.610101	119.899996	0.000000				-505.000000	200.000000	0.000000	0.543330	-0.178670	17.303879	569.652998	-2037.848388	-1938.768280
1180				900.000000	200.000000	0.000000	0.795910	1.846640	-0.347600	-258.019486	-701.160339	63.543975				300.000000	200.000000	0.000000	0.366240	0.427280	-1.449586	66.756902	141.699995	73.241999				-505.000000	200.000000	0.000000	0.724440	-1.250690	9.438480	735.787840	742.627065	-2409.752905
1181				900.000000	200.000000	0.000000	0.952850	1.655220	0.869000	-212.374871	-688.490687	48.745404				300.000000	200.000000	0.000000	0.305200	-0.061040	-1.602174	181.197305	-65.399998	-48.827999				-505.000000	200.000000	0.000000	0.000000	-0.536010	8.651940	1937.130222	-8.210691	-1880.319831
1182				900.000000	200.000000	0.000000	0.549290	1.463800	1.694550	-299.812882	-875.278645	135.733235				300.000000	200.000000	0.000000	0.396760	0.610400	-2.212526	152.587204	-174.399994	79.345499				-505.000000	200.000000	0.000000	-0.724440	-1.250690	8.651940	-538.251104	-1687.784924	-1998.428304
1183				900.000000	200.000000	0.000000	0.616550	1.272380	1.129700	-348.486044	-938.314740	106.569612				300.000000	200.000000	0.000000	0.091560	1.068200	-3.204348	133.513803	10.900000	0.000000				-505.000000	200.000000	0.000000	-1.267770	-1.072020	8.651940	2367.960265	68.502068	-1704.494787
1184				900.000000	200.000000	0.000000	0.661390	1.745300	0.955900	-276.924362	-767.756640	111.782294				300.000000	200.000000	0.000000	0.030520	0.366240	-2.365114	-47.683501	108.999996	103.759498				-505.000000	200.000000	0.000000	1.267770	-0.893350	10.225020	989.105410	-351.556317	-1645.783973
1185				900.000000	200.000000	0.000000	0.885590	1.643960	0.608300	-265.375536	-726.006228	92.178495				300.000000	200.000000	0.000000	0.122080	0.335720	-1.754762	57.220201	152.599995	24.414000				-505.000000	200.000000	0.000000	-0.181110	-0.357340	10.225020	1253.171379	531.535451	-1586.415291
1186				900.000000	200.000000	0.000000	0.695020	1.486320	1.390400	-218.790003	-860.733067	142.832183				300.000000	200.000000	0.000000	0.244160	0.152600	-1.907350	38.146801	239.799992	91.552498				-505.000000	200.000000	0.000000	-0.905550	-0.357340	14.157719	2064.198008	1234.489217	-2056.310125
1187				900.000000	200.000000	0.000000	0.840750	1.677740	0.651750	-376.514308	-876.179224	116.352966				300.000000	200.000000	0.000000	0.854560	0.457800	-4.272464	162.123904	0.000000	97.655998				-505.000000	200.000000	0.000000	-0.543330	0.000000	7.078860	1506.174333	158.729066	-2525.952776
1188				900.000000	200.000000	0.000000	0.728650	1.812860	-0.260700	-287.464230	-663.009600	58.762921				300.000000	200.000000	0.000000	0.610400	0.061040	-1.449586	57.220201	0.000000	79.345499	-416.561491	260.790986	0.000000	-505.000000	200.000000	0.000000	1.086660	-0.536010	20.450039	1243.178059	-1808.570975	-1645.430369
1189				900.000000	200.000000	0.000000	0.706230	1.734040	0.043450	-218.025394	-657.303234	15.338964				300.000000	200.000000	0.000000	0.366240	0.030520	-0.610352	-9.536700	130.799995	-24.414000				-505.000000	200.000000	0.000000	-0.543330	0.536010	10.225020	1423.043989	818.593397	-1585.538524
1190				900.000000	200.000000	0.000000	0.795910	1.666480	0.260700	-248.726155	-686.528148	53.737786				300.000000	200.000000	0.000000	-0.030520	0.427280	-2.593996	57.220201	-10.900000	-30.517499				-505.000000	200.000000	0.000000	-0.362220	-0.893350	9.438480	2378.834510	940.950865	-2644.303251
1191				900.000000	200.000000	0.000000	0.661390	1.520100	0.086900	-258.954671	-721.354740	80.247276				300.000000	200.000000	0.000000	0.335720	0.061040	-2.136232	-9.536700	119.899996	36.620999				-505.000000	200.000000	0.000000	-0.181110	0.000000	15.730799	1159.418483	-401.679585	-1938.540767
1192				900.000000	200.000000	0.000000	0.807120	1.734040	0.130350	-262.161198	-646.340791	58.608323				300.000000	200.000000	0.000000	0.305200	0.274680	-1.525880	-76.293602	185.299994	122.069998				-505.000000	200.000000	0.000000	-0.181110	-0.178670	-3.932700	1494.482087	-1443.578983	-1938.710325
1193				900.000000	200.000000	0.000000	0.851960	1.700260	0.651750	-170.539893	-699.331904	53.711133				300.000000	200.000000	0.000000	0.701960	-0.366240	-1.296998	-95.367002	119.899996	67.138499				-505.000000	200.000000	0.000000	-0.181110	0.357340	0.786540	1411.477589	-520.067490	-2466.898539
1194				900.000000	200.000000	0.000000	0.672600	1.272380	0.955900	-264.234966	-818.877967	92.053584				300.000000	200.000000	0.000000	0.579880	0.030520	-1.754762	114.440403	-43.599998	109.862998				-505.000000	200.000000	0.000000	-1.086660	0.536010	7.865400	2001.935229	-74.280479	-1879.215551
1195				900.000000	200.000000	0.000000	0.683810	1.689000	1.173150	-347.366739	-804.343727	157.490249				300.000000	200.000000	0.000000	0.579880	0.549360	-2.593996	123.977103	-87.199997	42.724499				-505.000000	200.000000	0.000000	0.362220	-1.250690	13.371180	1894.262475	-299.747195	-2762.188520
1196				900.000000	200.000000	0.000000	0.840750	1.666480	0.869000	-336.547621	-775.061868	77.787933				300.000000	200.000000	0.000000	-0.030520	0.763000	-4.043582	133.513803	-87.199997	6.103500				-505.000000	200.000000	0.000000	-1.629990	-1.250690	14.157719	41.269368	-1240.505060	-2057.099959
1197				900.000000	200.000000	0.000000	0.717440	1.542620	0.999350	-253.061469	-881.556526	101.897093				300.000000	200.000000	0.000000	0.335720	0.396760	-1.754762	-76.293602	10.900000	-24.414000				-505.000000	200.000000	0.000000	-0.543330	-0.357340	11.011560	2527.210323	1215.556992	-2232.571398
1198				900.000000	200.000000	0.000000	0.571710	1.306160	0.869000	-254.892874	-829.840409	111.466802				300.000000	200.000000	0.000000	0.427280	0.305200	-2.746584	28.610101	207.099993	42.724499				-505.000000	200.000000	0.000000	-1.629990	-3.216060	14.944259	964.751770	-843.541464	-1765.244602
1199				900.000000	200.000000	0.000000	0.840750	1.531360	0.825550	-370.300589	-835.813098	137.903774				300.000000	200.000000	0.000000	1.007160	-0.335720	-2.059938	295.637708	-119.899996	115.966498				-505.000000	200.000000	0.000000	-2.173320	-2.501380	9.438480	1239.188598	387.690483	-2469.452088
1200				900.000000	200.000000	0.000000	0.717440	1.812860	-0.477950	-255.525059	-682.609809	29.858613				300.000000	200.000000	0.000000	0.457800	0.335720	-1.754762	333.784509	-152.599995	79.345499				-505.000000	200.000000	0.000000	1.086660	-1.786700	-3.932700	3134.420221	998.538398	-2351.546458
1201				900.000000	200.000000	0.000000	0.908010	1.745300	0.564850	-192.898355	-731.955045	34.417672				300.000000	200.000000	0.000000	0.457800	0.274680	-2.822878	114.440403	32.699999	61.034999				-505.000000	200.000000	0.000000	0.000000	-0.357340	17.303879	-136.054335	381.288640	-2467.591260
1202				900.000000	200.000000	0.000000	0.818330	1.497580	0.434500	-231.378219	-758.536617	104.160344				300.000000	200.000000	0.000000	0.671440	0.030520	-0.839234	57.220201	152.599995	-12.207000				-505.000000	200.000000	0.000000	0.905550	2.144040	18.876959	2100.118049	1385.561019	-1877.848907
1203				900.000000	200.000000	0.000000	0.851960	1.553880	0.695200	-281.056593	-719.636192	48.755680				300.000000	200.000000	0.000000	0.335720	0.213640	-2.212526	133.513803	76.299997	91.552498				-505.000000	200.000000	0.000000	-0.543330	-1.072020	5.505780	1209.548553	292.791926	-2174.505531
1204				900.000000	200.000000	0.000000	1.020110	1.790340	-0.738650	-196.414564	-674.567429	31.933764				300.000000	200.000000	0.000000	0.274680	0.671440	-1.907350	190.734005	-250.699991	115.966498				-505.000000	200.000000	0.000000	0.905550	-1.250690	5.505780	851.289226	-1518.289893	-1587.350013
1205				900.000000	200.000000	0.000000	0.773490	1.801600	0.477950	-190.669950	-746.598574	58.705995				300.000000	200.000000	0.000000	0.579880	0.183120	-0.762940	143.050504	119.899996	24.414000				-505.000000	200.000000	0.000000	0.543330	-0.893350	12.584640	1105.110182	-442.529741	-1704.470117
1206				900.000000	200.000000	0.000000	0.638970	1.294900	1.346950	-291.046176	-873.582429	106.567329				300.000000	200.000000	0.000000	0.274680	0.396760	-1.602174	76.293602	-10.900000	36.620999				-505.000000	200.000000	0.000000	-0.905550	-0.357340	10.225020	1716.435387	-352.618738	-2056.310125
1207				900.000000	200.000000	0.000000	0.605340	1.689000	0.869000	-339.640778	-826.159323	97.330042				300.000000	200.000000	0.000000	0.732480	0.549360	-1.907350	114.440403	-87.199997	42.724499				-505.000000	200.000000	0.000000	1.267770	-0.893350	13.371180	989.357103	-89.402008	-2703.177749
1208				900.000000	200.000000	0.000000	0.739860	1.610180	0.782100	-278.648130	-750.562520	89.888396				300.000000	200.000000	0.000000	0.518840	0.427280	-2.288820	181.197305	-76.299997	-18.310500				-505.000000	200.000000	0.000000	0.724440	-0.893350	15.730799	1684.441884	-721.614427	-2056.949198
1209				900.000000	200.000000	0.000000	0.762280	1.655220	1.086250	-300.601465	-726.438786	111.593997				300.000000	200.000000	0.000000	0.427280	0.793520	-2.441408	9.536700	43.599998	97.655998				-505.000000	200.000000	0.000000	-1.448880	-1.072020	11.011560	515.093004	1137.781812	-1998.200791
1210				900.000000	200.000000	0.000000	0.683810	1.542620	1.738000	-300.542590	-890.990527	116.389894				300.000000	200.000000	0.000000	0.213640	0.518840	-1.296998	19.073400	119.899996	-42.724499				-505.000000	200.000000	0.000000	0.181110	-0.357340	11.798100	1253.297225	-287.295377	-1821.420663
1211				900.000000	200.000000	0.000000	0.941640	1.553880	0.477950	-301.384315	-809.248661	147.458836				300.000000	200.000000	0.000000	0.763000	0.274680	-0.228882	95.367002	98.099997	18.310500				-505.000000	200.000000	0.000000	0.362220	0.357340	-3.146160	1411.162973	-1874.912328	-1468.292329
1212				900.000000	200.000000	0.000000	0.885590	1.902940	-0.912450	-232.163055	-678.998201	53.864785				300.000000	200.000000	0.000000	0.579880	0.366240	-1.602174	76.293602	21.799999	79.345499				-505.000000	200.000000	0.000000	-1.086660	-0.893350	14.944259	1568.562959	-1141.558375	-1763.083816
1213				900.000000	200.000000	0.000000	0.784700	1.745300	-0.521400	-250.311133	-649.877378	41.774402				300.000000	200.000000	0.000000	-0.274680	0.640920	-1.449586	38.146801	-43.599998	67.138499				-505.000000	200.000000	0.000000	-1.086660	-0.714680	6.292320	1810.314129	457.492403	-2467.843442
1214				900.000000	200.000000	0.000000	0.773490	1.745300	0.651750	-269.198401	-777.156028	63.472956				300.000000	200.000000	0.000000	0.000000	0.518840	-2.288820	38.146801	21.799999	-42.724499				-505.000000	200.000000	0.000000	1.086660	-1.965370	14.157719	1040.368098	-79.189469	-1646.786832
1215				900.000000	200.000000	0.000000	1.064950	1.610180	0.086900	-211.019344	-773.435131	75.093642				300.000000	200.000000	0.000000	0.335720	0.366240	-1.678468	-28.610101	32.699999	18.310500				-505.000000	200.000000	0.000000	-1.086660	0.000000	18.876959	1507.118181	312.979573	-2055.956520
1216				900.000000	200.000000	0.000000	0.863170	1.857900	-0.608300	-169.374220	-713.819595	39.388164				300.000000	200.000000	0.000000	0.061040	0.396760	-2.136232	9.536700	163.499994	42.724499				-505.000000	200.000000	0.000000	-1.811100	0.178670	10.225020	1633.053350	-430.393918	-1820.752613
1217				900.000000	200.000000	0.000000	0.695020	1.891680	0.695200	-174.673793	-748.635192	66.100044				300.000000	200.000000	0.000000	0.274680	0.488320	-3.509524	219.344106	21.799999	79.345499				-505.000000	200.000000	0.000000	-0.543330	-0.357340	3.932700	557.771982	1222.274830	-2467.547793
1218				900.000000	200.000000	0.000000	0.717440	1.407500	1.129700	-367.044984	-861.413872	145.145313				300.000000	200.000000	0.000000	0.549360	0.152600	-0.839234	85.830302	0.000000	0.000000				-505.000000	200.000000	0.000000	0.000000	1.608030	3.146160	329.185591	-1858.965808	-2113.261531
1219				900.000000	200.000000	0.000000	0.605340	1.418760	0.695200	-350.949318	-846.261569	109.127019				300.000000	200.000000	0.000000	0.732480	0.274680	-2.746584	57.220201	87.199997	103.759498				-505.000000	200.000000	0.000000	-1.448880	-1.608030	18.090419	367.409346	-62.066092	-2586.150451
1220				900.000000	200.000000	0.000000	0.706230	1.745300	0.391050	-289.571137	-814.671570	97.277879				300.000000	200.000000	0.000000	0.305200	-0.030520	-2.670290	133.513803	-130.799995	54.931499				-505.000000	200.000000	0.000000	0.905550	0.714680	5.505780	1317.661770	337.690210	-2114.181765
1221				900.000000	200.000000	0.000000	0.751070	1.666480	0.521400	-268.558721	-750.781697	118.845063				300.000000	200.000000	0.000000	-0.122080	0.701960	-2.670290	28.610101	76.299997	-67.138499				-505.000000	200.000000	0.000000	0.362220	0.000000	15.730799	1043.602481	-1627.686548	-2173.560628
1222				900.000000	200.000000	0.000000	0.616550	1.486320	1.520750	-238.757611	-827.227078	140.503818				300.000000	200.000000	0.000000	0.274680	0.579880	-3.890994	-38.146801	-32.699999	42.724499				-505.000000	200.000000	0.000000	-1.629990	-1.429360	9.438480	1651.504534	-175.466443	-1528.572629
1223				900.000000	200.000000	0.000000	0.795910	1.407500	0.043450	-336.006097	-838.305204	101.690136				300.000000	200.000000	0.000000	0.457800	0.152600	-1.449586	19.073400	108.999996	-97.655998	-437.081156	213.369400	0.000000	-505.000000	200.000000	0.000000	0.724440	-1.250690	20.450039	273.404757	-1388.943022	-2292.264708
1224				900.000000	200.000000	0.000000	0.717440	1.801600	-0.217250	-199.431237	-642.324501	44.306102				300.000000	200.000000	0.000000	0.640920	-0.213640	-0.457764	-28.610101	-65.399998	54.931499				-505.000000	200.000000	0.000000	-1.811100	-0.536010	1.573080	1241.667902	-1350.173279	-2056.407239
1225				900.000000	200.000000	0.000000	0.807120	1.857900	-0.825550	-137.435049	-660.649714	41.855892				300.000000	200.000000	0.000000	0.030520	0.457800	-2.288820	104.903703	-87.199997	79.345499				-505.000000	200.000000	0.000000	-1.629990	-0.178670	9.438480	2653.711800	-308.036450	-2173.570809
1226				900.000000	200.000000	0.000000	0.638970	1.565140	0.086900	-232.976742	-745.761334	63.444770				300.000000	200.000000	0.000000	0.122080	0.335720	-2.136232	228.880806	-217.999992	0.000000				-505.000000	200.000000	0.000000	0.000000	-0.893350	13.371180	2147.517122	-410.399271	-2703.076328
1227				900.000000	200.000000	0.000000	0.952850	1.632700	0.043450	-258.383347	-768.778444	65.592081				300.000000	200.000000	0.000000	0.183120	0.396760	-2.746584	85.830302	141.699995	30.517499				-505.000000	200.000000	0.000000	0.543330	-2.858720	14.157719	1449.575498	-709.162609	-2117.543944
1228				900.000000	200.000000	0.000000	0.706230	1.779080	-0.130350	-232.432824	-728.065179	25.019491				300.000000	200.000000	0.000000	0.946120	0.640920	-3.356936	104.903703	76.299997	61.034999				-505.000000	200.000000	0.000000	-0.543330	0.357340	4.719240	2454.136222	160.968345	-1820.684476
1229				900.000000	200.000000	0.000000	0.695020	1.666480	0.738650	-151.738274	-743.609631	80.348569				300.000000	200.000000	0.000000	0.366240	0.366240	-2.212526	143.050504	-32.699999	67.138499				-505.000000	200.000000	0.000000	0.362220	0.536010	7.078860	2928.400321	501.644260	-1996.819659
1230				900.000000	200.000000	0.000000	0.549290	1.373720	0.999350	-272.078361	-869.566139	157.336402				300.000000	200.000000	0.000000	0.427280	0.701960	-2.517702	171.660604	76.299997	-48.827999				-505.000000	200.000000	0.000000	-1.992210	0.893350	15.730799	402.763078	-159.519923	-1937.548090
1231				900.000000	200.000000	0.000000	0.504450	1.553880	1.216600	-320.721725	-852.723760	97.308902				300.000000	200.000000	0.000000	0.793520	0.244160	-2.059938	38.146801	152.599995	122.069998				-505.000000	200.000000	0.000000	1.086660	-3.216060	7.865400	616.737456	-205.788064	-2411.647019
1232				900.000000	200.000000	0.000000	0.728650	1.553880	1.086250	-292.713056	-765.581662	125.992552				300.000000	200.000000	0.000000	0.763000	-0.061040	-1.220704	66.756902	119.899996	-18.310500				-505.000000	200.000000	0.000000	-0.362220	-2.322710	11.798100	786.924682	673.571571	-1764.498234
1233				900.000000	200.000000	0.000000	0.549290	1.508840	0.608300	-262.898717	-803.344853	126.136482				300.000000	200.000000	0.000000	0.488320	0.274680	-2.746584	9.536700	-228.899992	103.759498				-505.000000	200.000000	0.000000	0.543330	0.000000	18.876959	2202.014193	346.918891	-1409.901834
1234				900.000000	200.000000	0.000000	0.818330	1.373720	1.303500	-243.619550	-906.257916	140.190056				300.000000	200.000000	0.000000	0.000000	0.518840	-1.602174	0.000000	76.299997	-24.414000				-505.000000	200.000000	0.000000	1.086660	-1.608030	16.517339	1641.259521	-1407.128821	-2116.400505
1235				900.000000	200.000000	0.000000	0.728650	1.632700	0.477950	-370.508051	-861.269372	121.246535				300.000000	200.000000	0.000000	0.244160	0.518840	-0.610352	-19.073400	98.099997	140.380497				-505.000000	200.000000	0.000000	-1.811100	-1.429360	13.371180	609.475133	-2289.359726	-2115.999127
1236				900.000000	200.000000	0.000000	1.121000	1.936720	-0.608300	-238.497956	-734.568974	56.061976				300.000000	200.000000	0.000000	0.518840	0.335720	0.305176	66.756902	239.799992	54.931499				-505.000000	200.000000	0.000000	0.905550	-0.536010	9.438480	1821.377144	466.528085	-1116.718992
1237				900.000000	200.000000	0.000000	0.818330	1.722780	-0.608300	-174.938461	-727.170993	53.766918				300.000000	200.000000	0.000000	0.488320	-0.122080	-1.296998	123.977103	-10.900000	73.241999				-505.000000	200.000000	0.000000	0.181110	0.536010	14.157719	3392.230637	-24.394641	-1761.828775
1238				900.000000	200.000000	0.000000	0.773490	1.565140	0.086900	-220.915151	-761.432808	97.040649				300.000000	200.000000	0.000000	0.274680	0.732480	-1.525880	181.197305	-76.299997	164.794497				-505.000000	200.000000	0.000000	-0.543330	0.714680	9.438480	970.528380	-108.650228	-1291.648473
1239				900.000000	200.000000	0.000000	0.807120	1.734040	-0.173800	-226.291525	-716.981511	80.295264				300.000000	200.000000	0.000000	0.457800	0.610400	-2.365114	133.513803	76.299997	42.724499				-505.000000	200.000000	0.000000	-1.267770	-0.357340	3.146160	2063.317084	604.007082	-2467.489838
1240				900.000000	200.000000	0.000000	0.964060	1.835380	-0.738650	-206.621408	-636.797500	12.756438				300.000000	200.000000	0.000000	0.640920	0.366240	-2.746584	-19.073400	239.799992	48.827999				-505.000000	200.000000	0.000000	-0.543330	-2.144040	11.011560	2187.465103	-1303.273147	-2058.034681
1241				900.000000	200.000000	0.000000	0.762280	1.632700	0.521400	-169.436526	-639.791986	41.692911				300.000000	200.000000	0.000000	0.183120	0.946120	-2.365114	19.073400	283.399990	73.241999				-505.000000	200.000000	0.000000	-1.629990	-0.178670	15.730799	916.975157	-1374.567920	-2173.570809
1242				900.000000	200.000000	0.000000	0.594130	1.339940	1.390400	-297.187475	-785.654838	140.390911				300.000000	200.000000	0.000000	-0.183120	0.824040	-1.983644	76.293602	76.299997	164.794497				-505.000000	200.000000	0.000000	0.543330	-1.786700	6.292320	703.102182	-1364.548381	-2234.014794
1243				900.000000	200.000000	0.000000	0.616550	1.666480	0.782100	-232.103864	-821.474164	138.261706				300.000000	200.000000	0.000000	0.579880	0.701960	-3.890994	171.660604	-54.499998	12.207000				-505.000000	200.000000	0.000000	-1.629990	0.714680	15.730799	2013.375783	-579.147876	-1232.817441
1244				900.000000	200.000000	0.000000	0.840750	1.621440	0.521400	-202.064455	-769.672630	111.481287				300.000000	200.000000	0.000000	-0.152600	0.091560	-2.899172	104.903703	-21.799999	85.448998				-505.000000	200.000000	0.000000	0.000000	0.714680	18.876959	1666.179470	-415.624256	-1820.388827
1245				900.000000	200.000000	0.000000	0.739860	1.542620	0.695200	-265.438159	-735.283794	77.777265				300.000000	200.000000	0.000000	0.274680	0.183120	-1.296998	200.270705	-32.699999	18.310500				-505.000000	200.000000	0.000000	-1.267770	-0.536010	11.011560	-263.185044	-861.727263	-1821.474310
1246				900.000000	200.000000	0.000000	0.493240	1.430020	1.607650	-277.170789	-918.483418	126.121247				300.000000	200.000000	0.000000	0.091560	0.396760	-2.365114	38.146801	0.000000	-6.103500				-505.000000	200.000000	0.000000	-1.267770	1.965370	11.798100	1972.924416	330.656376	-2524.029685
1247				900.000000	200.000000	0.000000	0.807120	1.373720	0.304150	-308.983361	-844.075253	125.743709				300.000000	200.000000	0.000000	0.366240	0.885080	-2.822878	0.000000	98.099997	-36.620999				-505.000000	200.000000	0.000000	-0.724440	-1.786700	11.011560	2324.903748	-1027.174167	-1940.192879
1248				900.000000	200.000000	0.000000	0.807120	1.846640	-0.651750	-274.416706	-686.141198	32.206780				300.000000	200.000000	0.000000	0.427280	0.396760	-2.288820	76.293602	294.299990	0.000000				-505.000000	200.000000	0.000000	-0.905550	-0.178670	6.292320	-1168.467955	-1409.446665	-1997.396468
1249				900.000000	200.000000	0.000000	0.773490	1.655220	0.130350	-209.119582	-710.813517	68.208502				300.000000	200.000000	0.000000	0.763000	-0.183120	-2.593996	28.610101	119.899996	54.931499				-505.000000	200.000000	0.000000	-1.086660	1.429360	5.505780	666.011045	-72.041200	-1878.367762
1250				900.000000	200.000000	0.000000	0.672600	1.463800	0.173800	-329.532090	-686.435395	56.086703				300.000000	200.000000	0.000000	0.763000	0.183120	-1.983644	47.683501	-326.999989	61.034999				-505.000000	200.000000	0.000000	-0.362220	-0.178670	11.798100	569.212536	-386.988488	-2349.904527
1251				900.000000	200.000000	0.000000	0.751070	1.576400	0.173800	-268.607799	-750.458429	65.748766				300.000000	200.000000	0.000000	0.091560	0.793520	-4.577640	0.000000	-76.299997	91.552498				-505.000000	200.000000	0.000000	0.000000	0.536010	18.090419	1886.937229	247.972207	-1703.070188
1252				900.000000	200.000000	0.000000	0.997690	1.779080	-0.434500	-224.706863	-689.124943	36.765839				300.000000	200.000000	0.000000	0.000000	0.549360	-2.975466	-114.440403	98.099997	-30.517499				-505.000000	200.000000	0.000000	-1.811100	-0.178670	12.584640	1148.355468	-167.493183	-1997.324024
1253				900.000000	200.000000	0.000000	0.751070	1.542620	1.129700	-216.741654	-756.413386	70.536671				300.000000	200.000000	0.000000	0.946120	0.518840	-1.373292	-123.977103	261.599991	36.620999				-505.000000	200.000000	0.000000	-0.362220	-0.714680	10.225020	1578.996741	-518.065642	-1704.228115
1254				900.000000	200.000000	0.000000	0.728650	1.306160	0.695200	-295.278233	-922.263054	113.713872				300.000000	200.000000	0.000000	0.518840	-0.457800	-1.831056	104.903703	108.999996	30.517499				-505.000000	200.000000	0.000000	1.267770	0.178670	4.719240	2211.692897	-1141.751376	-2937.136797
1255				900.000000	200.000000	0.000000	0.795910	1.396240	0.869000	-379.840346	-823.875056	159.511507				300.000000	200.000000	0.000000	0.213640	-0.061040	-1.983644	181.197305	-174.399994	36.620999				-505.000000	200.000000	0.000000	-1.448880	-0.714680	19.663499	2274.647831	466.721085	-2467.814465
1256				900.000000	200.000000	0.000000	0.829540	1.643960	0.130350	-245.768041	-875.232694	92.236563				300.000000	200.000000	0.000000	0.366240	0.274680	-1.068116	162.123904	-163.499994	54.931499				-505.000000	200.000000	0.000000	-1.629990	-3.752070	6.292320	1858.153665	-39.910730	-2118.217867
1257				900.000000	200.000000	0.000000	0.739860	1.610180	0.869000	-250.414390	-781.039157	63.382135				300.000000	200.000000	0.000000	0.732480	0.091560	-1.144410	133.513803	239.799992	61.034999				-505.000000	200.000000	0.000000	-1.992210	-1.786700	17.303879	1398.879118	501.837261	-2703.764740
1258				900.000000	200.000000	0.000000	0.515660	1.542620	1.129700	-264.988017	-827.774721	164.757300				300.000000	200.000000	0.000000	0.305200	0.183120	-1.678468	171.660604	196.199993	36.620999				-505.000000	200.000000	0.000000	-1.448880	-1.786700	7.078860	587.349104	80.953886	-2233.855417
1259				900.000000	200.000000	0.000000	0.795910	1.756560	0.173800	-269.229871	-848.558369	85.147142				300.000000	200.000000	0.000000	-0.152600	0.732480	-2.136232	143.050504	54.499998	91.552498				-505.000000	200.000000	0.000000	-2.173320	-2.322710	9.438480	1365.815922	-805.439583	-2410.538431
1260				900.000000	200.000000	0.000000	0.975270	1.880420	-0.043450	-240.231205	-663.235514	46.521953				300.000000	200.000000	0.000000	0.030520	0.457800	-1.831056	190.734005	10.900000	79.345499				-505.000000	200.000000	0.000000	1.086660	-4.288080	1.573080	667.182142	-464.956668	-2295.176169
1261				900.000000	200.000000	0.000000	0.863170	1.677740	0.347600	-207.967138	-694.444702	31.991635				300.000000	200.000000	0.000000	0.763000	0.244160	-0.762940	133.513803	76.299997	79.345499				-505.000000	200.000000	0.000000	1.811100	-1.429360	11.011560	1188.366372	12.530383	-1352.615620
1262				900.000000	200.000000	0.000000	0.807120	1.779080	-0.130350	-296.761308	-772.747589	65.879191				300.000000	200.000000	0.000000	0.946120	0.030520	-0.457764	152.587204	174.399994	85.448998				-505.000000	200.000000	0.000000	0.000000	0.357340	5.505780	1296.039126	259.915030	-2584.401226
1263				900.000000	200.000000	0.000000	0.695020	1.812860	0.260700	-242.698227	-727.967227	46.749461				300.000000	200.000000	0.000000	-0.183120	0.732480	-2.365114	219.344106	-108.999996	61.034999				-505.000000	200.000000	0.000000	-0.181110	-0.714680	14.157719	2621.655374	-2256.166835	-2174.195393
1264				900.000000	200.000000	0.000000	0.997690	1.846640	-0.521400	-254.179013	-673.846216	53.696291				300.000000	200.000000	0.000000	0.122080	0.824040	-1.449586	95.367002	-108.999996	109.862998				-505.000000	200.000000	0.000000	1.086660	-0.714680	6.292320	1462.866124	193.414810	-1880.576321
1265				900.000000	200.000000	0.000000	0.807120	1.531360	0.564850	-221.811056	-687.272636	80.106772				300.000000	200.000000	0.000000	0.000000	0.457800	-1.678468	-95.367002	108.999996	85.448998				-505.000000	200.000000	0.000000	-0.543330	-1.786700	13.371180	1282.748501	285.327662	-2175.183762
1266				900.000000	200.000000	0.000000	0.773490	1.418760	1.346950	-318.109863	-762.604654	113.772136				300.000000	200.000000	0.000000	0.518840	0.305200	-1.373292	-95.367002	261.599991	24.414000				-505.000000	200.000000	0.000000	-0.362220	-1.965370	9.438480	1155.806561	-1975.589296	-1646.670921
1267				900.000000	200.000000	0.000000	0.784700	1.373720	0.738650	-352.759051	-863.819962	111.308975				300.000000	200.000000	0.000000	0.213640	0.305200	-2.365114	181.197305	-98.099997	36.620999				-505.000000	200.000000	0.000000	1.811100	-1.965370	10.225020	1850.765496	-3035.833359	-2469.262168
1268				900.000000	200.000000	0.000000	0.728650	1.655220	1.042800	-228.276935	-795.937073	140.544759				300.000000	200.000000	0.000000	0.335720	0.427280	-2.136232	57.220201	-119.899996	85.448998				-505.000000	200.000000	0.000000	-0.362220	0.714680	12.584640	2476.388097	-387.734914	-2172.824442
1269				900.000000	200.000000	0.000000	0.594130	1.553880	0.651750	-289.142667	-759.638043	63.480752				300.000000	200.000000	0.000000	0.366240	0.824040	-3.585818	95.367002	-32.699999	24.414000	-461.913915	270.899425	0.000000	-505.000000	200.000000	0.000000	0.000000	0.893350	22.023119	1561.426482	-948.889991	-2348.916157
1270				900.000000	200.000000	0.000000	0.650180	1.486320	1.607650	-274.852355	-889.484418	128.420676				300.000000	200.000000	0.000000	0.274680	0.061040	-1.907350	-123.977103	32.699999	91.552498				-505.000000	200.000000	0.000000	0.724440	0.893350	11.798100	981.528471	-585.312288	-1820.277225
1271				900.000000	200.000000	0.000000	0.840750	1.463800	0.955900	-320.680774	-805.538504	106.515361				300.000000	200.000000	0.000000	0.518840	0.793520	-1.907350	133.513803	228.899992	140.380497				-505.000000	200.000000	0.000000	-0.362220	0.000000	12.584640	1159.166790	-652.874929	-2173.502673
1272				900.000000	200.000000	0.000000	0.795910	2.015540	-0.304150	-182.670156	-630.277168	17.917510				300.000000	200.000000	0.000000	0.640920	0.824040	-2.365114	-9.536700	163.499994	73.241999				-505.000000	200.000000	0.000000	1.267770	0.714680	10.225020	2592.015330	443.863727	-2231.698939
1273				900.000000	200.000000	0.000000	0.773490	1.610180	-0.477950	-151.296575	-679.851978	53.708654				300.000000	200.000000	0.000000	0.091560	0.274680	-2.517702	-143.050504	141.699995	61.034999				-505.000000	200.000000	0.000000	0.905550	-0.357340	11.798100	442.585212	596.858813	-2232.687309
1274				900.000000	200.000000	0.000000	0.616550	1.632700	-0.130350	-262.583934	-739.570066	82.808109				300.000000	200.000000	0.000000	0.854560	0.061040	-3.280642	-38.146801	130.799995	-48.827999				-505.000000	200.000000	0.000000	-1.448880	1.072020	4.719240	3076.461518	-1507.646923	-1115.004617
1275				900.000000	200.000000	0.000000	0.795910	1.542620	0.608300	-289.651368	-747.643056	60.851576				300.000000	200.000000	0.000000	0.579880	0.030520	-1.449586	9.536700	-21.799999	61.034999				-505.000000	200.000000	0.000000	-1.992210	-0.714680	7.078860	1810.377052	1174.390841	-2291.538702
1276				900.000000	200.000000	0.000000	0.885590	1.711520	-0.086900	-207.026219	-664.568053	56.096425				300.000000	200.000000	0.000000	0.457800	0.396760	-3.280642	104.903703	43.599998	97.655998				-505.000000	200.000000	0.000000	0.000000	-0.178670	17.303879	3001.789038	-944.411433	-2056.213011
1277				900.000000	200.000000	0.000000	0.650180	1.553880	1.216600	-236.290590	-721.943733	58.603364				300.000000	200.000000	0.000000	-0.274680	0.579880	-2.517702	47.683501	-108.999996	61.034999				-505.000000	200.000000	0.000000	-0.362220	1.608030	13.371180	909.083602	1334.928755	-2171.976652
1278				900.000000	200.000000	0.000000	0.695020	1.362460	1.520750	-320.248240	-794.996683	145.126653				300.000000	200.000000	0.000000	0.427280	0.152600	-0.305176	-123.977103	108.999996	42.724499				-505.000000	200.000000	0.000000	-0.543330	0.893350	11.798100	1097.344473	-1038.879559	-2407.616790
1279				900.000000	200.000000	0.000000	0.840750	1.339940	1.042800	-305.588649	-795.487381	96.761531				300.000000	200.000000	0.000000	0.976640	0.213640	-0.228882	85.830302	-43.599998	97.655998				-505.000000	200.000000	0.000000	0.362220	0.893350	1.573080	1328.158475	-1746.820879	-1937.736444
1280				900.000000	200.000000	0.000000	0.795910	1.677740	0.130350	-300.664404	-732.000652	99.531800				300.000000	200.000000	0.000000	0.518840	-0.091560	-2.212526	257.490907	54.499998	183.104997				-505.000000	200.000000	0.000000	-2.173320	0.000000	2.359620	926.716785	-931.291752	-1879.637292
1281				900.000000	200.000000	0.000000	0.829540	1.520100	0.695200	-218.119170	-820.032335	113.808314				300.000000	200.000000	0.000000	0.183120	0.366240	-2.670290	-47.683501	-130.799995	122.069998	-514.026175	233.772824	0.000000	-505.000000	200.000000	0.000000	0.362220	0.178670	24.382739	823.473954	220.082864	-2290.879268
1282				900.000000	200.000000	0.000000	0.840750	1.407500	1.346950	-342.696731	-826.166061	118.511303				300.000000	200.000000	0.000000	0.518840	-0.030520	-1.144410	47.683501	-65.399998	91.552498				-505.000000	200.000000	0.000000	-1.992210	-1.250690	15.730799	1778.635243	-557.229945	-2703.256067
1283				900.000000	200.000000	0.000000	0.896800	1.756560	0.608300	-345.169803	-797.391435	104.319900				300.000000	200.000000	0.000000	0.518840	0.000000	-2.746584	228.880806	185.299994	42.724499				-505.000000	200.000000	0.000000	0.905550	-0.714680	13.371180	73.640410	-597.764106	-2115.538227
1284				900.000000	200.000000	0.000000	0.695020	1.993020	-0.260700	-143.347213	-661.624716	54.145990				300.000000	200.000000	0.000000	0.457800	0.244160	-2.059938	76.293602	-174.399994	-24.414000				-505.000000	200.000000	0.000000	-2.716650	0.178670	1.573080	242.569172	-367.388400	-2114.400662
1285				900.000000	200.000000	0.000000	0.773490	1.689000	0.260700	-187.490828	-721.066682	56.191617				300.000000	200.000000	0.000000	0.640920	0.335720	-1.525880	162.123904	-87.199997	36.620999				-505.000000	200.000000	0.000000	-1.086660	0.178670	18.876959	1749.561507	180.409566	-1997.042864
1286				900.000000	200.000000	0.000000	0.762280	1.666480	0.260700	-244.705625	-821.924453	68.230587				300.000000	200.000000	0.000000	0.335720	0.152600	-1.831056	104.903703	-54.499998	42.724499				-505.000000	200.000000	0.000000	0.362220	-0.178670	15.730799	-9.552858	-1892.826562	-1762.521495
1287				900.000000	200.000000	0.000000	0.829540	1.711520	0.130350	-275.150162	-713.121656	77.841433				300.000000	200.000000	0.000000	0.640920	-0.122080	-1.754762	19.073400	10.900000	42.724499				-505.000000	200.000000	0.000000	-0.905550	-1.608030	11.011560	1525.003056	442.054879	-1940.008832
1288				900.000000	200.000000	0.000000	0.638970	1.756560	-0.477950	-201.556070	-669.246474	3.381288				300.000000	200.000000	0.000000	0.732480	0.579880	-1.907350	-57.220201	0.000000	-42.724499				-505.000000	200.000000	0.000000	-0.543330	-0.893350	12.584640	1568.374189	-376.775949	-1586.894987
1289				900.000000	200.000000	0.000000	0.650180	1.553880	0.955900	-172.232192	-772.360982	75.470985				300.000000	200.000000	0.000000	0.091560	0.793520	-4.272464	209.807405	-141.699995	30.517499				-505.000000	200.000000	0.000000	0.000000	0.714680	10.225020	854.775301	-142.273551	-2349.085715
1290				900.000000	200.000000	0.000000	0.695020	1.542620	1.129700	-216.741654	-835.160766	128.426581				300.000000	200.000000	0.000000	-0.152600	0.824040	-2.288820	0.000000	65.399998	103.759498				-505.000000	200.000000	0.000000	-1.267770	-0.357340	2.359620	1252.542147	1002.463530	-1645.072457
1291				900.000000	200.000000	0.000000	0.784700	1.553880	1.564200	-348.505323	-894.983543	147.621425				300.000000	200.000000	0.000000	0.640920	0.335720	-0.305176	28.610101	-32.699999	79.345499				-505.000000	200.000000	0.000000	-1.086660	-0.357340	9.438480	2527.084477	587.076705	-1703.831044
1292				900.000000	200.000000	0.000000	0.874380	1.621440	0.651750	-282.340016	-837.036348	87.349845				300.000000	200.000000	0.000000	0.640920	0.366240	-0.686646	28.610101	152.599995	18.310500				-505.000000	200.000000	0.000000	0.362220	-0.357340	5.505780	1947.689851	-557.422945	-1410.226461
1293				900.000000	200.000000	0.000000	0.784700	1.384980	0.782100	-239.675504	-818.266641	77.584205				300.000000	200.000000	0.000000	0.366240	0.640920	-1.678468	57.220201	-359.699987	91.552498				-505.000000	200.000000	0.000000	0.000000	0.714680	17.303879	1202.789616	-1076.981440	-1937.877025
1294				900.000000	200.000000	0.000000	0.863170	1.452540	1.868350	-271.952800	-766.782579	116.120303				300.000000	200.000000	0.000000	0.396760	0.610400	-3.662112	28.610101	-185.299994	61.034999	-492.157522	314.933276	0.000000	-505.000000	200.000000	0.000000	-0.362220	0.536010	20.450039	2350.390006	-262.629171	-2114.249901
1295				900.000000	200.000000	0.000000	0.795910	1.779080	0.608300	-328.160308	-874.292304	77.939105				300.000000	200.000000	0.000000	-0.122080	0.335720	-1.220704	-19.073400	207.099993	-18.310500				-505.000000	200.000000	0.000000	0.905550	2.322710	11.011560	1299.588125	332.465225	-2230.143941
1296				900.000000	200.000000	0.000000	0.997690	1.767820	-0.086900	-200.687255	-653.986421	60.851968				300.000000	200.000000	0.000000	0.396760	0.854560	-1.296998	-9.536700	250.699991	-42.724499				-505.000000	200.000000	0.000000	2.354430	-0.714680	15.730799	189.645181	107.744935	-1528.213151
1297				900.000000	200.000000	0.000000	0.896800	1.756560	0.043450	-168.851658	-741.140455	80.223299				300.000000	200.000000	0.000000	0.000000	0.701960	-1.907350	19.073400	185.299994	61.034999				-505.000000	200.000000	0.000000	0.000000	0.178670	1.573080	2211.441204	263.647162	-1292.200613
1298				900.000000	200.000000	0.000000	0.717440	1.700260	0.477950	-259.171614	-724.026556	97.224378				300.000000	200.000000	0.000000	-0.183120	0.824040	-2.899172	76.293602	0.000000	54.931499	-453.313703	261.848326	0.000000	-505.000000	200.000000	0.000000	1.811100	-0.178670	20.450039	1264.800702	-1056.986793	-2232.590195
1299				900.000000	200.000000	0.000000	0.829540	1.711520	0.130350	-319.375995	-667.527926	65.793133				300.000000	200.000000	0.000000	0.701960	0.427280	-2.975466	-19.073400	130.799995	-18.310500				-505.000000	200.000000	0.000000	1.086660	-0.178670	16.517339	569.590075	183.711267	-2350.020437
1300				900.000000	200.000000	0.000000	0.863170	1.869160	-0.869000	-209.385920	-703.445204	34.579316				300.000000	200.000000	0.000000	0.122080	0.030520	-1.754762	66.756902	43.599998	36.620999				-505.000000	200.000000	0.000000	-1.267770	0.178670	14.157719	2096.631973	-1394.992998	-1644.563783
1301				900.000000	200.000000	0.000000	0.650180	1.621440	0.477950	-161.904166	-776.982458	53.846875				300.000000	200.000000	0.000000	0.366240	0.335720	-2.670290	123.977103	-98.099997	42.724499				-505.000000	200.000000	0.000000	0.000000	0.000000	11.011560	579.960934	-408.159992	-2584.740341
1302				900.000000	200.000000	0.000000	0.706230	1.632700	1.781450	-316.890732	-881.822251	147.776023				300.000000	200.000000	0.000000	-0.030520	0.824040	-2.899172	133.513803	-98.099997	103.759498				-505.000000	200.000000	0.000000	-1.629990	-0.357340	18.876959	2875.287561	478.426477	-1762.531676
1303				900.000000	200.000000	0.000000	0.706230	1.520100	1.042800	-334.354433	-789.947848	138.032664				300.000000	200.000000	0.000000	0.579880	0.549360	-1.831056	0.000000	163.499994	61.034999				-505.000000	200.000000	0.000000	0.905550	-0.536010	8.651940	2168.762226	-328.145533	-1939.136373
1304				900.000000	200.000000	0.000000	0.829540	1.711520	0.825550	-262.368344	-825.219531	80.251093				300.000000	200.000000	0.000000	0.946120	0.030520	-1.678468	76.293602	0.000000	18.310500				-505.000000	200.000000	0.000000	-1.811100	-0.178670	15.730799	801.159156	890.081170	-1997.324024
1305				900.000000	200.000000	0.000000	0.773490	1.430020	0.391050	-302.554368	-807.309397	101.734307				300.000000	200.000000	0.000000	0.579880	0.213640	-1.983644	76.293602	108.999996	48.827999				-505.000000	200.000000	0.000000	-1.448880	1.250690	13.371180	1350.724967	-985.577584	-1526.043750
1306				900.000000	200.000000	0.000000	0.661390	1.441280	0.564850	-285.828503	-909.240122	128.367176				300.000000	200.000000	0.000000	0.030520	0.427280	-1.373292	200.270705	-185.299994	109.862998				-505.000000	200.000000	0.000000	0.181110	0.893350	11.011560	981.465548	-1347.109009	-2407.674745
1307				900.000000	200.000000	0.000000	1.064950	1.756560	-0.130350	-261.503909	-844.156668	65.591135				300.000000	200.000000	0.000000	0.274680	0.549360	-3.356936	133.513803	-185.299994	109.862998				-505.000000	200.000000	0.000000	-1.086660	1.608030	10.225020	1372.095917	-474.229780	-2113.174599
1308				900.000000	200.000000	0.000000	0.896800	1.779080	-0.130350	-288.720247	-659.923302	12.773760				300.000000	200.000000	0.000000	0.244160	0.274680	-2.059938	76.293602	32.699999	-6.103500				-505.000000	200.000000	0.000000	-1.086660	-0.714680	6.292320	1810.314129	324.922396	-1880.402456
1309				900.000000	200.000000	0.000000	0.941640	1.666480	-0.217250	-217.057070	-727.546606	41.538509				300.000000	200.000000	0.000000	1.037680	0.183120	-1.144410	19.073400	-65.399998	79.345499				-505.000000	200.000000	0.000000	0.362220	-1.429360	3.146160	2693.345165	1433.366444	-1763.708400
1310				900.000000	200.000000	0.000000	0.751070	1.576400	0.086900	-204.369344	-790.905372	41.652165				300.000000	200.000000	0.000000	0.518840	0.213640	-2.899172	38.146801	-141.699995	79.345499				-505.000000	200.000000	0.000000	0.362220	-0.536010	-3.146160	2052.002376	113.637782	-2585.277992
1311				900.000000	200.000000	0.000000	0.605340	1.767820	-0.260700	-220.969963	-769.383032	123.909606				300.000000	200.000000	0.000000	0.274680	0.518840	-2.899172	190.734005	-76.299997	91.552498				-505.000000	200.000000	0.000000	-1.086660	-0.893350	1.573080	2378.205278	1920.241043	-2526.757099
1312				900.000000	200.000000	0.000000	0.874380	1.846640	-0.869000	-226.395415	-719.104742	22.498458				300.000000	200.000000	0.000000	0.671440	0.305200	-2.136232	114.440403	0.000000	-12.207000				-505.000000	200.000000	0.000000	-0.181110	1.429360	8.651940	2056.054760	-129.821733	-1349.743318
1313				900.000000	200.000000	0.000000	0.594130	1.542620	0.782100	-152.773284	-734.429419	49.012320				300.000000	200.000000	0.000000	0.518840	0.244160	-1.525880	104.903703	-32.699999	30.517499				-505.000000	200.000000	0.000000	0.000000	-2.144040	7.078860	565.726460	-404.427860	-1881.845851
1314				900.000000	200.000000	0.000000	0.762280	1.452540	1.346950	-312.698273	-888.792275	128.273125				300.000000	200.000000	0.000000	0.183120	0.610400	-2.288820	95.367002	43.599998	54.931499				-505.000000	200.000000	0.000000	-2.173320	0.178670	4.719240	1285.164882	-933.531032	-1996.955931
1315				900.000000	200.000000	0.000000	0.773490	1.531360	0.695200	-330.230329	-802.526286	99.418893				300.000000	200.000000	0.000000	-0.030520	0.427280	-2.441408	152.587204	0.000000	97.655998				-505.000000	200.000000	0.000000	-1.992210	0.000000	14.944259	1854.251571	-556.483519	-1879.651780
1316				900.000000	200.000000	0.000000	0.784700	1.610180	0.695200	-298.840810	-767.526125	85.022622				300.000000	200.000000	0.000000	0.366240	0.579880	-0.991822	171.660604	65.399998	97.655998				-505.000000	200.000000	0.000000	-1.448880	0.893350	9.438480	1676.235713	-186.425408	-1585.126964
1317				900.000000	200.000000	0.000000	0.627760	1.418760	0.695200	-250.436062	-750.931395	106.694132				300.000000	200.000000	0.000000	0.854560	0.183120	-1.220704	76.293602	141.699995	73.241999				-505.000000	200.000000	0.000000	0.181110	2.322710	9.438480	1067.830275	-682.766119	-1701.389098
1318				900.000000	200.000000	0.000000	0.638970	1.418760	1.694550	-349.913991	-909.367487	150.056400				300.000000	200.000000	0.000000	0.335720	0.030520	-1.373292	190.734005	-21.799999	36.620999				-505.000000	200.000000	0.000000	-1.992210	-0.357340	12.584640	-252.247876	-1349.664283	-2114.967291
1319				900.000000	200.000000	0.000000	0.908010	1.711520	0.521400	-351.135109	-691.386877	63.302178				300.000000	200.000000	0.000000	0.366240	0.976640	-3.890994	123.977103	-65.399998	-12.207000				-505.000000	200.000000	0.000000	-2.535540	-0.178670	13.371180	800.970386	-787.253784	-1468.569181
1320				900.000000	200.000000	0.000000	0.739860	2.049320	0.217250	-224.964758	-638.585871	37.284274				300.000000	200.000000	0.000000	-0.396760	1.281840	-1.831056	9.536700	54.499998	0.000000				-505.000000	200.000000	0.000000	0.000000	-2.858720	11.798100	986.122721	-276.336411	-1530.059491
1321				900.000000	200.000000	0.000000	0.874380	1.610180	0.477950	-174.429444	-674.763676	53.604132				300.000000	200.000000	0.000000	0.549360	0.091560	-1.296998	-38.146801	174.399994	-24.414000				-505.000000	200.000000	0.000000	0.000000	-1.250690	7.078860	1777.943088	-1067.277896	-1704.765766
1322				900.000000	200.000000	0.000000	0.661390	1.542620	0.695200	-201.109675	-757.382249	53.761959				300.000000	200.000000	0.000000	0.274680	0.030520	-0.610352	-114.440403	-10.900000	54.931499				-505.000000	200.000000	0.000000	-0.724440	0.357340	11.798100	717.462503	-895.350586	-1585.693593
1323				900.000000	200.000000	0.000000	0.795910	1.677740	-0.304150	-220.703941	-736.662537	97.122139				300.000000	200.000000	0.000000	0.183120	0.335720	-1.525880	123.977103	-130.799995	79.345499				-505.000000	200.000000	0.000000	-0.543330	-1.072020	7.078860	1325.490402	-1034.401000	-2057.017334
1324				900.000000	200.000000	0.000000	0.762280	1.902940	-0.738650	-171.675045	-694.345809	44.353894				300.000000	200.000000	0.000000	0.122080	0.244160	-2.365114	143.050504	43.599998	-73.241999				-505.000000	200.000000	0.000000	0.000000	-1.786700	8.651940	1745.634969	256.929324	-1764.018538
1325				900.000000	200.000000	0.000000	0.706230	1.531360	0.695200	-201.573362	-764.294730	94.669254				300.000000	200.000000	0.000000	0.152600	0.396760	-1.678468	-38.146801	87.199997	91.552498				-505.000000	200.000000	0.000000	-0.905550	-0.536010	15.730799	2053.512533	305.006313	-2115.223781
1326				900.000000	200.000000	0.000000	0.695020	1.486320	1.607650	-307.016597	-886.264959	135.603203				300.000000	200.000000	0.000000	0.335720	0.427280	-2.288820	123.977103	196.199993	12.207000				-505.000000	200.000000	0.000000	0.000000	-1.608030	8.651940	1293.182283	-538.490720	-2175.057671
1327				900.000000	200.000000	0.000000	0.762280	1.531360	1.086250	-289.619899	-802.428335	118.707788				300.000000	200.000000	0.000000	-0.244160	0.549360	-0.534058	-9.536700	65.399998	67.138499				-505.000000	200.000000	0.000000	-1.267770	0.714680	0.786540	2127.996244	2859.936486	-1820.287406
1328				900.000000	200.000000	0.000000	1.008900	1.643960	0.521400	-277.527155	-791.794957	99.279727				300.000000	200.000000	0.000000	0.854560	0.488320	-2.288820	0.000000	-152.599995	42.724499				-505.000000	200.000000	0.000000	0.000000	-0.893350	13.371180	1915.885118	-12.689249	-2585.588130
1329				900.000000	200.000000	0.000000	0.762280	1.700260	1.129700	-242.414281	-812.600683	104.406904				300.000000	200.000000	0.000000	0.671440	0.396760	-1.754762	66.756902	21.799999	12.207000				-505.000000	200.000000	0.000000	0.181110	2.322710	13.371180	1531.408898	-553.928244	-2700.038775
1330				900.000000	200.000000	0.000000	0.650180	1.396240	1.433850	-290.803497	-939.982483	140.385203				300.000000	200.000000	0.000000	1.190280	0.152600	-2.059938	-114.440403	43.599998	67.138499				-505.000000	200.000000	0.000000	0.362220	-0.714680	12.584640	1115.921503	1159.269312	-1469.309676
1331				900.000000	200.000000	0.000000	0.986480	1.880420	-0.347600	-264.669486	-810.327411	99.522861				300.000000	200.000000	0.000000	0.396760	0.213640	-2.059938	333.784509	-10.900000	73.241999				-505.000000	200.000000	0.000000	-0.181110	1.250690	8.651940	2392.691445	267.888289	-2054.842060
1332				900.000000	200.000000	0.000000	0.784700	1.790340	-0.173800	-207.890970	-685.662435	34.587308				300.000000	200.000000	0.000000	0.244160	0.854560	-2.593996	9.536700	-130.799995	91.552498				-505.000000	200.000000	0.000000	0.362220	-0.536010	8.651940	1473.866215	-162.698629	-1939.092907
1333				900.000000	200.000000	0.000000	0.863170	1.689000	-0.260700	-216.174710	-714.142863	63.327689				300.000000	200.000000	0.000000	0.244160	0.366240	-3.051760	19.073400	-32.699999	73.241999				-505.000000	200.000000	0.000000	-1.629990	-0.893350	11.011560	1104.984335	751.030756	-1998.016745
1334				900.000000	200.000000	0.000000	0.728650	1.587660	0.608300	-211.406547	-795.532988	94.698386				300.000000	200.000000	0.000000	0.854560	0.335720	-0.610352	0.000000	185.299994	-85.448998				-505.000000	200.000000	0.000000	-2.173320	-0.536010	8.651940	778.970203	-1467.543193	-1997.634162
1335				900.000000	200.000000	0.000000	0.975270	1.666480	-0.477950	-237.429806	-769.216798	39.094008				300.000000	200.000000	0.000000	0.366240	0.274680	-2.212526	143.050504	119.899996	152.587497				-505.000000	200.000000	0.000000	0.181110	-0.893350	12.584640	1684.190191	-1481.171869	-1704.441139
1336				900.000000	200.000000	0.000000	0.885590	1.880420	-0.608300	-180.508437	-689.413001	15.289280				300.000000	200.000000	0.000000	-0.030520	0.122080	-2.441408	276.564307	10.900000	0.000000				-505.000000	200.000000	0.000000	0.181110	-0.178670	15.730799	1032.791159	-821.307538	-2232.459796
1337				900.000000	200.000000	0.000000	0.728650	1.722780	1.042800	-245.597466	-740.211404	73.137107				300.000000	200.000000	0.000000	0.366240	0.763000	-2.975466	104.903703	-152.599995	67.138499				-505.000000	200.000000	0.000000	-1.086660	-1.429360	3.146160	261.209125	62.768087	-2703.498068
[truncated: 7,663 more rows]
