# Supplementary material for: A Plyometric Warm-Up Protocol Improves Running Economy in Recreational Endurance Athletes
Source: Front Physiol. 2020 Mar 12;11:197. doi: 10.3389/fphys.2020.00197 (PMC7080849; doi:10.3389/fphys.2020.00197)
Supplement: Supplementary file 1 [file Data_Sheet_1.zip › Datasheet 1/Force plate data -leg stiffness/11/11 Plyometric .csv]

FORCE PLATES
600.000000	Hz
	Corner 1			Corner 2			Corner 3			Corner 4
Plate#	X	Y	Z	X	Y	Z	X	Y	Z	X	Y	Z
1	1200.000000	400.000000	0.000000	1200.000000	0.000000	0.000000	600.000000	0.000000	0.000000	600.000000	400.000000	0.000000
2	600.000000	400.000000	0.000000	600.000000	0.000000	0.000000	0.000000	0.000000	0.000000	0.000000	400.000000	0.000000
3	-55.000000	500.000000	0.000000	-55.000000	-100.000000	0.000000	-955.000000	-100.000000	0.000000	-955.000000	500.000000	0.000000
	Force Plate 1												Force Plate 2												Force Plate 3
Sample #	COP:X	COP:Y	COP:Z	Ref:X	Ref:Y	Ref:Z	Force:X	Force:Y	Force:Z	Moment:X	Moment:Y	Moment:Z	COP:X	COP:Y	COP:Z	Ref:X	Ref:Y	Ref:Z	Force:X	Force:Y	Force:Z	Moment:X	Moment:Y	Moment:Z	COP:X	COP:Y	COP:Z	Ref:X	Ref:Y	Ref:Z	Force:X	Force:Y	Force:Z	Moment:X	Moment:Y	Moment:Z
Units:	mm	mm	mm	mm	mm	mm	N	N	N	Nmm	Nmm	Nmm	mm	mm	mm	mm	mm	mm	N	N	N	Nmm	Nmm	Nmm	mm	mm	mm	mm	mm	mm	N	N	N	Nmm	Nmm	Nmm
1				900.000000	200.000000	0.000000	0.403560	0.596780	-1.564200	-37.353064	-141.813144	163.993804	326.600647	174.260306	0.000000	300.000000	200.000000	0.000000	-0.091560	2.960440	-61.874432	1592.628942	1645.899942	354.002994				-505.000000	200.000000	0.000000	0.181110	1.965370	8.651940	-575.279318	511.110373	178.082943
2				900.000000	200.000000	0.000000	0.358720	0.641820	-1.651100	-63.732057	-124.687906	156.853165	326.946061	175.316584	0.000000	300.000000	200.000000	0.000000	0.518840	2.227960	-60.272258	1487.725239	1624.099943	286.864495				-505.000000	200.000000	0.000000	1.086660	3.752070	18.876959	-350.532098	48.901980	649.658867
3				900.000000	200.000000	0.000000	0.425980	0.563000	-1.303500	-114.864113	-87.253181	214.542024	326.876229	175.557057	0.000000	300.000000	200.000000	0.000000	0.152600	2.655240	-61.645550	1506.798639	1656.799942	360.106493				-505.000000	200.000000	0.000000	-1.267770	4.109410	4.719240	17.405933	-723.185844	473.954041
4				900.000000	200.000000	0.000000	0.459610	0.686860	-1.477300	-61.697253	-22.618821	166.429171	322.623795	174.283176	0.000000	300.000000	200.000000	0.000000	-0.091560	2.838360	-61.187786	1573.555541	1384.299952	335.692494				-505.000000	200.000000	0.000000	-1.992210	3.216060	7.865400	426.865025	908.504400	-114.276780
5				900.000000	200.000000	0.000000	0.369930	0.563000	-1.694550	-46.920227	-28.855696	137.490968	328.356935	176.137924	0.000000	300.000000	200.000000	0.000000	-0.213640	2.777320	-60.348552	1440.041738	1711.299940	311.278494				-505.000000	200.000000	0.000000	0.181110	1.608030	11.798100	1024.773758	1701.254733	-57.232567
6				900.000000	200.000000	0.000000	0.313880	0.427880	-1.607650	-76.517622	-46.892254	147.062015	328.396199	178.105704	0.000000	300.000000	200.000000	0.000000	0.427280	2.685760	-61.416668	1344.674735	1743.999939	286.864495				-505.000000	200.000000	0.000000	0.181110	3.930740	6.292320	1280.696479	645.919660	591.156770
7				900.000000	200.000000	0.000000	0.437190	0.585520	-1.129700	-93.654032	-98.008383	137.442231	330.204339	177.464449	0.000000	300.000000	200.000000	0.000000	0.549360	2.502640	-58.822672	1325.601335	1776.699938	317.381994				-505.000000	200.000000	0.000000	-0.724440	2.501380	9.438480	962.825595	962.868796	-467.521024
8				900.000000	200.000000	0.000000	0.403560	0.675600	-1.477300	-21.955637	-55.772472	192.983028	322.021066	174.154269	0.000000	300.000000	200.000000	0.000000	0.061040	3.174080	-60.882610	1573.555541	1340.699953	390.623993				-505.000000	200.000000	0.000000	-1.267770	0.357340	17.303879	138.822955	-1397.978704	-587.000449
9				900.000000	200.000000	0.000000	0.425980	0.619300	-1.346950	-100.529103	-142.938442	173.630161	321.966013	174.062634	0.000000	300.000000	200.000000	0.000000	-0.122080	3.448760	-61.035198	1583.092241	1340.699953	299.071495				-505.000000	200.000000	0.000000	0.000000	1.965370	11.011560	930.517476	519.830059	-409.343554
10				900.000000	200.000000	0.000000	0.425980	0.551740	-1.216600	-38.847698	-82.268028	159.109370	324.877578	176.990169	0.000000	300.000000	200.000000	0.000000	0.488320	2.533160	-61.340374	1411.431637	1525.999947	262.450495				-505.000000	200.000000	0.000000	2.354430	2.322710	7.865400	25.360411	1043.199250	-174.216399
11				900.000000	200.000000	0.000000	0.459610	0.506700	-1.129700	-44.632947	-93.865668	159.032642	328.211983	176.107719	0.000000	300.000000	200.000000	0.000000	0.183120	3.021480	-60.272258	1440.041738	1700.399940	286.864495				-505.000000	200.000000	0.000000	-0.362220	3.573400	11.011560	680.371365	-1314.232112	708.349318
12				900.000000	200.000000	0.000000	0.414770	0.585520	-1.346950	-101.920163	-10.761595	171.200699	323.362125	175.157361	0.000000	300.000000	200.000000	0.000000	0.640920	2.227960	-60.653728	1506.798639	1416.999950	366.209993				-505.000000	200.000000	0.000000	-0.724440	3.930740	7.078860	1049.127398	37.118024	180.020524
13				900.000000	200.000000	0.000000	0.425980	0.585520	-1.868350	-106.480864	-51.266081	188.056706	324.792390	174.095016	0.000000	300.000000	200.000000	0.000000	0.335720	2.777320	-61.111492	1583.092241	1515.099947	335.692494				-505.000000	200.000000	0.000000	0.905550	0.357340	7.865400	-788.460138	202.880923	-293.453822
14				900.000000	200.000000	0.000000	0.336300	0.664340	-1.738000	-34.751000	-113.551893	183.403597	325.137601	176.265946	0.000000	300.000000	200.000000	0.000000	0.335720	2.319520	-60.272258	1430.505037	1515.099947	329.588994				-505.000000	200.000000	0.000000	-1.086660	1.786700	10.225020	456.379224	453.760271	-233.193884
15				900.000000	200.000000	0.000000	0.347510	0.450400	-1.911800	-132.192771	-88.522037	142.228798	324.901995	173.123549	0.000000	300.000000	200.000000	0.000000	0.640920	2.594200	-59.967082	1611.702342	1493.299948	292.967995				-505.000000	200.000000	0.000000	0.181110	2.322710	9.438480	141.302260	1305.783991	60.933862
16				900.000000	200.000000	0.000000	0.369930	0.551740	-1.738000	-151.962714	-125.068716	183.264038	324.595062	174.367221	0.000000	300.000000	200.000000	0.000000	0.274680	2.319520	-60.272258	1544.945440	1482.399948	457.762492				-505.000000	200.000000	0.000000	1.086660	4.288080	4.719240	1186.377274	990.327707	121.470653
17				900.000000	200.000000	0.000000	0.459610	0.641820	-1.433850	-15.260623	-83.450869	183.254904	324.080959	174.056738	0.000000	300.000000	200.000000	0.000000	0.427280	2.502640	-60.653728	1573.555541	1460.599949	390.623993				-505.000000	200.000000	0.000000	2.173320	2.144040	9.438480	130.490938	-140.464703	236.837223
18				900.000000	200.000000	0.000000	0.425980	0.495440	-1.607650	-29.509669	-137.630021	187.972932	326.697626	176.010225	0.000000	300.000000	200.000000	0.000000	0.183120	3.113040	-60.424846	1449.578438	1613.199944	347.899494				-505.000000	200.000000	0.000000	0.724440	1.072020	11.798100	529.075785	1535.807829	-292.761102
19				900.000000	200.000000	0.000000	0.325090	0.675600	-1.694550	-58.365480	-77.668884	193.064323	327.342364	175.285299	0.000000	300.000000	200.000000	0.000000	0.854560	2.227960	-60.195964	1487.725239	1645.899942	311.278494				-505.000000	200.000000	0.000000	-0.362220	1.429360	12.584640	-28.318658	540.255137	412.594131
20				900.000000	200.000000	0.000000	0.470820	0.731900	-1.477300	-108.088868	-78.806118	168.869105	325.959331	173.743693	0.000000	300.000000	200.000000	0.000000	0.305200	2.716280	-59.204142	1554.482141	1536.899946	366.209993				-505.000000	200.000000	0.000000	-0.543330	0.357340	0.786540	-1483.922458	960.120521	0.382582
21				900.000000	200.000000	0.000000	0.526870	0.686860	-1.520750	-21.536965	-30.414149	154.311189	323.962676	171.410568	0.000000	300.000000	200.000000	0.000000	-0.122080	2.868880	-60.043376	1716.606045	1438.799950	341.795994				-505.000000	200.000000	0.000000	0.724440	1.786700	6.292320	-7.199400	878.182778	60.381722
22				900.000000	200.000000	0.000000	0.538080	0.619300	-1.694550	-32.540203	-25.648173	180.743006	324.901995	175.986130	0.000000	300.000000	200.000000	0.000000	0.183120	3.387720	-59.967082	1440.041738	1493.299948	323.485494				-505.000000	200.000000	0.000000	0.905550	0.357340	8.651940	1296.290819	467.274511	293.987165
23				900.000000	200.000000	0.000000	0.280250	0.630560	-1.651100	-56.154683	-106.258601	166.562629	327.009015	174.739375	0.000000	300.000000	200.000000	0.000000	0.427280	3.174080	-58.517496	1478.188539	1580.499945	311.278494				-505.000000	200.000000	0.000000	2.173320	2.680050	10.225020	-531.908185	919.348929	-173.862794
24				900.000000	200.000000	0.000000	0.459610	0.540480	-1.564200	-75.856270	-32.669944	192.799299	328.537089	175.992442	0.000000	300.000000	200.000000	0.000000	0.274680	2.716280	-59.585612	1430.505037	1700.399940	341.795994				-505.000000	200.000000	0.000000	-0.181110	3.037390	14.157719	-46.706918	395.233312	179.129268
25				900.000000	200.000000	0.000000	0.369930	0.574260	-1.564200	-38.280438	-3.647072	151.959401	324.383351	175.505816	0.000000	300.000000	200.000000	0.000000	0.457800	2.838360	-60.348552	1478.188539	1471.499949	396.727493				-505.000000	200.000000	0.000000	0.000000	2.322710	-0.786540	-322.779749	-529.533603	472.157041
26				900.000000	200.000000	0.000000	0.504450	0.664340	-1.433850	-82.682263	16.022019	156.723133	328.352745	173.904774	0.000000	300.000000	200.000000	0.000000	-0.030520	2.868880	-59.204142	1544.945440	1678.599941	372.313493				-505.000000	200.000000	0.000000	0.905550	2.680050	12.584640	394.808600	463.542379	119.959121
27				900.000000	200.000000	0.000000	0.190570	0.664340	-1.564200	-62.714655	-82.382516	149.819332	327.876757	172.721579	0.000000	300.000000	200.000000	0.000000	0.335720	2.746800	-59.433024	1621.239042	1656.799942	274.657495				-505.000000	200.000000	0.000000	1.267770	2.680050	16.517339	1205.835229	1100.742352	2.441946
28				900.000000	200.000000	0.000000	0.347510	0.608040	-1.477300	-81.025181	-104.124032	142.375403	326.336847	175.378916	0.000000	300.000000	200.000000	0.000000	0.091560	2.472120	-60.424846	1487.725239	1591.399944	360.106493				-505.000000	200.000000	0.000000	-0.724440	1.965370	18.090419	-574.524240	1750.078149	-526.773797
29				900.000000	200.000000	0.000000	0.482030	0.641820	-1.477300	-111.798363	-69.135806	176.002697	324.688817	173.634190	0.000000	300.000000	200.000000	0.000000	-0.122080	2.777320	-60.043376	1583.092241	1482.399948	390.623993				-505.000000	200.000000	0.000000	1.086660	1.786700	7.865400	-238.705557	589.631979	1.608646
30				900.000000	200.000000	0.000000	0.403560	0.675600	-1.390400	-45.988790	-65.985229	176.115407	322.471625	175.064068	0.000000	300.000000	200.000000	0.000000	-0.030520	3.082520	-59.661906	1487.725239	1340.699953	329.588994				-505.000000	200.000000	0.000000	1.267770	2.858720	4.719240	404.990689	1111.938749	2.611504
31				900.000000	200.000000	0.000000	0.201780	0.585520	-1.520750	-110.141281	-123.412312	164.192376	327.774920	178.875586	0.000000	300.000000	200.000000	0.000000	0.305200	2.960440	-60.043376	1268.381133	1667.699942	323.485494				-505.000000	200.000000	0.000000	0.181110	3.037390	18.090419	764.319711	-293.266788	-114.620203
32				900.000000	200.000000	0.000000	0.437190	0.653080	-1.868350	-51.431850	-132.783228	164.011322	326.289232	176.047078	0.000000	300.000000	200.000000	0.000000	0.122080	2.563680	-60.119670	1440.041738	1580.499945	341.795994				-505.000000	200.000000	0.000000	1.629990	4.645420	14.157719	398.042982	418.213664	239.254499
33				900.000000	200.000000	0.000000	0.538080	0.608040	-1.086250	-72.578993	-66.741652	159.045593	326.106112	176.220399	0.000000	300.000000	200.000000	0.000000	0.213640	2.807840	-60.958904	1449.578438	1591.399944	408.934493				-505.000000	200.000000	0.000000	-0.724440	3.216060	7.865400	1121.761037	-891.618454	708.039180
34				900.000000	200.000000	0.000000	0.257830	0.630560	-0.999350	-39.397349	-65.413713	164.176196	324.962133	176.146344	0.000000	300.000000	200.000000	0.000000	0.427280	3.021480	-61.569256	1468.651838	1536.899946	378.416993				-505.000000	200.000000	0.000000	1.992210	1.429360	11.011560	1592.979522	-1589.268671	-410.011605
35				900.000000	200.000000	0.000000	0.414770	0.698120	-1.520750	-57.258050	-81.523541	171.305417	326.072158	176.418125	0.000000	300.000000	200.000000	0.000000	-0.457800	3.021480	-61.874432	1459.115138	1613.199944	384.520493				-505.000000	200.000000	0.000000	-1.629990	3.216060	19.663499	80.360868	610.250058	3.182440
36				900.000000	200.000000	0.000000	0.392350	0.563000	-1.694550	-115.269241	-55.108801	166.383662	331.966799	176.562621	0.000000	300.000000	200.000000	0.000000	0.152600	2.716280	-61.035198	1430.505037	1951.099932	274.657495				-505.000000	200.000000	0.000000	-1.629990	3.394730	7.078860	669.245428	357.052866	-55.392101
37				900.000000	200.000000	0.000000	0.369930	0.563000	-1.781450	-83.195028	-33.840849	180.864850	326.661409	174.260108	0.000000	300.000000	200.000000	0.000000	0.061040	2.655240	-59.280436	1525.872040	1580.499945	317.381994				-505.000000	200.000000	0.000000	-1.267770	3.573400	11.798100	680.434288	-332.193660	179.724874
38				900.000000	200.000000	0.000000	0.336300	0.619300	-1.346950	-64.344331	-78.453780	171.313409	324.693300	175.154450	0.000000	300.000000	200.000000	0.000000	0.030520	2.655240	-61.798138	1535.408740	1525.999947	335.692494				-505.000000	200.000000	0.000000	0.543330	1.072020	13.371180	-281.510381	-575.846175	764.647163
39				900.000000	200.000000	0.000000	0.336300	0.731900	-1.824900	-15.976787	-88.141226	159.369827	323.124242	174.435515	0.000000	300.000000	200.000000	0.000000	0.091560	2.838360	-60.806316	1554.482141	1406.099951	292.967995				-505.000000	200.000000	0.000000	0.181110	0.000000	3.932700	-115.501386	1311.008976	-58.758587
40				900.000000	200.000000	0.000000	0.392350	0.506700	-1.433850	-93.194409	-24.955433	178.379604	324.893732	176.957190	0.000000	300.000000	200.000000	0.000000	0.701960	2.533160	-60.424846	1392.358236	1504.199947	262.450495				-505.000000	200.000000	0.000000	-1.086660	1.250690	8.651940	-39.444595	1780.953197	-174.958458
41				900.000000	200.000000	0.000000	0.358720	0.619300	-1.346950	-148.775466	-79.377036	176.109502	324.713343	175.221088	0.000000	300.000000	200.000000	0.000000	0.396760	2.380560	-60.424846	1497.261939	1493.299948	250.243495				-505.000000	200.000000	0.000000	-0.543330	1.608030	7.865400	213.747129	688.262669	236.545882
42				900.000000	200.000000	0.000000	0.425980	0.675600	-0.912450	-61.575755	-123.078647	183.321160	324.260668	177.201376	0.000000	300.000000	200.000000	0.000000	-0.396760	2.838360	-60.653728	1382.821536	1471.499949	268.553995				-505.000000	200.000000	0.000000	0.181110	2.501380	11.011560	-1005.920591	774.011108	61.103420
43				900.000000	200.000000	0.000000	0.425980	0.641820	-1.955250	-100.231928	-101.844963	149.554504	324.583337	175.062473	0.000000	300.000000	200.000000	0.000000	0.518840	2.746800	-61.187786	1525.872040	1504.199947	299.071495				-505.000000	200.000000	0.000000	-0.362220	2.501380	18.876959	-78.763344	136.573704	-56.341311
44				900.000000	200.000000	0.000000	0.336300	0.675600	-1.520750	-86.329135	-73.226176	190.643049	325.610208	176.792694	0.000000	300.000000	200.000000	0.000000	0.213640	2.197440	-59.585612	1382.821536	1525.999947	292.967995				-505.000000	200.000000	0.000000	-1.267770	2.680050	4.719240	625.811371	1132.794258	61.388888
45				900.000000	200.000000	0.000000	0.336300	0.574260	-1.303500	-78.215655	-83.560158	178.500502	328.974582	174.330490	0.000000	300.000000	200.000000	0.000000	0.640920	1.983800	-59.814494	1535.408740	1733.099939	317.381994				-505.000000	200.000000	0.000000	0.181110	0.178670	7.078860	-104.438371	-150.246811	-293.565424
46				900.000000	200.000000	0.000000	0.369930	0.574260	-1.607650	-54.407573	-94.794122	166.417361	319.748929	174.159536	0.000000	300.000000	200.000000	0.000000	0.152600	2.136400	-61.264080	1583.092241	1209.899958	256.346995				-505.000000	200.000000	0.000000	0.905550	1.965370	7.865400	467.001776	600.590945	-291.927801
47				900.000000	200.000000	0.000000	0.425980	0.664340	-1.346950	-74.551174	-46.685013	178.491368	321.966013	175.937625	0.000000	300.000000	200.000000	0.000000	0.152600	2.563680	-61.035198	1468.651838	1340.699953	347.899494				-505.000000	200.000000	0.000000	-2.897760	2.680050	1.573080	46.479669	704.130624	-760.898094
48				900.000000	200.000000	0.000000	0.325090	0.754420	-1.998700	-15.229470	-92.583934	183.498985	328.324279	178.179664	0.000000	300.000000	200.000000	0.000000	0.457800	3.021480	-61.187786	1335.138035	1733.099939	329.588994				-505.000000	200.000000	0.000000	-0.543330	2.144040	13.371180	246.621556	948.177698	-350.386432
49				900.000000	200.000000	0.000000	0.358720	0.675600	-1.607650	-42.193331	-38.606825	176.161861	330.165214	176.845975	0.000000	300.000000	200.000000	0.000000	0.976640	2.777320	-58.898966	1363.748136	1776.699938	280.760995				-505.000000	200.000000	0.000000	-0.724440	1.786700	6.292320	803.512613	965.854502	471.706323
50				900.000000	200.000000	0.000000	0.425980	0.698120	-1.477300	-57.213036	-21.233938	156.835843	324.854679	172.616121	0.000000	300.000000	200.000000	0.000000	0.305200	2.929920	-59.204142	1621.239042	1471.499949	317.381994				-505.000000	200.000000	0.000000	0.905550	3.930740	14.944259	470.676621	-599.256959	591.098815
51				900.000000	200.000000	0.000000	0.437190	0.619300	-1.477300	-40.356192	-143.278844	156.750927	324.109039	175.312628	0.000000	300.000000	200.000000	0.000000	0.610400	3.052000	-61.035198	1506.798639	1471.499949	360.106493	-539.981523	189.225204	0.000000	-505.000000	200.000000	0.000000	-0.543330	2.858720	26.742359	-288.143473	935.488449	707.685576
52				900.000000	200.000000	0.000000	0.313880	0.495440	-1.303500	-69.399872	-123.164662	185.679407	325.976069	175.694570	0.000000	300.000000	200.000000	0.000000	0.335720	3.021480	-60.424846	1468.651838	1569.599945	262.450495				-505.000000	200.000000	0.000000	0.905550	3.394730	15.730799	322.489577	-865.143400	-231.827240
53				900.000000	200.000000	0.000000	0.257830	0.641820	-1.390400	-55.420911	-70.116007	156.957687	328.501972	175.690214	0.000000	300.000000	200.000000	0.000000	0.488320	2.380560	-60.806316	1478.188539	1733.099939	335.692494				-505.000000	200.000000	0.000000	0.543330	3.394730	7.078860	1248.325437	-437.304756	238.154527
54				900.000000	200.000000	0.000000	0.257830	0.641820	-1.477300	-55.510939	-90.299070	152.138367	324.933717	176.910948	0.000000	300.000000	200.000000	0.000000	0.091560	2.746800	-59.890788	1382.821536	1493.299948	323.485494				-505.000000	200.000000	0.000000	-0.181110	3.037390	6.292320	-278.968154	-392.722468	179.129268
55				900.000000	200.000000	0.000000	0.392350	0.608040	-0.825550	-44.165196	-86.312791	151.967589	325.810826	174.077743	0.000000	300.000000	200.000000	0.000000	-0.274680	3.509800	-59.967082	1554.482141	1547.799946	299.071495				-505.000000	200.000000	0.000000	0.362220	4.824090	11.011560	640.234615	232.772114	650.734169
56				900.000000	200.000000	0.000000	0.369930	0.698120	-0.999350	-56.717879	-151.085511	132.797310	327.854841	174.056738	0.000000	300.000000	200.000000	0.000000	0.366240	3.021480	-60.653728	1573.555541	1689.499941	323.485494				-505.000000	200.000000	0.000000	1.267770	3.216060	3.932700	1005.630419	184.695124	531.647507
57				900.000000	200.000000	0.000000	0.369930	0.641820	-1.564200	-23.436726	-54.306771	166.480192	328.204983	175.645288	0.000000	300.000000	200.000000	0.000000	0.671440	2.929920	-59.127848	1440.041738	1667.699942	341.795994				-505.000000	200.000000	0.000000	-0.905550	3.216060	8.651940	542.743950	-1013.975922	3.124485
58				900.000000	200.000000	0.000000	0.459610	0.619300	-1.260050	-96.418544	-103.876383	166.366340	324.939617	175.841771	0.000000	300.000000	200.000000	0.000000	0.305200	2.594200	-61.187786	1478.188539	1525.999947	347.899494				-505.000000	200.000000	0.000000	-0.543330	1.429360	0.000000	2171.178607	298.016911	-586.041058
59				900.000000	200.000000	0.000000	0.414770	0.641820	-1.346950	-87.540139	-71.553235	185.711019	323.191769	175.526769	0.000000	300.000000	200.000000	0.000000	0.152600	2.899400	-61.569256	1506.798639	1427.899950	335.692494	-612.030381	234.810809	0.000000	-505.000000	200.000000	0.000000	-1.267770	1.608030	22.809659	794.022679	2441.326524	177.859738
60				900.000000	200.000000	0.000000	0.425980	0.686860	-1.781450	-78.094473	-91.874657	156.825371	326.364738	178.803102	0.000000	300.000000	200.000000	0.000000	-0.305200	2.807840	-61.187786	1296.991234	1613.199944	311.278494				-505.000000	200.000000	0.000000	-1.267770	3.573400	13.371180	-245.967880	-201.116506	473.445368
61				900.000000	200.000000	0.000000	0.470820	0.664340	-0.782100	-110.150762	-79.452654	161.577293	331.405628	177.287284	0.000000	300.000000	200.000000	0.000000	0.366240	2.624720	-60.043376	1363.748136	1885.699934	231.932996				-505.000000	200.000000	0.000000	-1.267770	3.394730	7.865400	553.492349	-63.321513	62.067119
62				900.000000	200.000000	0.000000	0.291460	0.709380	-1.477300	-100.975181	-101.815893	178.672618	330.930267	176.482081	0.000000	300.000000	200.000000	0.000000	0.152600	2.227960	-59.204142	1392.358236	1831.199936	384.520493				-505.000000	200.000000	0.000000	1.629990	1.608030	-3.146160	-18.765800	-891.065027	765.068904
63				900.000000	200.000000	0.000000	0.369930	0.495440	-1.955250	-118.321447	-99.536824	139.837798	325.571772	173.573418	0.000000	300.000000	200.000000	0.000000	-0.274680	2.319520	-58.822672	1554.482141	1504.199947	378.416993				-505.000000	200.000000	0.000000	-2.354430	1.250690	17.303879	424.511567	126.045170	177.607555
64				900.000000	200.000000	0.000000	0.369930	0.529220	-1.738000	-36.294711	-84.540957	178.423775	324.527528	175.250755	0.000000	300.000000	200.000000	0.000000	-0.274680	2.716280	-60.882610	1506.798639	1493.299948	317.381994				-505.000000	200.000000	0.000000	-2.354430	2.680050	14.944259	-531.530646	393.424464	296.452215
65				900.000000	200.000000	0.000000	0.392350	0.551740	-1.390400	-115.417829	-55.391661	163.963530	326.025018	178.800361	0.000000	300.000000	200.000000	0.000000	0.061040	2.624720	-60.730022	1287.454534	1580.499945	317.381994				-505.000000	200.000000	0.000000	-1.086660	1.072020	11.011560	413.196860	2043.853933	236.080674
66				900.000000	200.000000	0.000000	0.347510	0.563000	-1.477300	-82.879928	-83.860152	161.610796	323.629630	179.802904	0.000000	300.000000	200.000000	0.000000	0.091560	2.136400	-59.967082	1211.160932	1416.999950	299.071495				-505.000000	200.000000	0.000000	0.543330	2.144040	8.651940	941.140028	754.332457	-820.426154
67				900.000000	200.000000	0.000000	0.347510	0.540480	-1.173150	-103.594854	-28.417342	183.276794	324.267553	175.734481	0.000000	300.000000	200.000000	0.000000	-0.244160	2.746800	-59.738200	1449.578438	1449.699949	311.278494				-505.000000	200.000000	0.000000	2.173320	5.181430	7.865400	-728.186457	921.588209	827.160693
68				900.000000	200.000000	0.000000	0.325090	0.596780	-1.390400	-93.460430	-77.951744	168.894419	323.811396	175.694570	0.000000	300.000000	200.000000	0.000000	0.030520	2.777320	-60.424846	1468.651838	1438.799950	396.727493				-505.000000	200.000000	0.000000	0.905550	2.501380	3.146160	267.426198	-1516.050614	296.021859
69				900.000000	200.000000	0.000000	0.414770	0.619300	-1.564200	-40.446221	-76.417162	166.412794	326.584369	176.740627	0.000000	300.000000	200.000000	0.000000	0.274680	2.868880	-60.272258	1401.894937	1602.299944	311.278494				-505.000000	200.000000	0.000000	-2.897760	3.037390	6.292320	531.743859	964.792080	120.602501
70				900.000000	200.000000	0.000000	0.336300	0.563000	-1.477300	-70.818338	-58.068675	176.080371	327.750123	177.757008	0.000000	300.000000	200.000000	0.000000	0.152600	2.014320	-60.882610	1354.211435	1689.499941	384.520493				-505.000000	200.000000	0.000000	0.724440	4.466750	7.865400	386.728275	346.409896	121.669188
71				900.000000	200.000000	0.000000	0.392350	0.720640	-1.477300	-108.552555	-90.772633	140.024006	323.842200	174.935447	0.000000	300.000000	200.000000	0.000000	-0.305200	2.533160	-58.975260	1478.188539	1406.099951	305.174994				-505.000000	200.000000	0.000000	1.448880	4.824090	13.371180	-54.472627	-1160.921032	121.950348
72				900.000000	200.000000	0.000000	0.336300	0.517960	-1.694550	-109.082928	-113.592302	176.038483	319.675422	174.720975	0.000000	300.000000	200.000000	0.000000	0.091560	3.174080	-61.492962	1554.482141	1209.899958	268.553995				-505.000000	200.000000	0.000000	0.724440	2.144040	14.944259	15.115399	1002.542094	471.929528
73				900.000000	200.000000	0.000000	0.403560	0.484180	-2.129050	-78.759889	-55.166344	187.985687	325.813107	173.651329	0.000000	300.000000	200.000000	0.000000	-0.335720	2.502640	-60.806316	1602.165642	1569.599945	305.174994				-505.000000	200.000000	0.000000	-1.811100	3.573400	7.865400	680.119672	632.405420	356.000637
74				900.000000	200.000000	0.000000	0.403560	0.675600	-1.738000	-74.492615	-65.661961	171.296087	327.334511	178.157001	0.000000	300.000000	200.000000	0.000000	0.457800	2.227960	-59.814494	1306.527934	1634.999943	256.346995				-505.000000	200.000000	0.000000	0.724440	2.501380	17.303879	616.006821	72.312764	237.292249
75				900.000000	200.000000	0.000000	0.425980	0.698120	-1.129700	-48.811862	-46.887055	183.342104	330.173220	173.759678	0.000000	300.000000	200.000000	0.000000	0.366240	2.136400	-59.967082	1573.555541	1809.399937	378.416993				-505.000000	200.000000	0.000000	0.000000	3.216060	2.359620	78.976557	1456.030801	-173.180255
76				900.000000	200.000000	0.000000	0.459610	0.641820	-2.129050	-92.370924	-98.002243	173.616264	321.740840	172.986074	0.000000	300.000000	200.000000	0.000000	1.068200	2.594200	-59.661906	1611.702342	1297.099955	408.934493				-505.000000	200.000000	0.000000	-1.992210	3.573400	14.157719	-14.272953	372.252959	3.550533
77				900.000000	200.000000	0.000000	0.358720	0.754420	-1.433850	-78.972769	-135.021888	190.693125	321.846378	174.059600	0.000000	300.000000	200.000000	0.000000	0.610400	2.746800	-62.866254	1630.775743	1373.399952	372.313493				-505.000000	200.000000	0.000000	-0.362220	3.930740	11.011560	354.546003	-518.812068	414.967941
78				900.000000	200.000000	0.000000	0.392350	0.619300	-1.868350	-60.863971	-85.342987	137.520100	327.299690	174.522425	0.000000	300.000000	200.000000	0.000000	0.457800	2.594200	-59.890788	1525.872040	1634.999943	274.657495				-505.000000	200.000000	0.000000	-1.811100	2.501380	11.011560	-79.392576	629.419714	-761.154585
79				900.000000	200.000000	0.000000	0.313880	0.720640	-1.433850	-44.179057	-67.317767	178.659863	328.391678	176.433243	0.000000	300.000000	200.000000	0.000000	-0.152600	2.746800	-59.890788	1411.431637	1700.399940	268.553995				-505.000000	200.000000	0.000000	-1.448880	1.965370	15.730799	4.367000	1531.013276	-350.483545
80				900.000000	200.000000	0.000000	0.280250	0.630560	-1.390400	-31.761416	-111.567022	161.743309	326.980213	175.919009	0.000000	300.000000	200.000000	0.000000	0.183120	2.624720	-60.195964	1449.578438	1624.099943	323.485494				-505.000000	200.000000	0.000000	-1.629990	2.680050	14.157719	-184.145564	217.765021	237.650161
81				900.000000	200.000000	0.000000	0.437190	0.686860	-1.738000	-138.357412	-82.244754	202.597299	322.577177	174.873708	0.000000	300.000000	200.000000	0.000000	0.335720	2.685760	-60.348552	1516.335340	1362.499952	341.795994				-505.000000	200.000000	0.000000	0.362220	3.216060	11.798100	890.443649	-1093.674386	120.511261
82				900.000000	200.000000	0.000000	0.369930	0.619300	-1.433850	-64.434359	-13.900237	161.639928	330.930267	172.616121	0.000000	300.000000	200.000000	0.000000	0.061040	2.441600	-59.204142	1621.239042	1831.199936	402.830993				-505.000000	200.000000	0.000000	-0.543330	1.786700	15.730799	-469.708329	283.088382	119.227242
83				900.000000	200.000000	0.000000	0.470820	0.574260	-1.477300	-82.416242	-109.201938	178.361140	328.462060	177.213660	0.000000	300.000000	200.000000	0.000000	0.518840	2.227960	-58.593790	1335.138035	1667.699942	335.692494				-505.000000	200.000000	0.000000	0.724440	1.786700	8.651940	1382.781392	1008.513506	-174.594673
84				900.000000	200.000000	0.000000	0.392350	0.439140	-0.912450	-99.456889	-40.638245	207.232694	328.044533	174.382849	0.000000	300.000000	200.000000	0.000000	0.061040	2.746800	-61.798138	1583.092241	1733.099939	390.623993	-523.498885	206.424040	0.000000	-505.000000	200.000000	0.000000	0.000000	2.144040	20.450039	131.371863	378.302935	60.778793
85				900.000000	200.000000	0.000000	0.538080	0.709380	-1.433850	-32.581153	-76.550324	154.320519	328.292508	177.091140	0.000000	300.000000	200.000000	0.000000	-0.091560	3.601360	-62.027020	1420.968337	1754.899939	378.416993				-505.000000	200.000000	0.000000	-1.267770	3.752070	12.584640	807.124535	-730.650109	297.382629
86				900.000000	200.000000	0.000000	0.403560	0.540480	-1.390400	-59.594092	-101.447018	180.809066	330.456437	175.936817	0.000000	300.000000	200.000000	0.000000	0.122080	3.113040	-59.051554	1420.968337	1798.499937	347.899494				-505.000000	200.000000	0.000000	0.181110	2.680050	11.798100	-647.598341	2496.674777	237.505273
87				900.000000	200.000000	0.000000	0.392350	0.653080	-1.477300	-51.026722	-70.508754	161.648117	329.164346	176.582809	0.000000	300.000000	200.000000	0.000000	0.671440	2.227960	-59.051554	1382.821536	1722.199940	311.278494				-505.000000	200.000000	0.000000	0.543330	1.965370	11.011560	119.805463	1547.513221	-233.154725
88				900.000000	200.000000	0.000000	0.459610	0.653080	-1.433850	-103.248601	-83.450869	166.397755	325.832290	175.553632	0.000000	300.000000	200.000000	0.000000	0.976640	2.197440	-62.027020	1516.335340	1602.299944	366.209993				-505.000000	200.000000	0.000000	-0.724440	2.858720	10.225020	752.879157	1094.692377	-408.437810
89				900.000000	200.000000	0.000000	0.392350	0.664340	-1.433850	-58.559082	-60.417222	156.839268	324.141693	174.148936	0.000000	300.000000	200.000000	0.000000	0.335720	2.929920	-60.501140	1564.018841	1460.599949	292.967995				-505.000000	200.000000	0.000000	0.000000	1.786700	7.078860	456.127531	1584.122250	60.439677
90				900.000000	200.000000	0.000000	0.212990	0.664340	-1.955250	-99.304554	-57.612245	154.615425	326.201388	178.469752	0.000000	300.000000	200.000000	0.000000	0.427280	2.533160	-61.569256	1325.601335	1613.199944	268.553995				-505.000000	200.000000	0.000000	-1.086660	1.786700	13.371180	224.998913	318.204558	-409.426180
91				900.000000	200.000000	0.000000	0.493240	0.664340	-1.477300	-126.953110	-94.927284	183.241007	329.801874	176.770032	0.000000	300.000000	200.000000	0.000000	0.152600	3.021480	-60.348552	1401.894937	1798.499937	299.071495				-505.000000	200.000000	0.000000	-0.362220	2.501380	15.730799	1310.776986	537.269432	2.402787
92				900.000000	200.000000	0.000000	0.437190	0.608040	-1.607650	-133.427117	-82.365979	147.101815	327.289465	175.655557	0.000000	300.000000	200.000000	0.000000	-0.030520	2.746800	-61.111492	1487.725239	1667.699942	341.795994				-505.000000	200.000000	0.000000	-0.724440	1.786700	18.876959	920.335386	-902.068424	589.194520
93				900.000000	200.000000	0.000000	0.459610	0.630560	-1.390400	-51.864068	-93.623217	188.063753	326.317859	176.347240	0.000000	300.000000	200.000000	0.000000	-0.244160	2.594200	-60.882610	1440.041738	1602.299944	305.174994				-505.000000	200.000000	0.000000	0.362220	5.360100	13.371180	93.777340	1025.952878	-406.150933
94				900.000000	200.000000	0.000000	0.336300	0.720640	-1.477300	-84.429374	-98.596434	161.769015	327.992023	174.713872	0.000000	300.000000	200.000000	0.000000	0.335720	2.990960	-59.967082	1516.335340	1678.599941	445.555492				-505.000000	200.000000	0.000000	-0.543330	2.501380	3.932700	-79.958885	294.284779	178.649572
95				900.000000	200.000000	0.000000	0.381140	0.686860	-1.390400	-49.545634	-65.061973	188.197407	324.552722	176.805849	0.000000	300.000000	200.000000	0.000000	0.732480	2.655240	-61.264080	1420.968337	1504.199947	311.278494				-505.000000	200.000000	0.000000	0.181110	3.216060	11.798100	1122.075653	1303.544711	590.478539
96				900.000000	200.000000	0.000000	0.437190	0.686860	-1.042800	-81.349762	-87.957260	147.175117	324.997404	174.776631	0.000000	300.000000	200.000000	0.000000	0.396760	2.136400	-59.738200	1506.798639	1493.299948	317.381994				-505.000000	200.000000	0.000000	0.905550	2.858720	12.584640	984.699931	993.822408	-114.847716
97				900.000000	200.000000	0.000000	0.493240	0.563000	-1.303500	-82.699872	-120.418767	156.640500	322.362007	174.689572	0.000000	300.000000	200.000000	0.000000	0.366240	2.685760	-61.416668	1554.482141	1373.399952	390.623993				-505.000000	200.000000	0.000000	-0.181110	1.608030	17.303879	-248.761801	922.527635	119.028707
98				900.000000	200.000000	0.000000	0.269040	0.608040	-2.259400	-77.814907	-100.165284	176.191939	323.158216	176.621069	0.000000	300.000000	200.000000	0.000000	0.091560	3.052000	-61.187786	1430.505037	1416.999950	402.830993				-505.000000	200.000000	0.000000	-0.724440	2.501380	13.371180	384.060201	-499.133417	2.431765
99				900.000000	200.000000	0.000000	0.414770	0.743160	-1.477300	-47.317228	-35.970220	161.708664	327.108359	175.160385	0.000000	300.000000	200.000000	0.000000	-0.061040	2.441600	-59.509318	1478.188539	1613.199944	335.692494				-505.000000	200.000000	0.000000	-1.267770	2.858720	8.651940	405.305305	-64.067940	120.302544
100				900.000000	200.000000	0.000000	0.358720	0.686860	-1.520750	-85.865448	-3.225852	147.256412	330.924674	176.740627	0.000000	300.000000	200.000000	0.000000	0.732480	2.441600	-60.272258	1401.894937	1863.899935	317.381994				-505.000000	200.000000	0.000000	-0.543330	3.930740	0.786540	-688.616016	1092.690529	3.773739
101				900.000000	200.000000	0.000000	0.347510	0.551740	-1.129700	-66.901381	-129.777150	204.974206	323.453330	175.250755	0.000000	300.000000	200.000000	0.000000	0.824040	2.777320	-60.882610	1506.798639	1427.899950	299.071495				-505.000000	200.000000	0.000000	-0.181110	1.786700	7.865400	1961.798479	-129.075306	60.454166
102				900.000000	200.000000	0.000000	0.448400	0.596780	-1.303500	-93.370402	-78.044497	200.092251	321.020534	169.295670	0.000000	300.000000	200.000000	0.000000	-0.061040	3.021480	-61.187786	1878.729949	1286.199955	341.795994				-505.000000	200.000000	0.000000	-1.267770	1.965370	8.651940	-459.463316	996.492119	60.710656
103				900.000000	200.000000	0.000000	0.347510	0.608040	-1.651100	-97.287359	-109.028368	147.194723	323.748569	174.439446	0.000000	300.000000	200.000000	0.000000	-0.396760	2.319520	-57.830850	1478.188539	1373.399952	323.485494				-505.000000	200.000000	0.000000	0.362220	3.394730	14.157719	1712.155753	2350.906525	-55.551477
104				900.000000	200.000000	0.000000	0.425980	0.720640	-1.607650	-88.584946	-81.904351	176.134067	326.765215	174.683676	0.000000	300.000000	200.000000	0.000000	0.396760	2.502640	-60.272258	1525.872040	1613.199944	286.864495				-505.000000	200.000000	0.000000	-1.629990	2.322710	9.438480	1994.358290	354.813587	296.055144
105				900.000000	200.000000	0.000000	0.302670	0.608040	-1.564200	-113.279451	-66.734914	154.470158	329.539756	175.617812	0.000000	300.000000	200.000000	0.000000	0.763000	2.533160	-58.670084	1430.505037	1733.099939	292.967995				-505.000000	200.000000	0.000000	-0.181110	3.216060	-1.573080	-152.970062	2133.571936	179.298826
106				900.000000	200.000000	0.000000	0.437190	0.585520	-2.172500	-102.775433	-107.170518	219.370674	324.775908	173.259632	0.000000	300.000000	200.000000	0.000000	0.396760	2.777320	-60.272258	1611.702342	1493.299948	335.692494				-505.000000	200.000000	0.000000	1.448880	2.501380	5.505780	846.694977	-1286.026775	-408.950791
107				900.000000	200.000000	0.000000	0.482030	0.641820	-1.260050	-63.326929	-104.799638	183.231677	324.626235	176.077437	0.000000	300.000000	200.000000	0.000000	-0.030520	2.716280	-60.195964	1440.041738	1482.399948	439.451992				-505.000000	200.000000	0.000000	-1.267770	4.645420	11.011560	976.871299	1259.392854	-289.210568
108				900.000000	200.000000	0.000000	0.470820	0.641820	-1.520750	-55.555954	-38.237950	176.014310	323.932266	175.571193	0.000000	300.000000	200.000000	0.000000	0.946120	2.136400	-60.119670	1468.651838	1438.799950	299.071495				-505.000000	200.000000	0.000000	-0.905550	2.144040	15.730799	246.810326	-225.273716	-291.613355
109				900.000000	200.000000	0.000000	0.381140	0.439140	-1.477300	-96.021544	-130.838765	139.773825	327.889923	175.126074	0.000000	300.000000	200.000000	0.000000	0.335720	2.624720	-60.577434	1506.798639	1689.499941	238.036496				-505.000000	200.000000	0.000000	-1.811100	3.573400	17.303879	333.426745	1153.728332	-113.952153
110				900.000000	200.000000	0.000000	0.403560	0.630560	-1.781450	-88.453967	-116.281251	164.025220	321.663000	176.190600	0.000000	300.000000	200.000000	0.000000	-0.061040	3.021480	-60.882610	1449.578438	1318.899954	451.658992				-505.000000	200.000000	0.000000	-0.181110	0.714680	8.651940	-535.142568	-527.531755	529.389608
111				900.000000	200.000000	0.000000	0.515660	0.585520	-1.564200	-5.652509	-116.033602	166.276857	327.509957	176.251728	0.000000	300.000000	200.000000	0.000000	0.091560	2.838360	-59.433024	1411.431637	1634.999943	317.381994				-505.000000	200.000000	0.000000	-0.543330	2.680050	4.719240	394.179368	1088.958396	-291.133659
112				900.000000	200.000000	0.000000	0.291460	0.563000	-1.868350	-75.243996	-121.716096	171.307505	329.648431	175.356807	0.000000	300.000000	200.000000	0.000000	0.122080	2.868880	-58.822672	1449.578438	1743.999939	341.795994				-505.000000	200.000000	0.000000	-1.811100	1.429360	7.078860	666.136891	-825.118234	-527.195537
113				900.000000	200.000000	0.000000	0.381140	0.743160	-1.390400	-51.247730	-24.534213	176.201465	329.126714	173.709814	0.000000	300.000000	200.000000	0.000000	0.579880	2.380560	-59.127848	1554.482141	1722.199940	415.037992				-505.000000	200.000000	0.000000	1.267770	1.965370	7.078860	698.570856	-878.850640	177.996011
114				900.000000	200.000000	0.000000	0.470820	0.698120	-1.651100	-69.454683	-119.172244	154.379729	324.916819	171.141931	0.000000	300.000000	200.000000	0.000000	0.366240	2.533160	-60.806316	1754.752846	1515.099947	360.106493				-505.000000	200.000000	0.000000	-0.724440	1.965370	14.157719	2668.009197	-765.019858	-350.541501
115				900.000000	200.000000	0.000000	0.425980	0.574260	-1.738000	-34.439964	-46.321336	163.949633	322.491873	174.024064	0.000000	300.000000	200.000000	0.000000	-0.274680	2.960440	-60.577434	1573.555541	1362.499952	299.071495				-505.000000	200.000000	0.000000	0.905550	1.965370	17.303879	815.204860	193.923806	-761.880590
116				900.000000	200.000000	0.000000	0.448400	0.709380	-1.346950	-28.470595	-72.938118	173.690708	325.860985	176.582400	0.000000	300.000000	200.000000	0.000000	0.000000	2.716280	-60.272258	1411.431637	1558.699945	299.071495				-505.000000	200.000000	0.000000	-1.448880	-0.536010	9.438480	-263.310890	2067.264716	-235.369158
117				900.000000	200.000000	0.000000	0.414770	0.731900	-1.129700	-139.892996	-56.557367	161.698192	326.317859	177.130444	0.000000	300.000000	200.000000	0.000000	0.488320	2.624720	-60.882610	1392.358236	1602.299944	299.071495				-505.000000	200.000000	0.000000	0.000000	1.429360	14.157719	-491.456819	1709.974419	-174.875833
118				900.000000	200.000000	0.000000	0.325090	0.686860	-1.520750	-61.742267	-87.962458	159.339553	325.486570	176.287811	0.000000	300.000000	200.000000	0.000000	-0.213640	2.563680	-60.730022	1440.041738	1547.799946	372.313493				-505.000000	200.000000	0.000000	-0.181110	3.037390	7.078860	-394.721233	534.521157	179.129268
119				900.000000	200.000000	0.000000	0.392350	0.765680	-1.607650	-50.545427	-75.453498	166.572155	325.505840	175.655557	0.000000	300.000000	200.000000	0.000000	-0.244160	2.777320	-61.111492	1487.725239	1558.699945	372.313493				-505.000000	200.000000	0.000000	0.362220	3.394730	11.798100	901.254971	2353.145804	-231.783773
120				900.000000	200.000000	0.000000	0.381140	0.709380	-1.694550	-28.830708	-64.779113	202.676311	326.476851	176.057338	0.000000	300.000000	200.000000	0.000000	0.122080	2.746800	-61.340374	1468.651838	1624.099943	347.899494				-505.000000	200.000000	0.000000	0.362220	2.680050	16.517339	-68.140792	2216.097238	-56.229709
121				900.000000	200.000000	0.000000	0.347510	0.563000	-1.346950	-74.703825	-144.773017	149.562496	330.096638	176.364336	0.000000	300.000000	200.000000	0.000000	0.579880	1.892240	-60.119670	1420.968337	1809.399937	317.381994				-505.000000	200.000000	0.000000	-0.362220	1.250690	7.865400	307.940487	1207.583733	588.656869
122				900.000000	200.000000	0.000000	0.369930	0.619300	-1.433850	-60.413829	-54.427997	149.591628	324.191210	178.834466	0.000000	300.000000	200.000000	0.000000	0.030520	2.868880	-62.179608	1316.064634	1504.199947	305.174994				-505.000000	200.000000	0.000000	1.086660	2.501380	14.944259	615.818051	-610.215924	-350.177715
123				900.000000	200.000000	0.000000	0.358720	0.709380	-1.520750	-44.732772	-104.545251	164.144976	322.548893	177.188774	0.000000	300.000000	200.000000	0.000000	-0.122080	2.685760	-61.874432	1411.431637	1395.199951	305.174994				-505.000000	200.000000	0.000000	-0.543330	3.037390	3.932700	1573.899107	2150.264881	120.414147
124				900.000000	200.000000	0.000000	0.470820	0.630560	-1.868350	-48.338694	-118.970201	180.823159	325.708963	173.971857	0.000000	300.000000	200.000000	0.000000	0.518840	2.838360	-59.356730	1544.945440	1525.999947	274.657495				-505.000000	200.000000	0.000000	-0.724440	3.752070	16.517339	-350.720868	956.150958	356.083262
125				900.000000	200.000000	0.000000	0.403560	0.664340	-1.781450	-83.042377	-80.819462	166.466295	327.561222	176.214034	0.000000	300.000000	200.000000	0.000000	0.488320	2.624720	-58.136026	1382.821536	1602.299944	262.450495				-505.000000	200.000000	0.000000	0.905550	3.216060	9.438480	-152.089138	68.818063	296.700090
126				900.000000	200.000000	0.000000	0.425980	0.686860	-1.520750	-101.947569	-31.325469	171.283332	325.499293	174.841903	0.000000	300.000000	200.000000	0.000000	0.488320	2.014320	-60.272258	1516.335340	1536.899946	323.485494				-505.000000	200.000000	0.000000	0.181110	3.573400	4.719240	679.867980	-413.147546	120.864865
127				900.000000	200.000000	0.000000	0.280250	0.506700	-1.651100	-57.234708	-65.730842	164.037779	320.585714	175.061706	0.000000	300.000000	200.000000	0.000000	0.000000	2.380560	-61.950726	1544.945440	1275.299955	396.727493				-505.000000	200.000000	0.000000	-1.811100	1.786700	5.505780	687.633688	634.644699	-526.856422
128				900.000000	200.000000	0.000000	0.235410	0.427880	-1.564200	-48.328896	-104.492907	195.336512	322.700398	172.730280	0.000000	300.000000	200.000000	0.000000	-0.213640	2.716280	-60.501140	1649.849143	1373.399952	421.141492				-505.000000	200.000000	0.000000	1.267770	1.965370	13.371180	467.442238	706.018036	177.996011
129				900.000000	200.000000	0.000000	0.336300	0.484180	-1.260050	-101.982786	-108.930417	139.862166	327.867694	174.642524	0.000000	300.000000	200.000000	0.000000	0.152600	2.655240	-58.670084	1487.725239	1634.999943	311.278494				-505.000000	200.000000	0.000000	-0.181110	2.322710	6.292320	1067.578582	1728.397649	-174.013555
130				900.000000	200.000000	0.000000	0.437190	0.608040	-1.955250	-121.725640	-92.174651	163.969435	325.992593	177.576452	0.000000	300.000000	200.000000	0.000000	0.701960	2.716280	-59.967082	1344.674735	1558.699945	250.243495				-505.000000	200.000000	0.000000	-1.267770	2.858720	11.798100	-57.707010	595.796391	766.487630
131				900.000000	200.000000	0.000000	0.482030	0.630560	-1.564200	-88.228896	-89.318869	183.221205	327.054193	171.790029	0.000000	300.000000	200.000000	0.000000	-0.152600	2.716280	-58.822672	1659.385843	1591.399944	354.002994				-505.000000	200.000000	0.000000	-2.173320	2.680050	-1.573080	856.939990	1723.840526	648.902318
132				900.000000	200.000000	0.000000	0.302670	0.585520	-1.694550	-78.157096	-86.877568	168.907175	325.564012	172.398620	0.000000	300.000000	200.000000	0.000000	-0.244160	2.258480	-60.119670	1659.385843	1536.899946	347.899494				-505.000000	200.000000	0.000000	-1.992210	5.002760	9.438480	-159.791923	1039.581554	-288.813497
133				900.000000	200.000000	0.000000	0.358720	0.563000	-1.738000	-71.088423	-84.079329	200.153744	324.352564	175.694570	0.000000	300.000000	200.000000	0.000000	1.007160	2.350040	-60.424846	1468.651838	1471.499949	341.795994				-505.000000	200.000000	0.000000	0.724440	2.322710	13.371180	1647.224900	1136.604955	295.866790
134				900.000000	200.000000	0.000000	0.313880	0.506700	-1.738000	-89.488978	-87.298788	168.822258	326.364738	174.906614	0.000000	300.000000	200.000000	0.000000	0.274680	2.166920	-61.187786	1535.408740	1613.199944	323.485494				-505.000000	200.000000	0.000000	-1.267770	0.178670	16.517339	-914.395306	1254.167869	528.967867
135				900.000000	200.000000	0.000000	0.257830	0.585520	-1.129700	-85.612971	-39.962638	164.134309	327.474688	174.198852	0.000000	300.000000	200.000000	0.000000	-0.091560	2.807840	-59.509318	1535.408740	1634.999943	311.278494				-505.000000	200.000000	0.000000	1.267770	3.573400	11.798100	448.802285	-353.049169	62.033834
136				900.000000	200.000000	0.000000	0.403560	0.540480	-1.868350	-84.212430	-90.870585	188.038046	325.688157	175.677466	0.000000	300.000000	200.000000	0.000000	0.152600	3.052000	-61.950726	1506.798639	1591.399944	402.830993				-505.000000	200.000000	0.000000	0.181110	3.216060	3.932700	79.102404	1178.438968	414.246243
137				900.000000	200.000000	0.000000	0.392350	0.641820	-1.216600	-39.158733	-131.542844	192.963226	327.004495	176.532689	0.000000	300.000000	200.000000	0.000000	-0.213640	3.082520	-59.738200	1401.894937	1613.199944	347.899494				-505.000000	200.000000	0.000000	-0.724440	3.930740	7.078860	470.047389	965.108075	121.276425
138				900.000000	200.000000	0.000000	0.392350	0.709380	-1.564200	-109.106270	-100.823756	168.929456	330.361859	174.087488	0.000000	300.000000	200.000000	0.000000	0.396760	3.052000	-58.517496	1516.335340	1776.699938	390.623993				-505.000000	200.000000	0.000000	-0.724440	1.072020	7.865400	-281.950844	831.791641	-116.412895
139				900.000000	200.000000	0.000000	0.369930	0.574260	-1.086250	-94.072704	-85.147084	171.236681	326.141101	175.857813	0.000000	300.000000	200.000000	0.000000	0.152600	2.746800	-60.043376	1449.578438	1569.599945	433.348492				-505.000000	200.000000	0.000000	-2.173320	0.357340	15.730799	-1366.910915	381.719072	-175.719315
140				900.000000	200.000000	0.000000	0.493240	0.585520	-1.303500	-73.731438	-100.154888	156.661444	323.752311	173.480286	0.000000	300.000000	200.000000	0.000000	0.152600	2.746800	-61.492962	1630.775743	1460.599949	329.588994				-505.000000	200.000000	0.000000	-0.905550	4.645420	9.438480	860.929451	973.827761	-54.263151
141				900.000000	200.000000	0.000000	0.358720	0.630560	-1.173150	-55.659527	-13.681060	192.987595	326.584369	177.531762	0.000000	300.000000	200.000000	0.000000	-0.061040	2.990960	-60.272258	1354.211435	1602.299944	317.381994				-505.000000	200.000000	0.000000	0.543330	2.144040	11.011560	709.696794	486.953163	-115.496970
142				900.000000	200.000000	0.000000	0.212990	0.686860	-1.520750	-109.988630	-73.214240	157.046029	328.573675	175.633038	0.000000	300.000000	200.000000	0.000000	-0.030520	2.624720	-60.272258	1468.651838	1722.199940	323.485494				-505.000000	200.000000	0.000000	-0.543330	2.858720	10.225020	57.983146	1083.733411	413.965082
143				900.000000	200.000000	0.000000	0.358720	0.675600	-1.868350	-134.935611	-124.485863	176.161861	326.618063	176.869575	0.000000	300.000000	200.000000	0.000000	-0.213640	2.777320	-60.195964	1392.358236	1602.299944	390.623993				-505.000000	200.000000	0.000000	-0.181110	5.181430	4.719240	-844.254152	139.050414	-230.044729
144				900.000000	200.000000	0.000000	0.381140	0.596780	-1.824900	-114.013223	-135.581467	164.017031	327.571090	176.347240	0.000000	300.000000	200.000000	0.000000	0.427280	2.807840	-60.882610	1440.041738	1678.599941	299.071495				-505.000000	200.000000	0.000000	1.086660	2.501380	7.865400	267.803737	59.351950	-173.945419
145				900.000000	200.000000	0.000000	0.381140	0.720640	-1.738000	-64.596808	-34.342885	164.132221	322.577177	176.295951	0.000000	300.000000	200.000000	0.000000	0.274680	3.113040	-60.348552	1430.505037	1362.499952	347.899494				-505.000000	200.000000	0.000000	-0.724440	3.216060	10.225020	-846.922226	-893.857733	-114.378201
146				900.000000	200.000000	0.000000	0.369930	0.630560	-2.215950	-56.739868	-73.964523	176.108361	325.633849	174.121841	0.000000	300.000000	200.000000	0.000000	-0.183120	2.868880	-60.806316	1573.555541	1558.699945	433.348492				-505.000000	200.000000	0.000000	-1.086660	2.680050	8.651940	-1690.194050	1515.813183	-291.090193
147				900.000000	200.000000	0.000000	0.403560	0.731900	-1.651100	-140.433167	-70.808747	144.842185	326.932740	174.875286	0.000000	300.000000	200.000000	0.000000	0.427280	2.350040	-61.111492	1535.408740	1645.899942	225.829496				-505.000000	200.000000	0.000000	0.543330	3.394730	9.438480	437.802193	90.735994	-408.030558
148				900.000000	200.000000	0.000000	0.280250	0.630560	-1.564200	-100.290487	-75.943598	183.430249	323.989093	176.057338	0.000000	300.000000	200.000000	0.000000	0.091560	2.685760	-61.340374	1468.651838	1471.499949	347.899494	-512.218698	211.319238	0.000000	-505.000000	200.000000	0.000000	-3.078870	2.322710	22.809659	258.187956	164.656046	-115.037636
149				900.000000	200.000000	0.000000	0.336300	0.833240	-0.999350	-55.174168	-104.106898	161.873733	325.093548	173.718085	0.000000	300.000000	200.000000	0.000000	0.030520	2.594200	-59.509318	1564.018841	1493.299948	402.830993				-505.000000	200.000000	0.000000	-0.543330	3.037390	14.944259	2964.572054	-776.725250	590.366936
150				900.000000	200.000000	0.000000	0.549290	0.551740	-1.738000	-87.634231	-112.190882	168.620261	331.050307	173.965206	0.000000	300.000000	200.000000	0.000000	0.122080	2.502640	-58.975260	1535.408740	1831.199936	372.313493				-505.000000	200.000000	0.000000	0.181110	2.322710	14.157719	-553.216212	1036.165417	-115.298434
151				900.000000	200.000000	0.000000	0.448400	0.630560	-1.520750	-76.122292	-93.040364	147.111145	327.574337	173.769566	0.000000	300.000000	200.000000	0.000000	0.305200	2.838360	-58.898966	1544.945440	1624.099943	250.243495				-505.000000	200.000000	0.000000	0.724440	1.072020	10.225020	1339.661952	1404.730675	0.959392
152				900.000000	200.000000	0.000000	0.381140	0.495440	-1.520750	-125.912366	-59.874777	192.838706	322.020403	175.801605	0.000000	300.000000	200.000000	0.000000	-0.122080	2.624720	-61.874432	1497.261939	1362.499952	347.899494				-505.000000	200.000000	0.000000	0.000000	2.501380	13.371180	1194.772214	119.880758	119.862007
153				900.000000	200.000000	0.000000	0.392350	0.698120	-1.694550	-77.540758	-75.372681	152.051363	322.757795	173.135411	0.000000	300.000000	200.000000	0.000000	-0.183120	2.929920	-60.348552	1621.239042	1373.399952	366.209993				-505.000000	200.000000	0.000000	-1.629990	2.322710	6.292320	1067.578582	-437.620752	119.822848
154				900.000000	200.000000	0.000000	0.414770	0.641820	-1.651100	-35.588345	-71.270375	183.301359	325.716308	177.031369	0.000000	300.000000	200.000000	0.000000	0.244160	2.411080	-61.035198	1401.894937	1569.599945	323.485494				-505.000000	200.000000	0.000000	0.905550	1.429360	8.651940	-28.633274	997.554540	60.028117
155				900.000000	200.000000	0.000000	0.381140	0.540480	-1.868350	-76.171369	-29.155690	192.880593	327.634465	176.295951	0.000000	300.000000	200.000000	0.000000	0.396760	2.685760	-60.348552	1430.505037	1667.699942	280.760995				-505.000000	200.000000	0.000000	-0.362220	2.144040	6.292320	709.319255	1739.356615	-350.400920
156				900.000000	200.000000	0.000000	0.437190	0.506700	-1.781450	-77.472401	-127.798075	149.417228	322.944984	173.965003	0.000000	300.000000	200.000000	0.000000	0.763000	2.746800	-60.806316	1583.092241	1395.199951	427.244992				-505.000000	200.000000	0.000000	-0.905550	0.893350	7.078860	-871.905098	578.357019	-175.312063
157				900.000000	200.000000	0.000000	0.280250	0.653080	-1.738000	-111.604761	-151.771514	164.173912	320.285923	173.604506	0.000000	300.000000	200.000000	0.000000	0.427280	2.777320	-62.866254	1659.385843	1275.299955	378.416993				-505.000000	200.000000	0.000000	0.181110	2.501380	7.078860	1657.532836	1308.023270	-526.337567
158				900.000000	200.000000	0.000000	0.504450	0.619300	-1.390400	-112.635708	-60.007939	175.958526	325.061418	174.391938	0.000000	300.000000	200.000000	0.000000	0.030520	2.533160	-59.585612	1525.872040	1493.299948	457.762492				-505.000000	200.000000	0.000000	-1.267770	4.109410	12.584640	365.483171	860.189979	121.489449
159				900.000000	200.000000	0.000000	0.470820	0.596780	-1.216600	-121.424085	-119.576329	195.249704	325.712686	175.126872	0.000000	300.000000	200.000000	0.000000	0.518840	2.594200	-60.195964	1497.261939	1547.799946	268.553995				-505.000000	200.000000	0.000000	1.629990	2.144040	15.730799	-911.349693	947.000841	-56.839804
160				900.000000	200.000000	0.000000	0.470820	0.608040	-1.433850	-105.103348	-88.978467	171.163575	323.461229	177.328549	0.000000	300.000000	200.000000	0.000000	0.549360	2.380560	-62.255902	1411.431637	1460.599949	360.106493				-505.000000	200.000000	0.000000	-1.992210	3.216060	6.292320	-152.340831	379.717223	-290.509076
161				900.000000	200.000000	0.000000	0.257830	0.675600	-1.607650	-82.398633	-85.111874	185.905024	325.748494	172.778614	0.000000	300.000000	200.000000	0.000000	0.061040	3.265640	-60.958904	1659.385843	1569.599945	280.760995				-505.000000	200.000000	0.000000	-1.629990	3.394730	18.876959	1017.637281	-184.423560	943.257577
162				900.000000	200.000000	0.000000	0.280250	0.551740	-1.868350	-79.728213	-60.462829	166.489326	325.439788	175.000130	0.000000	300.000000	200.000000	0.000000	0.305200	2.563680	-59.127848	1478.188539	1504.199947	366.209993				-505.000000	200.000000	0.000000	-0.362220	2.322710	3.932700	488.309803	1078.745857	-56.510869
163				900.000000	200.000000	0.000000	0.313880	0.664340	-0.999350	14.260604	-93.051702	195.475125	331.017477	173.848820	0.000000	300.000000	200.000000	0.000000	0.610400	2.716280	-57.983438	1516.335340	1798.499937	286.864495				-505.000000	200.000000	0.000000	-0.543330	3.930740	12.584640	354.671849	286.074088	297.494232
164				900.000000	200.000000	0.000000	0.369930	0.439140	-1.173150	-71.583263	-125.594027	161.472379	325.593599	176.227117	0.000000	300.000000	200.000000	0.000000	0.671440	2.350040	-62.179608	1478.188539	1591.399944	384.520493				-505.000000	200.000000	0.000000	1.086660	3.573400	11.011560	796.187367	984.356296	179.536520
165				900.000000	200.000000	0.000000	0.425980	0.675600	-1.303500	-53.939822	-112.583031	185.730820	322.773540	172.758547	0.000000	300.000000	200.000000	0.000000	-0.244160	2.868880	-61.264080	1668.922544	1395.199951	390.623993				-505.000000	200.000000	0.000000	0.724440	2.680050	6.292320	625.937218	-49.807273	296.205906
166				900.000000	200.000000	0.000000	0.246620	0.743160	-1.911800	-71.890551	-79.301417	178.750488	323.569656	174.460792	0.000000	300.000000	200.000000	0.000000	-0.244160	3.021480	-60.119670	1535.408740	1416.999950	317.381994				-505.000000	200.000000	0.000000	0.905550	2.144040	16.517339	825.953258	1785.510320	119.450447
167				900.000000	200.000000	0.000000	0.459610	0.698120	-1.781450	-53.507605	-143.919240	176.078283	331.298485	176.643162	0.000000	300.000000	200.000000	0.000000	0.000000	2.868880	-59.204142	1382.821536	1852.999935	384.520493				-505.000000	200.000000	0.000000	1.992210	1.429360	11.798100	666.514431	-529.455039	-351.267506
168				900.000000	200.000000	0.000000	0.414770	0.675600	-1.216600	-25.706082	-112.202220	195.381074	330.549320	177.112795	0.000000	300.000000	200.000000	0.000000	0.732480	2.319520	-59.585612	1363.748136	1820.299936	317.381994				-505.000000	200.000000	0.000000	-0.543330	4.466750	14.944259	1545.454603	1079.254853	415.491103
169				900.000000	200.000000	0.000000	0.392350	0.563000	-1.129700	-66.437694	-80.963962	166.383662	323.841049	175.249194	0.000000	300.000000	200.000000	0.000000	0.000000	3.052000	-61.264080	1516.335340	1460.599949	347.899494				-505.000000	200.000000	0.000000	0.905550	3.394730	14.157719	206.547729	1522.609585	-408.059536
170				900.000000	200.000000	0.000000	0.459610	0.619300	-1.173150	-96.328516	-98.891230	161.547020	321.926207	175.944095	0.000000	300.000000	200.000000	0.000000	0.061040	2.899400	-62.637372	1506.798639	1373.399952	408.934493	-536.811782	237.020748	0.000000	-505.000000	200.000000	0.000000	-0.543330	3.394730	21.236579	786.194047	675.573419	-172.967231
171				900.000000	200.000000	0.000000	0.325090	0.709380	-1.173150	-80.557431	23.165613	154.541177	328.140741	175.063261	0.000000	300.000000	200.000000	0.000000	-0.274680	2.868880	-60.424846	1506.798639	1700.399940	299.071495				-505.000000	200.000000	0.000000	0.543330	2.680050	4.719240	509.995369	-435.065477	1177.381874
172				900.000000	200.000000	0.000000	0.437190	0.675600	-1.433850	-66.136455	-87.593583	190.538527	327.988299	175.192190	0.000000	300.000000	200.000000	0.000000	0.122080	3.509800	-59.585612	1478.188539	1667.699942	292.967995				-505.000000	200.000000	0.000000	-0.724440	2.501380	6.292320	-195.586117	-624.985586	2.431765
173				900.000000	200.000000	0.000000	0.493240	0.517960	-0.955900	-39.968673	-100.478156	163.827593	325.817485	177.411595	0.000000	300.000000	200.000000	0.000000	0.396760	2.563680	-62.484784	1411.431637	1613.199944	329.588994				-505.000000	200.000000	0.000000	1.448880	0.714680	3.146160	159.312981	-90.657430	470.515110
174				900.000000	200.000000	0.000000	0.257830	0.641820	-1.520750	-15.350651	-64.928811	176.234968	326.956298	174.842898	0.000000	300.000000	200.000000	0.000000	-0.396760	3.235120	-60.653728	1525.872040	1634.999943	317.381994				-505.000000	200.000000	0.000000	0.000000	2.144040	14.157719	-679.843536	119.134332	-174.197602
175				900.000000	200.000000	0.000000	0.392350	0.709380	-1.086250	-64.385281	-60.740490	159.290815	324.675640	174.812396	0.000000	300.000000	200.000000	0.000000	0.152600	2.533160	-60.958904	1535.408740	1504.199947	280.760995				-505.000000	200.000000	0.000000	0.724440	1.786700	10.225020	108.931218	-53.539406	-57.106476
176				900.000000	200.000000	0.000000	0.504450	0.754420	-1.216600	-50.603986	-44.971663	161.626227	327.101916	176.915949	0.000000	300.000000	200.000000	0.000000	0.518840	2.197440	-60.730022	1401.894937	1645.899942	347.899494				-505.000000	200.000000	0.000000	0.181110	3.394730	12.584640	322.237884	-155.471796	-231.769285
177				900.000000	200.000000	0.000000	0.459610	0.619300	-1.173150	-84.266925	-83.693320	168.776000	323.929567	174.565889	0.000000	300.000000	200.000000	0.000000	0.183120	2.746800	-61.492962	1564.018841	1471.499949	274.657495				-505.000000	200.000000	0.000000	1.629990	3.930740	1.573080	817.054932	1490.716546	473.552662
178				900.000000	200.000000	0.000000	0.392350	0.664340	-1.781450	-30.775484	-75.291864	176.116549	322.511519	175.496405	0.000000	300.000000	200.000000	0.000000	-0.152600	2.380560	-61.492962	1506.798639	1384.299952	311.278494				-505.000000	200.000000	0.000000	0.000000	1.072020	12.584640	992.402716	-409.652845	353.481939
179				900.000000	200.000000	0.000000	0.414770	0.788200	-1.520750	-93.753858	-71.391601	166.569871	327.196205	178.832001	0.000000	300.000000	200.000000	0.000000	-0.091560	2.960440	-61.721844	1306.527934	1678.599941	305.174994				-505.000000	200.000000	0.000000	0.905550	3.216060	14.157719	311.552409	859.759548	707.908781
180				900.000000	200.000000	0.000000	0.448400	0.799460	-1.477300	-40.978264	-77.882863	171.364823	330.282894	176.268003	0.000000	300.000000	200.000000	0.000000	0.793520	2.655240	-58.670084	1392.358236	1776.699938	256.346995				-505.000000	200.000000	0.000000	-0.905550	3.216060	11.011560	-151.963291	574.624887	120.612682
181				900.000000	200.000000	0.000000	0.336300	0.551740	-1.173150	-66.946395	-78.615414	183.298879	325.652177	176.309350	0.000000	300.000000	200.000000	0.000000	0.763000	2.563680	-61.187786	1449.578438	1569.599945	292.967995				-505.000000	200.000000	0.000000	-0.362220	0.000000	9.438480	-462.508929	145.530821	-58.715121
182				900.000000	200.000000	0.000000	0.403560	0.608040	-1.303500	-76.824594	-66.066046	166.413936	321.717429	177.544086	0.000000	300.000000	200.000000	0.000000	0.000000	2.472120	-60.730022	1363.748136	1318.899954	390.623993				-505.000000	200.000000	0.000000	-1.811100	3.037390	17.303879	1459.152799	-171.971741	-231.949023
183				900.000000	200.000000	0.000000	0.280250	0.619300	-1.346950	-96.508573	-35.617881	190.648758	324.344487	176.834697	0.000000	300.000000	200.000000	0.000000	0.091560	2.807840	-61.340374	1420.968337	1493.299948	408.934493				-505.000000	200.000000	0.000000	1.629990	3.394730	17.303879	785.879431	282.657951	-349.373392
184				900.000000	200.000000	0.000000	0.369930	0.608040	-1.781450	-85.360811	-49.038759	151.990816	324.236600	177.678687	0.000000	300.000000	200.000000	0.000000	0.305200	2.105880	-59.814494	1335.138035	1449.699949	347.899494				-505.000000	200.000000	0.000000	-0.362220	3.037390	9.438480	-162.900459	808.380858	-467.041329
185				900.000000	200.000000	0.000000	0.336300	0.540480	-0.955900	-103.369783	-43.355667	168.830447	327.460882	178.015189	0.000000	300.000000	200.000000	0.000000	0.427280	2.716280	-60.730022	1335.138035	1667.699942	262.450495				-505.000000	200.000000	0.000000	1.267770	2.501380	11.798100	-310.961657	1502.930933	472.225177
186				900.000000	200.000000	0.000000	0.336300	0.563000	-1.955250	-111.518796	-98.151941	183.309351	326.219290	175.499503	0.000000	300.000000	200.000000	0.000000	0.213640	2.624720	-61.111492	1497.261939	1602.299944	335.692494				-505.000000	200.000000	0.000000	1.267770	2.858720	4.719240	1099.886701	1377.078764	-173.620792
187				900.000000	200.000000	0.000000	0.224200	0.495440	-1.173150	-73.285359	-48.669286	161.675715	325.159211	175.157361	0.000000	300.000000	200.000000	0.000000	0.122080	2.502640	-60.653728	1506.798639	1525.999947	384.520493				-505.000000	200.000000	0.000000	-0.543330	3.394730	11.011560	206.296036	685.276963	-407.943625
188				900.000000	200.000000	0.000000	0.257830	0.619300	-1.433850	-88.557541	-49.811719	154.527084	326.627140	174.293192	0.000000	300.000000	200.000000	0.000000	0.518840	2.594200	-59.356730	1525.872040	1580.499945	384.520493				-505.000000	200.000000	0.000000	-1.992210	0.714680	7.865400	-71.941483	3162.194524	177.069904
189				900.000000	200.000000	0.000000	0.448400	0.517960	-1.303500	-40.328786	-88.176437	185.560988	328.758022	175.806577	0.000000	300.000000	200.000000	0.000000	0.335720	2.807840	-59.127848	1430.505037	1700.399940	305.174994				-505.000000	200.000000	0.000000	-1.448880	2.144040	13.371180	1288.965573	-57.587533	354.615196
190				900.000000	200.000000	0.000000	0.414770	0.686860	-1.086250	-117.579548	-107.257475	171.294945	322.924964	172.079734	0.000000	300.000000	200.000000	0.000000	0.366240	2.350040	-59.433024	1659.385843	1362.499952	323.485494				-505.000000	200.000000	0.000000	1.448880	2.322710	10.225020	257.181185	1626.034828	-291.632152
191				900.000000	200.000000	0.000000	0.336300	0.799460	-1.998700	-73.682676	-128.507352	154.613337	324.675640	175.751064	0.000000	300.000000	200.000000	0.000000	-0.274680	2.563680	-60.958904	1478.188539	1504.199947	305.174994				-505.000000	200.000000	0.000000	-2.535540	2.858720	14.944259	1679.784712	536.953436	-290.804725
192				900.000000	200.000000	0.000000	0.504450	0.641820	-1.390400	-79.544092	-125.865548	207.305051	326.403523	174.050767	0.000000	300.000000	200.000000	0.000000	0.671440	2.685760	-60.272258	1564.018841	1591.399944	354.002994	-561.322877	213.673413	0.000000	-505.000000	200.000000	0.000000	0.362220	2.680050	20.450039	279.621830	1151.805048	61.258489
193				900.000000	200.000000	0.000000	0.425980	0.551740	-1.998700	-95.945376	-101.804555	163.928690	331.482593	174.065856	0.000000	300.000000	200.000000	0.000000	0.640920	2.960440	-59.204142	1535.408740	1863.899935	244.139996				-505.000000	200.000000	0.000000	0.905550	2.144040	3.146160	593.251560	472.499496	-526.734638
194				900.000000	200.000000	0.000000	0.459610	0.517960	-1.824900	-73.033199	-47.625403	139.765833	326.799372	173.641793	0.000000	300.000000	200.000000	0.000000	0.183120	2.044840	-58.975260	1554.482141	1580.499945	451.658992				-505.000000	200.000000	0.000000	-0.543330	3.573400	2.359620	2532.735240	428.347639	-290.285870
195				900.000000	200.000000	0.000000	0.425980	0.551740	-1.346950	-83.208573	-61.882923	175.976990	325.255442	171.129182	0.000000	300.000000	200.000000	0.000000	-0.030520	2.868880	-59.127848	1707.069345	1493.299948	335.692494				-505.000000	200.000000	0.000000	-1.086660	2.501380	14.157719	36.675119	847.738161	178.693038
196				900.000000	200.000000	0.000000	0.257830	0.675600	-1.781450	-118.763462	-64.686360	166.627743	324.970753	175.031340	0.000000	300.000000	200.000000	0.000000	0.122080	2.838360	-61.111492	1525.872040	1525.999947	439.451992				-505.000000	200.000000	0.000000	0.181110	2.322710	11.011560	488.876112	-286.548950	-174.042533
197				900.000000	200.000000	0.000000	0.381140	0.563000	-1.694550	-115.269241	-120.504783	166.395276	329.558975	173.978424	0.000000	300.000000	200.000000	0.000000	0.091560	3.326680	-59.738200	1554.482141	1765.799938	329.588994	-495.495116	199.521631	0.000000	-505.000000	200.000000	0.000000	-1.267770	5.538770	22.023119	-10.535185	-209.327196	-170.874582
198				900.000000	200.000000	0.000000	0.437190	0.551740	-0.999350	-123.053761	-77.865728	171.146057	330.299849	176.703206	0.000000	300.000000	200.000000	0.000000	0.091560	2.807840	-59.356730	1382.821536	1798.499937	341.795994				-505.000000	200.000000	0.000000	2.173320	1.608030	7.865400	1256.091146	789.018201	-57.391944
199				900.000000	200.000000	0.000000	0.291460	0.945840	-0.695200	-54.242731	-127.873096	188.531167	326.651842	174.460792	0.000000	300.000000	200.000000	0.000000	-0.122080	3.235120	-60.119670	1535.408740	1602.299944	305.174994				-505.000000	200.000000	0.000000	1.992210	1.608030	19.663499	-596.021037	-669.489310	-292.353850
200				900.000000	200.000000	0.000000	0.414770	0.641820	-1.738000	-112.068448	-55.991648	156.795097	325.730703	174.968644	0.000000	300.000000	200.000000	0.000000	-0.061040	2.990960	-60.577434	1516.335340	1558.699945	311.278494				-505.000000	200.000000	0.000000	0.000000	2.144040	18.090419	1636.791118	1308.532265	178.266990
201				900.000000	200.000000	0.000000	0.437190	0.608040	-1.477300	-89.066242	-92.619145	168.788755	329.315390	177.132381	0.000000	300.000000	200.000000	0.000000	0.244160	2.685760	-61.721844	1411.431637	1809.399937	280.760995				-505.000000	200.000000	0.000000	-0.905550	1.429360	5.505780	-376.332972	-348.140180	-292.291587
202				900.000000	200.000000	0.000000	0.459610	0.653080	-1.738000	-55.317338	-62.904130	147.120475	325.596495	177.128454	0.000000	300.000000	200.000000	0.000000	0.671440	2.838360	-60.043376	1373.284836	1536.899946	317.381994				-505.000000	200.000000	0.000000	1.448880	3.216060	6.292320	426.739179	38.926872	179.168427
203				900.000000	200.000000	0.000000	0.392350	0.754420	-1.738000	-71.246808	-70.266303	178.609983	323.119029	174.557654	0.000000	300.000000	200.000000	0.000000	-0.366240	3.082520	-60.348552	1535.408740	1395.199951	366.209993				-505.000000	200.000000	0.000000	-1.086660	3.930740	14.157719	1512.957714	317.458132	180.049501
204				900.000000	200.000000	0.000000	0.425980	0.596780	-1.781450	-57.680786	-107.072567	171.199557	324.387943	175.787050	0.000000	300.000000	200.000000	0.000000	-0.366240	3.143560	-63.018842	1525.872040	1536.899946	256.346995				-505.000000	200.000000	0.000000	-0.905550	3.394730	6.292320	90.102495	-614.026621	-290.426450
205				900.000000	200.000000	0.000000	0.403560	0.574260	-1.781450	-66.649220	-55.489612	168.792181	328.718169	176.137924	0.000000	300.000000	200.000000	0.000000	0.366240	2.960440	-60.348552	1440.041738	1733.099939	323.485494				-505.000000	200.000000	0.000000	1.267770	1.072020	14.157719	181.816549	307.561588	177.148221
206				900.000000	200.000000	0.000000	0.369930	0.596780	-1.477300	-61.386217	-34.123708	156.799664	326.312983	177.140196	0.000000	300.000000	200.000000	0.000000	0.396760	2.075360	-58.822672	1344.674735	1547.799946	366.209993				-505.000000	200.000000	0.000000	1.629990	2.858720	6.292320	173.484532	425.677929	178.814822
207				900.000000	200.000000	0.000000	0.493240	0.608040	-1.824900	-89.426355	-84.472076	183.188648	320.644663	172.986074	0.000000	300.000000	200.000000	0.000000	0.030520	2.838360	-59.661906	1611.702342	1231.699957	402.830993	-572.834235	205.904041	0.000000	-505.000000	200.000000	0.000000	0.362220	4.109410	22.809659	134.669169	1547.275790	356.335445
208				900.000000	200.000000	0.000000	0.257830	0.461660	-2.085600	-75.621718	-59.337531	190.525380	323.394697	174.062634	0.000000	300.000000	200.000000	0.000000	-0.122080	3.113040	-61.035198	1583.092241	1427.899950	311.278494	-547.232676	185.392818	0.000000	-505.000000	200.000000	0.000000	0.181110	2.501380	21.236579	-310.206578	896.877572	-173.872975
209				900.000000	200.000000	0.000000	0.470820	0.630560	-1.738000	-64.285772	-93.761577	202.510100	325.181207	178.121288	0.000000	300.000000	200.000000	0.000000	0.122080	2.777320	-62.332196	1363.748136	1569.599945	262.450495				-505.000000	200.000000	0.000000	0.724440	1.072020	7.865400	-166.134842	1672.109969	59.703490
210				900.000000	200.000000	0.000000	0.347510	0.472920	-1.520750	-66.531786	-43.291984	168.756002	326.844121	176.670991	0.000000	300.000000	200.000000	0.000000	0.305200	2.746800	-60.501140	1411.431637	1624.099943	317.381994				-505.000000	200.000000	0.000000	-2.173320	1.786700	14.157719	919.957847	1841.482005	60.613543
211				900.000000	200.000000	0.000000	0.381140	0.653080	-1.260050	-26.678470	-105.710958	166.479050	326.008908	175.189762	0.000000	300.000000	200.000000	0.000000	0.518840	2.380560	-60.348552	1497.261939	1569.599945	286.864495				-505.000000	200.000000	0.000000	0.181110	1.786700	13.371180	919.894924	1169.481851	647.866175
212				900.000000	200.000000	0.000000	0.381140	0.653080	-1.738000	-71.399459	-54.606765	164.069390	320.978141	177.848216	0.000000	300.000000	200.000000	0.000000	0.488320	2.716280	-60.272258	1335.138035	1264.399956	415.037992				-505.000000	200.000000	0.000000	0.000000	1.786700	13.371180	804.078922	2108.430868	60.439677
213				900.000000	200.000000	0.000000	0.257830	0.653080	-2.215950	-71.894615	-59.216305	161.787479	324.264084	175.443727	0.000000	300.000000	200.000000	0.000000	0.335720	2.563680	-60.195964	1478.188539	1460.599949	262.450495				-505.000000	200.000000	0.000000	1.448880	2.322710	4.719240	604.188728	703.269762	-291.632152
214				900.000000	200.000000	0.000000	0.381140	0.653080	-1.520750	-63.133327	-140.930297	149.611430	326.511658	175.515591	0.000000	300.000000	200.000000	0.000000	0.030520	2.014320	-59.204142	1449.578438	1569.599945	384.520493				-505.000000	200.000000	0.000000	1.086660	2.144040	4.719240	940.825412	725.187693	471.900551
215				900.000000	200.000000	0.000000	0.448400	0.540480	-1.433850	-91.803348	-82.989241	178.352951	325.020097	174.778050	0.000000	300.000000	200.000000	0.000000	0.335720	2.655240	-60.119670	1516.335340	1504.199947	268.553995				-505.000000	200.000000	0.000000	-0.543330	3.573400	13.371180	796.376137	417.897669	-290.285870
216				900.000000	200.000000	0.000000	0.459610	0.506700	-1.824900	-69.476355	-93.219132	159.032642	328.398377	174.846756	0.000000	300.000000	200.000000	0.000000	-0.122080	2.716280	-62.179608	1564.018841	1765.799938	360.106493				-505.000000	200.000000	0.000000	0.181110	2.680050	7.865400	1089.327072	-18.423230	-56.215220
217				900.000000	200.000000	0.000000	0.381140	0.686860	-1.477300	-57.676722	-64.981156	156.871825	325.212067	175.125285	0.000000	300.000000	200.000000	0.000000	0.183120	2.472120	-60.958904	1516.335340	1536.899946	366.209993				-505.000000	200.000000	0.000000	-0.543330	3.752070	13.371180	575.555455	1611.027735	356.068773
218				900.000000	200.000000	0.000000	0.414770	0.686860	-1.694550	-9.655431	-126.955636	123.101743	327.283251	176.129156	0.000000	300.000000	200.000000	0.000000	0.274680	2.960440	-59.127848	1411.431637	1613.199944	402.830993				-505.000000	200.000000	0.000000	0.724440	1.786700	8.651940	456.253377	610.803484	-409.571068
219				900.000000	200.000000	0.000000	0.381140	0.551740	-1.694550	-71.507096	-49.581204	156.746164	324.486462	177.126407	0.000000	300.000000	200.000000	0.000000	0.701960	2.472120	-59.204142	1354.211435	1449.699949	311.278494				-505.000000	200.000000	0.000000	-0.905550	1.608030	13.371180	677.451599	-488.174451	1.598465
220				900.000000	200.000000	0.000000	0.437190	0.709380	-1.433850	-125.053348	-158.517162	183.340962	323.662015	175.062865	0.000000	300.000000	200.000000	0.000000	0.091560	2.868880	-60.806316	1516.335340	1438.799950	341.795994				-505.000000	200.000000	0.000000	-0.181110	3.573400	4.719240	216.603972	1199.610473	120.893843
221				900.000000	200.000000	0.000000	0.381140	0.743160	-1.390400	-43.206669	-85.325853	178.611125	322.815482	171.483038	0.000000	300.000000	200.000000	0.000000	0.061040	2.990960	-60.195964	1716.606045	1373.399952	262.450495				-505.000000	200.000000	0.000000	0.000000	3.037390	8.651940	1226.828640	1980.339419	-173.349813
222				900.000000	200.000000	0.000000	0.358720	0.619300	-1.303500	-104.504619	-33.823715	188.157803	327.908312	175.582274	0.000000	300.000000	200.000000	0.000000	0.000000	2.563680	-58.975260	1440.041738	1645.899942	427.244992				-505.000000	200.000000	0.000000	-0.181110	2.322710	11.798100	2689.443071	662.612606	295.939234
223				900.000000	200.000000	0.000000	0.482030	0.517960	-1.433850	-132.936024	-48.912335	187.935808	328.211983	178.164670	0.000000	300.000000	200.000000	0.000000	0.488320	2.655240	-60.272258	1316.064634	1700.399940	286.864495				-505.000000	200.000000	0.000000	0.000000	0.178670	0.000000	821.523335	927.990051	528.866446
224				900.000000	200.000000	0.000000	0.381140	0.585520	-1.042800	-77.481883	-75.517181	197.741801	327.593384	175.222492	0.000000	300.000000	200.000000	0.000000	0.427280	3.265640	-60.043376	1487.725239	1656.799942	421.141492				-505.000000	200.000000	0.000000	-1.629990	3.394730	14.944259	669.874660	-843.541464	414.560689
225				900.000000	200.000000	0.000000	0.459610	0.551740	-1.868350	-107.871924	-133.706483	192.809770	325.275334	174.435515	0.000000	300.000000	200.000000	0.000000	0.366240	2.624720	-60.806316	1554.482141	1536.899946	354.002994				-505.000000	200.000000	0.000000	1.086660	3.573400	12.584640	796.313213	-210.266623	297.024717
226				900.000000	200.000000	0.000000	0.358720	0.743160	-1.651100	-71.620466	-53.764326	156.947411	327.854841	174.842898	0.000000	300.000000	200.000000	0.000000	-0.091560	2.777320	-60.653728	1525.872040	1689.499941	335.692494				-505.000000	200.000000	0.000000	0.362220	6.074780	10.225020	1526.562956	631.228562	123.224186
227				900.000000	200.000000	0.000000	0.302670	0.664340	-1.520750	-62.669640	-51.577413	183.438438	326.695766	178.576142	0.000000	300.000000	200.000000	0.000000	-0.274680	2.594200	-59.204142	1268.381133	1580.499945	250.243495				-505.000000	200.000000	0.000000	-1.448880	1.965370	11.011560	930.517476	607.501783	-761.692236
228				900.000000	200.000000	0.000000	0.448400	0.619300	-1.781450	-88.917654	-72.534033	168.787614	327.964199	176.474400	0.000000	300.000000	200.000000	0.000000	-0.030520	3.021480	-60.806316	1430.505037	1700.399940	354.002994				-505.000000	200.000000	0.000000	-1.267770	1.608030	11.798100	1024.773758	1523.786442	-115.860755
229				900.000000	200.000000	0.000000	0.414770	0.675600	-1.651100	-54.299936	-51.006495	176.103794	327.204445	176.670991	0.000000	300.000000	200.000000	0.000000	-0.183120	2.655240	-60.501140	1411.431637	1645.899942	354.002994				-505.000000	200.000000	0.000000	-0.181110	1.786700	11.011560	-470.085868	1193.639061	-350.754525
230				900.000000	200.000000	0.000000	0.470820	0.720640	-1.173150	-100.196395	-119.616737	161.629652	326.639570	176.053764	0.000000	300.000000	200.000000	0.000000	-0.091560	2.441600	-59.738200	1430.505037	1591.399944	384.520493				-505.000000	200.000000	0.000000	-0.181110	1.608030	14.944259	-364.766572	1322.476936	588.981496
231				900.000000	200.000000	0.000000	0.302670	0.698120	-1.477300	-37.110384	-26.287972	169.011893	327.170183	176.542943	0.000000	300.000000	200.000000	0.000000	0.793520	2.533160	-60.577434	1420.968337	1645.899942	341.795994				-505.000000	200.000000	0.000000	-0.181110	2.858720	13.371180	521.498846	263.409731	178.959710
232				900.000000	200.000000	0.000000	0.336300	0.641820	-0.651750	-78.778851	-43.638526	166.515033	329.045668	176.810794	0.000000	300.000000	200.000000	0.000000	0.427280	2.990960	-60.043376	1392.358236	1743.999939	305.174994				-505.000000	200.000000	0.000000	-2.173320	1.608030	14.157719	793.330524	913.491954	1059.093662
233				900.000000	200.000000	0.000000	0.437190	0.765680	-1.173150	-74.218466	-87.836034	176.164341	323.450617	175.221088	0.000000	300.000000	200.000000	0.000000	-0.366240	2.929920	-60.424846	1497.261939	1416.999950	354.002994	-486.355490	207.716344	0.000000	-505.000000	200.000000	0.000000	-0.362220	2.680050	21.236579	163.868751	-395.945605	296.292838
234				900.000000	200.000000	0.000000	0.347510	0.641820	-1.477300	-83.654651	-104.124032	190.600020	326.787821	179.062609	0.000000	300.000000	200.000000	0.000000	-0.244160	2.533160	-61.035198	1277.917833	1634.999943	305.174994				-505.000000	200.000000	0.000000	-0.362220	3.752070	9.438480	1501.768854	1736.370909	414.798383
235				900.000000	200.000000	0.000000	0.235410	0.608040	-1.433850	-68.918576	-74.218313	164.178479	327.715392	178.879959	0.000000	300.000000	200.000000	0.000000	-0.244160	2.197440	-60.958904	1287.454534	1689.499941	311.278494				-505.000000	200.000000	0.000000	-0.905550	1.250690	18.090419	1466.918508	700.477056	412.468039
236				900.000000	200.000000	0.000000	0.414770	0.484180	-1.607650	-110.383960	-106.772573	192.793394	327.098905	174.516261	0.000000	300.000000	200.000000	0.000000	1.007160	2.075360	-59.127848	1506.798639	1602.299944	305.174994				-505.000000	200.000000	0.000000	1.267770	2.322710	5.505780	-553.908368	1111.192323	295.823324
237				900.000000	200.000000	0.000000	0.336300	0.574260	-1.433850	-62.268576	-37.845203	183.319823	325.232972	173.569789	0.000000	300.000000	200.000000	0.000000	0.091560	2.502640	-61.340374	1621.239042	1547.799946	292.967995				-505.000000	200.000000	0.000000	-0.543330	3.216060	3.146160	194.855482	1620.731279	-231.880887
238				900.000000	200.000000	0.000000	0.336300	0.653080	-1.390400	-75.059875	-53.083522	156.886864	322.212123	175.435451	0.000000	300.000000	200.000000	0.000000	0.183120	2.655240	-61.340374	1506.798639	1362.499952	378.416993	-564.412144	268.577847	0.000000	-505.000000	200.000000	0.000000	0.724440	1.072020	21.236579	1456.358879	1261.710698	412.168082
239				900.000000	200.000000	0.000000	0.347510	0.630560	-2.042150	-84.703522	-73.202902	159.263967	325.795679	174.431951	0.000000	300.000000	200.000000	0.000000	0.000000	2.411080	-60.424846	1544.945440	1558.699945	292.967995				-505.000000	200.000000	0.000000	-0.724440	3.573400	17.303879	449.242747	690.264517	120.937309
240				900.000000	200.000000	0.000000	0.313880	0.641820	-1.260050	-59.306399	-102.941191	159.309280	325.001966	176.562621	0.000000	300.000000	200.000000	0.000000	0.457800	2.441600	-61.035198	1430.505037	1525.999947	299.071495				-505.000000	200.000000	0.000000	-0.181110	1.965370	5.505780	582.629008	270.873995	178.111921
241				900.000000	200.000000	0.000000	0.459610	0.720640	-1.607650	-64.461765	-63.025355	161.641266	323.751868	175.312628	0.000000	300.000000	200.000000	0.000000	0.244160	2.563680	-61.035198	1506.798639	1449.699949	323.485494				-505.000000	200.000000	0.000000	0.362220	2.501380	14.157719	268.307122	-433.063629	-232.631563
242				900.000000	200.000000	0.000000	0.515660	0.596780	-1.607650	-97.706031	-115.993194	166.287329	322.529932	175.281730	0.000000	300.000000	200.000000	0.000000	0.396760	2.685760	-60.958904	1506.798639	1373.399952	354.002994				-505.000000	200.000000	0.000000	-0.905550	3.037390	2.359620	68.165236	185.125555	649.140012
243				900.000000	200.000000	0.000000	0.369930	0.484180	-1.781450	-46.235533	-104.764428	175.972227	324.695558	175.512291	0.000000	300.000000	200.000000	0.000000	0.366240	2.929920	-59.585612	1459.115138	1471.499949	305.174994				-505.000000	200.000000	0.000000	-0.724440	3.037390	18.090419	-162.208304	689.518091	-114.547759
244				900.000000	200.000000	0.000000	0.448400	0.641820	-1.477300	-47.469879	-77.882863	142.302296	326.618063	175.443727	0.000000	300.000000	200.000000	0.000000	0.824040	2.319520	-60.195964	1478.188539	1602.299944	341.795994				-505.000000	200.000000	0.000000	0.181110	3.573400	13.371180	333.112129	1302.051858	120.864865
245				900.000000	200.000000	0.000000	0.392350	0.551740	-1.346950	-51.044331	-55.432069	183.240811	325.790525	173.376761	0.000000	300.000000	200.000000	0.000000	0.213640	2.075360	-58.746378	1564.018841	1515.099947	347.899494				-505.000000	200.000000	0.000000	-1.992210	0.536010	3.146160	-546.394352	-15.007093	411.876741
246				900.000000	200.000000	0.000000	0.358720	0.585520	-0.999350	-69.395808	-105.030153	173.668427	323.541833	176.100753	0.000000	300.000000	200.000000	0.000000	0.183120	3.052000	-60.653728	1449.578438	1427.899950	299.071495				-505.000000	200.000000	0.000000	0.181110	2.144040	4.719240	-1028.046620	514.842505	60.764304
247				900.000000	200.000000	0.000000	0.313880	0.585520	-1.651100	-13.783598	-82.313635	192.992162	324.260668	174.371202	0.000000	300.000000	200.000000	0.000000	0.152600	2.777320	-60.653728	1554.482141	1471.499949	292.967995				-505.000000	200.000000	0.000000	-1.629990	3.216060	11.798100	79.731636	1678.274381	-525.514448
248				900.000000	200.000000	0.000000	0.313880	0.686860	-1.303500	-85.640377	-123.164662	168.989807	326.527285	174.303847	0.000000	300.000000	200.000000	0.000000	0.427280	3.052000	-57.525674	1478.188539	1525.999947	341.795994				-505.000000	200.000000	0.000000	1.086660	0.714680	1.573080	159.187135	1391.023435	-234.385096
249				900.000000	200.000000	0.000000	0.392350	0.596780	-1.216600	-109.362494	-80.883145	161.595758	328.789597	175.913223	0.000000	300.000000	200.000000	0.000000	0.763000	2.350040	-60.577434	1459.115138	1743.999939	457.762492				-505.000000	200.000000	0.000000	-0.543330	1.786700	11.798100	-122.574939	817.100544	-526.957843
250				900.000000	200.000000	0.000000	0.392350	0.619300	-1.651100	-133.008444	-65.281150	151.978061	326.336847	172.538021	0.000000	300.000000	200.000000	0.000000	0.030520	2.624720	-60.424846	1659.385843	1591.399944	292.967995				-505.000000	200.000000	0.000000	1.267770	2.322710	4.719240	1530.716743	316.518705	-291.617663
251				900.000000	200.000000	0.000000	0.425980	0.720640	-1.738000	-48.514687	-71.651186	168.905087	327.120176	174.565889	0.000000	300.000000	200.000000	0.000000	-0.244160	2.960440	-61.492962	1564.018841	1667.699942	408.934493				-505.000000	200.000000	0.000000	-0.724440	3.930740	3.146160	2554.420807	-489.429873	62.532326
252				900.000000	200.000000	0.000000	0.403560	0.709380	-1.824900	-65.150523	-75.713083	168.917842	324.761477	178.647243	0.000000	300.000000	200.000000	0.000000	0.335720	2.838360	-61.187786	1306.527934	1515.099947	372.313493				-505.000000	200.000000	0.000000	0.362220	1.786700	14.944259	225.124759	494.179996	236.642995
253				900.000000	200.000000	0.000000	0.302670	0.585520	-1.520750	-94.059160	-87.039202	142.400913	325.727256	175.255556	0.000000	300.000000	200.000000	0.000000	0.457800	3.082520	-59.738200	1478.188539	1536.899946	323.485494				-505.000000	200.000000	0.000000	-0.362220	2.322710	15.730799	605.069653	1332.689476	60.977328
254				900.000000	200.000000	0.000000	0.437190	0.529220	-1.520750	-52.151761	-122.974556	144.618852	328.679897	175.062087	0.000000	300.000000	200.000000	0.000000	-0.305200	2.838360	-61.569256	1535.408740	1765.799938	317.381994				-505.000000	200.000000	0.000000	-0.362220	5.181430	15.730799	2167.842822	-1186.140664	122.434352
255				900.000000	200.000000	0.000000	0.482030	0.664340	-1.694550	-42.747046	-63.867794	144.698059	326.222677	175.633038	0.000000	300.000000	200.000000	0.000000	0.152600	2.746800	-60.272258	1468.651838	1580.499945	366.209993				-505.000000	200.000000	0.000000	-0.724440	1.786700	14.157719	919.957847	-234.739829	236.729928
256				900.000000	200.000000	0.000000	0.403560	0.675600	-1.303500	-45.898762	-35.670226	197.802348	332.511135	173.451465	0.000000	300.000000	200.000000	0.000000	0.091560	2.929920	-60.348552	1602.165642	1961.999931	341.795994				-505.000000	200.000000	0.000000	0.000000	2.680050	18.876959	47.863979	-680.764271	355.007959
257				900.000000	200.000000	0.000000	0.448400	0.551740	-1.433850	-63.195950	-72.857301	154.266822	327.454511	176.285313	0.000000	300.000000	200.000000	0.000000	0.122080	2.685760	-62.332196	1478.188539	1711.299940	305.174994				-505.000000	200.000000	0.000000	2.716650	2.680050	14.157719	1089.830457	352.459871	589.767022
258				900.000000	200.000000	0.000000	0.369930	0.653080	-1.303500	-70.949317	-79.879072	164.081004	323.216111	177.031369	0.000000	300.000000	200.000000	0.000000	0.091560	2.899400	-61.035198	1401.894937	1416.999950	317.381994				-505.000000	200.000000	0.000000	1.811100	1.250690	14.944259	424.322798	671.648287	1.042017
259				900.000000	200.000000	0.000000	0.291460	0.675600	-1.433850	-46.033804	-96.790332	164.183242	326.186598	176.932788	0.000000	300.000000	200.000000	0.000000	-0.671440	2.899400	-61.187786	1411.431637	1602.299944	323.485494				-505.000000	200.000000	0.000000	-0.181110	3.216060	14.157719	311.552409	527.803319	3.066530
260				900.000000	200.000000	0.000000	0.392350	0.686860	-1.651100	-61.877309	-136.204729	183.366473	327.406681	177.104079	0.000000	300.000000	200.000000	0.000000	-0.244160	2.502640	-61.645550	1411.431637	1689.499941	323.485494				-505.000000	200.000000	0.000000	-0.181110	2.858720	7.078860	-289.716553	-526.038902	-56.016685
261				900.000000	200.000000	0.000000	0.414770	0.765680	-1.607650	-86.730199	-111.838543	164.139268	331.913456	177.759856	0.000000	300.000000	200.000000	0.000000	0.732480	2.380560	-58.746378	1306.527934	1874.799934	274.657495				-505.000000	200.000000	0.000000	0.000000	3.930740	6.292320	933.248473	1054.588647	-172.502024
262				900.000000	200.000000	0.000000	0.336300	0.765680	-1.738000	-50.680470	-32.496374	147.352942	325.680139	176.898854	0.000000	300.000000	200.000000	0.000000	0.640920	2.838360	-60.272258	1392.358236	1547.799946	274.657495				-505.000000	200.000000	0.000000	-1.629990	1.608030	0.786540	2066.236850	2086.434373	119.144617
263				900.000000	200.000000	0.000000	0.347510	0.675600	-1.651100	-54.299936	-53.302699	180.992795	323.662015	174.749190	0.000000	300.000000	200.000000	0.000000	0.061040	2.960440	-60.806316	1535.408740	1438.799950	366.209993				-505.000000	200.000000	0.000000	0.181110	1.965370	11.011560	698.885472	2099.711182	60.594746
264				900.000000	200.000000	0.000000	0.313880	0.653080	-1.520750	-103.338630	-52.039041	149.681111	321.474626	175.155408	0.000000	300.000000	200.000000	0.000000	0.244160	2.716280	-61.416668	1525.872040	1318.899954	366.209993	-468.906457	187.319270	0.000000	-505.000000	200.000000	0.000000	-1.267770	1.429360	20.450039	-259.321429	-738.114373	412.666575
265				900.000000	200.000000	0.000000	0.526870	0.709380	-1.520750	-96.999665	-76.007879	130.235532	327.342364	175.443727	0.000000	300.000000	200.000000	0.000000	0.122080	2.655240	-60.195964	1478.188539	1645.899942	372.313493				-505.000000	200.000000	0.000000	1.629990	2.680050	14.944259	-68.266638	-112.812791	-761.260314
266				900.000000	200.000000	0.000000	0.291460	0.596780	-1.086250	-85.104270	-56.585840	168.929260	325.712686	175.126872	0.000000	300.000000	200.000000	0.000000	0.366240	2.502640	-60.195964	1497.261939	1547.799946	341.795994				-505.000000	200.000000	0.000000	1.086660	0.893350	18.876959	866.278778	579.182009	294.481350
267				900.000000	200.000000	0.000000	0.336300	0.686860	-1.651100	-69.918370	-42.709131	168.966580	329.872479	175.000130	0.000000	300.000000	200.000000	0.000000	0.000000	3.082520	-58.746378	1468.651838	1754.899939	274.657495				-505.000000	200.000000	0.000000	0.362220	1.608030	5.505780	1371.718378	105.427091	-292.223450
268				900.000000	200.000000	0.000000	0.437190	0.788200	-1.390400	-89.598285	-67.370112	154.498344	323.933194	176.023142	0.000000	300.000000	200.000000	0.000000	0.427280	2.746800	-59.661906	1430.505037	1427.899950	360.106493				-505.000000	200.000000	0.000000	0.181110	3.930740	13.371180	-919.241248	-1747.058310	179.948080
269				900.000000	200.000000	0.000000	0.325090	0.506700	-1.086250	-112.936946	-63.036693	151.943024	328.426008	175.290826	0.000000	300.000000	200.000000	0.000000	0.305200	2.258480	-59.051554	1459.115138	1678.599941	402.830993				-505.000000	200.000000	0.000000	0.362220	0.178670	2.359620	1169.160110	373.552812	-528.556308
270				900.000000	200.000000	0.000000	0.425980	0.495440	-1.216600	-73.330373	-31.608329	159.057011	324.997404	175.734481	0.000000	300.000000	200.000000	0.000000	0.183120	2.563680	-59.738200	1449.578438	1493.299948	354.002994				-505.000000	200.000000	0.000000	-0.181110	2.680050	14.157719	858.198454	1986.073400	413.766547
271				900.000000	200.000000	0.000000	0.313880	0.551740	-1.086250	-119.123259	-22.047306	154.406185	321.331665	177.258587	0.000000	300.000000	200.000000	0.000000	-0.030520	2.777320	-60.806316	1382.821536	1297.099955	262.450495				-505.000000	200.000000	0.000000	-0.181110	1.965370	7.078860	-343.773161	1329.941201	-174.352671
272				900.000000	200.000000	0.000000	0.437190	0.630560	-1.477300	-51.954096	-107.817054	139.893778	324.227057	175.841771	0.000000	300.000000	200.000000	0.000000	-0.427280	2.838360	-61.187786	1478.188539	1482.399948	366.209993				-505.000000	200.000000	0.000000	-0.543330	0.714680	10.225020	-1229.912733	-109.396655	176.953994
273				900.000000	200.000000	0.000000	0.392350	0.664340	-0.999350	-114.396363	-76.019217	173.706889	328.426956	177.535418	0.000000	300.000000	200.000000	0.000000	0.793520	2.716280	-59.433024	1335.138035	1689.499941	292.967995				-505.000000	200.000000	0.000000	0.905550	2.501380	5.505780	-1122.177055	602.830224	296.021859
274				900.000000	200.000000	0.000000	0.336300	0.551740	-1.868350	-87.769273	-72.902908	137.515337	330.746159	175.515591	0.000000	300.000000	200.000000	0.000000	0.488320	2.533160	-59.204142	1449.578438	1820.299936	347.899494				-505.000000	200.000000	0.000000	1.086660	3.216060	7.865400	1932.473050	-205.788064	237.941503
275				900.000000	200.000000	0.000000	0.470820	0.596780	-2.172500	-58.085914	-93.357492	183.201404	325.276713	177.403963	0.000000	300.000000	200.000000	0.000000	0.244160	2.472120	-59.509318	1344.674735	1504.199947	402.830993				-505.000000	200.000000	0.000000	-0.362220	1.608030	9.438480	-133.575031	410.670836	236.531393
276				900.000000	200.000000	0.000000	0.381140	0.653080	-1.260050	-42.760591	-75.315138	171.298371	322.169231	172.598664	0.000000	300.000000	200.000000	0.000000	0.152600	2.655240	-61.950726	1697.532644	1373.399952	372.313493				-505.000000	200.000000	0.000000	0.181110	2.322710	16.517339	-437.211441	1166.496145	237.166158
277				900.000000	200.000000	0.000000	0.291460	0.709380	-1.216600	-36.376612	-86.860434	183.491939	329.898520	174.154269	0.000000	300.000000	200.000000	0.000000	0.152600	2.685760	-60.882610	1573.555541	1820.299936	311.278494				-505.000000	200.000000	0.000000	-0.543330	1.072020	14.157719	-281.447458	-245.698794	-57.683285
278				900.000000	200.000000	0.000000	0.470820	0.641820	-1.477300	-39.428819	-78.806118	147.098389	325.629060	174.077743	0.000000	300.000000	200.000000	0.000000	0.457800	2.655240	-59.967082	1554.482141	1536.899946	268.553995				-505.000000	200.000000	0.000000	-0.362220	1.429360	7.865400	897.831818	809.873711	353.850032
279				900.000000	200.000000	0.000000	0.414770	0.664340	-1.781450	-50.878135	-30.621390	173.683662	328.573675	174.188445	0.000000	300.000000	200.000000	0.000000	0.640920	2.716280	-58.746378	1516.335340	1678.599941	317.381994				-505.000000	200.000000	0.000000	-1.267770	2.858720	13.371180	1911.290869	2715.423655	355.278939
280				900.000000	200.000000	0.000000	0.280250	0.731900	-1.477300	-96.027277	-126.684115	166.656875	326.966406	173.125139	0.000000	300.000000	200.000000	0.000000	0.274680	2.838360	-61.035198	1640.312443	1645.899942	415.037992				-505.000000	200.000000	0.000000	-0.362220	3.216060	10.225020	427.053795	409.924409	355.545611
281				900.000000	200.000000	0.000000	0.336300	0.608040	-1.173150	-52.566370	-98.879294	173.712598	326.058900	171.938921	0.000000	300.000000	200.000000	0.000000	0.549360	3.418240	-59.814494	1678.459244	1558.699945	354.002994				-505.000000	200.000000	0.000000	1.086660	1.965370	11.011560	1509.597486	984.356296	647.963289
282				900.000000	200.000000	0.000000	0.381140	0.641820	-1.216600	-67.302445	-75.355547	152.010618	325.362330	173.659140	0.000000	300.000000	200.000000	0.000000	0.549360	2.319520	-59.738200	1573.555541	1515.099947	372.313493				-505.000000	200.000000	0.000000	-1.448880	1.250690	5.505780	771.015725	745.296775	-351.161777
283				900.000000	200.000000	0.000000	0.358720	0.675600	-1.086250	-65.776342	-94.817396	195.439142	328.646661	175.894122	0.000000	300.000000	200.000000	0.000000	0.274680	2.838360	-59.738200	1440.041738	1711.299940	299.071495				-505.000000	200.000000	0.000000	-0.362220	1.965370	10.225020	930.454553	1205.344453	-56.849985
284				900.000000	200.000000	0.000000	0.414770	0.574260	-1.260050	-78.170640	-107.095841	188.057848	328.935368	174.367221	0.000000	300.000000	200.000000	0.000000	-0.427280	2.868880	-60.272258	1544.945440	1743.999939	366.209993				-505.000000	200.000000	0.000000	3.078870	4.824090	7.078860	1913.896020	1000.109815	239.308147
285				900.000000	200.000000	0.000000	0.302670	0.686860	-1.433850	-65.672769	-122.581809	166.591761	325.086477	178.206838	0.000000	300.000000	200.000000	0.000000	-0.824040	3.143560	-61.264080	1335.138035	1536.899946	323.485494				-505.000000	200.000000	0.000000	0.362220	2.858720	12.584640	-868.356100	98.709253	-408.524743
286				900.000000	200.000000	0.000000	0.437190	0.596780	-1.042800	-89.079786	-77.825320	135.043042	329.315849	175.487140	0.000000	300.000000	200.000000	0.000000	0.854560	2.929920	-58.746378	1440.041738	1722.199940	402.830993				-505.000000	200.000000	0.000000	1.448880	1.965370	7.865400	698.633779	-227.705995	412.957916
287				900.000000	200.000000	0.000000	0.403560	0.720640	-1.738000	-72.637868	-85.925840	178.566955	329.855828	179.166775	0.000000	300.000000	200.000000	0.000000	0.091560	2.472120	-59.509318	1239.771032	1776.699938	311.278494				-505.000000	200.000000	0.000000	0.362220	3.573400	12.584640	448.865208	1291.839319	120.850376
288				900.000000	200.000000	0.000000	0.403560	0.799460	-1.781450	-73.457605	-101.083342	190.688558	325.860985	176.740627	0.000000	300.000000	200.000000	0.000000	-0.152600	2.777320	-60.272258	1401.894937	1558.699945	366.209993				-505.000000	200.000000	0.000000	-0.724440	1.786700	12.584640	109.119988	1755.303134	-56.990565
289				900.000000	200.000000	0.000000	0.358720	0.664340	-1.651100	-70.845744	-68.962236	161.693429	323.119029	175.663843	0.000000	300.000000	200.000000	0.000000	-0.671440	2.655240	-60.348552	1468.651838	1395.199951	384.520493				-505.000000	200.000000	0.000000	-0.543330	1.429360	18.876959	-1185.975291	1208.092728	295.120422
290				900.000000	200.000000	0.000000	0.347510	0.653080	-1.738000	-111.604761	-124.145461	171.333211	331.291572	176.689733	0.000000	300.000000	200.000000	0.000000	0.366240	2.929920	-60.958904	1420.968337	1907.499933	341.795994				-505.000000	200.000000	0.000000	0.181110	2.858720	2.359620	1331.329935	119.371763	355.163029
291				900.000000	200.000000	0.000000	0.493240	0.664340	-1.260050	-46.317434	-59.667537	159.144406	326.336847	178.061982	0.000000	300.000000	200.000000	0.000000	0.183120	2.411080	-60.424846	1325.601335	1591.399944	189.208497				-505.000000	200.000000	0.000000	-0.724440	2.858720	12.584640	-173.460088	827.313083	472.723670
292				900.000000	200.000000	0.000000	0.470820	0.596780	-1.346950	-89.394886	-78.927344	183.201404	327.460882	175.973743	0.000000	300.000000	200.000000	0.000000	0.488320	2.807840	-60.730022	1459.115138	1667.699942	317.381994				-505.000000	200.000000	0.000000	0.724440	2.680050	11.798100	-68.518331	740.387786	119.973610
293				900.000000	200.000000	0.000000	0.403560	0.540480	-1.477300	-59.684121	-116.564111	161.531785	324.230190	174.246365	0.000000	300.000000	200.000000	0.000000	-0.335720	2.960440	-60.730022	1564.018841	1471.499949	390.623993				-505.000000	200.000000	0.000000	-1.629990	2.322710	14.944259	720.822732	-578.401450	-56.409448
294				900.000000	200.000000	0.000000	0.403560	0.653080	-1.390400	-99.183057	-126.776868	178.504124	322.007503	176.325880	0.000000	300.000000	200.000000	0.000000	0.457800	2.777320	-60.424846	1430.505037	1329.799953	323.485494				-505.000000	200.000000	0.000000	-1.448880	4.288080	3.932700	2112.842366	1409.639665	-113.302899
295				900.000000	200.000000	0.000000	0.403560	0.596780	-1.477300	-61.386217	-106.432171	183.271085	324.223970	178.186994	0.000000	300.000000	200.000000	0.000000	0.763000	2.289000	-61.645550	1344.674735	1493.299948	311.278494				-505.000000	200.000000	0.000000	0.362220	2.144040	10.225020	825.449873	1294.078599	-232.970678
296				900.000000	200.000000	0.000000	0.470820	0.506700	-1.086250	-108.916416	-74.103825	159.021028	323.365490	177.684260	0.000000	300.000000	200.000000	0.000000	0.427280	2.624720	-61.111492	1363.748136	1427.899950	329.588994				-505.000000	200.000000	0.000000	-0.543330	0.714680	17.303879	1666.053623	-116.114492	-762.951585
297				900.000000	200.000000	0.000000	0.448400	0.540480	-2.085600	-16.088487	-16.525504	183.172272	322.623795	175.997631	0.000000	300.000000	200.000000	0.000000	0.335720	3.387720	-61.187786	1468.651838	1384.299952	280.760995				-505.000000	200.000000	0.000000	-1.811100	3.930740	15.730799	470.739544	94.661126	650.060246
298				900.000000	200.000000	0.000000	0.358720	0.720640	-1.564200	-60.396221	-99.438873	156.926468	326.025018	175.816708	0.000000	300.000000	200.000000	0.000000	0.518840	2.746800	-60.730022	1468.651838	1580.499945	250.243495				-505.000000	200.000000	0.000000	0.362220	1.608030	6.292320	792.701292	369.820680	588.938030
299				900.000000	200.000000	0.000000	0.414770	0.675600	-1.868350	-66.586597	-76.134303	164.055493	329.371418	175.729821	0.000000	300.000000	200.000000	0.000000	0.244160	2.441600	-60.119670	1459.115138	1765.799938	305.174994				-505.000000	200.000000	0.000000	-1.086660	3.216060	7.078860	1469.146119	589.315984	-173.093322
300				900.000000	200.000000	0.000000	0.403560	0.630560	-1.346950	-83.983295	-66.025637	137.518958	323.351717	175.064479	0.000000	300.000000	200.000000	0.000000	0.305200	1.922760	-59.280436	1478.188539	1384.299952	317.381994				-505.000000	200.000000	0.000000	0.181110	2.680050	12.584640	2826.944639	2761.068365	-114.959319
301				900.000000	200.000000	0.000000	0.313880	0.709380	-1.781450	-36.961797	-117.654199	156.962450	320.157172	173.700631	0.000000	300.000000	200.000000	0.000000	0.335720	2.746800	-61.645550	1621.239042	1242.599957	360.106493				-505.000000	200.000000	0.000000	0.724440	3.216060	7.078860	890.066110	479.726330	-701.935098
302				900.000000	200.000000	0.000000	0.538080	0.653080	-1.824900	-47.366306	-131.912317	161.497140	321.871208	175.617410	0.000000	300.000000	200.000000	0.000000	0.183120	2.929920	-61.798138	1506.798639	1351.599953	329.588994				-505.000000	200.000000	0.000000	-1.629990	1.429360	6.292320	781.889970	92.659278	-174.745434
303				900.000000	200.000000	0.000000	0.269040	0.596780	-1.346950	-57.230644	-75.684013	173.771807	328.132383	176.029725	0.000000	300.000000	200.000000	0.000000	0.671440	2.899400	-59.280436	1420.968337	1667.699942	305.174994				-505.000000	200.000000	0.000000	0.905550	2.501380	6.292320	-195.586117	1397.503842	354.765958
304				900.000000	200.000000	0.000000	0.459610	0.698120	-0.825550	-76.640474	-68.818678	180.897603	328.905071	177.287489	0.000000	300.000000	200.000000	0.000000	0.549360	2.227960	-59.204142	1344.674735	1711.299940	335.692494				-505.000000	200.000000	0.000000	0.181110	-0.536010	2.359620	-148.061197	1975.351865	821.894219
305				900.000000	200.000000	0.000000	0.425980	0.608040	-1.086250	-104.743235	-102.653133	161.571389	323.721542	176.572448	0.000000	300.000000	200.000000	0.000000	0.579880	2.594200	-60.653728	1420.968337	1438.799950	360.106493				-505.000000	200.000000	0.000000	-0.362220	4.466750	3.146160	-1003.441287	1477.202306	-113.220274
306				900.000000	200.000000	0.000000	0.302670	0.686860	-1.477300	-49.635662	-66.815731	193.098022	324.727219	173.878341	0.000000	300.000000	200.000000	0.000000	0.366240	2.868880	-59.509318	1554.482141	1471.499949	292.967995				-505.000000	200.000000	0.000000	0.000000	2.501380	17.303879	-657.969200	1044.138677	237.350204
307				900.000000	200.000000	0.000000	0.403560	0.540480	-1.564200	-95.958921	-111.417324	154.302805	325.222664	175.567592	0.000000	300.000000	200.000000	0.000000	0.335720	2.563680	-60.501140	1478.188539	1525.999947	262.450495				-505.000000	200.000000	0.000000	0.000000	3.037390	11.011560	-394.406617	1447.820110	-290.838010
308				900.000000	200.000000	0.000000	0.493240	0.619300	-1.303500	-84.401968	-100.154888	156.692859	327.634465	176.453978	0.000000	300.000000	200.000000	0.000000	0.427280	2.350040	-60.348552	1420.968337	1667.699942	311.278494				-505.000000	200.000000	0.000000	0.000000	1.250690	7.078860	1697.669587	1318.982235	118.675102
309				900.000000	200.000000	0.000000	0.414770	0.551740	-1.477300	-55.199904	-106.893799	175.988604	324.626235	175.126872	0.000000	300.000000	200.000000	0.000000	0.274680	3.235120	-60.195964	1497.261939	1482.399948	360.106493				-505.000000	200.000000	0.000000	0.000000	1.965370	10.225020	1625.350564	255.436471	-115.623061
310				900.000000	200.000000	0.000000	0.313880	0.630560	-1.781450	-36.187075	-82.192409	171.347108	327.929156	172.587861	0.000000	300.000000	200.000000	0.000000	-0.335720	3.204600	-60.882610	1668.922544	1700.399940	354.002994				-505.000000	200.000000	0.000000	1.629990	2.858720	18.876959	2374.995339	944.015135	2.582526
311				900.000000	200.000000	0.000000	0.425980	0.641820	-1.824900	-23.706811	-96.900219	188.109065	331.974423	176.390808	0.000000	300.000000	200.000000	0.000000	0.122080	2.960440	-58.975260	1392.358236	1885.699934	280.760995				-505.000000	200.000000	0.000000	-1.448880	0.893350	11.011560	634.017542	872.641798	177.195996
312				900.000000	200.000000	0.000000	0.437190	0.596780	-2.215950	-74.213049	-142.591900	178.416924	329.911325	175.130168	0.000000	300.000000	200.000000	0.000000	0.579880	2.136400	-58.670084	1459.115138	1754.899939	347.899494				-505.000000	200.000000	0.000000	0.000000	2.322710	11.011560	141.428106	-805.870014	119.692449
313				900.000000	200.000000	0.000000	0.425980	0.608040	-1.260050	-108.943822	-67.029710	147.113428	326.966406	174.531382	0.000000	300.000000	200.000000	0.000000	0.305200	2.807840	-61.035198	1554.482141	1645.899942	372.313493				-505.000000	200.000000	0.000000	1.267770	3.216060	17.303879	-846.355917	-490.844162	-584.490367
314				900.000000	200.000000	0.000000	0.325090	0.731900	-1.651100	-92.186804	-77.709293	147.333140	321.326226	174.666393	0.000000	300.000000	200.000000	0.000000	-0.213640	3.174080	-62.866254	1592.628942	1340.699953	384.520493				-505.000000	200.000000	0.000000	-0.543330	4.109410	7.078860	712.490714	423.869080	-466.009493
315				900.000000	200.000000	0.000000	0.291460	0.529220	-1.390400	-19.852477	-76.566860	207.420991	327.009942	177.923000	0.000000	300.000000	200.000000	0.000000	0.000000	2.899400	-61.340374	1354.211435	1656.799942	274.657495				-505.000000	200.000000	0.000000	-0.362220	0.893350	14.944259	-639.643862	405.445851	705.805951
316				900.000000	200.000000	0.000000	0.459610	0.551740	-1.564200	-63.330992	-103.593523	183.171130	331.482593	175.354509	0.000000	300.000000	200.000000	0.000000	0.183120	2.380560	-59.204142	1459.115138	1863.899935	317.381994				-505.000000	200.000000	0.000000	0.000000	2.858720	12.584640	637.251925	916.047228	766.386208
317				900.000000	200.000000	0.000000	0.493240	0.698120	-1.303500	-61.053509	-100.154888	139.898541	327.779962	176.799363	0.000000	300.000000	200.000000	0.000000	0.274680	3.021480	-60.424846	1401.894937	1678.599941	372.313493	-489.518355	205.578168	0.000000	-505.000000	200.000000	0.000000	-0.905550	2.144040	23.596199	131.623556	-365.307988	-56.636961
318				900.000000	200.000000	0.000000	0.347510	0.799460	-1.651100	-89.404683	-88.764488	173.879005	326.463729	176.063954	0.000000	300.000000	200.000000	0.000000	0.396760	2.411080	-60.958904	1459.115138	1613.199944	354.002994				-505.000000	200.000000	0.000000	-1.086660	1.786700	13.371180	224.998913	1113.624602	178.014807
319				900.000000	200.000000	0.000000	0.325090	0.664340	-1.781450	-62.939726	-97.851947	156.908950	324.638591	175.496405	0.000000	300.000000	200.000000	0.000000	0.244160	2.350040	-61.492962	1506.798639	1515.099947	402.830993				-505.000000	200.000000	0.000000	0.181110	1.786700	11.011560	-6.821861	2099.711182	-527.015798
320				900.000000	200.000000	0.000000	0.313880	0.608040	-1.260050	-36.574278	-67.479401	159.277864	328.609891	176.869575	0.000000	300.000000	200.000000	0.000000	0.549360	2.624720	-60.195964	1392.358236	1722.199940	329.588994				-505.000000	200.000000	0.000000	-0.362220	3.216060	14.944259	2512.119368	-124.834179	61.825117
321				900.000000	200.000000	0.000000	0.493240	0.495440	-1.433850	-117.781277	-64.571873	185.493590	328.789597	178.746962	0.000000	300.000000	200.000000	0.000000	0.274680	2.533160	-60.577434	1287.454534	1743.999939	433.348492				-505.000000	200.000000	0.000000	-1.267770	2.144040	4.719240	477.561405	867.654244	-115.352082
322				900.000000	200.000000	0.000000	0.459610	0.641820	-1.781450	-19.641267	-138.853270	137.471362	324.846674	178.105704	0.000000	300.000000	200.000000	0.000000	0.305200	2.868880	-61.416668	1344.674735	1525.999947	372.313493				-505.000000	200.000000	0.000000	-1.448880	2.144040	6.292320	709.319255	1672.540400	2.150604
323				900.000000	200.000000	0.000000	0.347510	0.799460	-1.260050	-44.773723	-73.930255	166.650024	324.227057	172.724580	0.000000	300.000000	200.000000	0.000000	0.061040	2.838360	-61.187786	1668.922544	1482.399948	268.553995				-505.000000	200.000000	0.000000	0.905550	1.072020	9.438480	760.519020	864.238107	-821.472478
324				900.000000	200.000000	0.000000	0.381140	0.641820	-1.781450	-100.051871	-79.896206	178.516879	330.510254	175.863296	0.000000	300.000000	200.000000	0.000000	0.854560	2.136400	-59.661906	1440.041738	1820.299936	366.209993				-505.000000	200.000000	0.000000	-1.267770	2.501380	13.371180	-542.467814	992.013560	-996.174446
325				900.000000	200.000000	0.000000	0.571710	0.641820	-1.607650	-75.748633	8.347916	156.632508	323.899261	176.937389	0.000000	300.000000	200.000000	0.000000	0.640920	1.251320	-62.027020	1430.505037	1482.399948	396.727493				-505.000000	200.000000	0.000000	-1.629990	2.680050	9.438480	510.372909	1547.943653	237.650161
326				900.000000	200.000000	0.000000	0.325090	0.630560	-1.346950	-112.127007	-93.190062	154.467874	324.287624	173.125139	0.000000	300.000000	200.000000	0.000000	0.274680	2.746800	-61.035198	1640.312443	1482.399948	341.795994				-505.000000	200.000000	0.000000	-0.543330	2.858720	7.865400	1100.138393	1085.972691	413.965082
327				900.000000	200.000000	0.000000	0.470820	0.506700	-0.869000	-84.568164	-89.503777	180.707969	324.233370	175.316584	0.000000	300.000000	200.000000	0.000000	-0.274680	2.868880	-60.272258	1487.725239	1460.599949	366.209993				-505.000000	200.000000	0.000000	-1.629990	-1.429360	13.371180	-548.684886	483.651462	292.494430
328				900.000000	200.000000	0.000000	0.325090	0.630560	-1.694550	-84.343409	-97.932764	202.661076	330.524344	177.402140	0.000000	300.000000	200.000000	0.000000	0.213640	2.655240	-60.348552	1363.748136	1842.099936	341.795994				-505.000000	200.000000	0.000000	-1.448880	3.930740	14.157719	1628.773716	1665.076136	-54.897916
329				900.000000	200.000000	0.000000	0.403560	0.709380	-1.216600	-60.499794	-35.751043	154.459882	327.616310	177.126407	0.000000	300.000000	200.000000	0.000000	1.159760	2.777320	-59.204142	1354.211435	1634.999943	256.346995				-505.000000	200.000000	0.000000	-1.629990	3.752070	10.225020	-467.040255	-706.492898	297.411607
330				900.000000	200.000000	0.000000	0.414770	0.641820	-0.912450	-79.048936	-102.353139	159.204758	324.169462	175.094114	0.000000	300.000000	200.000000	0.000000	0.457800	2.594200	-60.882610	1516.335340	1471.499949	390.623993				-505.000000	200.000000	0.000000	1.992210	0.357340	14.944259	-92.997818	-134.730722	235.156134
331				900.000000	200.000000	0.000000	0.482030	0.472920	-1.955250	-79.043519	-99.087132	180.664940	326.990248	175.755793	0.000000	300.000000	200.000000	0.000000	0.549360	2.502640	-60.577434	1468.651838	1634.999943	396.727493				-505.000000	200.000000	0.000000	-1.267770	2.322710	18.876959	1531.849361	58.798524	-232.670721
332				900.000000	200.000000	0.000000	0.504450	0.563000	-2.042150	-107.588294	-94.863601	168.677187	325.862565	175.031340	0.000000	300.000000	200.000000	0.000000	0.213640	2.411080	-61.111492	1525.872040	1580.499945	274.657495				-505.000000	200.000000	0.000000	0.905550	5.538770	14.944259	915.426521	859.013122	5.183849
333				900.000000	200.000000	0.000000	0.280250	0.833240	-1.477300	-43.607734	-86.156355	171.570441	325.201166	176.491691	0.000000	300.000000	200.000000	0.000000	-0.030520	3.082520	-58.822672	1382.821536	1482.399948	323.485494				-505.000000	200.000000	0.000000	-0.905550	3.573400	11.798100	796.250290	-354.111591	-172.768695
334				900.000000	200.000000	0.000000	0.369930	0.630560	-1.694550	-72.281818	-84.581365	149.602100	325.698337	177.830304	0.000000	300.000000	200.000000	0.000000	0.610400	2.716280	-60.653728	1344.674735	1558.699945	323.485494				-505.000000	200.000000	0.000000	0.181110	2.680050	1.573080	741.375680	-12.451818	-702.400305
335				900.000000	200.000000	0.000000	0.425980	0.810720	-1.216600	-36.223961	-87.333998	168.988861	325.730703	172.764625	0.000000	300.000000	200.000000	0.000000	-0.122080	3.387720	-60.577434	1649.849143	1558.699945	329.588994				-505.000000	200.000000	0.000000	0.000000	1.965370	7.865400	582.817778	522.815765	-350.599456
336				900.000000	200.000000	0.000000	0.325090	0.619300	-1.607650	-72.655477	-108.145521	176.144343	326.890719	173.271585	0.000000	300.000000	200.000000	0.000000	0.610400	2.990960	-59.585612	1592.628942	1602.299944	341.795994				-505.000000	200.000000	0.000000	-2.173320	2.144040	12.584640	-911.601386	649.844792	-56.535539
337				900.000000	200.000000	0.000000	0.381140	0.563000	-1.520750	-50.760701	-70.006717	173.624256	328.027682	173.567016	0.000000	300.000000	200.000000	0.000000	0.091560	2.411080	-59.890788	1583.092241	1678.599941	354.002994				-505.000000	200.000000	0.000000	0.181110	3.037390	10.225020	532.058475	1172.467557	355.332586
338				900.000000	200.000000	0.000000	0.448400	0.754420	-1.346950	-46.718499	-108.399908	159.274635	326.356126	175.986130	0.000000	300.000000	200.000000	0.000000	0.427280	2.655240	-59.967082	1440.041738	1580.499945	366.209993				-505.000000	200.000000	0.000000	0.543330	3.216060	15.730799	1354.022272	880.184626	-231.967820
339				900.000000	200.000000	0.000000	0.381140	0.619300	-1.346950	-92.488042	-110.696111	183.315256	324.823381	174.531382	0.000000	300.000000	200.000000	0.000000	0.000000	3.265640	-61.035198	1554.482141	1515.099947	323.485494				-505.000000	200.000000	0.000000	-1.086660	3.394730	9.438480	437.802193	454.506698	473.261321
340				900.000000	200.000000	0.000000	0.291460	0.551740	-1.303500	-30.896665	-46.251858	164.068053	326.457107	177.006292	0.000000	300.000000	200.000000	0.000000	0.061040	3.174080	-61.798138	1420.968337	1634.999943	305.174994				-505.000000	200.000000	0.000000	-0.543330	2.858720	11.011560	1100.390086	817.846970	-584.684595
341				900.000000	200.000000	0.000000	0.448400	0.675600	-1.607650	-70.337043	-92.959547	180.888273	329.334192	175.285299	0.000000	300.000000	200.000000	0.000000	0.610400	2.929920	-60.195964	1487.725239	1765.799938	311.278494				-505.000000	200.000000	0.000000	0.000000	2.680050	10.225020	-647.724187	-274.843558	-56.200731
342				900.000000	200.000000	0.000000	0.369930	0.596780	-1.173150	-81.173769	-85.066267	159.209325	330.601485	176.613024	0.000000	300.000000	200.000000	0.000000	0.579880	2.441600	-59.127848	1382.821536	1809.399937	347.899494				-505.000000	200.000000	0.000000	-1.267770	2.322710	6.292320	1067.578582	-61.828660	296.026167
343				900.000000	200.000000	0.000000	0.538080	0.754420	-1.346950	-78.882740	-20.905471	144.723766	324.877578	175.590923	0.000000	300.000000	200.000000	0.000000	0.213640	2.777320	-61.340374	1497.261939	1525.999947	305.174994				-505.000000	200.000000	0.000000	-1.086660	3.394730	2.359620	-1415.820146	-466.765516	649.493617
344				900.000000	200.000000	0.000000	0.358720	0.686860	-1.564200	-118.074704	-43.713203	183.401314	321.244368	176.456132	0.000000	300.000000	200.000000	0.000000	0.091560	3.387720	-61.569256	1449.578438	1307.999954	354.002994	-568.227731	184.236026	0.000000	-505.000000	200.000000	0.000000	-1.448880	5.717440	22.023119	-347.171869	1392.471857	5.541761
345				900.000000	200.000000	0.000000	0.425980	0.517960	-1.477300	-84.734676	-66.827667	183.174555	325.992365	177.258587	0.000000	300.000000	200.000000	0.000000	0.061040	2.563680	-60.806316	1382.821536	1580.499945	317.381994				-505.000000	200.000000	0.000000	-0.543330	2.858720	11.011560	-289.401937	1348.127000	531.453280
346				900.000000	200.000000	0.000000	0.448400	0.664340	-1.303500	-130.793583	-93.242406	147.142560	326.627140	175.578533	0.000000	300.000000	200.000000	0.000000	0.183120	2.533160	-59.356730	1449.578438	1580.499945	317.381994				-505.000000	200.000000	0.000000	0.362220	0.000000	17.303879	464.648318	1419.930768	58.715121
347				900.000000	200.000000	0.000000	0.504450	0.540480	-1.564200	-55.753619	-54.780335	166.246583	324.761477	177.088647	0.000000	300.000000	200.000000	0.000000	-0.518840	2.624720	-61.187786	1401.894937	1515.099947	286.864495				-505.000000	200.000000	0.000000	-1.086660	2.680050	18.876959	1321.840000	975.829610	-291.090193
348				900.000000	200.000000	0.000000	0.313880	0.709380	-1.520750	-101.020195	-46.973071	140.094830	326.443961	176.087080	0.000000	300.000000	200.000000	0.000000	0.213640	3.052000	-61.416668	1468.651838	1624.099943	299.071495				-505.000000	200.000000	0.000000	-0.905550	3.752070	11.011560	806.998689	2165.464974	238.609553
349				900.000000	200.000000	0.000000	0.403560	0.765680	-1.824900	-42.729438	-25.053384	152.102581	325.370833	177.015232	0.000000	300.000000	200.000000	0.000000	0.244160	2.929920	-60.577434	1392.358236	1536.899946	292.967995				-505.000000	200.000000	0.000000	0.543330	3.394730	3.146160	1363.826823	-433.572624	120.666330
350				900.000000	200.000000	0.000000	0.235410	0.585520	-1.868350	-62.255031	-53.550348	152.109235	328.202589	177.759856	0.000000	300.000000	200.000000	0.000000	0.610400	2.899400	-58.746378	1306.527934	1656.799942	305.174994				-505.000000	200.000000	0.000000	0.905550	2.144040	7.865400	477.813097	-459.969114	1.962250
351				900.000000	200.000000	0.000000	0.369930	0.529220	-1.564200	-104.463668	-115.098411	173.604454	323.153292	174.089330	0.000000	300.000000	200.000000	0.000000	0.457800	2.350040	-60.730022	1573.555541	1406.099951	341.795994				-505.000000	200.000000	0.000000	0.362220	4.288080	0.000000	-87.976286	1966.632179	121.528608
352				900.000000	200.000000	0.000000	0.459610	0.608040	-1.781450	-77.319750	-52.731781	183.223489	326.008458	174.750754	0.000000	300.000000	200.000000	0.000000	-0.122080	2.594200	-61.187786	1544.945440	1591.399944	250.243495				-505.000000	200.000000	0.000000	0.724440	2.322710	19.663499	26.304259	1660.913572	-115.341901
353				900.000000	200.000000	0.000000	0.381140	0.698120	-1.607650	-61.368608	-110.453660	152.062977	322.445655	177.400367	0.000000	300.000000	200.000000	0.000000	0.122080	3.021480	-61.187786	1382.821536	1373.399952	305.174994				-505.000000	200.000000	0.000000	1.629990	1.072020	11.011560	-165.883149	-1699.920747	412.095638
354				900.000000	200.000000	0.000000	0.504450	0.529220	-1.303500	-80.070402	-80.352636	178.284412	323.902628	176.692330	0.000000	300.000000	200.000000	0.000000	0.366240	2.166920	-59.738200	1392.358236	1427.899950	347.899494				-505.000000	200.000000	0.000000	-0.543330	2.144040	3.932700	361.682479	691.994801	-174.154136
355				900.000000	200.000000	0.000000	0.414770	0.461660	-0.695200	-110.366035	-62.027422	178.314490	326.537892	174.236775	0.000000	300.000000	200.000000	0.000000	0.763000	2.258480	-59.967082	1544.945440	1591.399944	274.657495				-505.000000	200.000000	0.000000	1.086660	1.965370	4.719240	814.198089	194.907663	-233.198191
356				900.000000	200.000000	0.000000	0.291460	0.619300	-1.824900	-109.065320	-25.503076	178.588844	324.291223	175.598363	0.000000	300.000000	200.000000	0.000000	-0.122080	2.807840	-60.577434	1478.188539	1471.499949	292.967995				-505.000000	200.000000	0.000000	-1.267770	1.965370	6.292320	3.611922	733.591383	-350.498034
357				900.000000	200.000000	0.000000	0.257830	0.596780	-1.564200	-65.496775	-24.360643	185.831721	319.513730	175.762321	0.000000	300.000000	200.000000	0.000000	-0.061040	3.082520	-62.561078	1516.335340	1220.799957	372.313493				-505.000000	200.000000	0.000000	0.543330	2.144040	2.359620	-680.787384	-830.536220	-174.241068
358				900.000000	200.000000	0.000000	0.358720	0.653080	-1.520750	-71.174388	-43.753612	154.453977	327.545317	175.096530	0.000000	300.000000	200.000000	0.000000	0.335720	3.052000	-59.356730	1478.188539	1634.999943	274.657495				-505.000000	200.000000	0.000000	0.000000	1.429360	7.078860	1245.216901	125.852169	-233.619932
359				900.000000	200.000000	0.000000	0.403560	0.686860	-1.998700	-54.196363	-55.287570	188.174180	326.237463	177.044144	0.000000	300.000000	200.000000	0.000000	-0.122080	2.777320	-60.653728	1392.358236	1591.399944	250.243495				-505.000000	200.000000	0.000000	-1.629990	4.824090	1.573080	1797.639555	229.707844	-171.523835
360				900.000000	200.000000	0.000000	0.358720	0.619300	-1.564200	-100.754174	-69.043053	164.061202	323.899261	176.937389	0.000000	300.000000	200.000000	0.000000	0.488320	2.899400	-62.027020	1430.505037	1482.399948	366.209993				-505.000000	200.000000	0.000000	-1.267770	3.037390	2.359620	-47.650766	74.473479	-231.992490
361				900.000000	200.000000	0.000000	0.437190	0.529220	-1.738000	-96.602665	-46.782964	163.896133	322.918084	177.037635	0.000000	300.000000	200.000000	0.000000	0.793520	2.472120	-58.975260	1354.211435	1351.599953	335.692494				-505.000000	200.000000	0.000000	0.000000	2.501380	7.865400	383.619739	-7.464264	-56.370289
362				900.000000	200.000000	0.000000	0.526870	0.596780	-1.651100	-61.566274	-106.282473	183.143336	324.632479	176.532689	0.000000	300.000000	200.000000	0.000000	0.427280	2.716280	-59.738200	1401.894937	1471.499949	354.002994				-505.000000	200.000000	0.000000	-0.543330	2.144040	7.865400	361.997095	-504.867397	295.798654
363				900.000000	200.000000	0.000000	0.392350	0.630560	-1.433850	-67.991203	-65.483192	154.398193	324.538462	175.986130	0.000000	300.000000	200.000000	0.000000	0.640920	2.227960	-59.967082	1440.041738	1471.499949	317.381994				-505.000000	200.000000	0.000000	1.811100	1.429360	11.011560	-28.444504	1735.940478	882.373055
364				900.000000	200.000000	0.000000	0.459610	0.574260	-1.520750	-66.379135	-42.842292	125.360231	323.990429	174.780832	0.000000	300.000000	200.000000	0.000000	0.488320	2.716280	-60.882610	1535.408740	1460.599949	396.727493				-505.000000	200.000000	0.000000	-0.543330	3.573400	18.876959	101.920588	280.102677	414.643314
365				900.000000	200.000000	0.000000	0.302670	0.641820	-1.868350	-88.080309	-91.781904	173.778854	326.107927	174.460792	0.000000	300.000000	200.000000	0.000000	-0.091560	3.265640	-60.119670	1535.408740	1569.599945	390.623993				-505.000000	200.000000	0.000000	1.448880	1.608030	7.865400	445.379132	832.854063	118.898307
366				900.000000	200.000000	0.000000	0.347510	0.630560	-1.651100	-15.949381	-68.500608	185.770228	327.587116	176.023142	0.000000	300.000000	200.000000	0.000000	-0.122080	3.448760	-59.661906	1430.505037	1645.899942	372.313493				-505.000000	200.000000	0.000000	-0.181110	1.965370	7.078860	582.754854	1329.941201	883.041105
367				900.000000	200.000000	0.000000	0.280250	0.686860	-1.824900	-66.077896	-101.030997	185.892269	330.720402	177.007891	0.000000	300.000000	200.000000	0.000000	0.701960	2.472120	-58.898966	1354.211435	1809.399937	286.864495				-505.000000	200.000000	0.000000	1.811100	2.322710	5.505780	-438.092366	282.895382	354.523956
368				900.000000	200.000000	0.000000	0.437190	0.585520	-1.651100	-94.194202	-72.193631	175.996792	329.741437	173.020574	0.000000	300.000000	200.000000	0.000000	0.244160	2.227960	-59.738200	1611.702342	1776.699938	408.934493				-505.000000	200.000000	0.000000	1.267770	3.752070	3.146160	922.185459	185.441551	-349.005299
369				900.000000	200.000000	0.000000	0.437190	0.698120	-1.129700	-44.791331	-52.414653	154.414569	324.538462	174.077743	0.000000	300.000000	200.000000	0.000000	0.122080	2.807840	-59.967082	1554.482141	1471.499949	311.278494				-505.000000	200.000000	0.000000	1.448880	3.216060	15.730799	-35.769750	1090.529813	590.377117
370				900.000000	200.000000	0.000000	0.347510	0.720640	-1.607650	-40.338584	-139.464596	190.673323	324.965520	176.562621	0.000000	300.000000	200.000000	0.000000	0.061040	3.052000	-59.814494	1401.894937	1493.299948	311.278494				-505.000000	200.000000	0.000000	0.000000	-0.178670	11.011560	453.333611	1050.110089	-411.378248
371				900.000000	200.000000	0.000000	0.190570	0.754420	-1.433850	-38.767466	-77.437771	188.457668	328.858700	178.023805	0.000000	300.000000	200.000000	0.000000	0.183120	3.174080	-61.187786	1344.674735	1765.799938	311.278494	-531.053293	241.990229	0.000000	-505.000000	200.000000	0.000000	-0.362220	2.680050	20.450039	858.701839	532.790873	766.245628
372				900.000000	200.000000	0.000000	0.470820	0.664340	-1.781450	-70.980786	-113.985048	149.528993	324.205725	177.707122	0.000000	300.000000	200.000000	0.000000	-0.122080	2.838360	-59.890788	1335.138035	1449.699949	286.864495				-505.000000	200.000000	0.000000	1.811100	1.072020	14.157719	-165.631456	-255.595338	-469.080330
373				900.000000	200.000000	0.000000	0.403560	0.799460	-1.607650	-16.990125	-146.838705	207.556178	331.207360	177.115018	0.000000	300.000000	200.000000	0.000000	-0.335720	2.716280	-60.424846	1382.821536	1885.699934	292.967995				-505.000000	200.000000	0.000000	-0.181110	4.824090	8.651940	1103.309853	2123.868392	709.521734
374				900.000000	200.000000	0.000000	0.482030	0.563000	-1.520750	-34.678580	-124.821067	161.471434	327.315715	176.100753	0.000000	300.000000	200.000000	0.000000	-0.366240	3.052000	-60.653728	1449.578438	1656.799942	329.588994				-505.000000	200.000000	0.000000	-0.543330	3.930740	7.865400	-1035.497713	1616.252720	-289.946755
375				900.000000	200.000000	0.000000	0.336300	0.731900	-1.433850	-124.125975	-103.702813	169.008467	328.027682	176.910948	0.000000	300.000000	200.000000	0.000000	0.640920	2.777320	-59.890788	1382.821536	1678.599941	305.174994				-505.000000	200.000000	0.000000	0.000000	4.288080	13.371180	1418.701433	782.730795	239.045783
376				900.000000	200.000000	0.000000	0.302670	0.630560	-0.999350	-99.705302	-52.062315	173.768382	323.355239	175.574839	0.000000	300.000000	200.000000	0.000000	0.793520	1.739640	-59.738200	1459.115138	1395.199951	286.864495				-505.000000	200.000000	0.000000	0.905550	3.394730	12.584640	-1299.186142	993.822408	61.893254
377				900.000000	200.000000	0.000000	0.414770	0.686860	-0.912450	-105.337900	-51.693440	173.704605	323.358708	177.028002	0.000000	300.000000	200.000000	0.000000	-0.427280	2.533160	-60.195964	1382.821536	1406.099951	250.243495				-505.000000	200.000000	0.000000	0.362220	3.394730	17.303879	554.247427	-2292.029437	-290.527872
378				900.000000	200.000000	0.000000	0.246620	0.630560	-1.346950	-120.168067	-84.892697	183.465090	324.552722	176.805849	0.000000	300.000000	200.000000	0.000000	0.061040	2.990960	-61.264080	1420.968337	1504.199947	323.485494				-505.000000	200.000000	0.000000	-0.362220	1.786700	13.371180	919.894924	804.648726	-350.740036
379				900.000000	200.000000	0.000000	0.392350	0.664340	-1.824900	-99.169512	-80.317426	183.345529	327.593384	175.381322	0.000000	300.000000	200.000000	0.000000	0.030520	3.265640	-60.043376	1478.188539	1656.799942	347.899494				-505.000000	200.000000	0.000000	1.267770	1.250690	14.157719	1003.339884	705.271610	118.573681
380				900.000000	200.000000	0.000000	0.392350	0.540480	-1.694550	-92.073433	-34.844922	159.133738	327.634465	177.244113	0.000000	300.000000	200.000000	0.000000	0.732480	2.075360	-60.348552	1373.284836	1667.699942	292.967995				-505.000000	200.000000	0.000000	-0.543330	3.394730	14.157719	785.627738	284.581235	3.265065
381				900.000000	200.000000	0.000000	0.280250	0.698120	-1.868350	-93.802935	-25.001039	161.806139	323.240884	173.045537	0.000000	300.000000	200.000000	0.000000	0.366240	2.136400	-60.501140	1630.775743	1406.099951	262.450495				-505.000000	200.000000	0.000000	-1.448880	3.752070	9.438480	691.056840	343.854621	-113.811572
382				900.000000	200.000000	0.000000	0.302670	0.596780	-1.607650	-93.685501	-92.024355	173.736967	324.522184	175.901866	0.000000	300.000000	200.000000	0.000000	0.763000	2.960440	-61.340374	1478.188539	1504.199947	390.623993				-505.000000	200.000000	0.000000	0.362220	2.501380	0.786540	962.133439	772.755687	119.833029
383				900.000000	200.000000	0.000000	0.482030	0.630560	-1.607650	-40.027548	-84.212491	171.172905	325.244348	175.352240	0.000000	300.000000	200.000000	0.000000	0.061040	2.594200	-59.585612	1468.651838	1504.199947	286.864495				-505.000000	200.000000	0.000000	-0.724440	0.536010	-0.786540	495.635049	972.572340	59.310727
384				900.000000	200.000000	0.000000	0.493240	0.517960	-1.520750	-104.882341	-79.688965	173.466233	325.149115	179.088748	0.000000	300.000000	200.000000	0.000000	0.579880	2.166920	-61.111492	1277.917833	1536.899946	213.622496				-505.000000	200.000000	0.000000	0.000000	3.216060	8.651940	774.375954	654.639346	531.748929
385				900.000000	200.000000	0.000000	0.414770	0.495440	-1.303500	-89.502523	-117.187373	156.658964	326.409559	174.647115	0.000000	300.000000	200.000000	0.000000	0.457800	2.075360	-59.433024	1506.798639	1569.599945	335.692494				-505.000000	200.000000	0.000000	-0.543330	1.786700	1.573080	455.687068	-366.325978	-585.701942
386				900.000000	200.000000	0.000000	0.470820	0.596780	-1.564200	-53.435185	-104.055151	161.514463	323.994561	174.198852	0.000000	300.000000	200.000000	0.000000	0.671440	2.594200	-59.509318	1535.408740	1427.899950	372.313493				-505.000000	200.000000	0.000000	-0.905550	1.429360	13.371180	-723.151746	439.815600	-174.803389
387				900.000000	200.000000	0.000000	0.414770	0.709380	-1.433850	-20.519563	-112.000177	156.857928	323.990429	171.961298	0.000000	300.000000	200.000000	0.000000	0.488320	2.685760	-60.882610	1707.069345	1460.599949	378.416993				-505.000000	200.000000	0.000000	-1.811100	1.429360	2.359620	-955.664674	505.060397	-57.242748
388				900.000000	200.000000	0.000000	0.280250	0.563000	-1.824900	-59.116861	-131.426817	156.861158	322.248486	174.581856	0.000000	300.000000	200.000000	0.000000	0.000000	2.441600	-59.280436	1506.798639	1318.899954	354.002994				-505.000000	200.000000	0.000000	-0.724440	5.538770	12.584640	220.341740	429.603061	5.314248
389				900.000000	200.000000	0.000000	0.414770	0.619300	-1.173150	-104.369576	-102.110688	195.328715	325.427278	175.832392	0.000000	300.000000	200.000000	0.000000	0.518840	2.807840	-59.585612	1440.041738	1515.099947	354.002994				-505.000000	200.000000	0.000000	1.267770	1.786700	7.078860	1614.287550	49.139411	-115.894041
390				900.000000	200.000000	0.000000	0.448400	0.619300	-1.390400	-56.348285	-148.887259	168.787614	322.558165	174.467551	0.000000	300.000000	200.000000	0.000000	0.183120	3.143560	-60.882610	1554.482141	1373.399952	378.416993				-505.000000	200.000000	0.000000	0.543330	1.965370	9.438480	-343.584391	223.306001	-820.595712
391				900.000000	200.000000	0.000000	0.403560	0.585520	-1.955250	-26.160288	-171.845287	192.899254	326.879875	176.482081	0.000000	300.000000	200.000000	0.000000	0.061040	3.692920	-59.204142	1392.358236	1591.399944	299.071495				-505.000000	200.000000	0.000000	-0.543330	3.037390	11.011560	1111.201408	552.706956	472.878739
392				900.000000	200.000000	0.000000	0.257830	0.765680	-1.433850	-78.509082	-85.273508	164.301857	328.319526	177.128454	0.000000	300.000000	200.000000	0.000000	0.335720	2.716280	-60.043376	1373.284836	1700.399940	323.485494				-505.000000	200.000000	0.000000	1.267770	1.965370	7.865400	467.001776	-481.887045	-1408.094653
393				900.000000	200.000000	0.000000	0.571710	0.653080	-1.781450	-111.649775	-67.479999	185.558901	327.133917	174.321839	0.000000	300.000000	200.000000	0.000000	0.305200	2.380560	-59.051554	1516.335340	1602.299944	305.174994				-505.000000	200.000000	0.000000	-0.181110	2.680050	6.292320	625.937218	1728.397649	-232.418538
394				900.000000	200.000000	0.000000	0.425980	0.630560	-1.738000	-84.388423	-147.640735	161.592332	324.321855	174.148936	0.000000	300.000000	200.000000	0.000000	-0.091560	2.838360	-60.501140	1564.018841	1471.499949	427.244992				-505.000000	200.000000	0.000000	0.000000	3.573400	11.011560	448.739361	784.970074	62.135255
395				900.000000	200.000000	0.000000	0.313880	0.574260	-1.390400	-62.223562	-52.160266	166.475429	324.893732	174.747606	0.000000	300.000000	200.000000	0.000000	0.122080	3.143560	-60.424846	1525.872040	1504.199947	317.381994				-505.000000	200.000000	0.000000	-0.905550	4.109410	18.090419	1060.819645	302.767034	356.436866
396				900.000000	200.000000	0.000000	0.515660	0.596780	-1.433850	-85.464384	-55.363188	171.106649	328.501972	178.513286	0.000000	300.000000	200.000000	0.000000	-0.091560	2.899400	-60.806316	1306.527934	1733.099939	329.588994				-505.000000	200.000000	0.000000	-3.441090	2.680050	10.225020	1436.963847	861.366837	179.050951
397				900.000000	200.000000	0.000000	0.482030	0.743160	-1.129700	-67.059765	-54.261164	166.458303	327.645959	176.948171	0.000000	300.000000	200.000000	0.000000	0.305200	2.655240	-58.746378	1354.211435	1624.099943	280.760995				-505.000000	200.000000	0.000000	0.181110	3.752070	11.798100	691.245610	640.694675	-172.686070
398				900.000000	200.000000	0.000000	0.392350	0.450400	-1.738000	-107.889533	-55.068393	168.688604	324.058146	176.360226	0.000000	300.000000	200.000000	0.000000	0.671440	2.716280	-58.898966	1392.358236	1416.999950	286.864495				-505.000000	200.000000	0.000000	-1.992210	1.786700	7.865400	-122.889555	1041.074407	530.551843
399				900.000000	200.000000	0.000000	0.291460	0.540480	-1.520750	-79.831786	-61.247725	176.105881	322.887550	174.499506	0.000000	300.000000	200.000000	0.000000	-0.274680	2.777320	-60.958904	1554.482141	1395.199951	305.174994				-505.000000	200.000000	0.000000	0.543330	2.858720	18.090419	-1099.547641	1010.515354	237.645854
400				900.000000	200.000000	0.000000	0.369930	0.585520	-1.433850	-57.784359	-84.823816	166.427833	325.064628	176.190600	0.000000	300.000000	200.000000	0.000000	-0.396760	2.990960	-60.882610	1449.578438	1525.999947	292.967995				-505.000000	200.000000	0.000000	0.724440	2.322710	14.157719	-205.768207	605.578499	2.146297
401				900.000000	200.000000	0.000000	0.224200	0.585520	-0.955900	-125.638217	-48.871329	135.253228	327.599573	177.746327	0.000000	300.000000	200.000000	0.000000	0.488320	2.502640	-60.424846	1344.674735	1667.699942	299.071495				-505.000000	200.000000	0.000000	0.543330	1.965370	14.944259	930.832092	615.791038	530.518558
402				900.000000	200.000000	0.000000	0.425980	0.686860	-1.390400	-77.689345	-51.710574	166.464011	328.758022	176.935603	0.000000	300.000000	200.000000	0.000000	0.183120	2.563680	-59.127848	1363.748136	1700.399940	305.174994				-505.000000	200.000000	0.000000	1.086660	1.429360	9.438480	87.245651	455.569119	-116.218667
403				900.000000	200.000000	0.000000	0.369930	0.709380	-1.390400	-76.761972	-79.798255	161.723703	323.187127	177.372152	0.000000	300.000000	200.000000	0.000000	-0.183120	2.502640	-61.111492	1382.821536	1416.999950	274.657495				-505.000000	200.000000	0.000000	-1.267770	0.893350	18.090419	1445.295864	1782.955046	-116.538987
404				900.000000	200.000000	0.000000	0.459610	0.495440	-1.173150	-117.511192	-144.484959	166.251150	327.179838	176.524512	0.000000	300.000000	200.000000	0.000000	0.305200	2.838360	-62.561078	1468.651838	1700.399940	280.760995				-505.000000	200.000000	0.000000	-0.181110	2.144040	16.517339	246.873249	1586.124098	237.025577
405				900.000000	200.000000	0.000000	0.313880	0.698120	-1.694550	-77.540758	-21.481587	154.542318	327.446724	172.805484	0.000000	300.000000	200.000000	0.000000	0.732480	2.197440	-59.967082	1630.775743	1645.899942	408.934493				-505.000000	200.000000	0.000000	0.362220	3.216060	6.292320	-499.788836	3021.220826	414.231754
406				900.000000	200.000000	0.000000	0.459610	0.495440	-2.085600	-126.497550	-87.910711	192.757411	327.995700	173.451465	0.000000	300.000000	200.000000	0.000000	0.335720	1.953280	-60.348552	1602.165642	1689.499941	305.174994				-505.000000	200.000000	0.000000	0.362220	3.573400	7.865400	1722.463689	766.037849	-407.846512
407				900.000000	200.000000	0.000000	0.493240	0.664340	-1.477300	-38.501445	-54.399524	176.012027	323.693518	174.474142	0.000000	300.000000	200.000000	0.000000	0.274680	2.563680	-61.645550	1573.555541	1460.599949	262.450495				-505.000000	200.000000	0.000000	1.267770	2.858720	8.651940	636.937309	577.926588	2.611504
408				900.000000	200.000000	0.000000	0.336300	0.675600	-1.694550	-54.344950	-73.064542	161.727128	324.585052	176.835258	0.000000	300.000000	200.000000	0.000000	-0.030520	3.143560	-63.400312	1468.651838	1558.699945	360.106493				-505.000000	200.000000	0.000000	-0.181110	1.965370	7.078860	351.122851	269.381142	178.111921
409				900.000000	200.000000	0.000000	0.414770	0.675600	-1.433850	-98.300697	-61.340478	192.971414	325.943760	177.301113	0.000000	300.000000	200.000000	0.000000	-0.030520	2.746800	-61.340374	1392.358236	1591.399944	286.864495				-505.000000	200.000000	0.000000	0.181110	0.714680	14.944259	1202.600846	372.568954	353.128335
410				900.000000	200.000000	0.000000	0.526870	0.664340	-1.520750	-139.059715	-5.084300	137.422625	326.963363	175.426078	0.000000	300.000000	200.000000	0.000000	0.549360	2.411080	-58.212320	1430.505037	1569.599945	354.002994				-505.000000	200.000000	0.000000	-0.724440	1.786700	9.438480	1151.212312	-627.971292	-56.990565
411				900.000000	200.000000	0.000000	0.336300	0.596780	-1.911800	-106.062191	-93.126379	176.111786	323.781140	175.222492	0.000000	300.000000	200.000000	0.000000	0.305200	2.227960	-60.043376	1487.725239	1427.899950	354.002994				-505.000000	200.000000	0.000000	-0.724440	3.573400	9.438480	564.429517	300.018759	473.401901
412				900.000000	200.000000	0.000000	0.313880	0.743160	-1.824900	-43.656811	-66.954091	161.813186	321.814696	174.968841	0.000000	300.000000	200.000000	0.000000	0.335720	2.472120	-60.958904	1525.872040	1329.799953	372.313493				-505.000000	200.000000	0.000000	-1.629990	1.786700	12.584640	919.832001	-45.882141	413.034668
413				900.000000	200.000000	0.000000	0.358720	0.596780	-1.607650	-85.644441	-84.200555	183.317539	323.781140	175.540152	0.000000	300.000000	200.000000	0.000000	0.152600	2.533160	-60.043376	1468.651838	1427.899950	286.864495				-505.000000	200.000000	0.000000	0.362220	0.714680	18.876959	1202.915462	-437.542187	-58.094845
414				900.000000	200.000000	0.000000	0.504450	0.529220	-1.303500	-100.173053	-70.220696	161.416791	325.910638	176.385513	0.000000	300.000000	200.000000	0.000000	0.549360	2.227960	-60.577434	1430.505037	1569.599945	329.588994				-505.000000	200.000000	0.000000	1.629990	2.501380	3.146160	730.690205	-366.756410	2.243410
415				900.000000	200.000000	0.000000	0.437190	0.596780	-1.346950	-101.456477	-57.278581	156.729983	324.454947	173.133987	0.000000	300.000000	200.000000	0.000000	-0.396760	2.807840	-59.280436	1592.628942	1449.699949	323.485494				-505.000000	200.000000	0.000000	0.362220	3.752070	7.865400	1617.459009	103.187812	590.972724
416				900.000000	200.000000	0.000000	0.414770	0.686860	-1.738000	-53.926277	-147.179107	195.391546	325.763150	176.040477	0.000000	300.000000	200.000000	0.000000	-0.427280	2.838360	-60.501140	1449.578438	1558.699945	347.899494				-505.000000	200.000000	0.000000	0.905550	2.144040	9.438480	-796.037077	2455.078195	60.706349
417				900.000000	200.000000	0.000000	0.493240	0.551740	-1.260050	-63.015893	-110.327236	146.991388	327.342364	174.176306	0.000000	300.000000	200.000000	0.000000	0.152600	2.533160	-60.195964	1554.482141	1645.899942	311.278494				-505.000000	200.000000	0.000000	0.000000	2.322710	7.865400	25.360411	1583.375824	237.180646
418				900.000000	200.000000	0.000000	0.470820	0.641820	-1.346950	-71.458018	-73.861374	166.375670	325.638278	174.154880	0.000000	300.000000	200.000000	0.000000	0.335720	2.380560	-58.670084	1516.335340	1504.199947	323.485494				-505.000000	200.000000	0.000000	0.362220	3.752070	8.651940	343.545912	367.581400	-466.421052
419				900.000000	200.000000	0.000000	0.414770	0.653080	-1.390400	-46.916164	-112.040586	154.395909	324.538462	176.145162	0.000000	300.000000	200.000000	0.000000	0.457800	2.533160	-59.967082	1430.505037	1471.499949	366.209993				-505.000000	200.000000	0.000000	-1.086660	2.858720	5.505780	289.237611	1386.228881	-114.688339
420				900.000000	200.000000	0.000000	0.336300	0.619300	-1.520750	-68.544918	-17.500507	164.084429	325.461691	176.794675	0.000000	300.000000	200.000000	0.000000	0.122080	2.746800	-61.645550	1430.505037	1569.599945	280.760995	-554.892201	224.094806	0.000000	-505.000000	200.000000	0.000000	2.535540	4.288080	20.450039	492.739726	1020.297462	-407.342146
421				900.000000	200.000000	0.000000	0.336300	0.720640	-1.564200	-68.437281	-88.383677	173.817316	325.606817	176.514337	0.000000	300.000000	200.000000	0.000000	0.305200	3.204600	-61.721844	1449.578438	1580.499945	341.795994	-544.448056	259.455916	0.000000	-505.000000	200.000000	0.000000	-1.992210	2.501380	25.955819	1543.226991	1023.906599	-526.163702
422				900.000000	200.000000	0.000000	0.369930	0.596780	-1.651100	-29.402032	-44.094014	180.896265	328.066665	175.443727	0.000000	300.000000	200.000000	0.000000	0.366240	2.716280	-60.195964	1478.188539	1689.499941	317.381994				-505.000000	200.000000	0.000000	0.181110	4.645420	12.584640	-296.978876	-22.901788	298.114508
423				900.000000	200.000000	0.000000	0.302670	0.743160	-1.694550	-115.891313	-71.679659	169.053780	329.089180	172.132876	0.000000	300.000000	200.000000	0.000000	0.824040	2.258480	-59.204142	1649.849143	1722.199940	323.485494				-505.000000	200.000000	0.000000	0.000000	3.573400	2.359620	1490.391223	262.900735	-466.561633
424				900.000000	200.000000	0.000000	0.392350	0.574260	-1.651100	-78.575768	-75.413090	168.803794	324.914851	173.933062	0.000000	300.000000	200.000000	0.000000	-0.213640	3.143560	-62.561078	1630.775743	1558.699945	286.864495				-505.000000	200.000000	0.000000	-1.992210	1.608030	6.292320	-944.538737	512.287231	119.173595
425				900.000000	200.000000	0.000000	0.358720	0.675600	-1.781450	-38.352858	-33.379221	168.932881	323.841273	176.631238	0.000000	300.000000	200.000000	0.000000	0.000000	2.807840	-60.806316	1420.968337	1449.699949	378.416993				-505.000000	200.000000	0.000000	1.448880	2.858720	7.865400	173.610378	-227.705995	2.597015
426				900.000000	200.000000	0.000000	0.336300	0.529220	-0.912450	-91.726865	-63.659955	156.771674	328.319526	176.969624	0.000000	300.000000	200.000000	0.000000	0.091560	2.655240	-60.043376	1382.821536	1700.399940	305.174994				-505.000000	200.000000	0.000000	0.905550	1.429360	11.011560	1013.899513	1658.165298	-409.924672
427				900.000000	200.000000	0.000000	0.313880	0.551740	-1.824900	-79.683199	-1.096482	190.551086	329.641506	176.965326	0.000000	300.000000	200.000000	0.000000	-0.122080	3.052000	-59.204142	1363.748136	1754.899939	347.899494				-505.000000	200.000000	0.000000	1.448880	2.680050	11.011560	973.762763	1360.148387	-173.804839
428				900.000000	200.000000	0.000000	0.369930	0.551740	-1.260050	-58.995363	-49.523661	151.938457	327.000156	177.002622	0.000000	300.000000	200.000000	0.000000	0.305200	3.143560	-60.958904	1401.894937	1645.899942	305.174994				-505.000000	200.000000	0.000000	-1.992210	0.893350	9.438480	-408.452321	1304.721569	1.007166
429				900.000000	200.000000	0.000000	0.560500	0.472920	-1.129700	-78.188249	-87.888379	182.993305	325.410669	177.923000	0.000000	300.000000	200.000000	0.000000	-0.030520	2.807840	-61.340374	1354.211435	1558.699945	274.657495				-505.000000	200.000000	0.000000	1.629990	1.250690	10.225020	655.577263	687.085811	353.521098
430				900.000000	200.000000	0.000000	0.403560	0.506700	-1.651100	-137.645312	-75.874717	195.235611	330.943027	174.010036	0.000000	300.000000	200.000000	0.000000	0.305200	2.441600	-61.645550	1602.165642	1907.499933	323.485494				-505.000000	200.000000	0.000000	-0.724440	2.858720	7.865400	752.690388	1494.641678	61.514979
431				900.000000	200.000000	0.000000	0.425980	0.821980	-1.433850	-72.170118	-152.989565	154.541373	326.663959	175.094707	0.000000	300.000000	200.000000	0.000000	0.488320	2.105880	-60.501140	1506.798639	1613.199944	335.692494				-505.000000	200.000000	0.000000	-0.905550	2.858720	14.944259	289.992689	836.032769	-643.399716
432				900.000000	200.000000	0.000000	0.482030	0.653080	-1.651100	-103.473672	-79.106112	176.013169	325.959565	175.381322	0.000000	300.000000	200.000000	0.000000	-0.030520	2.960440	-60.043376	1478.188539	1558.699945	402.830993				-505.000000	200.000000	0.000000	-0.905550	2.501380	13.371180	1426.404218	1102.665637	-350.018338
433				900.000000	200.000000	0.000000	0.369930	0.765680	-1.738000	-6.454637	-28.815287	154.547081	323.485213	174.470867	0.000000	300.000000	200.000000	0.000000	-0.152600	2.899400	-61.264080	1564.018841	1438.799950	402.830993				-505.000000	200.000000	0.000000	-0.905550	3.216060	7.865400	774.313031	975.320614	-466.828304
434				900.000000	200.000000	0.000000	0.403560	0.619300	-1.998700	-0.691060	-105.947269	166.424408	327.750123	176.033959	0.000000	300.000000	200.000000	0.000000	0.152600	2.746800	-60.882610	1459.115138	1689.499941	299.071495				-505.000000	200.000000	0.000000	0.905550	2.680050	7.078860	-879.607884	999.047393	-467.481866
435				900.000000	200.000000	0.000000	0.381140	0.698120	-1.173150	-36.795285	-45.000136	173.749918	327.117692	178.662531	0.000000	300.000000	200.000000	0.000000	0.732480	2.807840	-59.890788	1277.917833	1624.099943	292.967995				-505.000000	200.000000	0.000000	-0.543330	-0.178670	14.944259	-9.615781	548.974823	411.082599
436				900.000000	200.000000	0.000000	0.538080	0.551740	-1.260050	-99.200665	-66.580018	173.451195	323.811396	177.272845	0.000000	300.000000	200.000000	0.000000	0.122080	2.838360	-60.424846	1373.284836	1438.799950	329.588994				-505.000000	200.000000	0.000000	0.362220	3.573400	13.371180	333.112129	495.672849	297.082672
437				900.000000	200.000000	0.000000	0.212990	0.731900	-1.868350	-112.514526	-42.495152	166.726556	325.149115	175.031340	0.000000	300.000000	200.000000	0.000000	0.000000	2.685760	-61.111492	1525.872040	1536.899946	335.692494				-505.000000	200.000000	0.000000	-1.267770	2.501380	11.011560	-542.656584	-464.017241	-643.709854
438				900.000000	200.000000	0.000000	0.336300	0.551740	-1.173150	-95.090106	-124.209143	149.563638	321.251671	174.375133	0.000000	300.000000	200.000000	0.000000	0.518840	2.472120	-61.035198	1564.018841	1297.099955	305.174994				-505.000000	200.000000	0.000000	0.000000	1.608030	15.730799	-480.519651	382.781493	-174.706275
439				900.000000	200.000000	0.000000	0.347510	0.630560	-1.346950	-63.880644	-109.311227	176.131588	323.187127	177.060044	0.000000	300.000000	200.000000	0.000000	0.549360	2.380560	-61.111492	1401.894937	1416.999950	256.346995				-505.000000	200.000000	0.000000	0.905550	1.608030	16.517339	1140.967299	1387.800298	-57.290522
440				900.000000	200.000000	0.000000	0.437190	0.540480	-1.520750	-55.708605	-92.578736	144.629324	326.403523	176.898854	0.000000	300.000000	200.000000	0.000000	0.763000	2.746800	-60.272258	1392.358236	1591.399944	262.450495				-505.000000	200.000000	0.000000	0.000000	1.250690	8.651940	771.267418	1317.489382	-527.509983
441				900.000000	200.000000	0.000000	0.358720	0.495440	-1.824900	-53.857921	-43.470752	185.632953	323.216111	173.906385	0.000000	300.000000	200.000000	0.000000	0.061040	2.868880	-61.035198	1592.628942	1416.999950	305.174994				-505.000000	200.000000	0.000000	-1.448880	3.037390	3.932700	-47.524920	-181.200423	-114.489804
442				900.000000	200.000000	0.000000	0.381140	0.619300	-1.955250	-44.871879	-89.866512	147.170354	326.925194	175.641152	0.000000	300.000000	200.000000	0.000000	0.091560	2.716280	-59.509318	1449.578438	1602.299944	256.346995				-505.000000	200.000000	0.000000	-0.905550	2.501380	4.719240	383.368046	1773.726364	707.375438
443				900.000000	200.000000	0.000000	0.381140	0.619300	-2.215950	-65.244615	-44.030332	164.037975	327.634465	175.031735	0.000000	300.000000	200.000000	0.000000	0.366240	2.319520	-60.348552	1506.798639	1667.699942	317.381994				-505.000000	200.000000	0.000000	0.000000	4.109410	7.865400	1407.449649	655.385772	532.596718
444				900.000000	200.000000	0.000000	0.280250	0.619300	-1.173150	-108.390107	-111.769065	176.190797	325.382707	175.095307	0.000000	300.000000	200.000000	0.000000	0.579880	2.502640	-60.119670	1497.261939	1525.999947	329.588994				-505.000000	200.000000	0.000000	0.000000	0.714680	9.438480	623.080374	919.032934	-586.762755
445				900.000000	200.000000	0.000000	0.448400	0.653080	-1.390400	-79.080406	-118.491439	159.180389	320.229151	172.029222	0.000000	300.000000	200.000000	0.000000	0.457800	3.174080	-60.348552	1687.995944	1220.799957	354.002994				-505.000000	200.000000	0.000000	1.086660	4.288080	7.865400	-203.163056	191.921957	180.214751
446				900.000000	200.000000	0.000000	0.313880	0.641820	-2.215950	-76.378832	-122.316084	190.634861	326.383984	174.403399	0.000000	300.000000	200.000000	0.000000	0.000000	3.082520	-60.730022	1554.482141	1602.299944	286.864495				-505.000000	200.000000	0.000000	-0.181110	3.752070	3.932700	1038.064384	-257.913181	649.760289
447				900.000000	200.000000	0.000000	0.269040	0.664340	-1.564200	-78.796776	-60.284061	164.195998	329.210310	174.443121	0.000000	300.000000	200.000000	0.000000	0.366240	2.655240	-58.212320	1487.725239	1700.399940	317.381994				-505.000000	200.000000	0.000000	0.362220	1.072020	11.798100	760.707789	1955.435782	-410.220321
448				900.000000	200.000000	0.000000	0.381140	0.698120	-1.781450	-97.733437	-105.226056	171.340258	329.198036	174.775195	0.000000	300.000000	200.000000	0.000000	0.122080	2.807840	-59.356730	1497.261939	1733.099939	323.485494				-505.000000	200.000000	0.000000	0.181110	1.786700	12.584640	1614.728012	1302.798285	177.913386
449				900.000000	200.000000	0.000000	0.224200	0.630560	-1.955250	-100.695615	-103.667603	181.078657	322.232069	174.649366	0.000000	300.000000	200.000000	0.000000	0.183120	2.166920	-59.814494	1516.335340	1329.799953	341.795994				-505.000000	200.000000	0.000000	1.992210	0.893350	8.651940	1328.724784	931.800748	-293.032081
450				900.000000	200.000000	0.000000	0.381140	0.653080	-1.824900	-119.735850	-44.394008	164.069390	323.266097	173.282581	0.000000	300.000000	200.000000	0.000000	-0.274680	2.746800	-59.967082	1602.165642	1395.199951	323.485494				-505.000000	200.000000	0.000000	-0.362220	1.429360	15.730799	203.565039	1067.549461	1.385440
451				900.000000	200.000000	0.000000	0.381140	0.743160	-1.607650	-67.554922	-125.651570	161.743505	325.826207	176.602685	0.000000	300.000000	200.000000	0.000000	0.091560	2.472120	-59.509318	1392.358236	1536.899946	360.106493				-505.000000	200.000000	0.000000	1.992210	4.645420	11.798100	629.486216	928.815042	-524.447761
452				900.000000	200.000000	0.000000	0.369930	0.686860	-1.433850	-65.672769	-94.955756	190.618680	332.136203	177.185208	0.000000	300.000000	200.000000	0.000000	0.335720	2.807840	-59.356730	1354.211435	1907.499933	390.623993				-505.000000	200.000000	0.000000	2.354430	2.858720	9.438480	1447.712245	643.996376	178.756867
453				900.000000	200.000000	0.000000	0.392350	0.596780	-1.260050	-65.181676	-55.512886	178.463378	330.471289	175.894122	0.000000	300.000000	200.000000	0.000000	0.061040	3.143560	-59.738200	1440.041738	1820.299936	347.899494				-505.000000	200.000000	0.000000	-0.362220	3.573400	14.157719	1375.519069	803.902299	532.117022
454				900.000000	200.000000	0.000000	0.392350	0.698120	-1.346950	-32.954812	-55.432069	180.967285	327.073649	175.992442	0.000000	300.000000	200.000000	0.000000	0.122080	2.807840	-59.585612	1430.505037	1613.199944	396.727493				-505.000000	200.000000	0.000000	-0.543330	3.394730	2.359620	784.683890	295.777632	-114.223132
455				900.000000	200.000000	0.000000	0.381140	0.574260	-0.782100	-85.716545	-75.759632	168.815408	328.053479	176.105455	0.000000	300.000000	200.000000	0.000000	0.366240	2.685760	-58.670084	1401.894937	1645.899942	329.588994				-505.000000	200.000000	0.000000	0.181110	3.216060	8.651940	426.927949	1704.240439	-819.379829
456				900.000000	200.000000	0.000000	0.493240	0.754420	-0.999350	-102.645808	-34.580138	188.144102	327.616310	175.354509	0.000000	300.000000	200.000000	0.000000	0.183120	2.441600	-59.204142	1459.115138	1634.999943	286.864495				-505.000000	200.000000	0.000000	-0.905550	2.144040	7.865400	2330.869128	445.040585	530.804026
457				900.000000	200.000000	0.000000	0.336300	0.675600	-1.564200	-130.599982	-108.647557	168.956108	328.249792	173.551774	0.000000	300.000000	200.000000	0.000000	0.183120	2.350040	-60.577434	1602.165642	1711.299940	341.795994				-505.000000	200.000000	0.000000	0.181110	0.714680	9.438480	738.896376	377.793939	353.128335
458				900.000000	200.000000	0.000000	0.470820	0.641820	-1.651100	-71.773117	-38.116725	185.652951	325.191342	174.876826	0.000000	300.000000	200.000000	0.000000	-0.030520	2.685760	-61.874432	1554.482141	1558.699945	378.416993				-505.000000	200.000000	0.000000	-1.267770	1.786700	10.225020	688.011227	-2319.250917	119.285197
459				900.000000	200.000000	0.000000	0.325090	0.630560	-1.346950	-67.901174	-47.596333	183.383795	325.862565	173.158691	0.000000	300.000000	200.000000	0.000000	-0.396760	3.082520	-61.111492	1640.312443	1580.499945	311.278494				-505.000000	200.000000	0.000000	-0.181110	3.037390	1.573080	762.998324	1865.446215	-173.335324
460				900.000000	200.000000	0.000000	0.280250	0.529220	-1.607650	-84.406031	-25.243490	180.926343	330.193832	177.931815	0.000000	300.000000	200.000000	0.000000	0.244160	2.777320	-59.204142	1306.527934	1787.599937	268.553995				-505.000000	200.000000	0.000000	-0.181110	4.109410	13.371180	365.546094	1721.679811	238.890714
461				900.000000	200.000000	0.000000	0.336300	0.720640	-1.694550	-96.716035	-37.602752	176.226976	328.102282	176.205707	0.000000	300.000000	200.000000	0.000000	0.732480	2.624720	-60.119670	1430.505037	1689.499941	317.381994				-505.000000	200.000000	0.000000	0.362220	1.608030	0.000000	97.301895	773.502113	-174.735253
462				900.000000	200.000000	0.000000	0.269040	0.641820	-1.651100	-103.937359	-120.994883	132.849473	324.440377	174.213970	0.000000	300.000000	200.000000	0.000000	0.457800	2.289000	-60.653728	1564.018841	1482.399948	384.520493				-505.000000	200.000000	0.000000	-0.181110	3.037390	13.371180	1111.390177	1456.539797	-643.288113
463				900.000000	200.000000	0.000000	0.347510	0.585520	-1.477300	-94.014145	-63.596272	156.812420	323.695243	176.981827	0.000000	300.000000	200.000000	0.000000	-0.183120	2.929920	-62.561078	1440.041738	1482.399948	299.071495				-505.000000	200.000000	0.000000	-0.724440	1.786700	19.663499	109.686296	290.315216	-526.943354
464				900.000000	200.000000	0.000000	0.347510	0.675600	-1.433850	-94.280167	-73.768621	176.173475	329.260022	177.560167	0.000000	300.000000	200.000000	0.000000	0.366240	2.868880	-60.348552	1354.211435	1765.799938	280.760995				-505.000000	200.000000	0.000000	-1.448880	1.608030	8.651940	-249.453956	1670.301121	412.850622
465				900.000000	200.000000	0.000000	0.493240	0.517960	-1.260050	-128.735437	-105.261266	151.779293	325.353585	177.979389	0.000000	300.000000	200.000000	0.000000	0.457800	2.563680	-58.898966	1296.991234	1493.299948	280.760995				-505.000000	200.000000	0.000000	-0.905550	3.930740	0.000000	1743.457101	-210.345187	-466.150073
466				900.000000	200.000000	0.000000	0.459610	0.630560	-1.564200	-44.003064	-57.999794	163.967152	324.233370	174.050767	0.000000	300.000000	200.000000	0.000000	0.457800	2.350040	-60.272258	1564.018841	1460.599949	311.278494				-505.000000	200.000000	0.000000	2.173320	0.536010	3.932700	843.460594	-2.669711	59.078907
467				900.000000	200.000000	0.000000	0.381140	0.776940	-1.738000	-98.463146	-120.464374	181.052201	325.652177	171.321844	0.000000	300.000000	200.000000	0.000000	0.488320	2.594200	-61.187786	1754.752846	1569.599945	341.795994				-505.000000	200.000000	0.000000	0.181110	4.109410	3.932700	1291.319031	1178.438968	-54.858757
468				900.000000	200.000000	0.000000	0.403560	0.675600	-1.477300	-98.345711	-76.036351	176.115407	323.693518	175.711760	0.000000	300.000000	200.000000	0.000000	0.061040	2.716280	-61.645550	1497.261939	1460.599949	372.313493				-505.000000	200.000000	0.000000	-0.362220	1.786700	16.517339	920.146617	-524.037053	-57.019543
469				900.000000	200.000000	0.000000	0.212990	0.585520	-1.868350	-82.357683	-98.220822	176.229063	326.436987	173.701024	0.000000	300.000000	200.000000	0.000000	0.579880	2.380560	-60.195964	1583.092241	1591.399944	329.588994				-505.000000	200.000000	0.000000	-1.992210	4.645420	17.303879	2598.798711	104.127239	-289.152613
470				900.000000	200.000000	0.000000	0.504450	0.484180	-1.607650	-82.240248	-80.069776	154.145924	324.552722	175.560525	0.000000	300.000000	200.000000	0.000000	-0.030520	2.563680	-61.264080	1497.261939	1504.199947	415.037992				-505.000000	200.000000	0.000000	-0.181110	2.144040	4.719240	14.297397	139.050414	-56.694916
471				900.000000	200.000000	0.000000	0.482030	0.653080	-1.303500	-127.236740	-49.033560	209.748410	323.569656	174.778050	0.000000	300.000000	200.000000	0.000000	0.213640	3.021480	-60.119670	1516.335340	1416.999950	335.692494				-505.000000	200.000000	0.000000	0.543330	4.466750	12.584640	618.737818	1015.740339	-876.966000
472				900.000000	200.000000	0.000000	0.302670	0.630560	-1.868350	-56.379754	-76.583995	161.720081	327.396896	173.777485	0.000000	300.000000	200.000000	0.000000	0.427280	2.929920	-59.280436	1554.482141	1624.099943	323.485494				-505.000000	200.000000	0.000000	0.181110	2.501380	3.932700	383.305123	1576.148990	-173.872975
473				900.000000	200.000000	0.000000	0.269040	0.506700	-1.390400	-73.046743	-80.709575	159.230072	326.833147	173.509021	0.000000	300.000000	200.000000	0.000000	0.915600	2.533160	-60.119670	1592.628942	1613.199944	372.313493				-505.000000	200.000000	0.000000	-1.992210	1.072020	4.719240	1107.589486	3032.610223	236.153118
474				900.000000	200.000000	0.000000	0.381140	0.517960	-1.433850	-72.628071	-44.757685	171.172709	324.587517	174.413431	0.000000	300.000000	200.000000	0.000000	0.885080	2.441600	-58.517496	1497.261939	1438.799950	286.864495				-505.000000	200.000000	0.000000	-0.362220	3.394730	5.505780	205.855574	16.692946	120.738774
475				900.000000	200.000000	0.000000	0.392350	0.517960	-1.781450	-105.152426	-105.687684	197.667356	321.895537	175.574839	0.000000	300.000000	200.000000	0.000000	0.183120	2.868880	-59.738200	1459.115138	1307.999954	311.278494				-505.000000	200.000000	0.000000	-0.362220	1.786700	18.090419	109.560450	1728.160218	-350.740036
476				900.000000	200.000000	0.000000	0.403560	0.653080	-1.129700	-90.871911	-91.557529	173.684804	324.020530	175.376539	0.000000	300.000000	200.000000	0.000000	0.213640	2.685760	-60.806316	1497.261939	1460.599949	378.416993				-505.000000	200.000000	0.000000	-0.543330	-0.536010	10.225020	200.016040	2409.433485	-176.697503
477				900.000000	200.000000	0.000000	0.425980	0.641820	-1.477300	-3.244047	-71.893637	164.012464	327.161288	177.186430	0.000000	300.000000	200.000000	0.000000	0.457800	3.021480	-60.195964	1373.284836	1634.999943	268.553995				-505.000000	200.000000	0.000000	-0.543330	1.608030	8.651940	1371.970071	-505.613824	354.034079
478				900.000000	200.000000	0.000000	0.313880	0.619300	-1.564200	-64.569402	-92.526392	176.155957	330.483484	175.096530	0.000000	300.000000	200.000000	0.000000	0.457800	2.716280	-59.356730	1478.188539	1809.399937	323.485494				-505.000000	200.000000	0.000000	2.535540	4.109410	8.651940	596.800559	1296.633873	356.161579
479				900.000000	200.000000	0.000000	0.392350	0.517960	-1.781450	-68.967654	-65.159924	168.751435	325.353585	174.093399	0.000000	300.000000	200.000000	0.000000	0.091560	2.929920	-58.898966	1525.872040	1493.299948	292.967995				-505.000000	200.000000	0.000000	-1.629990	3.037390	11.798100	532.184322	485.144315	472.965672
480				900.000000	200.000000	0.000000	0.526870	0.731900	-1.607650	-19.772246	-50.597212	173.630357	325.370833	175.126074	0.000000	300.000000	200.000000	0.000000	0.457800	2.990960	-60.577434	1506.798639	1536.899946	305.174994				-505.000000	200.000000	0.000000	-1.086660	1.429360	7.078860	1129.400899	854.455999	177.675691
481				900.000000	200.000000	0.000000	0.313880	0.686860	-1.303500	-9.250303	-72.504963	161.760827	326.798913	175.465966	0.000000	300.000000	200.000000	0.000000	-0.030520	2.960440	-61.416668	1506.798639	1645.899942	354.002994				-505.000000	200.000000	0.000000	-0.905550	1.965370	12.584640	814.827321	42.852004	413.146271
482				900.000000	200.000000	0.000000	0.470820	0.630560	-1.477300	-112.262049	-144.663728	149.497578	326.970051	175.924870	0.000000	300.000000	200.000000	0.000000	-0.152600	2.777320	-59.814494	1440.041738	1613.199944	378.416993	-555.703138	195.056092	0.000000	-505.000000	200.000000	0.000000	-1.448880	4.109410	19.663499	-97.214528	997.001114	826.433122
483				900.000000	200.000000	0.000000	0.526870	0.551740	-1.868350	-87.769273	-70.618641	166.233828	323.752311	174.565889	0.000000	300.000000	200.000000	0.000000	0.366240	2.746800	-61.492962	1564.018841	1460.599949	280.760995				-505.000000	200.000000	0.000000	0.000000	0.714680	19.663499	-534.261643	1837.319442	-58.065867
484				900.000000	200.000000	0.000000	0.336300	0.630560	-1.781450	-84.433437	-88.181635	173.733541	326.350880	174.278678	0.000000	300.000000	200.000000	0.000000	-0.549360	3.052000	-60.806316	1564.018841	1602.299944	390.623993				-505.000000	200.000000	0.000000	0.724440	1.250690	13.371180	771.644957	738.894933	471.081739
485				900.000000	200.000000	0.000000	0.392350	0.585520	-1.390400	-53.718815	-100.985390	171.223926	330.029659	174.522425	0.000000	300.000000	200.000000	0.000000	0.366240	2.716280	-59.890788	1525.872040	1798.499937	286.864495				-505.000000	200.000000	0.000000	0.724440	0.536010	14.944259	-429.634502	1267.682109	-58.293380
486				900.000000	200.000000	0.000000	0.313880	0.630560	-1.173150	-99.885359	-173.945587	168.937448	330.020444	176.107719	0.000000	300.000000	200.000000	0.000000	0.488320	2.594200	-60.272258	1440.041738	1809.399937	238.036496				-505.000000	200.000000	0.000000	3.441090	2.144040	6.292320	-101.392759	50.948259	530.456295
487				900.000000	200.000000	0.000000	0.504450	0.686860	-0.825550	-65.042570	-116.258919	190.479318	325.307087	174.403399	0.000000	300.000000	200.000000	0.000000	0.457800	2.411080	-60.730022	1554.482141	1536.899946	372.313493				-505.000000	200.000000	0.000000	0.362220	1.429360	10.225020	-260.139431	1426.648606	471.280274
488				900.000000	200.000000	0.000000	0.369930	0.596780	-1.042800	-101.141377	-95.319433	159.209325	325.232539	177.923379	0.000000	300.000000	200.000000	0.000000	0.244160	2.655240	-62.637372	1382.821536	1580.499945	207.518996				-505.000000	200.000000	0.000000	-1.629990	1.786700	15.730799	456.819686	1409.402234	354.290570
489				900.000000	200.000000	0.000000	0.459610	0.619300	-1.433850	-112.680722	-129.044598	166.366340	325.712686	177.978568	0.000000	300.000000	200.000000	0.000000	0.732480	2.716280	-60.195964	1325.601335	1547.799946	238.036496				-505.000000	200.000000	0.000000	0.362220	2.680050	7.078860	-68.895870	1031.924290	-56.229709
490				900.000000	200.000000	0.000000	0.269040	0.675600	-1.303500	-78.063004	-95.988301	178.664430	329.741437	178.129104	0.000000	300.000000	200.000000	0.000000	0.640920	2.746800	-59.738200	1306.527934	1776.699938	262.450495				-505.000000	200.000000	0.000000	-0.724440	2.322710	11.798100	-553.404982	-232.500549	178.494503
491				900.000000	200.000000	0.000000	0.403560	0.608040	-1.390400	-80.935153	-45.721349	183.281557	326.490940	177.142062	0.000000	300.000000	200.000000	0.000000	0.549360	2.685760	-59.661906	1363.748136	1580.499945	329.588994				-505.000000	200.000000	0.000000	-2.897760	1.250690	3.932700	655.073877	436.751330	295.139219
492				900.000000	200.000000	0.000000	0.313880	0.596780	-1.346950	-61.251174	-123.124254	166.496373	323.158216	173.348018	0.000000	300.000000	200.000000	0.000000	0.518840	2.472120	-61.187786	1630.775743	1416.999950	439.451992				-505.000000	200.000000	0.000000	-1.992210	4.645420	13.371180	282.164057	107.859371	-112.920317
493				900.000000	200.000000	0.000000	0.403560	0.596780	-1.824900	-57.725800	-136.504723	190.500065	323.458635	174.691489	0.000000	300.000000	200.000000	0.000000	0.061040	2.197440	-61.798138	1564.018841	1449.699949	366.209993				-505.000000	200.000000	0.000000	0.181110	2.501380	8.651940	1194.394675	1571.670432	119.847518
494				900.000000	200.000000	0.000000	0.201780	0.619300	-1.694550	-68.724975	-47.261129	183.501073	325.564012	176.998850	0.000000	300.000000	200.000000	0.000000	0.213640	2.289000	-60.119670	1382.821536	1536.899946	354.002994				-505.000000	200.000000	0.000000	-0.181110	1.072020	19.663499	413.889015	522.578334	59.775934
495				900.000000	200.000000	0.000000	0.291460	0.630560	-1.477300	-124.323640	-86.617983	171.370335	324.196886	176.961514	0.000000	300.000000	200.000000	0.000000	0.183120	2.472120	-61.264080	1411.431637	1482.399948	341.795994				-505.000000	200.000000	0.000000	1.629990	3.573400	5.505780	1490.642916	-368.995689	238.237152
496				900.000000	200.000000	0.000000	0.212990	0.743160	-1.607650	-95.698633	-103.529243	193.243289	323.518873	176.505036	0.000000	300.000000	200.000000	0.000000	0.183120	2.929920	-62.103314	1459.115138	1460.599949	378.416993	-525.747750	205.494862	0.000000	-505.000000	200.000000	0.000000	-0.543330	2.322710	25.955819	142.623647	538.524853	-173.984578
497				900.000000	200.000000	0.000000	0.291460	0.540480	-1.824900	-116.331657	-66.030835	152.009280	325.943760	176.523754	0.000000	300.000000	200.000000	0.000000	0.427280	3.143560	-61.340374	1440.041738	1591.399944	372.313493				-505.000000	200.000000	0.000000	0.000000	1.250690	15.730799	-270.510290	-14.928529	-586.254082
498				900.000000	200.000000	0.000000	0.313880	0.506700	-1.868350	-37.357128	-66.913682	178.460899	326.289232	174.619421	0.000000	300.000000	200.000000	0.000000	0.518840	2.380560	-60.119670	1525.872040	1580.499945	274.657495				-505.000000	200.000000	0.000000	0.543330	3.752070	11.011560	806.998689	752.093177	121.005445
499				900.000000	200.000000	0.000000	0.358720	0.664340	-1.433850	-62.579612	-145.153828	178.561050	326.673636	173.625456	0.000000	300.000000	200.000000	0.000000	0.457800	3.082520	-59.661906	1573.555541	1591.399944	311.278494				-505.000000	200.000000	0.000000	-2.535540	3.930740	5.505780	1396.449557	943.620576	121.421313
500				900.000000	200.000000	0.000000	0.414770	0.517960	-1.390400	-76.603587	9.542693	149.450927	321.232328	173.866634	0.000000	300.000000	200.000000	0.000000	0.427280	2.838360	-60.577434	1583.092241	1286.199955	299.071495	-543.966598	245.010243	0.000000	-505.000000	200.000000	0.000000	-2.535540	1.786700	20.450039	920.461233	796.868466	-115.589776
501				900.000000	200.000000	0.000000	0.459610	0.754420	-1.651100	-47.033598	-57.918977	156.853361	325.020097	173.667649	0.000000	300.000000	200.000000	0.000000	0.183120	3.204600	-60.119670	1583.092241	1504.199947	317.381994				-505.000000	200.000000	0.000000	0.543330	2.322710	8.651940	-901.104681	356.622435	295.881279
502				900.000000	200.000000	0.000000	0.313880	0.664340	-1.738000	-38.771530	-87.298788	193.065465	329.153116	177.028002	0.000000	300.000000	200.000000	0.000000	0.427280	3.021480	-60.195964	1382.821536	1754.899939	354.002994				-505.000000	200.000000	0.000000	-1.448880	5.360100	11.798100	209.467495	1402.175401	-112.285552
503				900.000000	200.000000	0.000000	0.549290	0.540480	-1.520750	-99.934437	-102.260984	168.609789	328.241423	173.675847	0.000000	300.000000	200.000000	0.000000	0.549360	2.868880	-59.051554	1554.482141	1667.699942	274.657495				-505.000000	200.000000	0.000000	-0.543330	1.608030	7.865400	329.563131	820.832676	1.569487
504				900.000000	200.000000	0.000000	0.381140	0.574260	-1.520750	-42.255954	-85.204627	204.960309	326.356126	175.031936	0.000000	300.000000	200.000000	0.000000	-0.122080	2.746800	-59.967082	1497.261939	1580.499945	384.520493				-505.000000	200.000000	0.000000	0.362220	1.250690	12.584640	-39.129979	761.559290	647.343013
505				900.000000	200.000000	0.000000	0.403560	0.743160	-1.477300	-55.358288	-111.498141	152.081637	324.814942	174.457348	0.000000	300.000000	200.000000	0.000000	0.518840	2.502640	-59.738200	1525.872040	1482.399948	317.381994				-505.000000	200.000000	0.000000	-2.354430	4.109410	11.798100	712.868253	-531.579882	-289.632309
506				900.000000	200.000000	0.000000	0.448400	0.686860	-1.303500	-45.435075	-103.374346	183.308405	324.775908	174.367221	0.000000	300.000000	200.000000	0.000000	-0.305200	2.655240	-60.272258	1544.945440	1493.299948	341.795994				-505.000000	200.000000	0.000000	-0.905550	3.037390	11.011560	763.753402	-353.365165	237.931322
507				900.000000	200.000000	0.000000	0.280250	0.630560	-1.607650	-68.171260	-70.837220	178.610929	328.758022	177.096893	0.000000	300.000000	200.000000	0.000000	-0.091560	2.777320	-59.127848	1354.211435	1700.399940	347.899494				-505.000000	200.000000	0.000000	0.724440	1.965370	11.011560	1741.229489	1006.274227	-174.425115
508				900.000000	200.000000	0.000000	0.470820	0.709380	-1.303500	-32.446111	-63.769842	173.667481	328.573675	177.689989	0.000000	300.000000	200.000000	0.000000	0.213640	2.868880	-60.272258	1344.674735	1722.199940	366.209993				-505.000000	200.000000	0.000000	0.181110	1.965370	6.292320	-1154.548097	-1077.490436	119.338845
509				900.000000	200.000000	0.000000	0.403560	0.675600	-1.086250	-110.002174	-76.400028	161.657447	326.090573	174.968644	0.000000	300.000000	200.000000	0.000000	0.152600	2.838360	-60.577434	1516.335340	1580.499945	421.141492				-505.000000	200.000000	0.000000	0.724440	1.072020	11.011560	181.564856	1006.274227	235.935786
510				900.000000	200.000000	0.000000	0.437190	0.641820	-1.216600	-47.199794	-148.587265	202.555412	328.860488	176.631238	0.000000	300.000000	200.000000	0.000000	0.122080	3.082520	-60.806316	1420.968337	1754.899939	323.485494				-505.000000	200.000000	0.000000	0.362220	3.930740	15.730799	470.739544	360.863562	-55.042804
511				900.000000	200.000000	0.000000	0.392350	0.585520	-1.173150	-85.657986	-70.791613	166.404606	327.551884	177.011613	0.000000	300.000000	200.000000	0.000000	0.427280	2.350040	-59.738200	1373.284836	1645.899942	286.864495				-505.000000	200.000000	0.000000	2.897760	2.858720	9.438480	521.184230	213.409457	237.457499
512				900.000000	200.000000	0.000000	0.414770	0.630560	-0.912450	-115.697395	-21.297620	176.061906	326.854958	174.780832	0.000000	300.000000	200.000000	0.000000	0.061040	2.502640	-60.882610	1535.408740	1634.999943	390.623993				-505.000000	200.000000	0.000000	0.724440	1.608030	1.573080	560.691749	1280.371358	-57.276033
513				900.000000	200.000000	0.000000	0.381140	0.472920	-1.824900	-46.744234	-84.921768	156.672861	323.282254	177.160612	0.000000	300.000000	200.000000	0.000000	-0.488320	3.082520	-61.798138	1411.431637	1438.799950	421.141492				-505.000000	200.000000	0.000000	-1.086660	1.429360	3.932700	1360.781210	1387.721734	118.931593
514				900.000000	200.000000	0.000000	0.403560	0.720640	-1.433850	8.087836	-86.208700	217.121516	324.405197	174.127316	0.000000	300.000000	200.000000	0.000000	-0.122080	3.174080	-61.187786	1583.092241	1493.299948	286.864495				-505.000000	200.000000	0.000000	1.086660	2.144040	9.438480	246.306940	-1267.840976	-644.237324
515				900.000000	200.000000	0.000000	0.358720	0.653080	-1.607650	-67.243886	-134.860254	176.140918	330.495837	180.756891	0.000000	300.000000	200.000000	0.000000	-0.122080	2.502640	-58.975260	1134.867330	1798.499937	292.967995				-505.000000	200.000000	0.000000	0.543330	3.037390	18.876959	764.382634	-978.781182	531.535905
516				900.000000	200.000000	0.000000	0.459610	0.585520	-1.390400	-126.088359	-93.623217	142.238324	327.273230	178.034248	0.000000	300.000000	200.000000	0.000000	0.061040	2.685760	-60.348552	1325.601335	1645.899942	274.657495				-505.000000	200.000000	0.000000	0.000000	5.538770	11.011560	1725.823918	784.970074	-170.976003
517				900.000000	200.000000	0.000000	0.358720	0.596780	-1.346950	-69.292235	-43.915246	147.172638	325.629060	174.872904	0.000000	300.000000	200.000000	0.000000	0.671440	2.502640	-59.967082	1506.798639	1536.899946	354.002994				-505.000000	200.000000	0.000000	2.173320	0.893350	4.719240	286.066151	659.433900	-293.046570
518				900.000000	200.000000	0.000000	0.470820	0.698120	-1.260050	-32.864783	-68.876221	127.873467	324.589155	174.560433	0.000000	300.000000	200.000000	0.000000	0.244160	2.258480	-60.730022	1544.945440	1493.299948	378.416993				-505.000000	200.000000	0.000000	0.543330	1.786700	7.865400	-122.889555	1417.928920	60.396211
519				900.000000	200.000000	0.000000	0.358720	0.653080	-1.824900	-47.366306	-114.394332	166.502277	325.927303	176.376843	0.000000	300.000000	200.000000	0.000000	0.061040	2.441600	-60.958904	1440.041738	1580.499945	305.174994				-505.000000	200.000000	0.000000	-1.448880	2.144040	11.798100	825.575719	-586.374709	-115.337593
520				900.000000	200.000000	0.000000	0.437190	0.709380	-1.173150	-112.721673	-72.638124	185.750622	329.054838	178.788970	0.000000	300.000000	200.000000	0.000000	0.549360	2.350040	-58.898966	1249.307733	1711.299940	384.520493				-505.000000	200.000000	0.000000	-0.362220	3.752070	6.292320	343.357142	-381.763503	-55.154407
521				900.000000	200.000000	0.000000	0.392350	0.563000	-1.260050	-126.880690	-50.446916	171.202983	325.543668	174.722696	0.000000	300.000000	200.000000	0.000000	0.213640	2.258480	-61.874432	1564.018841	1580.499945	317.381994				-505.000000	200.000000	0.000000	-0.905550	3.930740	2.359620	238.037846	-212.584467	-54.941382
522				900.000000	200.000000	0.000000	0.358720	0.641820	-1.520750	-39.473833	-74.149432	190.588407	322.671808	174.338924	0.000000	300.000000	200.000000	0.000000	0.305200	2.563680	-60.577434	1554.482141	1373.399952	317.381994				-505.000000	200.000000	0.000000	-0.724440	4.288080	0.786540	375.350645	573.369465	-818.290038
523				900.000000	200.000000	0.000000	0.224200	0.585520	-1.520750	-122.202871	-78.741838	195.494731	326.642538	176.220399	0.000000	300.000000	200.000000	0.000000	0.305200	2.685760	-60.958904	1449.578438	1624.099943	292.967995				-505.000000	200.000000	0.000000	0.905550	3.037390	4.719240	-858.174010	736.146658	-55.934059
524				900.000000	200.000000	0.000000	0.392350	0.563000	-1.346950	-106.868067	-90.893859	173.612643	326.845281	172.490490	0.000000	300.000000	200.000000	0.000000	0.213640	2.197440	-59.280436	1630.775743	1591.399944	274.657495				-505.000000	200.000000	0.000000	-0.905550	1.608030	4.719240	445.127440	1110.876327	60.342563
525				900.000000	200.000000	0.000000	0.582920	0.664340	-1.260050	-134.769099	-93.756379	149.412857	323.295735	172.770842	0.000000	300.000000	200.000000	0.000000	0.793520	2.563680	-59.890788	1630.775743	1395.199951	347.899494				-505.000000	200.000000	0.000000	-1.811100	3.930740	7.865400	1628.270331	234.695398	-289.845333
526				900.000000	200.000000	0.000000	0.369930	0.664340	-1.260050	-134.769099	-130.579180	154.452835	322.323184	175.937625	0.000000	300.000000	200.000000	0.000000	0.152600	2.960440	-61.035198	1468.651838	1362.499952	415.037992				-505.000000	200.000000	0.000000	0.543330	0.178670	-0.786540	-105.067603	1558.709618	470.078881
527				900.000000	200.000000	0.000000	0.269040	0.664340	-1.738000	-34.751000	-55.056457	161.786338	325.569685	174.343062	0.000000	300.000000	200.000000	0.000000	0.335720	3.570840	-60.958904	1564.018841	1558.699945	329.588994				-505.000000	200.000000	0.000000	-0.724440	0.357340	15.730799	601.961117	-236.232681	352.861663
528				900.000000	200.000000	0.000000	0.448400	0.596780	-1.042800	-81.038726	-12.429338	144.670069	327.984528	177.287489	0.000000	300.000000	200.000000	0.000000	0.549360	2.411080	-59.204142	1344.674735	1656.799942	372.313493				-505.000000	200.000000	0.000000	-0.543330	1.429360	13.371180	319.192271	815.607691	295.120422
529				900.000000	200.000000	0.000000	0.459610	0.619300	-1.694550	-112.950807	-62.944538	142.269739	322.093048	175.676672	0.000000	300.000000	200.000000	0.000000	1.098720	2.533160	-59.204142	1440.041738	1307.999954	372.313493				-505.000000	200.000000	0.000000	-1.267770	2.322710	11.011560	488.876112	729.112825	589.746660
530				900.000000	200.000000	0.000000	0.369930	0.517960	-1.433850	-64.587010	-120.285606	183.232623	321.412263	173.236915	0.000000	300.000000	200.000000	0.000000	0.335720	2.624720	-60.577434	1621.239042	1297.099955	384.520493				-505.000000	200.000000	0.000000	0.362220	3.216060	6.292320	1353.267194	1562.950745	-173.209233
531				900.000000	200.000000	0.000000	0.392350	0.619300	-1.564200	-76.630993	-136.285546	164.026361	322.980076	173.659738	0.000000	300.000000	200.000000	0.000000	0.000000	3.021480	-61.187786	1611.702342	1406.099951	335.692494				-505.000000	200.000000	0.000000	-1.629990	2.501380	5.505780	-79.833038	1153.965763	354.968801
532				900.000000	200.000000	0.000000	0.493240	0.686860	-1.868350	-54.061320	-64.167788	183.261951	327.841017	176.442430	0.000000	300.000000	200.000000	0.000000	0.610400	2.777320	-59.509318	1401.894937	1656.799942	305.174994				-505.000000	200.000000	0.000000	-2.897760	2.858720	14.157719	289.929766	957.327816	120.432943
533				900.000000	200.000000	0.000000	0.437190	0.596780	-0.999350	-60.891061	-123.459458	183.236244	328.027682	176.274008	0.000000	300.000000	200.000000	0.000000	0.122080	2.777320	-59.890788	1420.968337	1678.599941	341.795994				-505.000000	200.000000	0.000000	-0.181110	2.144040	11.011560	-101.015219	795.929039	237.025577
534				900.000000	200.000000	0.000000	0.302670	0.585520	-1.086250	-65.465306	-138.102987	164.087854	325.723710	172.636152	0.000000	300.000000	200.000000	0.000000	0.244160	3.113040	-58.898966	1611.702342	1515.099947	286.864495				-505.000000	200.000000	0.000000	-0.362220	3.573400	1.573080	911.248291	1080.985137	-290.300359
535				900.000000	200.000000	0.000000	0.414770	0.675600	-1.390400	-82.173562	-112.040586	209.839035	327.411849	174.746001	0.000000	300.000000	200.000000	0.000000	0.122080	3.265640	-60.043376	1516.335340	1645.899942	384.520493				-505.000000	200.000000	0.000000	-0.905550	2.322710	5.505780	1646.595668	1110.129901	1177.158669
536				900.000000	200.000000	0.000000	0.392350	0.698120	-1.216600	-77.045602	-136.608814	178.557624	327.460882	176.130777	0.000000	300.000000	200.000000	0.000000	0.396760	2.594200	-60.730022	1449.578438	1667.699942	292.967995				-505.000000	200.000000	0.000000	-0.724440	3.930740	11.011560	1049.442014	-1557.454196	-348.676364
537				900.000000	200.000000	0.000000	0.459610	0.641820	-1.651100	-91.875768	-78.182856	168.796944	326.141101	175.540152	0.000000	300.000000	200.000000	0.000000	0.640920	2.807840	-60.043376	1468.651838	1569.599945	347.899494				-505.000000	200.000000	0.000000	2.897760	0.714680	13.371180	1434.107004	342.247332	-175.785885
538				900.000000	200.000000	0.000000	0.437190	0.563000	-1.086250	-118.659573	-82.850881	163.927548	325.942851	174.904222	0.000000	300.000000	200.000000	0.000000	0.183120	2.624720	-59.661906	1497.261939	1547.799946	427.244992				-505.000000	200.000000	0.000000	-0.543330	1.608030	3.146160	-18.262414	427.601213	-350.895105
539				900.000000	200.000000	0.000000	0.358720	0.788200	-1.607650	-81.782295	-119.662344	173.856919	324.775908	175.474811	0.000000	300.000000	200.000000	0.000000	0.122080	3.570840	-60.272258	1478.188539	1493.299948	360.106493	-597.269390	269.425497	0.000000	-505.000000	200.000000	0.000000	-1.811100	3.394730	19.663499	1365.148210	1814.339089	-55.377612
540				900.000000	200.000000	0.000000	0.493240	0.653080	-1.694550	-31.149142	-59.263452	156.724274	328.241423	176.744307	0.000000	300.000000	200.000000	0.000000	-0.061040	3.021480	-59.051554	1373.284836	1667.699942	250.243495				-505.000000	200.000000	0.000000	-0.362220	1.786700	14.944259	1035.836772	670.585865	177.956852
541				900.000000	200.000000	0.000000	0.437190	0.664340	-1.390400	-102.739900	-118.029811	188.118395	329.877417	176.235865	0.000000	300.000000	200.000000	0.000000	0.335720	2.533160	-60.195964	1430.505037	1798.499937	323.485494				-505.000000	200.000000	0.000000	-0.543330	2.680050	11.798100	742.193682	684.530537	-232.389561
542				900.000000	200.000000	0.000000	0.414770	0.619300	-1.303500	-100.484089	-66.527673	180.870755	326.550760	173.293438	0.000000	300.000000	200.000000	0.000000	-0.152600	2.380560	-60.348552	1611.702342	1602.299944	347.899494				-505.000000	200.000000	0.000000	0.905550	1.965370	9.438480	814.575628	864.238107	-174.439604
543				900.000000	200.000000	0.000000	0.470820	0.754420	-1.433850	-107.116480	-83.912497	171.299708	324.205725	174.363190	0.000000	300.000000	200.000000	0.000000	0.152600	3.052000	-59.890788	1535.408740	1449.699949	372.313493				-505.000000	200.000000	0.000000	-3.622200	1.965370	11.011560	1046.333478	2329.849457	-409.053778
544				900.000000	200.000000	0.000000	0.302670	0.641820	-1.520750	-11.330121	-152.896812	178.598174	326.765215	175.791265	0.000000	300.000000	200.000000	0.000000	0.152600	2.227960	-60.272258	1459.115138	1613.199944	317.381994				-505.000000	200.000000	0.000000	0.362220	2.144040	5.505780	-1259.615701	-424.852938	119.493914
545				900.000000	200.000000	0.000000	0.381140	0.540480	-1.651100	-75.946298	-145.875041	185.651613	327.952509	174.904222	0.000000	300.000000	200.000000	0.000000	0.244160	3.113040	-59.661906	1497.261939	1667.699942	341.795994	-503.018916	238.548017	0.000000	-505.000000	200.000000	0.000000	0.362220	3.930740	21.236579	818.628012	-42.071445	62.445393
546				900.000000	200.000000	0.000000	0.437190	0.596780	-1.520750	-113.698124	-107.776646	190.465225	329.817600	176.792694	0.000000	300.000000	200.000000	0.000000	0.061040	2.472120	-59.585612	1382.821536	1776.699938	408.934493				-505.000000	200.000000	0.000000	-1.448880	2.501380	6.292320	-427.218121	1142.260371	-467.463069
547				900.000000	200.000000	0.000000	0.448400	0.585520	-1.477300	-49.788313	-42.421073	166.346538	323.722878	178.314858	0.000000	300.000000	200.000000	0.000000	-0.030520	2.136400	-61.569256	1335.138035	1460.599949	390.623993				-505.000000	200.000000	0.000000	-0.362220	3.573400	14.944259	-130.026032	803.155873	-407.788556
548				900.000000	200.000000	0.000000	0.392350	0.619300	-1.781450	-100.979245	-100.621714	171.255342	326.389700	174.681660	0.000000	300.000000	200.000000	0.000000	0.457800	2.655240	-59.890788	1516.335340	1580.499945	323.485494				-505.000000	200.000000	0.000000	-0.362220	5.360100	7.078860	1946.329985	1075.760152	63.859811
549				900.000000	200.000000	0.000000	0.437190	0.675600	-1.086250	-65.776342	-67.652971	176.080567	325.402826	175.252335	0.000000	300.000000	200.000000	0.000000	0.701960	2.502640	-60.501140	1497.261939	1536.899946	280.760995				-505.000000	200.000000	0.000000	0.543330	2.144040	7.865400	593.629099	755.078883	-350.473364
550				900.000000	200.000000	0.000000	0.392350	0.540480	-1.694550	-108.155554	-80.438651	185.640000	323.841499	175.663843	0.000000	300.000000	200.000000	0.000000	0.763000	2.624720	-60.348552	1468.651838	1438.799950	305.174994				-505.000000	200.000000	0.000000	0.905550	2.144040	1.573080	245.677708	1534.552408	-409.246441
551				900.000000	200.000000	0.000000	0.437190	0.641820	-1.868350	-92.100839	-163.179047	171.229831	322.368281	174.274123	0.000000	300.000000	200.000000	0.000000	0.427280	3.021480	-60.424846	1554.482141	1351.599953	341.795994				-505.000000	200.000000	0.000000	-1.086660	0.357340	10.225020	-93.375357	1912.030352	-234.550346
552				900.000000	200.000000	0.000000	0.470820	0.653080	-1.738000	-47.276277	-98.827547	171.205462	324.104640	175.677466	0.000000	300.000000	200.000000	0.000000	0.274680	3.143560	-61.950726	1506.798639	1493.299948	305.174994				-505.000000	200.000000	0.000000	-0.362220	3.216060	6.292320	195.107175	943.936571	-55.663080
553				900.000000	200.000000	0.000000	0.448400	0.551740	-1.564200	-47.248872	-82.868016	163.905463	323.602786	175.594620	0.000000	300.000000	200.000000	0.000000	0.732480	2.472120	-60.958904	1487.725239	1438.799950	347.899494				-505.000000	200.000000	0.000000	-1.629990	1.786700	12.584640	919.832001	1677.527954	-174.406318
554				900.000000	200.000000	0.000000	0.291460	0.630560	-1.955250	-112.757206	-50.711700	137.635094	325.629060	175.031936	0.000000	300.000000	200.000000	0.000000	0.976640	2.624720	-59.967082	1497.261939	1536.899946	274.657495				-505.000000	200.000000	0.000000	-0.543330	2.322710	-0.786540	719.564268	298.763337	295.968212
555				900.000000	200.000000	0.000000	0.369930	0.630560	-1.433850	-39.847491	-130.417546	159.240740	326.537892	172.646452	0.000000	300.000000	200.000000	0.000000	0.579880	2.563680	-59.967082	1640.312443	1591.399944	299.071495				-505.000000	200.000000	0.000000	-1.811100	0.893350	7.078860	517.886925	-825.118234	235.969072
556				900.000000	200.000000	0.000000	0.168150	0.709380	-1.738000	-44.957843	-50.901807	171.571387	321.829578	176.863474	0.000000	300.000000	200.000000	0.000000	0.061040	3.052000	-61.416668	1420.968337	1340.699953	396.727493				-505.000000	200.000000	0.000000	-1.629990	2.501380	14.157719	-774.036895	1543.465094	-56.239890
557				900.000000	200.000000	0.000000	0.347510	0.619300	-1.824900	-44.736836	-32.877185	161.663155	323.841049	175.716191	0.000000	300.000000	200.000000	0.000000	0.274680	2.716280	-61.264080	1487.725239	1460.599949	305.174994	-537.362579	183.644447	0.000000	-505.000000	200.000000	0.000000	0.181110	0.178670	27.528899	-450.250374	890.906161	176.387365
558				900.000000	200.000000	0.000000	0.291460	0.596780	-1.520750	-105.657064	-101.775484	178.567900	329.089180	177.770734	0.000000	300.000000	200.000000	0.000000	0.427280	2.533160	-59.204142	1316.064634	1722.199940	396.727493				-505.000000	200.000000	0.000000	0.362220	2.680050	13.371180	858.135530	230.532834	-114.973807
559				900.000000	200.000000	0.000000	0.392350	0.495440	-1.694550	-77.846060	-85.504621	188.007772	326.504172	173.951850	0.000000	300.000000	200.000000	0.000000	0.152600	2.960440	-60.043376	1564.018841	1591.399944	274.657495				-505.000000	200.000000	0.000000	1.267770	1.429360	9.438480	-723.466362	842.320176	-57.489058
560				900.000000	200.000000	0.000000	0.425980	0.574260	-1.433850	-62.268576	-97.263895	159.130313	326.237463	174.371202	0.000000	300.000000	200.000000	0.000000	0.274680	3.021480	-60.653728	1554.482141	1591.399944	390.623993				-505.000000	200.000000	0.000000	0.905550	1.250690	2.359620	-619.027990	75.535901	412.323151
561				900.000000	200.000000	0.000000	0.582920	0.664340	-1.694550	-46.767576	-98.418264	190.377079	326.186598	175.841771	0.000000	300.000000	200.000000	0.000000	0.396760	2.838360	-61.187786	1478.188539	1602.299944	311.278494				-505.000000	200.000000	0.000000	0.000000	2.144040	9.438480	593.754946	1847.022985	-232.941701
562				900.000000	200.000000	0.000000	0.369930	0.608040	-1.520750	-69.008605	-74.611059	176.087417	328.464892	175.571193	0.000000	300.000000	200.000000	0.000000	0.610400	2.563680	-60.119670	1468.651838	1711.299940	341.795994	-495.467766	242.956748	0.000000	-505.000000	200.000000	0.000000	1.267770	1.965370	24.382739	1047.403172	-232.421985	-115.724483
563				900.000000	200.000000	0.000000	0.414770	0.461660	-1.868350	-79.417177	-86.266243	175.904829	323.781140	176.175473	0.000000	300.000000	200.000000	0.000000	0.305200	2.594200	-60.043376	1430.505037	1427.899950	366.209993				-505.000000	200.000000	0.000000	-1.267770	3.752070	0.786540	227.100678	1401.666405	62.406235
564				900.000000	200.000000	0.000000	0.392350	0.608040	-1.216600	-64.672975	-116.344934	166.425550	321.938590	175.655557	0.000000	300.000000	200.000000	0.000000	0.061040	3.174080	-61.111492	1487.725239	1340.699953	366.209993				-505.000000	200.000000	0.000000	0.181110	1.965370	11.798100	467.316392	375.554660	-409.358043
565				900.000000	200.000000	0.000000	0.392350	0.619300	-1.390400	-40.266164	-141.513150	168.845681	330.850755	173.811190	0.000000	300.000000	200.000000	0.000000	0.549360	2.838360	-59.356730	1554.482141	1831.199936	256.346995				-505.000000	200.000000	0.000000	-0.905550	1.965370	14.944259	467.568084	836.032769	-56.806518
566				900.000000	200.000000	0.000000	0.392350	0.653080	-1.738000	-83.461049	-105.728092	176.106077	326.764748	179.005277	0.000000	300.000000	200.000000	0.000000	0.305200	2.533160	-59.051554	1239.771032	1580.499945	268.553995				-505.000000	200.000000	0.000000	-1.267770	3.037390	13.371180	532.310168	196.593516	237.960299
567				900.000000	200.000000	0.000000	0.358720	0.664340	-1.564200	-94.878896	-79.174993	159.283769	329.306334	176.762941	0.000000	300.000000	200.000000	0.000000	0.366240	2.685760	-59.509318	1382.821536	1743.999939	408.934493				-505.000000	200.000000	0.000000	-3.259980	3.573400	10.225020	-14.587569	585.267857	179.884251
568				900.000000	200.000000	0.000000	0.414770	0.731900	-1.564200	-71.994125	-76.417162	188.204453	324.730641	175.716191	0.000000	300.000000	200.000000	0.000000	-0.030520	2.472120	-61.264080	1487.725239	1515.099947	341.795994	-546.228608	264.085416	0.000000	-505.000000	200.000000	0.000000	1.629990	3.573400	19.663499	1260.143530	810.698701	-525.436130
569				900.000000	200.000000	0.000000	0.325090	0.574260	-0.782100	-49.531773	-113.979252	176.102456	324.310525	178.730073	0.000000	300.000000	200.000000	0.000000	-0.213640	3.021480	-61.874432	1316.064634	1504.199947	256.346995				-505.000000	200.000000	0.000000	0.362220	3.216060	13.371180	1006.385497	-1360.307254	179.255359
570				900.000000	200.000000	0.000000	0.302670	0.596780	-1.477300	-77.468338	-87.079611	173.736967	326.370143	176.137924	0.000000	300.000000	200.000000	0.000000	0.335720	2.472120	-60.348552	1440.041738	1591.399944	292.967995				-505.000000	200.000000	0.000000	-1.086660	1.786700	11.798100	803.953076	-1668.852699	412.991202
571				900.000000	200.000000	0.000000	0.392350	0.664340	-1.520750	-114.936533	-110.996105	183.345529	331.627351	178.530646	0.000000	300.000000	200.000000	0.000000	-0.061040	2.563680	-59.967082	1287.454534	1896.599934	292.967995				-505.000000	200.000000	0.000000	-0.362220	1.250690	10.225020	1697.921280	542.494417	236.192277
572				900.000000	200.000000	0.000000	0.526870	0.517960	-0.825550	-116.223704	-86.786355	158.973432	325.959793	175.094114	0.000000	300.000000	200.000000	0.000000	-0.244160	2.594200	-60.882610	1516.335340	1580.499945	250.243495				-505.000000	200.000000	0.000000	-0.543330	1.786700	3.932700	-239.020173	559.424794	354.203637
573				900.000000	200.000000	0.000000	0.392350	0.664340	-1.173150	-74.371118	-131.583252	166.477909	324.227057	175.530052	0.000000	300.000000	200.000000	0.000000	-0.030520	2.319520	-61.187786	1497.261939	1482.399948	323.485494				-505.000000	200.000000	0.000000	-1.267770	1.250690	10.225020	192.313255	199.579222	-174.943970
574				900.000000	200.000000	0.000000	0.392350	0.664340	-1.390400	-102.739900	-45.259721	164.068248	328.006456	172.704856	0.000000	300.000000	200.000000	0.000000	0.305200	2.411080	-61.492962	1678.459244	1722.199940	354.002994				-505.000000	200.000000	0.000000	1.448880	2.501380	14.944259	1773.978070	428.426203	-115.230298
575				900.000000	200.000000	0.000000	0.403560	0.709380	-1.738000	-93.204206	-45.398081	156.869542	329.489498	174.198852	0.000000	300.000000	200.000000	0.000000	0.457800	2.014320	-59.509318	1535.408740	1754.899939	323.485494				-505.000000	200.000000	0.000000	0.362220	2.858720	18.876959	869.387314	1153.297901	-173.548348
576				900.000000	200.000000	0.000000	0.437190	0.517960	-1.390400	-92.685708	-77.502052	178.343621	325.222664	173.203165	0.000000	300.000000	200.000000	0.000000	0.488320	2.441600	-60.501140	1621.239042	1525.999947	335.692494				-505.000000	200.000000	0.000000	-0.362220	3.216060	5.505780	79.228250	281.832961	3.081019
577				900.000000	200.000000	0.000000	0.515660	0.506700	-1.129700	-60.715067	-80.975898	175.842195	324.172175	176.957190	0.000000	300.000000	200.000000	0.000000	0.488320	3.296160	-60.424846	1392.358236	1460.599949	286.864495				-505.000000	200.000000	0.000000	-1.629990	3.216060	2.359620	310.608561	891.811454	-584.258546
578				900.000000	200.000000	0.000000	0.470820	0.585520	-1.564200	-86.063113	-149.648880	166.323311	327.365336	176.212810	0.000000	300.000000	200.000000	0.000000	0.000000	2.594200	-61.340374	1459.115138	1678.599941	280.760995				-505.000000	200.000000	0.000000	-0.543330	2.501380	10.225020	-195.271501	1216.303419	942.322855
579				900.000000	200.000000	0.000000	0.313880	0.563000	-1.564200	-95.031547	-46.932662	156.826317	327.984528	176.320999	0.000000	300.000000	200.000000	0.000000	0.763000	2.227960	-59.204142	1401.894937	1656.799942	335.692494				-505.000000	200.000000	0.000000	-0.362220	3.573400	6.292320	911.625830	1341.646593	-290.300359
580				900.000000	200.000000	0.000000	0.302670	0.563000	-1.086250	-110.618512	-92.509257	161.657251	325.038788	174.710183	0.000000	300.000000	200.000000	0.000000	0.732480	2.044840	-59.204142	1497.261939	1482.399948	378.416993				-505.000000	200.000000	0.000000	0.000000	3.037390	17.303879	69.360776	-546.701411	-290.838010
581				900.000000	200.000000	0.000000	0.302670	0.619300	-1.607650	-56.573356	-46.430626	183.396551	323.307294	174.470867	0.000000	300.000000	200.000000	0.000000	0.305200	2.533160	-61.264080	1564.018841	1427.899950	396.727493				-505.000000	200.000000	0.000000	-3.259980	3.573400	8.651940	1143.446603	586.760710	179.884251
582				900.000000	200.000000	0.000000	0.313880	0.596780	-1.607650	-81.623911	-62.090164	190.592974	324.379046	174.121841	0.000000	300.000000	200.000000	0.000000	-0.152600	3.021480	-60.806316	1573.555541	1482.399948	335.692494				-505.000000	200.000000	0.000000	-1.448880	1.250690	13.371180	-154.883058	1400.682548	1.302815
583				900.000000	200.000000	0.000000	0.280250	0.675600	-1.477300	-54.119879	-131.750085	188.291457	325.620232	175.871856	0.000000	300.000000	200.000000	0.000000	0.091560	2.502640	-61.264080	1478.188539	1569.599945	402.830993				-505.000000	200.000000	0.000000	2.716650	3.930740	12.584640	1281.199864	751.662746	532.209828
584				900.000000	200.000000	0.000000	0.381140	0.630560	-1.346950	-100.065416	-54.970442	156.819466	328.243556	175.449421	0.000000	300.000000	200.000000	0.000000	0.732480	2.716280	-59.433024	1459.115138	1678.599941	360.106493				-505.000000	200.000000	0.000000	-1.267770	3.216060	0.000000	657.867797	-188.427256	296.873956
585				900.000000	200.000000	0.000000	0.302670	0.517960	-1.346950	-88.620163	-77.068897	168.844344	323.962676	173.157699	0.000000	300.000000	200.000000	0.000000	0.335720	2.838360	-60.043376	1611.702342	1438.799950	402.830993				-505.000000	200.000000	0.000000	1.267770	3.037390	7.865400	879.317711	313.532999	2.781062
586				900.000000	200.000000	0.000000	0.448400	0.664340	-1.824900	-71.025800	-72.493625	168.829501	324.792390	176.435828	0.000000	300.000000	200.000000	0.000000	-0.091560	2.838360	-61.111492	1440.041738	1515.099947	408.934493				-505.000000	200.000000	0.000000	3.259980	0.893350	9.438480	865.523700	589.201548	235.563385
587				900.000000	200.000000	0.000000	0.493240	0.630560	-1.346950	-67.901174	-74.784629	178.390272	327.728952	174.775195	0.000000	300.000000	200.000000	0.000000	0.793520	3.021480	-59.356730	1497.261939	1645.899942	317.381994				-505.000000	200.000000	0.000000	-0.905550	3.752070	13.371180	459.739453	704.955615	3.633159
588				900.000000	200.000000	0.000000	0.560500	0.709380	-1.607650	-40.802271	-77.311945	161.526272	327.774920	176.493133	0.000000	300.000000	200.000000	0.000000	0.244160	2.807840	-60.043376	1411.431637	1667.699942	329.588994				-505.000000	200.000000	0.000000	-1.629990	1.965370	1.573080	466.498390	759.987873	354.460127
589				900.000000	200.000000	0.000000	0.515660	0.517960	-1.433850	-52.525420	-121.220798	154.165725	323.900577	175.499503	0.000000	300.000000	200.000000	0.000000	0.274680	2.868880	-61.111492	1497.261939	1460.599949	408.934493				-505.000000	200.000000	0.000000	-0.362220	3.752070	-6.292320	110.718367	-634.960694	121.077889
590				900.000000	200.000000	0.000000	0.381140	0.630560	-1.433850	-27.785900	-125.813204	161.638787	326.008908	173.609492	0.000000	300.000000	200.000000	0.000000	-0.335720	2.838360	-60.348552	1592.628942	1569.599945	451.658992				-505.000000	200.000000	0.000000	0.000000	1.786700	6.292320	1845.856630	1054.588647	471.648368
591				900.000000	200.000000	0.000000	0.280250	0.585520	-0.869000	-29.055463	-81.656104	164.111081	328.431518	177.456585	0.000000	300.000000	200.000000	0.000000	0.183120	2.594200	-61.340374	1382.821536	1743.999939	329.588994				-505.000000	200.000000	0.000000	0.181110	3.573400	8.651940	564.366594	378.540366	-172.855628
592				900.000000	200.000000	0.000000	0.549290	0.574260	-1.955250	-22.603444	-51.197200	163.821884	326.058900	175.605994	0.000000	300.000000	200.000000	0.000000	0.213640	2.716280	-59.814494	1459.115138	1558.699945	378.416993				-505.000000	200.000000	0.000000	0.000000	0.893350	10.225020	54.874610	-142.273551	59.591888
593				900.000000	200.000000	0.000000	0.280250	0.484180	-0.999350	-73.568989	-71.402939	178.474796	325.537722	174.375133	0.000000	300.000000	200.000000	0.000000	0.335720	2.777320	-61.035198	1564.018841	1558.699945	408.934493				-505.000000	200.000000	0.000000	-1.448880	2.322710	6.292320	1415.026588	479.410334	237.296557
594				900.000000	200.000000	0.000000	0.392350	0.754420	-1.390400	-66.866164	-106.051360	171.381003	322.996558	174.017879	0.000000	300.000000	200.000000	0.000000	-0.213640	3.113040	-60.195964	1564.018841	1384.299952	335.692494				-505.000000	200.000000	0.000000	-0.724440	2.680050	11.011560	973.762763	298.525906	413.810013
595				900.000000	200.000000	0.000000	0.437190	0.585520	-1.433850	-37.681708	-123.055373	185.635433	325.137601	178.164670	0.000000	300.000000	200.000000	0.000000	-0.061040	3.082520	-60.272258	1316.064634	1515.099947	274.657495				-505.000000	200.000000	0.000000	-0.543330	2.144040	8.651940	825.324026	1482.936286	-56.665938
596				900.000000	200.000000	0.000000	0.482030	0.675600	-1.911800	-78.693202	-63.665751	178.443772	328.610355	176.572650	0.000000	300.000000	200.000000	0.000000	-0.030520	3.235120	-59.433024	1392.358236	1700.399940	299.071495				-505.000000	200.000000	0.000000	-0.543330	0.178670	14.944259	1865.062893	1079.254853	-117.275173
597				900.000000	200.000000	0.000000	0.392350	0.506700	-1.216600	-80.907747	-65.685235	166.331303	329.457397	174.549101	0.000000	300.000000	200.000000	0.000000	0.518840	2.746800	-59.204142	1506.798639	1743.999939	402.830993				-505.000000	200.000000	0.000000	0.362220	3.216060	-3.932700	310.105175	246.954216	61.767162
598				900.000000	200.000000	0.000000	0.437190	0.664340	-1.520750	-86.792822	-102.710676	185.708735	328.285416	175.094707	0.000000	300.000000	200.000000	0.000000	-0.122080	3.174080	-60.501140	1506.798639	1711.299940	292.967995				-505.000000	200.000000	0.000000	-2.535540	1.250690	7.865400	655.388493	543.671274	-292.330745
599				900.000000	200.000000	0.000000	0.414770	0.675600	-1.911800	-70.652142	-96.357774	152.007193	328.646661	176.053764	0.000000	300.000000	200.000000	0.000000	-0.213640	2.807840	-59.738200	1430.505037	1711.299940	360.106493				-505.000000	200.000000	0.000000	-1.086660	3.037390	4.719240	647.434015	1917.255337	61.713515
600				900.000000	200.000000	0.000000	0.313880	0.540480	-1.520750	-59.729135	-102.698740	183.311634	328.176317	174.873708	0.000000	300.000000	200.000000	0.000000	-0.244160	2.594200	-60.348552	1516.335340	1700.399940	341.795994				-505.000000	200.000000	0.000000	-0.543330	1.072020	17.303879	-1670.987788	1607.295603	-175.171483
601				900.000000	200.000000	0.000000	0.381140	0.709380	-1.607650	-60.904922	-105.387690	173.760390	322.887550	177.002622	0.000000	300.000000	200.000000	0.000000	-0.122080	2.075360	-60.958904	1401.894937	1395.199951	256.346995				-505.000000	200.000000	0.000000	-0.543330	1.965370	7.865400	235.369772	-1565.427456	-233.067792
602				900.000000	200.000000	0.000000	0.515660	0.517960	-1.520750	-104.882341	-131.271920	199.949267	323.841049	176.027522	0.000000	300.000000	200.000000	0.000000	0.000000	3.204600	-61.264080	1468.651838	1460.599949	402.830993				-505.000000	200.000000	0.000000	0.181110	1.072020	7.865400	-1208.478859	-18.423230	-292.717635
603				900.000000	200.000000	0.000000	0.403560	0.563000	-1.564200	-70.908366	-116.483294	173.601029	323.100608	176.057338	0.000000	300.000000	200.000000	0.000000	-0.030520	3.326680	-61.340374	1468.651838	1416.999950	354.002994				-505.000000	200.000000	0.000000	-2.354430	3.037390	16.517339	-509.782156	-933.768463	-584.370149
604				900.000000	200.000000	0.000000	0.347510	0.619300	-0.999350	-31.819975	-114.700465	164.072816	327.599573	176.483708	0.000000	300.000000	200.000000	0.000000	0.213640	2.441600	-60.424846	1420.968337	1667.699942	341.795994				-505.000000	200.000000	0.000000	-1.811100	2.322710	16.517339	-89.763435	-171.225315	2.349140
605				900.000000	200.000000	0.000000	0.313880	0.540480	-1.868350	-148.540913	-82.111592	144.757073	325.233424	175.857813	0.000000	300.000000	200.000000	0.000000	0.915600	2.319520	-60.043376	1449.578438	1515.099947	354.002994				-505.000000	200.000000	0.000000	1.448880	3.037390	11.798100	184.736316	298.841902	-349.698019
606				900.000000	200.000000	0.000000	0.369930	0.461660	-0.999350	-86.557953	-39.634172	147.035362	317.058911	175.435451	0.000000	300.000000	200.000000	0.000000	0.000000	2.563680	-61.340374	1506.798639	1046.399963	372.313493	-572.863650	170.172330	0.000000	-505.000000	200.000000	0.000000	-0.543330	-0.178670	23.596199	-703.819637	1601.324191	352.338501
607				900.000000	200.000000	0.000000	0.381140	0.754420	-1.651100	-79.197840	-19.225792	173.802277	320.933096	176.953721	0.000000	300.000000	200.000000	0.000000	-0.183120	2.990960	-62.484784	1440.041738	1307.999954	292.967995				-505.000000	200.000000	0.000000	0.905550	2.680050	7.865400	-300.464951	-327.399106	-526.225964
608				900.000000	200.000000	0.000000	0.381140	0.641820	-1.433850	-51.445395	-90.351414	168.878239	324.970753	175.655557	0.000000	300.000000	200.000000	0.000000	0.274680	2.807840	-61.111492	1487.725239	1525.999947	262.450495				-505.000000	200.000000	0.000000	0.362220	4.645420	11.798100	745.302218	364.595695	-113.108671
609				900.000000	200.000000	0.000000	0.381140	0.675600	-1.911800	-54.570021	-54.445131	154.451693	327.019149	175.874477	0.000000	300.000000	200.000000	0.000000	0.183120	2.594200	-58.898966	1420.968337	1591.399944	244.139996				-505.000000	200.000000	0.000000	0.905550	2.501380	13.371180	-542.467814	727.935967	178.533662
610				900.000000	200.000000	0.000000	0.313880	0.596780	-1.998700	-86.049569	-122.518126	166.496373	323.365490	175.499503	0.000000	300.000000	200.000000	0.000000	0.640920	2.166920	-61.111492	1497.261939	1427.899950	335.692494				-505.000000	200.000000	0.000000	0.362220	3.216060	13.371180	311.489486	495.672849	531.719951
611				900.000000	200.000000	0.000000	0.235410	0.664340	-1.173150	-34.165815	-125.120463	193.146760	322.873463	173.951850	0.000000	300.000000	200.000000	0.000000	-0.244160	2.746800	-60.043376	1564.018841	1373.399952	366.209993				-505.000000	200.000000	0.000000	-1.448880	2.858720	15.730799	-57.392394	337.883210	-643.356250
612				900.000000	200.000000	0.000000	0.425980	0.664340	-1.607650	-94.923911	-107.234201	151.985107	324.287624	173.437638	0.000000	300.000000	200.000000	0.000000	0.091560	3.113040	-61.035198	1621.239042	1482.399948	299.071495				-505.000000	200.000000	0.000000	-1.811100	3.037390	7.078860	-47.273227	1030.861868	-173.204925
613				900.000000	200.000000	0.000000	0.302670	0.540480	-1.086250	-75.361114	-41.849558	149.588007	325.790525	174.350782	0.000000	300.000000	200.000000	0.000000	0.671440	2.258480	-58.746378	1506.798639	1515.099947	354.002994				-505.000000	200.000000	0.000000	0.724440	1.072020	8.651940	992.088100	1538.793535	118.447589
614				900.000000	200.000000	0.000000	0.425980	0.596780	-1.346950	-89.394886	-148.004412	139.873976	326.821347	175.907509	0.000000	300.000000	200.000000	0.000000	0.518840	3.113040	-60.958904	1468.651838	1634.999943	378.416993				-505.000000	200.000000	0.000000	-1.448880	3.037390	-1.573080	299.482623	89.164577	414.207084
615				900.000000	200.000000	0.000000	0.493240	0.630560	-1.303500	-59.815100	-125.484737	166.341971	327.693357	171.758811	0.000000	300.000000	200.000000	0.000000	0.366240	2.655240	-59.433024	1678.459244	1645.899942	408.934493				-505.000000	200.000000	0.000000	-3.622200	1.072020	13.371180	-165.694380	73.920053	118.795320
616				900.000000	200.000000	0.000000	0.515660	0.506700	-1.433850	-77.112288	-156.682587	168.613214	325.394763	173.305765	0.000000	300.000000	200.000000	0.000000	-0.335720	2.533160	-59.661906	1592.628942	1515.099947	360.106493				-505.000000	200.000000	0.000000	-0.905550	5.360100	8.651940	904.111814	576.864166	181.391475
617				900.000000	200.000000	0.000000	0.212990	0.540480	-1.260050	-115.746473	-68.390721	166.548536	327.337855	173.623990	0.000000	300.000000	200.000000	0.000000	0.549360	2.685760	-58.212320	1535.408740	1591.399944	372.313493				-505.000000	200.000000	0.000000	1.086660	0.536010	11.011560	-1009.029127	586.646274	117.909938
618				900.000000	200.000000	0.000000	0.470820	0.664340	-1.303500	-58.424039	-78.967752	154.348313	329.194049	174.457348	0.000000	300.000000	200.000000	0.000000	0.549360	2.502640	-59.738200	1525.872040	1743.999939	408.934493				-505.000000	200.000000	0.000000	1.086660	2.322710	2.359620	1067.263966	1522.847016	119.605516
619				900.000000	200.000000	0.000000	0.381140	0.619300	-1.433850	-104.639662	-80.219474	190.544236	324.370626	176.205315	0.000000	300.000000	200.000000	0.000000	0.152600	2.838360	-61.721844	1468.651838	1504.199947	360.106493	-519.124080	255.264061	0.000000	-505.000000	200.000000	0.000000	1.086660	2.858720	22.023119	1217.087013	311.056289	-761.047290
620				900.000000	200.000000	0.000000	0.381140	0.529220	-1.564200	-40.135185	-110.494068	180.821821	325.096076	173.965003	0.000000	300.000000	200.000000	0.000000	0.244160	3.265640	-60.806316	1583.092241	1525.999947	286.864495				-505.000000	200.000000	0.000000	0.543330	4.466750	10.225020	1081.813056	1680.829655	-172.036817
621				900.000000	200.000000	0.000000	0.381140	0.776940	-1.824900	-74.429993	-100.119677	190.690841	327.481688	176.910948	0.000000	300.000000	200.000000	0.000000	0.793520	2.899400	-59.890788	1382.821536	1645.899942	213.622496				-505.000000	200.000000	0.000000	0.543330	3.573400	13.371180	1491.272148	-443.276168	62.091789
622				900.000000	200.000000	0.000000	0.470820	0.664340	-1.998700	-55.123736	-63.123306	139.890353	327.230313	176.175473	0.000000	300.000000	200.000000	0.000000	0.396760	2.594200	-60.043376	1430.505037	1634.999943	299.071495				-505.000000	200.000000	0.000000	0.724440	0.357340	0.786540	369.133572	-972.572340	-117.207037
623				900.000000	200.000000	0.000000	0.560500	0.731900	-1.607650	-59.977548	-143.169555	156.727896	326.498285	172.438535	0.000000	300.000000	200.000000	0.000000	0.305200	2.472120	-58.822672	1621.239042	1558.699945	384.520493				-505.000000	200.000000	0.000000	-2.173320	3.037390	14.157719	1111.453101	383.211925	120.544546
624				900.000000	200.000000	0.000000	0.493240	0.630560	-1.173150	-71.741648	-140.803873	195.257892	325.089081	177.286703	0.000000	300.000000	200.000000	0.000000	-0.122080	2.563680	-62.561078	1420.968337	1569.599945	396.727493				-505.000000	200.000000	0.000000	-0.543330	2.680050	9.438480	-416.155106	1879.899882	-56.157265
625				900.000000	200.000000	0.000000	0.459610	0.641820	-1.607650	-51.625452	-133.948934	176.025924	329.264388	174.554839	0.000000	300.000000	200.000000	0.000000	-0.183120	3.204600	-59.967082	1525.872040	1754.899939	341.795994				-505.000000	200.000000	0.000000	2.535540	4.288080	11.011560	1302.696661	1957.244630	-289.853948
626				900.000000	200.000000	0.000000	0.381140	0.731900	-1.346950	-51.666402	-105.630141	181.010314	329.045668	180.463888	0.000000	300.000000	200.000000	0.000000	0.518840	2.380560	-60.043376	1173.014131	1743.999939	323.485494				-505.000000	200.000000	0.000000	-1.811100	2.858720	14.157719	289.929766	-36.416028	-525.839075
627				900.000000	200.000000	0.000000	0.347510	0.563000	-1.390400	-106.913081	-63.677089	156.791476	326.308243	175.863296	0.000000	300.000000	200.000000	0.000000	0.274680	2.624720	-59.661906	1440.041738	1569.599945	433.348492				-505.000000	200.000000	0.000000	-1.811100	2.680050	17.303879	1321.714154	888.588317	296.408749
628				900.000000	200.000000	0.000000	0.437190	0.686860	-1.433850	-101.857541	-26.801944	173.681378	326.443961	174.689572	0.000000	300.000000	200.000000	0.000000	-0.030520	3.448760	-61.416668	1554.482141	1624.099943	225.829496				-505.000000	200.000000	0.000000	0.181110	3.037390	10.225020	-626.101544	1039.897549	-114.620203
629				900.000000	200.000000	0.000000	0.325090	0.776940	-1.564200	-82.200968	-92.988020	188.339249	325.959331	175.193428	0.000000	300.000000	200.000000	0.000000	0.213640	2.716280	-59.204142	1468.651838	1536.899946	311.278494				-505.000000	200.000000	0.000000	0.000000	1.786700	8.651940	108.805372	787.209353	177.927874
630				900.000000	200.000000	0.000000	0.437190	0.686860	-1.694550	-37.799142	-92.417102	135.126817	326.822033	173.659140	0.000000	300.000000	200.000000	0.000000	-0.152600	2.319520	-59.738200	1573.555541	1602.299944	231.932996				-505.000000	200.000000	0.000000	0.000000	3.752070	15.730799	112.480217	647.921508	121.048912
631				900.000000	200.000000	0.000000	0.246620	0.630560	-1.564200	-128.434199	-34.030955	176.236110	326.280726	177.314932	0.000000	300.000000	200.000000	0.000000	0.213640	2.563680	-61.798138	1401.894937	1624.099943	268.553995				-505.000000	200.000000	0.000000	-0.724440	2.322710	6.292320	372.682571	1761.274546	472.214996
632				900.000000	200.000000	0.000000	0.347510	0.596780	-1.477300	-57.365687	-7.870603	159.232552	320.741842	175.281730	0.000000	300.000000	200.000000	0.000000	-0.213640	2.929920	-60.958904	1506.798639	1264.399956	280.760995				-505.000000	200.000000	0.000000	0.000000	1.786700	14.944259	-6.507245	118.387905	-115.792619
633				900.000000	200.000000	0.000000	0.482030	0.529220	-2.042150	-36.609811	-73.676466	178.307639	324.583337	178.335524	0.000000	300.000000	200.000000	0.000000	-0.183120	3.235120	-61.187786	1325.601335	1504.199947	354.002994				-505.000000	200.000000	0.000000	-2.173320	2.680050	16.517339	279.307214	1043.822682	-760.956050
634				900.000000	200.000000	0.000000	0.425980	0.540480	-1.694550	-67.950252	-36.229805	163.918218	327.404420	176.822371	0.000000	300.000000	200.000000	0.000000	0.671440	2.502640	-59.661906	1382.821536	1634.999943	329.588994				-505.000000	200.000000	0.000000	1.267770	2.144040	7.078860	709.382178	314.279426	-409.275418
635				900.000000	200.000000	0.000000	0.526870	0.641820	-1.520750	-47.514893	-76.007879	151.859642	326.833147	173.667649	0.000000	300.000000	200.000000	0.000000	0.183120	2.472120	-60.119670	1583.092241	1613.199944	317.381994				-505.000000	200.000000	0.000000	-1.267770	4.824090	14.157719	-54.409704	-467.002947	4.679483
636				900.000000	200.000000	0.000000	0.425980	0.664340	-1.911800	-123.382722	-56.291642	195.358989	320.713259	174.132724	0.000000	300.000000	200.000000	0.000000	0.183120	2.441600	-61.569256	1592.628942	1275.299955	323.485494				-505.000000	200.000000	0.000000	-0.543330	2.501380	8.651940	1541.842681	289.806220	-232.559119
637				900.000000	200.000000	0.000000	0.257830	0.574260	-2.085600	-107.169622	-69.469471	161.714177	322.340074	173.045537	0.000000	300.000000	200.000000	0.000000	0.305200	2.350040	-60.501140	1630.775743	1351.599953	451.658992				-505.000000	200.000000	0.000000	0.362220	1.429360	18.876959	203.816732	-172.402173	530.024373
638				900.000000	200.000000	0.000000	0.403560	0.484180	-1.433850	-69.998601	-111.538550	166.298746	325.370833	176.385513	0.000000	300.000000	200.000000	0.000000	0.549360	2.899400	-60.577434	1430.505037	1536.899946	305.174994				-505.000000	200.000000	0.000000	0.905550	2.680050	14.944259	510.813371	2317.283202	-173.761372
639				900.000000	200.000000	0.000000	0.224200	0.461660	-1.173150	-58.594299	-84.131076	152.005659	331.168007	176.670991	0.000000	300.000000	200.000000	0.000000	0.488320	2.472120	-60.501140	1411.431637	1885.699934	347.899494				-505.000000	200.000000	0.000000	-0.362220	0.893350	0.786540	54.119531	1479.441585	529.573655
640				900.000000	200.000000	0.000000	0.403560	0.630560	-1.564200	-48.023594	-136.747174	159.205899	323.512258	175.973743	0.000000	300.000000	200.000000	0.000000	0.396760	2.746800	-60.730022	1459.115138	1427.899950	347.899494				-505.000000	200.000000	0.000000	-1.086660	3.037390	13.371180	69.046160	450.774565	296.689909
641				900.000000	200.000000	0.000000	0.246620	0.517960	-1.868350	-85.139803	-89.473765	166.492751	325.232972	174.813563	0.000000	300.000000	200.000000	0.000000	0.091560	2.838360	-61.340374	1544.945440	1547.799946	378.416993				-505.000000	200.000000	0.000000	0.181110	3.752070	10.225020	1501.831777	-20.662509	-525.150662
642				900.000000	200.000000	0.000000	0.358720	0.686860	-0.869000	-73.128644	-135.547199	154.485392	324.695558	176.152492	0.000000	300.000000	200.000000	0.000000	0.854560	2.624720	-59.585612	1420.968337	1471.499949	299.071495				-505.000000	200.000000	0.000000	1.992210	0.893350	8.651940	-408.515244	666.660733	-586.752574
643				900.000000	200.000000	0.000000	0.392350	0.641820	-1.694550	-136.146615	-90.570591	149.589344	325.329980	174.171052	0.000000	300.000000	200.000000	0.000000	0.457800	2.777320	-59.814494	1544.945440	1515.099947	366.209993				-505.000000	200.000000	0.000000	-1.629990	2.144040	14.944259	-563.964611	747.298624	589.606080
644				900.000000	200.000000	0.000000	0.459610	0.630560	-1.303500	-63.835630	-103.835974	149.509191	322.708741	174.655951	0.000000	300.000000	200.000000	0.000000	0.061040	2.960440	-60.958904	1544.945440	1384.299952	274.657495				-505.000000	200.000000	0.000000	0.181110	1.608030	10.225020	-17.696106	-816.082553	-115.976666
645				900.000000	200.000000	0.000000	0.336300	0.653080	-1.651100	-19.042537	-98.434800	180.983465	325.170359	173.325200	0.000000	300.000000	200.000000	0.000000	-0.427280	2.868880	-61.492962	1640.312443	1547.799946	335.692494				-505.000000	200.000000	0.000000	3.259980	3.216060	11.011560	890.380726	1383.128739	-467.161547
646				900.000000	200.000000	0.000000	0.437190	0.619300	-2.042150	-48.982437	-127.555624	173.618547	326.025704	174.044721	0.000000	300.000000	200.000000	0.000000	-0.030520	2.441600	-59.890788	1554.482141	1558.699945	390.623993				-505.000000	200.000000	0.000000	1.267770	0.357340	4.719240	1990.872215	846.798734	176.469990
647				900.000000	200.000000	0.000000	0.437190	0.754420	-1.303500	-58.735075	-11.725260	183.382849	328.756840	175.801407	0.000000	300.000000	200.000000	0.000000	0.518840	2.655240	-59.509318	1440.041738	1711.299940	329.588994				-505.000000	200.000000	0.000000	-1.086660	1.608030	17.303879	-596.209806	1507.602492	471.565743
648				900.000000	200.000000	0.000000	0.269040	0.754420	-1.477300	-30.771420	-121.156517	137.773511	326.614549	172.994965	0.000000	300.000000	200.000000	0.000000	0.671440	2.716280	-58.975260	1592.628942	1569.599945	396.727493				-505.000000	200.000000	0.000000	-2.535540	3.752070	14.944259	-119.214710	669.523444	649.948643
649				900.000000	200.000000	0.000000	0.437190	0.686860	-1.651100	-126.205793	-117.787360	188.139339	322.716959	174.534293	0.000000	300.000000	200.000000	0.000000	-0.335720	3.082520	-61.416668	1564.018841	1395.199951	384.520493				-505.000000	200.000000	0.000000	1.629990	2.322710	9.438480	372.934263	820.402245	-115.414345
650				900.000000	200.000000	0.000000	0.347510	0.720640	-1.520750	-100.556509	-68.621834	166.576722	329.227203	173.951850	0.000000	300.000000	200.000000	0.000000	-0.366240	3.052000	-60.043376	1564.018841	1754.899939	311.278494				-505.000000	200.000000	0.000000	-0.181110	3.752070	9.438480	806.872842	1062.561907	-348.889389
651				900.000000	200.000000	0.000000	0.369930	0.563000	-1.086250	-22.166847	-100.344994	176.045530	330.058022	178.084529	0.000000	300.000000	200.000000	0.000000	0.610400	3.021480	-58.746378	1287.454534	1765.799938	360.106493				-505.000000	200.000000	0.000000	0.905550	1.608030	18.876959	446.260057	722.710982	236.429971
652				900.000000	200.000000	0.000000	0.190570	0.439140	-1.607650	-132.341358	-122.869867	168.887177	329.223077	176.483708	0.000000	300.000000	200.000000	0.000000	0.244160	2.472120	-60.424846	1420.968337	1765.799938	323.485494				-505.000000	200.000000	0.000000	-2.535540	3.216060	5.505780	774.124261	413.340546	-114.233313
653				900.000000	200.000000	0.000000	0.336300	0.686860	-1.738000	-70.008398	-57.826224	176.195560	325.620232	173.536874	0.000000	300.000000	200.000000	0.000000	0.366240	2.868880	-61.264080	1621.239042	1569.599945	384.520493				-505.000000	200.000000	0.000000	0.543330	1.429360	-5.505780	1475.842133	-160.221919	236.289391
654				900.000000	200.000000	0.000000	0.291460	0.585520	-1.607650	-158.477672	-71.298848	190.605729	324.775908	172.152043	0.000000	300.000000	200.000000	0.000000	0.213640	2.868880	-60.272258	1678.459244	1493.299948	366.209993				-505.000000	200.000000	0.000000	-1.992210	3.037390	14.157719	532.373091	1963.093047	-408.166831
655				900.000000	200.000000	0.000000	0.414770	0.664340	-1.520750	-86.792822	-91.655481	185.731962	328.858700	174.594895	0.000000	300.000000	200.000000	0.000000	0.030520	2.777320	-61.187786	1554.482141	1765.799938	360.106493				-505.000000	200.000000	0.000000	0.000000	3.752070	15.730799	1270.640235	647.921508	708.489898
656				900.000000	200.000000	0.000000	0.392350	0.529220	-1.433850	-120.410747	-55.351252	118.159045	328.321130	176.799363	0.000000	300.000000	200.000000	0.000000	-0.152600	2.594200	-60.424846	1401.894937	1711.299940	329.588994				-505.000000	200.000000	0.000000	-1.811100	0.893350	16.517339	402.826001	2082.464809	-233.983717
657				900.000000	200.000000	0.000000	0.291460	0.709380	-1.433850	-80.827516	-15.734812	197.949899	323.278305	175.279979	0.000000	300.000000	200.000000	0.000000	-0.122080	2.929920	-61.340374	1516.335340	1427.899950	280.760995				-505.000000	200.000000	0.000000	-0.181110	3.216060	17.303879	80.172098	-270.602431	473.019319
658				900.000000	200.000000	0.000000	0.560500	0.574260	-1.694550	-78.620782	-112.692918	173.448911	326.609235	173.437638	0.000000	300.000000	200.000000	0.000000	0.000000	3.021480	-61.035198	1621.239042	1624.099943	250.243495				-505.000000	200.000000	0.000000	0.724440	2.858720	3.146160	-290.031168	-46.821568	-349.809622
659				900.000000	200.000000	0.000000	0.414770	0.664340	-1.607650	-74.821260	-30.783024	195.370603	330.948817	175.440933	0.000000	300.000000	200.000000	0.000000	0.091560	2.289000	-60.577434	1487.725239	1874.799934	317.381994				-505.000000	200.000000	0.000000	0.181110	3.930740	4.719240	2207.098647	2105.682593	-231.260611
660				900.000000	200.000000	0.000000	0.269040	0.608040	-1.781450	-69.278690	-75.279928	188.240240	328.501972	176.317563	0.000000	300.000000	200.000000	0.000000	0.732480	2.227960	-60.806316	1440.041738	1733.099939	366.209993				-505.000000	200.000000	0.000000	0.362220	4.288080	12.584640	1534.454511	98.709253	650.225496
661				900.000000	200.000000	0.000000	0.504450	0.743160	-1.477300	-67.419879	-24.465332	159.206095	323.482757	175.062865	0.000000	300.000000	200.000000	0.000000	0.152600	2.899400	-60.806316	1516.335340	1427.899950	402.830993	-539.731433	220.394116	0.000000	-505.000000	200.000000	0.000000	1.086660	3.037390	20.450039	417.060475	710.259164	766.468833
662				900.000000	200.000000	0.000000	0.381140	0.664340	-1.346950	-154.961779	-100.564171	188.176463	321.775478	173.358255	0.000000	300.000000	200.000000	0.000000	-0.183120	2.441600	-61.569256	1640.312443	1340.699953	360.106493				-505.000000	200.000000	0.000000	-0.181110	3.216060	9.438480	-383.721142	267.141863	-643.118555
663				900.000000	200.000000	0.000000	0.482030	0.720640	-1.433850	-80.363829	-150.231734	164.027699	325.379103	175.931802	0.000000	300.000000	200.000000	0.000000	0.213640	2.990960	-61.416668	1478.188539	1558.699945	354.002994				-505.000000	200.000000	0.000000	1.086660	2.501380	14.157719	847.387132	53.380539	2.286877
664				900.000000	200.000000	0.000000	0.347510	0.585520	-1.607650	-90.128658	-78.672957	173.680041	328.209680	179.140236	0.000000	300.000000	200.000000	0.000000	0.152600	2.807840	-59.890788	1249.307733	1689.499941	335.692494	-477.873658	219.240616	0.000000	-505.000000	200.000000	0.000000	-1.086660	3.394730	22.809659	438.871888	-618.742610	884.470012
665				900.000000	200.000000	0.000000	0.414770	0.540480	-0.999350	-67.230025	-71.876503	173.568472	327.800419	174.388019	0.000000	300.000000	200.000000	0.000000	0.640920	2.502640	-59.204142	1516.335340	1645.899942	256.346995				-505.000000	200.000000	0.000000	0.362220	4.824090	2.359620	-286.985556	-687.007247	533.245972
666				900.000000	200.000000	0.000000	0.392350	0.630560	-1.564200	-27.920943	-90.691816	200.181735	322.837696	175.371875	0.000000	300.000000	200.000000	0.000000	0.000000	2.716280	-61.569256	1516.335340	1406.099951	347.899494				-505.000000	200.000000	0.000000	-1.629990	1.786700	17.303879	1036.025542	347.349322	-409.382713
667				900.000000	200.000000	0.000000	0.392350	0.608040	-1.868350	-81.430309	-70.145077	159.196569	325.093548	176.121919	0.000000	300.000000	200.000000	0.000000	0.335720	2.105880	-59.509318	1420.968337	1493.299948	396.727493				-505.000000	200.000000	0.000000	-0.181110	2.680050	10.225020	394.619830	1592.095510	-526.139032
668				900.000000	200.000000	0.000000	0.482030	0.585520	-1.303500	-69.710907	-54.099530	163.902037	325.139169	174.907193	0.000000	300.000000	200.000000	0.000000	0.549360	2.777320	-61.569256	1544.945440	1547.799946	274.657495				-505.000000	200.000000	0.000000	-1.086660	2.322710	6.292320	720.130576	-72.787626	-56.452914
669				900.000000	200.000000	0.000000	0.414770	0.585520	-1.390400	-85.883057	-5.655217	173.610359	325.147750	174.649366	0.000000	300.000000	200.000000	0.000000	0.732480	2.685760	-59.814494	1516.335340	1504.199947	317.381994				-505.000000	200.000000	0.000000	-2.535540	4.288080	5.505780	-203.351826	-249.509490	180.504527
670				900.000000	200.000000	0.000000	0.425980	0.540480	-1.346950	-47.487487	-112.542622	154.279578	324.052524	175.316584	0.000000	300.000000	200.000000	0.000000	-0.152600	3.021480	-60.272258	1487.725239	1449.699949	372.313493				-505.000000	200.000000	0.000000	-0.724440	1.429360	6.292320	318.625962	435.574472	177.646714
671				900.000000	200.000000	0.000000	0.392350	0.630560	-1.564200	-27.920943	-100.823756	159.217513	325.051888	176.175473	0.000000	300.000000	200.000000	0.000000	0.061040	3.204600	-60.043376	1430.505037	1504.199947	347.899494				-505.000000	200.000000	0.000000	0.181110	2.144040	14.157719	15.052475	771.025403	-115.467992
672				900.000000	200.000000	0.000000	0.448400	0.619300	-1.520750	-24.319085	-123.436184	190.474555	327.779962	176.641535	0.000000	300.000000	200.000000	0.000000	0.976640	2.441600	-60.424846	1411.431637	1678.599941	274.657495				-505.000000	200.000000	0.000000	0.543330	3.037390	3.146160	1805.468187	2350.397530	120.327214
673				900.000000	200.000000	0.000000	0.302670	0.641820	-1.129700	-87.315068	-127.930639	159.320893	328.537322	176.145162	0.000000	300.000000	200.000000	0.000000	0.518840	2.319520	-59.967082	1430.505037	1711.299940	317.381994				-505.000000	200.000000	0.000000	-0.905550	4.645420	9.438480	1440.009460	1371.537783	-347.983644
674				900.000000	200.000000	0.000000	0.425980	0.517960	-1.738000	-60.881580	-46.321336	151.848974	321.067332	174.442512	0.000000	300.000000	200.000000	0.000000	0.061040	2.838360	-61.569256	1573.555541	1297.099955	329.588994				-505.000000	200.000000	0.000000	-0.724440	1.786700	18.090419	457.008456	1617.508142	-291.966960
675				900.000000	200.000000	0.000000	0.437190	0.720640	-2.085600	-77.018512	-71.789546	166.483813	325.147750	174.330490	0.000000	300.000000	200.000000	0.000000	-0.305200	3.204600	-59.814494	1535.408740	1504.199947	299.071495				-505.000000	200.000000	0.000000	0.000000	3.394730	10.225020	1016.945126	918.286508	238.197993
676				900.000000	200.000000	0.000000	0.347510	0.765680	-1.086250	-74.128438	-79.157859	212.402151	330.096638	174.460792	0.000000	300.000000	200.000000	0.000000	0.366240	2.960440	-60.119670	1535.408740	1809.399937	305.174994				-505.000000	200.000000	0.000000	-0.181110	2.322710	14.944259	-900.601295	527.056893	-232.757654
677				900.000000	200.000000	0.000000	0.437190	0.641820	-1.346950	-75.478548	-87.674400	192.916772	328.609662	175.440933	0.000000	300.000000	200.000000	0.000000	0.213640	3.021480	-60.577434	1487.725239	1733.099939	311.278494				-505.000000	200.000000	0.000000	-1.629990	0.893350	11.011560	-524.142476	618.460748	235.954583
678				900.000000	200.000000	0.000000	0.392350	0.506700	-1.564200	-49.103619	-70.427937	159.102323	327.004495	173.499499	0.000000	300.000000	200.000000	0.000000	0.061040	3.021480	-59.738200	1583.092241	1613.199944	402.830993				-505.000000	200.000000	0.000000	0.905550	1.786700	4.719240	-238.957250	1398.996695	-468.329655
679				900.000000	200.000000	0.000000	0.437190	0.821980	-1.564200	-56.223039	-87.472358	178.626360	323.811396	174.747606	0.000000	300.000000	200.000000	0.000000	0.091560	3.143560	-60.424846	1525.872040	1438.799950	457.762492				-505.000000	200.000000	0.000000	0.362220	1.786700	8.651940	-470.274638	-162.698629	1.666601
680				900.000000	200.000000	0.000000	0.403560	0.664340	-1.346950	-78.571705	-81.223547	178.514596	325.159211	177.201376	0.000000	300.000000	200.000000	0.000000	0.427280	2.624720	-60.653728	1382.821536	1525.999947	360.106493				-505.000000	200.000000	0.000000	-2.173320	2.144040	9.438480	-680.221075	3304.230644	589.649546
681				900.000000	200.000000	0.000000	0.302670	0.686860	-1.129700	-85.460320	-127.930639	166.591761	330.836214	176.532689	0.000000	300.000000	200.000000	0.000000	0.518840	2.929920	-59.738200	1401.894937	1842.099936	305.174994				-505.000000	200.000000	0.000000	0.000000	2.322710	15.730799	605.069653	1708.481567	-291.516241
682				900.000000	200.000000	0.000000	0.358720	0.664340	-1.390400	-50.473007	-69.204687	140.006488	330.444353	174.005270	0.000000	300.000000	200.000000	0.000000	0.152600	2.777320	-59.433024	1544.945440	1809.399937	262.450495				-505.000000	200.000000	0.000000	-0.543330	2.501380	11.011560	-79.392576	-640.423110	237.393671
683				900.000000	200.000000	0.000000	0.448400	0.698120	-1.564200	-45.241473	-52.472196	173.680236	324.984371	175.369586	0.000000	300.000000	200.000000	0.000000	-0.244160	3.052000	-61.950726	1525.872040	1547.799946	292.967995				-505.000000	200.000000	0.000000	1.448880	2.858720	7.865400	1215.954395	700.284056	531.293903
684				900.000000	200.000000	0.000000	0.482030	0.754420	-1.738000	-95.369989	-68.893355	178.517075	328.573675	178.281363	0.000000	300.000000	200.000000	0.000000	-0.030520	2.899400	-61.035198	1325.601335	1743.999939	366.209993				-505.000000	200.000000	0.000000	-0.724440	2.501380	12.584640	1194.709291	1092.453098	178.664061
685				900.000000	200.000000	0.000000	0.381140	0.641820	-1.694550	-59.756541	-140.768663	176.107219	330.627752	176.893573	0.000000	300.000000	200.000000	0.000000	0.335720	2.136400	-59.433024	1373.284836	1820.299936	378.416993				-505.000000	200.000000	0.000000	0.181110	3.037390	8.651940	647.748631	1439.100424	120.356192
686				900.000000	200.000000	0.000000	0.156940	0.585520	-1.738000	-58.099459	-55.506149	157.009850	325.894893	177.812615	0.000000	300.000000	200.000000	0.000000	-0.061040	2.014320	-61.035198	1354.211435	1580.499945	305.174994				-505.000000	200.000000	0.000000	0.724440	2.322710	6.292320	256.866569	-49.807273	237.122691
687				900.000000	200.000000	0.000000	0.325090	0.675600	-1.781450	-86.599220	-113.049857	185.835343	322.400351	175.771731	0.000000	300.000000	200.000000	0.000000	0.305200	2.624720	-61.798138	1497.261939	1384.299952	341.795994				-505.000000	200.000000	0.000000	0.181110	2.501380	6.292320	499.309894	-16.930377	413.568012
688				900.000000	200.000000	0.000000	0.437190	0.619300	-1.955250	-77.036120	-36.448982	188.076508	324.669198	177.174031	0.000000	300.000000	200.000000	0.000000	-0.183120	3.052000	-61.416668	1401.894937	1515.099947	329.588994				-505.000000	200.000000	0.000000	1.629990	3.752070	10.225020	343.671758	156.805782	238.406710
689				900.000000	200.000000	0.000000	0.347510	0.686860	-1.520750	-49.680676	-83.819744	181.003267	328.646197	176.522964	0.000000	300.000000	200.000000	0.000000	0.244160	2.563680	-60.119670	1411.431637	1722.199940	372.313493				-505.000000	200.000000	0.000000	0.000000	2.501380	14.157719	-889.852896	-2001.985786	2.373810
690				900.000000	200.000000	0.000000	0.246620	0.439140	-1.346950	-95.886501	-100.090607	154.371148	323.303499	176.003889	0.000000	300.000000	200.000000	0.000000	0.427280	1.861720	-60.806316	1459.115138	1416.999950	262.450495				-505.000000	200.000000	0.000000	-1.448880	1.965370	7.078860	582.754854	346.093901	119.469244
691				900.000000	200.000000	0.000000	0.313880	0.720640	-0.955900	-95.950794	-93.092111	176.250203	326.496892	178.696852	0.000000	300.000000	200.000000	0.000000	0.640920	2.624720	-60.882610	1296.991234	1613.199944	244.139996				-505.000000	200.000000	0.000000	0.543330	1.429360	3.932700	318.437193	891.381023	236.289391
692				900.000000	200.000000	0.000000	0.437190	0.664340	-1.955250	-119.407206	-122.570471	168.841114	323.575055	174.255717	0.000000	300.000000	200.000000	0.000000	-0.427280	3.052000	-61.492962	1583.092241	1449.699949	305.174994				-505.000000	200.000000	0.000000	-2.716650	1.965370	11.011560	1972.861493	551.644534	-56.661631
693				900.000000	200.000000	0.000000	0.291460	0.585520	-1.477300	-154.322099	-46.090224	161.689808	327.033991	174.937473	0.000000	300.000000	200.000000	0.000000	0.518840	2.289000	-60.882610	1525.872040	1645.899942	439.451992				-505.000000	200.000000	0.000000	-0.181110	2.322710	7.865400	372.808417	931.484752	648.403826
694				900.000000	200.000000	0.000000	0.437190	0.653080	-1.607650	-39.100174	-21.574340	139.914721	324.080959	178.616463	0.000000	300.000000	200.000000	0.000000	0.091560	2.563680	-60.653728	1296.991234	1460.599949	427.244992				-505.000000	200.000000	0.000000	-0.362220	2.144040	12.584640	-1143.233390	-387.734914	60.807770
695				900.000000	200.000000	0.000000	0.224200	0.574260	-1.129700	-74.015068	-38.577755	166.568338	324.023727	174.363190	0.000000	300.000000	200.000000	0.000000	0.457800	2.563680	-59.890788	1535.408740	1438.799950	317.381994				-505.000000	200.000000	0.000000	-1.086660	6.074780	1.573080	1178.422795	1257.391006	123.340096
696				900.000000	200.000000	0.000000	0.482030	0.585520	-1.607650	-57.964416	-89.278460	144.624757	323.037526	173.125139	0.000000	300.000000	200.000000	0.000000	0.274680	3.235120	-61.035198	1640.312443	1406.099951	384.520493				-505.000000	200.000000	0.000000	-2.535540	2.858720	15.730799	1100.767625	668.777017	2.915769
697				900.000000	200.000000	0.000000	0.425980	0.574260	-1.824900	-54.632644	-91.834249	173.588274	325.661709	172.452372	0.000000	300.000000	200.000000	0.000000	1.037680	2.655240	-59.890788	1649.849143	1536.899946	317.381994				-505.000000	200.000000	0.000000	-0.905550	3.037390	13.371180	648.126170	2030.655688	-290.765566
698				900.000000	200.000000	0.000000	0.336300	0.653080	-1.042800	-22.432869	-68.604700	190.622106	325.113582	175.586064	0.000000	300.000000	200.000000	0.000000	0.579880	1.983800	-58.593790	1430.505037	1471.499949	311.278494				-505.000000	200.000000	0.000000	0.543330	1.429360	11.798100	2056.306453	1414.196788	236.289391
699				900.000000	200.000000	0.000000	0.448400	0.517960	-1.955250	-61.106651	-52.108519	192.789968	325.550768	175.598363	0.000000	300.000000	200.000000	0.000000	0.244160	2.594200	-60.577434	1478.188539	1547.799946	354.002994				-505.000000	200.000000	0.000000	0.181110	3.037390	5.505780	1921.472959	-546.463980	-643.317091
700				900.000000	200.000000	0.000000	0.448400	0.743160	-1.564200	-55.448317	-82.868016	156.854503	321.635887	174.343062	0.000000	300.000000	200.000000	0.000000	0.335720	3.082520	-60.958904	1564.018841	1318.899954	366.209993				-505.000000	200.000000	0.000000	-2.173320	1.786700	19.663499	-1048.473723	908.266969	1.869444
701				900.000000	200.000000	0.000000	0.414770	0.765680	-1.346950	-114.603826	-5.695625	200.284169	328.093135	173.156672	0.000000	300.000000	200.000000	0.000000	-0.122080	3.021480	-58.975260	1583.092241	1656.799942	347.899494				-505.000000	200.000000	0.000000	-1.992210	2.680050	9.438480	1205.268920	1304.721569	590.143731
702				900.000000	200.000000	0.000000	0.336300	0.619300	-1.607650	-76.676007	-93.409239	171.313409	332.053803	179.327030	0.000000	300.000000	200.000000	0.000000	0.457800	2.716280	-59.509318	1230.234332	1907.499933	280.760995				-505.000000	200.000000	0.000000	0.181110	4.288080	16.517339	-549.918907	503.646109	-113.433298
703				900.000000	200.000000	0.000000	0.482030	0.416620	-1.607650	-76.981309	-69.014581	178.202921	325.295897	177.867945	0.000000	300.000000	200.000000	0.000000	0.396760	2.166920	-61.187786	1354.211435	1547.799946	305.174994				-505.000000	200.000000	0.000000	0.000000	1.786700	7.865400	687.822458	787.955780	119.183776
704				900.000000	200.000000	0.000000	0.291460	0.630560	-1.216600	-23.540299	-61.530584	166.551015	324.246591	173.074552	0.000000	300.000000	200.000000	0.000000	0.274680	2.685760	-58.441202	1573.555541	1416.999950	378.416993				-505.000000	200.000000	0.000000	1.992210	2.501380	6.292320	730.941898	271.189990	-291.506060
705				900.000000	200.000000	0.000000	0.425980	0.664340	-1.216600	-70.395601	-26.542359	188.130009	325.976069	176.641535	0.000000	300.000000	200.000000	0.000000	-0.122080	3.021480	-60.424846	1411.431637	1569.599945	384.520493	-559.127366	152.433756	0.000000	-505.000000	200.000000	0.000000	-1.086660	3.037390	20.450039	-972.731548	1106.906764	-232.006979
706				900.000000	200.000000	0.000000	0.414770	0.698120	-1.520750	-13.032217	-40.995781	164.076437	325.447294	175.350001	0.000000	300.000000	200.000000	0.000000	0.274680	2.746800	-59.967082	1478.188539	1525.999947	421.141492				-505.000000	200.000000	0.000000	0.362220	2.144040	2.359620	-333.339378	506.122819	-56.738382
707				900.000000	200.000000	0.000000	0.526870	0.596780	-1.173150	-109.317480	-177.650546	171.095035	326.970051	177.997563	0.000000	300.000000	200.000000	0.000000	0.213640	2.624720	-59.814494	1316.064634	1613.199944	384.520493				-505.000000	200.000000	0.000000	0.905550	5.538770	7.865400	799.044210	-327.399106	-53.560250
708				900.000000	200.000000	0.000000	0.425980	0.720640	-1.433850	-84.384359	-82.065985	173.724407	323.362125	175.471825	0.000000	300.000000	200.000000	0.000000	0.579880	3.296160	-60.653728	1487.725239	1416.999950	366.209993				-505.000000	200.000000	0.000000	-0.724440	1.072020	13.371180	65.937624	2682.546759	1.075302
709				900.000000	200.000000	0.000000	0.470820	0.675600	-1.911800	-98.795853	-108.797853	180.865046	327.432201	173.743693	0.000000	300.000000	200.000000	0.000000	0.213640	3.052000	-59.204142	1554.482141	1624.099943	396.727493	-561.212924	237.033010	0.000000	-505.000000	200.000000	0.000000	-1.086660	1.965370	22.023119	815.582399	1237.983919	354.416661
710				900.000000	200.000000	0.000000	0.414770	0.754420	-1.346950	-42.697968	-41.157415	185.815737	330.441236	175.653721	0.000000	300.000000	200.000000	0.000000	0.061040	2.166920	-58.364908	1420.968337	1776.699938	323.485494				-505.000000	200.000000	0.000000	0.905550	4.645420	13.371180	1556.140078	2451.346062	-348.128532
711				900.000000	200.000000	0.000000	0.403560	0.675600	-2.085600	-90.934850	-90.668542	161.657447	326.627140	173.489855	0.000000	300.000000	200.000000	0.000000	-0.091560	2.502640	-59.356730	1573.555541	1580.499945	280.760995	-548.357620	229.381506	0.000000	-505.000000	200.000000	0.000000	0.362220	6.074780	20.450039	600.852943	886.665033	-170.496307
712				900.000000	200.000000	0.000000	0.403560	0.619300	-1.824900	-80.921608	-85.845023	180.882368	323.303499	175.376539	0.000000	300.000000	200.000000	0.000000	-0.061040	3.052000	-60.806316	1497.261939	1416.999950	256.346995	-540.364429	245.913765	0.000000	-505.000000	200.000000	0.000000	-0.543330	1.965370	22.809659	1047.277326	806.650574	-409.300088
713				900.000000	200.000000	0.000000	0.392350	0.596780	-1.781450	-61.701316	-80.357834	171.234398	323.752747	175.369586	0.000000	300.000000	200.000000	0.000000	-0.183120	2.807840	-61.950726	1525.872040	1471.499949	207.518996				-505.000000	200.000000	0.000000	-1.448880	2.144040	1.573080	593.125714	749.028908	413.359295
714				900.000000	200.000000	0.000000	0.381140	0.675600	-1.564200	-102.456270	-135.823918	168.909654	327.024283	176.355734	0.000000	300.000000	200.000000	0.000000	0.244160	2.227960	-60.501140	1430.505037	1634.999943	311.278494				-505.000000	200.000000	0.000000	0.181110	2.680050	8.651940	-879.482037	-682.019693	237.505273
715				900.000000	200.000000	0.000000	0.336300	0.653080	-1.564200	-71.219402	-88.383677	171.344825	329.565307	174.775195	0.000000	300.000000	200.000000	0.000000	0.366240	2.136400	-59.356730	1497.261939	1754.899939	323.485494				-505.000000	200.000000	0.000000	-0.362220	2.680050	13.371180	510.687525	804.648726	120.060542
716				900.000000	200.000000	0.000000	0.470820	0.686860	-1.781450	-98.197124	-108.919078	144.730616	324.260668	176.257985	0.000000	300.000000	200.000000	0.000000	0.030520	2.777320	-60.653728	1440.041738	1471.499949	335.692494				-505.000000	200.000000	0.000000	0.362220	2.501380	13.371180	1889.668226	1953.942930	119.833029
717				900.000000	200.000000	0.000000	0.392350	0.529220	-1.607650	-100.488152	-131.179167	161.532927	323.332775	172.047884	0.000000	300.000000	200.000000	0.000000	-0.366240	2.716280	-60.730022	1697.532644	1416.999950	439.451992				-505.000000	200.000000	0.000000	0.724440	3.394730	8.651940	1943.347295	-449.756575	120.651841
718				900.000000	200.000000	0.000000	0.381140	0.563000	-1.433850	-86.855444	-105.549324	190.491877	323.307294	176.183187	0.000000	300.000000	200.000000	0.000000	0.305200	2.777320	-61.264080	1459.115138	1427.899950	299.071495				-505.000000	200.000000	0.000000	-1.629990	1.250690	3.146160	75.930944	1421.345057	-233.659091
719				900.000000	200.000000	0.000000	0.336300	0.619300	-1.564200	-88.692583	-68.119798	195.410010	326.252064	177.500117	0.000000	300.000000	200.000000	0.000000	0.000000	2.868880	-61.035198	1373.284836	1602.299944	305.174994				-505.000000	200.000000	0.000000	0.000000	1.786700	7.865400	1266.902467	920.525787	-115.792619
720				900.000000	200.000000	0.000000	0.358720	0.574260	-1.781450	-58.608160	-78.972951	154.380674	326.592959	175.930805	0.000000	300.000000	200.000000	0.000000	0.274680	2.624720	-59.433024	1430.505037	1580.499945	366.209993				-505.000000	200.000000	0.000000	-1.448880	2.144040	-5.505780	-565.600614	1948.876811	119.638802
721				900.000000	200.000000	0.000000	0.358720	0.664340	-1.781450	-34.796014	-63.775041	161.693429	326.612737	174.264839	0.000000	300.000000	200.000000	0.000000	0.152600	2.960440	-62.255902	1602.165642	1656.799942	329.588994				-505.000000	200.000000	0.000000	-1.811100	2.322710	7.865400	256.992415	-958.434668	2.349140
722				900.000000	200.000000	0.000000	0.347510	0.619300	-1.390400	-28.204573	-18.083360	168.892136	323.662015	174.906027	0.000000	300.000000	200.000000	0.000000	0.427280	2.807840	-60.806316	1525.872040	1438.799950	372.313493				-505.000000	200.000000	0.000000	-0.181110	0.357340	12.584640	1064.973431	661.866179	587.794591
723				900.000000	200.000000	0.000000	0.403560	0.720640	-2.042150	-56.870847	-90.708951	185.795935	325.760155	173.465611	0.000000	300.000000	200.000000	0.000000	0.640920	2.105880	-59.661906	1583.092241	1536.899946	366.209993				-505.000000	200.000000	0.000000	1.086660	3.752070	18.876959	-466.348100	-83.668027	297.194275
724				900.000000	200.000000	0.000000	0.538080	0.506700	-1.303500	-113.162017	-71.605579	146.903046	324.713343	172.853676	0.000000	300.000000	200.000000	0.000000	0.335720	2.716280	-60.424846	1640.312443	1493.299948	384.520493				-505.000000	200.000000	0.000000	-1.086660	3.216060	12.584640	-499.285451	53.810970	825.556355
725				900.000000	200.000000	0.000000	0.291460	0.574260	-1.433850	-38.145395	-106.922271	127.944095	324.476181	173.984906	0.000000	300.000000	200.000000	0.000000	0.518840	2.655240	-60.119670	1564.018841	1471.499949	366.209993				-505.000000	200.000000	0.000000	0.181110	1.965370	0.000000	-112.707466	-276.098980	354.315239
726				900.000000	200.000000	0.000000	0.246620	0.540480	-1.433850	-63.659637	-79.745910	178.561996	325.895994	174.260306	0.000000	300.000000	200.000000	0.000000	0.305200	2.960440	-61.874432	1592.628942	1602.299944	396.727493				-505.000000	200.000000	0.000000	-0.905550	2.322710	8.651940	604.503344	444.294159	178.508992
727				900.000000	200.000000	0.000000	0.347510	0.619300	-1.694550	-88.827626	-98.856020	188.169417	329.927540	176.465209	0.000000	300.000000	200.000000	0.000000	0.610400	2.838360	-61.187786	1440.041738	1831.199936	360.106493				-505.000000	200.000000	0.000000	-0.724440	2.501380	8.651940	1078.578673	565.905200	354.896357
728				900.000000	200.000000	0.000000	0.470820	0.619300	-1.738000	-92.893170	-68.431727	147.077446	328.867870	176.512348	0.000000	300.000000	200.000000	0.000000	0.701960	2.502640	-59.280436	1392.358236	1711.299940	390.623993				-505.000000	200.000000	0.000000	0.724440	2.680050	7.078860	-68.895870	214.586315	-643.699673
729				900.000000	200.000000	0.000000	0.448400	0.574260	-1.520750	-94.522846	-82.908424	192.842327	326.695766	172.777203	0.000000	300.000000	200.000000	0.000000	0.244160	2.685760	-59.204142	1611.702342	1580.499945	451.658992				-505.000000	200.000000	0.000000	-1.086660	1.786700	7.865400	224.558450	721.139565	295.503004
730				900.000000	200.000000	0.000000	0.291460	0.664340	-1.824900	-71.025800	-91.360685	176.221071	323.282254	174.228529	0.000000	300.000000	200.000000	0.000000	0.610400	2.655240	-61.798138	1592.628942	1438.799950	415.037992				-505.000000	200.000000	0.000000	0.181110	2.322710	-3.146160	-322.968519	1582.866828	178.422059
731				900.000000	200.000000	0.000000	0.280250	0.450400	-1.477300	-87.516796	-121.618145	166.395080	328.974582	176.722059	0.000000	300.000000	200.000000	0.000000	0.122080	2.533160	-59.814494	1392.358236	1733.099939	299.071495				-505.000000	200.000000	0.000000	1.086660	0.714680	10.225020	-71.752714	587.392700	411.799989
732				900.000000	200.000000	0.000000	0.437190	0.709380	-0.999350	-28.110481	-123.459458	152.015381	328.202589	174.188445	0.000000	300.000000	200.000000	0.000000	0.244160	2.685760	-58.746378	1516.335340	1656.799942	292.967995	-481.403915	216.674245	0.000000	-505.000000	200.000000	0.000000	0.362220	2.858720	24.382739	406.563769	-575.337180	61.428046
733				900.000000	200.000000	0.000000	0.313880	0.630560	-1.651100	-52.134153	-62.049755	176.166428	326.331905	175.560525	0.000000	300.000000	200.000000	0.000000	0.549360	2.533160	-61.264080	1497.261939	1613.199944	347.899494				-505.000000	200.000000	0.000000	1.811100	2.322710	11.798100	141.491029	-1048.776103	119.547561
734				900.000000	200.000000	0.000000	0.504450	0.563000	-1.390400	-46.605128	-80.271819	185.544808	326.383984	172.990090	0.000000	300.000000	200.000000	0.000000	0.366240	3.326680	-60.730022	1640.312443	1602.299944	280.760995				-505.000000	200.000000	0.000000	0.543330	1.786700	10.225020	-238.516788	-440.290462	236.628507
735				900.000000	200.000000	0.000000	0.414770	0.630560	-1.346950	-35.736933	-152.608754	164.013606	325.943760	174.813563	0.000000	300.000000	200.000000	0.000000	0.732480	2.777320	-61.340374	1544.945440	1591.399944	360.106493				-505.000000	200.000000	0.000000	1.267770	3.037390	6.292320	184.295853	712.735874	-702.148122
736				900.000000	200.000000	0.000000	0.347510	0.630560	-1.173150	-35.556876	-48.681222	185.770228	328.940005	175.480896	0.000000	300.000000	200.000000	0.000000	0.305200	2.563680	-59.509318	1459.115138	1722.199940	317.381994				-505.000000	200.000000	0.000000	-1.448880	0.178670	14.157719	243.575943	206.806055	-58.458630
737				900.000000	200.000000	0.000000	0.347510	0.551740	-1.086250	-66.856366	-69.025919	168.829305	329.348930	174.644834	0.000000	300.000000	200.000000	0.000000	0.091560	2.075360	-59.051554	1497.261939	1733.099939	305.174994				-505.000000	200.000000	0.000000	-0.905550	4.288080	17.303879	492.488034	833.793490	-289.578661
738				900.000000	200.000000	0.000000	0.369930	0.551740	-1.824900	-79.683199	-74.328200	166.396418	323.660882	173.925546	0.000000	300.000000	200.000000	0.000000	0.091560	2.655240	-60.348552	1573.555541	1427.899950	372.313493				-505.000000	200.000000	0.000000	0.181110	3.752070	15.730799	1270.640235	1299.812579	238.522620
739				900.000000	200.000000	0.000000	0.381140	0.675600	-1.346950	-126.354380	-85.366261	166.499994	325.492560	174.326192	0.000000	300.000000	200.000000	0.000000	0.305200	2.746800	-59.433024	1525.872040	1515.099947	366.209993				-505.000000	200.000000	0.000000	-1.811100	1.786700	12.584640	688.199997	97.646832	-115.647731
740				900.000000	200.000000	0.000000	0.325090	0.563000	-1.998700	-83.420099	-87.517965	159.224363	324.970753	177.060044	0.000000	300.000000	200.000000	0.000000	0.244160	2.716280	-61.111492	1401.894937	1525.999947	311.278494				-505.000000	200.000000	0.000000	-0.543330	0.714680	0.786540	738.204221	960.120521	-58.022401
741				900.000000	200.000000	0.000000	0.325090	0.641820	-0.912450	-95.131057	-48.000418	140.020385	327.538665	173.156672	0.000000	300.000000	200.000000	0.000000	0.763000	2.014320	-58.975260	1583.092241	1624.099943	329.588994				-505.000000	200.000000	0.000000	0.362220	3.216060	11.011560	658.748722	895.622150	-173.209233
742				900.000000	200.000000	0.000000	0.302670	0.585520	-1.433850	-45.722769	-36.460320	178.545815	323.722215	175.967665	0.000000	300.000000	200.000000	0.000000	-0.640920	2.746800	-61.111492	1468.651838	1449.699949	335.692494				-505.000000	200.000000	0.000000	2.535540	4.824090	17.303879	2146.346025	360.433131	-230.601176
743				900.000000	200.000000	0.000000	0.246620	0.664340	-1.738000	-42.792060	-33.869321	178.677185	324.247502	177.869468	0.000000	300.000000	200.000000	0.000000	0.061040	3.143560	-62.484784	1382.821536	1515.099947	354.002994				-505.000000	200.000000	0.000000	0.362220	2.501380	8.651940	-774.477357	1163.001444	2.344832
744				900.000000	200.000000	0.000000	0.437190	0.540480	-1.738000	-96.138978	-82.244754	192.822526	326.731378	178.824383	0.000000	300.000000	200.000000	0.000000	0.244160	2.289000	-60.348552	1277.917833	1613.199944	305.174994				-505.000000	200.000000	0.000000	0.181110	3.037390	14.157719	-741.602930	1433.875439	-290.852499
745				900.000000	200.000000	0.000000	0.425980	0.686860	-1.173150	-77.464274	-51.912617	168.873672	330.679486	179.669737	0.000000	300.000000	200.000000	0.000000	0.183120	2.350040	-60.043376	1220.697632	1842.099936	262.450495				-505.000000	200.000000	0.000000	1.448880	3.216060	8.651940	658.559952	-361.022429	61.680229
746				900.000000	200.000000	0.000000	0.369930	0.641820	-1.346950	-87.540139	-79.838663	152.022231	325.544793	175.415198	0.000000	300.000000	200.000000	0.000000	0.610400	2.350040	-59.738200	1468.651838	1525.999947	347.899494				-505.000000	200.000000	0.000000	0.724440	2.680050	0.000000	625.433832	619.014175	-232.490982
747				900.000000	200.000000	0.000000	0.257830	0.698120	-1.781450	-57.528135	-64.686360	166.648687	319.737203	175.126872	0.000000	300.000000	200.000000	0.000000	0.091560	2.594200	-60.195964	1497.261939	1188.099958	305.174994				-505.000000	200.000000	0.000000	0.724440	1.072020	16.517339	-49.626685	338.199205	118.447589
748				900.000000	200.000000	0.000000	0.313880	0.529220	-1.781450	-96.647679	-102.456289	176.072182	326.270508	174.024064	0.000000	300.000000	200.000000	0.000000	-0.061040	2.258480	-60.577434	1573.555541	1591.399944	311.278494				-505.000000	200.000000	0.000000	2.354430	2.680050	7.078860	857.632145	1441.655699	-350.109579
749				900.000000	200.000000	0.000000	0.425980	0.506700	-0.869000	-48.383392	-107.921146	142.199862	328.017045	173.701435	0.000000	300.000000	200.000000	0.000000	0.793520	2.411080	-58.746378	1544.945440	1645.899942	341.795994				-505.000000	200.000000	0.000000	0.724440	1.072020	7.865400	992.025177	1009.259932	294.679885
750				900.000000	200.000000	0.000000	0.358720	0.495440	-1.129700	-85.301936	-59.315198	168.765332	326.605591	176.084308	0.000000	300.000000	200.000000	0.000000	0.610400	2.624720	-59.814494	1430.505037	1591.399944	311.278494				-505.000000	200.000000	0.000000	0.905550	2.144040	12.584640	941.454644	596.112386	178.194546
751				900.000000	200.000000	0.000000	0.369930	0.619300	-1.824900	-68.860017	-38.866410	159.230268	327.083191	175.350001	0.000000	300.000000	200.000000	0.000000	0.213640	3.204600	-59.967082	1478.188539	1624.099943	402.830993				-505.000000	200.000000	0.000000	0.724440	3.216060	4.719240	774.061338	879.675631	-55.750013
752				900.000000	200.000000	0.000000	0.347510	0.720640	-1.998700	-84.969544	-113.771070	166.576722	327.956455	172.998869	0.000000	300.000000	200.000000	0.000000	0.549360	2.594200	-60.043376	1621.239042	1678.599941	292.967995				-505.000000	200.000000	0.000000	1.811100	2.144040	3.146160	245.803554	-1173.135419	-291.830687
753				900.000000	200.000000	0.000000	0.291460	0.574260	-2.346300	-55.172814	-121.271603	164.088996	324.910384	177.083452	0.000000	300.000000	200.000000	0.000000	0.366240	2.929920	-59.509318	1363.748136	1482.399948	323.485494				-505.000000	200.000000	0.000000	1.086660	3.037390	11.011560	416.305396	1514.636325	120.283748
754				900.000000	200.000000	0.000000	0.392350	0.653080	-1.868350	-75.555032	-34.683288	190.564038	325.307087	174.560433	0.000000	300.000000	200.000000	0.000000	0.732480	2.136400	-60.730022	1544.945440	1536.899946	317.381994				-505.000000	200.000000	0.000000	0.181110	2.858720	7.865400	-173.837627	1704.986865	590.139423
755				900.000000	200.000000	0.000000	0.336300	0.619300	-1.520750	-36.380676	-108.687966	193.000350	323.163066	175.557057	0.000000	300.000000	200.000000	0.000000	0.213640	2.777320	-61.645550	1506.798639	1427.899950	238.036496				-505.000000	200.000000	0.000000	-1.448880	2.144040	11.798100	362.311711	1402.175401	530.847492
756				900.000000	200.000000	0.000000	0.414770	0.709380	-1.781450	-81.187630	-86.347060	144.809628	325.734056	175.000130	0.000000	300.000000	200.000000	0.000000	0.457800	3.296160	-61.416668	1535.408740	1580.499945	384.520493				-505.000000	200.000000	0.000000	0.000000	3.752070	18.090419	-118.963018	910.822243	473.513504
757				900.000000	200.000000	0.000000	0.549290	0.517960	-1.607650	-117.033960	-102.180167	175.817826	327.092613	173.767519	0.000000	300.000000	200.000000	0.000000	0.579880	2.929920	-60.348552	1583.092241	1634.999943	317.381994				-505.000000	200.000000	0.000000	-1.811100	2.680050	11.011560	163.050749	364.279699	237.664650
758				900.000000	200.000000	0.000000	0.414770	0.551740	-1.086250	-86.959018	-137.653295	159.120983	331.019809	175.806577	0.000000	300.000000	200.000000	0.000000	0.396760	2.441600	-61.492962	1487.725239	1907.499933	354.002994	-576.431693	255.431636	0.000000	-505.000000	200.000000	0.000000	-0.362220	3.394730	20.450039	1133.579129	1460.780924	120.738774
759				900.000000	200.000000	0.000000	0.336300	0.630560	-1.433850	-55.929612	-73.306993	180.962522	325.029370	175.383759	0.000000	300.000000	200.000000	0.000000	0.549360	2.929920	-59.661906	1468.651838	1493.299948	311.278494				-505.000000	200.000000	0.000000	0.000000	1.608030	7.078860	213.684205	-536.997867	60.270119
760				900.000000	200.000000	0.000000	0.448400	0.619300	-1.651100	-60.638900	-153.710778	200.113195	324.675640	175.594620	0.000000	300.000000	200.000000	0.000000	0.030520	3.174080	-60.958904	1487.725239	1504.199947	286.864495				-505.000000	200.000000	0.000000	-0.543330	2.501380	8.651940	267.866660	952.656257	-820.000105
761				900.000000	200.000000	0.000000	0.425980	0.608040	-1.520750	-93.131786	-102.249048	161.571389	325.813107	177.729099	0.000000	300.000000	200.000000	0.000000	0.244160	2.807840	-60.806316	1354.211435	1569.599945	335.692494				-505.000000	200.000000	0.000000	-1.992210	2.501380	13.371180	268.244199	1168.419429	354.997778
762				900.000000	200.000000	0.000000	0.392350	0.461660	-1.346950	-90.938597	-151.685498	187.976357	327.152281	179.273067	0.000000	300.000000	200.000000	0.000000	0.793520	2.563680	-59.814494	1239.771032	1624.099943	323.485494				-505.000000	200.000000	0.000000	0.000000	4.824090	11.798100	640.297538	519.083633	180.810358
763				900.000000	200.000000	0.000000	0.280250	0.709380	-0.912450	-60.184694	-76.549726	169.045591	325.083761	174.236775	0.000000	300.000000	200.000000	0.000000	0.000000	2.899400	-59.967082	1544.945440	1504.199947	305.174994				-505.000000	200.000000	0.000000	-0.724440	2.858720	13.371180	868.946852	2019.696722	531.467769
764				900.000000	200.000000	0.000000	0.403560	0.506700	-2.042150	-73.721956	-95.774921	173.548670	326.056640	177.202351	0.000000	300.000000	200.000000	0.000000	0.091560	2.655240	-61.492962	1401.894937	1602.299944	317.381994				-505.000000	200.000000	0.000000	-1.811100	1.608030	-0.786540	1139.582989	-287.373941	530.367796
765				900.000000	200.000000	0.000000	0.414770	0.664340	-1.564200	-102.919957	-46.021343	200.189923	326.879875	177.770734	0.000000	300.000000	200.000000	0.000000	0.366240	2.380560	-59.204142	1316.064634	1591.399944	317.381994				-505.000000	200.000000	0.000000	1.267770	2.680050	9.438480	510.372909	709.750168	1059.835722
766				900.000000	200.000000	0.000000	0.482030	0.619300	-1.477300	-116.746266	-59.003866	137.427192	329.440639	176.612005	0.000000	300.000000	200.000000	0.000000	0.274680	2.472120	-60.348552	1411.431637	1776.699938	299.071495				-505.000000	200.000000	0.000000	-0.543330	3.037390	2.359620	415.613241	-632.212420	237.902344
767				900.000000	200.000000	0.000000	0.425980	0.664340	-1.042800	-126.502968	-62.165782	156.804427	327.221724	175.064068	0.000000	300.000000	200.000000	0.000000	0.152600	2.868880	-59.661906	1487.725239	1624.099943	384.520493				-505.000000	200.000000	0.000000	1.811100	2.680050	8.651940	973.573993	1075.329720	-937.507099
768				900.000000	200.000000	0.000000	0.347510	0.698120	-1.824900	-81.696331	-32.877185	161.736458	323.607382	175.214327	0.000000	300.000000	200.000000	0.000000	-0.091560	2.868880	-62.332196	1544.945440	1471.499949	335.692494				-505.000000	200.000000	0.000000	-0.905550	3.394730	14.944259	-256.653356	438.322747	-349.170549
769				900.000000	200.000000	0.000000	0.448400	0.574260	-2.172500	-71.074878	-107.632146	185.613347	326.765664	174.720975	0.000000	300.000000	200.000000	0.000000	0.793520	3.418240	-61.492962	1554.482141	1645.899942	299.071495				-505.000000	200.000000	0.000000	-0.362220	2.680050	12.584640	2479.496634	407.685130	178.804641
770				900.000000	200.000000	0.000000	0.347510	0.720640	-1.520750	-76.433327	-68.621834	149.709101	329.264388	178.053549	0.000000	300.000000	200.000000	0.000000	0.183120	2.227960	-59.967082	1316.064634	1754.899939	286.864495				-505.000000	200.000000	0.000000	-2.354430	1.072020	6.292320	991.899331	401.635154	-175.026595
771				900.000000	200.000000	0.000000	0.515660	0.540480	-0.955900	-159.657206	-141.929171	144.548029	326.423361	177.997563	0.000000	300.000000	200.000000	0.000000	0.518840	2.594200	-59.814494	1316.064634	1580.499945	372.313493				-505.000000	200.000000	0.000000	0.181110	2.680050	15.730799	47.612287	106.682513	178.761175
772				900.000000	200.000000	0.000000	0.425980	0.585520	-1.607650	-61.984946	-92.036291	161.550445	320.612850	174.969035	0.000000	300.000000	200.000000	0.000000	0.305200	2.563680	-61.340374	1535.408740	1264.399956	323.485494				-505.000000	200.000000	0.000000	-0.362220	3.752070	8.651940	343.545912	1604.547328	-231.386703
773				900.000000	200.000000	0.000000	0.257830	0.675600	-1.955250	-86.779277	-115.184426	140.121482	322.407211	176.317563	0.000000	300.000000	200.000000	0.000000	0.030520	2.746800	-60.806316	1440.041738	1362.499952	274.657495				-505.000000	200.000000	0.000000	0.362220	0.357340	8.651940	-440.949209	1825.851481	529.007026
774				900.000000	200.000000	0.000000	0.302670	0.484180	-1.433850	-134.327085	-71.922110	183.270889	325.064628	174.154269	0.000000	300.000000	200.000000	0.000000	0.427280	2.716280	-60.882610	1573.555541	1525.999947	262.450495				-505.000000	200.000000	0.000000	-1.267770	3.573400	7.078860	-941.367277	1528.265001	120.980776
775				900.000000	200.000000	0.000000	0.246620	0.484180	-1.694550	-102.432928	-99.767339	164.051676	327.446724	178.053549	0.000000	300.000000	200.000000	0.000000	0.518840	2.533160	-59.967082	1316.064634	1645.899942	354.002994				-505.000000	200.000000	0.000000	0.724440	2.501380	8.651940	1194.394675	-714.896589	-56.428244
776				900.000000	200.000000	0.000000	0.425980	0.743160	-1.477300	-67.419879	-46.563787	149.648750	323.295735	176.592478	0.000000	300.000000	200.000000	0.000000	0.335720	2.136400	-59.890788	1401.894937	1395.199951	323.485494				-505.000000	200.000000	0.000000	-0.905550	3.573400	13.371180	-130.151878	307.245593	-583.977386
777				900.000000	200.000000	0.000000	0.425980	0.551740	-1.477300	-99.425736	-137.751246	178.386650	325.010963	175.755793	0.000000	300.000000	200.000000	0.000000	-0.213640	3.174080	-60.577434	1468.651838	1515.099947	360.106493				-505.000000	200.000000	0.000000	-0.362220	4.109410	6.292320	364.979785	811.366563	650.113893
778				900.000000	200.000000	0.000000	0.336300	0.596780	-1.781450	-89.845028	-67.917755	152.015185	322.414299	176.562621	0.000000	300.000000	200.000000	0.000000	0.579880	3.021480	-59.814494	1401.894937	1340.699953	341.795994				-505.000000	200.000000	0.000000	-0.543330	4.288080	11.011560	376.168646	1745.837022	-230.863540
779				900.000000	200.000000	0.000000	0.381140	0.641820	-1.433850	-103.712288	-59.955594	137.552657	325.232972	176.523754	0.000000	300.000000	200.000000	0.000000	0.640920	2.258480	-61.340374	1440.041738	1547.799946	341.795994				-505.000000	200.000000	0.000000	-0.724440	2.322710	8.651940	372.871340	-759.794873	-56.481892
780				900.000000	200.000000	0.000000	0.425980	0.641820	-1.607650	-107.912875	-51.508532	132.686883	321.608842	173.906385	0.000000	300.000000	200.000000	0.000000	-0.061040	2.960440	-61.035198	1592.628942	1318.899954	402.830993				-505.000000	200.000000	0.000000	0.181110	3.216060	2.359620	1352.952578	-543.478274	-55.706546
781				900.000000	200.000000	0.000000	0.414770	0.686860	-1.868350	-78.184501	-131.859972	159.246645	324.601060	171.938921	0.000000	300.000000	200.000000	0.000000	-0.274680	2.716280	-59.814494	1678.459244	1471.499949	311.278494				-505.000000	200.000000	0.000000	-1.992210	2.858720	9.438480	173.736225	907.011547	-232.104093
782				900.000000	200.000000	0.000000	0.336300	0.596780	-1.868350	-41.688694	-118.496638	173.702126	327.755251	174.315202	0.000000	300.000000	200.000000	0.000000	0.244160	2.868880	-61.264080	1573.555541	1700.399940	317.381994				-505.000000	200.000000	0.000000	-0.724440	1.786700	11.011560	-122.637863	1491.655972	-233.222861
783				900.000000	200.000000	0.000000	0.594130	0.540480	-1.694550	-120.217145	-119.143771	146.876394	327.715392	173.560838	0.000000	300.000000	200.000000	0.000000	0.824040	2.472120	-60.958904	1611.702342	1689.499941	280.760995				-505.000000	200.000000	0.000000	0.000000	3.752070	4.719240	574.863299	-402.188581	121.048912
784				900.000000	200.000000	0.000000	0.336300	0.630560	-1.781450	-88.453967	-113.511485	166.504561	325.467056	175.189762	0.000000	300.000000	200.000000	0.000000	0.610400	3.235120	-60.348552	1497.261939	1536.899946	305.174994				-505.000000	200.000000	0.000000	-0.905550	2.322710	5.505780	1183.331661	-745.850202	-56.467403
785				900.000000	200.000000	0.000000	0.325090	0.517960	-1.173150	-36.173214	-73.087816	144.724516	325.080924	173.667237	0.000000	300.000000	200.000000	0.000000	-0.152600	2.960440	-58.670084	1544.945440	1471.499949	311.278494				-505.000000	200.000000	0.000000	1.086660	1.786700	18.090419	457.008456	447.358428	295.329139
786				900.000000	200.000000	0.000000	0.302670	0.563000	-1.781450	-75.153967	-167.852271	171.295891	325.860985	172.152043	0.000000	300.000000	200.000000	0.000000	0.244160	2.777320	-60.272258	1678.459244	1558.699945	299.071495				-505.000000	200.000000	0.000000	0.181110	0.714680	15.730799	855.215764	-25.887494	0.663743
787				900.000000	200.000000	0.000000	0.358720	0.484180	-1.607650	-82.240248	-48.738765	159.116220	326.810775	175.096530	0.000000	300.000000	200.000000	0.000000	0.518840	2.777320	-59.356730	1478.188539	1591.399944	311.278494				-505.000000	200.000000	0.000000	-1.448880	3.037390	18.876959	1227.646642	-593.092547	590.439380
788				900.000000	200.000000	0.000000	0.526870	0.698120	-1.477300	-101.438868	-116.576047	178.418262	329.339042	175.287118	0.000000	300.000000	200.000000	0.000000	0.091560	2.838360	-59.814494	1478.188539	1754.899939	402.830993				-505.000000	200.000000	0.000000	-1.086660	1.608030	18.090419	1372.725149	1109.146043	412.821644
789				900.000000	200.000000	0.000000	0.459610	0.574260	-1.738000	-118.871099	-118.629799	168.734113	328.758022	176.129156	0.000000	300.000000	200.000000	0.000000	1.129240	2.929920	-59.127848	1411.431637	1700.399940	396.727493				-505.000000	200.000000	0.000000	-0.362220	2.144040	8.651940	1056.956030	1206.837306	413.272362
790				900.000000	200.000000	0.000000	0.325090	0.596780	-0.999350	-44.808940	-93.513330	168.894419	328.684713	175.388729	0.000000	300.000000	200.000000	0.000000	-0.122080	3.235120	-58.898966	1449.578438	1689.499941	384.520493				-505.000000	200.000000	0.000000	3.078870	2.501380	6.292320	151.861889	-324.843832	60.871599
791				900.000000	200.000000	0.000000	0.381140	0.675600	-1.477300	-50.099349	-90.311006	161.680674	326.530138	177.572262	0.000000	300.000000	200.000000	0.000000	0.122080	2.746800	-60.806316	1363.748136	1613.199944	402.830993				-505.000000	200.000000	0.000000	-1.086660	2.144040	8.651940	1056.956030	587.823131	354.586219
792				900.000000	200.000000	0.000000	0.313880	0.596780	-1.781450	-122.009270	-61.928530	168.906033	331.449014	173.899506	0.000000	300.000000	200.000000	0.000000	-0.061040	3.113040	-60.653728	1583.092241	1907.499933	244.139996				-505.000000	200.000000	0.000000	0.905550	2.322710	14.944259	-668.969291	859.013122	883.293288
793				900.000000	200.000000	0.000000	0.403560	0.675600	-1.260050	-73.997459	-126.898093	183.344388	326.350880	174.749190	0.000000	300.000000	200.000000	0.000000	-0.061040	2.655240	-60.806316	1535.408740	1602.299944	329.588994				-505.000000	200.000000	0.000000	0.905550	2.322710	10.225020	952.077196	730.921673	648.316893
794				900.000000	200.000000	0.000000	0.482030	0.686860	-1.346950	-97.746982	-64.191062	192.912205	323.576801	176.293226	0.000000	300.000000	200.000000	0.000000	-0.213640	3.113040	-61.950726	1468.651838	1460.599949	378.416993				-505.000000	200.000000	0.000000	-1.992210	3.930740	18.876959	934.255244	765.484422	-231.086746
795				900.000000	200.000000	0.000000	0.291460	0.731900	-1.694550	-100.272879	-66.152061	188.332202	330.667120	177.988546	0.000000	300.000000	200.000000	0.000000	-0.274680	2.197440	-59.356730	1306.527934	1820.299936	372.313493				-505.000000	200.000000	0.000000	1.992210	2.144040	1.573080	245.677708	938.518586	178.107613
796				900.000000	200.000000	0.000000	0.482030	0.608040	-1.303500	-100.947775	-84.495350	139.826380	328.573675	176.274008	0.000000	300.000000	200.000000	0.000000	0.335720	2.655240	-59.890788	1420.968337	1711.299940	335.692494				-505.000000	200.000000	0.000000	-1.267770	1.965370	6.292320	3.611922	2059.291457	60.710656
797				900.000000	200.000000	0.000000	0.246620	0.574260	-1.651100	-118.781070	-104.873718	156.906470	327.092613	172.819357	0.000000	300.000000	200.000000	0.000000	0.366240	2.868880	-60.348552	1640.312443	1634.999943	378.416993				-505.000000	200.000000	0.000000	-0.724440	2.144040	15.730799	130.994324	161.477341	-56.651449
798				900.000000	200.000000	0.000000	0.392350	0.551740	-1.173150	-66.946395	-80.923553	178.421491	323.602786	173.247948	0.000000	300.000000	200.000000	0.000000	0.000000	2.868880	-60.958904	1630.775743	1438.799950	347.899494				-505.000000	200.000000	0.000000	0.362220	2.322710	11.798100	373.123033	364.595695	-644.009811
799				900.000000	200.000000	0.000000	0.470820	0.630560	-1.781450	-76.392377	-98.787139	183.232819	325.127604	175.659674	0.000000	300.000000	200.000000	0.000000	0.335720	3.479280	-60.730022	1478.188539	1525.999947	250.243495				-505.000000	200.000000	0.000000	-0.543330	2.144040	18.090419	478.631099	2004.259198	-350.386432
800				900.000000	200.000000	0.000000	0.425980	0.461660	-1.390400	-82.942551	-127.700123	187.941516	328.716365	176.435828	0.000000	300.000000	200.000000	0.000000	0.610400	2.777320	-61.111492	1440.041738	1754.899939	256.346995				-505.000000	200.000000	0.000000	0.000000	3.752070	14.944259	1386.393314	-544.462132	591.001701
801				900.000000	200.000000	0.000000	0.448400	0.574260	-1.781450	-86.751871	-72.534033	159.107086	325.763150	176.513363	0.000000	300.000000	200.000000	0.000000	0.030520	2.838360	-60.501140	1420.968337	1558.699945	341.795994				-505.000000	200.000000	0.000000	-1.267770	1.250690	2.359620	-734.843992	869.893523	118.776524
802				900.000000	200.000000	0.000000	0.425980	0.517960	-1.477300	-100.816797	-82.025577	183.174555	327.819847	174.717468	0.000000	300.000000	200.000000	0.000000	0.244160	3.052000	-60.730022	1535.408740	1689.499941	439.451992				-505.000000	200.000000	0.000000	1.086660	3.930740	7.078860	-688.112630	988.088428	-290.077154
803				900.000000	200.000000	0.000000	0.403560	0.867020	-1.781450	-38.511242	-65.621552	128.100226	326.177174	176.935603	0.000000	300.000000	200.000000	0.000000	0.122080	2.533160	-59.127848	1363.748136	1547.799946	311.278494	-551.572958	249.239603	0.000000	-505.000000	200.000000	0.000000	-0.724440	3.216060	20.450039	1006.951806	952.418826	473.062786
804				900.000000	200.000000	0.000000	0.526870	0.596780	-1.477300	-125.714700	-96.312167	192.781976	326.959758	175.288960	0.000000	300.000000	200.000000	0.000000	-0.122080	2.258480	-59.433024	1468.651838	1602.299944	329.588994	-544.554440	228.700829	0.000000	-505.000000	200.000000	0.000000	-0.543330	3.930740	20.450039	586.933085	808.889853	-113.714459
805				900.000000	200.000000	0.000000	0.538080	0.720640	-1.042800	-87.999762	-46.518181	144.692350	325.325079	174.786194	0.000000	300.000000	200.000000	0.000000	0.763000	2.289000	-62.408490	1573.555541	1580.499945	256.346995				-505.000000	200.000000	0.000000	-0.362220	2.858720	16.517339	753.382543	669.093012	-290.978590
806				900.000000	200.000000	0.000000	0.448400	0.574260	-1.520750	-62.358605	-32.248725	151.878106	323.456002	173.725261	0.000000	300.000000	200.000000	0.000000	0.274680	3.235120	-61.340374	1611.702342	1438.799950	286.864495				-505.000000	200.000000	0.000000	-0.543330	1.786700	18.876959	-6.192629	2931.502823	177.971341
807				900.000000	200.000000	0.000000	0.470820	0.641820	-2.259400	-60.341725	-103.408615	166.375670	326.654548	174.813563	0.000000	300.000000	200.000000	0.000000	0.213640	3.021480	-61.340374	1544.945440	1634.999943	384.520493				-505.000000	200.000000	0.000000	-0.362220	3.037390	10.225020	-162.837536	12.214387	179.143757
808				900.000000	200.000000	0.000000	0.448400	0.698120	-1.477300	-45.151445	-113.344652	166.451256	328.754522	177.531762	0.000000	300.000000	200.000000	0.000000	0.244160	2.411080	-60.272258	1354.211435	1733.099939	280.760995				-505.000000	200.000000	0.000000	0.724440	1.072020	13.371180	-165.694380	-321.665126	-410.249299
809				900.000000	200.000000	0.000000	0.369930	0.585520	-1.086250	-145.875911	-105.410964	161.608513	324.638591	174.255717	0.000000	300.000000	200.000000	0.000000	0.518840	2.685760	-61.492962	1583.092241	1515.099947	384.520493				-505.000000	200.000000	0.000000	1.811100	4.288080	6.292320	-550.736908	1210.139007	-583.516487
810				900.000000	200.000000	0.000000	0.425980	0.653080	-1.781450	-99.588184	-61.478838	183.300217	321.493473	174.399627	0.000000	300.000000	200.000000	0.000000	0.763000	2.472120	-60.348552	1544.945440	1297.099955	360.106493				-505.000000	200.000000	0.000000	0.362220	5.181430	11.798100	-496.239838	-1226.244393	4.888200
811				900.000000	200.000000	0.000000	0.280250	0.596780	-1.173150	-49.009527	-86.439215	166.531213	322.757795	176.612005	0.000000	300.000000	200.000000	0.000000	0.549360	2.807840	-60.348552	1411.431637	1373.399952	543.211490	-455.192863	194.772767	0.000000	-505.000000	200.000000	0.000000	1.811100	1.965370	21.236579	-111.008539	-1057.733220	1.720248
812				900.000000	200.000000	0.000000	0.313880	0.698120	-1.564200	-65.344124	-67.196542	156.951978	326.198358	177.689602	0.000000	300.000000	200.000000	0.000000	0.305200	2.563680	-62.408490	1392.358236	1634.999943	299.071495				-505.000000	200.000000	0.000000	0.362220	1.072020	13.371180	297.569628	363.102842	-233.988025
813				900.000000	200.000000	0.000000	0.347510	0.653080	-1.129700	-50.666609	-53.787601	149.646270	326.430650	176.718871	0.000000	300.000000	200.000000	0.000000	0.763000	2.380560	-61.035198	1420.968337	1613.199944	360.106493				-505.000000	200.000000	0.000000	-0.905550	1.429360	-0.786540	-261.020356	453.251276	118.917104
814				900.000000	200.000000	0.000000	0.414770	0.585520	-1.607650	-49.923356	-56.112874	156.742738	327.334511	173.852176	0.000000	300.000000	200.000000	0.000000	0.183120	3.082520	-59.814494	1564.018841	1634.999943	347.899494				-505.000000	200.000000	0.000000	1.086660	3.216060	11.798100	658.811645	-1667.790277	-114.523089
815				900.000000	200.000000	0.000000	0.470820	0.563000	-1.868350	-47.100284	-98.706322	187.989308	326.537892	175.668065	0.000000	300.000000	200.000000	0.000000	0.061040	2.960440	-59.967082	1459.115138	1591.399944	311.278494				-505.000000	200.000000	0.000000	-1.086660	4.466750	8.651940	618.423202	720.393139	-54.418220
816				900.000000	200.000000	0.000000	0.168150	0.765680	-2.259400	-63.282231	-90.944664	169.214086	327.126907	176.740627	0.000000	300.000000	200.000000	0.000000	0.366240	2.899400	-60.272258	1401.894937	1634.999943	244.139996				-505.000000	200.000000	0.000000	-2.173320	3.930740	0.000000	701.113084	926.927630	356.368730
817				900.000000	200.000000	0.000000	0.437190	0.664340	-1.824900	-67.005270	-72.031997	192.937715	329.457397	174.065856	0.000000	300.000000	200.000000	0.000000	-0.152600	2.350040	-59.204142	1535.408740	1743.999939	378.416993				-505.000000	200.000000	0.000000	1.629990	4.109410	9.438480	1175.943491	24.982201	121.257628
818				900.000000	200.000000	0.000000	0.425980	0.461660	-1.390400	-86.963081	-61.842514	171.073896	323.965018	173.548524	0.000000	300.000000	200.000000	0.000000	-0.061040	2.655240	-59.127848	1564.018841	1416.999950	341.795994				-505.000000	200.000000	0.000000	0.000000	2.144040	1.573080	-449.218303	-266.632868	354.499286
819				900.000000	200.000000	0.000000	0.414770	0.619300	-1.824900	-52.777896	-60.976801	180.870755	322.866031	172.859942	0.000000	300.000000	200.000000	0.000000	-0.427280	3.631880	-61.492962	1668.922544	1406.099951	274.657495				-505.000000	200.000000	0.000000	1.448880	2.858720	7.865400	1100.138393	170.004027	472.549804
820				900.000000	200.000000	0.000000	0.291460	0.517960	-1.477300	-60.611494	-61.288133	166.446297	326.403523	178.322897	0.000000	300.000000	200.000000	0.000000	0.061040	3.052000	-60.272258	1306.527934	1591.399944	329.588994				-505.000000	200.000000	0.000000	-0.543330	1.072020	7.865400	412.945167	1881.392735	294.781307
821				900.000000	200.000000	0.000000	0.403560	0.709380	-1.477300	-109.016242	-65.904412	188.195123	330.861022	175.698982	0.000000	300.000000	200.000000	0.000000	0.396760	2.411080	-60.043376	1459.115138	1852.999935	347.899494				-505.000000	200.000000	0.000000	-0.362220	3.216060	15.730799	1238.206271	1200.119468	61.825117
822				900.000000	200.000000	0.000000	0.414770	0.630560	-1.173150	-115.967480	-61.582929	144.736325	327.089329	173.214425	0.000000	300.000000	200.000000	0.000000	0.122080	1.861720	-58.746378	1573.555541	1591.399944	323.485494				-505.000000	200.000000	0.000000	-2.173320	3.037390	10.225020	532.058475	1845.214137	179.288645
823				900.000000	200.000000	0.000000	0.302670	0.472920	-1.564200	-78.638391	-112.328644	137.476875	325.244348	172.471333	0.000000	300.000000	200.000000	0.000000	-0.488320	2.868880	-59.585612	1640.312443	1504.199947	292.967995				-505.000000	200.000000	0.000000	0.724440	4.645420	10.225020	860.992374	1404.730675	-230.625846
824				900.000000	200.000000	0.000000	0.269040	0.709380	-1.433850	-20.519563	-80.669166	169.057205	327.549403	177.750424	0.000000	300.000000	200.000000	0.000000	-0.457800	2.960440	-61.721844	1373.284836	1700.399940	384.520493				-505.000000	200.000000	0.000000	-0.543330	2.501380	9.438480	-79.518422	2145.039896	119.905473
825				900.000000	200.000000	0.000000	0.235410	0.608040	-1.651100	-105.328419	-74.016270	156.949499	327.616310	177.770734	0.000000	300.000000	200.000000	0.000000	0.335720	3.082520	-59.204142	1316.064634	1634.999943	323.485494				-505.000000	200.000000	0.000000	1.629990	2.144040	8.651940	1288.588034	423.438649	119.392492
826				900.000000	200.000000	0.000000	0.381140	0.653080	-1.781450	-59.382882	-39.368447	176.117691	326.675925	175.094114	0.000000	300.000000	200.000000	0.000000	0.122080	2.960440	-60.882610	1516.335340	1624.099943	408.934493				-505.000000	200.000000	0.000000	-0.181110	4.288080	7.078860	1418.198047	932.231179	-54.660222
827				900.000000	200.000000	0.000000	0.549290	0.675600	-1.477300	-46.078819	-16.179904	166.325791	327.126907	175.949492	0.000000	300.000000	200.000000	0.000000	-0.122080	2.594200	-60.272258	1449.578438	1634.999943	280.760995				-505.000000	200.000000	0.000000	-0.543330	3.216060	5.505780	2511.364290	160.221919	355.560099
828				900.000000	200.000000	0.000000	0.493240	0.810720	-1.129700	-96.441886	-69.920702	152.051559	323.781817	175.310687	0.000000	300.000000	200.000000	0.000000	0.244160	2.289000	-61.416668	1516.335340	1460.599949	341.795994				-505.000000	200.000000	0.000000	0.905550	2.144040	11.798100	1288.839727	331.718798	60.706349
829				900.000000	200.000000	0.000000	0.381140	0.619300	-1.564200	-136.938946	-14.240639	151.989674	327.004495	175.574839	0.000000	300.000000	200.000000	0.000000	0.366240	2.594200	-59.738200	1459.115138	1613.199944	341.795994				-505.000000	200.000000	0.000000	-0.724440	3.037390	14.944259	648.252016	559.933789	414.149129
830				900.000000	200.000000	0.000000	0.414770	0.495440	-1.173150	-105.449601	-76.780839	159.068624	329.082621	177.417420	0.000000	300.000000	200.000000	0.000000	0.183120	2.319520	-59.967082	1354.211435	1743.999939	311.278494				-505.000000	200.000000	0.000000	-1.629990	4.288080	2.359620	-203.603519	361.531425	-172.032509
831				900.000000	200.000000	0.000000	0.425980	0.630560	-1.303500	-83.938281	-82.187211	164.001992	325.212067	177.784846	0.000000	300.000000	200.000000	0.000000	0.030520	2.502640	-60.958904	1354.211435	1536.899946	305.174994				-505.000000	200.000000	0.000000	0.000000	3.573400	16.517339	333.363822	1177.455111	238.367551
832				900.000000	200.000000	0.000000	0.291460	0.630560	-1.564200	-96.269957	-106.801046	181.008976	326.397653	175.967665	0.000000	300.000000	200.000000	0.000000	-0.030520	2.838360	-61.111492	1468.651838	1613.199944	396.727493				-505.000000	200.000000	0.000000	1.267770	1.072020	11.011560	-50.067147	840.827323	-527.780963
833				900.000000	200.000000	0.000000	0.347510	0.675600	-1.173150	-73.907431	-79.077042	178.583135	327.686294	177.950425	0.000000	300.000000	200.000000	0.000000	0.183120	3.174080	-61.416668	1354.211435	1700.399940	378.416993				-505.000000	200.000000	0.000000	0.000000	0.357340	3.932700	1064.281276	-401.442154	470.291905
834				900.000000	200.000000	0.000000	0.201780	0.608040	-1.433850	-48.815925	-6.975820	154.574680	325.190898	177.802382	0.000000	300.000000	200.000000	0.000000	0.915600	2.258480	-60.577434	1344.674735	1525.999947	292.967995				-505.000000	200.000000	0.000000	0.362220	5.002760	5.505780	-275.922541	1431.127165	-54.025457
835				900.000000	200.000000	0.000000	0.302670	0.664340	-1.129700	-78.346634	-41.809149	123.196935	326.618063	173.067313	0.000000	300.000000	200.000000	0.000000	0.030520	2.472120	-60.195964	1621.239042	1602.299944	408.934493				-505.000000	200.000000	0.000000	1.448880	2.322710	8.651940	488.687342	-891.302458	-232.888053
836				900.000000	200.000000	0.000000	0.493240	0.608040	-2.129050	-37.474562	-58.859367	178.369328	322.455797	176.485270	0.000000	300.000000	200.000000	0.000000	0.000000	2.716280	-61.645550	1449.578438	1384.299952	244.139996	-595.108757	178.411940	0.000000	-505.000000	200.000000	0.000000	0.905550	1.965370	21.236579	-458.456545	1913.601769	60.536791
837				900.000000	200.000000	0.000000	0.493240	0.664340	-1.260050	-114.666448	-74.865446	166.373387	324.166790	178.078472	0.000000	300.000000	200.000000	0.000000	0.152600	2.716280	-61.340374	1344.674735	1482.399948	323.485494				-505.000000	200.000000	0.000000	-1.811100	1.965370	14.157719	814.953167	-36.416028	-644.175061
838				900.000000	200.000000	0.000000	0.336300	0.596780	-1.607650	-89.664971	-93.409239	156.834505	334.673266	177.287284	0.000000	300.000000	200.000000	0.000000	0.763000	2.655240	-60.043376	1363.748136	2081.899927	390.623993				-505.000000	200.000000	0.000000	2.173320	1.429360	8.651940	1361.158749	920.841782	294.903090
839				900.000000	200.000000	0.000000	0.504450	0.641820	-1.738000	-75.883676	-79.948551	161.521509	328.066665	172.275175	0.000000	300.000000	200.000000	0.000000	0.305200	2.563680	-60.195964	1668.922544	1689.499941	262.450495				-505.000000	200.000000	0.000000	-0.543330	3.573400	8.651940	1954.158616	554.946235	179.666919
840				900.000000	200.000000	0.000000	0.392350	0.563000	-1.781450	-47.010256	-85.423804	154.335362	327.334511	171.779483	0.000000	300.000000	200.000000	0.000000	0.213640	2.624720	-59.814494	1687.995944	1634.999943	366.209993				-505.000000	200.000000	0.000000	2.535540	2.680050	7.078860	-416.343876	-1088.133406	472.293314
841				900.000000	200.000000	0.000000	0.313880	0.641820	-1.216600	-75.343505	-143.509359	185.815541	324.532954	172.064539	0.000000	300.000000	200.000000	0.000000	0.457800	2.685760	-60.424846	1687.995944	1482.399948	299.071495				-505.000000	200.000000	0.000000	-1.629990	5.360100	11.011560	1715.012597	618.460748	5.217134
842				900.000000	200.000000	0.000000	0.425980	0.529220	-1.086250	-39.640029	-41.861494	134.991825	327.083191	174.872904	0.000000	300.000000	200.000000	0.000000	0.549360	2.838360	-59.967082	1506.798639	1624.099943	390.623993				-505.000000	200.000000	0.000000	0.000000	2.680050	10.225020	-763.540189	-407.413566	296.263861
843				900.000000	200.000000	0.000000	0.291460	0.608040	-1.520750	-81.070195	-132.171304	166.530072	324.047153	177.104079	0.000000	300.000000	200.000000	0.000000	0.213640	2.685760	-61.645550	1411.431637	1482.399948	360.106493				-505.000000	200.000000	0.000000	0.181110	1.786700	11.011560	224.810143	-419.118958	177.913386
844				900.000000	200.000000	0.000000	0.459610	0.585520	-0.955900	-13.063371	-149.752972	173.563905	325.264395	175.716191	0.000000	300.000000	200.000000	0.000000	-0.366240	3.143560	-61.264080	1487.725239	1547.799946	299.071495				-505.000000	200.000000	0.000000	-0.543330	2.144040	9.438480	-101.141066	289.059794	60.822259
845				900.000000	200.000000	0.000000	0.280250	0.675600	-1.433850	-62.115925	-101.394674	169.014176	326.695766	175.032346	0.000000	300.000000	200.000000	0.000000	0.183120	2.777320	-59.204142	1478.188539	1580.499945	341.795994				-505.000000	200.000000	0.000000	3.078870	1.965370	14.157719	235.873157	-199.738089	1.618827
846				900.000000	200.000000	0.000000	0.302670	0.472920	-1.173150	-90.294854	-36.702771	163.983136	328.464892	176.205707	0.000000	300.000000	200.000000	0.000000	0.366240	2.533160	-60.119670	1430.505037	1711.299940	158.690997				-505.000000	200.000000	0.000000	1.992210	2.680050	15.730799	742.508298	-533.187171	237.360385
847				900.000000	200.000000	0.000000	0.369930	0.698120	-1.129700	-97.058224	-95.238616	202.677453	330.029659	174.522425	0.000000	300.000000	200.000000	0.000000	0.305200	2.258480	-59.890788	1525.872040	1798.499937	384.520493				-505.000000	200.000000	0.000000	0.181110	2.501380	14.944259	1194.898061	770.278976	531.056209
848				900.000000	200.000000	0.000000	0.414770	0.675600	-1.086250	-49.694221	-157.917175	168.874813	323.631007	174.747606	0.000000	300.000000	200.000000	0.000000	0.244160	2.563680	-60.424846	1525.872040	1427.899950	292.967995				-505.000000	200.000000	0.000000	0.000000	2.858720	14.157719	-289.150244	-1073.995734	61.457024
849				900.000000	200.000000	0.000000	0.504450	0.664340	-1.651100	-30.640441	-59.765488	168.771433	323.477733	174.203955	0.000000	300.000000	200.000000	0.000000	-0.213640	3.082520	-59.890788	1544.945440	1406.099951	311.278494				-505.000000	200.000000	0.000000	0.724440	3.394730	1.573080	205.540958	-443.038737	238.140038
850				900.000000	200.000000	0.000000	0.448400	0.596780	-1.781450	-85.824498	-102.929853	185.634291	330.510254	177.301908	0.000000	300.000000	200.000000	0.000000	0.274680	3.387720	-59.661906	1354.211435	1820.299936	366.209993				-505.000000	200.000000	0.000000	0.724440	2.680050	4.719240	857.443375	1542.525667	2.485412
851				900.000000	200.000000	0.000000	0.448400	0.686860	-1.477300	-126.025736	-98.146742	135.115203	328.168636	177.770734	0.000000	300.000000	200.000000	0.000000	0.213640	2.227960	-59.204142	1316.064634	1667.699942	274.657495				-505.000000	200.000000	0.000000	-1.267770	3.930740	9.438480	1280.948172	-329.954381	238.808089
852				900.000000	200.000000	0.000000	0.459610	0.788200	-1.390400	-21.249271	-53.095458	149.655796	328.034550	175.314593	0.000000	300.000000	200.000000	0.000000	0.579880	2.685760	-60.653728	1497.261939	1700.399940	427.244992				-505.000000	200.000000	0.000000	-0.362220	2.501380	6.292320	499.309894	2004.496629	237.379182
853				900.000000	200.000000	0.000000	0.414770	0.698120	-1.998700	-65.794266	-81.079047	139.979836	324.516919	172.993967	0.000000	300.000000	200.000000	0.000000	-0.061040	3.021480	-61.798138	1668.922544	1515.099947	463.865992				-505.000000	200.000000	0.000000	-2.897760	2.144040	6.292320	709.319255	832.222073	-408.942176
854				900.000000	200.000000	0.000000	0.347510	0.540480	-1.346950	-107.795441	-119.443167	180.867134	324.396443	176.044350	0.000000	300.000000	200.000000	0.000000	0.152600	2.624720	-62.103314	1487.725239	1515.099947	335.692494				-505.000000	200.000000	0.000000	0.362220	3.394730	18.876959	1480.901289	623.017871	473.145411
855				900.000000	200.000000	0.000000	0.437190	0.731900	-1.303500	-55.641918	-92.780779	178.542586	323.423977	176.376843	0.000000	300.000000	200.000000	0.000000	0.366240	2.594200	-60.958904	1440.041738	1427.899950	274.657495				-505.000000	200.000000	0.000000	0.000000	2.322710	16.517339	1184.212586	1044.885103	-115.283945
856				900.000000	200.000000	0.000000	0.269040	0.754420	-1.564200	-99.210462	-50.152121	157.050792	328.099272	176.213406	0.000000	300.000000	200.000000	0.000000	-0.122080	2.441600	-59.738200	1420.968337	1678.599941	256.346995				-505.000000	200.000000	0.000000	-0.724440	2.144040	11.011560	362.248788	1756.795987	-291.627844
857				900.000000	200.000000	0.000000	0.459610	0.540480	-1.433850	-43.556986	-118.912659	185.570318	323.191769	175.991450	0.000000	300.000000	200.000000	0.000000	0.183120	2.685760	-61.569256	1478.188539	1427.899950	341.795994				-505.000000	200.000000	0.000000	0.724440	1.965370	-2.359620	2.919767	1549.243505	471.759970
858				900.000000	200.000000	0.000000	0.482030	0.585520	-1.694550	-50.013384	-68.933764	187.998638	326.890719	177.592946	0.000000	300.000000	200.000000	0.000000	0.122080	2.960440	-59.585612	1335.138035	1602.299944	311.278494				-505.000000	200.000000	0.000000	-1.086660	1.429360	4.719240	318.500116	-203.864780	530.140283
859				900.000000	200.000000	0.000000	0.302670	0.506700	-1.738000	-85.468448	-86.837160	195.340133	327.133917	175.936817	0.000000	300.000000	200.000000	0.000000	0.701960	2.441600	-59.051554	1420.968337	1602.299944	323.485494				-505.000000	200.000000	0.000000	1.267770	3.216060	19.663499	775.256879	1362.896661	355.415211
860				900.000000	200.000000	0.000000	0.414770	0.596780	-1.086250	-60.981089	-66.729716	159.162870	323.691741	177.387052	0.000000	300.000000	200.000000	0.000000	0.213640	2.014320	-60.730022	1373.284836	1438.799950	378.416993				-505.000000	200.000000	0.000000	-1.267770	1.786700	8.651940	340.437375	2189.622185	178.029296
861				900.000000	200.000000	0.000000	0.392350	0.619300	-1.390400	-64.389345	-90.853450	190.532622	321.412263	174.968644	0.000000	300.000000	200.000000	0.000000	-0.030520	3.052000	-60.577434	1516.335340	1297.099955	299.071495				-505.000000	200.000000	0.000000	-0.543330	2.501380	3.932700	35.857117	559.424794	2.417276
862				900.000000	200.000000	0.000000	0.504450	0.686860	-1.911800	-78.229516	-74.720947	163.973056	327.024283	174.306564	0.000000	300.000000	200.000000	0.000000	0.122080	2.533160	-60.501140	1554.482141	1634.999943	299.071495				-505.000000	200.000000	0.000000	-0.543330	4.466750	2.359620	965.367822	30.637617	826.699794
863				900.000000	200.000000	0.000000	0.280250	0.720640	-1.607650	-56.420705	-106.299010	157.007763	323.397799	177.667610	0.000000	300.000000	200.000000	0.000000	0.518840	2.411080	-61.492962	1373.284836	1438.799950	292.967995				-505.000000	200.000000	0.000000	-0.181110	3.037390	10.225020	68.794468	1326.955495	179.129268
864				900.000000	200.000000	0.000000	0.437190	0.619300	-1.694550	-52.642854	-82.285162	159.160587	329.076228	175.816708	0.000000	300.000000	200.000000	0.000000	0.549360	2.319520	-60.730022	1468.651838	1765.799938	292.967995				-505.000000	200.000000	0.000000	2.535540	4.109410	6.292320	249.163783	1033.733138	-231.279408
865				900.000000	200.000000	0.000000	0.269040	0.653080	-1.173150	-66.793744	-111.307437	156.956546	324.862341	174.464193	0.000000	300.000000	200.000000	0.000000	0.366240	2.258480	-60.501140	1544.945440	1504.199947	396.727493				-505.000000	200.000000	0.000000	0.000000	3.573400	3.932700	1027.253062	-1196.862198	-466.561633
866				900.000000	200.000000	0.000000	0.425980	0.619300	-1.998700	-48.937423	-76.474705	156.762540	322.697070	173.984125	0.000000	300.000000	200.000000	0.000000	0.824040	2.655240	-61.950726	1611.702342	1406.099951	329.588994				-505.000000	200.000000	0.000000	-1.267770	3.573400	7.865400	-941.304354	-195.891521	-55.251520
867				900.000000	200.000000	0.000000	0.291460	0.596780	-1.477300	-105.612049	-81.552013	193.025861	326.109794	175.064479	0.000000	300.000000	200.000000	0.000000	0.396760	2.868880	-59.280436	1478.188539	1547.799946	256.346995				-505.000000	200.000000	0.000000	0.362220	3.573400	14.157719	-245.904957	892.636445	-407.846512
868				900.000000	200.000000	0.000000	0.448400	0.619300	-1.477300	-48.397253	-88.014803	139.871692	326.397653	177.372152	0.000000	300.000000	200.000000	0.000000	0.488320	2.868880	-61.111492	1382.821536	1613.199944	280.760995				-505.000000	200.000000	0.000000	-0.362220	2.858720	7.078860	173.547455	15.200093	472.694692
869				900.000000	200.000000	0.000000	0.347510	0.653080	-1.260050	-107.089075	-104.326075	197.839472	324.199788	174.121841	0.000000	300.000000	200.000000	0.000000	0.183120	2.929920	-60.806316	1573.555541	1471.499949	268.553995				-505.000000	200.000000	0.000000	-0.543330	2.501380	18.090419	1542.597759	-382.000934	824.834657
870				900.000000	200.000000	0.000000	0.347510	0.720640	-2.042150	-36.768196	-17.477232	173.805702	327.460415	173.214425	0.000000	300.000000	200.000000	0.000000	0.549360	3.082520	-58.746378	1573.555541	1613.199944	280.760995				-505.000000	200.000000	0.000000	1.629990	1.786700	13.371180	-469.897099	684.100105	706.494363
871				900.000000	200.000000	0.000000	0.403560	0.540480	-1.911800	-100.339565	-55.368387	185.628386	326.375700	172.115529	0.000000	300.000000	200.000000	0.000000	0.183120	2.716280	-59.509318	1659.385843	1569.599945	354.002994				-505.000000	200.000000	0.000000	0.905550	4.645420	12.584640	629.549140	198.402364	-113.152138
872				900.000000	200.000000	0.000000	0.313880	0.551740	-1.824900	-39.477896	-87.217971	149.586865	328.610355	176.091266	0.000000	300.000000	200.000000	0.000000	1.007160	2.563680	-59.433024	1420.968337	1700.399940	323.485494				-505.000000	200.000000	0.000000	0.000000	1.786700	-1.573080	1034.515385	796.912897	412.904269
873				900.000000	200.000000	0.000000	0.437190	0.472920	-1.824900	-74.887946	-112.559756	173.482414	324.532954	174.589778	0.000000	300.000000	200.000000	0.000000	0.732480	2.685760	-60.424846	1535.408740	1482.399948	378.416993				-505.000000	200.000000	0.000000	-0.543330	1.786700	5.505780	687.633688	1353.351985	706.668229
874				900.000000	200.000000	0.000000	0.403560	0.675600	-1.346950	-90.169608	-142.015186	149.609146	324.908559	176.027522	0.000000	300.000000	200.000000	0.000000	-0.366240	3.387720	-61.264080	1468.651838	1525.999947	396.727493				-505.000000	200.000000	0.000000	0.000000	0.714680	3.932700	-882.968113	393.977890	470.631021
875				900.000000	200.000000	0.000000	0.381140	0.641820	-1.260050	-67.347459	-95.579018	188.155519	327.342364	176.394292	0.000000	300.000000	200.000000	0.000000	0.213640	3.143560	-60.195964	1420.968337	1645.899942	408.934493				-505.000000	200.000000	0.000000	-0.905550	0.178670	8.651940	-799.208536	842.004181	293.962495
876				900.000000	200.000000	0.000000	0.313880	0.585520	-1.086250	-37.321595	-72.707005	173.714881	330.444353	177.374957	0.000000	300.000000	200.000000	0.000000	0.488320	2.899400	-59.433024	1344.674735	1809.399937	317.381994				-505.000000	200.000000	0.000000	1.267770	2.680050	6.292320	-68.958794	845.305881	61.186045
877				900.000000	200.000000	0.000000	0.336300	0.596780	-1.781450	-49.639726	-83.115665	173.702126	330.115292	174.435515	0.000000	300.000000	200.000000	0.000000	0.396760	2.838360	-60.806316	1554.482141	1831.199936	323.485494				-505.000000	200.000000	0.000000	-1.448880	3.930740	4.719240	-225.037392	480.903187	-348.618409
878				900.000000	200.000000	0.000000	0.493240	0.720640	-1.694550	-80.633914	-114.989121	188.112686	323.990429	172.587861	0.000000	300.000000	200.000000	0.000000	0.335720	2.350040	-60.882610	1668.922544	1460.599949	317.381994				-505.000000	200.000000	0.000000	0.181110	3.037390	7.865400	-626.290313	1704.986865	-232.108400
879				900.000000	200.000000	0.000000	0.482030	0.731900	-1.042800	-35.269182	-59.407951	176.086471	322.247144	174.300620	0.000000	300.000000	200.000000	0.000000	0.610400	2.899400	-62.713666	1611.702342	1395.199951	329.588994				-505.000000	200.000000	0.000000	0.000000	3.216060	15.730799	195.862253	1841.051574	-173.180255
880				900.000000	200.000000	0.000000	0.425980	0.563000	-1.086250	-70.413210	-133.048953	183.216442	329.190113	176.998850	0.000000	300.000000	200.000000	0.000000	0.091560	2.746800	-60.119670	1382.821536	1754.899939	286.864495				-505.000000	200.000000	0.000000	-0.181110	2.858720	14.944259	1100.704702	1322.476936	531.424302
881				900.000000	200.000000	0.000000	0.369930	0.574260	-1.824900	-86.796885	-48.998350	173.646342	330.243566	177.597519	0.000000	300.000000	200.000000	0.000000	0.183120	2.502640	-58.746378	1316.064634	1776.699938	317.381994				-505.000000	200.000000	0.000000	1.811100	2.144040	11.011560	362.248788	410.240404	354.354398
882				900.000000	200.000000	0.000000	0.325090	0.608040	-1.781450	-37.114448	-72.522097	193.001492	324.688817	177.446114	0.000000	300.000000	200.000000	0.000000	-0.244160	2.472120	-60.043376	1354.211435	1482.399948	360.106493				-505.000000	200.000000	0.000000	-0.362220	2.322710	9.438480	-90.329744	675.810850	60.977328
883				900.000000	200.000000	0.000000	0.325090	0.754420	-1.303500	-18.529773	-123.626290	205.185926	327.143158	175.609883	0.000000	300.000000	200.000000	0.000000	0.030520	2.655240	-59.433024	1449.578438	1613.199944	445.555492				-505.000000	200.000000	0.000000	-0.905550	2.680050	7.078860	1089.264149	445.787011	766.289094
884				900.000000	200.000000	0.000000	0.448400	0.698120	-1.520750	-65.299110	-82.908424	159.222276	323.871678	175.791265	0.000000	300.000000	200.000000	0.000000	0.335720	2.655240	-60.272258	1459.115138	1438.799950	305.174994				-505.000000	200.000000	0.000000	-1.086660	3.394730	10.225020	1480.209134	1912.030352	238.284926
885				900.000000	200.000000	0.000000	0.392350	0.608040	-1.738000	-69.233676	25.987126	188.112490	328.465578	174.937078	0.000000	300.000000	200.000000	0.000000	0.122080	2.289000	-60.501140	1516.335340	1722.199940	244.139996				-505.000000	200.000000	0.000000	1.267770	3.037390	3.146160	-279.219847	450.581565	472.733851
886				900.000000	200.000000	0.000000	0.448400	0.461660	-1.216600	-114.926736	-22.399644	168.641008	322.729060	173.011504	0.000000	300.000000	200.000000	0.000000	-0.396760	2.807840	-60.424846	1630.775743	1373.399952	238.036496				-505.000000	200.000000	0.000000	-0.181110	2.501380	10.225020	1310.336523	1592.095510	2.388298
887				900.000000	200.000000	0.000000	0.515660	0.619300	-2.259400	-69.310159	-74.859307	200.043514	323.781595	176.376843	0.000000	300.000000	200.000000	0.000000	-0.640920	3.021480	-60.958904	1440.041738	1449.699949	311.278494				-505.000000	200.000000	0.000000	-1.267770	2.858720	16.517339	-173.145472	1121.597862	120.302544
888				900.000000	200.000000	0.000000	0.392350	0.619300	-1.911800	-68.950046	-44.774819	180.893982	326.106112	176.063954	0.000000	300.000000	200.000000	0.000000	0.366240	3.021480	-60.958904	1459.115138	1591.399944	274.657495				-505.000000	200.000000	0.000000	0.181110	4.824090	7.865400	987.430928	246.716785	-465.389217
889				900.000000	200.000000	0.000000	0.437190	0.641820	-1.129700	-71.232947	-98.008383	204.965072	330.779862	177.428511	0.000000	300.000000	200.000000	0.000000	0.946120	2.655240	-61.264080	1382.821536	1885.699934	323.485494				-505.000000	200.000000	0.000000	-0.905550	2.858720	6.292320	-173.963474	711.673453	61.529468
890				900.000000	200.000000	0.000000	0.425980	0.551740	-1.998700	-124.089088	-66.342765	154.290049	324.461335	175.186233	0.000000	300.000000	200.000000	0.000000	0.579880	2.411080	-61.492962	1525.872040	1504.199947	299.071495				-505.000000	200.000000	0.000000	-0.724440	0.714680	10.225020	623.143298	166.702326	-645.448899
891				900.000000	200.000000	0.000000	0.358720	0.551740	-1.824900	-59.580547	-73.866572	185.685312	320.076861	176.474400	0.000000	300.000000	200.000000	0.000000	0.305200	2.777320	-60.806316	1430.505037	1220.799957	433.348492				-505.000000	200.000000	0.000000	-1.086660	2.322710	14.157719	-784.848216	980.308168	2.291185
892				900.000000	200.000000	0.000000	0.425980	0.619300	-1.607650	-108.840249	-66.706442	151.943220	320.780855	175.000130	0.000000	300.000000	200.000000	0.000000	0.091560	2.411080	-58.746378	1468.651838	1220.799957	384.520493				-505.000000	200.000000	0.000000	-0.905550	1.965370	10.225020	3.926538	1635.931372	354.402172
893				900.000000	200.000000	0.000000	0.347510	0.506700	-1.520750	-65.140726	-33.160044	154.329457	328.573675	175.329075	0.000000	300.000000	200.000000	0.000000	0.183120	2.166920	-57.983438	1430.505037	1656.799942	286.864495				-505.000000	200.000000	0.000000	-1.448880	1.786700	16.517339	341.066607	602.276798	119.299686
894				900.000000	200.000000	0.000000	0.313880	0.517960	-1.216600	-76.423530	-87.783690	178.471371	330.348438	176.242359	0.000000	300.000000	200.000000	0.000000	0.518840	3.021480	-61.416668	1459.115138	1863.899935	439.451992				-505.000000	200.000000	0.000000	0.181110	3.930740	4.719240	-688.301400	1442.832556	238.692178
895				900.000000	200.000000	0.000000	0.369930	0.675600	-1.738000	-34.287313	-64.277077	152.053647	325.332594	171.968855	0.000000	300.000000	200.000000	0.000000	0.183120	2.899400	-58.517496	1640.312443	1482.399948	366.209993				-505.000000	200.000000	0.000000	-1.811100	3.930740	9.438480	-572.107859	-297.077484	62.619259
896				900.000000	200.000000	0.000000	0.381140	0.619300	-1.955250	-73.015590	-49.338753	176.086275	325.179867	174.457348	0.000000	300.000000	200.000000	0.000000	0.335720	2.899400	-59.738200	1525.872040	1504.199947	317.381994				-505.000000	200.000000	0.000000	0.362220	1.429360	6.292320	2519.129998	237.250672	-644.857600
897				900.000000	200.000000	0.000000	0.325090	0.506700	-1.564200	-61.165209	-123.383839	200.136226	326.879875	175.193428	0.000000	300.000000	200.000000	0.000000	0.610400	2.929920	-59.204142	1468.651838	1591.399944	286.864495				-505.000000	200.000000	0.000000	1.267770	3.573400	11.798100	448.802285	574.940882	-55.454364
898				900.000000	200.000000	0.000000	0.459610	0.517960	-1.520750	-76.738629	-118.831841	154.223793	325.943312	171.942138	0.000000	300.000000	200.000000	0.000000	0.366240	2.563680	-60.501140	1697.532644	1569.599945	384.520493				-505.000000	200.000000	0.000000	0.724440	2.858720	9.438480	521.184230	1007.767079	-56.089129
899				900.000000	200.000000	0.000000	0.313880	0.686860	-1.607650	-61.832295	-57.024194	156.941507	324.134362	174.722696	0.000000	300.000000	200.000000	0.000000	-0.335720	2.624720	-61.874432	1564.018841	1493.299948	280.760995				-505.000000	200.000000	0.000000	-1.629990	3.037390	14.157719	1227.269102	-47.374994	-878.148598
900				900.000000	200.000000	0.000000	0.425980	0.653080	-1.477300	-47.006192	-51.629757	168.842256	330.561083	174.573623	0.000000	300.000000	200.000000	0.000000	0.000000	3.448760	-58.136026	1478.188539	1776.699938	335.692494				-505.000000	200.000000	0.000000	-2.173320	3.216060	8.651940	79.479943	653.576924	238.202301
901				900.000000	200.000000	0.000000	0.515660	0.641820	-2.085600	-52.120608	-151.010490	159.100235	329.017251	173.965206	0.000000	300.000000	200.000000	0.000000	0.488320	2.685760	-58.975260	1535.408740	1711.299940	378.416993				-505.000000	200.000000	0.000000	0.543330	4.645420	9.438480	860.929451	886.156038	-230.611357
902				900.000000	200.000000	0.000000	0.560500	0.664340	-1.173150	-50.247936	-77.716030	166.303705	328.462782	175.097154	0.000000	300.000000	200.000000	0.000000	0.732480	2.533160	-58.975260	1468.651838	1678.599941	354.002994				-505.000000	200.000000	0.000000	-0.905550	2.501380	11.798100	36.486349	-88.971576	-408.762437
903				900.000000	200.000000	0.000000	0.358720	0.653080	-1.390400	-127.326768	-74.270657	176.140918	327.073649	174.712039	0.000000	300.000000	200.000000	0.000000	0.213640	2.624720	-59.585612	1506.798639	1613.199944	311.278494				-505.000000	200.000000	0.000000	-0.181110	3.037390	11.011560	184.673393	1326.209069	-702.032212
904				900.000000	200.000000	0.000000	0.381140	0.698120	-1.086250	-52.787378	-85.608712	185.798218	324.169462	172.744502	0.000000	300.000000	200.000000	0.000000	-0.213640	3.174080	-60.882610	1659.385843	1471.499949	335.692494				-505.000000	200.000000	0.000000	0.181110	1.786700	14.944259	340.940761	1035.418991	-350.783502
905				900.000000	200.000000	0.000000	0.482030	0.731900	-1.173150	-55.506876	-64.352696	171.267151	326.614549	177.361049	0.000000	300.000000	200.000000	0.000000	0.030520	3.265640	-58.975260	1335.138035	1569.599945	341.795994	-498.432722	228.744867	0.000000	-505.000000	200.000000	0.000000	0.000000	1.608030	23.596199	678.269600	-154.962800	-762.147262
906				900.000000	200.000000	0.000000	0.493240	0.630560	-2.346300	-76.977561	-2.931655	197.667552	327.033991	177.287085	0.000000	300.000000	200.000000	0.000000	0.091560	2.563680	-60.882610	1382.821536	1645.899942	292.967995				-505.000000	200.000000	0.000000	1.086660	1.429360	10.225020	1129.652592	1647.952759	177.501826
907				900.000000	200.000000	0.000000	0.437190	0.585520	-1.607650	-94.149188	-51.970160	178.406452	329.501392	173.052088	0.000000	300.000000	200.000000	0.000000	0.183120	2.533160	-58.746378	1583.092241	1733.099939	372.313493				-505.000000	200.000000	0.000000	-0.181110	2.501380	11.011560	1194.583445	0.508995	119.876496
908				900.000000	200.000000	0.000000	0.459610	0.416620	-1.520750	-64.829690	-98.567962	192.684109	322.227953	176.003889	0.000000	300.000000	200.000000	0.000000	-0.122080	2.777320	-60.806316	1459.115138	1351.599953	445.555492				-505.000000	200.000000	0.000000	0.181110	1.072020	11.011560	644.828864	376.301086	59.746957
909				900.000000	200.000000	0.000000	0.425980	0.574260	-1.607650	-54.407573	-92.036291	180.817254	326.959758	174.165731	0.000000	300.000000	200.000000	0.000000	-0.122080	2.472120	-59.433024	1535.408740	1602.299944	390.623993	-501.648736	220.526274	0.000000	-505.000000	200.000000	0.000000	0.905550	1.965370	22.809659	468.197316	-76.441194	471.745481
910				900.000000	200.000000	0.000000	0.403560	0.641820	-1.824900	-112.158476	-95.976963	192.951613	328.536854	175.032346	0.000000	300.000000	200.000000	0.000000	0.152600	2.350040	-59.204142	1478.188539	1689.499941	390.623993				-505.000000	200.000000	0.000000	-0.543330	1.429360	17.303879	1130.218900	2667.855661	-586.041058
911				900.000000	200.000000	0.000000	0.526870	0.551740	-1.607650	-51.314416	-40.465272	149.366207	324.706561	173.371065	0.000000	300.000000	200.000000	0.000000	0.091560	2.411080	-60.882610	1621.239042	1504.199947	354.002994				-505.000000	200.000000	0.000000	-0.181110	2.501380	7.078860	1194.268829	2257.931252	2.388298
912				900.000000	200.000000	0.000000	0.594130	0.495440	-1.129700	-61.178754	-109.537142	170.931108	327.170183	173.866634	0.000000	300.000000	200.000000	0.000000	-0.183120	2.990960	-60.577434	1583.092241	1645.899942	378.416993				-505.000000	200.000000	0.000000	0.362220	2.322710	9.438480	-321.961748	101.694959	2.175274
913				900.000000	200.000000	0.000000	0.336300	0.686860	-2.259400	-94.671750	-67.473262	171.376240	326.436987	177.503285	0.000000	300.000000	200.000000	0.000000	0.274680	3.296160	-60.195964	1354.211435	1591.399944	457.762492				-505.000000	200.000000	0.000000	0.905550	0.178670	17.303879	-103.620370	-336.356224	-763.576169
914				900.000000	200.000000	0.000000	0.347510	0.686860	-1.433850	-69.693299	-83.900561	183.412927	329.756544	178.492996	0.000000	300.000000	200.000000	0.000000	0.518840	2.563680	-58.975260	1268.381133	1754.899939	415.037992				-505.000000	200.000000	0.000000	1.267770	3.216060	5.505780	889.940263	315.772279	414.159310
915				900.000000	200.000000	0.000000	0.336300	0.596780	-1.173150	-113.338010	-63.417504	137.557224	323.995981	175.613821	0.000000	300.000000	200.000000	0.000000	0.244160	1.709120	-59.051554	1440.041738	1416.999950	256.346995				-505.000000	200.000000	0.000000	1.448880	3.394730	11.011560	90.480034	-98.121694	-231.870706
916				900.000000	200.000000	0.000000	0.381140	0.686860	-1.346950	-77.644331	-70.168351	183.378086	322.654321	172.666382	0.000000	300.000000	200.000000	0.000000	0.335720	2.655240	-59.661906	1630.775743	1351.599953	311.278494				-505.000000	200.000000	0.000000	-0.905550	0.893350	7.078860	-177.009087	976.067041	-351.544359
917				900.000000	200.000000	0.000000	0.493240	0.641820	-1.738000	-75.883676	-120.014682	185.629724	320.536223	175.371875	0.000000	300.000000	200.000000	0.000000	-0.366240	2.838360	-61.569256	1516.335340	1264.399956	225.829496				-505.000000	200.000000	0.000000	0.181110	1.608030	11.011560	793.078831	1304.291138	471.464321
918				900.000000	200.000000	0.000000	0.302670	0.596780	-1.781450	-49.639726	-107.060631	171.327306	328.681909	175.852398	0.000000	300.000000	200.000000	0.000000	0.488320	2.746800	-60.424846	1459.115138	1733.099939	354.002994				-505.000000	200.000000	0.000000	-0.362220	3.037390	9.438480	763.627556	-384.749208	-173.320835
919				900.000000	200.000000	0.000000	0.369930	0.540480	-1.086250	-103.504825	-105.410964	161.566626	328.611076	175.949078	0.000000	300.000000	200.000000	0.000000	0.427280	2.075360	-58.288614	1401.894937	1667.699942	280.760995				-505.000000	200.000000	0.000000	-1.267770	2.680050	8.651940	278.677982	-196.637947	472.597578
920				900.000000	200.000000	0.000000	0.313880	0.641820	-0.955900	-91.155541	-123.487930	161.718940	327.063984	172.293958	0.000000	300.000000	200.000000	0.000000	0.122080	2.441600	-59.204142	1640.312443	1602.299944	299.071495				-505.000000	200.000000	0.000000	-0.362220	-0.178670	-3.146160	1262.913006	-1300.796437	-117.628778
921				900.000000	200.000000	0.000000	0.358720	0.461660	-1.738000	-39.076832	-58.749479	195.240178	323.543852	172.846583	0.000000	300.000000	200.000000	0.000000	0.518840	2.655240	-61.111492	1659.385843	1438.799950	317.381994				-505.000000	200.000000	0.000000	-0.905550	0.893350	9.438480	-292.636319	1636.677798	118.408430
922				900.000000	200.000000	0.000000	0.369930	0.698120	-1.303500	-44.971388	-69.747132	171.351871	326.141101	176.810794	0.000000	300.000000	200.000000	0.000000	0.335720	3.204600	-60.043376	1392.358236	1569.599945	238.036496				-505.000000	200.000000	0.000000	1.267770	4.466750	2.359620	849.551820	186.187977	4.137524
923				900.000000	200.000000	0.000000	0.392350	0.686860	-2.042150	-70.323498	-161.170902	164.089192	324.663978	174.744376	0.000000	300.000000	200.000000	0.000000	0.488320	2.594200	-59.661906	1506.798639	1471.499949	268.553995				-505.000000	200.000000	0.000000	-2.897760	1.786700	0.000000	339.745220	2561.603579	60.671498
924				900.000000	200.000000	0.000000	0.448400	0.506700	-1.694550	-61.300252	-97.944700	163.863575	324.601060	172.257797	0.000000	300.000000	200.000000	0.000000	-0.152600	3.143560	-59.814494	1659.385843	1471.499949	317.381994				-505.000000	200.000000	0.000000	0.181110	2.501380	13.371180	731.508207	-421.358237	237.335716
925				900.000000	200.000000	0.000000	0.437190	0.698120	-2.042150	-45.736630	-41.434135	176.101510	324.387723	174.203955	0.000000	300.000000	200.000000	0.000000	0.213640	3.387720	-59.890788	1544.945440	1460.599949	396.727493				-505.000000	200.000000	0.000000	-0.543330	1.608030	15.730799	-596.335653	1741.358463	-938.336092
926				900.000000	200.000000	0.000000	0.425980	0.563000	-1.346950	-2.334281	-97.344712	190.445423	326.141101	176.016643	0.000000	300.000000	200.000000	0.000000	-0.091560	2.868880	-60.043376	1440.041738	1569.599945	262.450495				-505.000000	200.000000	0.000000	0.362220	2.680050	10.225020	-647.724187	498.658555	120.002587
927				900.000000	200.000000	0.000000	0.336300	0.619300	-1.520750	-92.668099	-78.292146	183.361710	329.710754	174.968037	0.000000	300.000000	200.000000	0.000000	0.885080	2.472120	-59.433024	1487.725239	1765.799938	317.381994				-505.000000	200.000000	0.000000	1.267770	3.037390	8.651940	1226.828640	-615.203478	2.781062
928				900.000000	200.000000	0.000000	0.325090	0.529220	-1.086250	-47.681089	-108.630423	176.060569	327.769812	175.703451	0.000000	300.000000	200.000000	0.000000	0.671440	2.655240	-59.661906	1449.578438	1656.799942	305.174994				-505.000000	200.000000	0.000000	-0.724440	2.858720	12.584640	-57.644086	-1028.667020	-408.437810
929				900.000000	200.000000	0.000000	0.313880	0.653080	-1.433850	-63.043299	-107.845527	161.729411	325.847315	175.836556	0.000000	300.000000	200.000000	0.000000	0.366240	2.655240	-61.569256	1487.725239	1591.399944	378.416993				-505.000000	200.000000	0.000000	-1.448880	2.501380	9.438480	2120.985614	-451.565423	-643.695365
930				900.000000	200.000000	0.000000	0.414770	0.641820	-1.086250	-30.982630	-127.521355	161.614418	326.107927	174.778050	0.000000	300.000000	200.000000	0.000000	0.000000	3.021480	-60.119670	1516.335340	1569.599945	378.416993				-505.000000	200.000000	0.000000	-2.535540	2.144040	7.078860	1172.646186	1074.697730	-173.994759
931				900.000000	200.000000	0.000000	0.437190	0.765680	-1.260050	-130.595918	-113.085067	176.164341	329.011586	176.692330	0.000000	300.000000	200.000000	0.000000	-0.183120	2.594200	-59.738200	1392.358236	1733.099939	262.450495				-505.000000	200.000000	0.000000	-0.543330	0.178670	11.011560	706.588258	1878.407029	-352.251568
932				900.000000	200.000000	0.000000	0.280250	0.596780	-1.086250	-81.083740	-101.717942	193.037474	331.201140	174.616990	0.000000	300.000000	200.000000	0.000000	0.213640	2.868880	-59.738200	1516.335340	1863.899935	329.588994				-505.000000	200.000000	0.000000	0.000000	2.322710	3.146160	-206.649132	262.154309	354.668844
933				900.000000	200.000000	0.000000	0.392350	0.675600	-1.694550	-66.406541	-126.032381	168.898040	326.463729	171.214167	0.000000	300.000000	200.000000	0.000000	0.274680	2.685760	-60.958904	1754.752846	1613.199944	354.002994				-505.000000	200.000000	0.000000	-1.086660	3.394730	11.011560	1132.824051	453.013845	-231.667863
934				900.000000	200.000000	0.000000	0.291460	0.585520	-1.651100	-86.153142	-116.852169	161.689808	325.046061	176.234691	0.000000	300.000000	200.000000	0.000000	0.274680	3.204600	-61.798138	1468.651838	1547.799946	292.967995				-505.000000	200.000000	0.000000	-0.905550	2.680050	0.000000	162.169825	319.934842	648.800897
935				900.000000	200.000000	0.000000	0.437190	0.653080	-1.216600	-46.736107	-128.323385	151.963022	326.370143	175.031735	0.000000	300.000000	200.000000	0.000000	0.274680	2.441600	-60.348552	1506.798639	1591.399944	372.313493				-505.000000	200.000000	0.000000	0.000000	3.037390	9.438480	647.811554	2244.733007	414.091174
936				900.000000	200.000000	0.000000	0.313880	0.765680	-1.086250	-82.169499	-72.707005	161.834129	326.266484	176.863474	0.000000	300.000000	200.000000	0.000000	0.579880	2.899400	-61.416668	1420.968337	1613.199944	256.346995				-505.000000	200.000000	0.000000	1.086660	1.429360	5.505780	666.011045	-733.828814	353.734122
937				900.000000	200.000000	0.000000	0.336300	0.720640	-1.086250	-3.613641	-28.036532	166.588335	327.009942	175.435451	0.000000	300.000000	200.000000	0.000000	0.244160	2.441600	-61.340374	1506.798639	1656.799942	378.416993				-505.000000	200.000000	0.000000	-1.629990	1.608030	3.146160	329.185591	95.644984	-292.064074
938				900.000000	200.000000	0.000000	0.414770	0.765680	-1.998700	-87.135327	-96.276957	161.729607	324.172175	176.799363	0.000000	300.000000	200.000000	0.000000	-0.091560	2.838360	-60.424846	1401.894937	1460.599949	329.588994				-505.000000	200.000000	0.000000	-1.086660	2.680050	8.651940	47.045978	985.533153	296.350794
939				900.000000	200.000000	0.000000	0.358720	0.630560	-1.824900	-68.396331	-109.328362	171.300654	326.888653	177.729099	0.000000	300.000000	200.000000	0.000000	0.183120	2.502640	-60.806316	1354.211435	1634.999943	317.381994				-505.000000	200.000000	0.000000	-1.811100	1.608030	16.517339	-248.824724	889.334744	-115.817289
940				900.000000	200.000000	0.000000	0.291460	0.675600	-1.303500	-78.063004	-86.779617	130.448001	329.590274	174.269511	0.000000	300.000000	200.000000	0.000000	0.244160	2.166920	-60.043376	1544.945440	1776.699938	341.795994				-505.000000	200.000000	0.000000	-2.535540	2.680050	17.303879	974.266148	-128.135880	296.466704
941				900.000000	200.000000	0.000000	0.403560	0.709380	-1.173150	-108.701142	-56.055331	178.556483	326.962905	175.337138	0.000000	300.000000	200.000000	0.000000	0.274680	2.563680	-62.255902	1535.408740	1678.599941	274.657495				-505.000000	200.000000	0.000000	-1.811100	1.072020	13.371180	760.833636	494.610427	412.370926
942				900.000000	200.000000	0.000000	0.392350	0.619300	-1.738000	-104.954761	-115.860032	200.171263	322.345177	175.831406	0.000000	300.000000	200.000000	0.000000	0.183120	2.838360	-61.950726	1497.261939	1384.299952	268.553995				-505.000000	200.000000	0.000000	0.181110	0.714680	8.651940	275.569446	1041.390402	-175.568553
943				900.000000	200.000000	0.000000	0.392350	0.653080	-0.999350	-74.654748	-111.481007	168.877097	325.394763	178.420828	0.000000	300.000000	200.000000	0.000000	0.000000	2.472120	-59.661906	1287.454534	1515.099947	299.071495				-505.000000	200.000000	0.000000	-1.629990	1.608030	12.584640	-17.507336	219.257874	1.656420
944				900.000000	200.000000	0.000000	0.392350	0.641820	-0.912450	-83.069466	-106.495854	178.505265	328.464892	178.902394	0.000000	300.000000	200.000000	0.000000	0.183120	2.655240	-60.119670	1268.381133	1711.299940	201.415496				-505.000000	200.000000	0.000000	1.267770	1.250690	10.225020	423.945259	-218.986309	353.550075
945				900.000000	200.000000	0.000000	0.302670	0.495440	-0.955900	-137.388772	-57.168693	156.775100	324.466210	175.468877	0.000000	300.000000	200.000000	0.000000	0.579880	2.136400	-61.035198	1497.261939	1493.299948	329.588994				-505.000000	200.000000	0.000000	-1.448880	1.786700	12.584640	109.119988	1136.288959	236.787883
946				900.000000	200.000000	0.000000	0.425980	0.563000	-1.520750	-74.883882	-56.655319	147.071541	322.184531	173.292064	0.000000	300.000000	200.000000	0.000000	-0.091560	2.746800	-61.416668	1640.312443	1362.499952	402.830993				-505.000000	200.000000	0.000000	0.905550	2.322710	2.359620	24.919949	-57.034107	-174.100488
947				900.000000	200.000000	0.000000	0.269040	0.596780	-1.738000	-81.758953	-110.782126	173.771807	325.876670	174.330490	0.000000	300.000000	200.000000	0.000000	0.640920	2.746800	-59.814494	1535.408740	1547.799946	402.830993				-505.000000	200.000000	0.000000	-1.267770	3.216060	12.584640	890.506572	992.759987	179.385759
948				900.000000	200.000000	0.000000	0.448400	0.608040	-1.477300	-125.251014	-103.212712	118.174280	327.133917	176.905804	0.000000	300.000000	200.000000	0.000000	0.366240	2.227960	-59.051554	1363.748136	1602.299944	280.760995				-505.000000	200.000000	0.000000	-0.181110	3.752070	11.798100	2196.853635	1590.602657	-642.609882
949				900.000000	200.000000	0.000000	0.336300	0.630560	-1.651100	-60.175213	-47.775101	168.914221	323.751868	176.875120	0.000000	300.000000	200.000000	0.000000	0.793520	2.807840	-61.035198	1411.431637	1449.699949	280.760995				-505.000000	200.000000	0.000000	-0.724440	0.536010	15.730799	265.324433	-1296.792740	-645.618457
950				900.000000	200.000000	0.000000	0.448400	0.540480	-1.607650	-100.024466	-103.091487	175.943291	324.264084	173.859451	0.000000	300.000000	200.000000	0.000000	0.946120	2.838360	-60.195964	1573.555541	1460.599949	366.209993				-505.000000	200.000000	0.000000	-1.086660	1.608030	13.371180	1835.611618	185.634551	-820.804428
951				900.000000	200.000000	0.000000	0.414770	0.630560	-1.303500	-23.630328	-31.065884	154.374966	324.806128	172.911368	0.000000	300.000000	200.000000	0.000000	0.030520	2.807840	-58.441202	1583.092241	1449.699949	341.795994				-505.000000	200.000000	0.000000	-0.543330	1.250690	12.584640	655.766032	2009.484183	-409.978319
952				900.000000	200.000000	0.000000	0.336300	0.495440	-1.260050	-41.211146	-58.270717	147.101619	328.500127	176.029725	0.000000	300.000000	200.000000	0.000000	0.274680	2.472120	-59.280436	1420.968337	1689.499941	286.864495				-505.000000	200.000000	0.000000	-2.354430	3.216060	6.292320	1932.347204	1329.625206	238.216790
953				900.000000	200.000000	0.000000	0.437190	0.641820	-1.520750	-71.638075	-82.446796	125.446289	325.591114	174.065856	0.000000	300.000000	200.000000	0.000000	0.518840	2.472120	-59.204142	1535.408740	1515.099947	323.485494				-505.000000	200.000000	0.000000	1.086660	1.429360	6.292320	-492.086051	-204.295212	-351.195062
954				900.000000	200.000000	0.000000	0.437190	0.664340	-1.173150	-78.391648	-113.165884	130.286553	321.965786	174.904831	0.000000	300.000000	200.000000	0.000000	0.152600	3.021480	-60.043376	1506.798639	1318.899954	384.520493				-505.000000	200.000000	0.000000	0.181110	3.930740	4.719240	469.858619	779.982520	-55.028315
955				900.000000	200.000000	0.000000	0.414770	0.619300	-1.303500	-56.258256	-127.319313	176.051435	323.163066	175.402355	0.000000	300.000000	200.000000	0.000000	0.213640	2.594200	-61.645550	1516.335340	1427.899950	317.381994				-505.000000	200.000000	0.000000	1.267770	1.072020	8.651940	297.192089	1771.056653	-527.780963
956				900.000000	200.000000	0.000000	0.392350	0.686860	-1.303500	-65.537726	-4.812778	142.402251	326.219290	176.591882	0.000000	300.000000	200.000000	0.000000	0.427280	3.235120	-61.111492	1430.505037	1602.299944	360.106493				-505.000000	200.000000	0.000000	-0.905550	2.858720	13.371180	289.866843	-355.604444	-173.446927
957				900.000000	200.000000	0.000000	0.425980	0.675600	-1.564200	-110.497331	-81.944760	156.814899	332.650237	174.570806	0.000000	300.000000	200.000000	0.000000	0.457800	2.411080	-57.754556	1468.651838	1885.699934	384.520493				-505.000000	200.000000	0.000000	0.000000	1.786700	4.719240	2424.810793	-4.478559	-585.745408
958				900.000000	200.000000	0.000000	0.459610	0.698120	-1.086250	-52.787378	-48.312347	183.307263	328.499168	174.739375	0.000000	300.000000	200.000000	0.000000	0.763000	3.082520	-58.517496	1478.188539	1667.699942	347.899494				-505.000000	200.000000	0.000000	-0.543330	3.216060	8.651940	1469.271966	820.086250	179.327803
959				900.000000	200.000000	0.000000	0.358720	0.630560	-1.346950	-51.819053	-18.585396	135.155753	326.106112	175.438175	0.000000	300.000000	200.000000	0.000000	0.000000	2.655240	-60.958904	1497.261939	1591.399944	305.174994				-505.000000	200.000000	0.000000	0.362220	3.573400	5.505780	448.298899	1298.557157	238.338574
960				900.000000	200.000000	0.000000	0.313880	0.630560	-1.694550	-56.199697	-112.669046	173.756768	326.799138	177.503285	0.000000	300.000000	200.000000	0.000000	-0.213640	3.509800	-60.195964	1354.211435	1613.199944	311.278494				-505.000000	200.000000	0.000000	0.181110	2.322710	15.730799	141.805645	1299.812579	-115.298434
961				900.000000	200.000000	0.000000	0.448400	0.563000	-1.781450	-59.071846	-77.600003	173.554575	326.563467	173.932296	0.000000	300.000000	200.000000	0.000000	0.152600	2.960440	-60.730022	1583.092241	1613.199944	360.106493				-505.000000	200.000000	0.000000	-0.543330	1.786700	12.584640	-238.328018	153.504081	-1055.654731
962				900.000000	200.000000	0.000000	0.269040	0.686860	-1.911800	-82.250046	-4.235123	178.674902	326.707789	173.751737	0.000000	300.000000	200.000000	0.000000	0.061040	2.380560	-59.585612	1564.018841	1591.399944	280.760995				-505.000000	200.000000	0.000000	-0.362220	3.394730	11.011560	437.928040	-253.672054	-466.702213
963				900.000000	200.000000	0.000000	0.313880	0.754420	-1.868350	-59.320260	-56.781743	188.329919	324.496831	175.281730	0.000000	300.000000	200.000000	0.000000	0.213640	3.052000	-60.958904	1506.798639	1493.299948	335.692494				-505.000000	200.000000	0.000000	-1.267770	5.538770	14.944259	1031.242523	725.380693	357.822306
964				900.000000	200.000000	0.000000	0.381140	0.551740	-1.607650	-67.396537	-64.859930	183.252425	328.718169	176.928059	0.000000	300.000000	200.000000	0.000000	0.183120	1.953280	-60.348552	1392.358236	1733.099939	341.795994				-505.000000	200.000000	0.000000	-0.905550	1.072020	6.292320	-397.892692	2965.363577	-57.654308
965				900.000000	200.000000	0.000000	0.381140	0.720640	-1.781450	-32.477580	-84.962176	166.541881	329.964903	176.123719	0.000000	300.000000	200.000000	0.000000	-0.030520	2.014320	-61.111492	1459.115138	1831.199936	390.623993				-505.000000	200.000000	0.000000	0.362220	1.429360	4.719240	86.868112	-424.106512	118.815682
966				900.000000	200.000000	0.000000	0.381140	0.450400	-1.086250	-111.234850	-75.476772	163.880898	326.303636	179.665931	0.000000	300.000000	200.000000	0.000000	0.457800	2.441600	-60.501140	1230.234332	1591.399944	225.829496	-520.767485	204.461366	0.000000	-505.000000	200.000000	0.000000	-1.267770	3.394730	20.450039	91.235112	322.445686	-114.165177
967				900.000000	200.000000	0.000000	0.347510	0.608040	-1.346950	-105.013320	-99.179288	207.436226	324.669198	178.571540	0.000000	300.000000	200.000000	0.000000	-0.122080	2.594200	-61.416668	1316.064634	1515.099947	347.899494				-505.000000	200.000000	0.000000	-1.267770	3.752070	4.719240	574.863299	1530.504280	-701.267048
968				900.000000	200.000000	0.000000	0.381140	0.720640	-1.173150	-96.175865	-120.989685	185.819162	327.204666	176.197912	0.000000	300.000000	200.000000	0.000000	-0.366240	3.052000	-62.103314	1478.188539	1689.499941	402.830993				-505.000000	200.000000	0.000000	0.181110	1.786700	15.730799	572.635688	504.392535	-233.295305
969				900.000000	200.000000	0.000000	0.235410	0.709380	-1.694550	-77.077071	-114.503621	185.959666	330.058022	176.948171	0.000000	300.000000	200.000000	0.000000	0.518840	2.899400	-58.746378	1354.211435	1765.799938	305.174994				-505.000000	200.000000	0.000000	0.000000	2.680050	12.584640	1321.336615	1313.757250	-291.177126
970				900.000000	200.000000	0.000000	0.414770	0.619300	-1.433850	-112.680722	-71.472418	161.593474	330.751081	176.270176	0.000000	300.000000	200.000000	0.000000	0.579880	2.166920	-57.067910	1354.211435	1754.899939	354.002994				-505.000000	200.000000	0.000000	-0.724440	1.608030	8.651940	908.706063	-362.084851	-233.392419
971				900.000000	200.000000	0.000000	0.414770	0.630560	-1.433850	-104.175975	-96.802267	164.013606	326.699412	175.711760	0.000000	300.000000	200.000000	0.000000	0.122080	2.044840	-61.645550	1497.261939	1645.899942	317.381994				-505.000000	200.000000	0.000000	0.000000	2.680050	10.225020	742.067836	1050.856515	-173.688928
972				900.000000	200.000000	0.000000	0.369930	0.709380	-1.564200	-32.716196	-89.768561	144.856082	321.447982	173.635372	0.000000	300.000000	200.000000	0.000000	0.061040	2.441600	-61.492962	1621.239042	1318.899954	347.899494				-505.000000	200.000000	0.000000	0.181110	2.322710	14.157719	1068.207814	-24.394641	-56.554336
973				900.000000	200.000000	0.000000	0.369930	0.540480	-1.998700	-120.532244	-43.770746	188.072887	322.745214	176.057338	0.000000	300.000000	200.000000	0.000000	0.244160	2.624720	-61.340374	1468.651838	1395.199951	286.864495	-518.604318	254.783103	0.000000	-505.000000	200.000000	0.000000	1.086660	3.394730	22.809659	1249.583901	310.309863	-290.585827
974				900.000000	200.000000	0.000000	0.381140	0.540480	-1.781450	-108.245583	-74.830236	149.506712	328.907220	175.843186	0.000000	300.000000	200.000000	0.000000	0.579880	2.716280	-58.822672	1420.968337	1700.399940	323.485494				-505.000000	200.000000	0.000000	-1.086660	3.037390	6.292320	1110.823869	192.352389	-173.262880
975				900.000000	200.000000	0.000000	0.414770	0.529220	-1.260050	-140.333341	-81.765992	175.967660	323.177633	172.908886	0.000000	300.000000	200.000000	0.000000	0.274680	3.021480	-60.195964	1630.775743	1395.199951	317.381994				-505.000000	200.000000	0.000000	0.543330	2.501380	15.730799	268.432969	1012.754633	296.050837
976				900.000000	200.000000	0.000000	0.425980	0.484180	-1.738000	-70.313700	-117.244916	183.143140	325.569685	175.594620	0.000000	300.000000	200.000000	0.000000	0.305200	2.472120	-60.958904	1487.725239	1558.699945	354.002994				-505.000000	200.000000	0.000000	0.724440	3.037390	11.798100	-162.711690	1668.377837	179.056824
977				900.000000	200.000000	0.000000	0.235410	0.551740	-1.868350	-27.461320	-104.210047	180.993741	327.984528	175.032346	0.000000	300.000000	200.000000	0.000000	0.854560	2.716280	-59.204142	1478.188539	1656.799942	341.795994				-505.000000	200.000000	0.000000	-1.811100	2.322710	11.011560	373.060110	1557.409765	-56.394959
978				900.000000	200.000000	0.000000	0.302670	0.551740	-1.694550	-123.773988	-71.679659	166.466099	327.759400	174.579147	0.000000	300.000000	200.000000	0.000000	0.457800	2.258480	-58.898966	1497.261939	1634.999943	292.967995				-505.000000	200.000000	0.000000	-0.905550	1.786700	-1.573080	1497.779393	984.277731	1.768022
979				900.000000	200.000000	0.000000	0.313880	0.517960	-1.564200	-129.050536	-92.526392	139.916809	322.529932	174.499506	0.000000	300.000000	200.000000	0.000000	0.488320	2.594200	-60.958904	1554.482141	1373.399952	299.071495				-505.000000	200.000000	0.000000	-1.448880	3.573400	2.359620	1027.127216	-47.137563	-701.422117
980				900.000000	200.000000	0.000000	0.280250	0.720640	-1.390400	-104.441996	-91.303142	173.875383	320.205415	174.499506	0.000000	300.000000	200.000000	0.000000	-0.122080	3.113040	-60.958904	1554.482141	1231.699957	354.002994				-505.000000	200.000000	0.000000	1.086660	1.250690	14.944259	424.322798	-212.505902	-175.132324
981				900.000000	200.000000	0.000000	0.291460	0.653080	-1.173150	-38.650032	-76.768903	168.981619	325.254511	177.746327	0.000000	300.000000	200.000000	0.000000	-0.274680	3.204600	-60.424846	1344.674735	1525.999947	335.692494				-505.000000	200.000000	0.000000	-1.086660	0.714680	11.798100	1086.533152	1115.117455	118.253361
982				900.000000	200.000000	0.000000	0.291460	0.675600	-1.781450	-78.558160	-50.873334	178.641203	324.918903	175.775319	0.000000	300.000000	200.000000	0.000000	0.366240	2.533160	-59.051554	1430.505037	1471.499949	354.002994				-505.000000	200.000000	0.000000	1.992210	2.501380	15.730799	1658.224992	-2.907142	60.958532
983				900.000000	200.000000	0.000000	0.437190	0.495440	-0.869000	-76.990790	-57.723074	171.093698	326.605591	173.852176	0.000000	300.000000	200.000000	0.000000	0.091560	2.838360	-59.814494	1564.018841	1591.399944	366.209993				-505.000000	200.000000	0.000000	0.181110	1.429360	6.292320	1592.601983	1573.909711	-409.866717
984				900.000000	200.000000	0.000000	0.403560	0.484180	-1.477300	-45.920434	-76.036351	163.889086	323.270228	173.169331	0.000000	300.000000	200.000000	0.000000	0.122080	2.807840	-60.424846	1621.239042	1406.099951	360.106493				-505.000000	200.000000	0.000000	-2.716650	1.429360	15.730799	-1070.410982	1077.446005	-57.170304
985				900.000000	200.000000	0.000000	0.425980	0.630560	-1.520750	-124.368654	-81.985168	197.737234	325.147750	174.649366	0.000000	300.000000	200.000000	0.000000	0.030520	2.716280	-59.814494	1516.335340	1504.199947	396.727493				-505.000000	200.000000	0.000000	1.448880	0.714680	13.371180	-998.029036	695.059071	235.538716
986				900.000000	200.000000	0.000000	0.515660	0.810720	-1.477300	-72.678819	-90.784569	152.028332	327.815082	175.189762	0.000000	300.000000	200.000000	0.000000	0.335720	2.655240	-60.348552	1497.261939	1678.599941	335.692494				-505.000000	200.000000	0.000000	0.905550	0.714680	14.157719	855.089917	-68.230503	-410.602903
987				900.000000	200.000000	0.000000	0.381140	0.709380	-1.129700	-60.409765	-85.568304	200.266651	328.044533	177.160612	0.000000	300.000000	200.000000	0.000000	0.610400	3.082520	-61.798138	1411.431637	1733.099939	323.485494	-539.908033	254.253378	0.000000	-505.000000	200.000000	0.000000	-1.629990	1.786700	21.236579	1152.156160	741.327212	-115.662220
988				900.000000	200.000000	0.000000	0.437190	0.630560	-1.390400	-47.843537	-143.359661	183.267660	326.457107	173.339857	0.000000	300.000000	200.000000	0.000000	0.213640	2.838360	-59.738200	1592.628942	1580.499945	457.762492				-505.000000	200.000000	0.000000	-0.181110	2.858720	11.011560	1447.838092	398.219017	-173.504882
989				900.000000	200.000000	0.000000	0.280250	0.675600	-1.216600	-98.075626	-66.134927	190.701117	328.063431	172.576673	0.000000	300.000000	200.000000	0.000000	0.152600	2.929920	-59.814494	1640.312443	1678.599941	286.864495				-505.000000	200.000000	0.000000	0.905550	2.858720	8.651940	-57.958702	467.274511	-408.568209
990				900.000000	200.000000	0.000000	0.235410	0.585520	-1.303500	-81.772498	-94.603418	164.157536	326.946061	175.791265	0.000000	300.000000	200.000000	0.000000	0.152600	2.624720	-60.272258	1459.115138	1624.099943	354.002994				-505.000000	200.000000	0.000000	-1.086660	0.536010	11.798100	-82.438189	54.557396	-175.636690
991				900.000000	200.000000	0.000000	0.336300	0.619300	-1.911800	-105.134818	-47.532650	178.542390	322.510392	177.128454	0.000000	300.000000	200.000000	0.000000	0.122080	2.533160	-60.043376	1373.284836	1351.599953	427.244992				-505.000000	200.000000	0.000000	-1.267770	1.786700	18.876959	1615.231398	589.078553	-233.179395
992				900.000000	200.000000	0.000000	0.403560	0.439140	-1.390400	-107.993106	-101.447018	166.256859	326.517237	175.221088	0.000000	300.000000	200.000000	0.000000	0.061040	3.082520	-60.424846	1497.261939	1602.299944	299.071495				-505.000000	200.000000	0.000000	-0.724440	1.786700	18.090419	-932.783567	26.668054	-468.199256
993				900.000000	200.000000	0.000000	0.336300	0.664340	-1.607650	-90.903380	-47.815509	183.403597	326.153987	173.692540	0.000000	300.000000	200.000000	0.000000	-0.549360	3.326680	-61.264080	1611.702342	1602.299944	299.071495				-505.000000	200.000000	0.000000	-0.905550	1.429360	10.225020	1129.652592	177.661291	1.428907
994				900.000000	200.000000	0.000000	0.425980	0.641820	-1.390400	-95.626213	-51.710574	166.422124	330.432422	176.084308	0.000000	300.000000	200.000000	0.000000	0.244160	2.197440	-59.814494	1430.505037	1820.299936	396.727493				-505.000000	200.000000	0.000000	1.086660	2.501380	7.078860	731.004821	1120.658435	-408.921814
995				900.000000	200.000000	0.000000	0.291460	0.731900	-2.172500	-56.542202	-75.839507	178.693562	330.746159	178.737224	0.000000	300.000000	200.000000	0.000000	0.671440	2.105880	-59.204142	1258.844433	1820.299936	305.174994	-566.145884	254.902966	0.000000	-505.000000	200.000000	0.000000	-1.267770	3.216060	20.450039	1122.767808	1250.435737	120.641660
996				900.000000	200.000000	0.000000	0.414770	0.619300	-1.303500	-136.668861	-101.989463	154.364494	325.680139	174.841903	0.000000	300.000000	200.000000	0.000000	0.244160	2.350040	-60.272258	1516.335340	1547.799946	384.520493				-505.000000	200.000000	0.000000	-1.267770	-0.536010	14.944259	547.841585	1388.230729	469.545537
997				900.000000	200.000000	0.000000	0.392350	0.799460	-1.477300	-69.121975	-45.178904	161.784250	323.811396	175.926051	0.000000	300.000000	200.000000	0.000000	0.427280	2.899400	-61.798138	1487.725239	1471.499949	372.313493				-505.000000	200.000000	0.000000	0.000000	0.893350	0.786540	517.383539	1192.383639	-939.057789
998				900.000000	200.000000	0.000000	0.392350	0.596780	-1.607650	-25.336487	-80.519468	161.595758	325.147750	174.968242	0.000000	300.000000	200.000000	0.000000	0.000000	2.685760	-59.814494	1497.261939	1504.199947	207.518996				-505.000000	200.000000	0.000000	-1.811100	2.322710	11.011560	257.244108	-563.710352	-996.300537
999				900.000000	200.000000	0.000000	0.403560	0.596780	-1.520750	-57.410701	-141.853552	171.222784	328.105255	176.198106	0.000000	300.000000	200.000000	0.000000	0.152600	2.380560	-60.501140	1440.041738	1700.399940	347.899494				-505.000000	200.000000	0.000000	-0.724440	1.965370	8.651940	3.800691	1891.605274	236.899486
1000				900.000000	200.000000	0.000000	0.403560	0.698120	-1.129700	-44.791331	-76.359619	154.449410	328.176317	177.876221	0.000000	300.000000	200.000000	0.000000	0.213640	2.716280	-60.348552	1335.138035	1700.399940	317.381994				-505.000000	200.000000	0.000000	-0.181110	1.786700	7.078860	-354.584482	1064.801186	-879.451413
1001				900.000000	200.000000	0.000000	0.369930	0.574260	-1.260050	-86.211701	-69.787541	195.333282	321.729031	173.701024	0.000000	300.000000	200.000000	0.000000	-0.183120	2.899400	-60.195964	1583.092241	1307.999954	292.967995				-505.000000	200.000000	0.000000	-0.181110	-0.536010	11.798100	431.773891	530.042598	-0.494185
1002				900.000000	200.000000	0.000000	0.381140	0.630560	-1.433850	-51.909082	-80.219474	173.687087	324.651093	174.024064	0.000000	300.000000	200.000000	0.000000	0.305200	2.777320	-60.577434	1573.555541	1493.299948	384.520493				-505.000000	200.000000	0.000000	2.354430	-1.429360	9.438480	-664.815504	378.856361	409.663874
1003				900.000000	200.000000	0.000000	0.235410	0.585520	-1.781450	-50.103412	-139.752654	178.615496	323.450617	175.221088	0.000000	300.000000	200.000000	0.000000	0.244160	2.227960	-60.424846	1497.261939	1416.999950	341.795994				-505.000000	200.000000	0.000000	-0.362220	2.144040	3.932700	1172.394493	2669.585945	-56.680427
1004				900.000000	200.000000	0.000000	0.459610	0.495440	-1.694550	-89.907650	-103.472298	161.431830	325.537722	173.750136	0.000000	300.000000	200.000000	0.000000	0.579880	2.289000	-61.035198	1602.165642	1558.699945	341.795994				-505.000000	200.000000	0.000000	-1.086660	1.429360	4.719240	1360.844133	458.985256	-527.253493
1005				900.000000	200.000000	0.000000	0.179360	0.596780	-1.607650	-101.726562	-56.550630	142.539134	321.701526	176.740627	0.000000	300.000000	200.000000	0.000000	0.152600	2.502640	-60.272258	1401.894937	1307.999954	408.934493				-505.000000	200.000000	0.000000	-1.992210	2.322710	9.438480	-90.329744	2100.141613	-232.612766
1006				900.000000	200.000000	0.000000	0.414770	0.563000	-1.955250	-71.313494	-91.251396	183.228056	322.887550	176.063954	0.000000	300.000000	200.000000	0.000000	0.244160	2.838360	-60.958904	1459.115138	1395.199951	366.209993				-505.000000	200.000000	0.000000	-0.181110	0.893350	4.719240	-987.909870	1332.180480	-527.834610
1007				900.000000	200.000000	0.000000	0.403560	0.686860	-2.042150	-122.590391	10.610448	144.800298	332.671451	175.452324	0.000000	300.000000	200.000000	0.000000	-0.213640	2.502640	-59.051554	1449.578438	1929.299932	268.553995	-503.463158	162.022467	0.000000	-505.000000	200.000000	0.000000	-1.992210	0.536010	20.450039	-776.642045	-31.428474	-234.308344
1008				900.000000	200.000000	0.000000	0.313880	0.551740	-1.173150	-74.987455	-108.087978	173.683466	328.166010	174.708302	0.000000	300.000000	200.000000	0.000000	0.488320	2.838360	-58.822672	1487.725239	1656.799942	366.209993				-505.000000	200.000000	0.000000	-0.181110	0.000000	14.157719	464.396625	2118.643407	176.246785
1009				900.000000	200.000000	0.000000	0.448400	0.641820	-0.999350	-91.200555	-108.723176	156.760257	322.340074	174.306564	0.000000	300.000000	200.000000	0.000000	0.305200	2.563680	-60.501140	1554.482141	1351.599953	402.830993				-505.000000	200.000000	0.000000	-0.181110	2.858720	14.157719	1448.089785	792.943334	61.471513
1010				900.000000	200.000000	0.000000	0.381140	0.551740	-1.390400	5.198078	-75.193913	192.891065	324.466210	175.625126	0.000000	300.000000	200.000000	0.000000	-0.183120	3.082520	-61.035198	1487.725239	1493.299948	347.899494				-505.000000	200.000000	0.000000	1.448880	4.466750	16.517339	1661.396451	559.503358	-818.294346
1011				900.000000	200.000000	0.000000	0.369930	0.709380	-1.738000	-109.286327	-54.145137	166.543023	325.115715	177.388652	0.000000	300.000000	200.000000	0.000000	0.305200	2.807840	-59.890788	1354.211435	1504.199947	372.313493				-505.000000	200.000000	0.000000	-2.716650	0.357340	10.225020	1643.864671	2540.941070	-116.931750
1012				900.000000	200.000000	0.000000	0.381140	0.619300	-1.694550	-76.766035	-14.119414	188.134576	329.658752	173.734313	0.000000	300.000000	200.000000	0.000000	0.640920	2.350040	-60.272258	1583.092241	1787.599937	225.829496				-505.000000	200.000000	0.000000	-1.086660	1.072020	10.225020	992.213947	321.190264	-351.360312
1013				900.000000	200.000000	0.000000	0.381140	0.596780	-1.868350	-73.852935	-59.551509	168.836351	328.173789	174.395807	0.000000	300.000000	200.000000	0.000000	0.152600	2.227960	-59.967082	1535.408740	1689.499941	402.830993				-505.000000	200.000000	0.000000	1.086660	2.680050	5.505780	857.506298	989.581281	178.688731
1014				900.000000	200.000000	0.000000	0.302670	0.585520	-1.694550	-86.198156	-132.471298	156.858874	324.253987	174.752299	0.000000	300.000000	200.000000	0.000000	-0.244160	3.021480	-61.569256	1554.482141	1493.299948	415.037992				-505.000000	200.000000	0.000000	-1.086660	1.250690	6.292320	76.182637	-72.787626	-409.934853
1015				900.000000	200.000000	0.000000	0.291460	0.551740	-1.998700	-63.781135	-76.001141	156.839072	323.631007	175.852398	0.000000	300.000000	200.000000	0.000000	0.030520	2.716280	-60.424846	1459.115138	1427.899950	329.588994				-505.000000	200.000000	0.000000	-1.448880	1.786700	12.584640	224.935989	75.728901	-56.932610
1016				900.000000	200.000000	0.000000	0.504450	0.585520	-1.216600	-49.518228	-60.169573	137.372549	327.396896	174.581856	0.000000	300.000000	200.000000	0.000000	-0.244160	2.533160	-59.280436	1506.798639	1624.099943	354.002994				-505.000000	200.000000	0.000000	1.086660	-0.714680	3.146160	-158.809596	594.110538	-529.462052
1017				900.000000	200.000000	0.000000	0.347510	0.563000	-1.346950	-98.827007	-78.915408	166.430117	326.423361	176.243746	0.000000	300.000000	200.000000	0.000000	0.152600	2.472120	-59.814494	1420.968337	1580.499945	360.106493				-505.000000	200.000000	0.000000	-0.905550	0.893350	10.225020	518.138617	840.511328	-292.800260
1018				900.000000	200.000000	0.000000	0.403560	0.720640	-1.303500	-68.167196	-35.670226	156.880014	326.576015	174.407124	0.000000	300.000000	200.000000	0.000000	-0.061040	2.746800	-61.111492	1564.018841	1624.099943	366.209993	-529.267436	246.861725	0.000000	-505.000000	200.000000	0.000000	1.448880	2.322710	22.809659	1068.899969	553.531946	354.552933
1019				900.000000	200.000000	0.000000	0.493240	0.776940	-1.173150	-13.446826	-80.012233	164.068444	327.178046	174.775195	0.000000	300.000000	200.000000	0.000000	0.335720	2.899400	-59.356730	1497.261939	1613.199944	341.795994				-505.000000	200.000000	0.000000	-0.543330	4.288080	1.573080	954.493577	429.094066	-524.584034
1020				900.000000	200.000000	0.000000	0.437190	0.867020	-1.955250	-50.752890	-87.108681	171.439267	329.311061	175.483998	0.000000	300.000000	200.000000	0.000000	0.091560	2.502640	-59.127848	1449.578438	1733.099939	354.002994				-505.000000	200.000000	0.000000	-1.448880	2.322710	15.730799	-321.458362	1928.723298	-173.912134
1021				900.000000	200.000000	0.000000	0.437190	0.585520	-1.868350	-78.337152	-21.331889	151.900191	328.391678	174.522425	0.000000	300.000000	200.000000	0.000000	0.335720	2.136400	-59.890788	1525.872040	1700.399940	384.520493				-505.000000	200.000000	0.000000	-0.724440	2.144040	10.225020	-216.894144	299.272333	-1114.045225
1022				900.000000	200.000000	0.000000	0.493240	0.720640	-1.477300	-84.429374	-135.455043	188.112686	328.069858	174.496354	0.000000	300.000000	200.000000	0.000000	-0.549360	2.960440	-60.577434	1544.945440	1700.399940	341.795994				-505.000000	200.000000	0.000000	-1.267770	1.965370	6.292320	-112.204080	1794.151442	-174.265738
1023				900.000000	200.000000	0.000000	0.358720	0.776940	-1.781450	-62.323388	-119.500710	169.027127	328.503728	175.979317	0.000000	300.000000	200.000000	0.000000	-0.732480	2.929920	-62.332196	1497.261939	1776.699938	225.829496	-604.497568	190.846427	0.000000	-505.000000	200.000000	0.000000	1.992210	2.501380	21.236579	-194.390576	2112.987991	-350.250159
1024				900.000000	200.000000	0.000000	0.403560	0.506700	-1.346950	-52.899078	-106.553397	166.319690	330.134880	176.175473	0.000000	300.000000	200.000000	0.000000	-0.122080	2.868880	-60.043376	1430.505037	1809.399937	280.760995	-590.468729	175.311867	0.000000	-505.000000	200.000000	0.000000	-0.724440	-0.714680	20.450039	-504.873291	1747.838870	-0.620276
1025				900.000000	200.000000	0.000000	0.459610	0.608040	-1.303500	-117.029896	-88.638064	183.223489	330.370762	178.773695	0.000000	300.000000	200.000000	0.000000	0.274680	2.472120	-60.653728	1287.454534	1842.099936	244.139996				-505.000000	200.000000	0.000000	0.000000	1.608030	7.865400	-596.964885	-1200.594330	-292.194473
1026				900.000000	200.000000	0.000000	0.336300	0.641820	-1.911800	-148.433277	-72.862500	183.382653	324.177725	175.160385	0.000000	300.000000	200.000000	0.000000	0.427280	2.105880	-59.509318	1478.188539	1438.799950	335.692494				-505.000000	200.000000	0.000000	1.086660	4.645420	11.798100	1556.014231	188.189825	-113.166626
1027				900.000000	200.000000	0.000000	0.280250	0.608040	-1.129700	-76.644537	-81.413653	207.505907	325.243661	175.877318	0.000000	300.000000	200.000000	0.000000	0.122080	2.746800	-60.882610	1468.651838	1536.899946	201.415496				-505.000000	200.000000	0.000000	1.086660	2.144040	11.798100	1636.287732	1646.459906	-233.028633
1028				900.000000	200.000000	0.000000	0.381140	0.720640	-1.781450	-60.621292	-44.434417	193.048142	325.615290	174.116296	0.000000	300.000000	200.000000	0.000000	0.061040	2.258480	-60.424846	1564.018841	1547.799946	323.485494				-505.000000	200.000000	0.000000	-0.905550	1.786700	8.651940	572.069379	2697.984283	-174.464274
1029				900.000000	200.000000	0.000000	0.470820	0.517960	-1.129700	-64.271911	-119.657146	178.308781	326.171622	176.944912	0.000000	300.000000	200.000000	0.000000	0.366240	2.472120	-60.806316	1401.894937	1591.399944	238.036496				-505.000000	200.000000	0.000000	-0.905550	1.786700	18.090419	2078.432482	170.197027	-291.952471
1030				900.000000	200.000000	0.000000	0.392350	0.551740	-1.651100	-95.585263	-45.017270	156.734550	323.993163	174.395807	0.000000	300.000000	200.000000	0.000000	0.213640	2.044840	-59.967082	1535.408740	1438.799950	231.932996				-505.000000	200.000000	0.000000	-1.086660	2.501380	11.011560	2236.927462	187.873830	-115.027455
1031				900.000000	200.000000	0.000000	0.425980	0.596780	-1.477300	-61.386217	-51.629757	183.247858	323.901251	175.314593	0.000000	300.000000	200.000000	0.000000	-0.061040	2.777320	-60.653728	1497.261939	1449.699949	256.346995				-505.000000	200.000000	0.000000	-2.716650	1.072020	11.011560	-513.331155	684.214541	-468.718110
1032				900.000000	200.000000	0.000000	0.313880	0.551740	-1.564200	-51.269402	-77.328482	168.864146	326.089008	176.552917	0.000000	300.000000	200.000000	0.000000	0.396760	2.472120	-61.416668	1440.041738	1602.299944	225.829496				-505.000000	200.000000	0.000000	-1.629990	2.144040	13.371180	1173.149571	-709.478604	-702.764091
1033				900.000000	200.000000	0.000000	0.381140	0.619300	-1.086250	-39.951064	-146.400352	171.266955	328.135205	173.465611	0.000000	300.000000	200.000000	0.000000	0.335720	2.044840	-59.661906	1583.092241	1678.599941	366.209993				-505.000000	200.000000	0.000000	0.000000	-0.357340	18.090419	327.272596	1838.812295	-470.291905
1034				900.000000	200.000000	0.000000	0.347510	0.495440	-1.303500	-101.564113	17.297613	147.090005	323.541833	172.641651	0.000000	300.000000	200.000000	0.000000	0.701960	2.380560	-60.653728	1659.385843	1427.899950	329.588994				-505.000000	200.000000	0.000000	-1.992210	0.714680	9.438480	1202.160384	1172.151562	-645.347477
1035				900.000000	200.000000	0.000000	0.392350	0.495440	-1.129700	-109.425117	-136.689631	173.549812	324.491722	175.000130	0.000000	300.000000	200.000000	0.000000	-0.061040	2.746800	-61.416668	1535.408740	1504.199947	347.899494				-505.000000	200.000000	0.000000	-1.086660	2.680050	7.865400	626.063064	1516.559609	-467.322489
1036				900.000000	200.000000	0.000000	0.358720	0.664340	-1.824900	-50.923149	-94.130452	166.512749	324.287624	174.687631	0.000000	300.000000	200.000000	0.000000	0.152600	2.807840	-61.035198	1544.945440	1482.399948	341.795994				-505.000000	200.000000	0.000000	0.000000	3.394730	6.292320	1595.710519	789.448632	-407.987092
1037				900.000000	200.000000	0.000000	0.414770	0.517960	-1.781450	-81.029245	-131.940789	147.041267	327.967999	176.465209	0.000000	300.000000	200.000000	0.000000	0.610400	2.990960	-61.187786	1440.041738	1711.299940	323.485494				-505.000000	200.000000	0.000000	-1.629990	0.000000	16.517339	464.585395	1143.515793	235.106794
1038				900.000000	200.000000	0.000000	0.403560	0.574260	-1.173150	-130.347505	-40.857421	156.743880	326.636477	175.554234	0.000000	300.000000	200.000000	0.000000	0.305200	2.227960	-58.517496	1430.505037	1558.699945	292.967995				-505.000000	200.000000	0.000000	0.362220	1.786700	4.719240	919.202769	-26.396490	119.154798
1039				900.000000	200.000000	0.000000	0.358720	0.653080	-1.129700	-74.789790	-79.579078	168.911938	323.628232	174.519363	0.000000	300.000000	200.000000	0.000000	0.305200	2.777320	-59.509318	1516.335340	1406.099951	329.588994				-505.000000	200.000000	0.000000	0.543330	2.322710	9.438480	1183.646277	1416.436067	60.904884
1040				900.000000	200.000000	0.000000	0.347510	0.472920	-1.694550	-66.711843	-93.790050	188.033283	326.642538	176.846178	0.000000	300.000000	200.000000	0.000000	0.000000	2.594200	-60.958904	1411.431637	1624.099943	305.174994				-505.000000	200.000000	0.000000	0.181110	1.786700	12.584640	-469.960022	639.948248	-468.271700
1041				900.000000	200.000000	0.000000	0.381140	0.619300	-1.607650	-120.901839	-90.189780	130.302733	326.899158	175.062473	0.000000	300.000000	200.000000	0.000000	0.335720	3.052000	-61.187786	1525.872040	1645.899942	238.036496				-505.000000	200.000000	0.000000	0.543330	1.786700	5.505780	919.265692	757.318162	-233.324283
1042				900.000000	200.000000	0.000000	0.538080	0.596780	-1.346950	-93.415416	-56.367261	187.951042	325.222664	177.774390	0.000000	300.000000	200.000000	0.000000	0.183120	2.960440	-60.501140	1344.674735	1525.999947	360.106493				-505.000000	200.000000	0.000000	-0.905550	1.965370	11.011560	467.253468	574.624887	-233.038814
1043				900.000000	200.000000	0.000000	0.526870	0.641820	-1.694550	-51.715480	-116.374004	168.727262	327.396896	173.938359	0.000000	300.000000	200.000000	0.000000	-0.305200	2.838360	-59.280436	1544.945440	1624.099943	250.243495				-505.000000	200.000000	0.000000	-1.629990	2.144040	9.438480	477.938944	1547.943653	-232.811301
1044				900.000000	200.000000	0.000000	0.381140	0.653080	-1.303500	-74.969847	-80.340700	171.298371	324.846674	175.621244	0.000000	300.000000	200.000000	0.000000	-0.091560	3.235120	-61.416668	1497.261939	1525.999947	341.795994	-544.018550	242.366893	0.000000	-505.000000	200.000000	0.000000	-0.362220	0.893350	20.450039	866.404625	797.930888	-116.611431
1045				900.000000	200.000000	0.000000	0.538080	0.765680	-1.868350	-66.897633	-101.476088	161.601858	330.562050	174.226938	0.000000	300.000000	200.000000	0.000000	0.366240	2.716280	-59.204142	1525.872040	1809.399937	262.450495	-544.647008	277.630986	0.000000	-505.000000	200.000000	0.000000	-1.629990	1.429360	22.023119	1709.676449	873.150793	-174.745434
1046				900.000000	200.000000	0.000000	0.381140	0.517960	-1.216600	-116.628832	-55.091667	183.221009	331.383603	176.692330	0.000000	300.000000	200.000000	0.000000	0.335720	2.136400	-59.738200	1392.358236	1874.799934	347.899494				-505.000000	200.000000	0.000000	-0.905550	1.965370	-1.573080	697.878701	984.277731	1.937580
1047				900.000000	200.000000	0.000000	0.470820	0.698120	-1.129700	-89.017164	-58.865506	188.114970	324.050707	176.287811	0.000000	300.000000	200.000000	0.000000	0.457800	2.502640	-60.730022	1440.041738	1460.599949	366.209993				-505.000000	200.000000	0.000000	-0.181110	2.322710	18.876959	952.769351	921.034782	2.218741
1048				900.000000	200.000000	0.000000	0.414770	0.720640	-1.738000	-32.432566	-20.529859	171.326361	322.685767	176.818302	0.000000	300.000000	200.000000	0.000000	-0.183120	3.296160	-62.942548	1459.115138	1427.899950	347.899494	-550.977599	211.001143	0.000000	-505.000000	200.000000	0.000000	-1.992210	0.714680	25.169279	276.890833	1157.223033	118.325805
1049				900.000000	200.000000	0.000000	0.437190	0.653080	-1.520750	-79.215448	-112.842616	142.324382	327.419184	176.168053	0.000000	300.000000	200.000000	0.000000	0.305200	3.113040	-60.424846	1440.041738	1656.799942	415.037992				-505.000000	200.000000	0.000000	-0.543330	0.357340	13.371180	254.324341	948.177698	-234.593813
1050				900.000000	200.000000	0.000000	0.403560	0.574260	-0.695200	-105.729167	-71.697734	195.298442	331.996564	177.539179	0.000000	300.000000	200.000000	0.000000	0.427280	2.624720	-58.593790	1316.064634	1874.799934	317.381994				-505.000000	200.000000	0.000000	0.181110	2.144040	11.011560	-216.831221	1702.001160	413.228896
1051				900.000000	200.000000	0.000000	0.493240	0.551740	-1.303500	-119.348330	-90.022948	183.136289	329.801874	176.453978	0.000000	300.000000	200.000000	0.000000	0.640920	2.289000	-60.348552	1420.968337	1798.499937	347.899494	-521.142729	205.280969	0.000000	-505.000000	200.000000	0.000000	0.543330	2.501380	29.101979	153.686661	469.785355	61.074442
1052				900.000000	200.000000	0.000000	0.493240	0.641820	-1.173150	-111.483263	-64.814324	171.171763	322.837696	175.371875	0.000000	300.000000	200.000000	0.000000	0.183120	2.685760	-61.569256	1516.335340	1406.099951	311.278494				-505.000000	200.000000	0.000000	-1.267770	2.144040	16.517339	15.241245	2314.727928	-820.281266
1053				900.000000	200.000000	0.000000	0.425980	0.675600	-1.390400	-37.947730	-92.238334	161.634219	327.952509	176.662525	0.000000	300.000000	200.000000	0.000000	-0.396760	2.289000	-59.661906	1392.358236	1667.699942	280.760995				-505.000000	200.000000	0.000000	1.267770	1.250690	16.517339	-1660.239390	40.182294	118.573681
1054				900.000000	200.000000	0.000000	0.470820	0.743160	-1.520750	4.904651	-119.293469	164.060256	328.243556	175.930805	0.000000	300.000000	200.000000	0.000000	0.335720	2.716280	-59.433024	1430.505037	1678.599941	317.381994				-505.000000	200.000000	0.000000	-1.811100	0.714680	8.651940	159.753444	1029.369015	-645.361966
1055				900.000000	200.000000	0.000000	0.470820	0.619300	-1.477300	-100.664145	-68.674178	166.354726	324.713343	180.113739	0.000000	300.000000	200.000000	0.000000	0.335720	2.411080	-60.424846	1201.624231	1493.299948	256.346995				-505.000000	200.000000	0.000000	-2.716650	1.250690	15.730799	771.833727	944.875997	-409.804454
1056				900.000000	200.000000	0.000000	0.459610	0.709380	-1.346950	-92.799078	-108.861536	176.088755	325.410669	177.767528	0.000000	300.000000	200.000000	0.000000	-0.030520	2.533160	-61.340374	1363.748136	1558.699945	299.071495				-505.000000	200.000000	0.000000	0.181110	1.250690	14.944259	655.954802	1963.409042	-233.803979
1057				900.000000	200.000000	0.000000	0.482030	0.653080	-1.303500	-50.846666	-79.429380	166.374528	324.979502	174.685666	0.000000	300.000000	200.000000	0.000000	-0.152600	2.777320	-60.653728	1535.408740	1515.099947	366.209993				-505.000000	200.000000	0.000000	-0.724440	2.501380	12.584640	-310.898733	1092.453098	413.640456
1058				900.000000	200.000000	0.000000	0.257830	0.585520	-1.694550	-106.300807	-64.767177	159.314988	326.821347	177.784846	0.000000	300.000000	200.000000	0.000000	0.488320	2.227960	-60.958904	1354.211435	1634.999943	280.760995				-505.000000	200.000000	0.000000	-1.811100	0.536010	12.584640	612.520746	1158.206890	0.653561
1059				900.000000	200.000000	0.000000	0.425980	0.686860	-1.390400	-117.894647	-51.710574	159.235031	324.115890	176.023142	0.000000	300.000000	200.000000	0.000000	0.305200	2.319520	-59.661906	1430.505037	1438.799950	366.209993				-505.000000	200.000000	0.000000	-0.724440	2.144040	8.651940	130.428015	-229.514844	413.301340
1060				900.000000	200.000000	0.000000	0.470820	0.619300	-1.042800	-148.460366	-58.946323	161.535406	322.076395	172.833055	0.000000	300.000000	200.000000	0.000000	-0.030520	2.197440	-60.730022	1649.849143	1340.699953	347.899494				-505.000000	200.000000	0.000000	1.448880	2.858720	14.944259	-752.351328	693.566218	2.597015
1061				900.000000	200.000000	0.000000	0.482030	0.585520	-1.955250	-50.283469	-73.757283	173.540678	320.051702	173.997629	0.000000	300.000000	200.000000	0.000000	-0.213640	2.929920	-60.882610	1583.092241	1220.799957	299.071495				-505.000000	200.000000	0.000000	-0.181110	1.250690	13.371180	1234.908965	263.409731	-57.542705
1062				900.000000	200.000000	0.000000	0.257830	0.675600	-1.520750	-54.164893	-69.994781	173.856723	324.527528	176.973804	0.000000	300.000000	200.000000	0.000000	0.366240	2.868880	-60.882610	1401.894937	1493.299948	292.967995				-505.000000	200.000000	0.000000	-0.543330	3.037390	11.011560	300.489395	-110.143081	-408.282741
1063				900.000000	200.000000	0.000000	0.425980	0.563000	-1.564200	-74.928896	-51.548940	144.661881	328.461328	174.770773	0.000000	300.000000	200.000000	0.000000	-0.122080	2.289000	-58.212320	1468.651838	1656.799942	360.106493				-505.000000	200.000000	0.000000	-0.905550	-0.357340	3.932700	94.507975	183.632703	-293.987165
1064				900.000000	200.000000	0.000000	0.325090	0.517960	-1.694550	-80.939216	-102.998734	159.182476	326.498285	172.762787	0.000000	300.000000	200.000000	0.000000	0.549360	2.624720	-58.822672	1602.165642	1558.699945	299.071495				-505.000000	200.000000	0.000000	0.362220	5.181430	13.371180	662.046028	-34.607180	-523.808688
1065				900.000000	200.000000	0.000000	0.257830	0.608040	-1.303500	-68.783534	-146.186373	185.842193	323.480264	171.713168	0.000000	300.000000	200.000000	0.000000	0.061040	2.594200	-60.348552	1707.069345	1416.999950	286.864495				-505.000000	200.000000	0.000000	-2.535540	1.965370	11.798100	583.132394	1202.789179	-526.628909
1066				900.000000	200.000000	0.000000	0.414770	0.731900	-1.477300	-47.780915	-56.234099	185.794793	326.143440	173.582611	0.000000	300.000000	200.000000	0.000000	0.396760	2.533160	-59.204142	1564.018841	1547.799946	360.106493				-505.000000	200.000000	0.000000	1.448880	1.429360	10.225020	-28.507427	963.184791	-762.432730
1067				900.000000	200.000000	0.000000	0.470820	0.765680	-1.260050	-122.554858	-160.063680	195.406781	329.119669	176.751713	0.000000	300.000000	200.000000	0.000000	0.732480	2.472120	-59.890788	1392.358236	1743.999939	329.588994				-505.000000	200.000000	0.000000	-0.362220	3.394730	5.505780	437.487577	1077.253005	355.715168
1068				900.000000	200.000000	0.000000	0.336300	0.641820	-1.868350	-51.895537	-77.968878	159.286052	328.610592	173.675847	0.000000	300.000000	200.000000	0.000000	0.488320	2.624720	-59.051554	1554.482141	1689.499941	335.692494				-505.000000	200.000000	0.000000	-0.905550	3.394730	9.438480	901.066201	-484.442319	-407.914648
1069				900.000000	200.000000	0.000000	0.425980	0.484180	-1.564200	-82.195234	-92.076700	183.143140	325.518628	174.685666	0.000000	300.000000	200.000000	0.000000	-0.061040	2.838360	-60.653728	1535.408740	1547.799946	292.967995				-505.000000	200.000000	0.000000	0.362220	3.394730	9.438480	-836.173827	1029.685010	-231.783773
1070				900.000000	200.000000	0.000000	0.269040	0.776940	-1.433850	-29.799032	-95.867076	185.987657	325.909718	174.776631	0.000000	300.000000	200.000000	0.000000	0.335720	2.624720	-59.738200	1506.798639	1547.799946	378.416993				-505.000000	200.000000	0.000000	0.724440	4.645420	13.371180	1324.508074	473.754918	-524.346339
1071				900.000000	200.000000	0.000000	0.358720	0.484180	-1.216600	-122.040423	-69.366321	166.345200	326.558865	175.480896	0.000000	300.000000	200.000000	0.000000	0.671440	2.289000	-59.509318	1459.115138	1580.499945	311.278494				-505.000000	200.000000	0.000000	-1.629990	2.680050	19.663499	627.006912	1007.960080	355.138359
1072				900.000000	200.000000	0.000000	0.313880	0.630560	-1.564200	-116.372608	-67.196542	159.298808	327.551884	175.255556	0.000000	300.000000	200.000000	0.000000	0.305200	2.868880	-59.738200	1478.188539	1645.899942	286.864495				-505.000000	200.000000	0.000000	-1.086660	1.786700	9.438480	1267.028314	587.076705	-174.449785
1073				900.000000	200.000000	0.000000	0.403560	0.653080	-1.433850	-107.269131	-116.604519	164.046163	324.431024	174.752299	0.000000	300.000000	200.000000	0.000000	-0.396760	3.082520	-61.569256	1554.482141	1504.199947	335.692494				-505.000000	200.000000	0.000000	-0.724440	2.144040	14.944259	825.827412	2018.203870	-56.651449
1074				900.000000	200.000000	0.000000	0.336300	0.529220	-1.260050	-84.045918	-43.072807	183.277935	327.255439	175.685912	0.000000	300.000000	200.000000	0.000000	0.335720	3.082520	-61.187786	1487.725239	1667.699942	378.416993				-505.000000	200.000000	0.000000	-1.811100	1.072020	4.719240	181.061471	502.821118	118.650432
1075				900.000000	200.000000	0.000000	0.280250	0.619300	-1.564200	-100.754174	-75.943598	144.865216	332.733135	177.373535	0.000000	300.000000	200.000000	0.000000	0.457800	2.777320	-60.272258	1363.748136	1972.899931	335.692494				-505.000000	200.000000	0.000000	1.448880	1.608030	11.011560	561.446827	299.588328	1.410110
1076				900.000000	200.000000	0.000000	0.549290	0.450400	-1.129700	-131.382515	-112.756601	170.935675	330.011345	174.842898	0.000000	300.000000	200.000000	0.000000	0.457800	2.655240	-60.653728	1525.872040	1820.299936	323.485494				-505.000000	200.000000	0.000000	1.086660	1.786700	8.651940	1730.229398	323.745538	236.585040
1077				900.000000	200.000000	0.000000	0.414770	0.731900	-1.564200	-59.932534	-81.483132	168.927172	326.252064	174.687631	0.000000	300.000000	200.000000	0.000000	0.274680	2.380560	-61.035198	1544.945440	1602.299944	311.278494				-505.000000	200.000000	0.000000	0.000000	1.429360	1.573080	781.512431	2517.337286	-233.619932
1078				900.000000	200.000000	0.000000	0.504450	0.630560	-1.433850	-100.155444	-135.957080	180.788318	324.440377	175.000130	0.000000	300.000000	200.000000	0.000000	-0.244160	3.174080	-60.653728	1516.335340	1482.399948	372.313493				-505.000000	200.000000	0.000000	0.362220	1.608030	17.303879	1256.846224	1287.360761	-409.711648
1079				900.000000	200.000000	0.000000	0.302670	0.810720	-1.694550	-60.842299	-66.613689	185.984231	326.946061	175.474811	0.000000	300.000000	200.000000	0.000000	0.183120	3.021480	-60.272258	1478.188539	1624.099943	402.830993				-505.000000	200.000000	0.000000	-0.181110	3.216060	17.303879	775.068109	-1066.022475	61.810628
1080				900.000000	200.000000	0.000000	0.369930	0.731900	-1.824900	-76.284740	-59.130290	168.973627	326.389700	177.388652	0.000000	300.000000	200.000000	0.000000	-0.152600	2.563680	-59.890788	1354.211435	1580.499945	317.381994				-505.000000	200.000000	0.000000	0.000000	2.501380	13.371180	2237.116231	119.880758	296.094303
1081				900.000000	200.000000	0.000000	0.403560	0.698120	-1.260050	-65.029025	-126.898093	164.088050	328.716365	177.528206	0.000000	300.000000	200.000000	0.000000	-0.030520	2.563680	-61.111492	1373.284836	1754.899939	299.071495				-505.000000	200.000000	0.000000	-1.448880	2.680050	4.719240	-69.084640	1408.893238	237.635673
1082				900.000000	200.000000	0.000000	0.336300	0.675600	-1.520750	-50.144363	-52.962296	171.365768	321.520680	174.683676	0.000000	300.000000	200.000000	0.000000	0.000000	2.594200	-60.272258	1525.872040	1297.099955	341.795994				-505.000000	200.000000	0.000000	-3.259980	1.786700	7.078860	919.391538	720.823570	60.700475
1083				900.000000	200.000000	0.000000	0.414770	0.698120	-1.998700	-81.876387	-50.683227	159.257117	324.522184	176.990169	0.000000	300.000000	200.000000	0.000000	0.061040	3.082520	-61.340374	1411.431637	1504.199947	286.864495				-505.000000	200.000000	0.000000	-0.362220	1.250690	10.225020	-618.398758	1337.914461	-292.504611
1084				900.000000	200.000000	0.000000	0.448400	0.731900	-1.433850	-91.961733	-128.582971	147.205391	324.023727	173.885486	0.000000	300.000000	200.000000	0.000000	0.335720	2.166920	-59.890788	1564.018841	1438.799950	268.553995				-505.000000	200.000000	0.000000	-0.724440	1.250690	18.876959	656.269418	2014.471737	353.709452
1085				900.000000	200.000000	0.000000	0.369930	0.563000	-1.390400	-127.015732	-84.864225	159.177909	326.535209	178.936149	0.000000	300.000000	200.000000	0.000000	0.244160	2.533160	-62.027020	1306.527934	1645.899942	250.243495				-505.000000	200.000000	0.000000	-2.535540	0.178670	13.371180	938.409031	671.016297	117.860598
1086				900.000000	200.000000	0.000000	0.235410	0.405360	-1.824900	-61.587946	-78.920606	202.544549	326.596880	174.371202	0.000000	300.000000	200.000000	0.000000	0.640920	2.655240	-60.653728	1554.482141	1613.199944	360.106493				-505.000000	200.000000	0.000000	0.362220	1.786700	12.584640	1846.360016	-299.000769	119.154798
1087				900.000000	200.000000	0.000000	0.302670	0.596780	-2.172500	-74.168035	-66.169195	176.146627	324.682179	174.779450	0.000000	300.000000	200.000000	0.000000	-0.244160	1.983800	-60.501140	1525.872040	1493.299948	274.657495				-505.000000	200.000000	0.000000	0.362220	1.250690	13.371180	771.644957	1953.942930	-292.562566
1088				900.000000	200.000000	0.000000	0.269040	0.551740	-1.129700	-62.880850	-75.886056	164.091280	328.289006	176.650183	0.000000	300.000000	200.000000	0.000000	0.366240	2.960440	-61.264080	1430.505037	1733.099939	347.899494				-505.000000	200.000000	0.000000	0.905550	1.072020	0.786540	-166.701151	-55.541254	-292.775590
1089				900.000000	200.000000	0.000000	0.403560	0.596780	-1.477300	-85.509398	-121.630081	147.126183	327.704514	177.344858	0.000000	300.000000	200.000000	0.000000	0.824040	2.166920	-60.195964	1363.748136	1667.699942	299.071495				-505.000000	200.000000	0.000000	-0.362220	0.893350	11.011560	1213.097552	409.177983	59.620865
1090				900.000000	200.000000	0.000000	0.291460	0.686860	-1.694550	-86.045505	-66.152061	197.928956	322.737198	175.564036	0.000000	300.000000	200.000000	0.000000	0.274680	2.350040	-60.882610	1487.725239	1384.299952	396.727493				-505.000000	200.000000	0.000000	0.905550	0.000000	17.303879	117.200312	-71.216209	-705.001628
1091				900.000000	200.000000	0.000000	0.369930	0.709380	-1.433850	-72.786456	-145.615456	188.229964	324.699881	175.746394	0.000000	300.000000	200.000000	0.000000	-0.030520	2.777320	-61.340374	1487.725239	1515.099947	311.278494				-505.000000	200.000000	0.000000	2.354430	1.786700	14.944259	225.124759	1964.471464	-350.957368
1092				900.000000	200.000000	0.000000	0.425980	0.664340	-1.564200	-82.817306	-81.944760	180.901028	328.930846	176.093874	0.000000	300.000000	200.000000	0.000000	0.488320	2.350040	-61.035198	1459.115138	1765.799938	354.002994				-505.000000	200.000000	0.000000	-1.086660	2.501380	6.292320	1310.021907	987.772433	413.669433
1093				900.000000	200.000000	0.000000	0.381140	0.585520	-1.651100	-90.173672	-34.423702	164.006559	331.252458	172.981911	0.000000	300.000000	200.000000	0.000000	0.610400	2.777320	-58.593790	1583.092241	1831.199936	360.106493				-505.000000	200.000000	0.000000	-0.905550	3.216060	11.011560	311.300716	-88.225150	238.100880
1094				900.000000	200.000000	0.000000	0.269040	0.630560	-1.433850	-120.258096	-50.273346	171.393563	323.153292	175.502640	0.000000	300.000000	200.000000	0.000000	0.366240	2.441600	-60.730022	1487.725239	1406.099951	415.037992				-505.000000	200.000000	0.000000	0.724440	1.608030	9.438480	-481.023036	742.627065	-468.484724
1095				900.000000	200.000000	0.000000	0.381140	0.754420	-1.607650	-99.255477	-115.519630	159.344316	322.215942	173.451465	0.000000	300.000000	200.000000	0.000000	0.427280	2.502640	-60.348552	1602.165642	1340.699953	341.795994				-505.000000	200.000000	0.000000	-0.724440	2.322710	16.517339	1184.212586	1751.571002	413.470898
1096				900.000000	200.000000	0.000000	0.201780	0.686860	-1.868350	-58.081850	-173.748743	193.202544	324.022117	175.189762	0.000000	300.000000	200.000000	0.000000	0.183120	2.624720	-60.348552	1497.261939	1449.699949	402.830993				-505.000000	200.000000	0.000000	0.181110	1.072020	3.932700	-398.081462	913.298954	-880.158622
1097				900.000000	200.000000	0.000000	0.280250	0.540480	-0.955900	-119.451904	-91.707227	171.298175	326.685707	175.698982	0.000000	300.000000	200.000000	0.000000	0.518840	2.075360	-60.043376	1459.115138	1602.299944	299.071495				-505.000000	200.000000	0.000000	-0.362220	-1.250690	5.505780	40.577213	414.402968	-236.134322
1098				900.000000	200.000000	0.000000	0.369930	0.765680	-1.433850	-86.550142	-100.021726	176.234022	327.675132	174.056738	0.000000	300.000000	200.000000	0.000000	-0.427280	2.960440	-60.653728	1573.555541	1678.599941	354.002994				-505.000000	200.000000	0.000000	0.362220	1.965370	9.438480	1393.655637	764.544996	1.836159
1099				900.000000	200.000000	0.000000	0.414770	0.506700	-1.173150	-72.821672	-76.780839	166.308076	324.893732	175.063261	0.000000	300.000000	200.000000	0.000000	0.305200	3.113040	-60.424846	1506.798639	1504.199947	268.553995				-505.000000	200.000000	0.000000	0.000000	1.608030	11.798100	98.245743	784.223647	295.246514
1100				900.000000	200.000000	0.000000	0.482030	0.563000	-1.346950	-90.785946	-84.454942	183.158375	328.140741	174.274123	0.000000	300.000000	200.000000	0.000000	0.518840	2.990960	-60.424846	1554.482141	1700.399940	384.520493				-505.000000	200.000000	0.000000	-0.724440	1.608030	17.303879	-364.577802	2546.244620	-468.368814
1101				900.000000	200.000000	0.000000	0.392350	0.630560	-1.564200	-120.393138	-90.691816	130.301592	327.083191	174.554839	0.000000	300.000000	200.000000	0.000000	0.854560	2.289000	-59.967082	1525.872040	1624.099943	244.139996				-505.000000	200.000000	0.000000	-0.362220	3.216060	4.719240	889.877340	1608.279460	473.033808
1102				900.000000	200.000000	0.000000	0.347510	0.630560	-1.303500	-95.999872	-114.417606	176.131588	327.739672	173.509021	0.000000	300.000000	200.000000	0.000000	0.152600	2.472120	-60.119670	1592.628942	1667.699942	341.795994				-505.000000	200.000000	0.000000	1.267770	-0.714680	11.011560	1694.875667	-352.302743	-470.732442
1103				900.000000	200.000000	0.000000	0.403560	0.675600	-1.824900	-98.705825	-131.438753	180.934727	323.811396	174.116296	0.000000	300.000000	200.000000	0.000000	-0.457800	2.777320	-60.424846	1564.018841	1438.799950	225.829496				-505.000000	200.000000	0.000000	1.086660	1.965370	7.078860	1161.834864	60.098377	-761.895079
1104				900.000000	200.000000	0.000000	0.425980	0.698120	-1.607650	-25.183836	-46.442562	176.113124	326.350880	178.042774	0.000000	300.000000	200.000000	0.000000	-0.152600	2.929920	-60.806316	1335.138035	1602.299944	421.141492				-505.000000	200.000000	0.000000	1.448880	2.680050	3.932700	741.564450	969.156203	119.915654
1105				900.000000	200.000000	0.000000	0.347510	0.686860	-1.564200	-89.930993	-104.043215	173.774287	330.954815	178.686008	0.000000	300.000000	200.000000	0.000000	0.274680	3.021480	-59.509318	1268.381133	1842.099936	280.760995				-505.000000	200.000000	0.000000	-0.905550	1.608030	10.225020	-17.696106	-485.188746	354.063056
1106				900.000000	200.000000	0.000000	0.448400	0.608040	-1.303500	-108.988836	-57.780617	168.777142	330.067962	176.084308	0.000000	300.000000	200.000000	0.000000	-0.152600	2.502640	-59.814494	1430.505037	1798.499937	372.313493				-505.000000	200.000000	0.000000	-0.543330	1.429360	11.011560	-144.260506	287.566941	-527.296959
1107				900.000000	200.000000	0.000000	0.504450	0.619300	-1.433850	-96.598601	-90.363350	147.042605	326.364738	176.309350	0.000000	300.000000	200.000000	0.000000	-0.335720	3.113040	-61.187786	1449.578438	1613.199944	317.381994				-505.000000	200.000000	0.000000	-1.267770	1.608030	9.438480	677.136983	2188.875758	-174.604854
1108				900.000000	200.000000	0.000000	0.347510	0.788200	-1.694550	-69.810733	-98.856020	149.771932	324.589155	175.345605	0.000000	300.000000	200.000000	0.000000	0.030520	2.746800	-60.730022	1497.261939	1493.299948	170.897997				-505.000000	200.000000	0.000000	-1.448880	1.250690	11.798100	-155.008904	606.755357	-762.370467
1109				900.000000	200.000000	0.000000	0.358720	0.540480	-1.694550	-75.991313	-53.723918	168.807220	326.843008	176.977870	0.000000	300.000000	200.000000	0.000000	0.305200	2.685760	-61.721844	1420.968337	1656.799942	323.485494				-505.000000	200.000000	0.000000	0.905550	0.536010	8.651940	-545.953889	1925.544592	294.156723
1110				900.000000	200.000000	0.000000	0.381140	0.540480	-1.781450	-96.183992	-74.830236	168.783992	327.221497	175.249194	0.000000	300.000000	200.000000	0.000000	0.213640	2.716280	-61.264080	1516.335340	1667.699942	347.899494	-501.264374	178.287843	0.000000	-505.000000	200.000000	0.000000	1.086660	1.072020	23.596199	-512.324384	-88.146586	-175.301882
1111				900.000000	200.000000	0.000000	0.403560	0.585520	-1.607650	-78.067067	-96.179006	166.392992	322.144598	176.093874	0.000000	300.000000	200.000000	0.000000	-0.122080	2.655240	-61.035198	1459.115138	1351.599953	396.727493				-505.000000	200.000000	0.000000	0.905550	2.858720	-1.573080	-406.224710	1404.968106	178.872777
1112				900.000000	200.000000	0.000000	0.369930	0.698120	-1.781450	-33.404954	-79.434578	168.942211	325.474037	175.997631	0.000000	300.000000	200.000000	0.000000	0.122080	3.021480	-61.187786	1468.651838	1558.699945	354.002994				-505.000000	200.000000	0.000000	-1.992210	2.322710	14.157719	1299.839818	107.112944	-996.286049
1113				900.000000	200.000000	0.000000	0.493240	0.574260	-1.694550	-102.743964	-120.055091	171.108932	328.537552	177.244113	0.000000	300.000000	200.000000	0.000000	0.152600	2.441600	-60.348552	1373.284836	1722.199940	396.727493				-505.000000	200.000000	0.000000	0.543330	0.893350	3.932700	865.083237	361.100993	-116.683875
1114				900.000000	200.000000	0.000000	0.582920	0.630560	-0.999350	-47.438410	-99.064800	168.658723	326.844121	173.045537	0.000000	300.000000	200.000000	0.000000	0.763000	2.319520	-60.501140	1630.775743	1624.099943	146.483997				-505.000000	200.000000	0.000000	-0.362220	0.536010	9.438480	1307.165064	1073.520872	-175.694645
1115				900.000000	200.000000	0.000000	0.448400	0.720640	-1.520750	-84.474388	-52.512604	147.194919	321.856729	174.658092	0.000000	300.000000	200.000000	0.000000	0.305200	2.136400	-61.340374	1554.482141	1340.699953	415.037992				-505.000000	200.000000	0.000000	-0.724440	1.250690	8.651940	76.371407	565.905200	-879.916620
1116				900.000000	200.000000	0.000000	0.470820	0.709380	-1.651100	-52.908875	-38.116725	166.438501	320.736124	174.631128	0.000000	300.000000	200.000000	0.000000	-0.396760	2.899400	-62.027020	1573.555541	1286.199955	329.588994				-505.000000	200.000000	0.000000	0.905550	1.429360	3.932700	781.701200	1002.033099	177.516315
1117				900.000000	200.000000	0.000000	0.336300	0.585520	-1.824900	-62.210017	-62.811377	149.595053	323.043287	174.876061	0.000000	300.000000	200.000000	0.000000	-0.030520	2.990960	-61.492962	1544.945440	1416.999950	262.450495				-505.000000	200.000000	0.000000	0.181110	3.037390	8.651940	68.668621	-1079.729715	-467.084795
1118				900.000000	200.000000	0.000000	0.369930	0.596780	-1.520750	-77.513352	-130.336729	154.390004	326.890719	176.632644	0.000000	300.000000	200.000000	0.000000	0.579880	2.380560	-59.585612	1392.358236	1602.299944	317.381994				-505.000000	200.000000	0.000000	-1.448880	2.680050	11.011560	-68.581254	209.791761	-173.573018
1119				900.000000	200.000000	0.000000	0.325090	0.630560	-1.477300	-84.118338	-67.738987	171.335495	323.811396	172.168113	0.000000	300.000000	200.000000	0.000000	0.518840	2.289000	-58.593790	1630.775743	1395.199951	384.520493				-505.000000	200.000000	0.000000	-0.905550	0.357340	10.225020	485.704652	45.091284	-293.308934
1120				900.000000	200.000000	0.000000	0.470820	0.585520	-1.607650	-70.026007	-48.289073	197.648892	325.925922	177.799343	0.000000	300.000000	200.000000	0.000000	-0.030520	2.563680	-59.280436	1316.064634	1536.899946	427.244992				-505.000000	200.000000	0.000000	0.181110	2.322710	1.573080	-90.958976	1445.818262	354.654355
1121				900.000000	200.000000	0.000000	0.291460	0.686860	-1.651100	-94.041551	-106.720229	166.603374	325.307087	173.461193	0.000000	300.000000	200.000000	0.000000	0.274680	2.594200	-60.730022	1611.702342	1536.899946	354.002994				-505.000000	200.000000	0.000000	-1.267770	0.536010	7.078860	-82.815728	997.984972	-58.134004
1122				900.000000	200.000000	0.000000	0.414770	0.686860	-1.477300	-85.820434	-56.234099	149.608004	327.810257	174.395807	0.000000	300.000000	200.000000	0.000000	0.305200	2.411080	-59.967082	1535.408740	1667.699942	244.139996				-505.000000	200.000000	0.000000	-1.811100	1.786700	9.438480	-1049.291724	1028.622589	-115.647731
1123				900.000000	200.000000	0.000000	0.369930	0.630560	-1.390400	-35.781947	-44.336465	190.566321	324.663978	174.744376	0.000000	300.000000	200.000000	0.000000	0.335720	2.380560	-59.661906	1506.798639	1471.499949	231.932996				-505.000000	200.000000	0.000000	-1.086660	2.501380	15.730799	963.328980	-81.744743	237.437137
1124				900.000000	200.000000	0.000000	0.358720	0.551740	-1.824900	-55.560017	-154.922091	171.227351	324.527528	172.744502	0.000000	300.000000	200.000000	0.000000	0.335720	2.929920	-60.882610	1659.385843	1493.299948	323.485494				-505.000000	200.000000	0.000000	1.267770	1.786700	10.225020	919.643231	311.293720	-57.149942
1125				900.000000	200.000000	0.000000	0.403560	0.484180	-1.173150	-73.749046	-50.989361	166.298746	328.076124	174.502620	0.000000	300.000000	200.000000	0.000000	0.427280	2.899400	-61.340374	1564.018841	1722.199940	299.071495				-505.000000	200.000000	0.000000	0.905550	2.144040	16.517339	1984.113277	459.810247	-56.781849
1126				900.000000	200.000000	0.000000	0.437190	0.596780	-1.868350	-126.119828	-66.925618	159.139643	327.538665	176.229101	0.000000	300.000000	200.000000	0.000000	0.610400	2.838360	-58.975260	1401.894937	1624.099943	268.553995				-505.000000	200.000000	0.000000	2.354430	0.893350	6.292320	633.640003	1442.402125	-58.084664
1127				900.000000	200.000000	0.000000	0.224200	0.821980	-1.607650	-44.206463	-63.463111	157.160077	325.757075	173.411292	0.000000	300.000000	200.000000	0.000000	0.213640	2.594200	-58.822672	1564.018841	1515.099947	366.209993				-505.000000	200.000000	0.000000	0.724440	2.501380	3.146160	1193.954213	1809.158535	-408.892836
1128				900.000000	200.000000	0.000000	0.313880	0.675600	-1.303500	-74.042473	-37.043173	168.979335	328.466925	173.225544	0.000000	300.000000	200.000000	0.000000	0.061040	2.777320	-61.264080	1640.312443	1743.999939	372.313493				-505.000000	200.000000	0.000000	-1.448880	2.322710	9.438480	-437.777750	476.424629	61.064261
1129				900.000000	200.000000	0.000000	0.369930	0.698120	-1.607650	-45.286488	-34.002483	166.532551	324.076951	176.456132	0.000000	300.000000	200.000000	0.000000	0.213640	3.509800	-61.569256	1449.578438	1482.399948	335.692494				-505.000000	200.000000	0.000000	-0.181110	1.786700	15.730799	1267.531699	1719.440532	-526.986821
1130				900.000000	200.000000	0.000000	0.336300	0.664340	-0.782100	-17.678567	-175.232519	166.535976	329.085880	174.712039	0.000000	300.000000	200.000000	0.000000	0.030520	3.204600	-59.585612	1506.798639	1733.099939	341.795994				-505.000000	200.000000	0.000000	-1.629990	2.322710	3.932700	25.045795	227.468564	-350.129941
1131				900.000000	200.000000	0.000000	0.515660	0.619300	-1.173150	-84.266925	-116.397279	185.585553	330.905465	175.712561	0.000000	300.000000	200.000000	0.000000	0.244160	2.289000	-58.898966	1430.505037	1820.299936	347.899494				-505.000000	200.000000	0.000000	1.086660	0.893350	7.078860	-292.825089	722.948413	999.410534
1132				900.000000	200.000000	0.000000	0.482030	0.664340	-0.999350	-150.581135	-130.371939	183.252621	325.629060	173.600646	0.000000	300.000000	200.000000	0.000000	0.427280	2.624720	-59.967082	1583.092241	1536.899946	335.692494				-505.000000	200.000000	0.000000	-1.086660	0.178670	8.651940	-451.760531	-605.306935	-58.487608
1133				900.000000	200.000000	0.000000	0.425980	0.641820	-1.346950	-47.334836	-117.608592	197.747706	323.095264	173.684347	0.000000	300.000000	200.000000	0.000000	-0.335720	2.411080	-60.882610	1602.165642	1406.099951	372.313493				-505.000000	200.000000	0.000000	1.992210	2.858720	18.876959	406.123307	922.097204	-702.375635
1134				900.000000	200.000000	0.000000	0.381140	0.686860	-1.564200	-81.889932	-125.691978	188.197407	324.166790	171.237711	0.000000	300.000000	200.000000	0.000000	0.122080	2.777320	-61.340374	1764.289546	1482.399948	231.932996				-505.000000	200.000000	0.000000	-3.078870	1.786700	14.944259	-238.139249	304.690318	1.941888
1135				900.000000	200.000000	0.000000	0.482030	0.664340	-1.694550	-107.075530	-84.131674	178.433301	329.953345	174.269511	0.000000	300.000000	200.000000	0.000000	0.152600	2.563680	-60.043376	1544.945440	1798.499937	311.278494				-505.000000	200.000000	0.000000	0.362220	3.930740	5.505780	6.657535	768.277128	238.677689
1136				900.000000	200.000000	0.000000	0.403560	0.709380	-0.782100	-92.213894	-137.474527	183.375803	328.789597	175.755793	0.000000	300.000000	200.000000	0.000000	-0.396760	2.746800	-60.577434	1468.651838	1743.999939	317.381994				-505.000000	200.000000	0.000000	0.000000	-0.357340	6.292320	-947.647273	-403.681433	528.357772
1137				900.000000	200.000000	0.000000	0.414770	0.641820	-1.911800	-92.145853	-126.753594	183.301359	323.870335	176.021164	0.000000	300.000000	200.000000	0.000000	0.061040	2.899400	-61.645550	1478.188539	1471.499949	305.174994				-505.000000	200.000000	0.000000	-0.362220	0.893350	7.078860	-292.825089	810.620137	0.876767
1138				900.000000	200.000000	0.000000	0.291460	0.641820	-1.564200	-67.662558	-106.801046	176.200127	326.171622	174.749190	0.000000	300.000000	200.000000	0.000000	0.305200	2.685760	-60.806316	1535.408740	1591.399944	286.864495				-505.000000	200.000000	0.000000	-1.629990	2.501380	15.730799	1542.408990	-711.717883	237.480604
1139				900.000000	200.000000	0.000000	0.437190	0.484180	-1.607650	-110.383960	-62.102099	166.263906	328.930846	179.062609	0.000000	300.000000	200.000000	0.000000	-0.152600	2.533160	-61.035198	1277.917833	1765.799938	299.071495				-505.000000	200.000000	0.000000	-0.543330	4.288080	3.932700	1070.498349	957.134816	239.089249
1140				900.000000	200.000000	0.000000	0.538080	0.619300	-1.607650	-100.799188	-111.850479	166.285045	325.943312	176.986248	0.000000	300.000000	200.000000	0.000000	0.305200	2.655240	-60.501140	1392.358236	1569.599945	354.002994				-505.000000	200.000000	0.000000	-2.173320	1.250690	11.011560	1234.720195	386.197630	-57.383328
1141				900.000000	200.000000	0.000000	0.459610	0.630560	-1.781450	-84.433437	-52.731781	154.328511	325.434901	176.010225	0.000000	300.000000	200.000000	0.000000	0.244160	2.960440	-60.424846	1449.578438	1536.899946	305.174994				-505.000000	200.000000	0.000000	-1.086660	-1.072020	13.371180	631.097776	-477.215486	-235.906809
1142				900.000000	200.000000	0.000000	0.358720	0.630560	-1.520750	-104.266003	-134.941071	192.987595	325.656560	176.783638	0.000000	300.000000	200.000000	0.000000	-0.488320	2.380560	-62.027020	1440.041738	1591.399944	213.622496				-505.000000	200.000000	0.000000	-1.267770	0.178670	18.876959	359.769484	-471.481505	59.015078
1143				900.000000	200.000000	0.000000	0.291460	0.551740	-1.781450	-115.822956	-66.071244	154.429412	328.173789	177.417420	0.000000	300.000000	200.000000	0.000000	0.274680	2.411080	-59.967082	1354.211435	1689.499941	189.208497				-505.000000	200.000000	0.000000	-1.267770	0.893350	11.011560	286.569537	1789.672883	294.669704
1144				900.000000	200.000000	0.000000	0.437190	0.653080	-1.086250	-139.073259	-128.444611	151.963022	326.764748	177.067302	0.000000	300.000000	200.000000	0.000000	0.518840	2.044840	-59.051554	1354.211435	1580.499945	366.209993				-505.000000	200.000000	0.000000	-0.905550	0.893350	4.719240	1907.490178	1508.586349	-704.008951
1145				900.000000	200.000000	0.000000	0.347510	0.698120	-1.824900	-85.716861	-73.404944	176.194419	321.297149	174.689572	0.000000	300.000000	200.000000	0.000000	0.122080	2.350040	-61.416668	1554.482141	1307.999954	415.037992				-505.000000	200.000000	0.000000	0.181110	0.536010	14.157719	728.462594	771.025403	294.214678
1146				900.000000	200.000000	0.000000	0.269040	0.563000	-1.477300	-70.818338	-70.496818	185.788692	321.993505	172.622169	0.000000	300.000000	200.000000	0.000000	0.274680	2.777320	-60.958904	1668.922544	1340.699953	292.967995				-505.000000	200.000000	0.000000	0.543330	1.429360	8.651940	-28.633274	224.052427	-116.175201
1147				900.000000	200.000000	0.000000	0.257830	0.630560	-1.607650	-80.232850	-29.386205	173.814836	325.601727	176.817163	0.000000	300.000000	200.000000	0.000000	0.427280	2.411080	-60.882610	1411.431637	1558.699945	347.899494				-505.000000	200.000000	0.000000	-0.181110	0.536010	7.078860	1306.976295	1197.371193	-234.453232
1148				900.000000	200.000000	0.000000	0.269040	0.585520	-1.520750	-69.935978	-45.126559	171.351675	323.485213	175.871856	0.000000	300.000000	200.000000	0.000000	0.946120	2.166920	-61.264080	1478.188539	1438.799950	256.346995				-505.000000	200.000000	0.000000	-1.811100	2.322710	9.438480	-1480.121767	763.482574	531.046028
1149				900.000000	200.000000	0.000000	0.538080	0.675600	-1.824900	-90.664765	-101.516497	166.337404	326.327549	173.904774	0.000000	300.000000	200.000000	0.000000	0.640920	2.380560	-59.204142	1544.945440	1558.699945	402.830993				-505.000000	200.000000	0.000000	-1.267770	1.786700	3.932700	687.507842	1266.110692	765.470283
1150				900.000000	200.000000	0.000000	0.358720	0.630560	-1.694550	-84.343409	-114.515557	171.300654	326.073479	177.968864	0.000000	300.000000	200.000000	0.000000	0.427280	2.716280	-61.035198	1344.674735	1591.399944	415.037992				-505.000000	200.000000	0.000000	0.543330	0.893350	0.786540	169.935533	-166.193330	59.548421
1151				900.000000	200.000000	0.000000	0.302670	0.743160	-1.477300	-83.502000	-66.815731	176.282760	328.935368	173.734313	0.000000	300.000000	200.000000	0.000000	-0.030520	2.807840	-60.272258	1583.092241	1743.999939	372.313493				-505.000000	200.000000	0.000000	-0.362220	1.965370	9.438480	582.943624	1868.940916	-115.594084
1152				900.000000	200.000000	0.000000	0.358720	0.495440	-1.173150	-81.326420	-64.340760	142.259071	326.753696	175.955539	0.000000	300.000000	200.000000	0.000000	0.671440	2.319520	-59.890788	1440.041738	1602.299944	347.899494				-505.000000	200.000000	0.000000	-2.716650	1.429360	1.573080	86.616420	162.891629	-350.890797
1153				900.000000	200.000000	0.000000	0.392350	0.698120	-1.651100	-61.413623	-60.215180	149.641703	323.450617	174.747606	0.000000	300.000000	200.000000	0.000000	0.457800	2.533160	-60.424846	1525.872040	1416.999950	305.174994				-505.000000	200.000000	0.000000	0.543330	1.965370	13.371180	583.258240	749.853898	-644.363416
1154				900.000000	200.000000	0.000000	0.459610	0.517960	-1.346950	-48.414861	-83.531686	171.091414	322.251441	172.342541	0.000000	300.000000	200.000000	0.000000	-0.274680	3.082520	-61.721844	1707.069345	1373.399952	238.036496				-505.000000	200.000000	0.000000	3.259980	2.501380	11.798100	-310.961657	-1534.157848	413.321702
1155				900.000000	200.000000	0.000000	0.459610	0.698120	-1.477300	-29.069324	-93.542400	192.945904	326.350880	175.533377	0.000000	300.000000	200.000000	0.000000	0.091560	2.594200	-60.806316	1487.725239	1602.299944	274.657495				-505.000000	200.000000	0.000000	-2.535540	0.357340	10.225020	1064.784662	939.142017	235.518354
1156				900.000000	200.000000	0.000000	0.381140	0.619300	-1.433850	-72.475420	-105.549324	171.266955	330.405321	177.083452	0.000000	300.000000	200.000000	0.000000	0.213640	2.838360	-59.509318	1363.748136	1809.399937	408.934493				-505.000000	200.000000	0.000000	-2.897760	0.357340	8.651940	22.314798	962.552801	-116.917261
1157				900.000000	200.000000	0.000000	0.381140	0.540480	-0.912450	-71.160527	-55.374527	188.061273	328.720020	175.832392	0.000000	300.000000	200.000000	0.000000	0.244160	2.594200	-59.585612	1440.041738	1711.299940	335.692494				-505.000000	200.000000	0.000000	0.905550	0.536010	7.865400	264.695201	-592.539121	59.180328
1158				900.000000	200.000000	0.000000	0.369930	0.619300	-1.564200	-112.815765	-120.164380	183.326869	327.545317	176.221203	0.000000	300.000000	200.000000	0.000000	0.274680	2.777320	-59.356730	1411.431637	1634.999943	299.071495				-505.000000	200.000000	0.000000	-0.181110	1.072020	12.584640	2266.378737	-266.123872	177.264132
1159				900.000000	200.000000	0.000000	0.425980	0.495440	-1.216600	-45.186662	-77.202058	178.334291	325.813107	175.376539	0.000000	300.000000	200.000000	0.000000	-0.244160	2.899400	-60.806316	1497.261939	1569.599945	354.002994				-505.000000	200.000000	0.000000	-0.181110	1.965370	7.865400	814.449781	1461.764782	-291.840868
1160				900.000000	200.000000	0.000000	0.257830	0.709380	-1.390400	-88.823562	-120.775706	190.755759	327.073649	174.712039	0.000000	300.000000	200.000000	0.000000	0.213640	2.716280	-59.585612	1506.798639	1613.199944	354.002994				-505.000000	200.000000	0.000000	-2.173320	1.072020	11.798100	181.627780	1048.301240	-468.761577
1161				900.000000	200.000000	0.000000	0.347510	0.709380	-1.694550	-113.261843	-48.196320	188.253191	330.058493	177.028002	0.000000	300.000000	200.000000	0.000000	-0.183120	3.204600	-60.195964	1382.821536	1809.399937	250.243495				-505.000000	200.000000	0.000000	0.362220	1.072020	7.865400	-281.950844	1163.747871	-292.732124
1162				900.000000	200.000000	0.000000	0.392350	0.731900	-1.303500	-55.641918	-75.736358	176.179380	326.867242	175.063662	0.000000	300.000000	200.000000	0.000000	0.030520	3.296160	-60.043376	1497.261939	1613.199944	360.106493				-505.000000	200.000000	0.000000	2.173320	0.714680	2.359620	969.962071	263.963157	59.248464
1163				900.000000	200.000000	0.000000	0.526870	0.608040	-1.433850	-60.877516	-5.165117	171.105507	324.965520	174.968242	0.000000	300.000000	200.000000	0.000000	0.274680	2.563680	-59.814494	1497.261939	1493.299948	347.899494				-505.000000	200.000000	0.000000	-1.811100	1.608030	-0.786540	2181.927006	1701.176169	60.415007
1164				900.000000	200.000000	0.000000	0.381140	0.799460	-1.781450	-45.313893	-125.489936	142.518583	328.431518	175.901866	0.000000	300.000000	200.000000	0.000000	0.518840	3.052000	-61.340374	1478.188539	1743.999939	347.899494				-505.000000	200.000000	0.000000	-1.086660	1.608030	11.798100	445.693748	1645.397484	119.101151
1165				900.000000	200.000000	0.000000	0.392350	0.653080	-1.433850	-55.002238	-95.879012	171.286757	329.039745	177.258587	0.000000	300.000000	200.000000	0.000000	0.396760	2.533160	-60.806316	1382.821536	1765.799938	299.071495				-505.000000	200.000000	0.000000	0.905550	3.930740	4.719240	-340.853394	73.296621	297.378322
1166				900.000000	200.000000	0.000000	0.526870	0.788200	-1.129700	-57.163958	-81.437525	176.092376	327.605684	175.219702	0.000000	300.000000	200.000000	0.000000	0.122080	2.319520	-60.806316	1506.798639	1678.599941	323.485494	-501.470790	179.430119	0.000000	-505.000000	200.000000	0.000000	0.905550	2.322710	21.236579	-436.833902	-74.948341	-467.820981
1167				900.000000	200.000000	0.000000	0.425980	0.686860	-1.433850	-93.816480	-112.461805	164.054351	321.625238	177.202351	0.000000	300.000000	200.000000	0.000000	-0.396760	3.357200	-61.492962	1401.894937	1329.799953	335.692494				-505.000000	200.000000	0.000000	-0.724440	0.536010	17.303879	265.450279	1353.114554	235.543023
1168				900.000000	200.000000	0.000000	0.493240	0.630560	-1.694550	-124.548711	-165.648820	161.522651	327.779962	177.430673	0.000000	300.000000	200.000000	0.000000	0.000000	2.746800	-60.424846	1363.748136	1678.599941	244.139996				-505.000000	200.000000	0.000000	-1.267770	2.680050	9.438480	47.108901	598.035670	-291.075704
1169				900.000000	200.000000	0.000000	0.358720	0.596780	-1.477300	-137.776291	-109.651630	185.727199	330.512091	175.502640	0.000000	300.000000	200.000000	0.000000	0.305200	1.831200	-60.730022	1487.725239	1852.999935	329.588994				-505.000000	200.000000	0.000000	-0.724440	0.893350	8.651940	286.380767	300.765186	-175.326552
1170				900.000000	200.000000	0.000000	0.325090	0.540480	-1.607650	-71.880754	-77.749701	164.022740	324.291223	174.338924	0.000000	300.000000	200.000000	0.000000	0.488320	2.624720	-60.577434	1554.482141	1471.499949	329.588994				-505.000000	200.000000	0.000000	-0.905550	0.714680	9.438480	391.448371	1504.107791	118.238873
1171				900.000000	200.000000	0.000000	0.313880	0.529220	-1.738000	-100.623195	-67.034908	176.072182	324.139213	172.622169	0.000000	300.000000	200.000000	0.000000	-0.244160	2.472120	-60.958904	1668.922544	1471.499949	305.174994				-505.000000	200.000000	0.000000	0.181110	3.752070	14.157719	228.170372	505.885388	121.034423
1172				900.000000	200.000000	0.000000	0.358720	0.574260	-1.998700	-115.120654	-114.232698	168.838635	324.620085	175.471825	0.000000	300.000000	200.000000	0.000000	-0.213640	3.052000	-60.653728	1487.725239	1493.299948	256.346995				-505.000000	200.000000	0.000000	0.724440	3.216060	9.438480	542.806874	1538.047109	-408.214605
1173				900.000000	200.000000	0.000000	0.459610	0.585520	-1.607650	-78.067067	-32.629535	168.744585	329.014401	176.221203	0.000000	300.000000	200.000000	0.000000	0.335720	2.502640	-59.356730	1411.431637	1722.199940	354.002994				-505.000000	200.000000	0.000000	-2.354430	1.786700	7.865400	572.006456	1990.982389	-938.021646
1174				900.000000	200.000000	0.000000	0.347510	0.551740	-1.303500	-99.245679	-68.823876	161.600325	326.450443	174.338924	0.000000	300.000000	200.000000	0.000000	0.885080	2.807840	-60.577434	1554.482141	1602.299944	341.795994				-505.000000	200.000000	0.000000	0.000000	-0.178670	7.865400	1263.793931	-802.884308	-411.378248
1175				900.000000	200.000000	0.000000	0.425980	0.641820	-1.129700	-79.274007	-77.282875	166.422124	325.275334	172.239793	0.000000	300.000000	200.000000	0.000000	0.274680	2.563680	-60.806316	1687.995944	1536.899946	292.967995				-505.000000	200.000000	0.000000	-1.992210	1.250690	0.786540	191.558177	-1338.467887	-351.118310
1176				900.000000	200.000000	0.000000	0.470820	0.698120	-1.390400	-101.348840	-94.084845	185.705310	324.877578	175.901866	0.000000	300.000000	200.000000	0.000000	0.793520	2.411080	-61.340374	1478.188539	1525.999947	421.141492				-505.000000	200.000000	0.000000	-1.448880	2.144040	3.932700	-912.293541	216.509599	-291.569889
1177				900.000000	200.000000	0.000000	0.257830	0.630560	-1.433850	-35.826961	-75.141568	171.405176	324.260668	174.213970	0.000000	300.000000	200.000000	0.000000	0.488320	2.594200	-60.653728	1564.018841	1471.499949	341.795994				-505.000000	200.000000	0.000000	-2.354430	0.000000	7.078860	-462.697699	-527.101323	58.932453
1178				900.000000	200.000000	0.000000	0.448400	0.585520	-1.260050	-97.809605	-52.755055	154.298238	325.760155	173.305765	0.000000	300.000000	200.000000	0.000000	0.824040	2.227960	-59.661906	1592.628942	1536.899946	311.278494				-505.000000	200.000000	0.000000	0.543330	1.786700	8.651940	919.517385	-438.797609	119.140309
1179				900.000000	200.000000	0.000000	0.269040	0.641820	-1.260050	-63.326929	-106.160650	195.500635	324.970753	175.031340	0.000000	300.000000	200.000000	0.000000	0.213640	2.868880	-61.111492	1525.872040	1525.999947	299.071495				-505.000000	200.000000	0.000000	-0.362220	2.501380	11.011560	36.423426	1602.308049	589.843774
1180				900.000000	200.000000	0.000000	0.269040	0.630560	-1.086250	-59.590029	-60.728554	185.851523	324.893732	175.694570	0.000000	300.000000	200.000000	0.000000	-0.427280	2.960440	-60.424846	1468.651838	1504.199947	335.692494				-505.000000	200.000000	0.000000	0.362220	1.072020	14.157719	992.528563	1820.626496	-703.940815
1181				900.000000	200.000000	0.000000	0.482030	0.675600	-1.564200	-42.148317	-69.054989	185.672753	327.616310	173.743693	0.000000	300.000000	200.000000	0.000000	0.366240	2.472120	-59.204142	1554.482141	1634.999943	341.795994				-505.000000	200.000000	0.000000	-0.905550	1.608030	13.371180	677.451599	1898.085681	-409.610226
1182				900.000000	200.000000	0.000000	0.381140	0.585520	-1.390400	-89.903587	-59.996003	190.512821	328.247740	174.968444	0.000000	300.000000	200.000000	0.000000	0.305200	2.685760	-60.195964	1506.798639	1700.399940	378.416993				-505.000000	200.000000	0.000000	1.086660	1.429360	8.651940	-260.265277	986.595575	236.245925
1183				900.000000	200.000000	0.000000	0.448400	0.551740	-1.607650	-31.211765	-128.421337	166.315123	325.169461	175.602154	0.000000	300.000000	200.000000	0.000000	0.518840	2.868880	-60.195964	1468.651838	1515.099947	292.967995				-505.000000	200.000000	0.000000	-1.267770	1.786700	14.944259	572.572765	-865.459395	-115.691197
1184				900.000000	200.000000	0.000000	0.403560	0.574260	-1.781450	-78.710811	-60.555582	159.153540	323.962676	173.475360	0.000000	300.000000	200.000000	0.000000	-0.396760	2.716280	-60.043376	1592.628942	1438.799950	415.037992				-505.000000	200.000000	0.000000	-0.543330	1.608030	16.517339	793.519293	17.201941	119.057684
1185				900.000000	200.000000	0.000000	0.414770	0.596780	-1.738000	-81.758953	-91.453438	171.211171	325.845536	176.758914	0.000000	300.000000	200.000000	0.000000	-0.152600	2.655240	-60.730022	1411.431637	1569.599945	256.346995				-505.000000	200.000000	0.000000	-1.992210	0.536010	9.438480	959.717058	1172.151562	-234.308344
1186				900.000000	200.000000	0.000000	0.504450	0.664340	-1.346950	-110.735946	-130.971927	154.313472	330.343726	179.298464	0.000000	300.000000	200.000000	0.000000	0.579880	3.143560	-60.348552	1249.307733	1831.199936	231.932996				-505.000000	200.000000	0.000000	-0.181110	1.429360	17.303879	-27.941118	-5.462416	-174.861345
1187				900.000000	200.000000	0.000000	0.482030	0.551740	-1.086250	-90.979548	-89.763362	202.425184	324.807310	177.344858	0.000000	300.000000	200.000000	0.000000	0.518840	2.868880	-60.195964	1363.748136	1493.299948	335.692494				-505.000000	200.000000	0.000000	-0.362220	-0.357340	0.000000	-137.438645	-110.652076	763.363145
1188				900.000000	200.000000	0.000000	0.470820	0.653080	-1.607650	-14.976993	-38.157133	192.892403	323.487632	176.050804	0.000000	300.000000	200.000000	0.000000	0.366240	3.143560	-61.721844	1478.188539	1449.699949	335.692494				-505.000000	200.000000	0.000000	-1.629990	2.144040	5.505780	1172.520339	1021.395755	178.397389
1189				900.000000	200.000000	0.000000	0.347510	0.709380	-1.477300	-64.790409	-88.926122	147.288969	326.932740	175.031340	0.000000	300.000000	200.000000	0.000000	0.518840	2.502640	-61.111492	1525.872040	1645.899942	372.313493				-505.000000	200.000000	0.000000	0.362220	0.357340	15.730799	-556.198902	-36.846460	-645.874947
1190				900.000000	200.000000	0.000000	0.437190	0.608040	-0.651750	-100.272562	-52.859147	192.885356	327.558367	177.316107	0.000000	300.000000	200.000000	0.000000	-0.030520	3.052000	-60.119670	1363.748136	1656.799942	341.795994				-505.000000	200.000000	0.000000	-2.716650	3.216060	8.651940	-499.600067	1614.443872	-231.707022
1191				900.000000	200.000000	0.000000	0.459610	0.472920	-1.390400	-66.396743	-58.161428	183.097827	326.765215	177.373535	0.000000	300.000000	200.000000	0.000000	-0.549360	2.533160	-60.272258	1363.748136	1613.199944	213.622496				-505.000000	200.000000	0.000000	0.000000	-0.714680	11.798100	-505.565446	386.513625	-176.910527
1192				900.000000	200.000000	0.000000	0.425980	0.608040	-1.390400	-84.955683	-66.908484	171.210029	327.229864	176.949377	0.000000	300.000000	200.000000	0.000000	-0.244160	2.960440	-61.645550	1420.968337	1678.599941	317.381994				-505.000000	200.000000	0.000000	0.543330	2.322710	13.371180	720.696885	2075.553971	413.369476
1193				900.000000	200.000000	0.000000	0.257830	0.641820	-1.694550	-63.777071	-90.097027	181.054288	328.933093	176.257985	0.000000	300.000000	200.000000	0.000000	-0.488320	2.929920	-60.653728	1440.041738	1754.899939	396.727493				-505.000000	200.000000	0.000000	0.724440	2.680050	13.371180	858.135530	-1514.795192	-408.723278
1194				900.000000	200.000000	0.000000	0.347510	0.551740	-1.390400	-87.274117	-104.204849	147.142364	330.096638	178.426508	0.000000	300.000000	200.000000	0.000000	0.366240	2.563680	-60.119670	1296.991234	1809.399937	323.485494				-505.000000	200.000000	0.000000	-0.724440	1.429360	5.505780	-1418.676989	1364.310950	1.414418
1195				900.000000	200.000000	0.000000	0.269040	0.551740	-1.651100	-103.626323	-136.192793	183.368560	327.353842	174.612033	0.000000	300.000000	200.000000	0.000000	0.488320	2.289000	-58.975260	1497.261939	1613.199944	207.518996				-505.000000	200.000000	0.000000	0.181110	-0.178670	13.371180	569.338382	639.201822	-705.113231
1196				900.000000	200.000000	0.000000	0.369930	0.641820	-1.173150	-91.380612	-74.934327	139.973931	320.809470	179.039276	0.000000	300.000000	200.000000	0.000000	0.213640	2.136400	-62.332196	1306.527934	1297.099955	402.830993				-505.000000	200.000000	0.000000	0.000000	0.893350	17.303879	-60.375083	911.568670	-175.384507
1197				900.000000	200.000000	0.000000	0.493240	0.506700	-1.651100	-81.357889	-120.095499	183.094402	323.187127	175.811611	0.000000	300.000000	200.000000	0.000000	-0.366240	2.868880	-61.111492	1478.188539	1416.999950	341.795994				-505.000000	200.000000	0.000000	0.905550	1.786700	8.651940	-470.274638	-460.715540	236.599529
1198				900.000000	200.000000	0.000000	0.392350	0.596780	-1.477300	-97.570989	-85.706663	164.005418	327.467828	175.343449	0.000000	300.000000	200.000000	0.000000	0.122080	2.594200	-61.111492	1506.798639	1678.599941	225.829496				-505.000000	200.000000	0.000000	-0.724440	0.536010	12.584640	265.072740	694.743076	-528.130259
1199				900.000000	200.000000	0.000000	0.437190	0.743160	-1.738000	-119.956857	-112.640573	166.504757	325.698337	176.100753	0.000000	300.000000	200.000000	0.000000	0.824040	2.227960	-60.653728	1449.578438	1558.699945	311.278494				-505.000000	200.000000	0.000000	-2.173320	0.893350	11.011560	170.753535	253.627623	412.230345
1200				900.000000	200.000000	0.000000	0.482030	0.585520	-1.346950	-33.571150	-23.663302	166.311697	326.959758	174.486653	0.000000	300.000000	200.000000	0.000000	0.335720	2.960440	-59.433024	1516.335340	1602.299944	384.520493				-505.000000	200.000000	0.000000	0.181110	1.608030	8.651940	213.810052	908.820395	118.999729
1201				900.000000	200.000000	0.000000	0.358720	0.619300	-1.651100	-36.515719	-23.368507	188.157803	321.447982	175.961663	0.000000	300.000000	200.000000	0.000000	0.061040	2.624720	-61.492962	1478.188539	1318.899954	286.864495				-505.000000	200.000000	0.000000	-1.267770	1.965370	11.798100	-459.211623	993.506413	-644.218528
1202				900.000000	200.000000	0.000000	0.437190	0.551740	-1.303500	-127.389391	-31.989139	168.736396	324.486689	177.034644	0.000000	300.000000	200.000000	0.000000	0.671440	2.563680	-61.874432	1420.968337	1515.099947	366.209993				-505.000000	200.000000	0.000000	-1.086660	0.714680	7.865400	275.506522	1251.419594	-645.419921
1203				900.000000	200.000000	0.000000	0.425980	0.641820	-1.607650	-111.933405	-31.244652	173.651105	326.636477	176.369093	0.000000	300.000000	200.000000	0.000000	0.427280	2.289000	-58.517496	1382.821536	1558.699945	329.588994				-505.000000	200.000000	0.000000	-1.086660	1.429360	13.371180	550.824275	1909.044646	-762.229887
1204				900.000000	200.000000	0.000000	0.482030	0.619300	-1.651100	-80.741551	-58.842232	159.114133	322.794327	175.659674	0.000000	300.000000	200.000000	0.000000	0.427280	2.960440	-60.730022	1478.188539	1384.299952	335.692494				-505.000000	200.000000	0.000000	-1.629990	0.893350	6.292320	54.559994	357.799292	-175.254108
1205				900.000000	200.000000	0.000000	0.347510	0.585520	-1.260050	-109.871195	-43.534435	156.812420	323.138066	172.525849	0.000000	300.000000	200.000000	0.000000	0.183120	2.838360	-59.356730	1630.775743	1373.399952	305.174994				-505.000000	200.000000	0.000000	-1.086660	1.608030	12.584640	-17.507336	186.380977	-292.107540
1206				900.000000	200.000000	0.000000	0.437190	0.608040	-1.651100	-77.184708	-87.391541	154.330795	323.721542	175.786289	0.000000	300.000000	200.000000	0.000000	0.610400	2.380560	-60.653728	1468.651838	1438.799950	274.657495				-505.000000	200.000000	0.000000	-0.905550	1.786700	4.719240	1614.098780	1110.876327	60.512121
1207				900.000000	200.000000	0.000000	0.482030	0.517960	-1.564200	-68.742583	-23.461260	144.561926	326.639570	177.650180	0.000000	300.000000	200.000000	0.000000	0.152600	2.197440	-59.738200	1335.138035	1591.399944	274.657495				-505.000000	200.000000	0.000000	0.724440	0.536010	10.225020	-661.644045	344.170616	117.938916
1208				900.000000	200.000000	0.000000	0.280250	0.619300	-1.651100	-92.803142	-121.456511	156.913517	324.563969	173.767519	0.000000	300.000000	200.000000	0.000000	0.244160	2.319520	-60.348552	1583.092241	1482.399948	311.278494				-505.000000	200.000000	0.000000	-0.905550	0.893350	13.371180	1908.182333	1102.665637	-351.544359
1209				900.000000	200.000000	0.000000	0.246620	0.743160	-1.390400	-75.370911	-64.588409	142.605586	322.605756	172.626724	0.000000	300.000000	200.000000	0.000000	-0.244160	2.716280	-60.272258	1649.849143	1362.499952	421.141492				-505.000000	200.000000	0.000000	-0.543330	1.072020	11.798100	1339.787799	-1171.449566	-116.427384
1210				900.000000	200.000000	0.000000	0.392350	0.563000	-1.911800	-63.227419	-115.698398	168.793322	323.240884	176.670991	0.000000	300.000000	200.000000	0.000000	-0.366240	3.387720	-60.501140	1411.431637	1406.099951	268.553995				-505.000000	200.000000	0.000000	2.535540	-1.072020	7.078860	862.226394	370.136675	-764.893473
1211				900.000000	200.000000	0.000000	0.470820	0.540480	-1.694550	-63.929722	-58.340196	171.100744	326.856332	178.580674	0.000000	300.000000	200.000000	0.000000	0.427280	2.685760	-59.661906	1277.917833	1602.299944	341.795994				-505.000000	200.000000	0.000000	-1.086660	1.786700	14.157719	1614.853859	847.738161	-174.449785
1212				900.000000	200.000000	0.000000	0.381140	0.630560	-1.477300	-59.995156	-70.047126	152.000146	326.857763	174.380028	0.000000	300.000000	200.000000	0.000000	0.701960	2.441600	-58.441202	1497.261939	1569.599945	433.348492				-505.000000	200.000000	0.000000	-0.543330	2.501380	9.438480	1541.905604	686.769816	-820.000105
1213				900.000000	200.000000	0.000000	0.302670	0.664340	-1.520750	-98.854412	-92.105172	166.570817	322.765726	172.396630	0.000000	300.000000	200.000000	0.000000	0.274680	2.716280	-60.806316	1678.459244	1384.299952	506.590491				-505.000000	200.000000	0.000000	1.086660	1.072020	14.944259	1108.407488	1245.764178	-645.254671
1214				900.000000	200.000000	0.000000	0.482030	0.653080	-1.607650	-55.182295	-119.674280	161.555208	326.158999	174.231888	0.000000	300.000000	200.000000	0.000000	-0.122080	3.113040	-59.585612	1535.408740	1558.699945	292.967995				-505.000000	200.000000	0.000000	-0.724440	1.608030	7.078860	561.132211	37.118024	-233.392419
1215				900.000000	200.000000	0.000000	0.313880	0.743160	-1.173150	-83.186901	-108.087978	161.813186	325.243661	176.503881	0.000000	300.000000	200.000000	0.000000	0.152600	2.807840	-60.882610	1430.505037	1536.899946	280.760995				-505.000000	200.000000	0.000000	0.000000	2.322710	14.157719	720.759808	649.414361	-409.004439
1216				900.000000	200.000000	0.000000	0.459610	0.608040	-0.999350	-100.632676	-109.184804	161.536548	326.347155	176.948171	0.000000	300.000000	200.000000	0.000000	0.122080	2.502640	-58.746378	1354.211435	1547.799946	335.692494				-505.000000	200.000000	0.000000	-2.173320	1.965370	7.078860	698.570856	787.639784	-350.425590
1217				900.000000	200.000000	0.000000	0.425980	0.630560	-1.390400	-92.069370	-71.974454	173.640633	325.727256	174.138065	0.000000	300.000000	200.000000	0.000000	0.000000	3.021480	-59.738200	1544.945440	1536.899946	292.967995				-505.000000	200.000000	0.000000	1.267770	1.786700	11.011560	456.442147	177.977286	-527.102731
[truncated: 7,783 more rows]
