# Supplementary material for: A Plyometric Warm-Up Protocol Improves Running Economy in Recreational Endurance Athletes
Source: Front Physiol. 2020 Mar 12;11:197. doi: 10.3389/fphys.2020.00197 (PMC7080849; doi:10.3389/fphys.2020.00197)
Supplement: Supplementary file 1 [file Data_Sheet_1.zip › Datasheet 1/Force plate data -leg stiffness/11/11 Resistance .csv]

FORCE PLATES
600.000000	Hz
	Corner 1			Corner 2			Corner 3			Corner 4
Plate#	X	Y	Z	X	Y	Z	X	Y	Z	X	Y	Z
1	1200.000000	400.000000	0.000000	1200.000000	0.000000	0.000000	600.000000	0.000000	0.000000	600.000000	400.000000	0.000000
2	600.000000	400.000000	0.000000	600.000000	0.000000	0.000000	0.000000	0.000000	0.000000	0.000000	400.000000	0.000000
3	-55.000000	500.000000	0.000000	-55.000000	-100.000000	0.000000	-955.000000	-100.000000	0.000000	-955.000000	500.000000	0.000000
	Force Plate 1												Force Plate 2												Force Plate 3
Sample #	COP:X	COP:Y	COP:Z	Ref:X	Ref:Y	Ref:Z	Force:X	Force:Y	Force:Z	Moment:X	Moment:Y	Moment:Z	COP:X	COP:Y	COP:Z	Ref:X	Ref:Y	Ref:Z	Force:X	Force:Y	Force:Z	Moment:X	Moment:Y	Moment:Z	COP:X	COP:Y	COP:Z	Ref:X	Ref:Y	Ref:Z	Force:X	Force:Y	Force:Z	Moment:X	Moment:Y	Moment:Z
Units:	mm	mm	mm	mm	mm	mm	N	N	N	Nmm	Nmm	Nmm	mm	mm	mm	mm	mm	mm	N	N	N	Nmm	Nmm	Nmm	mm	mm	mm	mm	mm	mm	N	N	N	Nmm	Nmm	Nmm
1				900.000000	200.000000	0.000000	0.336300	0.574260	-1.129700	-118.240900	-103.985672	164.042542				300.000000	200.000000	0.000000	1.495480	0.854560	-6.790166	114.440403	675.799976	-231.932996				-505.000000	200.000000	0.000000	-0.543330	0.893350	2.359620	633.325387	163.207624	-704.037928
2				900.000000	200.000000	0.000000	0.381140	0.551740	-1.433850	-83.298601	-75.153504	161.565484				300.000000	200.000000	0.000000	0.824040	0.427280	-9.078986	200.270705	599.499979	-292.967995				-505.000000	200.000000	0.000000	0.000000	-1.429360	9.438480	-85.735495	521.322912	174.875833
3				900.000000	200.000000	0.000000	0.336300	0.619300	-1.303500	-80.381438	-129.153888	178.542390				300.000000	200.000000	0.000000	0.885080	1.220800	-9.689338	295.637708	185.299994	-134.276998				-505.000000	200.000000	0.000000	-2.173320	-0.178670	5.505780	-1052.714876	126.282601	-411.204383
4				900.000000	200.000000	0.000000	0.381140	0.686860	-1.651100	-98.062081	-135.743101	161.691146				300.000000	200.000000	0.000000	1.373400	0.854560	-7.324224	38.146801	272.499990	-286.864495				-505.000000	200.000000	0.000000	-1.267770	-0.178670	16.517339	-472.753942	-866.952248	-235.044531
5				900.000000	200.000000	0.000000	0.392350	0.585520	-1.129700	-45.407669	-55.634112	188.091547				300.000000	200.000000	0.000000	1.983800	0.976640	-7.934576	38.146801	555.899981	-250.243495				-505.000000	200.000000	0.000000	-0.543330	-1.429360	3.932700	-201.991959	-898.845287	-941.218575
6				900.000000	200.000000	0.000000	0.347510	0.529220	-1.564200	-112.504729	-63.515455	178.447002				300.000000	200.000000	0.000000	1.434440	1.190280	-8.468634	162.123904	196.199993	-250.243495				-505.000000	200.000000	0.000000	-1.448880	-2.858720	1.573080	637.856713	-1239.521202	-61.341114
7				900.000000	200.000000	0.000000	0.313880	0.698120	-1.607650	-73.430199	-87.420013	181.048579				300.000000	200.000000	0.000000	1.403920	0.976640	-8.316046	162.123904	435.999985	-280.760995				-505.000000	200.000000	0.000000	0.362220	-1.072020	13.371180	862.729780	-432.317202	-236.022719
8				900.000000	200.000000	0.000000	0.302670	0.517960	-2.129050	-85.409889	-71.275574	161.615363				300.000000	200.000000	0.000000	1.373400	0.518840	-9.460456	181.197305	446.899984	-219.725996				-505.000000	200.000000	0.000000	0.724440	0.714680	1.573080	-304.076873	484.951315	-293.100217
9				900.000000	200.000000	0.000000	0.414770	0.731900	-1.694550	-112.334469	-35.768177	147.240231				300.000000	200.000000	0.000000	1.373400	0.061040	-8.163458	228.880806	348.799988	-201.415496				-505.000000	200.000000	0.000000	0.905550	-0.714680	10.225020	-853.139298	333.211651	-823.168057
10				900.000000	200.000000	0.000000	0.425980	0.608040	-1.607650	-101.262875	-86.970321	135.065128				300.000000	200.000000	0.000000	1.251320	0.579880	-9.078986	257.490907	348.799988	-152.587497				-505.000000	200.000000	0.000000	-0.181110	1.250690	9.438480	423.882336	1327.701922	-57.542705
11				900.000000	200.000000	0.000000	0.526870	0.472920	-1.520750	-74.572846	-50.678029	168.570185				300.000000	200.000000	0.000000	1.434440	1.098720	-9.384162	200.270705	261.599991	-201.415496				-505.000000	200.000000	0.000000	-0.362220	-1.072020	7.865400	167.393306	677.303703	-470.941159
12				900.000000	200.000000	0.000000	0.313880	0.675600	-1.520750	-5.918531	-67.236950	161.750355				300.000000	200.000000	0.000000	1.312360	1.678600	-9.002692	391.004710	250.699991	-189.208497				-505.000000	200.000000	0.000000	0.000000	-3.216060	12.584640	1080.379002	385.767199	-120.540238
13				900.000000	200.000000	0.000000	0.358720	0.551740	-1.694550	-111.712398	-94.251677	139.901770				300.000000	200.000000	0.000000	1.464960	0.946120	-7.705694	181.197305	555.899981	-225.829496				-505.000000	200.000000	0.000000	-1.992210	-1.072020	4.719240	282.957615	-1209.630012	-412.066661
14				900.000000	200.000000	0.000000	0.403560	0.664340	-1.216600	-26.169769	-96.542682	171.285615				300.000000	200.000000	0.000000	1.983800	0.854560	-7.858282	190.734005	490.499983	-311.278494				-505.000000	200.000000	0.000000	0.724440	-0.178670	8.651940	337.328839	2069.073565	410.981178
15				900.000000	200.000000	0.000000	0.482030	0.720640	-2.259400	-105.342280	-114.002183	156.798719				300.000000	200.000000	0.000000	1.617560	0.793520	-7.476812	200.270705	272.499990	-152.587497				-505.000000	200.000000	0.000000	-2.354430	-1.250690	7.078860	40.703059	-659.671331	-294.719044
16				900.000000	200.000000	0.000000	0.425980	0.608040	-1.651100	-36.979406	-112.259763	163.981049				300.000000	200.000000	0.000000	1.251320	1.098720	-8.239752	247.954206	261.599991	-152.587497				-505.000000	200.000000	0.000000	-2.716650	-0.893350	4.719240	-401.127075	955.325967	175.601839
17				900.000000	200.000000	0.000000	0.347510	0.596780	-1.781450	-17.475484	-124.105052	164.051872				300.000000	200.000000	0.000000	1.648080	0.763000	-8.392340	238.417506	566.799980	-164.794497				-505.000000	200.000000	0.000000	-0.905550	0.536010	6.292320	-314.510655	976.813467	-704.348066
18				900.000000	200.000000	0.000000	0.504450	0.540480	-1.303500	-87.647775	-161.408155	144.559642				300.000000	200.000000	0.000000	0.701960	1.495480	-7.705694	228.880806	414.199986	-189.208497				-505.000000	200.000000	0.000000	-0.362220	-0.714680	7.865400	-274.248058	-118.116341	-411.857944
19				900.000000	200.000000	0.000000	0.325090	0.506700	-1.824900	-33.291583	-31.953929	168.810645				300.000000	200.000000	0.000000	1.495480	1.098720	-8.392340	133.513803	446.899984	-231.932996				-505.000000	200.000000	0.000000	-0.362220	-1.965370	7.865400	-697.375316	-515.826363	115.652039
20				900.000000	200.000000	0.000000	0.336300	0.608040	-1.738000	-77.274736	-108.485923	178.531918				300.000000	200.000000	0.000000	1.342880	1.495480	-9.613044	104.903703	250.699991	-158.690997				-505.000000	200.000000	0.000000	0.181110	0.714680	7.078860	-419.452412	-150.246811	-469.289047
21				900.000000	200.000000	0.000000	0.392350	0.686860	-1.738000	-122.275291	-95.596152	173.727832				300.000000	200.000000	0.000000	1.220800	0.579880	-8.392340	114.440403	588.599979	-225.829496				-505.000000	200.000000	0.000000	1.448880	-1.965370	10.225020	924.237481	300.334755	-1176.863020
22				900.000000	200.000000	0.000000	0.358720	0.653080	-1.520750	-95.297569	-99.479281	178.550578				300.000000	200.000000	0.000000	1.526000	0.244160	-8.087164	123.977103	741.199974	-219.725996				-505.000000	200.000000	0.000000	2.897760	-1.072020	0.786540	977.539010	221.620148	468.703622
23				900.000000	200.000000	0.000000	0.425980	0.596780	-1.911800	-69.877419	-96.819402	154.331937				300.000000	200.000000	0.000000	1.709120	1.251320	-8.239752	295.637708	337.899988	-146.483997				-505.000000	200.000000	0.000000	-0.724440	1.072020	3.146160	760.015634	305.990171	-410.133388
24				900.000000	200.000000	0.000000	0.538080	0.653080	-2.085600	-83.821163	-126.603896	171.135781				300.000000	200.000000	0.000000	0.946120	0.732480	-10.223396	143.050504	272.499990	-170.897997				-505.000000	200.000000	0.000000	-0.905550	0.714680	16.517339	-881.961341	-888.870179	-1174.131298
25				900.000000	200.000000	0.000000	0.538080	0.596780	-1.303500	-97.390932	-112.133339	166.264101				300.000000	200.000000	0.000000	1.251320	0.885080	-9.460456	85.830302	326.999989	-292.967995				-505.000000	200.000000	0.000000	-0.543330	-0.178670	14.157719	-588.758714	-245.698794	-470.078881
26				900.000000	200.000000	0.000000	0.381140	0.619300	-1.564200	-92.713113	-100.362128	171.266955				300.000000	200.000000	0.000000	1.190280	1.220800	-7.781988	47.683501	523.199982	-225.829496				-505.000000	200.000000	0.000000	0.000000	-3.394730	6.292320	258.352282	391.738611	-238.197993
27				900.000000	200.000000	0.000000	0.403560	0.394100	-1.390400	-73.663081	-111.578958	142.118371				300.000000	200.000000	0.000000	1.434440	0.763000	-7.858282	114.440403	544.999981	-238.036496				-505.000000	200.000000	0.000000	-0.724440	-1.965370	0.786540	-466.309621	1103.649494	-178.039477
28				900.000000	200.000000	0.000000	0.347510	0.709380	-1.433850	-92.889107	-129.494290	154.517949				300.000000	200.000000	0.000000	1.312360	1.129240	-9.994514	286.101007	337.899988	-183.104997				-505.000000	200.000000	0.000000	0.181110	-1.072020	16.517339	-295.178547	1564.206167	-529.728724
29				900.000000	200.000000	0.000000	0.336300	0.731900	-2.085600	-108.719067	-108.162655	193.105068				300.000000	200.000000	0.000000	0.976640	0.946120	-8.697516	295.637708	305.199989	-164.794497				-505.000000	200.000000	0.000000	0.181110	-0.893350	11.798100	-632.192770	1038.404697	-235.838673
30				900.000000	200.000000	0.000000	0.313880	0.653080	-1.433850	-46.961178	-148.373287	178.597032				300.000000	200.000000	0.000000	1.007160	0.824040	-9.078986	162.123904	250.699991	-305.174994				-505.000000	200.000000	0.000000	-2.354430	-0.357340	3.932700	210.323976	403.874434	-411.359452
31				900.000000	200.000000	0.000000	0.246620	0.630560	-1.520750	-68.081231	-44.203304	149.729849				300.000000	200.000000	0.000000	1.312360	0.763000	-7.171636	190.734005	523.199982	-238.036496				-505.000000	200.000000	0.000000	1.811100	0.536010	-0.786540	611.451051	1216.856845	-293.356708
32				900.000000	200.000000	0.000000	0.482030	0.596780	-1.260050	-101.366448	-130.129488	197.647751				300.000000	200.000000	0.000000	0.915600	0.793520	-8.773810	190.734005	403.299986	-170.897997				-505.000000	200.000000	0.000000	1.448880	-1.250690	9.438480	40.891829	566.221196	-236.279210
33				900.000000	200.000000	0.000000	0.358720	0.517960	-1.911800	-57.041106	-73.785755	171.195936				300.000000	200.000000	0.000000	1.373400	0.946120	-7.400518	9.536700	348.799988	-238.036496				-505.000000	200.000000	0.000000	1.086660	0.714680	8.651940	-71.878560	191.175531	-175.640997
34				900.000000	200.000000	0.000000	0.425980	0.675600	-1.824900	-122.829006	-41.174549	154.405239				300.000000	200.000000	0.000000	2.136400	1.007160	-8.163458	181.197305	414.199986	-183.104997				-505.000000	200.000000	0.000000	-2.716650	-0.357340	5.505780	326.265825	26.589490	-881.283264
35				900.000000	200.000000	0.000000	0.459610	0.641820	-1.390400	-127.790455	-68.293368	166.387284				300.000000	200.000000	0.000000	1.617560	0.854560	-7.095342	200.270705	414.199986	-274.657495				-505.000000	200.000000	0.000000	-0.362220	0.178670	3.932700	1169.285957	-379.524223	-117.289662
36				900.000000	200.000000	0.000000	0.369930	0.686860	-1.998700	-118.524846	-94.430446	183.389700				300.000000	200.000000	0.000000	0.824040	0.763000	-8.850104	333.784509	163.499994	-256.346995				-505.000000	200.000000	0.000000	-2.897760	1.072020	1.573080	-977.350241	1764.690683	-762.424115
37				900.000000	200.000000	0.000000	0.313880	0.641820	-1.303500	-67.392473	-82.636903	159.309280				300.000000	200.000000	0.000000	1.098720	1.495480	-11.138924	200.270705	283.399990	-219.725996				-505.000000	200.000000	0.000000	-0.362220	1.250690	4.719240	-39.759211	150.009380	-879.945598
38				900.000000	200.000000	0.000000	0.302670	0.731900	-1.433850	-43.715370	-127.647779	152.175687				300.000000	200.000000	0.000000	1.434440	1.007160	-9.460456	123.977103	708.499975	-244.139996				-505.000000	200.000000	0.000000	0.724440	-1.072020	7.865400	1325.553325	346.409896	-59.819401
39				900.000000	200.000000	0.000000	0.224200	0.574260	-1.651100	-54.452587	-103.950462	178.616638				300.000000	200.000000	0.000000	2.075360	0.732480	-9.155280	95.367002	534.099981	-292.967995				-505.000000	200.000000	0.000000	1.267770	0.714680	4.719240	-1346.169197	-478.901339	294.297303
40				900.000000	200.000000	0.000000	0.369930	0.608040	-1.433850	-48.815925	-64.559937	180.906737				300.000000	200.000000	0.000000	1.526000	0.824040	-9.002692	514.981813	272.499990	-97.655998				-505.000000	200.000000	0.000000	-1.811100	1.429360	-2.359620	-376.962204	-418.451095	177.733647
41				900.000000	200.000000	0.000000	0.392350	0.517960	-1.694550	-52.795505	-90.570591	192.848036				300.000000	200.000000	0.000000	1.403920	0.946120	-8.773810	200.270705	337.899988	-164.794497				-505.000000	200.000000	0.000000	1.811100	0.178670	11.798100	-104.060832	144.353963	-469.928119
42				900.000000	200.000000	0.000000	0.381140	0.574260	-1.477300	-82.416242	-59.915186	151.947787				300.000000	200.000000	0.000000	1.831200	1.068200	-9.384162	171.660604	370.599987	-207.518996				-505.000000	200.000000	0.000000	-0.543330	-0.714680	14.944259	-1200.209765	1476.964875	-353.099357
43				900.000000	200.000000	0.000000	0.448400	0.619300	-0.999350	-144.394822	-113.789146	144.691013				300.000000	200.000000	0.000000	1.770160	0.854560	-8.163458	200.270705	479.599983	-256.346995				-505.000000	200.000000	0.000000	2.354430	0.178670	13.371180	-1262.095005	-155.155801	-117.506994
44				900.000000	200.000000	0.000000	0.403560	0.574260	-1.303500	-74.195124	-61.000076	183.250141				300.000000	200.000000	0.000000	1.831200	1.281840	-7.553106	123.977103	403.299986	-183.104997				-505.000000	200.000000	0.000000	0.724440	0.178670	-0.786540	-1031.595619	752.330608	-704.817581
45				900.000000	200.000000	0.000000	0.347510	0.619300	-1.303500	-72.340377	-78.955816	147.205195				300.000000	200.000000	0.000000	1.373400	0.793520	-8.850104	238.417506	414.199986	-256.346995				-505.000000	200.000000	0.000000	1.086660	0.536010	7.078860	-430.263734	-205.041638	-117.066457
46				900.000000	200.000000	0.000000	0.302670	0.720640	-1.346950	-48.109559	-82.134867	147.345895				300.000000	200.000000	0.000000	1.556520	1.098720	-7.247930	200.270705	577.699980	-189.208497				-505.000000	200.000000	0.000000	0.362220	-1.250690	2.359620	156.141522	-952.147262	-412.424573
47				900.000000	200.000000	0.000000	0.414770	0.585520	-1.824900	-70.251078	-25.515012	168.791039				300.000000	200.000000	0.000000	2.014320	0.427280	-5.569462	95.367002	599.499979	-213.622496				-505.000000	200.000000	0.000000	-0.724440	-1.786700	9.438480	-107.358138	830.298789	-824.055004
48				900.000000	200.000000	0.000000	0.538080	0.664340	-0.999350	-78.211591	-122.548138	166.326932				300.000000	200.000000	0.000000	1.678600	0.793520	-7.324224	66.756902	490.499983	-201.415496				-505.000000	200.000000	0.000000	-2.897760	0.178670	0.786540	-1147.285774	2428.287146	-1233.224693
49				900.000000	200.000000	0.000000	0.493240	0.709380	-1.738000	-81.142615	-84.552893	171.234594				300.000000	200.000000	0.000000	1.373400	1.403920	-8.468634	104.903703	337.899988	-164.794497				-505.000000	200.000000	0.000000	0.905550	1.608030	0.000000	-713.410118	873.195224	588.894563
50				900.000000	200.000000	0.000000	0.313880	0.641820	-1.998700	-80.174291	-31.330667	164.128600				300.000000	200.000000	0.000000	1.068200	1.495480	-8.239752	162.123904	370.599987	-262.450495				-505.000000	200.000000	0.000000	-1.086660	-1.250690	11.011560	-74.798327	2176.423940	-471.052761
51				900.000000	200.000000	0.000000	0.358720	0.608040	-1.086250	-88.661114	-125.213216	183.328011				300.000000	200.000000	0.000000	1.373400	1.617560	-8.926398	123.977103	795.699972	-213.622496				-505.000000	200.000000	0.000000	-0.724440	-0.178670	16.517339	-936.017950	-236.979108	-58.855701
52				900.000000	200.000000	0.000000	0.336300	0.574260	-1.564200	-106.629451	-27.592038	156.813562				300.000000	200.000000	0.000000	1.770160	0.457800	-8.544928	190.734005	403.299986	-201.415496				-505.000000	200.000000	0.000000	3.259980	-0.357340	6.292320	-252.751261	1520.177305	-59.344013
53				900.000000	200.000000	0.000000	0.313880	0.641820	-1.477300	-91.695711	-87.541239	164.128600				300.000000	200.000000	0.000000	1.526000	1.739640	-8.850104	324.247808	326.999989	-225.829496				-505.000000	200.000000	0.000000	0.724440	0.178670	18.090419	-914.269460	336.706352	117.599800
54				900.000000	200.000000	0.000000	0.437190	0.574260	-1.651100	-102.698950	-92.457511	161.528360				300.000000	200.000000	0.000000	1.526000	1.312360	-9.384162	314.711108	370.599987	-158.690997				-505.000000	200.000000	0.000000	1.448880	-1.250690	4.719240	272.146293	438.129747	-60.046914
55				900.000000	200.000000	0.000000	0.224200	0.743160	-1.520750	-27.259591	-68.609898	157.086774				300.000000	200.000000	0.000000	1.587040	0.793520	-8.621222	171.660604	512.299982	-244.139996				-505.000000	200.000000	0.000000	1.629990	0.536010	9.438480	-314.258962	820.402245	-704.550910
56				900.000000	200.000000	0.000000	0.347510	0.664340	-1.868350	-131.378768	-93.628416	195.440284				300.000000	200.000000	0.000000	1.220800	0.335720	-9.384162	57.220201	621.299978	-238.036496				-505.000000	200.000000	0.000000	-0.543330	-1.429360	15.730799	957.111908	283.088382	174.919300
57				900.000000	200.000000	0.000000	0.313880	0.731900	-1.694550	-60.067576	-77.207256	185.899315				300.000000	200.000000	0.000000	1.251320	1.159760	-9.384162	162.123904	490.499983	-372.313493				-505.000000	200.000000	0.000000	0.181110	-1.786700	8.651940	-1149.765078	908.820395	-236.686462
58				900.000000	200.000000	0.000000	0.425980	0.596780	-1.390400	-81.398840	-112.502214	171.199557				300.000000	200.000000	0.000000	1.159760	1.648080	-9.460456	209.807405	457.799984	-213.622496				-505.000000	200.000000	0.000000	0.000000	-1.608030	6.292320	1177.177512	391.738611	-1.526021
59				900.000000	200.000000	0.000000	0.425980	0.675600	-1.564200	-82.353619	-26.219091	178.501840				300.000000	200.000000	0.000000	1.434440	0.610400	-8.010870	133.513803	479.599983	-170.897997				-505.000000	200.000000	0.000000	0.362220	-0.178670	10.225020	800.718693	366.088547	-235.174930
60				900.000000	200.000000	0.000000	0.437190	0.743160	-0.955900	-70.900239	-57.642257	168.914417				300.000000	200.000000	0.000000	1.251320	0.579880	-8.697516	104.903703	501.399982	-219.725996				-505.000000	200.000000	0.000000	0.905550	-0.536010	13.371180	-378.812276	462.795953	-0.581117
61				900.000000	200.000000	0.000000	0.425980	0.731900	-1.477300	-51.801445	-36.431847	205.060460				300.000000	200.000000	0.000000	1.281840	0.640920	-7.781988	238.417506	305.199989	-122.069998				-505.000000	200.000000	0.000000	2.354430	-1.429360	-2.359620	-1360.655364	-670.507301	-588.985804
62				900.000000	200.000000	0.000000	0.538080	0.608040	-1.651100	-65.123117	-111.810071	171.093893				300.000000	200.000000	0.000000	1.281840	0.793520	-8.926398	66.756902	425.099985	-213.622496				-505.000000	200.000000	0.000000	0.362220	0.178670	-3.146160	-684.336382	-151.502233	-704.788604
63				900.000000	200.000000	0.000000	0.336300	0.698120	-1.651100	-73.475213	-93.368830	156.928751				300.000000	200.000000	0.000000	1.251320	0.854560	-7.934576	9.536700	414.199986	-219.725996				-505.000000	200.000000	0.000000	-0.724440	0.536010	7.865400	1191.223216	831.791641	-293.153865
64				900.000000	200.000000	0.000000	0.336300	0.653080	-2.042150	-83.776149	-123.400973	147.248224				300.000000	200.000000	0.000000	1.800680	0.244160	-6.713872	0.000000	468.699984	-152.587497				-505.000000	200.000000	0.000000	-0.905550	-0.536010	11.011560	547.526969	-751.075187	-470.389019
65				900.000000	200.000000	0.000000	0.515660	0.641820	-1.694550	-91.920782	-156.440136	166.329216				300.000000	200.000000	0.000000	1.861720	0.854560	-9.765632	238.417506	730.299974	-195.311996				-505.000000	200.000000	0.000000	-0.905550	-3.216060	11.798100	-1004.371955	1104.158489	-1060.373373
66				900.000000	200.000000	0.000000	0.369930	0.540480	-1.173150	-63.389551	-85.066267	173.614926				300.000000	200.000000	0.000000	1.464960	1.068200	-8.544928	362.394609	174.399994	-225.829496				-505.000000	200.000000	0.000000	1.811100	-0.357340	11.011560	1137.418300	-120.039625	58.260095
67				900.000000	200.000000	0.000000	0.369930	0.630560	-1.260050	-71.831676	-14.061871	183.337341				300.000000	200.000000	0.000000	1.129240	0.793520	-8.621222	257.490907	228.899992	-146.483997				-505.000000	200.000000	0.000000	1.448880	-1.429360	9.438480	30.080507	1361.641240	-295.192866
68				900.000000	200.000000	0.000000	0.325090	0.641820	-1.911800	-72.043202	-62.268932	171.345967				300.000000	200.000000	0.000000	1.037680	1.129240	-9.155280	200.270705	501.399982	-213.622496				-505.000000	200.000000	0.000000	-1.811100	-1.786700	7.865400	471.596025	764.975427	-236.527085
69				900.000000	200.000000	0.000000	0.425980	0.517960	-1.477300	-64.632025	-66.827667	142.210333				300.000000	200.000000	0.000000	1.098720	0.763000	-8.926398	200.270705	348.799988	-183.104997				-505.000000	200.000000	0.000000	-1.086660	0.714680	4.719240	43.622826	1917.255337	118.253361
70				900.000000	200.000000	0.000000	0.493240	0.585520	-1.651100	-106.255793	-54.237890	171.119404				300.000000	200.000000	0.000000	1.220800	1.159760	-9.307868	190.734005	348.799988	-152.587497				-505.000000	200.000000	0.000000	-0.362220	-1.072020	7.865400	630.657313	1075.013725	-882.149849
71				900.000000	200.000000	0.000000	0.201780	0.619300	-2.172500	-57.158540	-97.476334	147.356171				300.000000	200.000000	0.000000	1.770160	1.007160	-8.316046	247.954206	370.599987	-158.690997				-505.000000	200.000000	0.000000	-0.905550	-1.072020	8.651940	399.088233	46.584137	-118.433100
72				900.000000	200.000000	0.000000	0.437190	0.585520	-1.651100	-74.091551	-41.797811	154.309851				300.000000	200.000000	0.000000	1.800680	0.854560	-9.078986	66.756902	359.699987	-140.380497				-505.000000	200.000000	0.000000	0.000000	-0.357340	14.157719	558.589984	-146.005683	-529.036004
73				900.000000	200.000000	0.000000	0.381140	0.574260	-1.564200	-54.362558	-39.570489	163.996088				300.000000	200.000000	0.000000	1.678600	0.824040	-6.332402	247.954206	305.199989	-256.346995				-505.000000	200.000000	0.000000	-2.354430	0.536010	-2.359620	-431.018812	940.125874	-762.976255
74				900.000000	200.000000	0.000000	0.437190	0.675600	-1.607650	-86.419163	-41.838220	176.080567				300.000000	200.000000	0.000000	1.464960	1.373400	-9.002692	362.394609	316.099989	-207.518996				-505.000000	200.000000	0.000000	-0.905550	-0.536010	14.944259	-378.686430	836.032769	-176.668525
75				900.000000	200.000000	0.000000	0.269040	0.731900	-1.216600	-55.551890	-126.464938	183.536109				300.000000	200.000000	0.000000	1.190280	1.129240	-8.697516	219.344106	272.499990	-177.001497				-505.000000	200.000000	0.000000	0.362220	0.178670	8.651940	-799.208536	-30.128622	235.116975
76				900.000000	200.000000	0.000000	0.280250	0.585520	-1.694550	-37.951793	-131.548042	161.701421				300.000000	200.000000	0.000000	1.556520	1.739640	-7.171636	143.050504	457.799984	-225.829496				-505.000000	200.000000	0.000000	-1.267770	-0.178670	-1.573080	-10.937168	475.915633	-470.020926
77				900.000000	200.000000	0.000000	0.504450	0.653080	-1.781450	-99.588184	-130.567842	149.483680				300.000000	200.000000	0.000000	1.922760	0.763000	-6.866460	9.536700	381.499987	-152.587497				-505.000000	200.000000	0.000000	0.905550	-0.178670	4.719240	-126.249784	73.296621	-176.474298
78				900.000000	200.000000	0.000000	0.347510	0.551740	-1.390400	-55.109875	-48.479180	178.467945				300.000000	200.000000	0.000000	2.044840	0.885080	-8.392340	209.807405	316.099989	-128.173498				-505.000000	200.000000	0.000000	0.181110	-0.536010	3.146160	778.529741	-13.944671	-1234.149234
79				900.000000	200.000000	0.000000	0.280250	0.529220	-1.346950	-60.012765	-131.871310	166.468383				300.000000	200.000000	0.000000	1.159760	1.587040	-9.384162	333.784509	414.199986	-158.690997				-505.000000	200.000000	0.000000	0.724440	-1.608030	7.865400	-559.936670	1009.259932	-295.304469
80				900.000000	200.000000	0.000000	0.280250	0.596780	-1.520750	-77.513352	-106.379827	197.856795				300.000000	200.000000	0.000000	1.159760	0.854560	-8.163458	200.270705	621.299978	-195.311996				-505.000000	200.000000	0.000000	-0.724440	0.178670	7.865400	-915.087462	831.791641	-587.213474
81				900.000000	200.000000	0.000000	0.392350	0.585520	-1.346950	-73.776452	-111.157739	147.127325				300.000000	200.000000	0.000000	1.617560	0.946120	-8.087164	286.101007	664.899977	-286.864495				-505.000000	200.000000	0.000000	-1.086660	0.893350	13.371180	1560.734327	1511.334624	-880.226758
82				900.000000	200.000000	0.000000	0.459610	0.788200	-1.433850	-73.561178	-129.044598	161.704097				300.000000	200.000000	0.000000	1.129240	1.220800	-8.239752	238.417506	577.699980	-219.725996				-505.000000	200.000000	0.000000	1.992210	-0.178670	6.292320	2074.380098	-259.090039	-822.746316
83				900.000000	200.000000	0.000000	0.336300	0.664340	-1.824900	-58.964210	-108.405106	161.716656				300.000000	200.000000	0.000000	1.220800	1.251320	-8.544928	162.123904	414.199986	-201.415496				-505.000000	200.000000	0.000000	1.629990	0.536010	0.786540	-199.135116	-1027.367167	-645.806811
84				900.000000	200.000000	0.000000	0.493240	0.698120	-1.911800	-109.930071	-109.721109	161.585482				300.000000	200.000000	0.000000	1.403920	0.549360	-8.621222	95.367002	370.599987	-195.311996				-505.000000	200.000000	0.000000	1.629990	-1.072020	10.225020	-1222.209947	819.655818	-412.356437
85				900.000000	200.000000	0.000000	0.347510	0.641820	-1.173150	-47.154780	-53.747192	183.371040				300.000000	200.000000	0.000000	1.434440	0.518840	-8.316046	152.587204	675.799976	-225.829496				-505.000000	200.000000	0.000000	-0.181110	-0.536010	14.157719	-494.565355	262.663304	-646.679270
86				900.000000	200.000000	0.000000	0.392350	0.608040	-1.477300	-85.045711	-85.706663	151.967589				300.000000	200.000000	0.000000	1.281840	0.640920	-9.002692	162.123904	283.399990	-189.208497				-505.000000	200.000000	0.000000	0.000000	-1.072020	7.078860	283.146385	656.132199	-412.226038
87				900.000000	200.000000	0.000000	0.482030	0.551740	-1.868350	-99.830864	-99.167949	195.196203				300.000000	200.000000	0.000000	1.190280	1.312360	-9.384162	209.807405	250.699991	-97.655998				-505.000000	200.000000	0.000000	-0.905550	0.536010	11.011560	-1009.029127	-618.505179	-704.348066
88				900.000000	200.000000	0.000000	0.392350	0.585520	-1.911800	-118.587469	-75.170639	161.585286				300.000000	200.000000	0.000000	1.312360	0.518840	-8.850104	123.977103	643.099977	-146.483997				-505.000000	200.000000	0.000000	-2.173320	-1.072020	4.719240	862.037624	-270.680995	-588.284468
89				900.000000	200.000000	0.000000	0.482030	0.619300	-1.868350	-133.233515	-114.365859	171.162433				300.000000	200.000000	0.000000	1.190280	0.976640	-7.476812	38.146801	686.699976	-219.725996				-505.000000	200.000000	0.000000	0.905550	0.536010	11.011560	-314.133116	1260.455276	235.412624
90				900.000000	200.000000	0.000000	0.414770	0.675600	-1.086250	-122.063765	-16.070016	183.332774				300.000000	200.000000	0.000000	1.159760	0.061040	-7.781988	190.734005	610.399979	-225.829496				-505.000000	200.000000	0.000000	-1.086660	-1.786700	6.292320	239.838175	59.782381	-236.585040
91				900.000000	200.000000	0.000000	0.302670	0.551740	-1.477300	-91.384676	-56.683791	144.779158				300.000000	200.000000	0.000000	1.434440	0.671440	-9.460456	391.004710	555.899981	-177.001497				-505.000000	200.000000	0.000000	-0.724440	-2.322710	6.292320	323.220212	-94.705557	937.759282
92				900.000000	200.000000	0.000000	0.212990	0.596780	-1.433850	-77.423324	-63.163117	173.829875				300.000000	200.000000	0.000000	1.251320	0.488320	-9.002692	228.880806	326.999989	-213.622496				-505.000000	200.000000	0.000000	1.629990	-1.429360	7.865400	-85.861341	821.895098	-647.671947
93				900.000000	200.000000	0.000000	0.470820	0.551740	-1.477300	-107.466797	-68.674178	187.978837				300.000000	200.000000	0.000000	1.190280	0.976640	-8.544928	171.660604	490.499983	-250.243495				-505.000000	200.000000	0.000000	-0.905550	0.178670	0.786540	-1263.101776	1247.178467	-998.407675
94				900.000000	200.000000	0.000000	0.470820	0.675600	-1.520750	-46.123833	-104.095559	176.045726				300.000000	200.000000	0.000000	1.220800	0.701960	-9.155280	38.146801	501.399982	-213.622496				-505.000000	200.000000	0.000000	0.724440	-1.250690	8.651940	388.276911	345.663469	-412.453551
95				900.000000	200.000000	0.000000	0.269040	0.450400	-1.651100	-55.532611	-80.467124	159.177713				300.000000	200.000000	0.000000	1.464960	1.281840	-9.918220	228.880806	479.599983	-152.587497				-505.000000	200.000000	0.000000	0.000000	-0.357340	-1.573080	904.779525	-396.217169	-822.756497
96				900.000000	200.000000	0.000000	0.369930	0.619300	-1.477300	-112.725736	-69.585498	147.181968				300.000000	200.000000	0.000000	1.556520	0.976640	-9.765632	209.807405	294.299990	-280.760995				-505.000000	200.000000	0.000000	0.000000	-1.965370	4.719240	-350.179003	128.091449	-530.562024
97				900.000000	200.000000	0.000000	0.336300	0.608040	-1.216600	-108.898808	-93.772915	154.435317				300.000000	200.000000	0.000000	1.983800	0.305200	-8.773810	238.417506	381.499987	-140.380497				-505.000000	200.000000	0.000000	-0.724440	-0.178670	7.865400	-10.182090	-493.908432	-352.576195
98				900.000000	200.000000	0.000000	0.448400	0.551740	-1.433850	-91.339661	-88.055211	139.808862				300.000000	200.000000	0.000000	1.648080	0.427280	-8.468634	114.440403	370.599987	-189.208497				-505.000000	200.000000	0.000000	-0.905550	-0.714680	11.011560	-968.892377	1104.904916	-588.046774
99				900.000000	200.000000	0.000000	0.403560	0.517960	-1.998700	-89.295376	-55.287570	183.197782				300.000000	200.000000	0.000000	1.312360	0.885080	-9.078986	257.490907	283.399990	-164.794497				-505.000000	200.000000	0.000000	-0.181110	-1.965370	14.157719	577.104091	-2.476710	-1176.732621
100				900.000000	200.000000	0.000000	0.325090	0.563000	-1.694550	-91.146060	-143.526493	176.091984				300.000000	200.000000	0.000000	0.885080	1.342880	-10.070808	305.174408	207.099993	-195.311996				-505.000000	200.000000	0.000000	-0.543330	-0.536010	12.584640	779.284819	-244.205941	-646.650292
101				900.000000	200.000000	0.000000	0.358720	0.675600	-1.390400	-98.255683	-135.062296	144.836280				300.000000	200.000000	0.000000	1.800680	1.220800	-9.231574	228.880806	479.599983	-213.622496				-505.000000	200.000000	0.000000	-0.543330	1.072020	7.078860	-513.645771	1616.999146	294.781307
102				900.000000	200.000000	0.000000	0.392350	0.709380	-1.564200	-76.942028	-171.747336	166.519796				300.000000	200.000000	0.000000	2.136400	0.763000	-7.095342	152.587204	686.699976	-231.932996				-505.000000	200.000000	0.000000	1.086660	-0.357340	8.651940	-715.826499	191.175531	-529.122936
103				900.000000	200.000000	0.000000	0.302670	0.506700	-1.129700	-68.756128	-82.336909	178.472512				300.000000	200.000000	0.000000	2.075360	0.732480	-8.544928	400.541410	207.099993	-164.794497				-505.000000	200.000000	0.000000	-1.629990	0.714680	7.078860	159.627597	-438.367178	529.505518
104				900.000000	200.000000	0.000000	0.358720	0.574260	-1.303500	-118.420957	-84.483414	183.296596				300.000000	200.000000	0.000000	0.824040	1.403920	-9.689338	190.734005	359.699987	-140.380497				-505.000000	200.000000	0.000000	-1.629990	0.178670	6.292320	590.394717	1153.219336	-763.373326
105				900.000000	200.000000	0.000000	0.280250	0.574260	-2.302850	-51.107270	-80.322624	159.281289				300.000000	200.000000	0.000000	1.312360	1.037680	-8.773810	209.807405	326.999989	-219.725996				-505.000000	200.000000	0.000000	-1.811100	-1.608030	9.438480	-907.258830	896.052581	-177.613429
106				900.000000	200.000000	0.000000	0.313880	0.574260	-1.911800	-98.948505	-122.598943	176.114069				300.000000	200.000000	0.000000	1.373400	0.915600	-8.621222	57.220201	577.699980	-183.104997				-505.000000	200.000000	0.000000	0.181110	0.000000	7.078860	1042.910326	-813.096847	-646.199574
107				900.000000	200.000000	0.000000	0.437190	0.720640	-1.129700	-31.802367	-57.480623	164.074153				300.000000	200.000000	0.000000	1.678600	0.854560	-7.400518	123.977103	414.199986	-170.897997				-505.000000	200.000000	0.000000	1.267770	-1.072020	13.371180	1673.441793	-221.972015	-588.559755
108				900.000000	200.000000	0.000000	0.425980	0.641820	-2.042150	-120.424608	-61.236387	180.880085				300.000000	200.000000	0.000000	1.403920	1.312360	-7.934576	181.197305	446.899984	-201.415496				-505.000000	200.000000	0.000000	-0.724440	-3.216060	14.157719	-1351.631191	30.400186	-2.994086
109				900.000000	200.000000	0.000000	0.302670	0.641820	-1.694550	-71.818131	-76.745629	183.417494				300.000000	200.000000	0.000000	1.983800	1.281840	-8.392340	371.931310	534.099981	-177.001497				-505.000000	200.000000	0.000000	-1.267770	-0.714680	14.944259	73.766256	1520.800737	-1410.435178
110				900.000000	200.000000	0.000000	0.302670	0.664340	-1.390400	-46.452477	-112.490278	166.570817				300.000000	200.000000	0.000000	1.434440	1.129240	-7.934576	219.344106	490.499983	-225.829496				-505.000000	200.000000	0.000000	0.362220	1.250690	11.798100	-1313.168923	-563.394357	-586.283059
111				900.000000	200.000000	0.000000	0.403560	0.619300	-1.303500	-88.422498	-50.868136	151.966447				300.000000	200.000000	0.000000	1.312360	0.701960	-6.408696	267.027607	403.299986	-262.450495				-505.000000	200.000000	0.000000	-2.535540	0.893350	11.011560	-1450.670492	673.255576	118.538830
112				900.000000	200.000000	0.000000	0.381140	0.754420	-1.390400	-54.804573	-95.457793	171.392617				300.000000	200.000000	0.000000	1.495480	1.159760	-10.223396	267.027607	316.099989	-158.690997				-505.000000	200.000000	0.000000	-1.629990	-0.536010	11.011560	-147.369042	1413.880792	-176.610570
113				900.000000	200.000000	0.000000	0.482030	0.653080	-1.607650	-71.264416	-99.410400	168.784188				300.000000	200.000000	0.000000	1.159760	0.763000	-9.765632	181.197305	435.999985	-274.657495				-505.000000	200.000000	0.000000	0.000000	-0.536010	13.371180	-726.260282	1313.010824	-587.949660
114				900.000000	200.000000	0.000000	0.313880	0.653080	-1.477300	-75.149904	-92.607209	168.958392				300.000000	200.000000	0.000000	1.556520	0.579880	-6.179814	-47.683501	621.299978	-256.346995				-505.000000	200.000000	0.000000	-0.181110	-0.536010	9.438480	547.401123	2.001848	-587.935171
115				900.000000	200.000000	0.000000	0.358720	0.563000	-1.433850	-86.855444	-48.900399	159.189523				300.000000	200.000000	0.000000	1.983800	0.824040	-7.858282	209.807405	806.599972	-280.760995				-505.000000	200.000000	0.000000	-1.448880	-2.858720	9.438480	-1562.018091	-849.275445	114.891182
116				900.000000	200.000000	0.000000	0.448400	0.653080	-1.346950	-79.035391	-52.674238	180.867330				300.000000	200.000000	0.000000	1.068200	1.098720	-6.790166	314.711108	370.599987	-170.897997				-505.000000	200.000000	0.000000	0.362220	-1.608030	3.932700	-1718.411305	-423.360085	-412.763689
117				900.000000	200.000000	0.000000	0.392350	0.698120	-1.998700	-49.712146	-110.551611	159.280344				300.000000	200.000000	0.000000	1.648080	1.342880	-10.528572	362.394609	305.199989	-158.690997				-505.000000	200.000000	0.000000	-0.724440	-0.893350	5.505780	62.199856	1099.170935	-588.230821
118				900.000000	200.000000	0.000000	0.347510	0.664340	-1.651100	-78.886804	-103.962398	144.837422				300.000000	200.000000	0.000000	1.190280	1.007160	-8.239752	114.440403	566.799980	-170.897997				-505.000000	200.000000	0.000000	1.629990	-2.322710	7.078860	-255.796874	-105.348527	-296.055144
119				900.000000	200.000000	0.000000	0.414770	0.686860	-1.433850	-65.672769	-56.274508	166.475625				300.000000	200.000000	0.000000	1.953280	1.190280	-8.850104	152.587204	566.799980	-225.829496				-505.000000	200.000000	0.000000	-0.724440	-0.178670	7.865400	105.633912	434.081620	-293.832096
120				900.000000	200.000000	0.000000	0.392350	0.653080	-1.433850	-34.899587	-95.879012	176.106077				300.000000	200.000000	0.000000	1.190280	1.220800	-7.095342	57.220201	643.099977	-244.139996				-505.000000	200.000000	0.000000	0.000000	-1.608030	7.078860	482.344423	1584.122250	-177.758316
121				900.000000	200.000000	0.000000	0.414770	0.653080	-1.607650	-91.367067	-96.640633	159.215229				300.000000	200.000000	0.000000	1.251320	1.251320	-8.926398	123.977103	490.499983	-213.622496				-505.000000	200.000000	0.000000	-2.354430	1.250690	4.719240	539.320798	403.128007	236.351654
122				900.000000	200.000000	0.000000	0.280250	0.653080	-0.782100	-54.327025	-61.473042	154.535272				300.000000	200.000000	0.000000	1.892240	1.068200	-7.781988	95.367002	381.499987	-152.587497				-505.000000	200.000000	0.000000	-0.724440	-0.178670	3.146160	-358.007635	-91.719851	-176.343899
123				900.000000	200.000000	0.000000	0.392350	0.776940	-1.607650	-70.184391	-136.245137	159.353646				300.000000	200.000000	0.000000	2.014320	0.274680	-8.544928	19.073400	479.599983	-189.208497				-505.000000	200.000000	0.000000	-2.535540	-1.429360	11.011560	-548.873656	2661.805686	-706.082803
124				900.000000	200.000000	0.000000	0.425980	0.495440	-1.260050	-145.744932	-46.765830	137.370070				300.000000	200.000000	0.000000	0.671440	0.701960	-8.316046	171.660604	152.599995	-207.518996				-505.000000	200.000000	0.000000	0.905550	0.893350	15.730799	-60.500930	-334.863371	0.775345
125				900.000000	200.000000	0.000000	0.470820	0.551740	-1.651100	-79.503142	-119.172244	159.062915				300.000000	200.000000	0.000000	0.793520	1.373400	-9.307868	171.660604	250.699991	-85.448998				-505.000000	200.000000	0.000000	-2.716650	-2.501380	17.303879	-960.686206	15.393093	-354.621070
126				900.000000	200.000000	0.000000	0.313880	0.641820	-1.868350	-80.039249	-92.243532	159.309280				300.000000	200.000000	0.000000	1.251320	1.068200	-9.689338	95.367002	446.899984	-177.001497				-505.000000	200.000000	0.000000	0.181110	-0.893350	8.651940	525.715556	-151.739664	57.881821
127				900.000000	200.000000	0.000000	0.313880	0.608040	-1.955250	-81.520337	-71.898835	159.277864				300.000000	200.000000	0.000000	1.587040	0.305200	-6.790166	123.977103	708.499975	-122.069998				-505.000000	200.000000	0.000000	1.629990	-1.608030	-3.146160	18.262414	302.065038	233.319975
128				900.000000	200.000000	0.000000	0.179360	0.461660	-1.346950	-90.938597	-21.331291	178.558374				300.000000	200.000000	0.000000	1.495480	0.763000	-8.544928	162.123904	250.699991	-207.518996				-505.000000	200.000000	0.000000	-0.181110	-0.178670	-1.573080	568.142841	940.441870	-763.828352
129				900.000000	200.000000	0.000000	0.179360	0.461660	-1.477300	-46.847807	-0.946186	164.100414				300.000000	200.000000	0.000000	1.281840	1.159760	-8.316046	238.417506	228.899992	-189.208497				-505.000000	200.000000	0.000000	0.362220	-0.714680	0.786540	-158.998365	-552.944387	-823.124590
130				900.000000	200.000000	0.000000	0.381140	0.484180	-1.651100	-70.223672	-85.083402	178.370274				300.000000	200.000000	0.000000	1.342880	1.342880	-8.392340	267.027607	272.499990	-213.622496				-505.000000	200.000000	0.000000	-0.905550	-0.178670	3.932700	221.135298	51.062695	-411.305804
131				900.000000	200.000000	0.000000	0.381140	0.563000	-1.651100	-103.162636	-29.357732	151.937315				300.000000	200.000000	0.000000	0.976640	1.159760	-9.155280	181.197305	435.999985	-225.829496				-505.000000	200.000000	0.000000	0.905550	-3.037390	0.000000	-415.424472	210.345187	-472.907716
132				900.000000	200.000000	0.000000	0.392350	0.619300	-1.564200	-128.897885	-85.625846	171.255342				300.000000	200.000000	0.000000	1.648080	0.763000	-7.934576	190.734005	490.499983	-219.725996				-505.000000	200.000000	0.000000	-1.992210	-2.858720	15.730799	291.541325	901.040135	-766.226831
133				900.000000	200.000000	0.000000	0.459610	0.608040	-1.260050	-84.820640	-88.678473	151.897908				300.000000	200.000000	0.000000	1.190280	1.220800	-9.994514	295.637708	185.299994	-177.001497				-505.000000	200.000000	0.000000	-0.181110	-0.536010	1.573080	-148.124120	407.176135	-764.167467
134				900.000000	200.000000	0.000000	0.336300	0.664340	-2.042150	-39.086630	-93.005154	147.258696				300.000000	200.000000	0.000000	1.587040	1.007160	-8.850104	200.270705	316.099989	-170.897997				-505.000000	200.000000	0.000000	-1.267770	-1.608030	6.292320	482.281500	-194.398668	-1.424599
135				900.000000	200.000000	0.000000	0.437190	0.821980	-1.173150	-79.941093	-72.638124	147.300779				300.000000	200.000000	0.000000	1.983800	0.732480	-5.645756	276.564307	326.999989	-146.483997				-505.000000	200.000000	0.000000	-1.086660	-0.536010	0.786540	-264.003046	-465.272663	-235.398135
136				900.000000	200.000000	0.000000	0.381140	0.619300	-1.520750	-72.565448	-64.940747	123.073753				300.000000	200.000000	0.000000	1.495480	0.396760	-6.790166	238.417506	544.999981	-225.829496				-505.000000	200.000000	0.000000	-0.724440	-1.608030	11.798100	-1601.966071	562.919495	-1.468065
137				900.000000	200.000000	0.000000	0.369930	0.596780	-1.694550	-33.467576	-13.657786	166.438305				300.000000	200.000000	0.000000	1.342880	1.495480	-7.324224	295.637708	196.199993	-177.001497				-505.000000	200.000000	0.000000	-0.181110	0.357340	14.944259	-208.813820	-3.223137	-117.134593
138				900.000000	200.000000	0.000000	0.190570	0.563000	-1.564200	-54.826245	-36.788786	164.183046				300.000000	200.000000	0.000000	1.068200	1.770160	-9.384162	143.050504	490.499983	-219.725996				-505.000000	200.000000	0.000000	0.724440	-2.858720	14.944259	-866.681617	-455.727986	-531.467769
139				900.000000	200.000000	0.000000	0.325090	0.529220	-1.477300	-60.147807	-82.936897	147.144648				300.000000	200.000000	0.000000	1.068200	0.824040	-8.544928	28.610101	544.999981	-262.450495				-505.000000	200.000000	0.000000	0.905550	-1.250690	2.359620	-422.938488	-189.604114	-706.188533
140				900.000000	200.000000	0.000000	0.392350	0.675600	-1.433850	-46.033804	-111.076922	154.440080				300.000000	200.000000	0.000000	1.953280	0.763000	-6.408696	76.293602	675.799976	-213.622496				-505.000000	200.000000	0.000000	0.000000	-0.893350	7.865400	757.284637	1318.235809	175.384507
141				900.000000	200.000000	0.000000	0.347510	0.630560	-1.694550	-92.384469	-78.592140	168.902608				300.000000	200.000000	0.000000	1.434440	1.037680	-7.553106	190.734005	534.099981	-292.967995				-505.000000	200.000000	0.000000	0.905550	0.357340	3.146160	-1252.101685	737.639511	-410.942019
142				900.000000	200.000000	0.000000	0.392350	0.720640	-1.868350	-52.670260	-90.408957	190.626869				300.000000	200.000000	0.000000	0.793520	0.824040	-7.934576	257.490907	239.799992	-207.518996				-505.000000	200.000000	0.000000	-0.905550	-0.714680	9.438480	999.853809	310.977725	-176.838083
143				900.000000	200.000000	0.000000	0.459610	0.619300	-2.042150	-65.064558	-108.215000	173.595320				300.000000	200.000000	0.000000	1.434440	0.946120	-7.095342	104.903703	490.499983	-177.001497				-505.000000	200.000000	0.000000	-0.181110	-0.536010	1.573080	-148.124120	2528.296252	-587.935171
144				900.000000	200.000000	0.000000	0.414770	0.698120	-1.738000	-77.585772	-106.651348	135.160516				300.000000	200.000000	0.000000	1.312360	1.129240	-7.781988	200.270705	610.399979	-268.553995				-505.000000	200.000000	0.000000	0.000000	-0.714680	4.719240	767.844266	393.231463	116.809966
145				900.000000	200.000000	0.000000	0.448400	0.641820	-1.390400	-59.441441	-108.359499	151.940937				300.000000	200.000000	0.000000	1.434440	0.732480	-9.536750	85.830302	621.299978	-207.518996				-505.000000	200.000000	0.000000	1.992210	-0.536010	11.011560	-1189.713059	266.711432	-411.876741
146				900.000000	200.000000	0.000000	0.369930	0.574260	-0.869000	-89.827103	-146.140766	137.501440				300.000000	200.000000	0.000000	1.678600	1.495480	-7.705694	305.174408	534.099981	-91.552498				-505.000000	200.000000	0.000000	-0.905550	1.429360	4.719240	-608.027899	1376.016342	-116.059291
147				900.000000	200.000000	0.000000	0.403560	0.743160	-1.781450	-59.693918	-70.687522	180.997558				300.000000	200.000000	0.000000	1.526000	0.824040	-8.239752	276.564307	610.399979	-146.483997				-505.000000	200.000000	0.000000	1.267770	-1.072020	16.517339	747.165471	1233.312360	-647.303854
148				900.000000	200.000000	0.000000	0.336300	0.596780	-1.173150	-77.153238	-53.285564	168.882806				300.000000	200.000000	0.000000	1.495480	0.518840	-6.484990	162.123904	621.299978	-170.897997				-505.000000	200.000000	0.000000	-0.724440	-0.536010	14.944259	-494.502432	559.933789	-294.171212
149				900.000000	200.000000	0.000000	0.470820	0.630560	-1.694550	-128.569241	-108.999895	159.136218				300.000000	200.000000	0.000000	1.739640	0.763000	-9.078986	286.101007	523.199982	-244.139996				-505.000000	200.000000	0.000000	-1.267770	-0.536010	11.798100	-494.754125	1921.496464	-294.127745
150				900.000000	200.000000	0.000000	0.470820	0.551740	-1.346950	-71.146982	-58.663464	149.424275				300.000000	200.000000	0.000000	1.251320	1.129240	-9.307868	228.880806	239.799992	-177.001497				-505.000000	200.000000	0.000000	0.181110	-1.965370	11.011560	-233.859615	-551.688965	-1.879625
151				900.000000	200.000000	0.000000	0.313880	0.698120	-2.085600	-118.151188	-66.711640	171.409939				300.000000	200.000000	0.000000	0.854560	1.342880	-7.705694	66.756902	479.599983	-292.967995				-505.000000	200.000000	0.000000	3.078870	-0.893350	11.011560	-1095.519700	-1920.162478	-412.302789
152				900.000000	200.000000	0.000000	0.369930	0.563000	-1.564200	-86.990487	-110.032441	163.997229				300.000000	200.000000	0.000000	1.464960	0.824040	-8.621222	76.293602	762.999973	-207.518996				-505.000000	200.000000	0.000000	-0.724440	-1.250690	6.292320	-538.439873	1098.424509	-588.569936
153				900.000000	200.000000	0.000000	0.403560	0.664340	-1.303500	-106.670402	-30.604256	154.417994				300.000000	200.000000	0.000000	1.648080	0.396760	-7.934576	133.513803	610.399979	-231.932996				-505.000000	200.000000	0.000000	-0.181110	-0.714680	0.786540	72.633639	-387.497483	-411.872433
154				900.000000	200.000000	0.000000	0.392350	0.630560	-1.998700	-108.781690	-64.957882	159.217513				300.000000	200.000000	0.000000	1.464960	1.251320	-9.078986	104.903703	326.999989	-177.001497				-505.000000	200.000000	0.000000	-1.267770	-2.144040	2.359620	333.716917	1665.313567	-178.165568
155				900.000000	200.000000	0.000000	0.369930	0.517960	-2.042150	-97.381451	-150.115707	178.413303				300.000000	200.000000	0.000000	1.434440	0.427280	-8.926398	171.660604	272.499990	-207.518996				-505.000000	200.000000	0.000000	1.448880	-0.178670	11.798100	-588.947483	431.411909	-352.750060
156				900.000000	200.000000	0.000000	0.392350	0.641820	-1.477300	-83.654651	-50.244874	159.227985				300.000000	200.000000	0.000000	1.068200	0.457800	-8.392340	152.587204	468.699984	-189.208497				-505.000000	200.000000	0.000000	0.905550	-0.178670	6.292320	800.404077	204.373776	-293.962495
157				900.000000	200.000000	0.000000	0.448400	0.698120	-1.129700	-101.078754	-133.931800	156.812616				300.000000	200.000000	0.000000	1.831200	0.671440	-9.765632	181.197305	653.999977	-311.278494				-505.000000	200.000000	0.000000	-0.724440	-1.786700	9.438480	-1149.702155	2023.428855	-119.125820
158				900.000000	200.000000	0.000000	0.425980	0.472920	-1.303500	-70.327245	-142.978850	139.758786				300.000000	200.000000	0.000000	1.434440	0.763000	-7.934576	181.197305	294.299990	-207.518996				-505.000000	200.000000	0.000000	1.629990	1.965370	0.786540	234.803463	563.472921	-57.009362
159				900.000000	200.000000	0.000000	0.358720	0.585520	-1.868350	-34.111320	-94.090043	166.439447				300.000000	200.000000	0.000000	1.556520	0.854560	-6.866460	133.513803	337.899988	-213.622496				-505.000000	200.000000	0.000000	2.173320	0.714680	3.932700	-188.072101	-665.519747	470.457155
160				900.000000	200.000000	0.000000	0.302670	0.608040	-1.824900	-65.303174	-66.492463	176.157098				300.000000	200.000000	0.000000	1.678600	0.000000	-6.866460	181.197305	555.899981	-134.276998				-505.000000	200.000000	0.000000	-1.992210	-2.144040	12.584640	-1634.337113	904.025841	-354.339909
161				900.000000	200.000000	0.000000	0.269040	0.608040	-1.651100	-113.369480	-105.796973	127.998737				300.000000	200.000000	0.000000	1.770160	0.366240	-8.239752	123.977103	534.099981	-280.760995				-505.000000	200.000000	0.000000	-1.086660	-0.357340	7.865400	210.638592	-604.560508	-176.484479
162				900.000000	200.000000	0.000000	0.470820	0.484180	-1.868350	-90.551394	-53.112592	146.951784				300.000000	200.000000	0.000000	1.983800	1.281840	-8.621222	200.270705	283.399990	-164.794497				-505.000000	200.000000	0.000000	-0.905550	-0.357340	5.505780	-716.078192	712.419879	-822.684053
163				900.000000	200.000000	0.000000	0.392350	0.641820	-1.868350	-71.998188	-85.342987	178.505265				300.000000	200.000000	0.000000	1.556520	1.342880	-9.918220	123.977103	305.199989	-207.518996				-505.000000	200.000000	0.000000	0.543330	-0.536010	11.798100	-1189.650136	-176.643300	-705.481324
164				900.000000	200.000000	0.000000	0.280250	0.450400	-1.781450	-75.770305	-60.543646	192.901341				300.000000	200.000000	0.000000	1.159760	0.610400	-9.307868	85.830302	435.999985	-219.725996				-505.000000	200.000000	0.000000	-2.173320	-0.536010	8.651940	199.890194	123.296895	-176.567104
165				900.000000	200.000000	0.000000	0.246620	0.574260	-1.390400	-74.285153	-94.984229	161.725790				300.000000	200.000000	0.000000	2.136400	0.427280	-7.171636	171.660604	621.299978	-170.897997				-505.000000	200.000000	0.000000	1.267770	-2.144040	2.359620	-129.547090	-476.662060	-178.368412
166				900.000000	200.000000	0.000000	0.414770	0.585520	-1.738000	-37.996808	-35.727769	168.791039				300.000000	200.000000	0.000000	1.373400	0.793520	-8.087164	419.614811	272.499990	-67.138499				-505.000000	200.000000	0.000000	0.543330	1.072020	0.000000	-514.212080	895.113155	-116.514317
167				900.000000	200.000000	0.000000	0.459610	0.686860	-1.346950	-69.603270	-98.729596	188.116112				300.000000	200.000000	0.000000	1.403920	0.793520	-9.918220	391.004710	163.499994	-164.794497				-505.000000	200.000000	0.000000	1.448880	0.357340	11.798100	-93.249511	298.841902	-587.217781
168				900.000000	200.000000	0.000000	0.347510	0.608040	-1.129700	-40.459765	-33.523721	154.423703				300.000000	200.000000	0.000000	1.281840	1.342880	-9.460456	295.637708	414.199986	-183.104997				-505.000000	200.000000	0.000000	-0.724440	-0.357340	-0.786540	-600.765576	1767.992384	-411.489851
169				900.000000	200.000000	0.000000	0.369930	0.540480	-0.999350	-75.271085	-75.095961	180.843906				300.000000	200.000000	0.000000	1.892240	1.251320	-7.705694	104.903703	686.699976	-225.829496				-505.000000	200.000000	0.000000	-0.362220	-0.893350	10.225020	294.209399	-518.065642	-294.539305
170				900.000000	200.000000	0.000000	0.538080	0.596780	-1.303500	-101.411462	-102.001399	151.806141				300.000000	200.000000	0.000000	1.464960	1.159760	-7.247930	324.247808	370.599987	-219.725996				-505.000000	200.000000	0.000000	1.448880	-0.893350	14.157719	-863.636004	164.032615	-647.148785
171				900.000000	200.000000	0.000000	0.414770	0.596780	-1.607650	-93.685501	-56.112874	149.524230				300.000000	200.000000	0.000000	1.281840	1.129240	-7.781988	314.711108	326.999989	-213.622496				-505.000000	200.000000	0.000000	-1.086660	0.357340	14.944259	-208.813820	-611.278346	-410.782642
172				900.000000	200.000000	0.000000	0.212990	0.731900	-1.824900	-48.141028	-67.865411	166.726556				300.000000	200.000000	0.000000	1.861720	0.854560	-8.773810	47.683501	370.599987	-164.794497				-505.000000	200.000000	0.000000	0.543330	-1.072020	10.225020	-64.049928	-705.430477	-236.037208
173				900.000000	200.000000	0.000000	0.425980	0.495440	-1.477300	-65.559398	-51.629757	166.285991				300.000000	200.000000	0.000000	1.526000	1.159760	-7.553106	190.734005	632.199978	-152.587497				-505.000000	200.000000	0.000000	-1.267770	-1.429360	3.146160	29.577122	-1517.113035	57.489058
174				900.000000	200.000000	0.000000	0.414770	0.596780	-1.433850	-77.423324	-117.066147	159.162870				300.000000	200.000000	0.000000	1.190280	0.610400	-10.299690	219.344106	435.999985	-219.725996				-505.000000	200.000000	0.000000	1.811100	-0.536010	6.292320	-379.378585	-1176.121125	116.834636
175				900.000000	200.000000	0.000000	0.392350	0.675600	-1.781450	-78.558160	-131.017533	156.849740				300.000000	200.000000	0.000000	0.915600	1.251320	-7.705694	267.027607	468.699984	-158.690997				-505.000000	200.000000	0.000000	0.362220	-2.680050	8.651940	996.682349	235.011393	-472.525134
176				900.000000	200.000000	0.000000	0.392350	0.563000	-1.433850	-98.917035	-85.747072	178.431963				300.000000	200.000000	0.000000	1.007160	1.556520	-7.629400	171.660604	501.399982	-286.864495				-505.000000	200.000000	0.000000	-0.181110	0.714680	6.292320	43.748672	1463.257635	-762.980562
177				900.000000	200.000000	0.000000	0.224200	0.799460	-1.520750	-77.208050	-114.203627	157.139133				300.000000	200.000000	0.000000	1.739640	1.007160	-7.934576	104.903703	806.599972	-305.174994				-505.000000	200.000000	0.000000	-0.905550	0.357340	9.438480	601.457731	2962.377871	-704.517624
178				900.000000	200.000000	0.000000	0.246620	0.653080	-1.477300	-103.293615	-84.771472	164.208753				300.000000	200.000000	0.000000	1.403920	0.793520	-8.621222	219.344106	610.399979	-164.794497				-505.000000	200.000000	0.000000	0.181110	-1.250690	7.865400	-769.946031	-283.563244	-471.154183
179				900.000000	200.000000	0.000000	0.538080	0.596780	-1.346950	-85.374356	-91.829051	149.396481				300.000000	200.000000	0.000000	1.068200	0.640920	-9.307868	171.660604	261.599991	-158.690997				-505.000000	200.000000	0.000000	-0.362220	-1.072020	-0.786540	-528.194861	1215.794423	-705.917553
180				900.000000	200.000000	0.000000	0.336300	0.630560	-1.520750	-72.101761	-73.226176	193.010822				300.000000	200.000000	0.000000	1.220800	1.495480	-8.239752	228.880806	239.799992	-225.829496				-505.000000	200.000000	0.000000	-3.078870	-1.608030	3.146160	366.213806	978.736751	-60.023810
181				900.000000	200.000000	0.000000	0.482030	0.608040	-1.607650	-20.852270	-129.806220	173.561621				300.000000	200.000000	0.000000	1.495480	1.251320	-8.850104	95.367002	501.399982	-213.622496				-505.000000	200.000000	0.000000	0.543330	-0.357340	18.876959	327.335519	-50.791131	234.593813
182				900.000000	200.000000	0.000000	0.392350	0.653080	-0.825550	-150.864765	-106.576671	149.599816				300.000000	200.000000	0.000000	1.648080	0.427280	-7.858282	0.000000	762.999973	-201.415496				-505.000000	200.000000	0.000000	-2.897760	1.429360	2.359620	-955.664674	968.524212	-879.573196
183				900.000000	200.000000	0.000000	0.347510	0.608040	-1.303500	-76.824594	-68.823876	178.520304				300.000000	200.000000	0.000000	1.312360	1.007160	-9.307868	114.440403	425.099985	-256.346995				-505.000000	200.000000	0.000000	0.362220	1.072020	-1.573080	412.190089	-1213.555144	-468.964420
184				900.000000	200.000000	0.000000	0.280250	0.641820	-1.824900	-112.158476	-35.173388	149.705480				300.000000	200.000000	0.000000	1.495480	1.281840	-9.460456	305.174408	283.399990	-207.518996				-505.000000	200.000000	0.000000	-0.724440	0.714680	7.865400	-419.389489	-361.338424	-762.937096
185				900.000000	200.000000	0.000000	0.392350	0.664340	-1.738000	-74.956302	-136.123912	166.477909				300.000000	200.000000	0.000000	1.556520	1.190280	-8.468634	333.784509	381.499987	-195.311996				-505.000000	200.000000	0.000000	0.181110	0.000000	3.146160	-231.380311	118.625336	-469.967278
186				900.000000	200.000000	0.000000	0.291460	0.675600	-1.564200	-78.333089	-30.811497	181.050863				300.000000	200.000000	0.000000	1.098720	0.061040	-8.010870	247.954206	381.499987	-140.380497				-505.000000	200.000000	0.000000	-0.181110	-0.893350	10.225020	-53.238607	1194.385488	-294.553794
187				900.000000	200.000000	0.000000	0.347510	0.641820	-1.433850	-123.814939	-63.636681	176.142060				300.000000	200.000000	0.000000	1.495480	0.335720	-8.010870	286.101007	152.599995	-195.311996				-505.000000	200.000000	0.000000	0.543330	-0.536010	11.798100	663.405894	-44.073293	-353.016732
188				900.000000	200.000000	0.000000	0.291460	0.563000	-1.433850	-119.019686	-106.922271	178.536485				300.000000	200.000000	0.000000	1.403920	1.159760	-9.689338	162.123904	359.699987	-189.208497				-505.000000	200.000000	0.000000	-0.543330	-1.429360	9.438480	30.080507	-373.790243	116.175201
189				900.000000	200.000000	0.000000	0.280250	0.630560	-1.564200	-56.064655	-65.811659	159.333648				300.000000	200.000000	0.000000	1.281840	0.824040	-8.773810	95.367002	577.699980	-146.483997				-505.000000	200.000000	0.000000	-1.629990	-1.429360	1.573080	-549.628734	2085.687946	-294.946557
190				900.000000	200.000000	0.000000	0.201780	0.619300	-1.303500	-84.401968	-78.020625	156.994811				300.000000	200.000000	0.000000	1.831200	0.824040	-6.027226	143.050504	621.299978	-268.553995				-505.000000	200.000000	0.000000	1.267770	-1.965370	3.932700	228.838084	184.695124	-413.175248
191				900.000000	200.000000	0.000000	0.280250	0.517960	-1.781450	-101.131896	-70.675586	188.144852				300.000000	200.000000	0.000000	1.495480	0.305200	-7.705694	333.784509	490.499983	-207.518996				-505.000000	200.000000	0.000000	-1.448880	-0.178670	3.146160	684.336382	-180.453997	-587.494634
192				900.000000	200.000000	0.000000	0.358720	0.653080	-1.738000	-71.399459	-84.079329	180.960238				300.000000	200.000000	0.000000	1.495480	0.549360	-7.934576	295.637708	250.699991	-183.104997				-505.000000	200.000000	0.000000	1.086660	0.536010	0.000000	32.433965	66.816214	-117.066457
193				900.000000	200.000000	0.000000	0.414770	0.619300	-1.694550	-80.786565	-35.768177	159.183814				300.000000	200.000000	0.000000	1.190280	1.403920	-8.316046	257.490907	228.899992	-115.966498				-505.000000	200.000000	0.000000	0.000000	-1.072020	6.292320	862.163471	-536.251441	-705.946531
194				900.000000	200.000000	0.000000	0.313880	0.517960	-2.085600	-117.529116	-92.041490	166.423070				300.000000	200.000000	0.000000	1.709120	0.885080	-7.553106	-19.073400	555.899981	-189.208497				-505.000000	200.000000	0.000000	0.181110	-0.357340	0.000000	-137.438645	-276.098980	-176.585900
195				900.000000	200.000000	0.000000	0.414770	0.698120	-1.390400	7.205476	-101.908646	164.076437				300.000000	200.000000	0.000000	1.312360	0.976640	-7.400518	209.807405	577.699980	-164.794497				-505.000000	200.000000	0.000000	1.267770	-1.250690	7.865400	272.397986	1108.953043	-295.008820
196				900.000000	200.000000	0.000000	0.414770	0.461660	-1.520750	-123.282896	-46.061751	146.988908				300.000000	200.000000	0.000000	1.098720	1.159760	-6.942754	295.637708	457.799984	-91.552498				-505.000000	200.000000	0.000000	-0.543330	0.000000	4.719240	-694.518472	28.398338	-176.188830
197				900.000000	200.000000	0.000000	0.403560	0.709380	-1.346950	-96.819608	-66.025637	154.459882				300.000000	200.000000	0.000000	1.587040	1.007160	-8.621222	200.270705	316.099989	-140.380497				-505.000000	200.000000	0.000000	-1.448880	-1.786700	14.944259	-338.549679	603.769651	-823.997049
198				900.000000	200.000000	0.000000	0.313880	0.540480	-1.390400	-67.635153	-107.885936	166.444014				300.000000	200.000000	0.000000	2.258480	1.007160	-7.171636	162.123904	414.199986	-256.346995				-505.000000	200.000000	0.000000	0.543330	0.536010	14.157719	-1124.593436	-1372.012645	-351.999385
199				900.000000	200.000000	0.000000	0.280250	0.472920	-1.129700	-90.249839	-40.885894	139.909762				300.000000	200.000000	0.000000	2.227960	0.579880	-8.087164	190.734005	283.399990	-201.415496				-505.000000	200.000000	0.000000	-0.181110	0.357340	-0.786540	-904.968295	1337.405465	59.097703
200				900.000000	200.000000	0.000000	0.493240	0.641820	-1.173150	-47.154780	-95.210143	166.352443				300.000000	200.000000	0.000000	1.159760	1.251320	-8.544928	200.270705	196.199993	-158.690997				-505.000000	200.000000	0.000000	1.086660	1.072020	7.865400	297.129166	-1001.208108	-292.790079
201				900.000000	200.000000	0.000000	0.448400	0.608040	-1.303500	-88.886185	-72.978527	154.319181				300.000000	200.000000	0.000000	1.098720	1.068200	-8.544928	219.344106	523.199982	-225.829496				-505.000000	200.000000	0.000000	-0.905550	-1.965370	12.584640	-1044.445782	-1150.278062	-354.257284
202				900.000000	200.000000	0.000000	0.414770	0.619300	-1.346950	-96.508573	-91.817115	166.412794				300.000000	200.000000	0.000000	1.617560	1.098720	-7.858282	123.977103	664.899977	-146.483997				-505.000000	200.000000	0.000000	0.000000	-3.216060	-4.719240	268.282679	269.618573	-531.748929
203				900.000000	200.000000	0.000000	0.425980	0.653080	-1.651100	-39.145189	-102.127823	164.022936				300.000000	200.000000	0.000000	1.800680	0.610400	-7.019048	181.197305	468.699984	-164.794497				-505.000000	200.000000	0.000000	-1.086660	-0.536010	11.798100	1242.485904	584.837426	-117.909938
204				900.000000	200.000000	0.000000	0.448400	0.641820	-1.433850	-87.630167	-108.319091	142.302296				300.000000	200.000000	0.000000	1.190280	1.129240	-8.621222	247.954206	414.199986	-231.932996				-505.000000	200.000000	0.000000	-1.086660	1.250690	14.944259	424.322798	-876.418361	-644.911248
205				900.000000	200.000000	0.000000	0.313880	0.585520	-1.651100	-74.091551	-67.115725	180.943861				300.000000	200.000000	0.000000	0.763000	1.556520	-9.078986	181.197305	217.999992	-189.208497				-505.000000	200.000000	0.000000	-2.173320	-1.965370	17.303879	-812.436239	115.086204	-647.876356
206				900.000000	200.000000	0.000000	0.291460	0.551740	-0.955900	-135.070338	-112.432735	183.345333				300.000000	200.000000	0.000000	1.098720	1.556520	-7.324224	190.734005	610.399979	-268.553995				-505.000000	200.000000	0.000000	-0.543330	-0.536010	7.078860	-379.315662	-106.410949	-587.906194
207				900.000000	200.000000	0.000000	0.414770	0.698120	-1.520750	-29.114338	-51.127721	161.666777				300.000000	200.000000	0.000000	1.403920	0.579880	-7.629400	104.903703	730.299974	-256.346995				-505.000000	200.000000	0.000000	-1.992210	-1.608030	6.292320	598.097502	-17.992799	-177.598940
208				900.000000	200.000000	0.000000	0.448400	0.517960	-0.869000	-116.268719	-108.844401	175.922348				300.000000	200.000000	0.000000	1.281840	1.129240	-8.697516	247.954206	523.199982	-219.725996				-505.000000	200.000000	0.000000	-1.267770	0.357340	1.573080	-1831.307541	75.219905	-410.768153
209				900.000000	200.000000	0.000000	0.313880	0.619300	-1.433850	-52.372769	-133.175377	164.107656				300.000000	200.000000	0.000000	1.037680	1.190280	-9.613044	276.564307	621.299978	-207.518996				-505.000000	200.000000	0.000000	0.362220	-0.357340	12.584640	-20.615872	-696.710791	-352.832685
210				900.000000	200.000000	0.000000	0.246620	0.585520	-1.564200	-110.186295	-59.360805	183.423203				300.000000	200.000000	0.000000	1.434440	0.854560	-9.918220	305.174408	544.999981	-183.104997				-505.000000	200.000000	0.000000	0.181110	-1.608030	9.438480	-791.442828	-550.196112	-647.725595
211				900.000000	200.000000	0.000000	0.437190	0.608040	-1.433850	-121.185469	-87.593583	171.198416				300.000000	200.000000	0.000000	1.129240	0.854560	-9.155280	123.977103	490.499983	-177.001497				-505.000000	200.000000	0.000000	0.543330	-0.536010	10.225020	431.648044	-42.580440	58.191959
212				900.000000	200.000000	0.000000	0.336300	0.585520	-0.955900	-77.391854	-58.553577	188.149615				300.000000	200.000000	0.000000	0.824040	0.732480	-9.613044	66.756902	283.399990	-274.657495				-505.000000	200.000000	0.000000	1.811100	0.178670	8.651940	-451.760531	147.339669	-587.416317
213				900.000000	200.000000	0.000000	0.381140	0.563000	-1.738000	-83.150014	-64.738705	188.082217				300.000000	200.000000	0.000000	1.129240	1.068200	-8.926398	95.367002	283.399990	-170.897997				-505.000000	200.000000	0.000000	-0.181110	-1.250690	4.719240	-654.381722	934.470458	-1293.542587
214				900.000000	200.000000	0.000000	0.425980	0.653080	-1.390400	-83.100936	-147.964003	192.938857				300.000000	200.000000	0.000000	1.190280	1.190280	-8.850104	104.903703	512.299982	-164.794497				-505.000000	200.000000	0.000000	0.181110	-1.786700	14.944259	8.898326	902.848984	-1.710067
215				900.000000	200.000000	0.000000	0.381140	0.540480	-1.520750	-103.954967	-64.940747	178.422633				300.000000	200.000000	0.000000	2.136400	0.579880	-8.239752	95.367002	621.299978	-183.104997				-505.000000	200.000000	0.000000	-0.181110	-0.536010	9.438480	894.849129	134.571856	-176.726481
216				900.000000	200.000000	0.000000	0.313880	0.596780	-1.303500	-141.616765	-92.768843	164.086713				300.000000	200.000000	0.000000	1.739640	1.007160	-8.010870	238.417506	457.799984	-250.243495				-505.000000	200.000000	0.000000	-2.897760	-0.893350	12.584640	-1442.841860	1489.100698	-881.777448
217				900.000000	200.000000	0.000000	0.493240	0.585520	-2.172500	-130.919145	-28.423138	202.444985				300.000000	200.000000	0.000000	1.220800	1.007160	-9.155280	333.784509	261.599991	-128.173498				-505.000000	200.000000	0.000000	0.362220	-1.250690	12.584640	620.223531	363.849268	-177.448178
218				900.000000	200.000000	0.000000	0.358720	0.731900	-1.738000	-76.194712	-89.145299	161.756260				300.000000	200.000000	0.000000	1.159760	1.007160	-8.621222	314.711108	185.299994	-170.897997				-505.000000	200.000000	0.000000	0.724440	-1.429360	4.719240	-1475.905057	349.395601	233.561977
219				900.000000	200.000000	0.000000	0.392350	0.686860	-1.781450	-94.176594	-85.423804	123.124970				300.000000	200.000000	0.000000	1.464960	1.281840	-9.460456	143.050504	446.899984	-146.483997				-505.000000	200.000000	0.000000	-0.362220	0.178670	9.438480	127.382402	2001.510924	-117.289662
220				900.000000	200.000000	0.000000	0.381140	0.596780	-1.173150	-101.276420	-126.055655	168.836351				300.000000	200.000000	0.000000	1.220800	1.129240	-7.781988	9.536700	621.299978	-256.346995				-505.000000	200.000000	0.000000	0.543330	-1.429360	7.865400	29.954661	1417.928920	-60.144028
221				900.000000	200.000000	0.000000	0.291460	0.686860	-1.477300	-81.799904	-76.486043	156.964734				300.000000	200.000000	0.000000	1.434440	1.220800	-9.231574	95.367002	261.599991	-213.622496				-505.000000	200.000000	0.000000	0.543330	-0.714680	7.078860	-158.494980	755.825310	-588.162684
222				900.000000	200.000000	0.000000	0.269040	0.641820	-2.042150	-72.178245	-120.631207	176.223355				300.000000	200.000000	0.000000	2.044840	0.732480	-8.697516	343.321209	457.799984	-183.104997				-505.000000	200.000000	0.000000	-1.086660	-0.536010	9.438480	84.137115	-208.343339	-529.118629
223				900.000000	200.000000	0.000000	0.437190	0.540480	-1.738000	-104.180038	-92.376694	156.677624				300.000000	200.000000	0.000000	1.892240	0.640920	-8.468634	219.344106	435.999985	-219.725996				-505.000000	200.000000	0.000000	-1.448880	0.536010	4.719240	-546.268505	-1242.506908	-645.560501
224				900.000000	200.000000	0.000000	0.358720	0.563000	-1.390400	-98.872021	-89.468567	161.599183				300.000000	200.000000	0.000000	1.098720	0.396760	-9.460456	190.734005	435.999985	-201.415496				-505.000000	200.000000	0.000000	-0.543330	0.893350	8.651940	-61.067239	2013.216316	-351.573336
225				900.000000	200.000000	0.000000	0.336300	0.540480	-1.868350	-108.335611	-108.364698	149.553166				300.000000	200.000000	0.000000	1.617560	0.763000	-10.757454	276.564307	207.099993	-225.829496				-505.000000	200.000000	0.000000	-2.535540	0.178670	7.078860	-451.886377	544.417701	-352.092191
226				900.000000	200.000000	0.000000	0.313880	0.630560	-2.042150	-68.621402	-142.741598	178.576089				300.000000	200.000000	0.000000	1.495480	1.587040	-10.833748	133.513803	479.599983	-195.311996				-505.000000	200.000000	0.000000	0.724440	-3.216060	12.584640	617.114995	209.361330	-766.783279
227				900.000000	200.000000	0.000000	0.280250	0.686860	-1.868350	-54.061320	-75.660739	166.614988				300.000000	200.000000	0.000000	1.953280	0.763000	-8.621222	143.050504	632.199978	-207.518996				-505.000000	200.000000	0.000000	1.811100	-1.786700	6.292320	-223.425833	1475.279022	-295.560960
228				900.000000	200.000000	0.000000	0.403560	0.506700	-1.520750	-41.017544	-111.457733	171.139010				300.000000	200.000000	0.000000	1.495480	0.946120	-6.942754	219.344106	555.899981	-189.208497				-505.000000	200.000000	0.000000	-0.362220	-0.357340	9.438480	-715.763576	-1047.599245	-587.751125
229				900.000000	200.000000	0.000000	0.369930	0.664340	-1.433850	-118.867035	-94.955756	144.814195				300.000000	200.000000	0.000000	1.617560	0.579880	-7.553106	162.123904	457.799984	-115.966498				-505.000000	200.000000	0.000000	0.905550	-0.357340	0.786540	-716.455731	1137.588812	-294.132053
230				900.000000	200.000000	0.000000	0.269040	0.608040	-1.303500	-44.660352	-101.054271	183.420919				300.000000	200.000000	0.000000	1.403920	0.976640	-8.621222	333.784509	185.299994	-140.380497				-505.000000	200.000000	0.000000	-1.448880	0.893350	12.584640	749.959391	2461.989033	-410.244991
231				900.000000	200.000000	0.000000	0.302670	0.675600	-1.607650	-34.152270	-61.628536	161.761969				300.000000	200.000000	0.000000	1.129240	1.129240	-8.316046	200.270705	425.099985	-134.276998				-505.000000	200.000000	0.000000	-0.724440	-1.250690	15.730799	-1580.028812	-1164.222733	-294.849443
232				900.000000	200.000000	0.000000	0.526870	0.653080	-1.824900	-79.530548	-75.725019	178.376375				300.000000	200.000000	0.000000	1.678600	0.671440	-7.934576	267.027607	479.599983	-213.622496				-505.000000	200.000000	0.000000	-0.543330	0.714680	11.798100	-187.442869	-376.029522	294.442191
233				900.000000	200.000000	0.000000	0.336300	0.585520	-1.086250	-53.403715	-124.289961	142.366073				300.000000	200.000000	0.000000	0.976640	0.518840	-7.629400	200.270705	523.199982	-231.932996				-505.000000	200.000000	0.000000	0.000000	-0.536010	6.292320	-379.378585	2115.148706	-235.485068
234				900.000000	200.000000	0.000000	0.313880	0.563000	-1.303500	-50.535630	-67.438993	178.513258				300.000000	200.000000	0.000000	1.831200	0.915600	-8.316046	181.197305	621.299978	-164.794497				-505.000000	200.000000	0.000000	1.992210	-1.072020	10.225020	978.294089	-527.962186	-1.176724
235				900.000000	200.000000	0.000000	0.347510	0.563000	-1.433850	-94.896505	-43.372801	188.117058				300.000000	200.000000	0.000000	1.648080	1.312360	-7.553106	200.270705	643.099977	-207.518996				-505.000000	200.000000	0.000000	-0.543330	-0.714680	5.505780	-621.884834	425.361933	-646.819850
236				900.000000	200.000000	0.000000	0.381140	0.664340	-1.433850	-102.784914	-125.813204	188.176463				300.000000	200.000000	0.000000	1.190280	0.579880	-8.239752	76.293602	512.299982	-238.036496				-505.000000	200.000000	0.000000	0.181110	-1.429360	7.865400	29.954661	776.996814	-588.811938
237				900.000000	200.000000	0.000000	0.437190	0.630560	-1.303500	-87.958811	-113.044658	168.809699				300.000000	200.000000	0.000000	1.800680	0.640920	-8.621222	181.197305	414.199986	-201.415496				-505.000000	200.000000	0.000000	0.362220	1.250690	2.359620	-39.947981	1566.682878	-586.283059
238				900.000000	200.000000	0.000000	0.347510	0.506700	-1.260050	-76.932231	-73.930255	183.245378				300.000000	200.000000	0.000000	1.098720	1.251320	-10.604866	219.344106	348.799988	-183.104997				-505.000000	200.000000	0.000000	-0.543330	-0.536010	2.359620	894.282820	1886.617720	-411.673898
239				900.000000	200.000000	0.000000	0.291460	0.585520	-1.477300	-45.767783	-66.354103	132.773887				300.000000	200.000000	0.000000	1.037680	1.709120	-9.536750	47.683501	523.199982	-219.725996				-505.000000	200.000000	0.000000	-0.543330	-0.357340	11.798100	-599.758805	286.820515	-587.736636
240				900.000000	200.000000	0.000000	0.470820	0.799460	-2.085600	-25.526342	-139.032039	147.244994				300.000000	200.000000	0.000000	1.739640	0.854560	-7.553106	-95.367002	653.999977	-183.104997				-505.000000	200.000000	0.000000	-0.181110	0.357340	17.303879	602.086963	-403.172438	411.562295
241				900.000000	200.000000	0.000000	0.358720	0.596780	-1.520750	-89.574943	-53.885552	188.136859				300.000000	200.000000	0.000000	1.617560	0.640920	-7.858282	9.536700	534.099981	-225.829496				-505.000000	200.000000	0.000000	-2.354430	0.714680	11.798100	-1113.970884	-1592.139941	-410.342105
242				900.000000	200.000000	0.000000	0.425980	0.630560	-1.216600	-71.786662	-67.070118	154.363352				300.000000	200.000000	0.000000	1.831200	0.610400	-8.773810	143.050504	381.499987	-225.829496				-505.000000	200.000000	0.000000	0.000000	0.000000	14.157719	1.132618	384.274346	-411.208691
243				900.000000	200.000000	0.000000	0.381140	0.596780	-1.520750	-57.410701	-90.270597	159.197711				300.000000	200.000000	0.000000	1.159760	0.763000	-9.613044	228.880806	217.999992	-195.311996				-505.000000	200.000000	0.000000	0.724440	-0.536010	13.371180	-842.076284	1269.174962	-764.239911
244				900.000000	200.000000	0.000000	0.212990	0.675600	-1.390400	-78.153032	-32.807706	183.541818				300.000000	200.000000	0.000000	1.770160	0.915600	-9.078986	76.293602	414.199986	-256.346995				-505.000000	200.000000	0.000000	-1.267770	-0.178670	14.157719	221.953300	2449.537214	-176.300432
245				900.000000	200.000000	0.000000	0.269040	0.675600	-1.651100	-78.423117	-95.665033	154.567829				300.000000	200.000000	0.000000	1.464960	0.824040	-8.850104	-76.293602	675.799976	-201.415496				-505.000000	200.000000	0.000000	-2.354430	-0.714680	10.225020	-737.323296	0.193000	410.718814
246				900.000000	200.000000	0.000000	0.381140	0.563000	-1.390400	-110.933612	-49.864063	149.527655				300.000000	200.000000	0.000000	1.587040	1.129240	-8.087164	181.197305	272.499990	-146.483997				-505.000000	200.000000	0.000000	-3.078870	-0.714680	14.944259	189.582258	1630.390391	117.056276
247				900.000000	200.000000	0.000000	0.381140	0.585520	-1.520750	-94.059160	-100.402537	154.367919				300.000000	200.000000	0.000000	1.648080	1.434440	-9.155280	295.637708	141.699995	-207.518996				-505.000000	200.000000	0.000000	-2.173320	-1.072020	11.011560	-643.067015	1579.327696	469.109308
248				900.000000	200.000000	0.000000	0.302670	0.619300	-1.086250	-68.094776	-97.575227	161.709610				300.000000	200.000000	0.000000	1.526000	0.579880	-9.460456	38.146801	523.199982	-177.001497				-505.000000	200.000000	0.000000	-1.086660	-0.357340	3.932700	673.587984	1652.861749	-352.716775
249				900.000000	200.000000	0.000000	0.381140	0.371580	-1.564200	-167.242707	-64.900339	183.084876				300.000000	200.000000	0.000000	1.983800	0.885080	-9.765632	-47.683501	359.699987	-183.104997				-505.000000	200.000000	0.000000	1.267770	0.893350	14.157719	634.269235	-620.428463	-469.206422
250				900.000000	200.000000	0.000000	0.336300	0.540480	-1.433850	-63.659637	-37.845203	154.372486				300.000000	200.000000	0.000000	1.373400	0.549360	-9.155280	219.344106	283.399990	-268.553995				-505.000000	200.000000	0.000000	-0.724440	-0.893350	-0.786540	409.144476	177.152296	116.698363
251				900.000000	200.000000	0.000000	0.403560	0.653080	-1.651100	-99.453142	-80.940687	151.997863				300.000000	200.000000	0.000000	1.251320	1.037680	-9.307868	181.197305	283.399990	-225.829496				-505.000000	200.000000	0.000000	-0.181110	-0.893350	9.438480	-516.565537	2123.121965	-647.018386
252				900.000000	200.000000	0.000000	0.392350	0.540480	-1.433850	-140.049711	-80.681102	151.904758				300.000000	200.000000	0.000000	1.709120	1.037680	-9.307868	219.344106	381.499987	-280.760995				-505.000000	200.000000	0.000000	-2.173320	-0.536010	13.371180	-494.628278	383.958351	-235.311203
253				900.000000	200.000000	0.000000	0.414770	0.574260	-1.651100	-66.514178	-132.062015	163.961247				300.000000	200.000000	0.000000	1.983800	0.518840	-7.781988	123.977103	457.799984	-152.587497				-505.000000	200.000000	0.000000	0.362220	0.178670	13.371180	359.329022	1158.522886	-117.347617
254				900.000000	200.000000	0.000000	0.347510	0.495440	-1.564200	-81.731547	-88.845305	127.812724				300.000000	200.000000	0.000000	1.526000	0.824040	-7.400518	362.394609	217.999992	-170.897997				-505.000000	200.000000	0.000000	-0.543330	-0.536010	-7.078860	-33.000274	-755.825310	-176.697503
255				900.000000	200.000000	0.000000	0.369930	0.630560	-1.738000	-88.408953	-99.738867	183.337341				300.000000	200.000000	0.000000	1.037680	0.915600	-8.773810	371.931310	174.399994	-6.103500				-505.000000	200.000000	0.000000	-0.362220	-1.072020	8.651940	51.640227	278.847255	-647.173455
256				900.000000	200.000000	0.000000	0.336300	0.641820	-1.868350	-31.792886	-52.639028	164.105373				300.000000	200.000000	0.000000	1.709120	1.159760	-8.850104	362.394609	196.199993	-140.380497	-523.228023	179.988827	0.000000	-505.000000	200.000000	0.000000	-0.905550	-0.178670	23.596199	-472.187633	430.112056	-1409.955482
257				900.000000	200.000000	0.000000	0.336300	0.529220	-1.998700	-116.975401	-103.177502	180.868275				300.000000	200.000000	0.000000	1.739640	1.281840	-8.087164	257.490907	512.299982	-225.829496				-505.000000	200.000000	0.000000	-1.992210	1.072020	12.584640	65.874701	-951.954261	177.409020
258				900.000000	200.000000	0.000000	0.392350	0.540480	-1.129700	-95.508779	-4.974412	144.675778				300.000000	200.000000	0.000000	1.678600	0.824040	-8.850104	85.830302	534.099981	-177.001497				-505.000000	200.000000	0.000000	-1.629990	-1.786700	10.225020	1050.864804	354.067160	-471.517968
259				900.000000	200.000000	0.000000	0.381140	0.698120	-1.868350	-61.638694	-145.672998	183.388558				300.000000	200.000000	0.000000	1.281840	0.915600	-7.019048	238.417506	305.199989	-268.553995				-505.000000	200.000000	0.000000	-0.724440	-2.501380	4.719240	-35.164962	39.357303	-296.036348
260				900.000000	200.000000	0.000000	0.313880	0.641820	-1.303500	-79.454064	-67.438993	183.405881				300.000000	200.000000	0.000000	1.587040	1.373400	-8.316046	247.954206	490.499983	-177.001497				-505.000000	200.000000	0.000000	-2.897760	0.536010	14.944259	-82.186496	-236.548677	-997.909183
261				900.000000	200.000000	0.000000	0.336300	0.731900	-1.260050	-99.822737	-78.534597	161.779487				300.000000	200.000000	0.000000	1.617560	0.915600	-7.858282	143.050504	544.999981	-207.518996				-505.000000	200.000000	0.000000	0.362220	-0.893350	7.865400	294.020629	898.607856	-999.526444
262				900.000000	200.000000	0.000000	0.369930	0.675600	-1.390400	-70.111971	-100.062135	140.005346				300.000000	200.000000	0.000000	1.464960	1.190280	-7.858282	152.587204	534.099981	-238.036496				-505.000000	200.000000	0.000000	1.811100	-3.037390	12.584640	396.294313	276.177544	-531.724259
263				900.000000	200.000000	0.000000	0.437190	0.686860	-1.173150	-101.587455	-103.033944	185.729679				300.000000	200.000000	0.000000	1.037680	1.037680	-8.316046	295.637708	294.299990	-256.346995				-505.000000	200.000000	0.000000	1.448880	0.178670	14.944259	938.534878	-897.273870	-58.690451
264				900.000000	200.000000	0.000000	0.526870	0.619300	-1.260050	-88.377484	-66.118390	163.886999				300.000000	200.000000	0.000000	1.251320	1.770160	-8.087164	143.050504	555.899981	-177.001497				-505.000000	200.000000	0.000000	0.000000	-0.536010	11.011560	-379.001046	1050.110089	-470.461463
265				900.000000	200.000000	0.000000	0.381140	0.596780	-1.998700	-86.049569	-84.760134	149.559071				300.000000	200.000000	0.000000	1.373400	1.617560	-9.002692	143.050504	762.999973	-164.794497				-505.000000	200.000000	0.000000	0.000000	0.178670	-5.505780	242.002863	5.224985	176.401854
266				900.000000	200.000000	0.000000	0.459610	0.664340	-1.998700	-99.349569	-98.123468	183.275848				300.000000	200.000000	0.000000	1.739640	0.732480	-9.765632	219.344106	752.099974	-225.829496				-505.000000	200.000000	0.000000	1.629990	0.178670	11.011560	-219.939757	1084.049407	-646.145927
267				900.000000	200.000000	0.000000	0.448400	0.731900	-1.260050	-59.617434	-83.150875	168.892332				300.000000	200.000000	0.000000	0.763000	1.159760	-8.239752	343.321209	457.799984	-189.208497				-505.000000	200.000000	0.000000	0.181110	1.250690	5.505780	-155.512290	1044.376108	-116.315781
268				900.000000	200.000000	0.000000	0.437190	0.653080	-1.998700	-51.566893	-157.991852	161.601662				300.000000	200.000000	0.000000	0.976640	1.281840	-9.078986	209.807405	108.999996	-195.311996				-505.000000	200.000000	0.000000	1.811100	-1.429360	14.944259	262.152973	-654.051786	-706.430535
269				900.000000	200.000000	0.000000	0.257830	0.788200	-1.607650	-93.843886	11.141555	164.322801				300.000000	200.000000	0.000000	1.159760	1.434440	-6.790166	85.830302	577.699980	-238.036496				-505.000000	200.000000	0.000000	-1.267770	-0.178670	11.798100	685.028538	330.656376	-411.276827
270				900.000000	200.000000	0.000000	0.313880	0.540480	-1.433850	-83.762288	-67.317767	183.311634				300.000000	200.000000	0.000000	1.739640	0.824040	-8.392340	123.977103	752.099974	-231.932996				-505.000000	200.000000	0.000000	-0.905550	0.714680	0.786540	390.756215	849.468445	411.959366
271				900.000000	200.000000	0.000000	0.425980	0.551740	-1.303500	-67.081438	-66.989301	166.338350				300.000000	200.000000	0.000000	1.495480	1.098720	-8.392340	181.197305	348.799988	-280.760995				-505.000000	200.000000	0.000000	-1.448880	0.714680	4.719240	1201.782845	1939.173268	-527.902746
272				900.000000	200.000000	0.000000	0.336300	0.517960	-1.477300	-120.919448	-149.256134	171.219163				300.000000	200.000000	0.000000	1.190280	0.915600	-9.231574	47.683501	490.499983	-183.104997				-505.000000	200.000000	0.000000	-0.543330	-0.357340	13.371180	442.711059	2671.587794	-1175.177623
273				900.000000	200.000000	0.000000	0.381140	0.641820	-1.651100	-115.998950	-64.819522	173.697559				300.000000	200.000000	0.000000	1.342880	1.068200	-9.689338	209.807405	577.699980	-238.036496				-505.000000	200.000000	0.000000	-0.724440	-1.250690	14.944259	504.596299	957.643811	-236.105344
274				900.000000	200.000000	0.000000	0.369930	0.686860	-1.260050	-121.780135	-95.117390	154.473779				300.000000	200.000000	0.000000	2.075360	0.640920	-7.781988	143.050504	490.499983	-268.553995				-505.000000	200.000000	0.000000	-1.629990	-0.536010	7.865400	-610.884742	488.876447	-470.331064
275				900.000000	200.000000	0.000000	0.358720	0.630560	-1.173150	-91.844299	-59.274790	144.794393				300.000000	200.000000	0.000000	1.251320	0.885080	-10.223396	76.293602	326.999989	-225.829496				-505.000000	200.000000	0.000000	1.086660	-1.250690	7.865400	272.397986	1252.482016	-353.738430
276				900.000000	200.000000	0.000000	0.336300	0.585520	-1.781450	-114.431896	-108.445515	137.546753				300.000000	200.000000	0.000000	0.946120	1.007160	-8.468634	123.977103	217.999992	-189.208497				-505.000000	200.000000	0.000000	-1.629990	-1.608030	9.438480	-212.362818	487.383594	-236.372016
277				900.000000	200.000000	0.000000	0.425980	0.630560	-1.564200	-68.126245	-117.406550	178.459953				300.000000	200.000000	0.000000	1.403920	1.342880	-9.002692	-47.683501	381.499987	-207.518996				-505.000000	200.000000	0.000000	-0.362220	0.178670	9.438480	-683.329611	940.950865	-1174.683438
278				900.000000	200.000000	0.000000	0.358720	0.664340	-1.781450	-87.062907	-28.313251	140.006488				300.000000	200.000000	0.000000	1.709120	0.732480	-7.934576	38.146801	534.099981	-262.450495				-505.000000	200.000000	0.000000	1.267770	-1.965370	7.078860	692.353784	711.989448	-941.872136
279				900.000000	200.000000	0.000000	0.381140	0.517960	-1.260050	-132.755967	-105.710958	110.931206				300.000000	200.000000	0.000000	1.831200	0.579880	-9.536750	238.417506	326.999989	-189.208497				-505.000000	200.000000	0.000000	0.543330	1.965370	1.573080	1393.026405	-1094.929808	-879.339810
280				900.000000	200.000000	0.000000	0.470820	0.529220	-1.824900	-144.939056	-63.284940	142.174351				300.000000	200.000000	0.000000	1.617560	1.190280	-9.002692	219.344106	141.699995	-268.553995				-505.000000	200.000000	0.000000	0.905550	-0.536010	18.090419	-146.802733	458.317394	-470.533907
281				900.000000	200.000000	0.000000	0.414770	0.596780	-1.781450	-126.029800	-81.281090	173.620831				300.000000	200.000000	0.000000	1.312360	1.281840	-9.384162	152.587204	130.799995	-201.415496				-505.000000	200.000000	0.000000	-0.543330	-0.714680	10.225020	-505.691293	420.883375	-529.331653
282				900.000000	200.000000	0.000000	0.437190	0.585520	-1.390400	-61.759875	-92.699962	180.816112				300.000000	200.000000	0.000000	1.648080	1.068200	-7.934576	123.977103	501.399982	-189.208497				-505.000000	200.000000	0.000000	-1.086660	1.072020	9.438480	-50.192994	984.786727	-233.872115
283				900.000000	200.000000	0.000000	0.392350	0.608040	-1.824900	-69.323704	-100.581305	161.606229				300.000000	200.000000	0.000000	1.770160	0.610400	-8.621222	95.367002	490.499983	-146.483997				-505.000000	200.000000	0.000000	-1.267770	-1.965370	6.292320	692.290861	468.451369	174.468581
284				900.000000	200.000000	0.000000	0.403560	0.641820	-1.520750	-75.658605	-106.391763	188.132292				300.000000	200.000000	0.000000	1.495480	1.007160	-8.850104	181.197305	370.599987	-238.036496				-505.000000	200.000000	0.000000	-1.267770	-1.786700	8.651940	-570.685069	996.492119	-354.058749
285				900.000000	200.000000	0.000000	0.313880	0.641820	-1.868350	-104.162430	-56.781743	202.683161				300.000000	200.000000	0.000000	1.678600	1.464960	-8.850104	162.123904	250.699991	-177.001497				-505.000000	200.000000	0.000000	1.267770	-1.072020	10.225020	-758.945940	-484.126324	-764.792051
286				900.000000	200.000000	0.000000	0.392350	0.517960	-1.433850	-56.545950	-55.351252	183.209396				300.000000	200.000000	0.000000	1.922760	0.701960	-7.934576	286.101007	326.999989	-115.966498				-505.000000	200.000000	0.000000	0.905550	-0.357340	15.730799	211.267824	725.696688	-294.132053
287				900.000000	200.000000	0.000000	0.470820	0.641820	-0.999350	-67.077374	-48.854792	161.556350				300.000000	200.000000	0.000000	1.587040	0.610400	-8.621222	209.807405	359.699987	-177.001497				-505.000000	200.000000	0.000000	0.724440	-1.250690	2.359620	1198.485539	-708.925178	-882.406340
288				900.000000	200.000000	0.000000	0.302670	0.563000	-1.477300	-94.941519	-41.485881	125.512349				300.000000	200.000000	0.000000	1.220800	1.190280	-9.841926	171.660604	348.799988	-195.311996				-505.000000	200.000000	0.000000	-2.173320	0.893350	7.078860	-640.273094	1715.629836	1.021655
289				900.000000	200.000000	0.000000	0.392350	0.653080	-1.390400	-34.854573	-80.721511	147.190156				300.000000	200.000000	0.000000	1.281840	1.464960	-10.299690	133.513803	534.099981	-256.346995				-505.000000	200.000000	0.000000	0.000000	-0.357340	14.157719	-483.754033	-808.855720	-176.571412
290				900.000000	200.000000	0.000000	0.448400	0.585520	-1.694550	-50.013384	-92.878730	156.707898				300.000000	200.000000	0.000000	1.922760	0.824040	-6.713872	257.490907	501.399982	-238.036496				-505.000000	200.000000	0.000000	-0.181110	0.000000	9.438480	0.755078	-395.708174	-881.146991
291				900.000000	200.000000	0.000000	0.347510	0.720640	-1.694550	-52.490203	-83.658110	154.528421				300.000000	200.000000	0.000000	1.526000	0.549360	-7.324224	114.440403	294.299990	-231.932996				-505.000000	200.000000	0.000000	-1.629990	-1.250690	15.730799	-190.236789	348.842175	-59.800604
292				900.000000	200.000000	0.000000	0.437190	0.540480	-1.738000	-35.831025	-97.442664	144.629324				300.000000	200.000000	0.000000	1.770160	0.152600	-8.468634	257.490907	392.399986	-219.725996				-505.000000	200.000000	0.000000	-1.811100	0.357340	8.651940	-209.317205	3017.919125	117.972201
293				900.000000	200.000000	0.000000	0.403560	0.675600	-0.782100	-61.440712	-66.550948	168.886427				300.000000	200.000000	0.000000	1.526000	1.220800	-8.621222	247.954206	348.799988	-170.897997				-505.000000	200.000000	0.000000	-0.543330	-1.072020	3.932700	-643.633323	559.424794	-294.694374
294				900.000000	200.000000	0.000000	0.325090	0.574260	-1.477300	-82.416242	-98.134806	180.921776				300.000000	200.000000	0.000000	1.129240	1.434440	-7.934576	95.367002	512.299982	-122.069998				-505.000000	200.000000	0.000000	-0.543330	0.000000	10.225020	-1157.342017	1348.873426	-234.932928
295				900.000000	200.000000	0.000000	0.246620	0.675600	-1.390400	-37.947730	-39.258559	169.049017				300.000000	200.000000	0.000000	1.709120	0.885080	-6.790166	133.513803	588.599979	-146.483997				-505.000000	200.000000	0.000000	0.543330	-0.893350	11.011560	62.640318	-838.746910	-588.332242
296				900.000000	200.000000	0.000000	0.313880	0.540480	-1.042800	-71.295569	-113.275173	166.444014				300.000000	200.000000	0.000000	1.709120	0.976640	-7.476812	228.880806	861.099970	-286.864495				-505.000000	200.000000	0.000000	-3.078870	1.429360	11.011560	-28.444504	440.992458	-703.326412
297				900.000000	200.000000	0.000000	0.381140	0.653080	-1.955250	-67.604000	-74.668602	166.479050				300.000000	200.000000	0.000000	1.526000	1.220800	-8.392340	362.394609	697.599976	-195.311996				-505.000000	200.000000	0.000000	-1.811100	0.000000	4.719240	116.193541	502.821118	-998.504789
298				900.000000	200.000000	0.000000	0.369930	0.675600	-1.651100	-66.361526	-89.687744	154.463307				300.000000	200.000000	0.000000	1.831200	0.854560	-8.850104	47.683501	316.099989	-140.380497				-505.000000	200.000000	0.000000	-2.173320	-1.072020	6.292320	-990.892559	258.106182	-177.075777
299				900.000000	200.000000	0.000000	0.392350	0.709380	-1.607650	-113.171815	-70.387528	168.929456				300.000000	200.000000	0.000000	1.403920	0.763000	-9.002692	190.734005	577.699980	-140.380497				-505.000000	200.000000	0.000000	-1.267770	-0.357340	6.292320	-716.015269	203.311354	-411.446385
300				900.000000	200.000000	0.000000	0.403560	0.529220	-1.651100	-116.615287	-91.072627	151.882673				300.000000	200.000000	0.000000	1.556520	0.854560	-8.392340	228.880806	370.599987	-256.346995				-505.000000	200.000000	0.000000	-1.086660	-0.536010	9.438480	199.953117	454.506698	-176.654037
301				900.000000	200.000000	0.000000	0.392350	0.698120	-1.173150	-77.000587	-106.253403	171.328644				300.000000	200.000000	0.000000	1.068200	1.281840	-9.307868	9.536700	523.199982	-244.139996				-505.000000	200.000000	0.000000	-0.181110	-0.178670	3.932700	-1052.840723	272.366848	-470.107858
302				900.000000	200.000000	0.000000	0.369930	0.743160	-1.998700	-92.083231	-119.760295	193.080699				300.000000	200.000000	0.000000	0.793520	1.312360	-7.629400	38.146801	501.399982	-158.690997				-505.000000	200.000000	0.000000	0.181110	-2.144040	15.730799	-1634.085420	239.252520	174.183113
303				900.000000	200.000000	0.000000	0.336300	0.720640	-1.390400	-52.175103	-68.281432	164.178675				300.000000	200.000000	0.000000	1.281840	0.244160	-7.019048	47.683501	621.299978	-231.932996				-505.000000	200.000000	0.000000	0.181110	0.000000	14.157719	-1272.843403	-422.104663	-998.664166
304				900.000000	200.000000	0.000000	0.325090	0.608040	-1.651100	-85.225768	-62.511383	132.759990				300.000000	200.000000	0.000000	1.434440	0.793520	-7.934576	238.417506	348.799988	-177.001497				-505.000000	200.000000	0.000000	-0.905550	-0.714680	3.932700	1694.309358	1641.902783	-0.605787
305				900.000000	200.000000	0.000000	0.246620	0.653080	-1.738000	-119.645821	-54.133201	149.750792				300.000000	200.000000	0.000000	1.526000	0.763000	-9.613044	333.784509	337.899988	-128.173498				-505.000000	200.000000	0.000000	0.181110	-1.072020	7.865400	-64.238698	-283.563244	-353.496428
306				900.000000	200.000000	0.000000	0.358720	0.608040	-1.824900	-61.282644	-99.196422	123.086508				300.000000	200.000000	0.000000	1.159760	1.098720	-9.613044	314.711108	32.699999	-219.725996				-505.000000	200.000000	0.000000	-2.354430	-0.714680	7.078860	536.401032	135.748713	-411.698568
307				900.000000	200.000000	0.000000	0.325090	0.551740	-1.824900	-107.826910	-67.415719	159.213892				300.000000	200.000000	0.000000	1.220800	1.220800	-7.476812	66.756902	305.199989	-292.967995				-505.000000	200.000000	0.000000	-0.543330	0.357340	15.730799	-92.934895	813.368412	117.870779
308				900.000000	200.000000	0.000000	0.325090	0.427880	-1.564200	-108.636850	-62.592200	178.375983				300.000000	200.000000	0.000000	1.587040	0.610400	-6.713872	9.536700	501.399982	-225.829496				-505.000000	200.000000	0.000000	-0.543330	-0.714680	4.719240	1346.924275	1619.238426	-59.378864
309				900.000000	200.000000	0.000000	0.392350	0.506700	-2.042150	-33.516654	-69.983443	161.511983				300.000000	200.000000	0.000000	1.617560	0.640920	-8.392340	257.490907	414.199986	-85.448998				-505.000000	200.000000	0.000000	-2.354430	0.714680	6.292320	159.564674	-658.924904	705.795770
310				900.000000	200.000000	0.000000	0.302670	0.698120	-1.390400	-73.205128	-92.226398	200.337474				300.000000	200.000000	0.000000	1.190280	1.159760	-9.307868	162.123904	174.399994	-219.725996				-505.000000	200.000000	0.000000	0.905550	0.714680	7.865400	-766.837495	335.450930	-410.602903
311				900.000000	200.000000	0.000000	0.257830	0.686860	-1.042800	-61.247111	-75.505245	164.228555				300.000000	200.000000	0.000000	1.434440	0.976640	-10.070808	66.756902	403.299986	-170.897997				-505.000000	200.000000	0.000000	0.905550	-2.858720	3.146160	406.350556	1002.779525	-296.505863
312				900.000000	200.000000	0.000000	0.381140	0.608040	-1.781450	-69.278690	-54.566356	147.159882				300.000000	200.000000	0.000000	1.495480	-0.213640	-8.621222	123.977103	294.299990	-244.139996				-505.000000	200.000000	0.000000	-2.354430	-0.893350	11.798100	-1327.088781	2915.240308	-294.379928
313				900.000000	200.000000	0.000000	0.470820	0.585520	-1.477300	-94.014145	-48.410299	171.142631				300.000000	200.000000	0.000000	1.434440	1.037680	-9.841926	209.807405	228.899992	-158.690997				-505.000000	200.000000	0.000000	-0.543330	0.178670	6.292320	-683.581304	-1431.364596	-704.716160
314				900.000000	200.000000	0.000000	0.414770	0.664340	-1.303500	-94.608811	-56.395733	183.322302				300.000000	200.000000	0.000000	1.312360	1.342880	-9.078986	276.564307	326.999989	-79.345499				-505.000000	200.000000	0.000000	-1.448880	0.714680	10.225020	-766.648725	475.678202	294.514635
315				900.000000	200.000000	0.000000	0.482030	0.641820	-1.955250	-84.149807	-104.153102	176.002697				300.000000	200.000000	0.000000	1.526000	1.342880	-8.926398	286.101007	534.099981	-164.794497				-505.000000	200.000000	0.000000	-0.724440	0.178670	14.157719	-567.136070	-499.879843	-645.957572
316				900.000000	200.000000	0.000000	0.347510	0.641820	-1.824900	-79.994234	-73.404944	144.816478				300.000000	200.000000	0.000000	1.800680	0.915600	-7.247930	200.270705	643.099977	-201.415496				-505.000000	200.000000	0.000000	-3.078870	1.250690	5.505780	-618.776297	2169.627538	-1055.960562
317				900.000000	200.000000	0.000000	0.437190	0.416620	-1.433850	-92.883373	-41.999854	195.116996				300.000000	200.000000	0.000000	2.136400	0.518840	-7.858282	219.344106	490.499983	-158.690997				-505.000000	200.000000	0.000000	-0.724440	0.893350	10.225020	170.690612	962.122370	-469.047045
318				900.000000	200.000000	0.000000	0.437190	0.585520	-1.346950	-113.981754	-113.004250	185.635433				300.000000	200.000000	0.000000	1.526000	1.678600	-8.621222	267.027607	228.899992	-170.897997				-505.000000	200.000000	0.000000	0.181110	-0.178670	7.865400	-1052.526107	644.426807	-58.928145
319				900.000000	200.000000	0.000000	0.190570	0.698120	-1.911800	-69.724768	-61.795368	171.537688				300.000000	200.000000	0.000000	1.098720	1.434440	-9.841926	362.394609	305.199989	-189.208497				-505.000000	200.000000	0.000000	1.267770	-0.178670	6.292320	452.956071	315.025852	-881.432459
320				900.000000	200.000000	0.000000	0.302670	0.686860	-1.433850	6.696775	-87.120019	169.001421				300.000000	200.000000	0.000000	1.068200	1.220800	-7.553106	219.344106	479.599983	-231.932996				-505.000000	200.000000	0.000000	-1.811100	-1.072020	15.730799	-295.241470	-37.908881	-353.337051
321				900.000000	200.000000	0.000000	0.224200	0.585520	-0.869000	-29.055463	-23.622296	173.807790				300.000000	200.000000	0.000000	1.587040	1.007160	-7.934576	114.440403	501.399982	-231.932996				-505.000000	200.000000	0.000000	-2.173320	0.357340	6.292320	601.206038	-139.603840	-175.719315
322				900.000000	200.000000	0.000000	0.291460	0.698120	-1.781450	-85.671847	-66.071244	185.891127				300.000000	200.000000	0.000000	1.892240	1.220800	-8.544928	295.637708	425.099985	-183.104997				-505.000000	200.000000	0.000000	0.181110	-0.893350	3.146160	-1327.780936	-146.514679	-470.815067
323				900.000000	200.000000	0.000000	0.302670	0.630560	-1.260050	-75.852206	-107.545533	159.310421				300.000000	200.000000	0.000000	1.709120	0.976640	-8.010870	209.807405	479.599983	-213.622496				-505.000000	200.000000	0.000000	1.267770	0.536010	12.584640	-1356.351287	309.054441	-880.754228
324				900.000000	200.000000	0.000000	0.325090	0.574260	-1.738000	-114.850569	-92.826386	166.463816				300.000000	200.000000	0.000000	1.800680	0.518840	-7.858282	114.440403	512.299982	-299.071495				-505.000000	200.000000	0.000000	-2.173320	-1.072020	10.225020	515.030081	784.654079	-588.284468
325				900.000000	200.000000	0.000000	0.571710	0.517960	-1.564200	-104.927355	-163.935471	146.878677				300.000000	200.000000	0.000000	1.526000	1.007160	-8.392340	219.344106	501.399982	-268.553995	-506.453264	204.209538	0.000000	-505.000000	200.000000	0.000000	-0.905550	-0.357340	22.809659	96.018131	33.148461	234.709723
326				900.000000	200.000000	0.000000	0.549290	0.641820	-1.477300	-111.798363	-36.443783	195.210296				300.000000	200.000000	0.000000	1.403920	1.251320	-10.375984	295.637708	534.099981	-109.862998				-505.000000	200.000000	0.000000	0.543330	-0.536010	4.719240	83.759576	492.924574	175.680156
327				900.000000	200.000000	0.000000	0.425980	0.664340	-1.607650	-70.800729	-142.695991	159.214088				300.000000	200.000000	0.000000	1.068200	1.037680	-9.155280	95.367002	555.899981	-164.794497				-505.000000	200.000000	0.000000	-2.173320	-2.144040	16.517339	1493.009554	513.542653	-60.604927
328				900.000000	200.000000	0.000000	0.246620	0.698120	-1.781450	-85.671847	-49.026823	207.624522				300.000000	200.000000	0.000000	1.617560	0.915600	-6.790166	162.123904	730.299974	-341.795994				-505.000000	200.000000	0.000000	0.000000	-0.714680	5.505780	-853.516837	-5.224985	-235.654626
329				900.000000	200.000000	0.000000	0.313880	0.596780	-1.564200	-97.661017	-87.460422	154.448072				300.000000	200.000000	0.000000	1.709120	0.763000	-8.621222	181.197305	675.799976	-189.208497				-505.000000	200.000000	0.000000	-0.543330	-0.536010	1.573080	430.955889	296.524058	-176.697503
330				900.000000	200.000000	0.000000	0.358720	0.596780	-1.651100	-133.935818	-134.819845	173.678899				300.000000	200.000000	0.000000	1.342880	0.915600	-9.307868	276.564307	479.599983	-256.346995				-505.000000	200.000000	0.000000	1.992210	-1.965370	-0.786540	228.460544	-1180.362252	-178.256809
331				900.000000	200.000000	0.000000	0.414770	0.653080	-1.216600	-78.900349	-10.882821	192.950471				300.000000	200.000000	0.000000	0.885080	0.610400	-8.621222	343.321209	326.999989	-189.208497				-505.000000	200.000000	0.000000	-2.173320	0.714680	14.944259	-187.191176	1177.885542	-175.380199
332				900.000000	200.000000	0.000000	0.257830	0.619300	-0.955900	-51.877612	-80.652032	168.985044				300.000000	200.000000	0.000000	1.129240	1.403920	-9.994514	66.756902	588.599979	-152.587497				-505.000000	200.000000	0.000000	-0.905550	-1.608030	10.225020	19.332109	973.081335	-706.382760
333				900.000000	200.000000	0.000000	0.414770	0.641820	-1.216600	-123.589868	-86.872370	144.746797				300.000000	200.000000	0.000000	1.526000	0.976640	-7.324224	76.293602	675.799976	-183.104997				-505.000000	200.000000	0.000000	-1.267770	-0.178670	10.225020	221.638684	-463.270815	-176.300432
334				900.000000	200.000000	0.000000	0.493240	0.619300	-1.477300	-124.787327	-34.135644	137.415578				300.000000	200.000000	0.000000	1.800680	0.732480	-8.621222	190.734005	566.799980	-109.862998				-505.000000	200.000000	0.000000	-0.181110	-0.714680	12.584640	536.841494	-133.553865	234.312652
335				900.000000	200.000000	0.000000	0.504450	0.596780	-1.433850	-45.259082	-80.231410	190.395543				300.000000	200.000000	0.000000	1.007160	0.976640	-9.384162	219.344106	446.899984	-103.759498				-505.000000	200.000000	0.000000	-1.448880	0.178670	12.584640	-219.813911	-587.121136	-939.620110
336				900.000000	200.000000	0.000000	0.403560	0.698120	-1.738000	-57.483121	-65.661961	161.678390				300.000000	200.000000	0.000000	1.068200	0.732480	-9.307868	76.293602	403.299986	-140.380497				-505.000000	200.000000	0.000000	0.905550	1.608030	13.371180	-1291.420434	65.085931	-116.034621
337				900.000000	200.000000	0.000000	0.403560	0.574260	-1.346950	-54.137487	-106.553397	144.695580				300.000000	200.000000	0.000000	1.678600	0.763000	-10.681160	190.734005	261.599991	-238.036496				-505.000000	200.000000	0.000000	0.181110	-1.072020	6.292320	-759.260556	115.639630	-823.449217
338				900.000000	200.000000	0.000000	0.414770	0.664340	-1.738000	-123.202665	-40.793739	185.731962				300.000000	200.000000	0.000000	1.190280	0.396760	-7.553106	28.610101	316.099989	-219.725996				-505.000000	200.000000	0.000000	-1.992210	-0.714680	14.157719	-1200.272688	902.532988	293.201639
339				900.000000	200.000000	0.000000	0.425980	0.596780	-1.781450	-93.865558	-91.874657	202.525139				300.000000	200.000000	0.000000	1.129240	1.098720	-9.155280	47.683501	501.399982	-219.725996				-505.000000	200.000000	0.000000	-1.086660	-1.608030	5.505780	-96.861432	855.948852	-118.927285
340				900.000000	200.000000	0.000000	0.414770	0.574260	-1.564200	-50.342028	-61.219252	159.141927				300.000000	200.000000	0.000000	1.587040	0.824040	-8.163458	152.587204	326.999989	-225.829496				-505.000000	200.000000	0.000000	-0.362220	1.072020	11.798100	-50.004224	541.001564	-586.394662
341				900.000000	200.000000	0.000000	0.325090	0.472920	-1.868350	-82.974020	-82.573220	154.321269				300.000000	200.000000	0.000000	1.739640	0.671440	-7.171636	162.123904	523.199982	-231.932996				-505.000000	200.000000	0.000000	-1.811100	-1.965370	8.651940	-349.864387	2355.069088	350.744344
342				900.000000	200.000000	0.000000	0.414770	0.675600	-0.825550	-109.732089	-148.027686	168.874813				300.000000	200.000000	0.000000	1.678600	0.763000	-8.850104	238.417506	381.499987	-256.346995				-505.000000	200.000000	0.000000	-0.724440	-1.429360	-3.146160	144.889738	-1146.308498	-295.019001
343				900.000000	200.000000	0.000000	0.403560	0.450400	-1.607650	-119.816081	-70.849156	154.219030				300.000000	200.000000	0.000000	1.709120	0.763000	-7.934576	295.637708	207.099993	-201.415496				-505.000000	200.000000	0.000000	0.724440	0.357340	11.798100	-672.329520	-55.032258	-469.671629
344				900.000000	200.000000	0.000000	0.369930	0.574260	-1.477300	-38.190409	-54.387588	142.320760				300.000000	200.000000	0.000000	1.373400	0.915600	-7.629400	181.197305	228.899992	-225.829496				-505.000000	200.000000	0.000000	1.267770	-1.608030	14.944259	1062.053665	-90.894861	-471.580231
345				900.000000	200.000000	0.000000	0.493240	0.641820	-1.520750	-91.740726	-170.876424	144.665502				300.000000	200.000000	0.000000	1.617560	0.488320	-7.934576	38.146801	523.199982	-262.450495				-505.000000	200.000000	0.000000	0.000000	-2.501380	7.865400	-266.545273	787.955780	-178.606106
346				900.000000	200.000000	0.000000	0.414770	0.743160	-1.520750	-107.670196	-66.325631	149.660363				300.000000	200.000000	0.000000	2.044840	0.701960	-9.002692	28.610101	490.499983	-158.690997				-505.000000	200.000000	0.000000	-0.181110	-0.178670	0.786540	1031.595619	407.922561	-470.107858
347				900.000000	200.000000	0.000000	0.403560	0.664340	-1.868350	-50.968163	-101.002525	149.598674				300.000000	200.000000	0.000000	2.136400	1.098720	-8.468634	123.977103	130.799995	-262.450495				-505.000000	200.000000	0.000000	0.000000	-0.893350	5.505780	178.015858	259.915030	-118.335986
348				900.000000	200.000000	0.000000	0.280250	0.563000	-1.694550	-58.981818	-65.690433	132.764557				300.000000	200.000000	0.000000	1.403920	1.007160	-7.553106	362.394609	141.699995	-219.725996				-505.000000	200.000000	0.000000	0.724440	-1.429360	15.730799	-895.944122	-58.764391	-295.134911
349				900.000000	200.000000	0.000000	0.459610	0.653080	-2.172500	-59.788010	-37.170195	166.397755				300.000000	200.000000	0.000000	1.556520	1.068200	-8.544928	152.587204	566.799980	-146.483997				-505.000000	200.000000	0.000000	0.905550	-0.178670	7.078860	-820.957026	336.197357	-528.938890
350				900.000000	200.000000	0.000000	0.392350	0.619300	-1.911800	-64.929516	-90.368548	151.978061				300.000000	200.000000	0.000000	1.922760	0.579880	-9.689338	247.954206	217.999992	-189.208497				-505.000000	200.000000	0.000000	0.181110	-0.893350	12.584640	-168.865839	-553.181818	-177.094574
351				900.000000	200.000000	0.000000	0.336300	0.596780	-1.042800	-32.792363	-109.132459	176.111786				300.000000	200.000000	0.000000	1.709120	1.342880	-7.705694	181.197305	348.799988	-177.001497				-505.000000	200.000000	0.000000	-0.181110	-1.072020	8.651940	-759.071786	533.028304	-177.235154
352				900.000000	200.000000	0.000000	0.470820	0.619300	-1.911800	-85.032167	-149.325612	163.945066				300.000000	200.000000	0.000000	1.220800	1.617560	-9.613044	190.734005	228.899992	-195.311996				-505.000000	200.000000	0.000000	0.181110	-1.250690	2.359620	-422.938488	782.221799	-647.386479
353				900.000000	200.000000	0.000000	0.280250	0.517960	-1.955250	-69.147711	-136.371561	197.783492				300.000000	200.000000	0.000000	1.861720	1.709120	-6.790166	143.050504	632.199978	-177.001497				-505.000000	200.000000	0.000000	-1.992210	-0.714680	11.798100	-1432.093461	374.492238	-881.680334
354				900.000000	200.000000	0.000000	0.369930	0.517960	-1.607650	-80.849188	-64.398303	147.087721				300.000000	200.000000	0.000000	1.770160	1.068200	-6.408696	209.807405	479.599983	-219.725996				-505.000000	200.000000	0.000000	-0.362220	-0.893350	-0.786540	-864.831545	-242.475657	-881.980292
355				900.000000	200.000000	0.000000	0.369930	0.675600	-1.520750	-118.493377	-44.215240	149.643987				300.000000	200.000000	0.000000	1.526000	0.915600	-7.171636	362.394609	348.799988	-195.311996				-505.000000	200.000000	0.000000	1.086660	0.357340	10.225020	601.520654	1382.812744	-469.700606
356				900.000000	200.000000	0.000000	0.560500	0.664340	-1.477300	-58.604096	-77.433171	171.123025				300.000000	200.000000	0.000000	1.037680	0.976640	-8.926398	362.394609	359.699987	-158.690997				-505.000000	200.000000	0.000000	1.629990	1.250690	3.932700	-503.086142	1223.337252	-938.849073
357				900.000000	200.000000	0.000000	0.325090	0.585520	-1.477300	-69.890964	-82.936897	183.341908				300.000000	200.000000	0.000000	1.220800	1.037680	-8.239752	47.683501	534.099981	-274.657495				-505.000000	200.000000	0.000000	-0.181110	-1.072020	12.584640	-874.573172	1192.146208	116.485339
358				900.000000	200.000000	0.000000	0.470820	0.574260	-1.303500	-122.441487	-78.967752	185.590120				300.000000	200.000000	0.000000	1.526000	0.915600	-7.705694	9.536700	861.099970	-305.174994				-505.000000	200.000000	0.000000	-0.181110	-1.250690	1.573080	966.790612	539.746142	-706.101600
359				900.000000	200.000000	0.000000	0.470820	0.641820	-1.260050	-31.162687	-73.942191	161.556350				300.000000	200.000000	0.000000	1.617560	1.129240	-8.621222	314.711108	523.199982	-262.450495				-505.000000	200.000000	0.000000	-0.362220	-0.714680	3.932700	-42.930671	-644.664238	-294.369747
360				900.000000	200.000000	0.000000	0.459610	0.653080	-1.911800	-79.620576	-103.270255	171.217076				300.000000	200.000000	0.000000	1.434440	0.854560	-7.781988	228.880806	490.499983	-140.380497				-505.000000	200.000000	0.000000	-0.905550	0.536010	-1.573080	-546.771891	-76.282327	118.069315
361				900.000000	200.000000	0.000000	0.369930	0.754420	-0.999350	-78.522627	-90.293871	176.223550				300.000000	200.000000	0.000000	1.251320	1.220800	-7.400518	219.344106	534.099981	-170.897997				-505.000000	200.000000	0.000000	-0.362220	-0.357340	15.730799	-251.996183	6.989402	-529.007026
362				900.000000	200.000000	0.000000	0.313880	0.686860	-1.564200	-97.972053	-46.932662	181.038108				300.000000	200.000000	0.000000	1.617560	0.824040	-7.781988	133.513803	348.799988	-238.036496				-505.000000	200.000000	0.000000	-1.086660	0.178670	7.078860	-1030.966387	854.455999	-175.975805
363				900.000000	200.000000	0.000000	0.493240	0.698120	-1.129700	-89.017164	-29.392942	161.585482				300.000000	200.000000	0.000000	1.373400	0.732480	-8.163458	-19.073400	490.499983	-225.829496				-505.000000	200.000000	0.000000	1.811100	-0.536010	7.865400	431.459275	545.796118	-529.350449
364				900.000000	200.000000	0.000000	0.381140	0.551740	-1.694550	-63.466035	-74.911053	166.384804				300.000000	200.000000	0.000000	1.007160	1.068200	-11.062630	143.050504	468.699984	-152.587497				-505.000000	200.000000	0.000000	-0.181110	0.714680	15.730799	623.583760	1454.300517	-351.771872
365				900.000000	200.000000	0.000000	0.291460	0.675600	-1.129700	-73.862417	-86.941251	176.231543				300.000000	200.000000	0.000000	1.007160	0.885080	-8.010870	95.367002	392.399986	-213.622496				-505.000000	200.000000	0.000000	-0.362220	-1.965370	17.303879	114.091776	-259.643465	56.907940
366				900.000000	200.000000	0.000000	0.325090	0.664340	-1.173150	-114.576420	-78.153786	195.463511				300.000000	200.000000	0.000000	1.464960	0.457800	-8.697516	38.146801	544.999981	-244.139996				-505.000000	200.000000	0.000000	0.543330	0.893350	3.932700	401.819230	361.100993	-527.892565
367				900.000000	200.000000	0.000000	0.437190	0.506700	-1.564200	-125.493693	-67.208478	183.152470				300.000000	200.000000	0.000000	1.922760	0.457800	-8.468634	19.073400	501.399982	-238.036496				-505.000000	200.000000	0.000000	-0.543330	-1.786700	4.719240	-686.815687	956.388389	-589.093099
368				900.000000	200.000000	0.000000	0.280250	0.551740	-1.260050	-83.118544	-116.754218	161.670006				300.000000	200.000000	0.000000	1.373400	0.427280	-9.002692	352.857909	0.000000	-158.690997				-505.000000	200.000000	0.000000	-0.181110	0.893350	11.011560	286.569537	-927.481056	-292.858215
369				900.000000	200.000000	0.000000	0.302670	0.675600	-1.086250	-85.878993	-102.641197	188.268230				300.000000	200.000000	0.000000	1.281840	0.885080	-9.536750	143.050504	217.999992	-231.932996				-505.000000	200.000000	0.000000	0.000000	0.536010	11.011560	-545.765120	1712.960125	-1056.885102
370				900.000000	200.000000	0.000000	0.482030	0.698120	-1.781450	-93.712907	-78.984887	151.958455				300.000000	200.000000	0.000000	1.403920	1.129240	-9.078986	85.830302	566.799980	-268.553995				-505.000000	200.000000	0.000000	0.362220	-0.536010	9.438480	84.137115	1692.535047	-411.746342
371				900.000000	200.000000	0.000000	0.381140	0.540480	-1.824900	-92.208476	-89.987738	161.555012				300.000000	200.000000	0.000000	2.105880	0.457800	-8.239752	-38.146801	697.599976	-195.311996				-505.000000	200.000000	0.000000	0.000000	-1.250690	-2.359620	503.211988	1327.939353	-59.931004
372				900.000000	200.000000	0.000000	0.280250	0.484180	-1.607650	-90.281309	-45.507370	154.378195				300.000000	200.000000	0.000000	1.556520	0.671440	-7.095342	190.734005	403.299986	-189.208497				-505.000000	200.000000	0.000000	1.267770	-0.536010	8.651940	84.074192	312.786573	-0.610095
373				900.000000	200.000000	0.000000	0.459610	0.517960	-1.781450	-125.255077	-62.863721	156.633453				300.000000	200.000000	0.000000	1.373400	0.366240	-7.781988	333.784509	43.599998	-115.966498				-505.000000	200.000000	0.000000	-3.441090	-0.357340	18.090419	-1525.783434	456.192551	-352.528420
374				900.000000	200.000000	0.000000	0.358720	0.698120	-1.694550	-69.499697	-73.987798	147.266884				300.000000	200.000000	0.000000	1.464960	0.488320	-8.697516	209.807405	239.799992	-158.690997				-505.000000	200.000000	0.000000	-0.362220	0.357340	15.730799	-324.566898	1332.689476	-58.376005
375				900.000000	200.000000	0.000000	0.459610	0.653080	-1.390400	-83.100936	-93.623217	171.217076				300.000000	200.000000	0.000000	1.739640	0.213640	-9.536750	219.344106	305.199989	-317.381994				-505.000000	200.000000	0.000000	-0.181110	-0.536010	6.292320	-31.930579	402.697576	-705.423369
376				900.000000	200.000000	0.000000	0.470820	0.585520	-1.477300	-114.116797	-78.806118	156.684671				300.000000	200.000000	0.000000	1.495480	1.068200	-8.392340	257.490907	544.999981	-189.208497				-505.000000	200.000000	0.000000	-0.905550	0.714680	14.944259	-418.823180	836.032769	-292.969818
377				900.000000	200.000000	0.000000	0.392350	0.596780	-1.433850	-101.546505	-111.076922	149.547457				300.000000	200.000000	0.000000	1.129240	0.824040	-9.155280	419.614811	185.299994	-115.966498				-505.000000	200.000000	0.000000	-1.448880	-0.536010	7.078860	-263.499660	876.373930	-0.392763
378				900.000000	200.000000	0.000000	0.201780	0.551740	-1.260050	-79.098014	-17.269394	178.618922				300.000000	200.000000	0.000000	1.556520	0.793520	-8.697516	152.587204	348.799988	-238.036496				-505.000000	200.000000	0.000000	-0.362220	-1.965370	9.438480	-349.801463	-1445.309267	-471.788948
379				900.000000	200.000000	0.000000	0.347510	0.529220	-1.651100	-116.615287	-88.764488	139.892440				300.000000	200.000000	0.000000	1.861720	-0.030520	-5.187992	133.513803	555.899981	-189.208497				-505.000000	200.000000	0.000000	1.629990	-0.178670	13.371180	-125.557629	418.960091	-352.764549
380				900.000000	200.000000	0.000000	0.381140	0.743160	-1.651100	-143.990010	-59.753552	161.743505				300.000000	200.000000	0.000000	1.648080	0.885080	-6.713872	238.417506	370.599987	-201.415496				-505.000000	200.000000	0.000000	0.000000	-0.893350	2.359620	-632.947848	1323.460794	-588.288776
381				900.000000	200.000000	0.000000	0.336300	0.641820	-1.260050	-135.696473	-73.468627	183.382653				300.000000	200.000000	0.000000	1.251320	1.098720	-11.291512	410.078111	207.099993	-225.829496				-505.000000	200.000000	0.000000	-1.267770	0.357340	4.719240	-788.711831	469.944222	-704.488647
382				900.000000	200.000000	0.000000	0.459610	0.720640	-1.607650	-20.235933	-108.619085	156.821946				300.000000	200.000000	0.000000	1.373400	1.281840	-8.087164	104.903703	479.599983	-195.311996				-505.000000	200.000000	0.000000	2.354430	-0.178670	3.932700	-242.128709	914.361375	-176.590208
383				900.000000	200.000000	0.000000	0.336300	0.653080	-1.781450	-123.711366	-62.851785	171.344825				300.000000	200.000000	0.000000	1.648080	1.159760	-7.171636	200.270705	544.999981	-152.587497				-505.000000	200.000000	0.000000	1.992210	-0.178670	-3.146160	1147.097004	280.147108	-235.305329
384				900.000000	200.000000	0.000000	0.414770	0.698120	-1.738000	-61.503651	-91.453438	147.208816				300.000000	200.000000	0.000000	1.953280	0.640920	-7.095342	-9.536700	566.799980	-231.932996				-505.000000	200.000000	0.000000	-0.362220	-1.965370	7.078860	229.089776	545.480122	-471.788948
385				900.000000	200.000000	0.000000	0.381140	0.563000	-1.694550	-50.940758	-95.174933	171.214596				300.000000	200.000000	0.000000	1.281840	0.824040	-8.773810	247.954206	446.899984	-183.104997				-505.000000	200.000000	0.000000	1.267770	1.072020	4.719240	296.877473	1642.218778	-762.757357
386				900.000000	200.000000	0.000000	0.526870	0.630560	-1.390400	-88.048840	-76.129104	173.536111				300.000000	200.000000	0.000000	1.220800	0.763000	-7.781988	362.394609	392.399986	-146.483997				-505.000000	200.000000	0.000000	-0.724440	-0.357340	0.786540	325.888286	573.369465	117.207037
387				900.000000	200.000000	0.000000	0.336300	0.698120	-1.651100	-37.290441	-78.170920	176.206032				300.000000	200.000000	0.000000	1.373400	0.793520	-8.316046	85.830302	544.999981	-219.725996				-505.000000	200.000000	0.000000	-0.905550	-1.786700	4.719240	-686.815687	2304.006393	-412.831825
388				900.000000	200.000000	0.000000	0.325090	0.698120	-1.607650	-109.614971	-118.277461	183.446626				300.000000	200.000000	0.000000	1.281840	1.007160	-8.316046	238.417506	621.299978	-177.001497				-505.000000	200.000000	0.000000	-1.267770	-0.178670	0.786540	568.331611	1931.946434	-117.556334
389				900.000000	200.000000	0.000000	0.470820	0.664340	-1.607650	-131.108683	-98.948773	156.757973				300.000000	200.000000	0.000000	1.342880	1.495480	-8.392340	162.123904	501.399982	-280.760995				-505.000000	200.000000	0.000000	-1.448880	0.000000	7.865400	0.629232	-582.642577	-646.069175
390				900.000000	200.000000	0.000000	0.313880	0.619300	-1.173150	-68.184804	-113.153948	159.288336				300.000000	200.000000	0.000000	1.007160	1.526000	-7.324224	133.513803	457.799984	-238.036496				-505.000000	200.000000	0.000000	1.992210	0.357340	10.225020	833.152658	1460.587924	-469.773050
391				900.000000	200.000000	0.000000	0.156940	0.585520	-1.868350	-82.357683	-50.318953	164.238831				300.000000	200.000000	0.000000	1.556520	0.793520	-8.621222	66.756902	730.299974	-219.725996				-505.000000	200.000000	0.000000	0.724440	0.357340	-3.146160	-210.261053	-40.850156	176.513456
392				900.000000	200.000000	0.000000	0.392350	0.596780	-1.173150	-105.296950	-65.725643	151.957117				300.000000	200.000000	0.000000	1.617560	0.488320	-8.239752	143.050504	632.199978	-146.483997				-505.000000	200.000000	0.000000	0.905550	-1.429360	7.865400	493.218668	-592.539121	-236.405301
393				900.000000	200.000000	0.000000	0.381140	0.574260	-1.173150	-78.080612	-65.264015	173.634728				300.000000	200.000000	0.000000	1.281840	0.732480	-8.621222	228.880806	446.899984	-152.587497				-505.000000	200.000000	0.000000	-1.811100	-0.178670	7.078860	-241.877017	1826.281912	-293.745163
394				900.000000	200.000000	0.000000	0.381140	0.585520	-1.303500	-101.875149	-131.000399	176.054860				300.000000	200.000000	0.000000	1.037680	0.488320	-9.536750	104.903703	381.499987	-207.518996				-505.000000	200.000000	0.000000	-0.905550	-1.608030	3.146160	-676.130211	449.519144	-588.894563
395				900.000000	200.000000	0.000000	0.437190	0.630560	-1.216600	-79.827722	-77.663686	147.122758				300.000000	200.000000	0.000000	1.129240	1.251320	-8.316046	76.293602	534.099981	-219.725996				-505.000000	200.000000	0.000000	1.629990	-1.250690	8.651940	-422.435102	-504.551402	174.914992
396				900.000000	200.000000	0.000000	0.336300	0.686860	-1.911800	-98.332167	-103.258319	166.556920				300.000000	200.000000	0.000000	1.312360	0.396760	-8.316046	85.830302	686.699976	-256.346995				-505.000000	200.000000	0.000000	-0.362220	-1.072020	7.078860	-180.117623	-780.219951	-118.476567
397				900.000000	200.000000	0.000000	0.448400	0.371580	-0.999350	-94.287978	-103.657206	187.834515				300.000000	200.000000	0.000000	1.434440	0.854560	-8.316046	171.660604	457.799984	-189.208497				-505.000000	200.000000	0.000000	0.000000	1.608030	1.573080	-597.468270	2119.627264	706.455204
398				900.000000	200.000000	0.000000	0.392350	0.596780	-1.998700	-130.275401	-120.683551	142.318477				300.000000	200.000000	0.000000	1.403920	0.885080	-9.002692	247.954206	425.099985	-54.931499				-505.000000	200.000000	0.000000	-1.267770	-0.357340	3.146160	905.157065	-456.552977	-0.237694
399				900.000000	200.000000	0.000000	0.448400	0.596780	-1.868350	-53.750284	-82.585156	173.585990				300.000000	200.000000	0.000000	0.946120	0.824040	-8.926398	228.880806	337.899988	-213.622496				-505.000000	200.000000	0.000000	-0.362220	-1.429360	3.146160	-86.238880	18.932225	-353.792077
400				900.000000	200.000000	0.000000	0.403560	0.630560	-1.911800	-64.465829	-14.840627	151.976919				300.000000	200.000000	0.000000	1.739640	0.824040	-7.858282	114.440403	414.199986	-268.553995				-505.000000	200.000000	0.000000	1.086660	0.178670	8.651940	-335.944529	-1134.524542	-411.126066
401				900.000000	200.000000	0.000000	0.291460	0.619300	-1.433850	-76.495950	-81.592422	183.408164				300.000000	200.000000	0.000000	1.312360	0.610400	-8.773810	95.367002	381.499987	-170.897997				-505.000000	200.000000	0.000000	1.992210	0.357340	11.011560	833.215581	-661.278620	-176.052557
402				900.000000	200.000000	0.000000	0.403560	0.653080	-1.694550	-35.169673	-85.966249	185.733104				300.000000	200.000000	0.000000	1.251320	1.281840	-8.316046	123.977103	217.999992	-164.794497				-505.000000	200.000000	0.000000	0.000000	-0.893350	7.865400	525.652633	257.675750	-412.056480
403				900.000000	200.000000	0.000000	0.448400	0.596780	-1.173150	-65.091648	-52.835872	185.634291				300.000000	200.000000	0.000000	1.495480	1.068200	-9.155280	343.321209	348.799988	-152.587497				-505.000000	200.000000	0.000000	-1.629990	-1.072020	8.651940	51.640227	2078.970108	-940.792526
404				900.000000	200.000000	0.000000	0.336300	0.743160	-1.955250	-104.099807	-82.954031	128.054717				300.000000	200.000000	0.000000	1.709120	0.274680	-8.163458	66.756902	457.799984	-195.311996				-505.000000	200.000000	0.000000	-0.362220	-1.250690	6.292320	-306.807870	-116.623488	292.562566
405				900.000000	200.000000	0.000000	0.302670	0.619300	-1.651100	-112.905793	-107.181857	152.070969				300.000000	200.000000	0.000000	1.648080	0.640920	-8.087164	171.660604	381.499987	-335.692494				-505.000000	200.000000	0.000000	0.181110	-0.893350	4.719240	988.664948	1310.262549	-882.023758
406				900.000000	200.000000	0.000000	0.325090	0.529220	-1.390400	-92.222021	-27.292044	144.734987				300.000000	200.000000	0.000000	1.251320	1.190280	-8.468634	276.564307	207.099993	-177.001497				-505.000000	200.000000	0.000000	-0.181110	0.536010	7.078860	-198.631730	1462.511208	-58.220936
407				900.000000	200.000000	0.000000	0.291460	0.653080	-1.781450	-67.423943	-106.599003	173.800939				300.000000	200.000000	0.000000	1.434440	1.251320	-9.231574	190.734005	403.299986	-268.553995				-505.000000	200.000000	0.000000	0.905550	-1.608030	11.798100	598.537965	861.998827	-295.318958
408				900.000000	200.000000	0.000000	0.347510	0.551740	-1.607650	-83.478658	-78.672957	161.600325				300.000000	200.000000	0.000000	1.251320	1.037680	-6.790166	181.197305	653.999977	-262.450495				-505.000000	200.000000	0.000000	1.086660	-1.429360	14.944259	-1359.271053	-875.355939	-530.140283
409				900.000000	200.000000	0.000000	0.291460	0.585520	-1.042800	-85.522943	-163.011617	166.509128				300.000000	200.000000	0.000000	2.166920	0.671440	-7.095342	200.270705	512.299982	-207.518996				-505.000000	200.000000	0.000000	0.905550	0.536010	6.292320	-198.694653	1662.643856	-234.540165
410				900.000000	200.000000	0.000000	0.313880	0.506700	-1.390400	-77.067274	-158.545635	188.099539				300.000000	200.000000	0.000000	1.312360	0.976640	-7.934576	114.440403	468.699984	-170.897997				-505.000000	200.000000	0.000000	-0.724440	0.536010	6.292320	-198.694653	1098.424509	-410.642062
411				900.000000	200.000000	0.000000	0.414770	0.585520	-1.738000	-106.345821	-111.717318	173.610359				300.000000	200.000000	0.000000	1.220800	1.007160	-8.316046	286.101007	228.899992	-85.448998				-505.000000	200.000000	0.000000	1.448880	-0.357340	-3.146160	325.573670	578.164019	-1057.848802
412				900.000000	200.000000	0.000000	0.448400	0.585520	-0.955900	-21.104431	-93.565674	175.985179				300.000000	200.000000	0.000000	1.678600	0.885080	-8.468634	286.101007	479.599983	-268.553995				-505.000000	200.000000	0.000000	2.173320	0.357340	7.865400	-1135.908144	258.738172	-234.811145
413				900.000000	200.000000	0.000000	0.347510	0.574260	-1.651100	-106.719480	-98.896428	178.488889				300.000000	200.000000	0.000000	1.556520	0.457800	-7.553106	209.807405	316.099989	-195.311996	-562.555969	100.866936	0.000000	-505.000000	200.000000	0.000000	-0.905550	-2.322710	23.596199	-2339.163521	1358.102108	409.076883
414				900.000000	200.000000	0.000000	0.291460	0.664340	-1.477300	-74.686217	-66.354103	176.221071				300.000000	200.000000	0.000000	1.190280	1.007160	-8.163458	143.050504	283.399990	-225.829496				-505.000000	200.000000	0.000000	-0.905550	-2.322710	12.584640	-139.540410	-885.138047	-2.131808
415				900.000000	200.000000	0.000000	0.392350	0.506700	-2.085600	-65.725910	-140.866614	175.969944				300.000000	200.000000	0.000000	1.037680	1.251320	-8.010870	200.270705	446.899984	-109.862998				-505.000000	200.000000	0.000000	1.086660	0.357340	6.292320	-1020.217988	-867.145248	-469.700606
416				900.000000	200.000000	0.000000	0.269040	0.698120	-1.738000	-45.421530	-90.518246	176.275714				300.000000	200.000000	0.000000	1.495480	0.824040	-8.087164	371.931310	653.999977	-146.483997				-505.000000	200.000000	0.000000	-0.362220	0.893350	3.932700	749.267236	18.185799	-292.843727
417				900.000000	200.000000	0.000000	0.437190	0.641820	-1.346950	-47.334836	-87.674400	164.000851				300.000000	200.000000	0.000000	2.105880	0.671440	-7.553106	104.903703	621.299978	-152.587497				-505.000000	200.000000	0.000000	-1.086660	0.357340	2.359620	21.811413	1521.784594	-293.294445
418				900.000000	200.000000	0.000000	0.369930	0.517960	-1.173150	-104.522227	-59.736418	125.400781				300.000000	200.000000	0.000000	1.434440	0.579880	-8.316046	257.490907	490.499983	-183.104997				-505.000000	200.000000	0.000000	-1.267770	1.786700	2.359620	224.117988	-986.086580	-468.155789
419				900.000000	200.000000	0.000000	0.291460	0.731900	-1.433850	-75.879612	-46.130632	183.512882				300.000000	200.000000	0.000000	1.587040	1.281840	-8.468634	314.711108	403.299986	-305.174994				-505.000000	200.000000	0.000000	-0.905550	-0.714680	5.505780	304.643181	2435.829974	-353.070379
420				900.000000	200.000000	0.000000	0.403560	0.529220	-1.868350	-100.758238	-75.672675	190.437234				300.000000	200.000000	0.000000	1.007160	1.342880	-9.307868	123.977103	512.299982	-256.346995				-505.000000	200.000000	0.000000	-0.543330	-0.714680	14.944259	-273.681750	1476.964875	-0.634765
421				900.000000	200.000000	0.000000	0.571710	0.540480	-1.260050	-131.828594	-199.680120	146.899621				300.000000	200.000000	0.000000	1.403920	1.068200	-7.934576	-19.073400	806.599972	-262.450495				-505.000000	200.000000	0.000000	0.724440	-0.893350	17.303879	873.855717	470.022786	175.326552
422				900.000000	200.000000	0.000000	0.381140	0.619300	-1.129700	-60.098730	-70.370394	156.808995				300.000000	200.000000	0.000000	1.831200	0.671440	-9.231574	104.903703	653.999977	-158.690997				-505.000000	200.000000	0.000000	-0.181110	-1.786700	1.573080	-223.803372	3191.146288	-236.657484
423				900.000000	200.000000	0.000000	0.336300	0.529220	-1.738000	-96.602665	-113.551893	147.133034				300.000000	200.000000	0.000000	0.671440	0.701960	-7.400518	276.564307	403.299986	-177.001497				-505.000000	200.000000	0.000000	3.622200	0.714680	3.932700	159.375904	-222.911442	-352.076137
424				900.000000	200.000000	0.000000	0.414770	0.754420	-1.520750	-46.898555	-127.117270	183.406077				300.000000	200.000000	0.000000	1.709120	0.518840	-8.239752	162.123904	403.299986	-164.794497				-505.000000	200.000000	0.000000	-1.448880	-1.072020	13.371180	-874.510249	1930.962577	-353.366029
425				900.000000	200.000000	0.000000	0.235410	0.630560	-1.260050	-103.995918	-94.643826	178.657384				300.000000	200.000000	0.000000	1.190280	1.464960	-7.781988	-85.830302	272.499990	-195.311996				-505.000000	200.000000	0.000000	-0.543330	-1.429360	13.371180	-1822.660907	815.607691	-177.545292
426				900.000000	200.000000	0.000000	0.414770	0.574260	-1.433850	-130.617590	-86.670328	156.732267				300.000000	200.000000	0.000000	0.946120	0.671440	-7.934576	114.440403	621.299978	-213.622496				-505.000000	200.000000	0.000000	0.543330	0.178670	7.865400	474.704561	489.938869	-58.618007
427				900.000000	200.000000	0.000000	0.302670	0.596780	-1.216600	-145.547266	-77.190122	149.640366				300.000000	200.000000	0.000000	1.007160	0.793520	-9.078986	219.344106	457.799984	-164.794497				-505.000000	200.000000	0.000000	1.086660	-1.965370	9.438480	-1160.513477	322.999112	174.280227
428				900.000000	200.000000	0.000000	0.381140	0.574260	-1.303500	-102.338836	-136.066369	176.044388				300.000000	200.000000	0.000000	1.526000	0.915600	-9.231574	133.513803	490.499983	-262.450495				-505.000000	200.000000	0.000000	-0.181110	1.250690	12.584640	655.766032	-0.983857	1.201394
429				900.000000	200.000000	0.000000	0.381140	0.439140	-1.086250	-123.760127	-70.410802	195.196007				300.000000	200.000000	0.000000	1.587040	0.518840	-7.858282	114.440403	599.499979	-268.553995				-505.000000	200.000000	0.000000	-0.724440	-0.893350	14.944259	-1326.837088	162.223767	-118.278031
430				900.000000	200.000000	0.000000	0.459610	0.664340	-1.346950	-86.612765	-129.125415	149.540606				300.000000	200.000000	0.000000	1.922760	0.763000	-9.002692	104.903703	544.999981	-317.381994				-505.000000	200.000000	0.000000	-0.362220	-0.714680	14.157719	421.151339	671.332292	-59.393352
431				900.000000	200.000000	0.000000	0.291460	0.540480	-1.216600	-75.496156	-66.596554	123.093359				300.000000	200.000000	0.000000	1.373400	0.671440	-8.926398	219.344106	316.099989	-286.864495				-505.000000	200.000000	0.000000	0.905550	0.178670	12.584640	243.450097	596.112386	-176.135182
432				900.000000	200.000000	0.000000	0.414770	0.563000	-1.520750	-103.027594	-132.183240	156.721795				300.000000	200.000000	0.000000	0.671440	0.915600	-9.384162	209.807405	207.099993	-262.450495				-505.000000	200.000000	0.000000	-0.905550	1.429360	10.225020	-375.955433	840.511328	-820.988475
433				900.000000	200.000000	0.000000	0.392350	0.698120	-1.346950	-36.975342	-65.564009	149.641703				300.000000	200.000000	0.000000	1.464960	0.976640	-8.621222	190.734005	403.299986	-244.139996				-505.000000	200.000000	0.000000	1.086660	0.536010	4.719240	-1936.060528	990.327707	117.909938
434				900.000000	200.000000	0.000000	0.302670	0.630560	-1.911800	-60.445298	9.577903	140.033141				300.000000	200.000000	0.000000	1.892240	0.518840	-7.705694	28.610101	632.199978	-170.897997				-505.000000	200.000000	0.000000	-1.086660	-0.536010	3.932700	-32.119349	194.591668	-59.165839
435				900.000000	200.000000	0.000000	0.347510	0.529220	-1.042800	-87.841377	-33.604538	144.711760				300.000000	200.000000	0.000000	1.678600	0.976640	-8.163458	209.807405	359.699987	-219.725996				-505.000000	200.000000	0.000000	-0.905550	-0.893350	-8.651940	-54.748763	593.285547	-235.751740
436				900.000000	200.000000	0.000000	0.358720	0.810720	-1.477300	-96.802000	-58.991930	183.516503				300.000000	200.000000	0.000000	1.190280	0.885080	-10.147102	257.490907	337.899988	-146.483997				-505.000000	200.000000	0.000000	-0.724440	-0.357340	7.865400	326.454594	-1024.188461	58.462938
437				900.000000	200.000000	0.000000	0.392350	0.574260	-1.911800	-90.907444	-70.104669	144.707193				300.000000	200.000000	0.000000	1.220800	0.885080	-8.239752	114.440403	261.599991	-207.518996				-505.000000	200.000000	0.000000	-1.811100	0.357340	11.798100	-93.249511	1158.953317	-293.236490
438				900.000000	200.000000	0.000000	0.437190	0.506700	-1.607650	-77.292345	-82.365979	178.333150				300.000000	200.000000	0.000000	2.014320	0.793520	-8.239752	104.903703	425.099985	-177.001497				-505.000000	200.000000	0.000000	1.267770	0.714680	18.876959	623.835453	-94.626993	118.065007
439				900.000000	200.000000	0.000000	0.246620	0.563000	-1.433850	-78.814384	-44.284121	149.667018				300.000000	200.000000	0.000000	1.709120	0.732480	-8.544928	133.513803	207.099993	-140.380497				-505.000000	200.000000	0.000000	1.267770	-0.178670	1.573080	105.130527	-78.205611	-352.735571
440				900.000000	200.000000	0.000000	0.392350	0.630560	-1.868350	-40.297633	-44.815227	185.723774				300.000000	200.000000	0.000000	1.464960	1.342880	-9.231574	143.050504	239.799992	-146.483997				-505.000000	200.000000	0.000000	-1.992210	0.178670	6.292320	-104.501295	114.577209	-939.576644
441				900.000000	200.000000	0.000000	0.358720	0.630560	-1.477300	-68.036217	-109.651630	159.252354				300.000000	200.000000	0.000000	1.617560	0.915600	-7.934576	200.270705	544.999981	-231.932996				-505.000000	200.000000	0.000000	-0.543330	-0.357340	9.438480	-20.867565	289.059794	-646.480735
442				900.000000	200.000000	0.000000	0.325090	0.799460	-1.390400	-40.888235	-108.347563	159.444271				300.000000	200.000000	0.000000	1.861720	0.640920	-9.231574	200.270705	599.499979	-177.001497				-505.000000	200.000000	0.000000	1.086660	-1.250690	0.000000	-1002.207267	66.816214	-529.970726
443				900.000000	200.000000	0.000000	0.369930	0.585520	-1.520750	-102.100220	-64.479120	171.247153				300.000000	200.000000	0.000000	1.495480	0.763000	-7.553106	343.321209	370.599987	-201.415496				-505.000000	200.000000	0.000000	-1.629990	0.536010	5.505780	32.874427	1021.395755	-58.105026
444				900.000000	200.000000	0.000000	0.448400	0.709380	-1.781450	-93.249220	-72.534033	183.329349				300.000000	200.000000	0.000000	1.190280	1.587040	-7.705694	209.807405	316.099989	-225.829496				-505.000000	200.000000	0.000000	0.905550	0.536010	12.584640	-314.007270	1258.962423	-1115.701645
445				900.000000	200.000000	0.000000	0.336300	0.540480	-1.390400	-67.635153	-88.545311	151.962826				300.000000	200.000000	0.000000	1.281840	1.007160	-10.223396	152.587204	457.799984	-152.587497				-505.000000	200.000000	0.000000	-0.362220	-0.536010	9.438480	-31.678887	675.810850	293.240797
446				900.000000	200.000000	0.000000	0.437190	0.731900	-1.651100	-120.330516	-127.919300	190.590886				300.000000	200.000000	0.000000	1.251320	1.220800	-6.408696	143.050504	621.299978	-280.760995	-615.437417	132.696930	0.000000	-505.000000	200.000000	0.000000	1.086660	0.357340	22.023119	-1482.223532	2432.176406	-704.677001
447				900.000000	200.000000	0.000000	0.325090	0.517960	-1.260050	-104.612256	-67.941029	166.411457				300.000000	200.000000	0.000000	1.709120	0.885080	-6.713872	114.440403	544.999981	-219.725996				-505.000000	200.000000	0.000000	-1.086660	-1.072020	3.932700	-412.001320	459.731683	-412.139105
448				900.000000	200.000000	0.000000	0.358720	0.551740	-0.955900	-50.639203	-29.081013	161.588711				300.000000	200.000000	0.000000	1.251320	1.373400	-6.637578	247.954206	294.299990	-134.276998				-505.000000	200.000000	0.000000	-1.086660	-0.893350	8.651940	757.347560	-340.166920	116.727341
449				900.000000	200.000000	0.000000	0.280250	0.664340	-1.651100	-62.804683	-35.335022	183.461665				300.000000	200.000000	0.000000	1.220800	1.129240	-8.850104	247.954206	381.499987	-170.897997				-505.000000	200.000000	0.000000	0.905550	-1.965370	9.438480	-118.169460	-63.751945	-941.843159
450				900.000000	200.000000	0.000000	0.347510	0.495440	-1.303500	-61.358811	-94.153726	168.776946				300.000000	200.000000	0.000000	1.709120	1.159760	-9.613044	95.367002	686.699976	-256.346995				-505.000000	200.000000	0.000000	0.181110	1.250690	6.292320	423.630643	2369.329755	118.660613
451				900.000000	200.000000	0.000000	0.313880	0.517960	-1.781450	-97.111366	-107.522259	149.555449				300.000000	200.000000	0.000000	1.312360	0.732480	-7.934576	200.270705	446.899984	-189.208497				-505.000000	200.000000	0.000000	-0.905550	0.357340	3.146160	-209.757668	-611.040915	-58.332539
452				900.000000	200.000000	0.000000	0.448400	0.653080	-1.086250	-54.642125	-108.642359	161.590049				300.000000	200.000000	0.000000	1.220800	1.098720	-7.553106	95.367002	512.299982	-183.104997				-505.000000	200.000000	0.000000	-0.543330	2.680050	11.798100	394.745676	817.100544	-173.645462
453				900.000000	200.000000	0.000000	0.302670	0.596780	-1.260050	-53.120085	-112.611503	171.327306				300.000000	200.000000	0.000000	1.159760	1.220800	-8.239752	171.660604	544.999981	-189.208497				-505.000000	200.000000	0.000000	-1.448880	-0.178670	9.438480	105.759759	1006.704658	-587.494634
454				900.000000	200.000000	0.000000	0.448400	0.506700	-1.911800	-81.627974	-72.412808	192.779497				300.000000	200.000000	0.000000	1.678600	1.068200	-8.087164	85.830302	501.399982	-274.657495				-505.000000	200.000000	0.000000	-0.905550	-1.786700	16.517339	-222.607831	-756.300172	233.353260
455				900.000000	200.000000	0.000000	0.425980	0.641820	-1.260050	-115.593822	-72.095680	164.012464				300.000000	200.000000	0.000000	2.289000	0.610400	-7.019048	38.146801	534.099981	-177.001497				-505.000000	200.000000	0.000000	0.724440	-0.893350	7.865400	409.836631	1009.259932	-1058.299520
456				900.000000	200.000000	0.000000	0.336300	0.630560	-1.216600	-103.950904	-48.179186	147.227280				300.000000	200.000000	0.000000	1.098720	0.549360	-8.621222	190.734005	283.399990	-201.415496				-505.000000	200.000000	0.000000	-0.905550	1.072020	5.505780	-1092.851627	2568.399981	-586.351196
457				900.000000	200.000000	0.000000	0.358720	0.765680	-1.216600	-58.181360	-44.036472	190.703596				300.000000	200.000000	0.000000	1.220800	0.793520	-9.536750	333.784509	425.099985	-219.725996				-505.000000	200.000000	0.000000	0.543330	-2.501380	11.011560	-1308.637597	1282.373207	-766.090559
458				900.000000	200.000000	0.000000	0.392350	0.743160	-1.911800	-59.828961	-90.368548	135.225630				300.000000	200.000000	0.000000	1.220800	1.251320	-9.002692	162.123904	544.999981	-164.794497				-505.000000	200.000000	0.000000	0.181110	-1.429360	11.798100	-664.626735	375.554660	233.605443
459				900.000000	200.000000	0.000000	0.437190	0.675600	-1.303500	-106.206715	-87.714809	159.212946				300.000000	200.000000	0.000000	1.770160	1.098720	-6.256108	9.536700	632.199978	-201.415496				-505.000000	200.000000	0.000000	0.905550	1.250690	9.438480	-39.381672	731.668099	-468.838328
460				900.000000	200.000000	0.000000	0.336300	0.675600	-1.781450	-66.496569	-72.983725	161.727128				300.000000	200.000000	0.000000	1.373400	0.366240	-8.621222	162.123904	490.499983	-256.346995				-505.000000	200.000000	0.000000	0.181110	-0.893350	7.865400	409.836631	-416.133252	-588.303265
461				900.000000	200.000000	0.000000	0.291460	0.754420	-1.738000	-103.411049	-96.507472	176.304845				300.000000	200.000000	0.000000	1.831200	0.518840	-8.773810	190.734005	250.699991	-219.725996				-505.000000	200.000000	0.000000	-1.267770	0.178670	8.651940	243.135481	1129.062126	235.247374
462				900.000000	200.000000	0.000000	0.414770	0.585520	-1.651100	-118.317384	-66.204405	159.152399				300.000000	200.000000	0.000000	1.373400	0.671440	-9.078986	123.977103	54.499998	-183.104997				-505.000000	200.000000	0.000000	1.267770	-1.429360	3.932700	-1823.415986	449.835139	-177.690180
463				900.000000	200.000000	0.000000	0.549290	0.563000	-1.607650	-119.199743	-117.378077	171.040393				300.000000	200.000000	0.000000	1.495480	0.366240	-7.858282	28.610101	403.299986	-274.657495				-505.000000	200.000000	0.000000	-2.716650	-0.357340	14.944259	-1062.771120	-512.647657	-117.609981
464				900.000000	200.000000	0.000000	0.369930	0.563000	-1.520750	-58.801761	-64.479120	200.142131				300.000000	200.000000	0.000000	1.617560	0.824040	-8.239752	171.660604	337.899988	-317.381994				-505.000000	200.000000	0.000000	0.362220	-2.501380	8.651940	-382.298352	-30.128622	-2.402787
465				900.000000	200.000000	0.000000	0.291460	0.641820	-1.433850	-51.445395	-111.988241	190.658088				300.000000	200.000000	0.000000	1.159760	0.885080	-9.155280	162.123904	359.699987	-213.622496				-505.000000	200.000000	0.000000	0.362220	0.536010	8.651940	380.574126	-692.978658	0.479696
466				900.000000	200.000000	0.000000	0.414770	0.810720	-1.868350	-48.960765	-76.134303	176.229455				300.000000	200.000000	0.000000	1.464960	1.007160	-8.621222	276.564307	501.399982	-195.311996				-505.000000	200.000000	0.000000	1.267770	-1.250690	1.573080	1082.606614	319.504411	-118.776524
467				900.000000	200.000000	0.000000	0.425980	0.585520	-1.781450	-98.349775	-91.874657	166.369765				300.000000	200.000000	0.000000	1.739640	0.793520	-9.078986	295.637708	512.299982	-158.690997				-505.000000	200.000000	0.000000	-0.543330	-3.394730	0.786540	257.911820	-498.149559	-766.851415
468				900.000000	200.000000	0.000000	0.515660	0.563000	-1.651100	-87.080515	-70.359056	134.930332				300.000000	200.000000	0.000000	1.739640	0.671440	-8.392340	219.344106	337.899988	-122.069998				-505.000000	200.000000	0.000000	0.543330	-1.072020	6.292320	862.163471	624.001729	-353.525405
469				900.000000	200.000000	0.000000	0.347510	0.664340	-1.607650	-115.026562	-48.277137	161.705043				300.000000	200.000000	0.000000	1.495480	0.976640	-9.155280	324.247808	348.799988	-140.380497				-505.000000	200.000000	0.000000	-1.086660	-1.072020	-0.786540	50.885149	1524.770300	-823.347795
470				900.000000	200.000000	0.000000	0.325090	0.686860	-1.477300	-117.984676	-57.607047	200.303775				300.000000	200.000000	0.000000	1.159760	1.098720	-10.986336	257.490907	446.899984	-244.139996				-505.000000	200.000000	0.000000	1.448880	-1.608030	5.505780	-1023.389448	-1020.886760	-295.362424
471				900.000000	200.000000	0.000000	0.414770	0.686860	-1.433850	-49.590648	-91.736298	159.246645				300.000000	200.000000	0.000000	1.678600	0.793520	-8.316046	305.174408	643.099977	-250.243495				-505.000000	200.000000	0.000000	0.181110	-0.178670	12.584640	-1747.044579	-1746.311884	-352.648639
472				900.000000	200.000000	0.000000	0.482030	0.630560	-1.303500	-91.979341	-79.429380	161.534264				300.000000	200.000000	0.000000	1.587040	0.885080	-7.324224	28.610101	523.199982	-207.518996				-505.000000	200.000000	0.000000	-1.629990	-0.714680	3.146160	767.718419	360.784998	-294.268325
473				900.000000	200.000000	0.000000	0.504450	0.585520	-1.303500	-121.977800	-44.890846	163.878810				300.000000	200.000000	0.000000	1.648080	0.671440	-8.392340	219.344106	326.999989	-201.415496				-505.000000	200.000000	0.000000	0.724440	-2.501380	6.292320	-961.567131	745.612771	-472.384554
474				900.000000	200.000000	0.000000	0.470820	0.563000	-1.824900	-63.137391	-103.812700	156.663727				300.000000	200.000000	0.000000	1.678600	0.946120	-9.460456	276.564307	468.699984	-158.690997				-505.000000	200.000000	0.000000	1.086660	-3.216060	0.000000	-889.499801	199.386222	-943.044552
475				900.000000	200.000000	0.000000	0.504450	0.641820	-1.520750	-91.740726	-100.414473	161.521509				300.000000	200.000000	0.000000	1.526000	1.373400	-9.231574	247.954206	446.899984	-238.036496				-505.000000	200.000000	0.000000	1.448880	-1.786700	14.944259	-454.365681	826.136225	-1117.949363
476				900.000000	200.000000	0.000000	0.482030	0.675600	-1.781450	-82.578690	-68.852947	139.889211				300.000000	200.000000	0.000000	1.861720	0.640920	-8.621222	28.610101	196.199993	-213.622496				-505.000000	200.000000	0.000000	-2.354430	1.072020	6.292320	-513.708694	666.775169	177.437997
477				900.000000	200.000000	0.000000	0.437190	0.664340	-1.260050	-126.728039	-123.217007	156.792814				300.000000	200.000000	0.000000	1.526000	1.373400	-9.613044	95.367002	425.099985	-128.173498				-505.000000	200.000000	0.000000	1.086660	-1.072020	11.011560	51.828997	-341.343778	468.848510
478				900.000000	200.000000	0.000000	0.425980	0.596780	-1.998700	-25.741615	-187.926044	176.018877				300.000000	200.000000	0.000000	1.678600	1.617560	-9.078986	219.344106	599.499979	-134.276998				-505.000000	200.000000	0.000000	-0.543330	0.714680	6.292320	-72.067330	-238.234530	-116.766500
479				900.000000	200.000000	0.000000	0.437190	0.754420	-1.173150	-18.394730	-123.297824	142.418628				300.000000	200.000000	0.000000	1.495480	0.763000	-9.307868	-19.073400	555.899981	-146.483997				-505.000000	200.000000	0.000000	-1.086660	-0.714680	4.719240	1231.108273	458.985256	-470.544088
480				900.000000	200.000000	0.000000	0.403560	0.675600	-1.173150	-29.681598	-172.572640	139.970506				300.000000	200.000000	0.000000	1.953280	0.518840	-7.324224	238.417506	490.499983	-195.311996				-505.000000	200.000000	0.000000	1.811100	-1.250690	5.505780	-422.686795	282.895382	292.388700
481				900.000000	200.000000	0.000000	0.549290	0.563000	-1.607650	-58.891790	-66.718378	183.088693				300.000000	200.000000	0.000000	1.617560	1.068200	-7.629400	247.954206	534.099981	-170.897997				-505.000000	200.000000	0.000000	-0.543330	-0.714680	9.438480	-274.122212	1614.759867	-176.867061
482				900.000000	200.000000	0.000000	0.392350	0.686860	-1.520750	-29.578025	-141.391924	173.727832				300.000000	200.000000	0.000000	0.518840	1.190280	-9.765632	438.688211	337.899988	-158.690997				-505.000000	200.000000	0.000000	-1.267770	-1.429360	10.225020	261.775434	332.149229	-529.951929
483				900.000000	200.000000	0.000000	0.347510	0.608040	-1.216600	-56.631915	-89.168573	171.291324				300.000000	200.000000	0.000000	1.373400	1.251320	-8.392340	85.830302	479.599983	-256.346995				-505.000000	200.000000	0.000000	-1.267770	-2.680050	9.438480	70.217257	863.175685	-2.441946
484				900.000000	200.000000	0.000000	0.369930	0.641820	-1.433850	-71.548046	-94.955756	171.299512				300.000000	200.000000	0.000000	1.434440	0.701960	-6.408696	57.220201	784.799973	-225.829496				-505.000000	200.000000	0.000000	-2.173320	0.893350	-0.786540	-1683.246343	2518.514144	470.974444
485				900.000000	200.000000	0.000000	0.313880	0.810720	-1.260050	-92.556399	-97.875221	152.237376				300.000000	200.000000	0.000000	1.190280	1.190280	-7.553106	9.536700	512.299982	-262.450495				-505.000000	200.000000	0.000000	1.086660	0.714680	4.719240	43.622826	327.477671	-821.826083
486				900.000000	200.000000	0.000000	0.347510	0.675600	-1.260050	-118.223292	-99.260105	159.305854				300.000000	200.000000	0.000000	1.464960	0.824040	-8.697516	295.637708	348.799988	-109.862998				-505.000000	200.000000	0.000000	0.000000	1.429360	13.371180	-1070.599751	-410.399271	-468.596327
487				900.000000	200.000000	0.000000	0.291460	0.653080	-1.564200	-127.506825	-61.207316	161.752639				300.000000	200.000000	0.000000	1.312360	1.342880	-9.841926	219.344106	174.399994	-238.036496				-505.000000	200.000000	0.000000	0.724440	-2.144040	8.651940	218.404301	478.233477	-941.998228
488				900.000000	200.000000	0.000000	0.392350	0.461660	-1.346950	-135.164430	-45.300129	115.686554				300.000000	200.000000	0.000000	1.678600	0.732480	-9.765632	-95.367002	632.199978	-268.553995				-505.000000	200.000000	0.000000	1.267770	-0.178670	2.359620	-10.622552	186.187977	-235.247374
489				900.000000	200.000000	0.000000	0.257830	0.608040	-1.520750	-109.213907	-59.862841	156.926272				300.000000	200.000000	0.000000	1.159760	0.824040	-8.621222	209.807405	544.999981	-158.690997				-505.000000	200.000000	0.000000	-0.362220	-1.072020	9.438480	-2032.984884	1073.520872	-588.429356
490				900.000000	200.000000	0.000000	0.336300	0.653080	-1.738000	-51.296808	-52.760254	161.706184				300.000000	200.000000	0.000000	1.281840	1.159760	-8.544928	162.123904	326.999989	-97.655998				-505.000000	200.000000	0.000000	-1.267770	-0.357340	-1.573080	-137.564492	2199.325728	-117.725891
491				900.000000	200.000000	0.000000	0.347510	0.619300	-1.651100	-56.618370	-103.962398	149.614855				300.000000	200.000000	0.000000	1.159760	1.587040	-8.087164	162.123904	305.199989	-115.966498				-505.000000	200.000000	0.000000	-0.905550	0.178670	7.865400	358.888559	1373.030636	176.474298
492				900.000000	200.000000	0.000000	0.425980	0.720640	-1.086250	-75.983185	-26.663584	149.627806				300.000000	200.000000	0.000000	1.800680	0.640920	-8.850104	162.123904	326.999989	-128.173498				-505.000000	200.000000	0.000000	0.000000	-0.893350	8.651940	62.451549	919.779360	-294.568282
493				900.000000	200.000000	0.000000	0.482030	0.608040	-1.303500	-129.091487	-49.033560	156.694001				300.000000	200.000000	0.000000	1.861720	0.213640	-8.392340	143.050504	632.199978	-213.622496				-505.000000	200.000000	0.000000	0.000000	0.536010	7.078860	-82.815728	788.702206	-175.723622
494				900.000000	200.000000	0.000000	0.381140	0.596780	-1.173150	-93.235359	-65.264015	156.788051				300.000000	200.000000	0.000000	1.526000	0.610400	-9.384162	238.417506	326.999989	-170.897997				-505.000000	200.000000	0.000000	-0.724440	1.072020	14.157719	-397.263460	-897.589865	-527.621586
495				900.000000	200.000000	0.000000	0.347510	0.551740	-1.303500	-99.245679	-53.625967	185.696926				300.000000	200.000000	0.000000	1.159760	1.159760	-9.231574	324.247808	119.899996	-134.276998				-505.000000	200.000000	0.000000	-0.362220	-0.536010	7.078860	-1190.027675	1208.330159	175.752600
496				900.000000	200.000000	0.000000	0.336300	0.619300	-1.738000	-56.708398	-32.496374	190.590690				300.000000	200.000000	0.000000	1.495480	0.732480	-8.010870	238.417506	588.599979	-152.587497				-505.000000	200.000000	0.000000	1.086660	-0.714680	4.719240	420.396260	1918.317758	-235.741559
497				900.000000	200.000000	0.000000	0.470820	0.630560	-1.955250	-44.408192	-144.219234	149.497578				300.000000	200.000000	0.000000	2.380560	0.915600	-8.316046	123.977103	512.299982	-256.346995				-505.000000	200.000000	0.000000	-0.362220	1.786700	9.438480	-122.763709	-252.179201	-879.436924
498				900.000000	200.000000	0.000000	0.414770	0.574260	-1.303500	-74.195124	-56.395733	154.322607				300.000000	200.000000	0.000000	1.648080	0.305200	-7.324224	286.101007	250.699991	-170.897997				-505.000000	200.000000	0.000000	-0.181110	0.536010	-1.573080	32.308119	-650.398218	0.523162
499				900.000000	200.000000	0.000000	0.269040	0.472920	-1.824900	-62.826355	-54.975640	164.017977				300.000000	200.000000	0.000000	2.044840	0.671440	-8.468634	257.490907	283.399990	-207.518996				-505.000000	200.000000	0.000000	0.724440	0.178670	11.798100	-567.324840	607.817778	-763.561680
500				900.000000	200.000000	0.000000	0.347510	0.720640	-1.520750	-72.412797	-124.347503	178.625022				300.000000	200.000000	0.000000	1.220800	0.610400	-8.850104	247.954206	523.199982	-207.518996				-505.000000	200.000000	0.000000	0.905550	-1.072020	18.090419	515.659313	723.457409	-706.018975
501				900.000000	200.000000	0.000000	0.482030	0.540480	-1.781450	-64.019750	-139.776526	178.318111				300.000000	200.000000	0.000000	1.587040	0.183120	-10.070808	238.417506	305.199989	-152.587497				-505.000000	200.000000	0.000000	-1.629990	0.357340	4.719240	253.632186	1022.142182	411.678206
502				900.000000	200.000000	0.000000	0.347510	0.574260	-1.477300	-86.436772	-134.519852	171.259909				300.000000	200.000000	0.000000	2.075360	0.854560	-8.621222	114.440403	337.899988	-274.657495				-505.000000	200.000000	0.000000	0.181110	-0.893350	14.944259	178.770936	239.998947	-235.838673
503				900.000000	200.000000	0.000000	0.313880	0.698120	-1.390400	-69.184598	-158.545635	178.638919				300.000000	200.000000	0.000000	1.403920	1.434440	-9.231574	66.756902	599.499979	-152.587497				-505.000000	200.000000	0.000000	-0.181110	-1.786700	4.719240	-1034.263692	669.330443	-530.377978
504				900.000000	200.000000	0.000000	0.336300	0.675600	-1.390400	-54.029851	-108.809191	178.594749				300.000000	200.000000	0.000000	1.342880	0.915600	-8.697516	143.050504	479.599983	-140.380497				-505.000000	200.000000	0.000000	-0.181110	0.000000	6.292320	-231.128618	1330.687627	-234.961906
505				900.000000	200.000000	0.000000	0.302670	0.698120	-1.955250	-65.749252	-81.569147	142.505631				300.000000	200.000000	0.000000	1.739640	0.640920	-6.179814	133.513803	435.999985	-256.346995				-505.000000	200.000000	0.000000	-1.811100	1.072020	9.438480	-1324.169014	763.482574	-351.302357
506				900.000000	200.000000	0.000000	0.358720	0.585520	-1.346950	-122.022814	-84.443006	166.439447				300.000000	200.000000	0.000000	2.197440	1.007160	-7.781988	162.123904	468.699984	-177.001497				-505.000000	200.000000	0.000000	0.905550	-1.429360	2.359620	492.778206	-57.034107	-647.613992
507				900.000000	200.000000	0.000000	0.336300	0.664340	-1.520750	-54.628580	-63.094236	166.535976				300.000000	200.000000	0.000000	1.159760	1.190280	-8.087164	190.734005	348.799988	-207.518996				-505.000000	200.000000	0.000000	0.362220	0.536010	11.011560	-82.501112	630.482136	-410.728995
508				900.000000	200.000000	0.000000	0.414770	0.686860	-1.520750	-49.680676	-101.787420	164.065965				300.000000	200.000000	0.000000	1.037680	1.617560	-8.773810	133.513803	490.499983	-170.897997				-505.000000	200.000000	0.000000	0.905550	0.357340	11.798100	254.198495	-65.991224	-234.709723
509				900.000000	200.000000	0.000000	0.392350	0.517960	-1.694550	-117.123988	-75.372681	197.667356				300.000000	200.000000	0.000000	1.861720	0.885080	-6.866460	66.756902	708.499975	-219.725996				-505.000000	200.000000	0.000000	1.086660	-1.250690	9.438480	-1117.268190	1118.419156	351.190754
510				900.000000	200.000000	0.000000	0.381140	0.653080	-1.520750	-59.112797	-19.347018	188.165991				300.000000	200.000000	0.000000	1.556520	0.854560	-7.324224	152.587204	414.199986	-189.208497				-505.000000	200.000000	0.000000	0.362220	-1.250690	9.438480	735.787840	101.694959	-882.377362
511				900.000000	200.000000	0.000000	0.381140	0.664340	-1.390400	-70.575658	-90.391823	149.621901				300.000000	200.000000	0.000000	1.739640	0.915600	-8.697516	391.004710	316.099989	-140.380497				-505.000000	200.000000	0.000000	1.086660	0.178670	7.865400	-915.087462	59.351950	-176.149671
512				900.000000	200.000000	0.000000	0.414770	0.731900	-1.738000	-64.133121	-81.321498	168.927172				300.000000	200.000000	0.000000	1.098720	0.915600	-9.536750	114.440403	326.999989	-164.794497				-505.000000	200.000000	0.000000	0.905550	-1.072020	7.865400	283.209308	1130.870974	-236.066186
513				900.000000	200.000000	0.000000	0.369930	0.630560	-1.651100	-23.990441	-49.159984	188.156661				300.000000	200.000000	0.000000	1.312360	1.037680	-8.163458	181.197305	217.999992	-219.725996				-505.000000	200.000000	0.000000	0.362220	-3.037390	4.719240	627.297084	238.743525	-649.096546
514				900.000000	200.000000	0.000000	0.381140	0.675600	-1.216600	-77.972975	-85.487487	156.861354				300.000000	200.000000	0.000000	1.587040	0.640920	-7.629400	95.367002	523.199982	-177.001497				-505.000000	200.000000	0.000000	0.181110	-0.178670	8.651940	916.408849	776.250388	-235.160441
515				900.000000	200.000000	0.000000	0.425980	0.596780	-1.868350	-81.893996	-66.463991	144.693296				300.000000	200.000000	0.000000	1.464960	0.946120	-10.223396	247.954206	370.599987	-238.036496				-505.000000	200.000000	0.000000	-1.267770	-2.144040	8.651940	-476.491710	333.642082	-236.909667
516				900.000000	200.000000	0.000000	0.358720	0.608040	-1.477300	-72.984121	-84.321780	154.412090				300.000000	200.000000	0.000000	1.098720	1.159760	-9.155280	295.637708	490.499983	-189.208497				-505.000000	200.000000	0.000000	0.181110	-0.536010	14.157719	-31.301347	638.455395	-705.452346
517				900.000000	200.000000	0.000000	0.504450	0.675600	-1.260050	-29.771627	-75.327074	190.468846				300.000000	200.000000	0.000000	1.495480	1.068200	-9.002692	314.711108	577.699980	-201.415496				-505.000000	200.000000	0.000000	0.000000	0.357340	8.651940	22.314798	-140.780698	-352.125476
518				900.000000	200.000000	0.000000	0.381140	0.698120	-1.390400	-28.979296	-125.853612	178.569238				300.000000	200.000000	0.000000	1.770160	0.030520	-8.926398	305.174408	566.799980	-213.622496				-505.000000	200.000000	0.000000	-0.181110	-0.536010	18.090419	779.725282	1054.351216	293.226309
519				900.000000	200.000000	0.000000	0.381140	0.619300	-1.346950	-84.446982	-85.366261	176.086275				300.000000	200.000000	0.000000	1.159760	1.037680	-9.841926	190.734005	337.899988	-158.690997				-505.000000	200.000000	0.000000	-2.897760	0.893350	4.719240	-756.277866	701.144918	529.776498
520				900.000000	200.000000	0.000000	0.347510	0.664340	-1.694550	-103.055000	-83.658110	168.934023				300.000000	200.000000	0.000000	0.579880	1.098720	-9.155280	104.903703	283.399990	-238.036496				-505.000000	200.000000	0.000000	2.173320	0.536010	12.584640	380.888742	-10.880401	-704.594376
521				900.000000	200.000000	0.000000	0.392350	0.495440	-1.477300	-89.682579	-100.904573	183.188452				300.000000	200.000000	0.000000	1.373400	1.190280	-9.918220	66.756902	621.299978	-341.795994				-505.000000	200.000000	0.000000	0.724440	-0.357340	16.517339	-831.013269	-854.930861	-411.605762
522				900.000000	200.000000	0.000000	0.246620	0.675600	-1.390400	-82.173562	-54.456469	173.868337				300.000000	200.000000	0.000000	1.739640	1.007160	-7.629400	114.440403	697.599976	-238.036496				-505.000000	200.000000	0.000000	-3.622200	1.072020	12.584640	-860.653314	870.086523	118.795320
523				900.000000	200.000000	0.000000	0.302670	0.574260	-1.738000	-74.645266	-46.309400	137.571121				300.000000	200.000000	0.000000	1.617560	0.396760	-8.316046	295.637708	294.299990	-140.380497				-505.000000	200.000000	0.000000	0.362220	-1.429360	3.146160	-665.318890	240.236378	-177.617736
524				900.000000	200.000000	0.000000	0.482030	0.720640	-1.607650	-104.667067	-145.004130	183.304980				300.000000	200.000000	0.000000	1.739640	0.610400	-8.392340	457.761612	163.499994	-170.897997				-505.000000	200.000000	0.000000	-0.181110	0.357340	9.438480	-556.702288	797.421892	587.794591
525				900.000000	200.000000	0.000000	0.313880	0.608040	-2.259400	-105.958618	-76.681946	188.193785				300.000000	200.000000	0.000000	1.342880	0.793520	-9.307868	133.513803	381.499987	-213.622496				-505.000000	200.000000	0.000000	0.543330	-1.608030	19.663499	-1138.072832	2202.152567	-823.986868
526				900.000000	200.000000	0.000000	0.414770	0.619300	-1.433850	-84.537010	-71.472418	168.822454				300.000000	200.000000	0.000000	1.495480	0.793520	-8.850104	47.683501	468.699984	-183.104997				-505.000000	200.000000	0.000000	-1.086660	-1.608030	11.011560	-96.420970	1248.433889	174.793208
527				900.000000	200.000000	0.000000	0.358720	0.416620	-1.520750	-121.117113	-134.941071	168.692030				300.000000	200.000000	0.000000	1.800680	0.793520	-8.621222	257.490907	294.299990	-140.380497				-505.000000	200.000000	0.000000	0.905550	-0.714680	6.292320	652.154110	867.223812	-118.238873
528				900.000000	200.000000	0.000000	0.403560	0.551740	-1.694550	-59.445505	-161.955798	176.000217				300.000000	200.000000	0.000000	1.281840	1.007160	-9.002692	295.637708	425.099985	-225.829496				-505.000000	200.000000	0.000000	-0.181110	1.072020	3.932700	644.262555	7.226833	-468.920954
529				900.000000	200.000000	0.000000	0.381140	0.709380	-1.694550	-56.974420	-100.240903	171.350730				300.000000	200.000000	0.000000	1.922760	1.007160	-7.781988	257.490907	501.399982	-244.139996				-505.000000	200.000000	0.000000	-0.362220	-0.536010	6.292320	778.781434	281.086534	-294.200189
530				900.000000	200.000000	0.000000	0.369930	0.664340	-1.564200	-38.591473	-135.362290	168.910796				300.000000	200.000000	0.000000	1.770160	0.579880	-7.171636	228.880806	381.499987	-225.829496				-505.000000	200.000000	0.000000	-0.724440	-0.714680	11.798100	1694.938590	695.489502	-823.037657
531				900.000000	200.000000	0.000000	0.325090	0.686860	-1.173150	-105.607986	-138.945426	161.749213				300.000000	200.000000	0.000000	1.526000	0.671440	-7.781988	171.660604	512.299982	-219.725996				-505.000000	200.000000	0.000000	1.811100	0.000000	6.292320	0.503386	-645.841095	234.831507
532				900.000000	200.000000	0.000000	0.313880	0.630560	-1.260050	-55.749555	-62.413432	188.214729				300.000000	200.000000	0.000000	1.648080	1.129240	-8.621222	200.270705	326.999989	-170.897997				-505.000000	200.000000	0.000000	0.000000	-0.357340	15.730799	-251.996183	-412.638551	-117.827313
533				900.000000	200.000000	0.000000	0.493240	0.653080	-1.781450	-87.526594	-109.842334	168.772575				300.000000	200.000000	0.000000	1.098720	1.526000	-8.621222	295.637708	479.599983	-244.139996				-505.000000	200.000000	0.000000	-0.724440	-0.893350	15.730799	-516.062152	426.617355	-0.789834
534				900.000000	200.000000	0.000000	0.313880	0.653080	-1.477300	-75.149904	-112.871088	164.139072				300.000000	200.000000	0.000000	2.014320	0.701960	-8.544928	104.903703	741.199974	-140.380497				-505.000000	200.000000	0.000000	-1.629990	-1.965370	3.146160	-1971.728876	493.355005	233.241658
535				900.000000	200.000000	0.000000	0.482030	0.551740	-1.564200	-55.289932	-58.923049	171.099602				300.000000	200.000000	0.000000	1.953280	0.946120	-6.942754	114.440403	566.799980	-280.760995				-505.000000	200.000000	0.000000	1.267770	-0.714680	3.932700	-158.746672	-875.864934	-235.756048
536				900.000000	200.000000	0.000000	0.425980	0.574260	-1.303500	-106.359366	-107.517061	166.359293				300.000000	200.000000	0.000000	1.617560	1.129240	-7.858282	219.344106	457.799984	-183.104997				-505.000000	200.000000	0.000000	-1.448880	-1.608030	6.292320	829.729506	81.700312	-1.410110
537				900.000000	200.000000	0.000000	0.369930	0.439140	-1.824900	-88.340597	-89.526110	175.930340				300.000000	200.000000	0.000000	1.251320	1.251320	-8.621222	247.954206	283.399990	-231.932996				-505.000000	200.000000	0.000000	1.267770	-0.714680	4.719240	304.580258	-346.331332	-411.988344
538				900.000000	200.000000	0.000000	0.336300	0.675600	-1.694550	-78.468131	-108.526332	140.040187				300.000000	200.000000	0.000000	1.709120	0.824040	-8.316046	162.123904	370.599987	-238.036496	-524.407233	208.249633	0.000000	-505.000000	200.000000	0.000000	-1.629990	-0.536010	24.382739	201.148658	473.201492	58.365824
539				900.000000	200.000000	0.000000	0.336300	0.517960	-1.564200	-76.783644	-57.987858	176.038483				300.000000	200.000000	0.000000	1.037680	1.373400	-9.918220	152.587204	555.899981	-213.622496				-505.000000	200.000000	0.000000	1.267770	-2.680050	7.078860	1575.636513	579.419440	-178.877085
540				900.000000	200.000000	0.000000	0.325090	0.743160	-1.390400	-35.165609	-77.951744	166.620893				300.000000	200.000000	0.000000	1.007160	0.885080	-7.781988	133.513803	621.299978	-244.139996				-505.000000	200.000000	0.000000	-0.181110	-0.357340	12.584640	-252.247876	1457.286223	175.907669
541				900.000000	200.000000	0.000000	0.336300	0.720640	-1.607650	-32.297523	-52.881479	183.455956				300.000000	200.000000	0.000000	1.434440	1.098720	-8.544928	133.513803	643.099977	-189.208497				-505.000000	200.000000	0.000000	-1.448880	-0.357340	1.573080	-484.760804	-709.241173	-470.175995
542				900.000000	200.000000	0.000000	0.560500	0.720640	-1.781450	-108.867654	-31.556582	163.946404				300.000000	200.000000	0.000000	1.373400	1.556520	-6.027226	95.367002	457.799984	-262.450495				-505.000000	200.000000	0.000000	0.724440	0.000000	14.157719	-925.395398	1003.288521	-411.266646
543				900.000000	200.000000	0.000000	0.425980	0.596780	-1.738000	-138.046376	-51.387306	159.151257				300.000000	200.000000	0.000000	1.770160	0.915600	-7.095342	76.293602	555.899981	-244.139996				-505.000000	200.000000	0.000000	-0.362220	0.714680	7.865400	-71.941483	1207.583733	0.707209
544				900.000000	200.000000	0.000000	0.358720	0.709380	-0.869000	-132.509224	-105.151379	154.506336				300.000000	200.000000	0.000000	1.587040	1.037680	-8.850104	133.513803	512.299982	-238.036496				-505.000000	200.000000	0.000000	0.181110	-0.893350	4.719240	1567.744957	-810.857568	762.811005
545				900.000000	200.000000	0.000000	0.392350	0.776940	-1.477300	-94.172530	-131.300393	183.450247				300.000000	200.000000	0.000000	0.701960	1.342880	-9.994514	200.270705	337.899988	-195.311996				-505.000000	200.000000	0.000000	1.811100	0.357340	14.157719	-672.140751	407.254699	235.170622
546				900.000000	200.000000	0.000000	0.437190	0.675600	-0.999350	-29.501541	-77.865728	171.261246				300.000000	200.000000	0.000000	1.373400	1.312360	-8.087164	247.954206	555.899981	-183.104997				-505.000000	200.000000	0.000000	0.362220	-1.250690	14.944259	272.964295	-36.100033	175.016414
547				900.000000	200.000000	0.000000	0.392350	0.641820	-1.260050	-115.593822	-96.040646	178.505265				300.000000	200.000000	0.000000	1.739640	0.518840	-7.934576	19.073400	555.899981	-238.036496				-505.000000	200.000000	0.000000	-0.905550	-2.322710	5.505780	-603.370727	1242.699908	-530.828696
548				900.000000	200.000000	0.000000	0.425980	0.551740	-1.260050	-95.180135	-112.623439	144.651409				300.000000	200.000000	0.000000	1.953280	0.488320	-8.850104	238.417506	566.799980	-183.104997				-505.000000	200.000000	0.000000	0.181110	0.178670	3.146160	1400.855037	383.765351	-411.053622
549				900.000000	200.000000	0.000000	0.325090	0.563000	-1.607650	-78.994441	-118.277461	147.176063				300.000000	200.000000	0.000000	1.373400	0.854560	-8.850104	276.564307	479.599983	-122.069998				-505.000000	200.000000	0.000000	0.181110	-0.536010	11.798100	200.141887	-287.295377	-176.755458
550				900.000000	200.000000	0.000000	0.437190	0.641820	-1.694550	-79.859192	-102.549042	161.591191				300.000000	200.000000	0.000000	1.159760	0.640920	-9.384162	104.903703	-54.499998	-268.553995				-505.000000	200.000000	0.000000	-0.181110	0.893350	9.438480	-987.532330	1327.701922	-821.555103
551				900.000000	200.000000	0.000000	0.347510	0.698120	-1.738000	-65.524181	-108.947551	183.423399				300.000000	200.000000	0.000000	1.709120	0.763000	-9.613044	114.440403	457.799984	-231.932996				-505.000000	200.000000	0.000000	1.811100	1.786700	11.011560	-6.821861	410.240404	-409.658000
552				900.000000	200.000000	0.000000	0.482030	0.540480	-1.564200	-87.917861	-221.034087	154.221510				300.000000	200.000000	0.000000	1.373400	0.579880	-8.239752	181.197305	370.599987	-152.587497				-505.000000	200.000000	0.000000	0.000000	-0.893350	6.292320	-864.265236	1187.158654	-470.800578
553				900.000000	200.000000	0.000000	0.313880	0.619300	-1.738000	-60.728928	-72.100878	178.565617				300.000000	200.000000	0.000000	1.037680	0.701960	-8.468634	276.564307	294.299990	-213.622496				-505.000000	200.000000	0.000000	-1.086660	1.429360	10.225020	-955.035442	321.190264	-174.788901
554				900.000000	200.000000	0.000000	0.403560	0.517960	-1.086250	-15.980534	-71.334058	156.691521				300.000000	200.000000	0.000000	1.709120	0.671440	-8.010870	123.977103	446.899984	-201.415496				-505.000000	200.000000	0.000000	0.724440	0.178670	6.292320	-567.765302	-1242.937339	117.599800
555				900.000000	200.000000	0.000000	0.347510	0.619300	-1.868350	-68.905032	-68.298566	173.711456				300.000000	200.000000	0.000000	1.709120	0.213640	-9.078986	162.123904	577.699980	-140.380497				-505.000000	200.000000	0.000000	-0.724440	0.000000	2.359620	579.268779	-488.683447	0.057955
556				900.000000	200.000000	0.000000	0.448400	0.585520	-1.694550	-98.259747	-62.482910	154.298238				300.000000	200.000000	0.000000	1.403920	0.396760	-8.163458	190.734005	446.899984	-292.967995				-505.000000	200.000000	0.000000	-0.362220	-1.250690	10.225020	156.770754	675.064424	-706.087111
557				900.000000	200.000000	0.000000	0.459610	0.619300	-1.564200	-80.651523	-63.065764	159.137360				300.000000	200.000000	0.000000	1.373400	0.793520	-7.934576	267.027607	348.799988	-219.725996				-505.000000	200.000000	0.000000	-1.992210	-1.250690	18.090419	-190.048020	1826.790907	-764.700811
558				900.000000	200.000000	0.000000	0.347510	0.585520	-1.607650	-118.272369	-58.409077	164.041400				300.000000	200.000000	0.000000	1.495480	1.098720	-11.138924	305.174408	228.899992	-177.001497				-505.000000	200.000000	0.000000	0.543330	-0.536010	4.719240	-263.688430	890.634596	469.400649
559				900.000000	200.000000	0.000000	0.392350	0.731900	-1.173150	-111.794299	-106.253403	188.227680				300.000000	200.000000	0.000000	1.434440	1.007160	-7.400518	152.587204	577.699980	-85.448998				-505.000000	200.000000	0.000000	0.362220	-4.109410	-4.719240	-133.221935	380.270650	-650.113893
560				900.000000	200.000000	0.000000	0.313880	0.540480	-0.782100	-111.230786	-93.253745	151.986053				300.000000	200.000000	0.000000	1.892240	0.518840	-7.247930	247.954206	468.699984	-225.829496				-505.000000	200.000000	0.000000	-0.724440	-0.536010	3.146160	-147.998274	-887.139895	175.781578
561				900.000000	200.000000	0.000000	0.336300	0.619300	-1.303500	-36.155605	-58.230309	152.036129				300.000000	200.000000	0.000000	1.678600	0.763000	-8.163458	305.174408	272.499990	-115.966498				-505.000000	200.000000	0.000000	1.267770	1.965370	7.865400	-112.078234	-747.027059	236.740109
562				900.000000	200.000000	0.000000	0.347510	0.484180	-1.173150	-77.769576	-48.681222	161.537494				300.000000	200.000000	0.000000	1.587040	0.976640	-9.994514	324.247808	316.099989	-183.104997				-505.000000	200.000000	0.000000	-1.992210	2.144040	11.798100	-564.216304	507.062246	-350.270521
563				900.000000	200.000000	0.000000	0.313880	0.653080	-1.346950	-70.994331	-67.398584	130.403830				300.000000	200.000000	0.000000	1.220800	0.640920	-6.942754	123.977103	381.499987	-250.243495				-505.000000	200.000000	0.000000	0.000000	0.178670	7.865400	474.704561	125.105743	-763.503725
564				900.000000	200.000000	0.000000	0.425980	0.551740	-1.433850	-59.175420	-51.670166	139.832089				300.000000	200.000000	0.000000	1.464960	1.190280	-8.239752	-114.440403	457.799984	-231.932996				-505.000000	200.000000	0.000000	0.000000	-0.357340	10.225020	-20.804642	-142.273551	-117.827313
565				900.000000	200.000000	0.000000	0.392350	0.585520	-1.781450	-78.247124	-95.555744	142.308005				300.000000	200.000000	0.000000	1.403920	1.312360	-8.392340	152.587204	381.499987	-103.759498				-505.000000	200.000000	0.000000	1.267770	1.608030	17.303879	-364.577802	39.435867	-233.551796
566				900.000000	200.000000	0.000000	0.336300	0.698120	-1.346950	-93.262765	-78.453780	181.025352				300.000000	200.000000	0.000000	1.678600	0.976640	-7.781988	162.123904	381.499987	-152.587497				-505.000000	200.000000	0.000000	-0.543330	-0.357340	9.438480	442.396443	-241.220235	-822.713031
567				900.000000	200.000000	0.000000	0.437190	0.653080	-1.433850	-50.981708	-92.659553	183.288603				300.000000	200.000000	0.000000	1.281840	1.312360	-8.087164	219.344106	490.499983	-207.518996				-505.000000	200.000000	0.000000	-0.724440	1.786700	5.505780	224.369681	-491.669152	-409.455157
568				900.000000	200.000000	0.000000	0.459610	0.720640	-1.129700	-67.987139	-114.129548	166.460586				300.000000	200.000000	0.000000	2.105880	0.763000	-7.171636	190.734005	435.999985	-177.001497				-505.000000	200.000000	0.000000	-1.811100	-1.429360	4.719240	-1244.273053	1430.811169	409.997116
569				900.000000	200.000000	0.000000	0.448400	0.630560	-1.303500	-87.958811	-83.110467	171.207746				300.000000	200.000000	0.000000	1.464960	0.854560	-8.163458	123.977103	512.299982	-225.829496				-505.000000	200.000000	0.000000	0.000000	-0.536010	7.865400	-610.884742	1450.805816	351.955918
570				900.000000	200.000000	0.000000	0.414770	0.574260	-1.086250	-106.134295	-127.521355	168.780567				300.000000	200.000000	0.000000	1.281840	1.281840	-7.858282	267.027607	141.699995	-280.760995				-505.000000	200.000000	0.000000	0.724440	-1.250690	6.292320	-75.175866	1010.752785	-294.965353
571				900.000000	200.000000	0.000000	0.392350	0.709380	-1.346950	-88.778548	-151.685498	168.929456				300.000000	200.000000	0.000000	1.068200	1.495480	-6.713872	190.734005	621.299978	-170.897997				-505.000000	200.000000	0.000000	1.629990	-0.893350	13.371180	-284.618918	1877.230171	410.230502
572				900.000000	200.000000	0.000000	0.381140	0.585520	-1.607650	-94.149188	-69.925900	178.464520				300.000000	200.000000	0.000000	1.556520	1.007160	-8.010870	143.050504	555.899981	-347.899494				-505.000000	200.000000	0.000000	1.992210	0.357340	5.505780	-904.464909	-1318.903671	-117.308458
573				900.000000	200.000000	0.000000	0.459610	0.495440	-1.477300	-77.620989	-93.542400	132.515909				300.000000	200.000000	0.000000	1.831200	0.732480	-7.629400	209.807405	534.099981	-177.001497				-505.000000	200.000000	0.000000	3.803310	-0.357340	5.505780	789.529832	692.626791	-59.387479
574				900.000000	200.000000	0.000000	0.403560	0.686860	-1.824900	-66.077896	-30.119354	156.848598				300.000000	200.000000	0.000000	1.403920	0.854560	-8.544928	257.490907	294.299990	-201.415496				-505.000000	200.000000	0.000000	0.724440	0.357340	2.359620	948.339428	881.914910	-528.415727
575				900.000000	200.000000	0.000000	0.425980	0.551740	-1.564200	-51.269402	-56.614910	178.386650				300.000000	200.000000	0.000000	0.824040	1.159760	-8.850104	314.711108	294.299990	-189.208497				-505.000000	200.000000	0.000000	-0.543330	-1.786700	-3.146160	-687.444919	-96.707405	-530.349000
576				900.000000	200.000000	0.000000	0.482030	0.450400	-1.824900	-116.020622	-43.482688	171.005356				300.000000	200.000000	0.000000	1.373400	1.068200	-7.781988	28.610101	544.999981	-256.346995				-505.000000	200.000000	0.000000	-2.173320	-1.250690	12.584640	-537.936488	1312.694829	-353.477631
577				900.000000	200.000000	0.000000	0.459610	0.641820	-1.260050	-91.470640	-154.536082	156.748643				300.000000	200.000000	0.000000	1.434440	1.190280	-9.231574	190.734005	686.699976	-238.036496				-505.000000	200.000000	0.000000	-0.362220	2.501380	7.865400	-1006.172284	1605.293754	-56.341311
578				900.000000	200.000000	0.000000	0.414770	0.585520	-1.781450	-102.370305	-96.478999	178.429679				300.000000	200.000000	0.000000	1.403920	0.885080	-9.002692	143.050504	326.999989	-195.311996				-505.000000	200.000000	0.000000	-1.992210	-1.965370	0.000000	-234.740540	-542.301416	-647.890845
579				900.000000	200.000000	0.000000	0.493240	0.641820	-1.607650	-63.687042	-135.333818	161.533123				300.000000	200.000000	0.000000	1.464960	1.281840	-7.934576	286.101007	294.299990	-195.311996				-505.000000	200.000000	0.000000	-1.267770	-0.893350	3.932700	-1211.902011	-589.869410	-353.210960
580				900.000000	200.000000	0.000000	0.358720	0.686860	-1.651100	-138.267384	-79.094176	159.304713				300.000000	200.000000	0.000000	1.678600	0.946120	-8.010870	228.880806	326.999989	-256.346995				-505.000000	200.000000	0.000000	1.086660	-0.357340	6.292320	-484.383265	1253.974869	-352.890640
581				900.000000	200.000000	0.000000	0.381140	0.517960	-1.346950	-88.620163	-80.300291	166.353389				300.000000	200.000000	0.000000	1.953280	0.701960	-7.400518	143.050504	457.799984	-177.001497				-505.000000	200.000000	0.000000	-1.267770	-1.429360	12.584640	-548.747810	992.759987	-59.999140
582				900.000000	200.000000	0.000000	0.358720	0.686860	-1.477300	-93.861494	-104.585660	166.533693				300.000000	200.000000	0.000000	1.403920	1.281840	-10.223396	228.880806	326.999989	-280.760995				-505.000000	200.000000	0.000000	-1.086660	0.893350	8.651940	-1566.675263	720.393139	118.422919
583				900.000000	200.000000	0.000000	0.336300	0.653080	-1.260050	-99.048014	-73.468627	171.344825				300.000000	200.000000	0.000000	1.251320	0.976640	-9.231574	162.123904	196.199993	-201.415496				-505.000000	200.000000	0.000000	0.181110	0.000000	13.371180	-346.378311	506.631814	-587.455475
584				900.000000	200.000000	0.000000	0.302670	0.630560	-1.564200	-80.187836	-51.537004	164.129742				300.000000	200.000000	0.000000	1.129240	1.312360	-8.850104	9.536700	577.699980	-268.553995				-505.000000	200.000000	0.000000	0.181110	-2.501380	4.719240	-266.796966	1310.262549	-119.876496
585				900.000000	200.000000	0.000000	0.358720	0.686860	-1.086250	-53.251064	-110.015306	156.895052				300.000000	200.000000	0.000000	1.983800	0.274680	-8.392340	114.440403	370.599987	-189.208497				-505.000000	200.000000	0.000000	0.181110	0.000000	9.438480	1043.099095	-550.196112	-234.990883
586				900.000000	200.000000	0.000000	0.448400	0.585520	-1.303500	-125.998330	-133.770166	159.117558				300.000000	200.000000	0.000000	1.373400	0.763000	-8.087164	152.587204	370.599987	-262.450495				-505.000000	200.000000	0.000000	-1.086660	0.178670	-3.146160	1400.351652	333.879513	-175.975805
587				900.000000	200.000000	0.000000	0.302670	0.596780	-1.346950	-97.435946	-107.464716	164.098326				300.000000	200.000000	0.000000	1.617560	0.854560	-9.460456	123.977103	21.799999	-219.725996				-505.000000	200.000000	0.000000	1.629990	0.000000	0.786540	0.062923	33.192892	-58.874498
588				900.000000	200.000000	0.000000	0.425980	0.653080	-1.520750	-79.215448	-81.985168	176.071236				300.000000	200.000000	0.000000	1.648080	1.587040	-9.765632	66.756902	294.299990	-256.346995				-505.000000	200.000000	0.000000	-1.629990	-1.250690	14.157719	620.349377	1278.325079	-236.032900
589				900.000000	200.000000	0.000000	0.425980	0.495440	-1.651100	-113.985818	-66.666033	185.563272				300.000000	200.000000	0.000000	1.495480	1.037680	-7.781988	95.367002	643.099977	-256.346995				-505.000000	200.000000	0.000000	2.173320	0.178670	11.798100	-451.508838	1315.566098	234.972087
590				900.000000	200.000000	0.000000	0.280250	0.529220	-1.955250	-104.868796	-80.645892	164.058722				300.000000	200.000000	0.000000	1.617560	1.190280	-9.002692	200.270705	457.799984	-225.829496				-505.000000	200.000000	0.000000	-0.362220	0.536010	11.798100	-777.334200	408.431556	-469.415138
591				900.000000	200.000000	0.000000	0.325090	0.653080	-1.781450	-111.649775	-123.181797	166.537118				300.000000	200.000000	0.000000	1.037680	1.556520	-8.010870	209.807405	414.199986	-158.690997				-505.000000	200.000000	0.000000	-0.724440	-1.072020	4.719240	167.141613	-358.352719	175.272904
592				900.000000	200.000000	0.000000	0.358720	0.517960	-1.564200	-121.009476	-89.306933	154.328315				300.000000	200.000000	0.000000	1.678600	0.915600	-8.316046	181.197305	294.299990	-238.036496				-505.000000	200.000000	0.000000	-2.716650	0.536010	3.932700	611.828590	2546.912482	-58.018093
593				900.000000	200.000000	0.000000	0.381140	0.675600	-1.738000	-114.697918	-115.398404	139.993733				300.000000	200.000000	0.000000	1.800680	0.824040	-7.705694	152.587204	414.199986	-207.518996				-505.000000	200.000000	0.000000	-0.905550	0.178670	14.157719	-103.872063	704.209188	-880.919478
594				900.000000	200.000000	0.000000	0.403560	0.698120	-1.564200	-61.323594	-75.955534	154.449410				300.000000	200.000000	0.000000	1.587040	0.579880	-7.705694	276.564307	381.499987	-183.104997				-505.000000	200.000000	0.000000	0.181110	0.178670	12.584640	-103.997909	374.808234	-998.494608
595				900.000000	200.000000	0.000000	0.504450	0.540480	-0.651750	-66.869911	-60.694883	159.017603				300.000000	200.000000	0.000000	1.007160	1.159760	-9.994514	286.101007	217.999992	-140.380497				-505.000000	200.000000	0.000000	0.724440	-0.357340	6.292320	-1410.911280	745.612771	117.091126
596				900.000000	200.000000	0.000000	0.336300	0.641820	-1.260050	-31.162687	-88.666537	173.744013				300.000000	200.000000	0.000000	0.793520	1.617560	-7.247930	314.711108	370.599987	-164.794497				-505.000000	200.000000	0.000000	0.362220	-0.357340	11.798100	-1873.734826	1027.445731	-764.041376
597				900.000000	200.000000	0.000000	0.313880	0.563000	-1.694550	-50.940758	-158.262775	142.368356				300.000000	200.000000	0.000000	1.617560	0.793520	-7.553106	114.440403	348.799988	-170.897997				-505.000000	200.000000	0.000000	-0.362220	-0.536010	13.371180	-842.076284	141.798689	-352.944288
598				900.000000	200.000000	0.000000	0.358720	0.563000	-1.433850	-74.793854	-129.955918	135.092922				300.000000	200.000000	0.000000	1.800680	0.701960	-7.705694	209.807405	653.999977	-170.897997				-505.000000	200.000000	0.000000	-0.543330	-0.536010	-2.359620	662.273277	-362.593846	-294.185700
599				900.000000	200.000000	0.000000	0.437190	0.709380	-1.086250	-84.487933	-98.048791	171.292662				300.000000	200.000000	0.000000	1.281840	0.671440	-9.536750	305.174408	403.299986	-225.829496				-505.000000	200.000000	0.000000	-0.362220	1.250690	-1.573080	770.449416	1349.110857	-879.945598
600				900.000000	200.000000	0.000000	0.448400	0.630560	-1.738000	-48.203651	-87.772352	161.569105				300.000000	200.000000	0.000000	1.739640	1.251320	-8.468634	267.027607	370.599987	-213.622496				-505.000000	200.000000	0.000000	-0.181110	0.536010	16.517339	-1703.484676	-534.996019	-293.197331
601				900.000000	200.000000	0.000000	0.313880	0.596780	-1.173150	-73.132708	-143.549768	171.315693				300.000000	200.000000	0.000000	1.007160	1.098720	-8.087164	267.027607	534.099981	-128.173498				-505.000000	200.000000	0.000000	-2.354430	-0.357340	16.517339	-1062.645273	1452.491669	-470.103551
602				900.000000	200.000000	0.000000	0.392350	0.709380	-1.738000	-40.937313	-125.991972	178.568096				300.000000	200.000000	0.000000	1.495480	0.854560	-9.231574	190.734005	599.499979	-231.932996				-505.000000	200.000000	0.000000	1.086660	0.536010	6.292320	-1009.406667	-469.435226	117.909938
603				900.000000	200.000000	0.000000	0.448400	0.551740	-1.564200	-55.289932	-123.395775	173.544103				300.000000	200.000000	0.000000	1.678600	1.159760	-7.247930	162.123904	577.699980	-97.655998				-505.000000	200.000000	0.000000	-1.992210	-1.965370	2.359620	-581.999776	-411.970688	-471.658549
604				900.000000	200.000000	0.000000	0.336300	0.540480	-1.303500	-75.586185	-83.560158	139.914525				300.000000	200.000000	0.000000	1.342880	1.556520	-8.392340	209.807405	283.399990	-250.243495				-505.000000	200.000000	0.000000	0.181110	-0.714680	11.798100	1000.042578	375.554660	-118.180917
605				900.000000	200.000000	0.000000	0.459610	0.731900	-1.694550	-124.396060	-32.548718	168.880718				300.000000	200.000000	0.000000	1.190280	1.129240	-7.858282	104.903703	686.699976	-158.690997				-505.000000	200.000000	0.000000	-1.448880	1.250690	16.517339	1119.344656	-325.713253	-233.673579
606				900.000000	200.000000	0.000000	0.448400	0.664340	-1.216600	-50.292950	-73.059344	166.419841				300.000000	200.000000	0.000000	1.556520	0.427280	-9.307868	143.050504	577.699980	-170.897997				-505.000000	200.000000	0.000000	-0.543330	-0.357340	4.719240	210.386900	28.398338	-59.039748
607				900.000000	200.000000	0.000000	0.381140	0.484180	-1.433850	-126.286024	-29.559775	163.912313				300.000000	200.000000	0.000000	1.342880	1.037680	-8.468634	190.734005	534.099981	-189.208497				-505.000000	200.000000	0.000000	1.086660	-1.965370	0.000000	-1161.268555	1657.656302	-119.440266
608				900.000000	200.000000	0.000000	0.482030	0.574260	-0.825550	-61.638377	-84.939844	173.530206				300.000000	200.000000	0.000000	0.976640	1.342880	-8.773810	190.734005	435.999985	-238.036496				-505.000000	200.000000	0.000000	-1.448880	0.357340	7.865400	948.779890	1008.197511	117.943223
609				900.000000	200.000000	0.000000	0.235410	0.653080	-1.998700	-75.690074	-63.561062	188.316968				300.000000	200.000000	0.000000	1.587040	1.037680	-9.155280	0.000000	490.499983	-219.725996				-505.000000	200.000000	0.000000	0.000000	-1.250690	10.225020	272.586756	1315.996530	-1234.812977
610				900.000000	200.000000	0.000000	0.381140	0.686860	-1.216600	-57.406637	-85.487487	168.920126				300.000000	200.000000	0.000000	1.068200	0.549360	-7.705694	-28.610101	708.499975	-213.622496				-505.000000	200.000000	0.000000	-0.362220	-1.072020	3.146160	-1106.960254	549.212255	116.499828
611				900.000000	200.000000	0.000000	0.381140	0.596780	-1.303500	-105.431993	-14.483090	151.968731				300.000000	200.000000	0.000000	1.770160	0.183120	-8.850104	95.367002	512.299982	-195.311996				-505.000000	200.000000	0.000000	-0.724440	0.893350	11.011560	1328.913554	431.095914	-645.279341
612				900.000000	200.000000	0.000000	0.459610	0.698120	-1.564200	-81.426245	-88.395613	137.523721				300.000000	200.000000	0.000000	1.220800	0.976640	-9.307868	200.270705	65.399998	-250.243495				-505.000000	200.000000	0.000000	-0.905550	0.357340	6.292320	137.942031	-1276.876657	-1115.726315
613				900.000000	200.000000	0.000000	0.425980	0.743160	-1.607650	-59.513861	-107.234201	188.203311				300.000000	200.000000	0.000000	1.037680	0.885080	-8.621222	-9.536700	272.499990	-286.864495				-505.000000	200.000000	0.000000	-0.543330	2.322710	14.157719	1068.207814	1080.001279	-291.472775
614				900.000000	200.000000	0.000000	0.470820	0.731900	-1.694550	-31.923865	-83.670046	144.772504				300.000000	200.000000	0.000000	1.587040	0.671440	-7.171636	171.660604	359.699987	-122.069998				-505.000000	200.000000	0.000000	-0.543330	-2.144040	7.865400	218.341378	-239.727383	232.985167
615				900.000000	200.000000	0.000000	0.257830	0.439140	-1.738000	-72.168448	-105.254528	166.407835				300.000000	200.000000	0.000000	1.526000	0.976640	-9.078986	95.367002	414.199986	-262.450495				-505.000000	200.000000	0.000000	-1.811100	-0.357340	5.505780	1136.977838	502.074692	-176.426524
616				900.000000	200.000000	0.000000	0.358720	0.619300	-1.998700	-117.286437	-93.968818	173.699842				300.000000	200.000000	0.000000	1.281840	0.885080	-7.781988	152.587204	239.799992	-201.415496				-505.000000	200.000000	0.000000	-2.173320	-1.072020	9.438480	-643.192861	785.400505	-529.540369
617				900.000000	200.000000	0.000000	0.336300	0.540480	-1.824900	-140.454839	-153.998836	154.372486				300.000000	200.000000	0.000000	1.403920	1.190280	-9.689338	200.270705	348.799988	-231.932996				-505.000000	200.000000	0.000000	-0.362220	-1.072020	4.719240	-1338.466411	1740.849468	116.499828
618				900.000000	200.000000	0.000000	0.381140	0.563000	-1.433850	-135.101807	-70.087534	144.708335				300.000000	200.000000	0.000000	1.678600	0.427280	-7.553106	190.734005	425.099985	-134.276998				-505.000000	200.000000	0.000000	-1.086660	-1.608030	14.944259	-1254.266373	316.711705	-236.415482
619				900.000000	200.000000	0.000000	0.302670	0.551740	-1.738000	-95.675291	-107.101040	135.140518				300.000000	200.000000	0.000000	1.556520	0.366240	-7.705694	314.711108	217.999992	-177.001497				-505.000000	200.000000	0.000000	-0.362220	-1.786700	3.146160	-1150.205541	151.502233	-236.642995
620				900.000000	200.000000	0.000000	0.347510	0.472920	-1.781450	-62.781341	-48.115503	161.527022				300.000000	200.000000	0.000000	1.373400	0.732480	-8.697516	219.344106	141.699995	-158.690997				-505.000000	200.000000	0.000000	0.000000	-1.250690	0.000000	503.400758	-265.140015	-529.883793
621				900.000000	200.000000	0.000000	0.313880	0.574260	-2.433200	-59.283373	-56.256432	164.065769				300.000000	200.000000	0.000000	1.098720	0.732480	-8.239752	190.734005	294.299990	-231.932996				-505.000000	200.000000	0.000000	0.181110	-0.893350	1.573080	-53.930762	-675.301855	-529.559166
622				900.000000	200.000000	0.000000	0.392350	0.619300	-1.433850	-80.516480	-146.538711	132.700780				300.000000	200.000000	0.000000	1.373400	1.159760	-9.155280	-28.610101	403.299986	-213.622496				-505.000000	200.000000	0.000000	1.992210	-0.714680	4.719240	72.948254	935.532880	-823.254989
623				900.000000	200.000000	0.000000	0.347510	0.641820	-1.781450	-55.826039	-113.973112	159.274439				300.000000	200.000000	0.000000	1.892240	0.579880	-8.468634	190.734005	544.999981	-164.794497				-505.000000	200.000000	0.000000	1.267770	0.357340	3.146160	716.770347	848.291587	-528.459194
624				900.000000	200.000000	0.000000	0.358720	0.641820	-1.564200	-63.642028	-53.845143	156.853165				300.000000	200.000000	0.000000	1.648080	0.793520	-7.324224	476.835012	316.099989	-201.415496				-505.000000	200.000000	0.000000	-1.267770	0.714680	9.438480	-71.815637	1393.455714	-527.917235
625				900.000000	200.000000	0.000000	0.325090	0.664340	-1.824900	-34.841028	-107.943478	154.499289				300.000000	200.000000	0.000000	1.556520	1.129240	-8.010870	448.224912	403.299986	-231.932996	-522.427106	245.763570	0.000000	-505.000000	200.000000	0.000000	0.362220	-1.786700	20.450039	935.866804	356.385004	-236.700951
626				900.000000	200.000000	0.000000	0.493240	0.709380	-1.824900	-69.171053	-69.274166	139.909013				300.000000	200.000000	0.000000	1.587040	1.312360	-9.002692	162.123904	479.599983	-195.311996				-505.000000	200.000000	0.000000	-1.448880	0.357340	10.225020	254.072649	-850.021871	117.943223
627				900.000000	200.000000	0.000000	0.381140	0.686860	-1.390400	-85.730406	-14.402273	154.462165				300.000000	200.000000	0.000000	1.068200	1.098720	-8.316046	238.417506	512.299982	-201.415496				-505.000000	200.000000	0.000000	0.000000	0.000000	14.944259	-1156.964478	-14.182102	-234.976395
628				900.000000	200.000000	0.000000	0.392350	0.563000	-1.607650	-38.789139	-80.519468	156.745022				300.000000	200.000000	0.000000	1.617560	1.159760	-8.163458	247.954206	479.599983	-183.104997				-505.000000	200.000000	0.000000	0.543330	-1.786700	4.719240	8.080325	95.214552	-295.459538
629				900.000000	200.000000	0.000000	0.358720	0.619300	-1.520750	-64.524388	-79.215402	166.470862				300.000000	200.000000	0.000000	0.885080	0.885080	-8.621222	219.344106	403.299986	-195.311996				-505.000000	200.000000	0.000000	-1.992210	0.357340	11.798100	-209.065513	772.202260	-351.966100
630				900.000000	200.000000	0.000000	0.437190	0.630560	-1.564200	-44.003064	-92.538328	163.990379				300.000000	200.000000	0.000000	1.526000	1.373400	-9.078986	238.417506	359.699987	-225.829496				-505.000000	200.000000	0.000000	0.000000	-0.714680	7.078860	420.585030	125.852169	-588.119218
631				900.000000	200.000000	0.000000	0.302670	0.686860	-1.303500	-81.619847	-188.560644	183.459381				300.000000	200.000000	0.000000	1.556520	0.366240	-8.697516	-47.683501	414.199986	-152.587497				-505.000000	200.000000	0.000000	-2.354430	-1.965370	13.371180	113.777160	-533.072735	-530.373670
632				900.000000	200.000000	0.000000	0.369930	0.788200	-1.607650	-17.453812	-84.662182	178.664626				300.000000	200.000000	0.000000	1.403920	1.251320	-8.926398	276.564307	446.899984	-170.897997				-505.000000	200.000000	0.000000	0.905550	0.714680	14.157719	739.273915	64.339504	235.582182
633				900.000000	200.000000	0.000000	0.425980	0.630560	-1.868350	-68.441345	-76.595931	156.773012				300.000000	200.000000	0.000000	0.915600	1.251320	-8.316046	38.146801	403.299986	-177.001497	-615.327464	176.369207	0.000000	-505.000000	200.000000	0.000000	-0.362220	-0.357340	20.450039	-483.250648	2256.200968	-529.007026
634				900.000000	200.000000	0.000000	0.369930	0.720640	-1.477300	-28.141950	-59.453558	152.095534				300.000000	200.000000	0.000000	0.793520	1.007160	-8.316046	114.440403	381.499987	-195.311996				-505.000000	200.000000	0.000000	0.724440	1.250690	12.584640	308.318026	-983.768736	-527.567938
635				900.000000	200.000000	0.000000	0.369930	0.608040	-1.738000	-49.131025	-114.936777	173.677757				300.000000	200.000000	0.000000	0.915600	1.678600	-9.536750	85.830302	457.799984	-177.001497				-505.000000	200.000000	0.000000	-0.724440	-0.178670	4.719240	452.830225	-358.352719	-176.343899
636				900.000000	200.000000	0.000000	0.336300	0.653080	-2.215950	-128.182038	-82.711580	156.886864				300.000000	200.000000	0.000000	1.190280	0.640920	-10.070808	133.513803	577.699980	-238.036496				-505.000000	200.000000	0.000000	0.724440	-0.178670	15.730799	106.263144	1134.365675	58.516586
637				900.000000	200.000000	0.000000	0.358720	0.664340	-1.868350	-54.988694	-38.364374	123.138867				300.000000	200.000000	0.000000	1.434440	0.824040	-9.460456	257.490907	381.499987	-152.587497				-505.000000	200.000000	0.000000	-0.543330	-0.536010	0.000000	-727.329976	1093.436955	-411.673898
638				900.000000	200.000000	0.000000	0.437190	0.686860	-1.390400	-81.709875	-97.765932	171.271718				300.000000	200.000000	0.000000	1.281840	1.373400	-9.841926	295.637708	283.399990	-85.448998				-505.000000	200.000000	0.000000	-0.724440	0.893350	11.011560	-639.958478	-364.324130	-527.791144
639				900.000000	200.000000	0.000000	0.425980	0.720640	-1.607650	-80.543886	-152.827931	183.363048				300.000000	200.000000	0.000000	1.068200	0.518840	-9.155280	181.197305	403.299986	-292.967995				-505.000000	200.000000	0.000000	-3.622200	-0.893350	7.078860	-980.018315	345.031479	-235.534408
640				900.000000	200.000000	0.000000	0.325090	0.754420	-1.564200	-87.148872	-52.460260	147.354084				300.000000	200.000000	0.000000	1.373400	0.763000	-7.934576	57.220201	675.799976	-183.104997				-505.000000	200.000000	0.000000	-0.362220	0.357340	14.157719	-440.508747	-124.087752	-528.328795
641				900.000000	200.000000	0.000000	0.470820	0.495440	-1.173150	-69.264829	-109.484797	171.058857				300.000000	200.000000	0.000000	1.342880	0.732480	-7.858282	162.123904	501.399982	-268.553995				-505.000000	200.000000	0.000000	-1.448880	-0.178670	5.505780	-242.002863	82.446739	-411.262338
642				900.000000	200.000000	0.000000	0.313880	0.743160	-1.781450	-91.858160	-82.192409	159.403526				300.000000	200.000000	0.000000	1.190280	0.640920	-8.163458	209.807405	185.299994	-134.276998				-505.000000	200.000000	0.000000	0.181110	1.250690	2.359620	-1082.291998	1047.361814	-1114.965459
643				900.000000	200.000000	0.000000	0.392350	0.574260	-1.781450	-62.628690	-80.357834	168.803794				300.000000	200.000000	0.000000	1.983800	0.549360	-9.002692	143.050504	534.099981	-231.932996				-505.000000	200.000000	0.000000	-0.543330	-0.536010	7.078860	-379.315662	-1432.111022	-59.209306
644				900.000000	200.000000	0.000000	0.381140	0.619300	-0.782100	-99.943918	-45.363812	156.808995				300.000000	200.000000	0.000000	1.709120	0.579880	-9.155280	228.880806	457.799984	-280.760995				-505.000000	200.000000	0.000000	-0.905550	0.178670	-2.359620	-336.825454	-208.105908	58.986100
645				900.000000	200.000000	0.000000	0.493240	0.495440	-1.781450	-126.182451	-79.446514	166.216310				300.000000	200.000000	0.000000	1.251320	0.793520	-11.062630	333.784509	490.499983	-238.036496				-505.000000	200.000000	0.000000	-0.181110	0.178670	14.157719	359.391945	-135.046718	-528.512841
646				900.000000	200.000000	0.000000	0.493240	0.540480	-1.477300	-91.848362	-115.191163	180.716157				300.000000	200.000000	0.000000	1.037680	1.281840	-8.544928	190.734005	228.899992	-140.380497				-505.000000	200.000000	0.000000	1.086660	-0.714680	8.651940	-1084.897148	-736.814520	-59.509263
647				900.000000	200.000000	0.000000	0.369930	0.630560	-1.346950	-35.736933	-145.696273	152.011760				300.000000	200.000000	0.000000	1.800680	1.220800	-7.095342	295.637708	534.099981	-195.311996				-505.000000	200.000000	0.000000	-1.267770	-1.786700	6.292320	-339.241835	335.881361	-177.826453
648				900.000000	200.000000	0.000000	0.313880	0.675600	-1.738000	-150.882690	-132.892517	159.340695				300.000000	200.000000	0.000000	2.014320	0.518840	-7.858282	-123.977103	457.799984	-286.864495				-505.000000	200.000000	0.000000	-0.543330	-1.965370	4.719240	-118.546999	426.108360	-530.518558
649				900.000000	200.000000	0.000000	0.347510	0.608040	-1.520750	-85.090726	-33.160044	190.568605				300.000000	200.000000	0.000000	2.380560	0.671440	-8.087164	295.637708	239.799992	-152.587497				-505.000000	200.000000	0.000000	-1.629990	1.250690	1.573080	654.885107	1422.837910	-586.123683
650				900.000000	200.000000	0.000000	0.414770	0.664340	-1.520750	-94.833882	-66.325631	166.454681				300.000000	200.000000	0.000000	1.709120	1.159760	-9.994514	381.468010	305.199989	-152.587497				-505.000000	200.000000	0.000000	0.000000	-0.357340	9.438480	-484.131572	-804.377161	-646.524201
651				900.000000	200.000000	0.000000	0.302670	0.765680	-1.868350	-42.774452	-81.649964	171.484383				300.000000	200.000000	0.000000	1.556520	1.037680	-9.155280	295.637708	207.099993	-189.208497				-505.000000	200.000000	0.000000	1.448880	1.608030	5.505780	329.374361	437.383320	60.154209
652				900.000000	200.000000	0.000000	0.347510	0.596780	-1.477300	-81.488868	-68.662242	164.051872				300.000000	200.000000	0.000000	1.800680	0.915600	-8.544928	76.293602	414.199986	-225.829496				-505.000000	200.000000	0.000000	0.362220	-1.608030	13.371180	19.583801	2484.222959	-588.995985
653				900.000000	200.000000	0.000000	0.291460	0.551740	-1.477300	-63.240964	-106.881863	142.381112				300.000000	200.000000	0.000000	1.007160	0.763000	-7.400518	162.123904	370.599987	-256.346995				-505.000000	200.000000	0.000000	-0.724440	0.714680	11.798100	-71.626867	1358.339539	-586.704800
654				900.000000	200.000000	0.000000	0.347510	0.427880	-1.651100	-120.788469	-119.160308	183.172076				300.000000	200.000000	0.000000	0.976640	0.885080	-9.002692	314.711108	185.299994	-299.071495				-505.000000	200.000000	0.000000	-0.362220	0.178670	12.584640	-335.629913	142.545115	58.942634
655				900.000000	200.000000	0.000000	0.347510	0.574260	-1.564200	-98.588391	-68.581425	159.211608				300.000000	200.000000	0.000000	1.800680	0.335720	-7.247930	257.490907	370.599987	-73.241999				-505.000000	200.000000	0.000000	-1.267770	-0.714680	3.932700	536.149339	-855.009425	-588.017796
656				900.000000	200.000000	0.000000	0.325090	0.630560	-1.216600	-47.663481	-67.981438	178.564475				300.000000	200.000000	0.000000	1.556520	0.488320	-6.713872	181.197305	479.599983	-177.001497				-505.000000	200.000000	0.000000	0.362220	1.429360	11.798100	319.066425	364.595695	-292.393008
657				900.000000	200.000000	0.000000	0.414770	0.788200	-1.129700	-77.266609	-97.085127	159.340891				300.000000	200.000000	0.000000	1.739640	0.793520	-7.858282	257.490907	435.999985	-170.897997				-505.000000	200.000000	0.000000	0.362220	-0.357340	3.932700	-252.940031	-555.930092	293.352400
658				900.000000	200.000000	0.000000	0.336300	0.596780	-1.129700	-89.169815	-83.721792	197.798727				300.000000	200.000000	0.000000	1.403920	1.281840	-9.689338	143.050504	316.099989	-183.104997				-505.000000	200.000000	0.000000	1.267770	-0.357340	3.932700	-600.388037	-1538.714971	-529.137425
659				900.000000	200.000000	0.000000	0.515660	0.776940	-1.216600	-37.615022	-91.027020	176.093518				300.000000	200.000000	0.000000	0.549360	1.159760	-9.078986	143.050504	523.199982	-195.311996				-505.000000	200.000000	0.000000	0.000000	-0.714680	8.651940	-158.369133	-405.920713	-470.631021
660				900.000000	200.000000	0.000000	0.381140	0.698120	-1.477300	-77.315687	-80.179066	180.978898				300.000000	200.000000	0.000000	1.800680	1.648080	-5.950932	-76.293602	577.699980	-354.002994				-505.000000	200.000000	0.000000	1.448880	1.608030	3.932700	560.880518	173.736159	60.154209
661				900.000000	200.000000	0.000000	0.414770	0.653080	-0.955900	-106.773975	-56.719001	183.311830				300.000000	200.000000	0.000000	1.373400	0.976640	-7.019048	305.174408	566.799980	-268.553995				-505.000000	200.000000	0.000000	-1.267770	0.714680	18.090419	739.588531	324.684965	-586.661334
662				900.000000	200.000000	0.000000	0.302670	0.675600	-1.390400	-58.050381	-82.094458	168.990949				300.000000	200.000000	0.000000	1.403920	0.183120	-8.850104	305.174408	501.399982	-158.690997				-505.000000	200.000000	0.000000	-0.543330	-1.072020	7.078860	-875.013634	556.439088	-294.694374
663				900.000000	200.000000	0.000000	0.313880	0.608040	-1.694550	-45.065480	-122.800986	180.964805				300.000000	200.000000	0.000000	0.732480	0.915600	-8.544928	352.857909	185.299994	-274.657495				-505.000000	200.000000	0.000000	-0.181110	1.250690	3.146160	307.562948	803.393304	-410.007297
664				900.000000	200.000000	0.000000	0.459610	0.664340	-1.781450	-79.021847	-78.061631	163.998567				300.000000	200.000000	0.000000	1.068200	1.281840	-9.002692	209.807405	403.299986	-244.139996				-505.000000	200.000000	0.000000	-0.905550	-0.178670	13.371180	916.786388	-753.314466	-705.026298
665				900.000000	200.000000	0.000000	0.414770	0.664340	-1.607650	-106.985501	-127.036453	164.045021				300.000000	200.000000	0.000000	1.220800	1.007160	-9.078986	162.123904	653.999977	-231.932996				-505.000000	200.000000	0.000000	-0.724440	0.536010	8.651940	264.758124	-892.364880	-586.874358
666				900.000000	200.000000	0.000000	0.448400	0.630560	-1.911800	-92.609540	-31.885048	132.653184				300.000000	200.000000	0.000000	1.312360	0.946120	-8.239752	200.270705	599.499979	-177.001497				-505.000000	200.000000	0.000000	-1.448880	-0.536010	-5.505780	-32.874427	1153.456767	-176.625059
667				900.000000	200.000000	0.000000	0.392350	0.563000	-1.955250	-55.231373	-146.053809	173.612643				300.000000	200.000000	0.000000	1.556520	0.885080	-8.392340	219.344106	425.099985	-152.587497				-505.000000	200.000000	0.000000	-1.629990	0.357340	4.719240	485.264190	1022.142182	-58.274584
668				900.000000	200.000000	0.000000	0.403560	0.574260	-1.520750	-90.502316	-5.072364	173.611501				300.000000	200.000000	0.000000	1.159760	0.640920	-7.781988	152.587204	403.299986	-256.346995				-505.000000	200.000000	0.000000	0.181110	1.072020	11.011560	65.748855	1569.431152	-292.717635
669				900.000000	200.000000	0.000000	0.425980	0.619300	-1.390400	-52.327754	-102.370274	149.533560				300.000000	200.000000	0.000000	1.434440	0.732480	-7.934576	181.197305	555.899981	-225.829496				-505.000000	200.000000	0.000000	-0.905550	-3.752070	14.157719	-689.169145	1101.919210	-297.208764
670				900.000000	200.000000	0.000000	0.269040	0.529220	-1.433850	-64.123324	-126.262896	149.612375				300.000000	200.000000	0.000000	1.709120	0.793520	-9.994514	190.734005	468.699984	-177.001497				-505.000000	200.000000	0.000000	-1.448880	1.429360	13.371180	-954.783750	605.262504	-644.712712
671				900.000000	200.000000	0.000000	0.313880	0.641820	-1.173150	-127.565384	-67.560218	176.176900				300.000000	200.000000	0.000000	0.946120	1.159760	-10.223396	171.660604	294.299990	-238.036496				-505.000000	200.000000	0.000000	-0.543330	-1.072020	8.651940	-643.255784	-373.043816	-529.670769
672				900.000000	200.000000	0.000000	0.212990	0.630560	-1.824900	-60.355270	-62.799441	178.680611				300.000000	200.000000	0.000000	1.281840	1.068200	-9.384162	123.977103	512.299982	-183.104997				-505.000000	200.000000	0.000000	0.724440	-0.178670	13.371180	-125.557629	1269.174962	-411.436204
673				900.000000	200.000000	0.000000	0.336300	0.709380	-1.477300	-96.954651	-78.332554	171.397184				300.000000	200.000000	0.000000	1.922760	0.732480	-6.790166	-9.536700	730.299974	-183.104997				-505.000000	200.000000	0.000000	-1.811100	2.322710	8.651940	836.135348	-1091.751102	-761.324143
674				900.000000	200.000000	0.000000	0.336300	0.585520	-1.651100	-118.317384	-93.368830	166.462674				300.000000	200.000000	0.000000	1.831200	0.854560	-7.934576	95.367002	501.399982	-134.276998				-505.000000	200.000000	0.000000	-0.724440	-1.429360	15.730799	-1011.760124	161.477341	-353.763099
675				900.000000	200.000000	0.000000	0.425980	0.765680	-1.173150	-21.951574	-117.770226	137.621393				300.000000	200.000000	0.000000	1.434440	1.220800	-9.307868	152.587204	141.699995	-244.139996				-505.000000	200.000000	0.000000	0.000000	0.178670	11.011560	359.140252	652.400067	117.657755
676				900.000000	200.000000	0.000000	0.414770	0.619300	-1.868350	-101.069273	-35.606543	159.183814				300.000000	200.000000	0.000000	1.098720	0.915600	-9.460456	133.513803	119.899996	-305.174994				-505.000000	200.000000	0.000000	-1.811100	0.000000	14.944259	-1156.964478	1421.107626	-822.272493
677				900.000000	200.000000	0.000000	0.381140	0.686860	-1.303500	-53.476135	-65.142790	159.281485				300.000000	200.000000	0.000000	1.251320	0.976640	-8.087164	238.417506	414.199986	-152.587497				-505.000000	200.000000	0.000000	-0.543330	1.786700	14.944259	-6.507245	946.684845	1.739045
678				900.000000	200.000000	0.000000	0.414770	0.585520	-1.042800	-37.276580	-76.902064	168.791039				300.000000	200.000000	0.000000	1.892240	1.007160	-8.621222	114.440403	457.799984	-225.829496				-505.000000	200.000000	0.000000	1.267770	1.608030	11.011560	-712.529194	45.407279	-116.063598
679				900.000000	200.000000	0.000000	0.347510	0.529220	-2.085600	-109.024369	-83.294433	209.772583				300.000000	200.000000	0.000000	1.464960	0.915600	-7.705694	190.734005	316.099989	-201.415496				-505.000000	200.000000	0.000000	-0.543330	1.072020	7.078860	-861.093777	-238.980956	59.804912
680				900.000000	200.000000	0.000000	0.280250	0.450400	-1.303500	-91.357270	-76.186049	156.756440				300.000000	200.000000	0.000000	1.495480	0.579880	-9.002692	333.784509	435.999985	-109.862998				-505.000000	200.000000	0.000000	0.905550	0.178670	9.438480	1053.910417	-461.461967	176.329410
681				900.000000	200.000000	0.000000	0.235410	0.596780	-1.694550	-73.672879	-99.305711	140.071406				300.000000	200.000000	0.000000	1.678600	0.610400	-7.858282	209.807405	544.999981	-109.862998				-505.000000	200.000000	0.000000	-0.543330	0.536010	0.000000	-199.198039	-364.833126	118.040337
682				900.000000	200.000000	0.000000	0.448400	0.551740	-1.824900	-91.744789	-118.087354	151.857162				300.000000	200.000000	0.000000	2.136400	0.671440	-7.934576	286.101007	381.499987	-231.932996				-505.000000	200.000000	0.000000	-0.724440	-0.178670	7.865400	453.081918	1494.641678	-763.784885
683				900.000000	200.000000	0.000000	0.257830	0.585520	-1.781450	-90.308715	-95.082180	130.399067				300.000000	200.000000	0.000000	1.587040	0.701960	-7.934576	467.298312	163.499994	-103.759498				-505.000000	200.000000	0.000000	0.000000	2.144040	8.651940	1288.588034	-8.210691	178.266990
684				900.000000	200.000000	0.000000	0.504450	0.574260	-1.868350	-106.944551	-59.563445	161.458678				300.000000	200.000000	0.000000	1.312360	1.068200	-9.765632	133.513803	348.799988	-183.104997				-505.000000	200.000000	0.000000	-1.811100	-0.893350	13.371180	-1211.146933	362.040420	-0.702901
685				900.000000	200.000000	0.000000	0.269040	0.608040	-1.433850	-40.774865	-50.273346	149.685678				300.000000	200.000000	0.000000	1.403920	1.129240	-8.544928	57.220201	446.899984	-195.311996				-505.000000	200.000000	0.000000	0.181110	-1.250690	3.146160	-770.323570	1444.325409	-1.201394
686				900.000000	200.000000	0.000000	0.347510	0.709380	-1.520750	-60.814893	-73.687804	161.746930				300.000000	200.000000	0.000000	2.289000	0.763000	-7.476812	181.197305	719.399975	-268.553995				-505.000000	200.000000	0.000000	1.811100	1.429360	8.651940	-839.345287	-117.800345	-879.949905
687				900.000000	200.000000	0.000000	0.403560	0.517960	-1.260050	-120.694377	-61.040484	154.281861				300.000000	200.000000	0.000000	2.197440	0.793520	-7.019048	181.197305	512.299982	-256.346995				-505.000000	200.000000	0.000000	0.000000	-0.536010	5.505780	83.822499	657.625052	-470.461463
688				900.000000	200.000000	0.000000	0.459610	0.630560	-1.390400	-39.802477	-68.293368	168.786472				300.000000	200.000000	0.000000	1.495480	1.190280	-8.468634	286.101007	196.199993	-140.380497				-505.000000	200.000000	0.000000	0.362220	-0.893350	0.000000	-1675.480635	906.072120	-235.853161
689				900.000000	200.000000	0.000000	0.358720	0.596780	-1.651100	-69.607334	-48.698356	154.401618				300.000000	200.000000	0.000000	0.701960	1.587040	-8.239752	343.321209	348.799988	-274.657495				-505.000000	200.000000	0.000000	-0.724440	-0.357340	12.584640	-715.511883	-365.816983	-528.978048
690				900.000000	200.000000	0.000000	0.482030	0.664340	-1.607650	-66.780199	-84.212491	166.385000				300.000000	200.000000	0.000000	2.197440	0.610400	-6.561284	209.807405	752.099974	-219.725996				-505.000000	200.000000	0.000000	1.267770	-2.858720	17.303879	291.667172	1365.135941	-414.023038
691				900.000000	200.000000	0.000000	0.493240	0.529220	-1.086250	-87.886391	-90.224990	175.886365				300.000000	200.000000	0.000000	1.678600	1.007160	-6.179814	238.417506	283.399990	-201.415496				-505.000000	200.000000	0.000000	-0.543330	1.965370	2.359620	-112.518696	693.487654	-115.579595
692				900.000000	200.000000	0.000000	0.302670	0.653080	-1.260050	-54.822182	-148.073293	188.247286				300.000000	200.000000	0.000000	1.373400	0.793520	-7.934576	295.637708	501.399982	-219.725996				-505.000000	200.000000	0.000000	-0.724440	-3.394730	11.011560	374.545823	961.375943	-531.860532
693				900.000000	200.000000	0.000000	0.269040	0.731900	-1.781450	-80.260256	-80.345898	166.668489				300.000000	200.000000	0.000000	1.648080	0.732480	-8.087164	143.050504	457.799984	-183.104997				-505.000000	200.000000	0.000000	0.362220	1.786700	3.932700	919.139846	769.769981	-644.518485
694				900.000000	200.000000	0.000000	0.325090	0.608040	-1.086250	-76.599523	-108.630423	147.217950				300.000000	200.000000	0.000000	1.403920	0.793520	-6.484990	47.683501	675.799976	-189.208497				-505.000000	200.000000	0.000000	-2.535540	0.000000	5.505780	116.256464	811.050568	235.179238
695				900.000000	200.000000	0.000000	0.325090	0.630560	-1.390400	-120.213081	-88.083684	154.467874				300.000000	200.000000	0.000000	1.678600	0.732480	-8.850104	152.587204	544.999981	-238.036496				-505.000000	200.000000	0.000000	0.000000	1.072020	7.078860	-50.381763	-404.427860	-468.935442
696				900.000000	200.000000	0.000000	0.369930	0.641820	-0.999350	-83.159495	-100.425811	183.347813				300.000000	200.000000	0.000000	1.220800	0.885080	-8.316046	219.344106	196.199993	-152.587497				-505.000000	200.000000	0.000000	-1.267770	-1.250690	3.146160	-1117.771576	338.867067	-412.294174
697				900.000000	200.000000	0.000000	0.336300	0.709380	-1.433850	-20.519563	-78.372963	149.710243				300.000000	200.000000	0.000000	1.190280	1.220800	-8.850104	200.270705	599.499979	-158.690997				-505.000000	200.000000	0.000000	-2.173320	-1.429360	10.225020	-780.568583	1314.934108	-706.111781
698				900.000000	200.000000	0.000000	0.347510	0.664340	-1.346950	-78.571705	-104.245258	183.391984				300.000000	200.000000	0.000000	1.678600	1.403920	-8.697516	286.101007	621.299978	-177.001497				-505.000000	200.000000	0.000000	0.000000	0.714680	13.371180	855.026994	1578.150839	235.654626
699				900.000000	200.000000	0.000000	0.403560	0.574260	-1.694550	-54.497601	-60.636399	144.695580				300.000000	200.000000	0.000000	1.983800	0.488320	-7.400518	181.197305	468.699984	-170.897997				-505.000000	200.000000	0.000000	0.905550	-1.072020	10.225020	-527.313936	863.491680	-471.042580
700				900.000000	200.000000	0.000000	0.291460	0.686860	-1.607650	-85.955477	-30.771088	171.422694				300.000000	200.000000	0.000000	1.495480	0.885080	-10.299690	200.270705	141.699995	-195.311996				-505.000000	200.000000	0.000000	-0.181110	-1.072020	7.865400	-1222.398717	-791.925343	-59.746957
701				900.000000	200.000000	0.000000	0.257830	0.551740	-1.911800	-87.814287	-74.697075	152.054593				300.000000	200.000000	0.000000	1.129240	1.007160	-8.926398	152.587204	272.499990	-164.794497				-505.000000	200.000000	0.000000	1.267770	-1.965370	17.303879	-928.252241	304.575882	-706.895742
702				900.000000	200.000000	0.000000	0.313880	0.686860	-2.215950	-122.770447	-66.590414	193.086408				300.000000	200.000000	0.000000	0.824040	1.068200	-9.613044	47.683501	435.999985	-280.760995				-505.000000	200.000000	0.000000	-1.086660	-0.893350	16.517339	-284.367225	845.498882	-470.713646
703				900.000000	200.000000	0.000000	0.437190	0.630560	-1.477300	-55.974626	-143.278844	149.532418				300.000000	200.000000	0.000000	1.037680	1.220800	-7.324224	143.050504	490.499983	-238.036496				-505.000000	200.000000	0.000000	0.000000	-1.072020	7.865400	1209.737323	-670.314301	-412.226038
704				900.000000	200.000000	0.000000	0.302670	0.653080	-1.694550	-63.313384	-91.943538	166.560345				300.000000	200.000000	0.000000	1.220800	1.098720	-7.705694	143.050504	479.599983	-189.208497				-505.000000	200.000000	0.000000	-0.543330	-0.357340	8.651940	-715.826499	820.086250	-411.504340
705				900.000000	200.000000	0.000000	0.224200	0.641820	-1.868350	-71.998188	-32.824840	156.992528				300.000000	200.000000	0.000000	1.220800	0.854560	-9.384162	152.587204	239.799992	-225.829496				-505.000000	200.000000	0.000000	-0.181110	-0.536010	9.438480	-494.942894	1195.131914	-1057.887961
706				900.000000	200.000000	0.000000	0.235410	0.686860	-1.738000	-25.782566	-53.671573	171.480762				300.000000	200.000000	0.000000	1.587040	1.129240	-7.476812	162.123904	566.799980	-213.622496				-505.000000	200.000000	0.000000	0.181110	0.536010	10.225020	-1124.908052	-1346.362582	-410.714506
707				900.000000	200.000000	0.000000	0.336300	0.529220	-1.781450	-116.750330	-27.389996	144.723374				300.000000	200.000000	0.000000	2.014320	0.213640	-7.934576	295.637708	435.999985	-286.864495				-505.000000	200.000000	0.000000	-0.905550	-1.786700	7.078860	934.797109	1108.637048	-177.855430
708				900.000000	200.000000	0.000000	0.414770	0.551740	-1.651100	-115.687914	-20.610676	142.253362				300.000000	200.000000	0.000000	1.495480	0.640920	-9.155280	314.711108	479.599983	-256.346995				-505.000000	200.000000	0.000000	0.724440	-0.178670	7.865400	-936.710105	-581.580156	-352.692105
709				900.000000	200.000000	0.000000	0.493240	0.608040	-1.781450	-89.381341	-74.380544	178.369328				300.000000	200.000000	0.000000	1.037680	1.373400	-9.765632	267.027607	261.599991	-183.104997				-505.000000	200.000000	0.000000	0.905550	0.178670	15.730799	12.069786	-1262.853422	-293.623379
710				900.000000	200.000000	0.000000	0.269040	0.608040	-1.433850	-68.918576	-60.405286	173.782279				300.000000	200.000000	0.000000	0.854560	1.281840	-9.155280	66.756902	708.499975	-207.518996				-505.000000	200.000000	0.000000	1.086660	-0.714680	7.078860	652.217034	1120.658435	-1351.879433
711				900.000000	200.000000	0.000000	0.459610	0.472920	-1.520750	-74.572846	-52.974232	161.410886				300.000000	200.000000	0.000000	1.678600	0.946120	-8.087164	152.587204	544.999981	-213.622496				-505.000000	200.000000	0.000000	2.173320	-1.250690	7.865400	-885.762033	1319.298231	-471.313560
712				900.000000	200.000000	0.000000	0.369930	0.619300	-1.607650	-56.573356	-13.738603	166.459248				300.000000	200.000000	0.000000	2.289000	0.274680	-7.858282	247.954206	381.499987	-268.553995				-505.000000	200.000000	0.000000	0.724440	1.072020	6.292320	-1092.788703	1010.752785	-703.969792
713				900.000000	200.000000	0.000000	0.392350	0.517960	-1.607650	-96.931309	-60.255588	166.341775				300.000000	200.000000	0.000000	1.190280	0.793520	-8.850104	257.490907	174.399994	-189.208497				-505.000000	200.000000	0.000000	-0.543330	1.965370	14.944259	-458.959931	-909.295257	-468.044187
714				900.000000	200.000000	0.000000	0.179360	0.754420	-1.694550	-26.975961	-107.129512	176.420981				300.000000	200.000000	0.000000	1.129240	1.251320	-9.613044	257.490907	228.899992	-238.036496				-505.000000	200.000000	0.000000	1.267770	-1.072020	11.011560	-527.251013	840.827323	116.369429
715				900.000000	200.000000	0.000000	0.482030	0.563000	-1.520750	-103.027594	-114.689127	151.832793				300.000000	200.000000	0.000000	1.526000	0.976640	-7.858282	85.830302	523.199982	-122.069998				-505.000000	200.000000	0.000000	0.181110	-1.250690	3.932700	-75.364636	515.588932	-412.410084
716				900.000000	200.000000	0.000000	0.369930	0.506700	-1.564200	-61.165209	-54.306771	142.257929				300.000000	200.000000	0.000000	1.403920	0.763000	-7.324224	190.734005	512.299982	-183.104997				-505.000000	200.000000	0.000000	-2.173320	-0.893350	8.651940	294.083553	-141.843120	-176.906220
717				900.000000	200.000000	0.000000	0.336300	0.540480	-1.694550	-96.093964	-103.460362	159.191806				300.000000	200.000000	0.000000	1.190280	0.976640	-8.392340	371.931310	457.799984	-177.001497				-505.000000	200.000000	0.000000	0.000000	0.714680	-6.292320	1085.085918	668.821448	-58.065867
718				900.000000	200.000000	0.000000	0.336300	0.698120	-1.520750	-53.237520	-88.424086	183.435012				300.000000	200.000000	0.000000	1.556520	1.098720	-10.070808	219.344106	326.999989	-207.518996				-505.000000	200.000000	0.000000	0.905550	-3.037390	11.798100	-761.928629	-198.561231	-531.651815
719				900.000000	200.000000	0.000000	0.414770	0.788200	-1.651100	-77.806779	-106.732165	152.111911				300.000000	200.000000	0.000000	1.556520	0.518840	-6.484990	228.880806	425.099985	-183.104997				-505.000000	200.000000	0.000000	1.992210	1.250690	9.438480	76.434330	1328.764343	-292.692965
720				900.000000	200.000000	0.000000	0.437190	0.653080	-1.303500	-135.277800	-138.374508	142.324382				300.000000	200.000000	0.000000	1.770160	0.274680	-8.544928	190.734005	523.199982	-164.794497				-505.000000	200.000000	0.000000	0.181110	1.072020	3.146160	875.831636	-411.654693	-116.485339
721				900.000000	200.000000	0.000000	0.347510	0.641820	-1.564200	-71.683089	-129.373065	193.009680				300.000000	200.000000	0.000000	0.976640	1.464960	-9.078986	190.734005	381.499987	-201.415496				-505.000000	200.000000	0.000000	-0.362220	-0.714680	10.225020	-389.875291	2398.474519	-235.625648
722				900.000000	200.000000	0.000000	0.459610	0.585520	-1.738000	-33.976277	-108.497859	200.070166				300.000000	200.000000	0.000000	0.579880	1.495480	-9.155280	200.270705	479.599983	-201.415496				-505.000000	200.000000	0.000000	-0.181110	-0.357340	9.438480	-484.131572	-925.988203	-705.253811
723				900.000000	200.000000	0.000000	0.280250	0.754420	-1.260050	-58.690061	-50.896608	178.726119				300.000000	200.000000	0.000000	1.281840	0.793520	-8.392340	133.513803	653.999977	-201.415496	-547.022285	190.739385	0.000000	-505.000000	200.000000	0.000000	-0.905550	-0.178670	25.955819	-240.366860	1090.722814	-763.770396
724				900.000000	200.000000	0.000000	0.414770	0.619300	-1.694550	-80.786565	-50.966087	144.725853				300.000000	200.000000	0.000000	1.648080	0.366240	-8.163458	238.417506	675.799976	-250.243495				-505.000000	200.000000	0.000000	-1.267770	0.000000	12.584640	348.454777	462.479957	-293.619072
725				900.000000	200.000000	0.000000	0.336300	0.720640	-1.086250	-71.962655	-38.168471	156.949695				300.000000	200.000000	0.000000	1.861720	1.098720	-8.468634	333.784509	381.499987	-280.760995				-505.000000	200.000000	0.000000	-0.362220	-1.786700	16.517339	472.288180	6.242976	-295.387094
726				900.000000	200.000000	0.000000	0.302670	0.551740	-1.564200	-47.248872	-21.141185	159.237119				300.000000	200.000000	0.000000	1.220800	1.342880	-7.781988	276.564307	370.599987	-201.415496				-505.000000	200.000000	0.000000	1.267770	-2.858720	14.157719	-171.848529	-885.568478	-1118.952222
727				900.000000	200.000000	0.000000	0.336300	0.731900	-1.694550	-104.293409	-78.130512	176.237448				300.000000	200.000000	0.000000	1.159760	1.342880	-9.918220	143.050504	577.699980	-238.036496				-505.000000	200.000000	0.000000	-0.181110	-1.608030	16.517339	-1138.324525	-534.996019	233.464863
728				900.000000	200.000000	0.000000	0.403560	0.709380	-0.955900	-64.250239	-106.917073	164.098522				300.000000	200.000000	0.000000	0.885080	0.976640	-8.773810	95.367002	512.299982	-146.483997				-505.000000	200.000000	0.000000	-0.362220	0.357340	13.371180	949.220353	9.228682	-175.864203
729				900.000000	200.000000	0.000000	0.403560	0.574260	-1.868350	-110.965081	-25.012975	166.382521				300.000000	200.000000	0.000000	1.312360	1.129240	-6.866460	200.270705	523.199982	-195.311996				-505.000000	200.000000	0.000000	0.724440	1.608030	12.584640	2182.996700	474.501344	-409.740625
730				900.000000	200.000000	0.000000	0.347510	0.675600	-0.782100	-53.399652	-84.506688	164.125175				300.000000	200.000000	0.000000	1.220800	1.159760	-8.850104	295.637708	305.199989	-238.036496				-505.000000	200.000000	0.000000	0.181110	-0.893350	14.157719	989.420026	505.885388	-294.582771
731				900.000000	200.000000	0.000000	0.358720	0.686860	-1.824900	-9.790473	-68.800602	161.714373				300.000000	200.000000	0.000000	1.434440	1.434440	-8.697516	123.977103	359.699987	-225.829496				-505.000000	200.000000	0.000000	-0.181110	0.536010	0.786540	1074.840905	938.202590	-293.197331
732				900.000000	200.000000	0.000000	0.560500	0.540480	-1.651100	-75.946298	-82.337507	137.272594				300.000000	200.000000	0.000000	1.098720	0.763000	-7.705694	95.367002	599.499979	-292.967995				-505.000000	200.000000	0.000000	-1.267770	-0.893350	12.584640	294.398169	462.479957	-353.210960
733				900.000000	200.000000	0.000000	0.302670	0.709380	-1.477300	-76.852000	-36.419912	171.432024				300.000000	200.000000	0.000000	1.403920	1.007160	-8.392340	104.903703	337.899988	-164.794497				-505.000000	200.000000	0.000000	1.448880	1.965370	7.078860	119.490847	701.030482	-1408.109142
734				900.000000	200.000000	0.000000	0.246620	0.608040	-1.564200	-77.094679	-104.954535	166.576526				300.000000	200.000000	0.000000	1.281840	0.824040	-10.604866	209.807405	217.999992	-85.448998				-505.000000	200.000000	0.000000	1.811100	-1.250690	18.090419	968.111999	403.522567	116.156404
735				900.000000	200.000000	0.000000	0.437190	0.585520	-1.260050	-29.460591	-108.019097	185.635433				300.000000	200.000000	0.000000	1.373400	0.885080	-9.231574	352.857909	446.899984	-268.553995				-505.000000	200.000000	0.000000	-0.362220	-0.178670	8.651940	-589.199176	1339.407313	-763.813863
736				900.000000	200.000000	0.000000	0.280250	0.596780	-1.781450	-81.803967	-75.741556	178.579514				300.000000	200.000000	0.000000	1.922760	1.495480	-7.934576	104.903703	512.299982	-317.381994				-505.000000	200.000000	0.000000	0.724440	-1.250690	7.865400	-654.130029	744.119918	-118.733057
737				900.000000	200.000000	0.000000	0.291460	0.551740	-1.260050	-30.851651	-61.490176	139.971451				300.000000	200.000000	0.000000	1.617560	0.824040	-8.239752	162.123904	392.399986	-189.208497				-505.000000	200.000000	0.000000	-0.543330	-0.357340	-0.786540	-832.397580	298.763337	-528.992537
738				900.000000	200.000000	0.000000	0.336300	0.585520	-1.303500	-121.977800	-119.021948	159.233693				300.000000	200.000000	0.000000	1.434440	0.335720	-8.163458	419.614811	261.599991	-268.553995				-505.000000	200.000000	0.000000	-0.905550	2.858720	0.786540	-290.219938	982.038452	-114.702828
739				900.000000	200.000000	0.000000	0.437190	0.529220	-1.520750	-108.439184	-52.050977	173.534773				300.000000	200.000000	0.000000	1.190280	1.312360	-9.765632	123.977103	250.699991	-158.690997				-505.000000	200.000000	0.000000	-0.543330	0.357340	8.651940	-440.949209	1085.226264	-58.361517
740				900.000000	200.000000	0.000000	0.280250	0.585520	-1.651100	-70.071021	-75.862781	159.291761				300.000000	200.000000	0.000000	1.098720	1.434440	-8.316046	76.293602	534.099981	-268.553995				-505.000000	200.000000	0.000000	0.905550	-0.536010	7.865400	-147.620735	3251.991091	116.907080
741				900.000000	200.000000	0.000000	0.392350	0.563000	-2.042150	-127.690945	-100.379263	149.516042				300.000000	200.000000	0.000000	1.983800	0.488320	-6.408696	181.197305	468.699984	-213.622496				-505.000000	200.000000	0.000000	-0.181110	-0.893350	7.865400	-632.507386	798.914745	-412.041991
742				900.000000	200.000000	0.000000	0.403560	0.461660	-1.173150	-94.779071	-45.923391	192.784064				300.000000	200.000000	0.000000	1.556520	0.824040	-6.637578	305.174408	316.099989	-122.069998				-505.000000	200.000000	0.000000	2.173320	-0.357340	7.865400	673.902600	-536.681872	-235.489376
743				900.000000	200.000000	0.000000	0.369930	0.551740	-1.998700	-59.760604	-124.826265	176.035058				300.000000	200.000000	0.000000	1.495480	1.007160	-8.697516	228.880806	316.099989	-146.483997				-505.000000	200.000000	0.000000	0.000000	-0.536010	0.786540	662.524970	794.673618	-1351.622943
744				900.000000	200.000000	0.000000	0.392350	0.653080	-1.911800	-55.497395	-90.368548	147.190156				300.000000	200.000000	0.000000	1.739640	0.518840	-9.994514	295.637708	501.399982	-238.036496				-505.000000	200.000000	0.000000	0.181110	-2.501380	7.865400	80.902733	511.856799	350.076294
745				900.000000	200.000000	0.000000	0.381140	0.529220	-1.651100	-104.553697	-64.819522	154.315560				300.000000	200.000000	0.000000	1.831200	0.640920	-7.934576	200.270705	283.399990	-238.036496				-505.000000	200.000000	0.000000	0.362220	1.072020	16.517339	-1091.970702	-37.592886	-233.988025
746				900.000000	200.000000	0.000000	0.482030	0.574260	-1.390400	-62.223562	-114.810353	156.662585				300.000000	200.000000	0.000000	1.831200	0.885080	-8.087164	295.637708	414.199986	-201.415496				-505.000000	200.000000	0.000000	-0.905550	-0.178670	14.157719	221.953300	-356.350870	-352.561706
747				900.000000	200.000000	0.000000	0.549290	0.574260	-1.433850	-38.145395	-46.616132	168.641204				300.000000	200.000000	0.000000	1.556520	1.526000	-7.781988	276.564307	403.299986	-158.690997				-505.000000	200.000000	0.000000	1.086660	0.714680	7.078860	-766.900418	60.098377	-234.385096
748				900.000000	200.000000	0.000000	0.235410	0.720640	-1.911800	-68.797395	-73.773819	173.921838				300.000000	200.000000	0.000000	2.014320	0.915600	-8.773810	76.293602	534.099981	-244.139996				-505.000000	200.000000	0.000000	0.362220	-0.893350	9.438480	-864.013543	234.264966	-882.038247
749				900.000000	200.000000	0.000000	0.381140	0.551740	-1.260050	-107.241726	-95.579018	147.107523				300.000000	200.000000	0.000000	1.129240	0.824040	-7.781988	257.490907	534.099981	-195.311996				-505.000000	200.000000	0.000000	-0.905550	-0.893350	0.786540	177.638319	1247.178467	-294.495838
750				900.000000	200.000000	0.000000	0.470820	0.450400	-1.564200	-67.504174	-53.395452	183.065270				300.000000	200.000000	0.000000	1.678600	0.427280	-8.850104	257.490907	250.699991	-177.001497				-505.000000	200.000000	0.000000	-1.811100	-1.250690	5.505780	503.841220	-28.205338	-236.018411
751				900.000000	200.000000	0.000000	0.235410	0.619300	-1.477300	-56.438313	-58.979994	169.008271				300.000000	200.000000	0.000000	1.434440	1.007160	-8.316046	333.784509	108.999996	-140.380497				-505.000000	200.000000	0.000000	-1.629990	-0.178670	11.011560	-1052.274414	751.030756	58.704940
752				900.000000	200.000000	0.000000	0.302670	0.608040	-0.955900	-120.690313	-123.026303	142.421857				300.000000	200.000000	0.000000	1.220800	1.342880	-8.544928	114.440403	468.699984	-213.622496				-505.000000	200.000000	0.000000	1.448880	-0.714680	9.438480	652.405803	2554.771305	-588.235128
753				900.000000	200.000000	0.000000	0.358720	0.630560	-1.346950	-88.003825	-64.179126	180.939294				300.000000	200.000000	0.000000	1.281840	0.701960	-7.324224	219.344106	501.399982	-225.829496				-505.000000	200.000000	0.000000	0.362220	-2.144040	10.225020	-13.101856	233.518540	-941.969250
754				900.000000	200.000000	0.000000	0.313880	0.551740	-1.868350	-71.687152	-97.309502	168.864146				300.000000	200.000000	0.000000	1.983800	0.610400	-7.629400	209.807405	610.399979	-219.725996				-505.000000	200.000000	0.000000	0.724440	1.072020	1.573080	-514.086233	1412.941366	-57.784707
755				900.000000	200.000000	0.000000	0.470820	0.619300	-1.260050	-32.090061	-53.678311	185.632007				300.000000	200.000000	0.000000	1.922760	0.763000	-7.400518	267.027607	305.199989	-146.483997				-505.000000	200.000000	0.000000	2.354430	-0.357340	7.078860	442.207673	911.375670	-705.456654
756				900.000000	200.000000	0.000000	0.369930	0.867020	-2.129050	-54.953477	-58.847431	178.737929				300.000000	200.000000	0.000000	1.037680	1.342880	-8.468634	257.490907	294.299990	-146.483997				-505.000000	200.000000	0.000000	0.181110	-0.536010	0.000000	-495.697972	-143.528973	-235.499557
757				900.000000	200.000000	0.000000	0.392350	0.596780	-1.738000	-73.717893	-85.464212	173.644058				300.000000	200.000000	0.000000	1.526000	0.946120	-9.841926	76.293602	457.799984	-225.829496				-505.000000	200.000000	0.000000	-1.267770	0.893350	9.438480	1212.971705	863.175685	-57.794888
758				900.000000	200.000000	0.000000	0.470820	0.585520	-0.869000	-97.404477	-33.778108	171.142631				300.000000	200.000000	0.000000	1.495480	0.518840	-8.087164	104.903703	403.299986	-244.139996				-505.000000	200.000000	0.000000	-0.181110	-0.178670	19.663499	-356.686247	-7.701695	-705.084253
759				900.000000	200.000000	0.000000	0.336300	0.619300	-1.433850	-32.270117	-113.834753	190.590690				300.000000	200.000000	0.000000	0.701960	1.281840	-7.934576	162.123904	446.899984	-244.139996				-505.000000	200.000000	0.000000	0.905550	-1.072020	15.730799	-1569.217491	327.986666	-764.763074
760				900.000000	200.000000	0.000000	0.168150	0.641820	-1.564200	-51.580438	-116.921050	152.231276				300.000000	200.000000	0.000000	0.915600	1.190280	-8.621222	305.174408	359.699987	-244.139996				-505.000000	200.000000	0.000000	-1.629990	-0.357340	13.371180	-1062.896966	218.511447	-470.161506
761				900.000000	200.000000	0.000000	0.291460	0.709380	-1.911800	-77.302142	-35.554199	183.491939				300.000000	200.000000	0.000000	1.770160	0.824040	-8.010870	181.197305	512.299982	-262.450495				-505.000000	200.000000	0.000000	-0.181110	-0.357340	11.798100	-136.494797	-530.517460	-235.301022
762				900.000000	200.000000	0.000000	0.246620	0.551740	-1.651100	-83.523672	-74.477898	173.753147				300.000000	200.000000	0.000000	1.861720	0.824040	-8.621222	123.977103	403.299986	-244.139996				-505.000000	200.000000	0.000000	-1.267770	-1.250690	1.573080	-75.553405	1135.779964	-1.085483
763				900.000000	200.000000	0.000000	0.224200	0.540480	-1.651100	-156.356903	-109.016432	166.536922				300.000000	200.000000	0.000000	1.648080	0.396760	-9.078986	209.807405	316.099989	-189.208497				-505.000000	200.000000	0.000000	-1.629990	0.178670	10.225020	-335.818682	619.207175	-58.444142
764				900.000000	200.000000	0.000000	0.493240	0.529220	-1.173150	-67.873769	-110.408053	183.115346				300.000000	200.000000	0.000000	0.976640	0.976640	-10.757454	343.321209	446.899984	-201.415496				-505.000000	200.000000	0.000000	0.724440	0.178670	11.798100	-104.060832	-585.312288	-587.329384
765				900.000000	200.000000	0.000000	0.302670	0.630560	-1.477300	-80.097808	-51.617821	188.226343				300.000000	200.000000	0.000000	1.220800	1.007160	-9.689338	19.073400	381.499987	-201.415496				-505.000000	200.000000	0.000000	-0.724440	-0.536010	7.865400	199.827271	699.221634	-705.379902
766				900.000000	200.000000	0.000000	0.482030	0.653080	-1.520750	-79.215448	-89.359277	156.735888				300.000000	200.000000	0.000000	1.403920	1.251320	-7.247930	66.756902	425.099985	-207.518996				-505.000000	200.000000	0.000000	-1.086660	-0.357340	10.225020	-252.436646	-76.519758	-881.413663
767				900.000000	200.000000	0.000000	0.347510	0.619300	-1.738000	-117.016352	-53.221882	161.663155				300.000000	200.000000	0.000000	1.770160	0.488320	-7.171636	190.734005	414.199986	-219.725996				-505.000000	200.000000	0.000000	-0.905550	0.357340	0.786540	-94.130435	-1006.511658	-528.285328
768				900.000000	200.000000	0.000000	0.291460	0.743160	-1.607650	-103.739694	-35.837058	161.836413				300.000000	200.000000	0.000000	1.678600	0.366240	-9.460456	238.417506	337.899988	-134.276998				-505.000000	200.000000	0.000000	-0.543330	-3.216060	11.798100	-1583.451964	1479.950580	-531.705463
769				900.000000	200.000000	0.000000	0.302670	0.664340	-1.651100	-74.866274	-61.588127	202.715719				300.000000	200.000000	0.000000	1.678600	0.335720	-8.926398	238.417506	348.799988	-299.071495				-505.000000	200.000000	0.000000	-1.629990	0.178670	8.651940	11.503477	-837.570053	-410.908734
770				900.000000	200.000000	0.000000	0.369930	0.517960	-1.738000	-101.086882	-59.211107	137.449081				300.000000	200.000000	0.000000	1.709120	1.098720	-8.087164	123.977103	403.299986	-207.518996				-505.000000	200.000000	0.000000	-0.724440	-0.357340	7.078860	-136.872336	-228.021991	-528.978048
771				900.000000	200.000000	0.000000	0.403560	0.540480	-1.607650	-71.880754	-126.574825	156.712465				300.000000	200.000000	0.000000	1.098720	0.885080	-7.934576	247.954206	174.399994	-207.518996				-505.000000	200.000000	0.000000	-1.629990	0.178670	8.651940	474.767484	1150.980057	-704.629227
772				900.000000	200.000000	0.000000	0.381140	0.585520	-1.738000	-90.263700	-125.530344	190.512821				300.000000	200.000000	0.000000	1.098720	1.281840	-9.307868	333.784509	414.199986	-207.518996				-505.000000	200.000000	0.000000	-3.259980	0.357340	8.651940	369.762804	719.330717	-175.632382
773				900.000000	200.000000	0.000000	0.437190	0.664340	-1.520750	-10.402748	-97.644706	171.250775				300.000000	200.000000	0.000000	1.739640	1.129240	-8.544928	171.660604	348.799988	-213.622496				-505.000000	200.000000	0.000000	0.000000	-0.714680	7.078860	536.401032	258.422177	-823.095613
774				900.000000	200.000000	0.000000	0.392350	0.720640	-1.738000	-76.658398	-125.991972	183.397888				300.000000	200.000000	0.000000	1.831200	0.885080	-7.858282	143.050504	490.499983	-189.208497				-505.000000	200.000000	0.000000	0.181110	-2.680050	10.225020	765.176192	-20.662509	-589.998843
775				900.000000	200.000000	0.000000	0.381140	0.596780	-1.216600	-41.013481	-151.345096	156.788051				300.000000	200.000000	0.000000	1.922760	0.610400	-9.002692	314.711108	370.599987	-189.208497				-505.000000	200.000000	0.000000	-1.086660	-1.072020	3.932700	-180.369316	1520.291741	57.813684
776				900.000000	200.000000	0.000000	0.313880	0.630560	-1.564200	-80.187836	-77.328482	156.889148				300.000000	200.000000	0.000000	0.915600	0.763000	-9.155280	333.784509	163.499994	-152.587497				-505.000000	200.000000	0.000000	0.000000	-1.786700	8.651940	-1033.949076	-936.200742	-1059.089354
777				900.000000	200.000000	0.000000	0.347510	0.641820	-1.781450	-83.969750	-88.643263	166.503419				300.000000	200.000000	0.000000	1.129240	1.220800	-7.934576	66.756902	294.299990	-122.069998				-505.000000	200.000000	0.000000	-1.267770	-0.178670	14.944259	-820.327794	195.100663	176.164160
778				900.000000	200.000000	0.000000	0.336300	0.653080	-1.477300	-75.149904	-73.266585	183.393125				300.000000	200.000000	0.000000	1.220800	0.946120	-9.384162	219.344106	305.199989	-213.622496				-505.000000	200.000000	0.000000	1.448880	-1.608030	0.000000	1060.858124	177.468291	-412.850622
779				900.000000	200.000000	0.000000	0.369930	0.664340	-1.173150	-106.535359	-80.000297	142.404535				300.000000	200.000000	0.000000	1.953280	0.396760	-7.934576	171.660604	599.499979	-274.657495				-505.000000	200.000000	0.000000	0.181110	-0.714680	1.573080	999.224577	1445.818262	-588.133707
780				900.000000	200.000000	0.000000	0.549290	0.596780	-1.955250	-98.066145	-30.933320	183.120109				300.000000	200.000000	0.000000	1.678600	1.129240	-9.613044	247.954206	468.699984	-195.311996				-505.000000	200.000000	0.000000	0.724440	-2.680050	-4.719240	648.164649	756.062741	173.630973
781				900.000000	200.000000	0.000000	0.526870	0.574260	-0.955900	-41.670769	-106.929009	142.158170				300.000000	200.000000	0.000000	0.976640	0.885080	-8.850104	295.637708	337.899988	-183.104997				-505.000000	200.000000	0.000000	-0.543330	-1.072020	11.798100	-990.452097	1479.950580	-823.391262
782				900.000000	200.000000	0.000000	0.369930	0.664340	-1.433850	-82.682263	-59.493967	166.501136				300.000000	200.000000	0.000000	1.617560	0.732480	-7.553106	324.247808	337.899988	-134.276998				-505.000000	200.000000	0.000000	-0.543330	-2.322710	5.505780	-140.106719	1751.062007	-648.345871
783				900.000000	200.000000	0.000000	0.493240	0.596780	-1.651100	-141.976878	-64.369830	175.949196				300.000000	200.000000	0.000000	1.464960	0.824040	-7.019048	162.123904	446.899984	-219.725996				-505.000000	200.000000	0.000000	-0.362220	-1.965370	5.505780	-581.748083	281.832961	350.628433
784				900.000000	200.000000	0.000000	0.336300	0.619300	-1.564200	-72.610462	-73.185768	176.132730				300.000000	200.000000	0.000000	1.068200	1.495480	-8.163458	143.050504	544.999981	-140.380497				-505.000000	200.000000	0.000000	-2.716650	-0.536010	14.157719	-2000.173380	150.948806	-0.291342
785				900.000000	200.000000	0.000000	0.425980	0.810720	-1.694550	-36.719118	-61.559655	164.169541				300.000000	200.000000	0.000000	1.037680	1.312360	-9.536750	276.564307	566.799980	-207.518996				-505.000000	200.000000	0.000000	0.181110	-1.965370	5.505780	-813.380087	-413.893972	-648.064710
786				900.000000	200.000000	0.000000	0.336300	0.664340	-1.781450	-26.754954	-108.445515	190.632577				300.000000	200.000000	0.000000	1.678600	1.190280	-8.621222	104.903703	752.099974	-177.001497				-505.000000	200.000000	0.000000	0.543330	-1.429360	2.359620	840.226212	760.303868	-353.864521
787				900.000000	200.000000	0.000000	0.381140	0.664340	-1.955250	-111.366145	-145.592181	156.850882				300.000000	200.000000	0.000000	1.556520	0.427280	-8.697516	95.367002	468.699984	-164.794497				-505.000000	200.000000	0.000000	-0.724440	-1.429360	15.730799	-780.128121	161.477341	-529.995395
788				900.000000	200.000000	0.000000	0.336300	0.619300	-1.042800	-100.214003	-99.000519	176.132730				300.000000	200.000000	0.000000	1.526000	0.610400	-10.147102	57.220201	359.699987	-140.380497				-505.000000	200.000000	0.000000	-0.543330	-1.786700	7.078860	-223.362910	3340.409242	-706.581296
789				900.000000	200.000000	0.000000	0.381140	0.596780	-1.911800	-89.980070	-145.632590	176.065332				300.000000	200.000000	0.000000	1.129240	1.373400	-7.019048	352.857909	326.999989	-225.829496				-505.000000	200.000000	0.000000	0.362220	-0.714680	7.078860	-621.758987	766.784275	-411.915900
790				900.000000	200.000000	0.000000	0.425980	0.596780	-1.390400	-69.337249	-51.710574	190.476838				300.000000	200.000000	0.000000	1.007160	0.976640	-9.536750	28.610101	599.499979	-274.657495				-505.000000	200.000000	0.000000	-1.811100	-0.357340	16.517339	-1178.461275	93.914700	-293.914721
791				900.000000	200.000000	0.000000	0.381140	0.653080	-1.824900	-115.715320	-79.855798	154.430750				300.000000	200.000000	0.000000	1.373400	1.190280	-8.773810	57.220201	555.899981	-195.311996				-505.000000	200.000000	0.000000	-2.716650	-1.608030	11.798100	-1138.702064	285.758093	-1.308689
792				900.000000	200.000000	0.000000	0.347510	0.394100	-1.781450	-78.088739	-73.445353	161.453719				300.000000	200.000000	0.000000	2.105880	1.007160	-8.468634	247.954206	414.199986	-231.932996				-505.000000	200.000000	0.000000	-2.354430	1.429360	3.146160	550.006273	139.480845	-527.152071
793				900.000000	200.000000	0.000000	0.325090	0.619300	-2.042150	-113.310921	-77.345616	164.096043				300.000000	200.000000	0.000000	1.373400	1.312360	-9.765632	228.880806	403.299986	-231.932996				-505.000000	200.000000	0.000000	-0.362220	-1.786700	3.932700	-455.246606	813.605843	-530.363489
794				900.000000	200.000000	0.000000	0.224200	0.664340	-2.259400	-79.517003	-103.384743	197.977693				300.000000	200.000000	0.000000	1.587040	0.732480	-8.697516	190.734005	501.399982	-183.104997				-505.000000	200.000000	0.000000	0.000000	-0.178670	10.225020	-9.993320	1846.276559	-235.145952
795				900.000000	200.000000	0.000000	0.347510	0.551740	-1.651100	-123.728974	-103.962398	166.419645				300.000000	200.000000	0.000000	1.495480	0.579880	-8.697516	28.610101	217.999992	-238.036496				-505.000000	200.000000	0.000000	-1.448880	-1.429360	7.865400	-1359.837362	1273.337525	-764.913835
796				900.000000	200.000000	0.000000	0.347510	0.585520	-1.390400	-97.944647	-63.677089	154.402760				300.000000	200.000000	0.000000	1.281840	0.824040	-8.163458	123.977103	261.599991	-231.932996				-505.000000	200.000000	0.000000	-0.905550	0.000000	10.225020	-1388.974021	-87.478724	-1116.065431
797				900.000000	200.000000	0.000000	0.425980	0.619300	-1.433850	-76.495950	-102.329865	185.678461				300.000000	200.000000	0.000000	1.281840	1.281840	-9.002692	295.637708	239.799992	-262.450495				-505.000000	200.000000	0.000000	-1.992210	1.250690	8.651940	423.819412	1040.327981	-821.071100
798				900.000000	200.000000	0.000000	0.347510	0.540480	-1.694550	-55.888661	-73.526170	139.902912				300.000000	200.000000	0.000000	1.556520	1.098720	-8.773810	162.123904	839.299971	-213.622496				-505.000000	200.000000	0.000000	-2.897760	0.357340	11.011560	369.951574	960.313521	-175.661360
799				900.000000	200.000000	0.000000	0.392350	0.608040	-2.129050	-61.597743	-156.024115	156.786909				300.000000	200.000000	0.000000	2.411080	0.579880	-9.002692	171.660604	468.699984	-103.759498				-505.000000	200.000000	0.000000	0.362220	-0.714680	1.573080	-43.119440	506.869245	-588.148196
800				900.000000	200.000000	0.000000	0.403560	0.585520	-1.564200	-94.104174	-146.879114	173.621973				300.000000	200.000000	0.000000	1.922760	0.000000	-7.476812	324.247808	457.799984	-183.104997				-505.000000	200.000000	0.000000	-1.629990	-1.608030	0.000000	-676.381904	363.770704	-412.604312
801				900.000000	200.000000	0.000000	0.392350	0.641820	-1.086250	-75.208463	-81.004370	147.179684				300.000000	200.000000	0.000000	0.976640	0.854560	-10.604866	228.880806	196.199993	-115.966498				-505.000000	200.000000	0.000000	-1.086660	0.893350	11.011560	-524.142476	-474.976207	-469.018067
802				900.000000	200.000000	0.000000	0.403560	0.686860	-1.477300	-109.943615	-101.366201	132.751997				300.000000	200.000000	0.000000	1.190280	0.763000	-10.223396	362.394609	403.299986	-280.760995				-505.000000	200.000000	0.000000	-1.811100	0.357340	3.146160	1064.218353	371.743964	-234.492391
803				900.000000	200.000000	0.000000	0.437190	0.585520	-1.868350	-158.747757	-97.321438	178.406452				300.000000	200.000000	0.000000	1.251320	0.885080	-8.850104	95.367002	283.399990	-286.864495				-505.000000	200.000000	0.000000	-0.181110	-1.965370	3.146160	576.223166	-1052.586799	-1059.244423
804				900.000000	200.000000	0.000000	0.437190	0.596780	-0.999350	-89.034772	-52.535879	168.778284				300.000000	200.000000	0.000000	1.770160	0.488320	-8.392340	85.830302	621.299978	-195.311996				-505.000000	200.000000	0.000000	0.724440	-3.216060	7.078860	1543.202548	-1111.113758	-414.318687
805				900.000000	200.000000	0.000000	0.392350	0.484180	-2.042150	-70.628800	-54.785533	171.129680				300.000000	200.000000	0.000000	2.075360	0.793520	-6.713872	333.784509	337.899988	-231.932996				-505.000000	200.000000	0.000000	-0.724440	0.893350	3.932700	-1219.604797	-1020.456329	-57.838354
806				900.000000	200.000000	0.000000	0.313880	0.630560	-1.390400	-59.905128	-52.160266	154.479488				300.000000	200.000000	0.000000	1.129240	1.068200	-8.544928	391.004710	316.099989	-189.208497				-505.000000	200.000000	0.000000	0.000000	1.250690	1.573080	539.069105	661.357184	-644.998180
807				900.000000	200.000000	0.000000	0.392350	0.585520	-1.694550	-118.362398	-44.976861	183.272227				300.000000	200.000000	0.000000	1.709120	0.305200	-8.392340	171.660604	272.499990	-140.380497				-505.000000	200.000000	0.000000	-0.181110	-2.680050	2.359620	69.650949	936.709737	-824.946260
808				900.000000	200.000000	0.000000	0.313880	0.630560	-1.173150	-87.823769	-47.296339	188.214729				300.000000	200.000000	0.000000	1.678600	0.824040	-8.773810	209.807405	588.599979	-201.415496				-505.000000	200.000000	0.000000	0.362220	0.714680	8.651940	43.937442	897.861430	-293.071240
809				900.000000	200.000000	0.000000	0.302670	0.653080	-1.607650	-79.305477	-81.892415	164.150685				300.000000	200.000000	0.000000	1.403920	1.373400	-9.002692	219.344106	294.299990	-225.829496				-505.000000	200.000000	0.000000	2.354430	0.000000	10.225020	-462.446006	378.109935	-58.932453
810				900.000000	200.000000	0.000000	0.403560	0.641820	-1.694550	-55.736010	-55.570429	166.445351				300.000000	200.000000	0.000000	1.495480	1.678600	-7.629400	209.807405	381.499987	-256.346995				-505.000000	200.000000	0.000000	-0.724440	-2.322710	8.651940	-487.303032	300.765186	-60.890395
811				900.000000	200.000000	0.000000	0.235410	0.675600	-1.433850	-74.177516	-64.086373	140.144709				300.000000	200.000000	0.000000	1.953280	1.312360	-8.697516	162.123904	566.799980	-189.208497				-505.000000	200.000000	0.000000	0.543330	-0.178670	6.292320	-357.755942	491.431721	-117.701222
812				900.000000	200.000000	0.000000	0.459610	0.585520	-1.216600	-101.785121	-119.114701	163.925264				300.000000	200.000000	0.000000	2.105880	0.854560	-7.095342	238.417506	490.499983	-299.071495				-505.000000	200.000000	0.000000	-2.354430	-0.714680	-2.359620	-738.330068	409.845845	-411.698568
813				900.000000	200.000000	0.000000	0.403560	0.675600	-1.303500	-110.227245	-91.395895	171.296087				300.000000	200.000000	0.000000	1.464960	0.793520	-7.858282	429.151511	403.299986	-67.138499				-505.000000	200.000000	0.000000	1.448880	-0.357340	0.786540	-600.639730	-353.558165	-0.455026
814				900.000000	200.000000	0.000000	0.448400	0.608040	-1.390400	-141.243106	-103.293529	173.596462				300.000000	200.000000	0.000000	0.701960	1.251320	-11.215218	314.711108	43.599998	-85.448998				-505.000000	200.000000	0.000000	-1.448880	-2.144040	10.225020	-244.733860	-319.741842	-178.151080
815				900.000000	200.000000	0.000000	0.459610	0.563000	-1.781450	-83.195028	-133.787300	178.362282				300.000000	200.000000	0.000000	1.464960	1.526000	-7.934576	28.610101	490.499983	-219.725996				-505.000000	200.000000	0.000000	0.362220	-0.357340	9.438480	-252.499569	-296.015063	-940.273672
816				900.000000	200.000000	0.000000	0.425980	0.641820	-1.042800	-47.019737	-112.825482	200.157366				300.000000	200.000000	0.000000	1.190280	1.129240	-7.858282	85.830302	762.999973	-189.208497				-505.000000	200.000000	0.000000	-1.086660	-1.429360	6.292320	-549.251195	722.632418	-412.478221
817				900.000000	200.000000	0.000000	0.313880	0.686860	-1.173150	-101.587455	-62.494249	152.122186				300.000000	200.000000	0.000000	1.190280	0.946120	-6.713872	209.807405	697.599976	-170.897997				-505.000000	200.000000	0.000000	0.000000	0.178670	8.651940	590.583486	787.209353	-822.247823
818				900.000000	200.000000	0.000000	0.325090	0.709380	-1.694550	-40.892299	-82.734854	161.770157				300.000000	200.000000	0.000000	1.770160	0.824040	-9.078986	276.564307	403.299986	-128.173498				-505.000000	200.000000	0.000000	0.000000	0.536010	7.865400	33.063197	1981.085846	-234.467721
819				900.000000	200.000000	0.000000	0.336300	0.731900	-1.390400	-15.526645	-83.479341	169.008467				300.000000	200.000000	0.000000	1.312360	1.068200	-7.781988	410.078111	381.499987	-177.001497				-505.000000	200.000000	0.000000	-0.724440	-0.893350	15.730799	757.913869	-766.512711	292.930659
820				900.000000	200.000000	0.000000	0.493240	0.608040	-1.477300	-72.984121	-99.993254	156.682387				300.000000	200.000000	0.000000	1.403920	0.793520	-8.316046	286.101007	435.999985	-195.311996				-505.000000	200.000000	0.000000	-0.724440	-1.250690	12.584640	-537.936488	1622.733127	-706.058134
821				900.000000	200.000000	0.000000	0.347510	0.698120	-1.303500	-73.115100	-68.823876	197.881360				300.000000	200.000000	0.000000	1.007160	0.885080	-8.850104	38.146801	392.399986	-201.415496				-505.000000	200.000000	0.000000	0.000000	-1.429360	5.505780	-1128.394128	1585.615103	351.108129
822				900.000000	200.000000	0.000000	0.392350	0.686860	-1.303500	-45.435075	-55.472478	168.908512				300.000000	200.000000	0.000000	0.763000	0.915600	-8.392340	257.490907	392.399986	-207.518996				-505.000000	200.000000	0.000000	-1.086660	-2.322710	16.517339	-1297.385813	1375.778911	-178.349615
823				900.000000	200.000000	0.000000	0.190570	0.698120	-1.303500	-44.971388	-6.635418	185.995649				300.000000	200.000000	0.000000	1.190280	1.159760	-8.621222	238.417506	305.199989	-231.932996				-505.000000	200.000000	0.000000	-1.086660	-1.965370	12.584640	-581.181774	186.380977	-765.451486
824				900.000000	200.000000	0.000000	0.381140	0.630560	-1.390400	-92.069370	-120.787642	168.867767				300.000000	200.000000	0.000000	1.678600	0.396760	-7.400518	0.000000	577.699980	-225.829496				-505.000000	200.000000	0.000000	-1.448880	0.000000	8.651940	348.140161	344.601048	-411.092780
825				900.000000	200.000000	0.000000	0.313880	0.709380	-1.390400	-52.638790	-57.226236	149.733470				300.000000	200.000000	0.000000	2.136400	0.305200	-8.010870	352.857909	381.499987	-262.450495				-505.000000	200.000000	0.000000	-1.811100	-0.714680	4.719240	-1548.475772	-292.598926	-822.950725
826				900.000000	200.000000	0.000000	0.302670	0.574260	-1.042800	-98.048220	-77.351756	115.884181				300.000000	200.000000	0.000000	1.281840	0.335720	-8.773810	104.903703	141.699995	-225.829496				-505.000000	200.000000	0.000000	-1.086660	-1.072020	7.078860	-643.381631	-1266.664118	-294.650908
827				900.000000	200.000000	0.000000	0.437190	0.596780	-1.781450	-89.845028	-127.798075	159.139643				300.000000	200.000000	0.000000	0.793520	1.495480	-10.910042	162.123904	348.799988	-201.415496				-505.000000	200.000000	0.000000	0.905550	0.536010	11.011560	-1819.741141	-65.244797	-763.237053
828				900.000000	200.000000	0.000000	0.336300	0.585520	-1.520750	-86.018099	-134.017815	161.643354				300.000000	200.000000	0.000000	1.159760	1.526000	-8.392340	200.270705	414.199986	-262.450495				-505.000000	200.000000	0.000000	-0.181110	-1.250690	18.876959	1083.990924	-6.955269	-529.869304
829				900.000000	200.000000	0.000000	0.425980	0.563000	-1.433850	-106.958096	-102.329865	175.987462				300.000000	200.000000	0.000000	1.495480	0.579880	-7.781988	66.756902	621.299978	-213.622496				-505.000000	200.000000	0.000000	-0.362220	0.178670	14.157719	-567.136070	538.762284	-176.033761
830				900.000000	200.000000	0.000000	0.437190	0.619300	-1.216600	-152.660953	-32.069956	171.208887				300.000000	200.000000	0.000000	1.648080	0.701960	-8.926398	190.734005	435.999985	-152.587497				-505.000000	200.000000	0.000000	-1.086660	-1.250690	-6.292320	39.633365	-591.124832	410.108719
831				900.000000	200.000000	0.000000	0.336300	0.653080	-1.651100	-71.309430	-98.434800	159.296524				300.000000	200.000000	0.000000	1.220800	1.007160	-9.231574	381.468010	294.299990	-109.862998				-505.000000	200.000000	0.000000	-0.543330	-0.178670	9.438480	-357.504249	819.339823	-470.078881
832				900.000000	200.000000	0.000000	0.257830	0.765680	-1.694550	-78.779167	-110.360907	149.843897				300.000000	200.000000	0.000000	1.403920	0.518840	-7.858282	104.903703	468.699984	-189.208497				-505.000000	200.000000	0.000000	0.000000	0.000000	4.719240	-694.518472	-1462.748639	-352.464592
833				900.000000	200.000000	0.000000	0.369930	0.495440	-1.173150	-97.408540	-74.934327	161.524738				300.000000	200.000000	0.000000	1.648080	0.518840	-8.850104	247.954206	326.999989	-170.897997				-505.000000	200.000000	0.000000	0.000000	-1.608030	13.371180	-443.680206	385.020773	-706.455204
834				900.000000	200.000000	0.000000	0.336300	0.743160	-0.912450	-74.875755	-124.451595	190.705880				300.000000	200.000000	0.000000	1.403920	1.373400	-7.934576	219.344106	239.799992	-128.173498				-505.000000	200.000000	0.000000	-0.724440	-0.893350	6.292320	-1095.897240	1230.994516	-411.998525
835				900.000000	200.000000	0.000000	0.302670	0.540480	-1.564200	-108.020512	-41.405064	168.865287				300.000000	200.000000	0.000000	1.312360	1.190280	-8.163458	228.880806	479.599983	-183.104997				-505.000000	200.000000	0.000000	1.267770	-1.429360	3.146160	-781.134892	1643.711631	-177.690180
836				900.000000	200.000000	0.000000	0.313880	0.698120	-2.042150	-73.880341	-81.949958	193.096880				300.000000	200.000000	0.000000	1.617560	0.610400	-7.858282	104.903703	381.499987	-213.622496				-505.000000	200.000000	0.000000	0.724440	-0.178670	11.798100	-9.867474	342.677764	587.213474
837				900.000000	200.000000	0.000000	0.302670	0.731900	-1.260050	-43.535314	-117.677473	149.766027				300.000000	200.000000	0.000000	1.922760	0.579880	-7.400518	219.344106	490.499983	-225.829496				-505.000000	200.000000	0.000000	0.000000	-1.965370	-4.719240	-235.118079	-393.231463	-589.306123
838				900.000000	200.000000	0.000000	0.302670	0.619300	-1.390400	-72.430406	-127.688188	144.841989				300.000000	200.000000	0.000000	1.922760	0.885080	-8.163458	200.270705	490.499983	-158.690997				-505.000000	200.000000	0.000000	0.543330	1.250690	3.146160	191.746946	-35.862602	-116.344759
839				900.000000	200.000000	0.000000	0.257830	0.686860	-1.738000	-70.008398	-49.528859	188.325156				300.000000	200.000000	0.000000	1.464960	1.251320	-8.773810	219.344106	305.199989	-244.139996				-505.000000	200.000000	0.000000	-1.629990	0.714680	10.225020	-187.568716	-441.352884	235.785025
840				900.000000	200.000000	0.000000	0.369930	0.608040	-1.390400	-64.853032	-135.523924	183.316397				300.000000	200.000000	0.000000	1.587040	1.312360	-8.773810	171.660604	305.199989	-250.243495				-505.000000	200.000000	0.000000	1.629990	-0.178670	16.517339	106.326067	18.264363	-822.717338
841				900.000000	200.000000	0.000000	0.369930	0.664340	-1.868350	-111.276117	-38.826002	166.501136				300.000000	200.000000	0.000000	1.281840	1.037680	-9.613044	-152.587204	512.299982	-299.071495				-505.000000	200.000000	0.000000	-0.905550	0.536010	9.438480	728.085055	708.687747	-704.348066
842				900.000000	200.000000	0.000000	0.414770	0.698120	-1.129700	-48.811862	-92.019157	200.221338				300.000000	200.000000	0.000000	1.281840	0.915600	-6.790166	123.977103	653.999977	-256.346995				-505.000000	200.000000	0.000000	-0.724440	-2.322710	8.651940	439.224983	-627.224866	-413.354987
843				900.000000	200.000000	0.000000	0.482030	0.720640	-1.694550	-28.367021	-73.999734	171.256679				300.000000	200.000000	0.000000	1.464960	0.701960	-7.858282	209.807405	425.099985	-183.104997				-505.000000	200.000000	0.000000	-1.448880	-1.608030	5.505780	-560.125440	1673.286827	-706.339294
844				900.000000	200.000000	0.000000	0.347510	0.574260	-2.085600	-18.717957	-133.954133	197.766170				300.000000	200.000000	0.000000	1.495480	1.190280	-7.324224	257.490907	196.199993	-189.208497				-505.000000	200.000000	0.000000	0.362220	-0.536010	3.146160	-379.630278	637.946400	234.438744
845				900.000000	200.000000	0.000000	0.224200	0.574260	-1.564200	-66.424149	-93.899339	166.568338				300.000000	200.000000	0.000000	1.434440	0.915600	-8.544928	219.344106	599.499979	-170.897997				-505.000000	200.000000	0.000000	0.724440	0.714680	9.438480	-535.079645	344.917043	529.317164
846				900.000000	200.000000	0.000000	0.325090	0.653080	-1.173150	-82.875865	-133.879456	176.175759				300.000000	200.000000	0.000000	1.831200	0.640920	-8.697516	85.830302	490.499983	-122.069998				-505.000000	200.000000	0.000000	-1.086660	-0.714680	4.719240	72.948254	1254.405300	-470.544088
847				900.000000	200.000000	0.000000	0.313880	0.686860	-1.564200	-37.664100	-72.262512	156.941507				300.000000	200.000000	0.000000	1.648080	1.709120	-9.994514	133.513803	414.199986	-262.450495				-505.000000	200.000000	0.000000	1.992210	-0.536010	6.292320	894.597436	-921.940076	175.564246
848				900.000000	200.000000	0.000000	0.347510	0.630560	-0.999350	-91.664242	-23.513006	205.047509				300.000000	200.000000	0.000000	1.159760	1.098720	-9.460456	162.123904	359.699987	-213.622496				-505.000000	200.000000	0.000000	-0.543330	-1.608030	10.225020	-1138.827910	-904.816698	409.726137
849				900.000000	200.000000	0.000000	0.336300	0.619300	-1.477300	-80.561494	-78.332554	144.807148				300.000000	200.000000	0.000000	1.434440	0.885080	-7.858282	133.513803	577.699980	-183.104997				-505.000000	200.000000	0.000000	1.086660	-0.714680	18.876959	-736.631141	844.322024	-411.973855
850				900.000000	200.000000	0.000000	0.269040	0.608040	-1.303500	-64.763003	-90.922331	166.553299				300.000000	200.000000	0.000000	1.861720	0.488320	-7.934576	152.587204	610.399979	-213.622496				-505.000000	200.000000	0.000000	-1.992210	-1.250690	0.786540	1082.543691	1180.362252	-588.468515
851				900.000000	200.000000	0.000000	0.504450	0.608040	-1.477300	-89.066242	-110.586821	154.261113				300.000000	200.000000	0.000000	1.434440	0.824040	-8.468634	391.004710	326.999989	-128.173498				-505.000000	200.000000	0.000000	-1.086660	-2.680050	10.225020	186.096183	188.620257	-413.665125
852				900.000000	200.000000	0.000000	0.560500	0.686860	-1.607650	-73.893886	-92.509855	166.324649				300.000000	200.000000	0.000000	1.281840	0.976640	-8.697516	171.660604	228.899992	-128.173498				-505.000000	200.000000	0.000000	-3.441090	0.178670	14.944259	359.454868	-203.671780	-645.740240
853				900.000000	200.000000	0.000000	0.325090	0.686860	-1.651100	-57.856779	-123.303022	166.568534				300.000000	200.000000	0.000000	1.220800	1.281840	-9.078986	104.903703	534.099981	-170.897997				-505.000000	200.000000	0.000000	0.543330	-0.893350	13.371180	-863.698927	484.713884	-0.891256
854				900.000000	200.000000	0.000000	0.280250	0.574260	-1.173150	-33.854779	-96.571155	137.594349				300.000000	200.000000	0.000000	1.861720	0.122080	-9.078986	57.220201	730.299974	-256.346995				-505.000000	200.000000	0.000000	-0.543330	0.000000	5.505780	695.336474	955.641963	-352.421126
855				900.000000	200.000000	0.000000	0.392350	0.664340	-1.607650	-78.841790	-100.783348	166.477909				300.000000	200.000000	0.000000	1.526000	0.763000	-7.400518	267.027607	523.199982	-183.104997				-505.000000	200.000000	0.000000	-1.992210	-0.178670	3.146160	1031.784388	780.412951	-822.427562
856				900.000000	200.000000	0.000000	0.336300	0.574260	-1.911800	-90.907444	-47.532650	166.452202				300.000000	200.000000	0.000000	1.129240	1.098720	-8.773810	286.101007	305.199989	-170.897997				-505.000000	200.000000	0.000000	-0.905550	-0.536010	15.730799	-726.071512	172.436306	-646.621315
857				900.000000	200.000000	0.000000	0.392350	0.821980	-1.520750	-48.136965	-110.996105	171.443834				300.000000	200.000000	0.000000	0.976640	0.518840	-9.002692	228.880806	348.799988	-244.139996				-505.000000	200.000000	0.000000	-2.354430	0.536010	14.944259	-313.818500	2116.834559	-293.023465
858				900.000000	200.000000	0.000000	0.302670	0.574260	-1.216600	-130.392519	-87.322062	166.487043				300.000000	200.000000	0.000000	1.678600	0.488320	-9.155280	104.903703	283.399990	-115.966498				-505.000000	200.000000	0.000000	1.267770	-1.429360	14.157719	956.986061	-222.718441	-765.131167
859				900.000000	200.000000	0.000000	0.358720	0.630560	-1.955250	-56.469782	-83.877287	161.662014				300.000000	200.000000	0.000000	1.342880	0.671440	-7.858282	85.830302	392.399986	-231.932996				-505.000000	200.000000	0.000000	-1.086660	-1.250690	7.865400	-190.866021	1383.989602	-412.308663
860				900.000000	200.000000	0.000000	0.437190	0.630560	-1.998700	-88.679038	-107.332152	171.219359				300.000000	200.000000	0.000000	1.373400	0.549360	-8.239752	143.050504	414.199986	-219.725996				-505.000000	200.000000	0.000000	-0.905550	-1.786700	4.719240	239.712328	1508.586349	-765.296417
861				900.000000	200.000000	0.000000	0.392350	0.630560	-1.390400	-71.966719	-106.051360	183.314114				300.000000	200.000000	0.000000	1.922760	1.098720	-9.689338	219.344106	490.499983	-231.932996				-505.000000	200.000000	0.000000	0.181110	-0.178670	11.798100	1264.108547	1966.394748	-411.392737
862				900.000000	200.000000	0.000000	0.269040	0.641820	-0.955900	-75.073420	-70.981720	176.223355				300.000000	200.000000	0.000000	1.129240	0.946120	-8.468634	104.903703	501.399982	-231.932996				-505.000000	200.000000	0.000000	0.905550	-0.357340	14.944259	95.388899	2582.423217	-529.108448
863				900.000000	200.000000	0.000000	0.347510	0.608040	-1.303500	-121.050427	-28.296117	142.375403				300.000000	200.000000	0.000000	1.709120	0.671440	-8.544928	123.977103	446.899984	-146.483997				-505.000000	200.000000	0.000000	-1.086660	-2.322710	6.292320	-719.123805	-603.067655	-237.093714
864				900.000000	200.000000	0.000000	0.325090	0.574260	-1.390400	-74.285153	-62.753834	159.234835				300.000000	200.000000	0.000000	1.464960	1.159760	-10.223396	324.247808	119.899996	-201.415496				-505.000000	200.000000	0.000000	-1.629990	-0.714680	8.651940	-158.369133	488.130020	-353.012424
865				900.000000	200.000000	0.000000	0.459610	0.675600	-1.390400	-58.050381	-108.821127	156.780059				300.000000	200.000000	0.000000	1.709120	1.068200	-9.002692	238.417506	490.499983	-109.862998				-505.000000	200.000000	0.000000	0.362220	-1.429360	12.584640	841.044213	1159.269312	-882.546920
866				900.000000	200.000000	0.000000	0.538080	0.765680	-1.216600	-78.284011	-117.280126	180.879139				300.000000	200.000000	0.000000	2.136400	0.824040	-8.468634	190.734005	664.899977	-238.036496				-505.000000	200.000000	0.000000	-0.543330	1.608030	10.225020	908.831910	1348.873426	-762.103796
867				900.000000	200.000000	0.000000	0.448400	0.540480	-1.433850	-91.803348	-82.989241	163.894991				300.000000	200.000000	0.000000	1.617560	0.488320	-6.942754	95.367002	534.099981	-146.483997				-505.000000	200.000000	0.000000	-1.267770	0.893350	3.146160	1096.652318	471.437075	-351.515381
868				900.000000	200.000000	0.000000	0.414770	0.608040	-1.173150	-149.059096	-132.506508	161.583002				300.000000	200.000000	0.000000	1.648080	0.946120	-9.765632	123.977103	544.999981	-134.276998				-505.000000	200.000000	0.000000	-0.362220	-0.714680	15.730799	-852.698836	-523.290627	234.327141
869				900.000000	200.000000	0.000000	0.257830	0.799460	-1.607650	-61.215957	-54.716055	157.104292				300.000000	200.000000	0.000000	1.556520	0.701960	-7.705694	276.564307	414.199986	-231.932996				-505.000000	200.000000	0.000000	1.267770	-1.250690	17.303879	-653.374951	-1683.974228	174.943970
870				900.000000	200.000000	0.000000	0.336300	0.619300	-1.781450	-48.712352	-83.115665	149.626468				300.000000	200.000000	0.000000	1.434440	0.274680	-8.316046	66.756902	468.699984	-140.380497				-505.000000	200.000000	0.000000	-0.362220	0.893350	14.157719	55.189226	-786.937789	-762.796516
871				900.000000	200.000000	0.000000	0.392350	0.608040	-1.477300	-117.209953	-45.178904	171.244870				300.000000	200.000000	0.000000	1.739640	0.518840	-6.484990	152.587204	653.999977	-201.415496				-505.000000	200.000000	0.000000	1.448880	-0.714680	8.651940	1578.870895	-1023.872466	-529.491030
872				900.000000	200.000000	0.000000	0.425980	0.506700	-0.912450	-124.818480	-97.748797	183.164083				300.000000	200.000000	0.000000	0.701960	0.854560	-7.934576	190.734005	283.399990	-195.311996				-505.000000	200.000000	0.000000	0.905550	-0.536010	0.000000	-32.433965	-982.784879	-59.325216
873				900.000000	200.000000	0.000000	0.336300	0.585520	-1.738000	-25.935217	-62.892194	176.101314				300.000000	200.000000	0.000000	1.281840	1.190280	-8.468634	47.683501	435.999985	-256.346995				-505.000000	200.000000	0.000000	3.078870	-1.608030	10.225020	135.148111	1129.694117	-589.213317
874				900.000000	200.000000	0.000000	0.347510	0.551740	-1.781450	-119.843487	-83.577293	178.467945				300.000000	200.000000	0.000000	1.495480	1.129240	-7.247930	257.490907	457.799984	-134.276998				-505.000000	200.000000	0.000000	-1.629990	-0.536010	2.359620	662.650816	1024.381461	-881.539754
875				900.000000	200.000000	0.000000	0.369930	0.698120	-1.129700	-76.955573	-39.512946	171.351871				300.000000	200.000000	0.000000	1.617560	0.579880	-8.087164	133.513803	741.199974	-183.104997				-505.000000	200.000000	0.000000	0.181110	-3.037390	7.865400	-878.059247	379.286792	-1001.546649
876				900.000000	200.000000	0.000000	0.414770	0.619300	-1.477300	-92.623085	-147.421558	171.232114				300.000000	200.000000	0.000000	1.709120	0.885080	-8.621222	429.151511	403.299986	-219.725996				-505.000000	200.000000	0.000000	-0.724440	0.178670	7.078860	1169.537649	-1421.152057	-293.492980
877				900.000000	200.000000	0.000000	0.425980	0.675600	-0.955900	-33.477057	-128.104208	151.995579				300.000000	200.000000	0.000000	0.488320	1.464960	-8.621222	200.270705	305.199989	-268.553995				-505.000000	200.000000	0.000000	-2.173320	0.893350	14.944259	-523.827861	515.035505	-645.163431
878				900.000000	200.000000	0.000000	0.392350	0.731900	-1.520750	-27.723278	-80.600285	168.950399				300.000000	200.000000	0.000000	1.251320	0.763000	-7.324224	247.954206	359.699987	-256.346995				-505.000000	200.000000	0.000000	-0.905550	-1.786700	13.371180	8.772480	572.385607	-706.552318
879				900.000000	200.000000	0.000000	0.425980	0.686860	-1.824900	-45.975245	-86.768279	173.692992				300.000000	200.000000	0.000000	1.861720	1.129240	-8.163458	162.123904	653.999977	-189.208497				-505.000000	200.000000	0.000000	-1.267770	-2.322710	9.438480	786.735912	465.465663	-883.264310
880				900.000000	200.000000	0.000000	0.470820	0.776940	-0.825550	-25.148303	-84.478216	147.224051				300.000000	200.000000	0.000000	1.648080	0.335720	-7.171636	143.050504	675.799976	-170.897997				-505.000000	200.000000	0.000000	0.905550	-0.893350	3.932700	62.074010	74.043048	-647.105318
881				900.000000	200.000000	0.000000	0.504450	0.540480	-1.651100	-92.028419	-100.293247	142.149982				300.000000	200.000000	0.000000	1.739640	0.640920	-6.790166	114.440403	250.699991	-207.518996				-505.000000	200.000000	0.000000	-1.448880	-0.178670	15.730799	801.159156	-59.826812	-470.006437
882				900.000000	200.000000	0.000000	0.291460	0.619300	-1.477300	-120.766797	-46.090224	159.311563				300.000000	200.000000	0.000000	0.671440	1.068200	-9.231574	123.977103	425.099985	-170.897997				-505.000000	200.000000	0.000000	1.448880	-0.536010	18.090419	-30.986731	558.010505	469.328205
883				900.000000	200.000000	0.000000	0.515660	0.664340	-1.042800	-82.277135	-55.726865	171.169480				300.000000	200.000000	0.000000	1.770160	0.854560	-9.841926	95.367002	348.799988	-219.725996				-505.000000	200.000000	0.000000	0.905550	0.178670	11.798100	822.467183	-331.131239	-58.646985
884				900.000000	200.000000	0.000000	0.482030	0.686860	-1.086250	-109.538488	-74.565453	151.947983				300.000000	200.000000	0.000000	1.007160	0.915600	-8.850104	-28.610101	403.299986	-219.725996				-505.000000	200.000000	0.000000	0.724440	-0.714680	14.944259	421.214262	74.552043	-176.968483
885				900.000000	200.000000	0.000000	0.325090	0.630560	-1.260050	-79.872737	-98.336849	135.190593				300.000000	200.000000	0.000000	1.098720	1.678600	-9.002692	171.660604	435.999985	-238.036496				-505.000000	200.000000	0.000000	-0.724440	-0.357340	3.932700	-716.204039	-490.176300	-176.513456
886				900.000000	200.000000	0.000000	0.414770	0.596780	-1.346950	-73.312765	-117.146964	147.114570				300.000000	200.000000	0.000000	1.464960	0.976640	-9.689338	171.660604	272.499990	-164.794497				-505.000000	200.000000	0.000000	-3.259980	-2.322710	15.730799	-1181.632734	1905.742945	-706.872637
887				900.000000	200.000000	0.000000	0.425980	0.596780	-1.607650	-93.685501	-66.706442	159.151257				300.000000	200.000000	0.000000	1.312360	1.068200	-9.155280	104.903703	359.699987	-201.415496				-505.000000	200.000000	0.000000	0.724440	1.072020	4.719240	181.061471	349.395601	-938.946187
888				900.000000	200.000000	0.000000	0.269040	0.653080	-1.173150	-70.814274	-65.713707	164.185526				300.000000	200.000000	0.000000	2.197440	0.396760	-8.163458	181.197305	414.199986	-219.725996				-505.000000	200.000000	0.000000	-0.724440	-0.536010	-1.573080	430.704196	177.898722	-470.403508
889				900.000000	200.000000	0.000000	0.482030	0.686860	-1.694550	-82.024975	-43.603914	154.357643				300.000000	200.000000	0.000000	1.159760	1.068200	-7.629400	133.513803	272.499990	-213.622496				-505.000000	200.000000	0.000000	1.267770	-0.178670	16.517339	-472.753942	968.172345	-235.247374
890				900.000000	200.000000	0.000000	0.336300	0.641820	-1.694550	-15.530708	-57.866632	164.105373				300.000000	200.000000	0.000000	1.007160	1.190280	-10.833748	219.344106	272.499990	-128.173498				-505.000000	200.000000	0.000000	0.905550	-0.357340	16.517339	442.962751	724.950261	-117.899757
891				900.000000	200.000000	0.000000	0.381140	0.608040	-1.607650	-133.427117	-95.255750	171.256483				300.000000	200.000000	0.000000	1.251320	1.037680	-8.239752	38.146801	414.199986	-219.725996				-505.000000	200.000000	0.000000	0.362220	-0.893350	14.944259	-1211.021086	626.750003	-705.805951
892				900.000000	200.000000	0.000000	0.358720	0.439140	-1.781450	-96.336643	-63.775041	154.255013				300.000000	200.000000	0.000000	2.227960	0.396760	-7.629400	-28.610101	490.499983	-219.725996				-505.000000	200.000000	0.000000	-2.354430	-1.786700	8.651940	-107.421061	929.675904	-823.924605
893				900.000000	200.000000	0.000000	0.347510	0.506700	-1.694550	-109.546615	-48.196320	139.871496				300.000000	200.000000	0.000000	1.098720	0.396760	-9.536750	200.270705	326.999989	-164.794497				-505.000000	200.000000	0.000000	-0.905550	-0.178670	7.078860	-241.877017	445.787011	-176.329410
894				900.000000	200.000000	0.000000	0.291460	0.641820	-1.390400	-59.441441	-106.962680	156.922847				300.000000	200.000000	0.000000	1.770160	0.488320	-9.155280	267.027607	108.999996	-213.622496				-505.000000	200.000000	0.000000	-1.811100	0.357340	3.932700	-904.590756	-159.282492	-645.701082
895				900.000000	200.000000	0.000000	0.224200	0.664340	-1.781450	-2.631772	-88.631327	176.290752				300.000000	200.000000	0.000000	1.251320	0.824040	-8.621222	200.270705	196.199993	-189.208497				-505.000000	200.000000	0.000000	0.905550	-4.109410	4.719240	-827.362868	736.146658	-297.692767
896				900.000000	200.000000	0.000000	0.347510	0.619300	-1.477300	-104.684676	-23.068513	178.530776				300.000000	200.000000	0.000000	1.373400	0.427280	-7.934576	286.101007	523.199982	-244.139996				-505.000000	200.000000	0.000000	0.543330	-0.536010	14.157719	-1421.093370	-1239.442638	-1292.922310
897				900.000000	200.000000	0.000000	0.336300	0.563000	-1.781450	-115.359270	-32.455965	125.477508				300.000000	200.000000	0.000000	1.373400	1.434440	-6.637578	162.123904	501.399982	-152.587497				-505.000000	200.000000	0.000000	1.267770	-1.429360	0.000000	29.325429	453.567271	-177.690180
898				900.000000	200.000000	0.000000	0.470820	0.585520	-1.694550	-62.074975	-48.208256	168.732971				300.000000	200.000000	0.000000	1.220800	1.587040	-9.002692	391.004710	414.199986	-207.518996				-505.000000	200.000000	0.000000	-2.716650	0.178670	7.865400	-451.823454	952.340262	-175.845406
899				900.000000	200.000000	0.000000	0.369930	0.641820	-2.042150	-48.055064	-84.258097	178.528493				300.000000	200.000000	0.000000	1.678600	1.007160	-8.239752	228.880806	632.199978	-225.829496				-505.000000	200.000000	0.000000	-0.543330	0.536010	4.719240	-198.820500	1751.808433	-234.424255
900				900.000000	200.000000	0.000000	0.302670	0.664340	-1.694550	-111.096060	-56.481749	164.161157				300.000000	200.000000	0.000000	1.831200	0.854560	-5.874638	219.344106	653.999977	-183.104997				-505.000000	200.000000	0.000000	0.181110	-3.394730	12.584640	-1246.752357	-420.611810	-590.677074
901				900.000000	200.000000	0.000000	0.414770	0.484180	-1.607650	-118.425020	-71.310784	166.287133				300.000000	200.000000	0.000000	1.434440	0.549360	-8.621222	171.660604	534.099981	-183.104997				-505.000000	200.000000	0.000000	0.181110	-1.072020	7.865400	51.577304	246.716785	-294.752329
902				900.000000	200.000000	0.000000	0.425980	0.709380	-1.477300	-16.544047	-51.629757	156.846315				300.000000	200.000000	0.000000	1.617560	1.556520	-9.841926	257.490907	294.299990	-128.173498				-505.000000	200.000000	0.000000	-1.086660	-0.714680	8.651940	1463.054893	-340.166920	-176.823595
903				900.000000	200.000000	0.000000	0.448400	0.686860	-1.607650	-53.791235	-148.685216	207.405006				300.000000	200.000000	0.000000	1.251320	1.342880	-10.757454	133.513803	272.499990	-225.829496				-505.000000	200.000000	0.000000	-0.181110	-2.322710	11.011560	91.965747	0.508995	-883.351243
904				900.000000	200.000000	0.000000	0.381140	0.585520	-0.869000	-25.034933	-80.744785	156.777579				300.000000	200.000000	0.000000	1.526000	0.885080	-8.468634	95.367002	544.999981	-170.897997				-505.000000	200.000000	0.000000	0.543330	0.536010	14.157719	-82.249419	483.967457	-410.743484
905				900.000000	200.000000	0.000000	0.515660	0.585520	-0.955900	-77.391854	-111.533351	180.734817				300.000000	200.000000	0.000000	1.709120	1.312360	-7.934576	314.711108	675.799976	-207.518996				-505.000000	200.000000	0.000000	-1.811100	-3.216060	8.651940	964.248385	1029.369015	-707.836337
906				900.000000	200.000000	0.000000	0.493240	0.743160	-1.303500	-103.424594	-74.825038	166.446689				300.000000	200.000000	0.000000	1.068200	1.281840	-9.384162	209.807405	501.399982	-134.276998				-505.000000	200.000000	0.000000	-0.362220	0.000000	0.786540	-347.385082	1346.871578	117.517175
907				900.000000	200.000000	0.000000	0.515660	0.506700	-1.781450	-85.513462	-151.293349	178.251855				300.000000	200.000000	0.000000	1.709120	1.342880	-9.307868	514.981813	566.799980	-201.415496				-505.000000	200.000000	0.000000	-1.267770	-3.037390	15.730799	975.626015	592.064259	-2.781062
908				900.000000	200.000000	0.000000	0.302670	0.563000	-1.260050	-106.778039	-127.809413	171.295891				300.000000	200.000000	0.000000	1.159760	0.885080	-8.163458	247.954206	501.399982	-262.450495				-505.000000	200.000000	0.000000	0.362220	0.178670	7.865400	1517.048578	1561.457893	-939.764998
909				900.000000	200.000000	0.000000	0.459610	0.675600	-1.129700	-97.985598	7.453731	161.599379				300.000000	200.000000	0.000000	0.976640	0.763000	-9.307868	162.123904	512.299982	-256.346995				-505.000000	200.000000	0.000000	-1.086660	-1.608030	4.719240	-1370.900376	458.985256	-530.135976
910				900.000000	200.000000	0.000000	0.459610	0.698120	-2.129050	-53.867718	-98.002243	142.343042				300.000000	200.000000	0.000000	0.976640	0.732480	-7.476812	9.536700	392.399986	-231.932996				-505.000000	200.000000	0.000000	0.543330	-1.965370	18.876959	693.297632	-448.501153	-354.373195
911				900.000000	200.000000	0.000000	0.414770	0.506700	-1.433850	3.298317	-76.538388	163.898416				300.000000	200.000000	0.000000	1.342880	1.190280	-8.392340	143.050504	577.699980	-225.829496				-505.000000	200.000000	0.000000	0.362220	-0.714680	14.157719	-389.560675	-433.063629	-881.868689
912				900.000000	200.000000	0.000000	0.280250	0.596780	-1.781450	-65.721847	-96.005436	152.073253				300.000000	200.000000	0.000000	1.983800	0.854560	-7.858282	247.954206	523.199982	-140.380497				-505.000000	200.000000	0.000000	0.543330	-1.250690	9.438480	-769.820184	355.876008	-588.671358
913				900.000000	200.000000	0.000000	0.403560	0.653080	-1.868350	-99.678213	-80.738645	190.552424				300.000000	200.000000	0.000000	1.190280	0.701960	-8.316046	114.440403	577.699980	-152.587497				-505.000000	200.000000	0.000000	3.622200	-0.357340	0.000000	-137.438645	311.100720	58.115207
914				900.000000	200.000000	0.000000	0.347510	0.484180	-0.999350	-105.733231	-69.106736	190.453415				300.000000	200.000000	0.000000	1.403920	0.457800	-10.299690	238.417506	196.199993	-219.725996				-505.000000	200.000000	0.000000	-1.629990	-0.357340	11.798100	-599.758805	2075.984403	-352.673308
915				900.000000	200.000000	0.000000	0.246620	0.529220	-1.173150	-35.709527	-90.120301	149.635603				300.000000	200.000000	0.000000	1.190280	1.098720	-9.231574	228.880806	217.999992	-238.036496				-505.000000	200.000000	0.000000	1.992210	0.178670	11.798100	938.283185	-794.595053	-1174.871792
916				900.000000	200.000000	0.000000	0.347510	0.698120	-1.433850	-73.250142	-104.164441	154.507478				300.000000	200.000000	0.000000	1.007160	0.915600	-8.316046	181.197305	479.599983	-219.725996				-505.000000	200.000000	0.000000	0.181110	-0.714680	11.011560	-1316.340383	-551.688965	-588.133707
917				900.000000	200.000000	0.000000	0.280250	0.619300	-1.607650	-96.778658	-86.035130	161.732837				300.000000	200.000000	0.000000	1.587040	1.007160	-7.553106	-85.830302	664.899977	-225.829496				-505.000000	200.000000	0.000000	0.905550	-1.072020	6.292320	514.715465	469.513790	-353.554383
918				900.000000	200.000000	0.000000	0.381140	0.540480	-1.433850	-127.988120	-70.087534	166.374332				300.000000	200.000000	0.000000	1.617560	0.640920	-8.163458	95.367002	501.399982	-256.346995				-505.000000	200.000000	0.000000	0.362220	-2.144040	9.438480	-592.244789	764.544996	-119.551869
919				900.000000	200.000000	0.000000	0.212990	0.585520	-1.911800	-78.382167	-57.652654	159.361443				300.000000	200.000000	0.000000	1.403920	1.220800	-9.460456	247.954206	305.199989	-140.380497				-505.000000	200.000000	0.000000	0.181110	-0.536010	11.011560	-31.553040	508.871094	-764.196445
920				900.000000	200.000000	0.000000	0.403560	0.720640	-1.433850	-96.445950	-81.142730	171.337974				300.000000	200.000000	0.000000	1.190280	1.007160	-8.468634	257.490907	108.999996	-177.001497				-505.000000	200.000000	0.000000	-1.448880	-1.786700	16.517339	-1149.135846	-458.283261	-354.044260
921				900.000000	200.000000	0.000000	0.302670	0.574260	-1.477300	-82.416242	-82.013641	159.258062				300.000000	200.000000	0.000000	1.281840	0.549360	-8.621222	200.270705	512.299982	-305.174994				-505.000000	200.000000	0.000000	-1.086660	-3.394730	17.303879	-88.214799	-613.517625	173.097630
922				900.000000	200.000000	0.000000	0.280250	0.641820	-1.738000	-51.760494	-55.518085	147.295820				300.000000	200.000000	0.000000	1.526000	0.854560	-7.629400	286.101007	425.099985	-189.208497				-505.000000	200.000000	0.000000	0.181110	-2.858720	7.078860	-288.230839	2368.583328	-648.912499
923				900.000000	200.000000	0.000000	0.437190	0.574260	-1.564200	-114.670512	-46.944598	188.034621				300.000000	200.000000	0.000000	1.617560	0.854560	-9.994514	295.637708	337.899988	-219.725996				-505.000000	200.000000	0.000000	0.181110	-1.965370	0.000000	1270.867485	784.461078	-530.576513
924				900.000000	200.000000	0.000000	0.414770	0.608040	-1.173150	-120.915384	-132.506508	159.173342				300.000000	200.000000	0.000000	1.800680	1.526000	-8.468634	162.123904	381.499987	-231.932996				-505.000000	200.000000	0.000000	-0.362220	-0.536010	4.719240	-1306.032447	-247.700642	-646.664781
925				900.000000	200.000000	0.000000	0.425980	0.630560	-1.607650	-104.356032	-56.574502	173.640633				300.000000	200.000000	0.000000	1.953280	0.885080	-8.697516	257.490907	544.999981	-128.173498				-505.000000	200.000000	0.000000	-0.181110	-1.608030	11.011560	19.395032	0.508995	-647.696617
926				900.000000	200.000000	0.000000	0.571710	0.608040	-1.781450	-113.504522	-62.414029	154.191432				300.000000	200.000000	0.000000	1.770160	0.213640	-7.247930	286.101007	490.499983	-256.346995				-505.000000	200.000000	0.000000	-1.811100	-1.250690	3.146160	619.468453	-158.536066	-588.483003
927				900.000000	200.000000	0.000000	0.392350	0.743160	-1.477300	-115.666242	-95.838603	149.683590				300.000000	200.000000	0.000000	1.281840	1.007160	-9.536750	219.344106	250.699991	-195.311996				-505.000000	200.000000	0.000000	-1.267770	-1.250690	8.651940	388.276911	68.502068	-940.991062
928				900.000000	200.000000	0.000000	0.403560	0.630560	-1.868350	-48.338694	-121.266404	156.796239				300.000000	200.000000	0.000000	1.190280	1.312360	-9.384162	267.027607	457.799984	-195.311996				-505.000000	200.000000	0.000000	-1.811100	-0.893350	7.865400	-1211.587395	1560.395471	-118.191099
929				900.000000	200.000000	0.000000	0.302670	0.686860	-1.564200	-65.807811	-102.196704	156.953120				300.000000	200.000000	0.000000	1.526000	0.824040	-7.858282	238.417506	403.299986	-195.311996				-505.000000	200.000000	0.000000	-1.811100	-1.429360	3.932700	-665.255967	768.707559	-118.699772
930				900.000000	200.000000	0.000000	0.403560	0.619300	-1.477300	-108.705206	-81.102321	147.147127				300.000000	200.000000	0.000000	2.044840	0.396760	-6.561284	190.734005	632.199978	-213.622496				-505.000000	200.000000	0.000000	0.905550	-1.786700	-8.651940	122.826632	218.555878	115.720175
931				900.000000	200.000000	0.000000	0.280250	0.427880	-1.477300	-80.403110	-96.288295	161.554816				300.000000	200.000000	0.000000	1.709120	0.763000	-9.002692	190.734005	272.499990	-238.036496				-505.000000	200.000000	0.000000	-0.362220	-0.357340	11.011560	-484.005726	-253.672054	58.433961
932				900.000000	200.000000	0.000000	0.336300	0.630560	-1.564200	-76.167306	-52.921888	161.685241				300.000000	200.000000	0.000000	1.373400	0.854560	-9.002692	448.224912	316.099989	-122.069998				-505.000000	200.000000	0.000000	-0.905550	-1.608030	11.011560	251.027036	-88.225150	-1.453577
933				900.000000	200.000000	0.000000	0.392350	0.754420	-1.564200	-54.984630	-100.823756	140.055422				300.000000	200.000000	0.000000	1.007160	0.793520	-8.239752	238.417506	544.999981	-262.450495				-505.000000	200.000000	0.000000	-1.448880	-2.680050	0.000000	532.726187	352.811738	-883.588937
934				900.000000	200.000000	0.000000	0.448400	0.743160	-1.651100	-107.805238	-77.721229	164.083483				300.000000	200.000000	0.000000	1.800680	1.129240	-8.392340	181.197305	348.799988	-225.829496				-505.000000	200.000000	0.000000	3.078870	0.000000	11.798100	-578.136162	1393.341278	-528.943198
935				900.000000	200.000000	0.000000	0.336300	0.630560	-1.738000	-144.696376	-78.090103	166.504561				300.000000	200.000000	0.000000	1.495480	0.854560	-8.621222	181.197305	490.499983	-128.173498				-505.000000	200.000000	0.000000	0.724440	0.000000	10.225020	464.082009	344.170616	-939.963534
936				900.000000	200.000000	0.000000	0.425980	0.529220	-1.694550	-140.783483	-91.955474	175.956047				300.000000	200.000000	0.000000	1.220800	0.946120	-7.171636	104.903703	414.199986	-262.450495				-505.000000	200.000000	0.000000	0.000000	-0.893350	8.651940	-400.812459	654.639346	-235.824184
937				900.000000	200.000000	0.000000	0.448400	0.641820	-1.346950	-35.273246	-108.399908	188.085838				300.000000	200.000000	0.000000	1.526000	1.495480	-9.613044	152.587204	414.199986	-268.553995				-505.000000	200.000000	0.000000	-0.181110	-1.608030	11.798100	-212.174049	397.472591	-823.928913
938				900.000000	200.000000	0.000000	0.347510	0.619300	-1.868350	-84.987152	-68.298566	192.988737				300.000000	200.000000	0.000000	1.709120	1.312360	-9.078986	181.197305	414.199986	-183.104997				-505.000000	200.000000	0.000000	-1.267770	0.536010	10.225020	-777.460047	1790.419310	-528.086793
939				900.000000	200.000000	0.000000	0.560500	0.754420	-1.173150	-86.743744	-52.386181	154.339179				300.000000	200.000000	0.000000	1.770160	0.671440	-9.460456	200.270705	316.099989	-170.897997				-505.000000	200.000000	0.000000	-2.173320	-0.357340	5.505780	-252.814185	-271.427421	-411.373941
940				900.000000	200.000000	0.000000	0.358720	0.619300	-1.738000	-72.790519	-43.551569	156.832222				300.000000	200.000000	0.000000	1.678600	1.342880	-7.400518	276.564307	414.199986	-244.139996				-505.000000	200.000000	0.000000	-0.543330	-0.714680	3.932700	72.885331	824.564808	-118.122962
941				900.000000	200.000000	0.000000	0.325090	0.574260	-1.607650	-26.263861	-92.947611	166.463816				300.000000	200.000000	0.000000	1.251320	0.885080	-8.316046	162.123904	370.599987	-140.380497				-505.000000	200.000000	0.000000	-0.362220	-0.357340	12.584640	-136.431874	9.975108	-411.518829
942				900.000000	200.000000	0.000000	0.403560	0.698120	-1.390400	-97.328309	-96.381048	161.678390				300.000000	200.000000	0.000000	1.434440	1.007160	-8.773810	-19.073400	653.999977	-299.071495				-505.000000	200.000000	0.000000	-0.724440	1.786700	-0.786540	-123.581711	-883.407763	412.962224
943				900.000000	200.000000	0.000000	0.336300	0.630560	-0.912450	-79.512623	-68.725925	176.143201				300.000000	200.000000	0.000000	1.312360	0.915600	-9.536750	133.513803	414.199986	-152.587497				-505.000000	200.000000	0.000000	0.000000	0.178670	-1.573080	358.133481	134.062860	-234.806837
944				900.000000	200.000000	0.000000	0.414770	0.608040	-1.824900	-73.344234	-126.834411	147.125042				300.000000	200.000000	0.000000	1.098720	1.068200	-7.858282	181.197305	239.799992	-177.001497				-505.000000	200.000000	0.000000	-0.181110	-0.714680	16.517339	189.708104	658.134047	-0.663743
945				900.000000	200.000000	0.000000	0.313880	0.641820	-1.651100	-75.793647	-72.181695	164.128600				300.000000	200.000000	0.000000	1.098720	0.915600	-9.689338	190.734005	337.899988	-158.690997				-505.000000	200.000000	0.000000	-2.535540	-1.608030	4.719240	18.891646	1076.937009	-941.228756
946				900.000000	200.000000	0.000000	0.403560	0.596780	-1.433850	-93.505444	-101.406610	132.668223				300.000000	200.000000	0.000000	1.220800	0.732480	-7.934576	104.903703	457.799984	-115.966498				-505.000000	200.000000	0.000000	1.629990	-0.893350	7.865400	178.204628	159.045061	-294.698682
947				900.000000	200.000000	0.000000	0.302670	0.630560	-1.303500	-87.958811	-61.911395	164.129742				300.000000	200.000000	0.000000	0.946120	0.976640	-8.316046	76.293602	435.999985	-122.069998				-505.000000	200.000000	0.000000	0.724440	-0.357340	7.865400	210.638592	-183.870134	117.091126
948				900.000000	200.000000	0.000000	0.425980	0.551740	-1.390400	-107.376768	-87.172364	151.880389				300.000000	200.000000	0.000000	1.068200	0.946120	-9.307868	257.490907	43.599998	-274.657495				-505.000000	200.000000	0.000000	-0.905550	-0.536010	0.786540	-148.187044	54.048401	-764.109512
949				900.000000	200.000000	0.000000	0.392350	0.653080	-2.215950	-71.894615	-105.283599	164.057777				300.000000	200.000000	0.000000	0.946120	1.342880	-9.002692	123.977103	305.199989	-103.759498				-505.000000	200.000000	0.000000	0.000000	0.000000	18.090419	117.263235	1308.532265	-234.976395
950				900.000000	200.000000	0.000000	0.425980	0.698120	-1.824900	-53.552619	-96.900219	159.245503				300.000000	200.000000	0.000000	1.678600	1.037680	-9.078986	152.587204	632.199978	-195.311996				-505.000000	200.000000	0.000000	-1.267770	-1.072020	4.719240	-875.202404	-325.475822	-529.612813
951				900.000000	200.000000	0.000000	0.482030	0.551740	-1.781450	-139.946138	-89.116826	173.509262				300.000000	200.000000	0.000000	1.739640	0.335720	-9.613044	200.270705	468.699984	-280.760995				-505.000000	200.000000	0.000000	0.905550	-1.429360	3.932700	-1360.151978	206.613055	-823.846288
952				900.000000	200.000000	0.000000	0.336300	0.563000	-1.781450	-95.256618	-78.049695	159.212750				300.000000	200.000000	0.000000	1.403920	0.671440	-8.468634	247.954206	163.499994	-219.725996				-505.000000	200.000000	0.000000	-1.267770	-0.536010	11.011560	200.078964	198.832796	-1116.545127
953				900.000000	200.000000	0.000000	0.381140	0.630560	-1.607650	-108.376562	-115.519630	183.325727				300.000000	200.000000	0.000000	1.220800	1.831200	-9.460456	343.321209	207.099993	-213.622496				-505.000000	200.000000	0.000000	0.000000	-2.501380	9.438480	196.844581	521.322912	-766.047092
954				900.000000	200.000000	0.000000	0.381140	0.551740	-1.868350	-107.871924	-29.155690	161.565484				300.000000	200.000000	0.000000	1.373400	0.824040	-9.384162	9.536700	370.599987	-195.311996				-505.000000	200.000000	0.000000	-0.905550	-0.893350	7.865400	178.204628	47.330563	-59.519444
955				900.000000	200.000000	0.000000	0.269040	0.630560	-1.520750	-80.142822	-90.720289	166.574242				300.000000	200.000000	0.000000	1.831200	0.427280	-7.095342	95.367002	697.599976	-268.553995				-505.000000	200.000000	0.000000	0.362220	-0.893350	10.225020	-1211.398626	-1755.031570	-1234.502839
956				900.000000	200.000000	0.000000	0.392350	0.506700	-1.607650	-89.353935	-60.255588	192.837564				300.000000	200.000000	0.000000	1.892240	0.579880	-8.621222	200.270705	501.399982	-140.380497				-505.000000	200.000000	0.000000	-2.535540	-1.250690	6.292320	-422.623872	14.884098	-1175.866035
957				900.000000	200.000000	0.000000	0.381140	0.641820	-1.216600	-103.487217	-100.685397	147.191298				300.000000	200.000000	0.000000	1.617560	0.793520	-8.468634	95.367002	261.599991	-109.862998				-505.000000	200.000000	0.000000	0.181110	-0.357340	5.505780	-831.894194	779.236093	-646.538690
958				900.000000	200.000000	0.000000	0.504450	0.686860	-1.607650	-57.811765	-54.739926	171.202037				300.000000	200.000000	0.000000	1.587040	0.763000	-8.621222	209.807405	108.999996	-146.483997				-505.000000	200.000000	0.000000	-0.905550	-1.072020	6.292320	-1569.972569	844.243460	-1469.547370
959				900.000000	200.000000	0.000000	0.246620	0.563000	-1.260050	-38.429025	-3.917995	154.486338				300.000000	200.000000	0.000000	1.648080	0.915600	-8.239752	57.220201	425.099985	-286.864495				-505.000000	200.000000	0.000000	1.267770	-0.714680	9.438480	-853.202221	-85.669876	-118.267850
960				900.000000	200.000000	0.000000	0.504450	0.563000	-0.825550	-62.102064	-121.324889	159.038546				300.000000	200.000000	0.000000	1.281840	1.068200	-8.087164	143.050504	348.799988	-177.001497				-505.000000	200.000000	0.000000	2.535540	-0.714680	2.359620	420.207491	1037.465270	-999.530752
961				900.000000	200.000000	0.000000	0.313880	0.563000	-1.346950	-126.970718	-97.794404	166.464957				300.000000	200.000000	0.000000	1.281840	0.976640	-7.934576	247.954206	435.999985	-244.139996				-505.000000	200.000000	0.000000	-0.543330	-0.357340	3.146160	1715.869078	-500.388839	-881.457129
962				900.000000	200.000000	0.000000	0.291460	0.709380	-1.477300	-20.564577	-56.222163	169.033978				300.000000	200.000000	0.000000	1.922760	0.579880	-7.781988	209.807405	621.299978	-109.862998				-505.000000	200.000000	0.000000	-1.267770	-1.250690	11.798100	504.344606	330.656376	-764.758766
963				900.000000	200.000000	0.000000	0.347510	0.675600	-0.651750	-29.141428	-125.155673	173.763815				300.000000	200.000000	0.000000	1.526000	0.763000	-6.942754	95.367002	632.199978	-219.725996				-505.000000	200.000000	0.000000	0.181110	-0.893350	8.651940	757.347560	-814.589700	-0.862278
964				900.000000	200.000000	0.000000	0.448400	0.686860	-1.868350	-130.451394	-72.453216	147.163504				300.000000	200.000000	0.000000	1.556520	0.701960	-7.095342	152.587204	501.399982	-36.620999				-505.000000	200.000000	0.000000	-1.086660	0.893350	5.505780	-987.846946	855.948852	-1056.459054
965				900.000000	200.000000	0.000000	0.325090	0.686860	-1.651100	-98.062081	-113.171082	152.110573				300.000000	200.000000	0.000000	1.403920	0.793520	-9.841926	295.637708	130.799995	-311.278494				-505.000000	200.000000	0.000000	-1.811100	1.072020	16.517339	-1786.866713	226.484707	-57.581864
966				900.000000	200.000000	0.000000	0.392350	0.641820	-1.607650	-55.645982	-95.717378	176.095605				300.000000	200.000000	0.000000	0.915600	1.587040	-9.994514	200.270705	359.699987	-177.001497				-505.000000	200.000000	0.000000	-0.362220	-1.786700	17.303879	-1149.072923	800.916593	-412.875291
967				900.000000	200.000000	0.000000	0.336300	0.405360	-1.607650	-93.527117	-78.211329	178.343425				300.000000	200.000000	0.000000	1.281840	0.701960	-5.798344	47.683501	566.799980	-134.276998				-505.000000	200.000000	0.000000	0.905550	-2.322710	6.292320	-24.227794	71.803768	-765.949978
968				900.000000	200.000000	0.000000	0.325090	0.675600	-1.520750	-122.513907	-77.830518	147.280781				300.000000	200.000000	0.000000	1.922760	1.159760	-7.019048	267.027607	621.299978	-268.553995				-505.000000	200.000000	0.000000	-0.181110	-1.072020	6.292320	-1106.708561	137.557561	-412.211549
969				900.000000	200.000000	0.000000	0.291460	0.585520	-1.564200	-69.980993	-111.867016	180.967089				300.000000	200.000000	0.000000	1.312360	1.068200	-7.934576	352.857909	359.699987	-128.173498				-505.000000	200.000000	0.000000	-0.905550	-1.072020	10.225020	-1106.393945	1370.791357	-177.177199
970				900.000000	200.000000	0.000000	0.482030	0.653080	-2.042150	-67.694028	-154.731985	188.061469				300.000000	200.000000	0.000000	1.403920	1.342880	-8.773810	114.440403	272.499990	-115.966498				-505.000000	200.000000	0.000000	-1.629990	-2.501380	6.292320	-35.039116	92.659278	-530.940298
971				900.000000	200.000000	0.000000	0.347510	0.675600	-1.129700	-69.841886	-155.106999	176.173475				300.000000	200.000000	0.000000	1.312360	0.854560	-8.392340	104.903703	621.299978	-207.518996				-505.000000	200.000000	0.000000	-1.086660	-0.536010	11.798100	-610.570126	187.127404	-529.118629
972				900.000000	200.000000	0.000000	0.526870	0.529220	-1.868350	-72.614526	-70.618641	144.525943				300.000000	200.000000	0.000000	1.190280	1.129240	-8.544928	19.073400	599.499979	-231.932996				-505.000000	200.000000	0.000000	-0.181110	0.000000	9.438480	811.467092	2123.121965	-646.170596
973				900.000000	200.000000	0.000000	0.392350	0.585520	-1.520750	-90.038629	-85.666255	173.633586				300.000000	200.000000	0.000000	1.129240	0.824040	-8.926398	114.440403	457.799984	-207.518996				-505.000000	200.000000	0.000000	-1.448880	-2.322710	7.865400	-834.813961	743.057496	-1118.226216
974				900.000000	200.000000	0.000000	0.336300	0.754420	-1.433850	-70.931708	-149.296542	200.354992				300.000000	200.000000	0.000000	1.251320	1.373400	-9.155280	171.660604	555.899981	-177.001497				-505.000000	200.000000	0.000000	0.543330	-0.536010	16.517339	1706.127451	84.018156	-235.528535
975				900.000000	200.000000	0.000000	0.414770	0.731900	-1.694550	-76.149697	-66.163997	164.107852				300.000000	200.000000	0.000000	1.922760	0.763000	-7.629400	143.050504	523.199982	-201.415496				-505.000000	200.000000	0.000000	-1.267770	-1.608030	11.011560	-791.316981	-66.307219	-295.145092
976				900.000000	200.000000	0.000000	0.403560	0.540480	-1.781450	-136.389294	-116.281251	137.435184				300.000000	200.000000	0.000000	1.831200	0.579880	-8.926398	143.050504	577.699980	-164.794497				-505.000000	200.000000	0.000000	0.362220	-1.250690	3.146160	-1581.035583	1035.656422	-59.959981
977				900.000000	200.000000	0.000000	0.448400	0.731900	-1.129700	-55.461862	-68.074191	154.434371				300.000000	200.000000	0.000000	1.129240	0.610400	-9.841926	400.541410	326.999989	-219.725996				-505.000000	200.000000	0.000000	-1.448880	-1.429360	0.000000	840.037442	1015.661775	-529.937440
978				900.000000	200.000000	0.000000	0.448400	0.540480	-2.085600	-68.355380	-117.844903	166.304651				300.000000	200.000000	0.000000	0.640920	1.220800	-10.604866	352.857909	370.599987	-274.657495				-505.000000	200.000000	0.000000	1.811100	0.357340	15.730799	-208.750897	405.761846	-763.479055
979				900.000000	200.000000	0.000000	0.269040	0.653080	-1.607650	-63.223356	-85.573502	169.004846				300.000000	200.000000	0.000000	1.464960	1.190280	-8.850104	104.903703	555.899981	-238.036496				-505.000000	200.000000	0.000000	-1.811100	-0.536010	13.371180	-494.628278	627.180435	-764.037068
980				900.000000	200.000000	0.000000	0.302670	0.540480	-1.651100	-35.740996	-61.588127	178.503928				300.000000	200.000000	0.000000	1.770160	0.732480	-7.858282	-57.220201	719.399975	-170.897997				-505.000000	200.000000	0.000000	-1.448880	-1.965370	11.011560	-1623.651638	-55.348254	-295.469719
981				900.000000	200.000000	0.000000	0.325090	0.630560	-1.173150	-128.029071	-93.351696	159.287194				300.000000	200.000000	0.000000	1.678600	0.488320	-8.697516	76.293602	523.199982	-195.311996				-505.000000	200.000000	0.000000	1.629990	0.000000	6.292320	-1157.656633	1353.667980	-293.850893
982				900.000000	200.000000	0.000000	0.302670	0.630560	-1.433850	-55.929612	-87.120019	193.045663				300.000000	200.000000	0.000000	1.434440	0.732480	-9.994514	247.954206	196.199993	-140.380497				-505.000000	200.000000	0.000000	0.181110	-0.357340	5.505780	-947.710196	1309.516123	-470.306394
983				900.000000	200.000000	0.000000	0.448400	0.596780	-1.129700	-73.087694	-98.470010	161.537690				300.000000	200.000000	0.000000	1.922760	0.946120	-10.375984	200.270705	359.699987	-225.829496				-505.000000	200.000000	0.000000	0.000000	-1.250690	11.798100	-1580.343428	-143.766404	-706.116089
984				900.000000	200.000000	0.000000	0.381140	0.495440	-1.651100	-93.883166	-49.621612	159.103465				300.000000	200.000000	0.000000	1.617560	0.579880	-8.468634	104.903703	490.499983	-231.932996				-505.000000	200.000000	0.000000	1.086660	-0.178670	7.078860	221.386991	590.378406	-470.209280
985				900.000000	200.000000	0.000000	0.425980	0.506700	-1.086250	-104.895886	-97.587163	168.706123				300.000000	200.000000	0.000000	1.312360	0.488320	-7.476812	19.073400	479.599983	-231.932996				-505.000000	200.000000	0.000000	-2.173320	-1.072020	3.146160	167.015767	526.231902	-529.540369
986				900.000000	200.000000	0.000000	0.437190	0.529220	-1.607650	-96.467622	-112.761799	166.305793				300.000000	200.000000	0.000000	1.434440	1.495480	-8.010870	228.880806	305.199989	-256.346995				-505.000000	200.000000	0.000000	0.905550	-1.429360	0.000000	-1244.650592	-452.504849	-1000.078584
987				900.000000	200.000000	0.000000	0.336300	0.675600	-2.042150	-58.725594	-87.939184	178.594749				300.000000	200.000000	0.000000	1.648080	0.640920	-5.874638	200.270705	228.899992	-189.208497				-505.000000	200.000000	0.000000	-0.724440	-2.858720	5.505780	985.619335	1496.880957	-531.351858
988				900.000000	200.000000	0.000000	0.302670	0.641820	-0.955900	-111.258192	-138.224212	161.730553				300.000000	200.000000	0.000000	1.739640	0.579880	-8.316046	333.784509	588.599979	-91.552498				-505.000000	200.000000	0.000000	0.362220	-0.893350	12.584640	178.582167	761.559290	-999.526444
989				900.000000	200.000000	0.000000	0.414770	0.596780	-1.303500	-105.431993	-76.659613	163.982191				300.000000	200.000000	0.000000	2.441600	0.610400	-7.247930	209.807405	283.399990	-268.553995				-505.000000	200.000000	0.000000	-2.535540	0.178670	0.786540	474.138252	20.109083	-704.556783
990				900.000000	200.000000	0.000000	0.392350	0.653080	-1.738000	-83.461049	-95.596152	176.106077				300.000000	200.000000	0.000000	1.220800	1.281840	-8.239752	410.078111	305.199989	-183.104997				-505.000000	200.000000	0.000000	0.905550	-0.536010	-1.573080	-32.559811	1007.258084	-411.789808
991				900.000000	200.000000	0.000000	0.369930	0.563000	-1.390400	-102.892551	-74.732285	188.093830				300.000000	200.000000	0.000000	1.556520	1.617560	-8.316046	209.807405	370.599987	-128.173498				-505.000000	200.000000	0.000000	1.992210	-0.357340	12.584640	905.912143	2253.768689	-470.451282
992				900.000000	200.000000	0.000000	0.269040	0.709380	-1.564200	-68.900968	-100.811820	157.008905				300.000000	200.000000	0.000000	1.464960	0.549360	-7.476812	228.880806	610.399979	-292.967995				-505.000000	200.000000	0.000000	0.000000	-2.144040	7.078860	449.910459	1186.412228	409.173997
993				900.000000	200.000000	0.000000	0.403560	0.686860	-1.216600	-81.529819	-101.608652	183.354859				300.000000	200.000000	0.000000	1.495480	0.579880	-6.790166	114.440403	719.399975	-195.311996				-505.000000	200.000000	0.000000	0.905550	0.357340	4.719240	369.448188	205.866629	-763.406611
994				900.000000	200.000000	0.000000	0.403560	0.720640	-1.042800	-100.061352	-51.110587	144.831713				300.000000	200.000000	0.000000	1.800680	0.976640	-7.629400	181.197305	512.299982	-152.587497				-505.000000	200.000000	0.000000	-1.629990	-2.144040	7.865400	-592.370635	-173.973590	-530.601183
995				900.000000	200.000000	0.000000	0.269040	0.608040	-1.781450	-73.299220	-75.279928	178.601599				300.000000	200.000000	0.000000	1.281840	0.732480	-8.239752	267.027607	272.499990	-177.001497				-505.000000	200.000000	0.000000	-0.905550	-1.250690	3.932700	-306.996639	581.342724	-647.299546
996				900.000000	200.000000	0.000000	0.392350	0.675600	-1.390400	-78.153032	-141.513150	149.620760				300.000000	200.000000	0.000000	1.281840	1.312360	-6.942754	133.513803	523.199982	-213.622496				-505.000000	200.000000	0.000000	0.724440	-0.357340	11.798100	-831.390809	1138.097808	-1527.743636
997				900.000000	200.000000	0.000000	0.549290	0.585520	-0.955900	-69.350794	-138.248084	171.061336				300.000000	200.000000	0.000000	1.312360	0.854560	-7.171636	-9.536700	621.299978	-122.069998				-505.000000	200.000000	0.000000	0.362220	-1.250690	4.719240	387.962295	636.453547	-529.912770
998				900.000000	200.000000	0.000000	0.302670	0.574260	-1.738000	-102.788978	-81.771190	154.438742				300.000000	200.000000	0.000000	1.495480	1.129240	-8.773810	219.344106	457.799984	-189.208497				-505.000000	200.000000	0.000000	-1.267770	0.536010	11.011560	149.130892	994.252839	-293.110398
999				900.000000	200.000000	0.000000	0.504450	0.608040	-1.260050	-52.656399	-105.722894	166.309414				300.000000	200.000000	0.000000	1.495480	1.342880	-8.697516	133.513803	577.699980	-195.311996				-505.000000	200.000000	0.000000	0.724440	-1.250690	8.651940	-1117.331113	-52.046553	-412.453551
1000				900.000000	200.000000	0.000000	0.302670	0.765680	-1.955250	-42.864480	-46.107358	176.303704				300.000000	200.000000	0.000000	1.373400	0.671440	-8.697516	114.440403	435.999985	-213.622496				-505.000000	200.000000	0.000000	3.078870	0.536010	9.438480	33.189043	732.730521	-410.946327
1001				900.000000	200.000000	0.000000	0.549290	0.754420	-1.477300	-62.935662	-41.509753	144.712152				300.000000	200.000000	0.000000	1.709120	0.824040	-7.476812	152.587204	555.899981	-305.174994				-505.000000	200.000000	0.000000	-1.267770	-1.429360	10.225020	-780.568583	-1921.540895	-764.928324
1002				900.000000	200.000000	0.000000	0.414770	0.563000	-1.086250	-78.454270	-81.927626	161.541115				300.000000	200.000000	0.000000	1.068200	1.495480	-7.629400	219.344106	348.799988	-262.450495				-505.000000	200.000000	0.000000	0.000000	-1.608030	17.303879	-906.629598	-281.561396	-295.246514
1003				900.000000	200.000000	0.000000	0.414770	0.675600	-1.390400	-74.132502	-71.512826	159.236173				300.000000	200.000000	0.000000	1.220800	1.434440	-10.070808	438.688211	305.199989	-128.173498				-505.000000	200.000000	0.000000	0.362220	-1.250690	1.573080	-75.553405	241.729231	-177.448178
1004				900.000000	200.000000	0.000000	0.313880	0.574260	-1.911800	-74.825323	-112.467003	202.620331				300.000000	200.000000	0.000000	0.915600	1.464960	-8.239752	143.050504	435.999985	-225.829496				-505.000000	200.000000	0.000000	0.000000	-1.072020	11.798100	-874.636095	-143.766404	586.423640
1005				900.000000	200.000000	0.000000	0.302670	0.630560	-1.738000	-96.450014	-56.441340	149.671781				300.000000	200.000000	0.000000	1.159760	1.037680	-8.316046	28.610101	621.299978	-128.173498				-505.000000	200.000000	0.000000	0.181110	0.178670	5.505780	1169.411803	-16.183951	-704.774115
1006				900.000000	200.000000	0.000000	0.291460	0.461660	-1.738000	-111.446376	-30.649863	132.658697				300.000000	200.000000	0.000000	2.258480	1.068200	-8.316046	76.293602	621.299978	-201.415496				-505.000000	200.000000	0.000000	0.543330	-2.322710	7.865400	786.610066	-40.341161	-60.991817
1007				900.000000	200.000000	0.000000	0.437190	0.653080	-1.651100	-87.391551	-46.863781	185.698263				300.000000	200.000000	0.000000	0.793520	0.549360	-7.858282	0.000000	403.299986	-201.415496				-505.000000	200.000000	0.000000	-0.724440	-3.573400	12.584640	-1373.379681	-100.676968	-355.797793
1008				900.000000	200.000000	0.000000	0.302670	0.641820	-1.216600	-115.548808	-117.717882	178.598174				300.000000	200.000000	0.000000	1.007160	1.495480	-7.171636	123.977103	359.699987	-183.104997				-505.000000	200.000000	0.000000	0.905550	-2.322710	7.865400	-371.549953	1263.440982	-648.461781
1009				900.000000	200.000000	0.000000	0.336300	0.664340	-1.607650	-123.067622	-42.749539	154.487676				300.000000	200.000000	0.000000	1.434440	0.701960	-9.689338	47.683501	512.299982	-219.725996				-505.000000	200.000000	0.000000	-0.543330	-1.072020	15.730799	283.838540	1078.508426	-705.903065
1010				900.000000	200.000000	0.000000	0.381140	0.641820	-1.694550	-83.879722	-64.779113	156.829938				300.000000	200.000000	0.000000	1.220800	0.579880	-6.713872	219.344106	621.299978	-177.001497				-505.000000	200.000000	0.000000	-0.181110	0.178670	10.225020	590.709333	266.395436	352.648639
1011				900.000000	200.000000	0.000000	0.280250	0.709380	-1.520750	-80.917544	-65.852067	154.587631				300.000000	200.000000	0.000000	1.373400	1.526000	-7.934576	228.880806	196.199993	-195.311996				-505.000000	200.000000	0.000000	1.267770	-3.037390	15.730799	164.914002	173.498728	-237.960299
1012				900.000000	200.000000	0.000000	0.280250	0.619300	-1.694550	-76.766035	-80.888343	166.552157				300.000000	200.000000	0.000000	1.281840	1.098720	-8.926398	267.027607	425.099985	-219.725996				-505.000000	200.000000	0.000000	-2.173320	-0.178670	10.225020	800.718693	121.804042	-176.227988
1013				900.000000	200.000000	0.000000	0.381140	0.641820	-2.346300	-80.534405	-74.304926	120.685037				300.000000	200.000000	0.000000	1.556520	0.732480	-6.866460	257.490907	610.399979	-256.346995				-505.000000	200.000000	0.000000	-0.724440	-0.357340	8.651940	673.965523	168.195178	-294.001654
1014				900.000000	200.000000	0.000000	0.291460	0.495440	-1.564200	-125.957380	-81.471196	161.606033				300.000000	200.000000	0.000000	1.648080	0.457800	-7.934576	219.344106	403.299986	-231.932996				-505.000000	200.000000	0.000000	-0.724440	-1.250690	3.146160	-770.323570	-356.859866	175.103346
1015				900.000000	200.000000	0.000000	0.280250	0.540480	-1.651100	-96.048949	-80.928751	176.117495				300.000000	200.000000	0.000000	1.709120	0.976640	-10.070808	276.564307	337.899988	-250.243495				-505.000000	200.000000	0.000000	-0.362220	-1.786700	11.011560	-1033.760307	144.037968	-824.083982
1016				900.000000	200.000000	0.000000	0.347510	0.641820	-1.911800	-72.043202	-103.719947	137.587498				300.000000	200.000000	0.000000	1.037680	1.129240	-9.689338	314.711108	185.299994	-189.208497				-505.000000	200.000000	0.000000	1.992210	0.178670	3.146160	590.143024	9.035681	176.242477
1017				900.000000	200.000000	0.000000	0.437190	0.574260	-1.477300	-74.375181	-52.091385	154.299379				300.000000	200.000000	0.000000	1.434440	1.129240	-8.087164	104.903703	435.999985	-213.622496				-505.000000	200.000000	0.000000	-0.362220	-3.394730	-3.146160	-321.482806	820.323681	-238.169016
1018				900.000000	200.000000	0.000000	0.425980	0.641820	-0.782100	-86.954954	-87.738083	151.964164				300.000000	200.000000	0.000000	1.617560	1.037680	-8.239752	162.123904	359.699987	-238.036496				-505.000000	200.000000	0.000000	-1.629990	-1.965370	-7.865400	-3.737768	901.514998	-1059.128513
1019				900.000000	200.000000	0.000000	0.482030	0.596780	-1.433850	-81.443854	-64.110245	139.815908				300.000000	200.000000	0.000000	1.892240	0.946120	-7.324224	190.734005	348.799988	-183.104997				-505.000000	200.000000	0.000000	-0.543330	0.536010	-5.505780	726.889514	-757.318162	-704.377044
1020				900.000000	200.000000	0.000000	0.403560	0.664340	-1.303500	-102.649872	-96.461865	147.189014				300.000000	200.000000	0.000000	1.770160	1.068200	-8.621222	514.981813	283.399990	-207.518996				-505.000000	200.000000	0.000000	0.543330	-0.714680	8.651940	189.078872	1284.612486	-411.930388
1021				900.000000	200.000000	0.000000	0.403560	0.754420	-1.607650	-59.050174	-55.651246	144.863128				300.000000	200.000000	0.000000	1.434440	1.007160	-8.316046	247.954206	326.999989	-164.794497				-505.000000	200.000000	0.000000	0.362220	-1.250690	13.371180	-1348.585578	628.242856	-764.889165
1022				900.000000	200.000000	0.000000	0.358720	0.731900	-1.173150	-67.568466	-79.538670	168.985240				300.000000	200.000000	0.000000	1.556520	1.007160	-7.629400	76.293602	468.699984	-213.622496				-505.000000	200.000000	0.000000	-1.267770	-2.322710	15.730799	-139.288717	989.774281	-648.287916
1023				900.000000	200.000000	0.000000	0.470820	0.563000	-1.173150	-106.688010	-89.220918	151.844407				300.000000	200.000000	0.000000	1.739640	0.854560	-8.010870	295.637708	414.199986	-231.932996				-505.000000	200.000000	0.000000	-1.267770	-1.608030	7.865400	-328.304667	-1256.451579	-823.841980
1024				900.000000	200.000000	0.000000	0.336300	0.754420	-1.781450	-51.189171	-93.247605	169.029411				300.000000	200.000000	0.000000	1.464960	0.946120	-7.705694	333.784509	512.299982	-170.897997				-505.000000	200.000000	0.000000	1.992210	-0.536010	9.438480	1010.665130	-1190.065796	-529.364938
1025				900.000000	200.000000	0.000000	0.425980	0.619300	-1.738000	-64.749459	-127.376855	185.678461				300.000000	200.000000	0.000000	1.556520	0.701960	-7.476812	76.293602	446.899984	-195.311996				-505.000000	200.000000	0.000000	-0.543330	0.357340	3.932700	1295.913280	1089.704823	59.126681
1026				900.000000	200.000000	0.000000	0.392350	0.641820	-1.738000	-104.027387	-85.464212	185.734246				300.000000	200.000000	0.000000	1.861720	0.824040	-7.247930	352.857909	446.899984	-219.725996				-505.000000	200.000000	0.000000	0.905550	0.000000	14.944259	1390.987563	1654.433166	-411.281135
1027				900.000000	200.000000	0.000000	0.459610	0.585520	-1.260050	-101.830135	-83.612503	204.889486				300.000000	200.000000	0.000000	1.678600	1.007160	-9.078986	200.270705	479.599983	-79.345499				-505.000000	200.000000	0.000000	0.905550	-0.893350	9.438480	-516.565537	-196.321952	-412.128924
1028				900.000000	200.000000	0.000000	0.369930	0.653080	-1.477300	-51.026722	-84.783408	173.719644				300.000000	200.000000	0.000000	1.434440	1.464960	-9.078986	343.321209	435.999985	-177.001497				-505.000000	200.000000	0.000000	-0.362220	-3.216060	9.438480	-541.296717	808.380858	-590.464050
1029				900.000000	200.000000	0.000000	0.212990	0.484180	-1.564200	-86.215764	-159.295321	180.954137				300.000000	200.000000	0.000000	1.190280	1.556520	-8.239752	143.050504	577.699980	-262.450495				-505.000000	200.000000	0.000000	-0.905550	-0.714680	11.798100	536.778571	441.308453	234.370607
1030				900.000000	200.000000	0.000000	0.403560	0.653080	-1.564200	-111.424704	-116.483294	154.407523				300.000000	200.000000	0.000000	1.526000	1.556520	-7.705694	181.197305	621.299978	-128.173498				-505.000000	200.000000	0.000000	0.181110	0.000000	6.292320	579.583395	-16.930377	-411.223179
1031				900.000000	200.000000	0.000000	0.280250	0.641820	-0.955900	-63.011829	-101.839167	140.066839				300.000000	200.000000	0.000000	1.739640	0.488320	-7.247930	9.536700	632.199978	-146.483997				-505.000000	200.000000	0.000000	2.173320	-0.536010	5.505780	-147.809504	-534.442593	-235.658934
1032				900.000000	200.000000	0.000000	0.392350	0.563000	-1.042800	-118.614558	-55.714929	176.022303				300.000000	200.000000	0.000000	1.648080	1.007160	-9.078986	247.954206	305.199989	-183.104997				-505.000000	200.000000	0.000000	1.448880	-0.536010	9.438480	315.769119	-1157.188900	116.863613
1033				900.000000	200.000000	0.000000	0.470820	0.563000	-1.607650	-99.097092	-73.618923	163.892707				300.000000	200.000000	0.000000	0.885080	0.579880	-9.384162	190.734005	326.999989	-177.001497				-505.000000	200.000000	0.000000	-0.724440	-1.250690	12.584640	-1348.648501	959.883090	-471.081739
1034				900.000000	200.000000	0.000000	0.302670	0.698120	-1.346950	-109.344886	-107.464716	161.782912				300.000000	200.000000	0.000000	0.915600	1.037680	-8.697516	38.146801	468.699984	-201.415496				-505.000000	200.000000	0.000000	-0.362220	-2.322710	16.517339	-255.041796	138.812983	-1118.313149
1035				900.000000	200.000000	0.000000	0.448400	0.495440	-0.955900	-73.060288	-93.565674	163.853104				300.000000	200.000000	0.000000	1.373400	1.037680	-9.384162	38.146801	435.999985	-213.622496				-505.000000	200.000000	0.000000	-2.173320	-1.965370	14.944259	345.535010	-810.664568	-824.108652
1036				900.000000	200.000000	0.000000	0.358720	0.630560	-1.173150	-79.782708	-74.472700	183.348955				300.000000	200.000000	0.000000	1.342880	1.251320	-9.078986	104.903703	294.299990	-170.897997				-505.000000	200.000000	0.000000	-0.905550	0.714680	3.932700	-651.336109	-81.507312	-410.458015
1037				900.000000	200.000000	0.000000	0.392350	0.585520	-1.738000	-74.181580	-75.332273	166.404606				300.000000	200.000000	0.000000	1.373400	1.159760	-9.384162	286.101007	457.799984	-170.897997				-505.000000	200.000000	0.000000	-0.724440	-0.714680	14.157719	-1663.536696	1621.240274	-353.084868
1038				900.000000	200.000000	0.000000	0.381140	0.506700	-1.738000	-101.550569	-125.530344	149.475296				300.000000	200.000000	0.000000	1.922760	0.610400	-8.239752	247.954206	425.099985	-183.104997				-505.000000	200.000000	0.000000	1.086660	-2.144040	0.786540	217.775069	463.779810	-707.050811
1039				900.000000	200.000000	0.000000	0.358720	0.608040	-1.086250	-161.030658	-84.685457	178.508691				300.000000	200.000000	0.000000	1.831200	0.518840	-9.307868	171.660604	414.199986	-225.829496				-505.000000	200.000000	0.000000	-0.905550	-1.072020	12.584640	-411.309164	42.852004	-353.409495
1040				900.000000	200.000000	0.000000	0.470820	0.495440	-0.912450	-105.179516	-18.539789	156.600896				300.000000	200.000000	0.000000	1.129240	1.129240	-9.002692	76.293602	305.199989	-317.381994				-505.000000	200.000000	0.000000	-0.181110	-0.714680	11.798100	-1547.909463	264.902584	-881.825222
1041				900.000000	200.000000	0.000000	0.414770	0.698120	-1.781450	-81.651316	-91.413030	171.305417				300.000000	200.000000	0.000000	0.701960	1.403920	-9.078986	171.660604	250.699991	-219.725996				-505.000000	200.000000	0.000000	1.448880	-0.714680	4.719240	883.660268	1366.119798	-294.514635
1042				900.000000	200.000000	0.000000	0.291460	0.731900	-1.520750	-84.010701	-101.775484	161.825941				300.000000	200.000000	0.000000	1.251320	1.220800	-9.231574	85.830302	588.599979	-213.622496				-505.000000	200.000000	0.000000	1.448880	-0.714680	6.292320	420.522107	304.066887	-646.979227
1043				900.000000	200.000000	0.000000	0.414770	0.495440	-1.260050	-117.601220	-81.765992	154.249304				300.000000	200.000000	0.000000	1.739640	0.732480	-7.705694	-38.146801	446.899984	-170.897997				-505.000000	200.000000	0.000000	0.000000	-1.786700	6.292320	8.206171	-271.111426	-824.112960
1044				900.000000	200.000000	0.000000	0.538080	0.743160	-1.216600	-39.006082	-162.873855	180.858195				300.000000	200.000000	0.000000	1.312360	0.518840	-7.858282	238.417506	337.899988	-225.829496				-505.000000	200.000000	0.000000	0.000000	-0.536010	0.786540	-32.371042	131.823581	-881.670153
1045				900.000000	200.000000	0.000000	0.302670	0.563000	-1.781450	-83.195028	-31.071082	183.344192				300.000000	200.000000	0.000000	1.281840	0.610400	-8.163458	410.078111	196.199993	-158.690997				-505.000000	200.000000	0.000000	-0.181110	-1.429360	2.359620	-317.933807	1732.129781	-999.991651
1046				900.000000	200.000000	0.000000	0.425980	0.619300	-1.694550	-76.766035	-81.823534	151.943220				300.000000	200.000000	0.000000	1.373400	1.037680	-9.078986	200.270705	446.899984	-274.657495				-505.000000	200.000000	0.000000	-0.905550	-0.178670	19.663499	-125.054244	1759.544262	-1057.490890
1047				900.000000	200.000000	0.000000	0.437190	0.563000	-1.564200	-95.031547	-92.538328	139.830947				300.000000	200.000000	0.000000	1.983800	0.640920	-8.544928	57.220201	446.899984	-189.208497				-505.000000	200.000000	0.000000	-1.086660	-2.144040	8.651940	-360.675708	190.113109	-178.180057
1048				900.000000	200.000000	0.000000	0.470820	0.416620	-1.477300	-76.846266	-88.938058	149.298613				300.000000	200.000000	0.000000	1.983800	0.915600	-7.705694	143.050504	381.499987	-164.794497				-505.000000	200.000000	0.000000	-1.811100	-2.144040	14.157719	-476.051248	891.574023	-648.074891
1049				900.000000	200.000000	0.000000	0.358720	0.540480	-1.303500	-79.606715	-119.945204	183.265180				300.000000	200.000000	0.000000	1.648080	1.098720	-9.384162	181.197305	435.999985	-140.380497				-505.000000	200.000000	0.000000	0.905550	-1.429360	-0.786540	29.262506	-1114.608460	-706.358091
1050				900.000000	200.000000	0.000000	0.347510	0.416620	-1.216600	-84.617241	-134.762303	180.751944				300.000000	200.000000	0.000000	1.281840	0.671440	-7.781988	295.637708	283.399990	-177.001497				-505.000000	200.000000	0.000000	-0.362220	-0.893350	9.438480	-748.197541	675.810850	234.157583
1051				900.000000	200.000000	0.000000	0.212990	0.484180	-1.086250	-65.617957	-83.750265	185.773458				300.000000	200.000000	0.000000	1.678600	0.213640	-7.247930	257.490907	425.099985	-238.036496				-505.000000	200.000000	0.000000	-0.905550	-1.608030	9.438480	-675.626826	310.977725	-941.359155
1052				900.000000	200.000000	0.000000	0.403560	0.563000	-1.260050	-22.346904	-126.898093	149.504428				300.000000	200.000000	0.000000	1.587040	0.671440	-7.781988	190.734005	359.699987	-213.622496				-505.000000	200.000000	0.000000	-0.543330	1.072020	-3.932700	759.449325	699.459065	1.060813
1053				900.000000	200.000000	0.000000	0.448400	0.574260	-1.564200	-66.424149	-52.472196	149.468446				300.000000	200.000000	0.000000	1.251320	0.824040	-8.392340	238.417506	414.199986	-238.036496				-505.000000	200.000000	0.000000	-0.181110	-1.072020	7.865400	-874.950711	533.774730	-470.955648
1054				900.000000	200.000000	0.000000	0.493240	0.551740	-1.173150	-58.905334	-145.869843	159.039688				300.000000	200.000000	0.000000	1.190280	1.342880	-9.078986	238.417506	457.799984	-195.311996				-505.000000	200.000000	0.000000	-0.543330	-1.965370	7.078860	-1508.150252	2279.849183	-589.262656
1055				900.000000	200.000000	0.000000	0.302670	0.574260	-1.651100	-78.575768	-107.181857	188.173984				300.000000	200.000000	0.000000	1.312360	0.701960	-7.095342	114.440403	446.899984	-286.864495				-505.000000	200.000000	0.000000	1.811100	-1.072020	4.719240	-759.386402	-511.778235	-882.323715
1056				900.000000	200.000000	0.000000	0.470820	0.529220	-1.390400	-108.304142	-114.348725	142.174351				300.000000	200.000000	0.000000	1.922760	0.732480	-8.316046	57.220201	730.299974	-274.657495				-505.000000	200.000000	0.000000	0.181110	-0.178670	-3.146160	-242.695018	-273.113274	293.536447
1057				900.000000	200.000000	0.000000	0.526870	0.698120	-1.520750	-101.483882	-141.865488	168.779621				300.000000	200.000000	0.000000	1.373400	0.427280	-8.316046	47.683501	414.199986	-262.450495				-505.000000	200.000000	0.000000	-0.181110	-1.072020	16.517339	978.797474	790.704054	-529.699746
1058				900.000000	200.000000	0.000000	0.403560	0.788200	-1.651100	-65.745189	-101.204567	183.449106				300.000000	200.000000	0.000000	1.403920	1.739640	-9.536750	305.174408	272.499990	-140.380497				-505.000000	200.000000	0.000000	-0.543330	-2.501380	13.371180	197.159197	20.187647	-2.330343
1059				900.000000	200.000000	0.000000	0.504450	0.765680	-1.651100	-66.672562	-110.425187	159.227039				300.000000	200.000000	0.000000	1.159760	1.281840	-8.850104	-66.756902	425.099985	-213.622496				-505.000000	200.000000	0.000000	-1.811100	-0.714680	3.932700	651.965341	370.997537	293.187150
1060				900.000000	200.000000	0.000000	0.482030	0.653080	-1.520750	-63.133327	-74.161368	178.422829				300.000000	200.000000	0.000000	1.373400	0.396760	-6.790166	133.513803	610.399979	-225.829496				-505.000000	200.000000	0.000000	-0.181110	-1.072020	5.505780	-296.059471	5.733980	-59.746957
1061				900.000000	200.000000	0.000000	0.538080	0.619300	-1.694550	-24.499142	-71.241903	137.369124				300.000000	200.000000	0.000000	1.678600	0.854560	-7.781988	200.270705	523.199982	-134.276998				-505.000000	200.000000	0.000000	-0.724440	-0.357340	2.359620	326.014132	-488.683447	-0.281160
1062				900.000000	200.000000	0.000000	0.369930	0.619300	-1.998700	-73.060604	-38.704776	168.868909				300.000000	200.000000	0.000000	1.190280	1.129240	-9.460456	324.247808	403.299986	-73.241999	-478.746236	143.340186	0.000000	-505.000000	200.000000	0.000000	-1.086660	-1.072020	23.596199	-1336.956255	-619.489037	-294.650908
1063				900.000000	200.000000	0.000000	0.414770	0.675600	-1.433850	-46.033804	-81.604358	171.284473				300.000000	200.000000	0.000000	1.617560	1.159760	-9.460456	76.293602	425.099985	-286.864495				-505.000000	200.000000	0.000000	0.905550	-1.072020	2.359620	861.848855	-189.604114	-412.298482
1064				900.000000	200.000000	0.000000	0.392350	0.664340	-1.390400	-46.452477	-75.655541	178.526209				300.000000	200.000000	0.000000	1.434440	0.427280	-8.392340	228.880806	544.999981	-213.622496				-505.000000	200.000000	0.000000	-1.629990	0.536010	7.078860	843.712287	-305.797171	-645.546013
1065				900.000000	200.000000	0.000000	0.358720	0.731900	-1.520750	-96.072292	-64.017492	195.491501				300.000000	200.000000	0.000000	1.495480	0.976640	-8.926398	305.174408	414.199986	-299.071495				-505.000000	200.000000	0.000000	0.362220	-1.072020	13.371180	-1106.142253	230.532834	-647.231410
1066				900.000000	200.000000	0.000000	0.381140	0.540480	-1.433850	-63.659637	-120.747234	166.374332				300.000000	200.000000	0.000000	0.915600	1.037680	-9.994514	200.270705	316.099989	-158.690997				-505.000000	200.000000	0.000000	-0.543330	-1.965370	14.944259	-117.728997	1742.104889	-941.727248
1067				900.000000	200.000000	0.000000	0.381140	0.776940	-1.346950	-61.873246	-54.970442	164.184580				300.000000	200.000000	0.000000	0.793520	1.342880	-9.613044	85.830302	632.199978	-213.622496				-505.000000	200.000000	0.000000	-0.724440	-1.608030	11.798100	-791.254058	430.349487	-353.932657
1068				900.000000	200.000000	0.000000	0.325090	0.653080	-1.651100	-115.535263	-92.907203	154.488818				300.000000	200.000000	0.000000	1.709120	0.518840	-7.781988	114.440403	588.599979	-183.104997				-505.000000	200.000000	0.000000	0.905550	-2.858720	-0.786540	58.587934	78.521606	-766.458652
1069				900.000000	200.000000	0.000000	0.358720	0.506700	-1.738000	-73.406857	-84.079329	130.221243				300.000000	200.000000	0.000000	1.770160	0.854560	-8.010870	200.270705	446.899984	-115.966498				-505.000000	200.000000	0.000000	-0.362220	-1.429360	3.146160	-317.870884	18.932225	-295.047978
1070				900.000000	200.000000	0.000000	0.414770	0.619300	-2.085600	-113.355935	-45.536441	142.316193				300.000000	200.000000	0.000000	1.342880	0.915600	-9.689338	295.637708	446.899984	-122.069998				-505.000000	200.000000	0.000000	0.000000	-1.250690	4.719240	-422.749718	1321.221515	-412.395595
1071				900.000000	200.000000	0.000000	0.347510	0.653080	-1.824900	-79.530548	-144.328524	159.284911				300.000000	200.000000	0.000000	0.793520	1.159760	-9.384162	171.660604	217.999992	-183.104997				-505.000000	200.000000	0.000000	-0.181110	-2.144040	-1.573080	-708.941716	12.451818	-1000.669882
1072				900.000000	200.000000	0.000000	0.482030	0.608040	-1.477300	-145.353665	-104.597596	163.922981				300.000000	200.000000	0.000000	1.617560	1.220800	-9.078986	152.587204	490.499983	-177.001497				-505.000000	200.000000	0.000000	0.000000	-1.429360	11.011560	-548.873656	1978.100140	-941.262041
1073				900.000000	200.000000	0.000000	0.212990	0.641820	-1.607650	-144.097647	-108.595213	173.871762				300.000000	200.000000	0.000000	1.648080	0.396760	-8.392340	28.610101	446.899984	-286.864495				-505.000000	200.000000	0.000000	1.629990	-1.608030	-0.786540	-560.628826	-628.164292	-530.353308
1074				900.000000	200.000000	0.000000	0.246620	0.517960	-1.477300	-116.898917	-18.913863	154.444451				300.000000	200.000000	0.000000	1.526000	0.701960	-8.163458	181.197305	272.499990	-256.346995				-505.000000	200.000000	0.000000	-1.629990	-1.786700	5.505780	355.591254	1153.965763	-177.797475
1075				900.000000	200.000000	0.000000	0.493240	0.529220	-1.520750	-60.192822	-79.688965	166.247725				300.000000	200.000000	0.000000	1.129240	1.342880	-9.841926	190.734005	490.499983	-134.276998				-505.000000	200.000000	0.000000	2.354430	-0.178670	10.225020	-357.441326	-549.880117	-646.542998
1076				900.000000	200.000000	0.000000	0.369930	0.484180	-1.390400	-154.384721	-94.996165	171.152907				300.000000	200.000000	0.000000	1.556520	0.763000	-8.087164	171.660604	457.799984	-274.657495				-505.000000	200.000000	0.000000	-1.629990	-3.573400	6.292320	-447.355051	1550.929358	172.971539
1077				900.000000	200.000000	0.000000	0.257830	0.709380	-1.433850	-40.622214	-75.141568	169.068819				300.000000	200.000000	0.000000	1.587040	0.976640	-8.621222	190.734005	544.999981	-268.553995				-505.000000	200.000000	0.000000	-1.629990	-1.608030	7.078860	250.712420	-836.077200	-765.068904
1078				900.000000	200.000000	0.000000	0.179360	0.664340	-1.216600	-86.477722	-117.705946	159.469586				300.000000	200.000000	0.000000	1.464960	1.220800	-8.850104	324.247808	272.499990	-189.208497				-505.000000	200.000000	0.000000	0.362220	-0.536010	6.292320	547.149430	-160.459350	-705.466835
1079				900.000000	200.000000	0.000000	0.414770	0.563000	-1.824900	-63.137391	-71.108741	156.721795				300.000000	200.000000	0.000000	1.190280	1.495480	-9.460456	267.027607	119.899996	-109.862998				-505.000000	200.000000	0.000000	-0.181110	-0.178670	0.000000	-937.339337	10.958965	-470.107858
1080				900.000000	200.000000	0.000000	0.336300	0.574260	-1.042800	-65.883979	-83.802609	166.452202				300.000000	200.000000	0.000000	1.983800	0.732480	-8.621222	133.513803	403.299986	-262.450495				-505.000000	200.000000	0.000000	-0.724440	-1.250690	14.157719	504.533375	825.820230	-588.569936
1081				900.000000	200.000000	0.000000	0.280250	0.619300	-1.303500	-40.176135	-66.054110	168.961817				300.000000	200.000000	0.000000	2.227960	0.549360	-7.629400	104.903703	621.299978	-195.311996				-505.000000	200.000000	0.000000	-1.811100	-2.322710	6.292320	1249.748227	1561.888324	-295.779857
1082				900.000000	200.000000	0.000000	0.392350	0.608040	-1.607650	-36.934391	-115.981258	176.064190				300.000000	200.000000	0.000000	1.281840	0.885080	-7.400518	247.954206	392.399986	-170.897997				-505.000000	200.000000	0.000000	0.905550	-2.144040	3.146160	-592.748174	1002.779525	-707.036322
1083				900.000000	200.000000	0.000000	0.269040	0.551740	-1.477300	-111.487327	-55.298908	147.223659				300.000000	200.000000	0.000000	1.495480	1.159760	-9.613044	228.880806	283.399990	-170.897997				-505.000000	200.000000	0.000000	0.724440	0.357340	7.078860	253.820956	479.726330	0.281160
1084				900.000000	200.000000	0.000000	0.403560	0.675600	-1.520750	-86.329135	-141.853552	159.247786				300.000000	200.000000	0.000000	1.617560	1.098720	-8.468634	200.270705	348.799988	-256.346995				-505.000000	200.000000	0.000000	0.181110	1.429360	3.146160	202.558268	-13.944671	-351.122618
1085				900.000000	200.000000	0.000000	0.291460	0.776940	-1.738000	-82.381025	-76.243592	164.277489				300.000000	200.000000	0.000000	1.403920	1.281840	-9.689338	38.146801	446.899984	-146.483997				-505.000000	200.000000	0.000000	1.267770	-1.608030	14.944259	367.157654	1367.375220	174.604854
1086				900.000000	200.000000	0.000000	0.425980	0.653080	-1.477300	-87.211494	-66.827667	171.251916				300.000000	200.000000	0.000000	2.136400	0.915600	-6.332402	209.807405	348.799988	-238.036496				-505.000000	200.000000	0.000000	0.000000	-0.893350	5.505780	1220.359875	392.485037	-294.568282
1087				900.000000	200.000000	0.000000	0.246620	0.585520	-1.564200	-98.124704	-69.492745	140.049321				300.000000	200.000000	0.000000	1.312360	0.732480	-7.858282	181.197305	326.999989	-262.450495				-505.000000	200.000000	0.000000	0.181110	-0.714680	3.146160	767.718419	648.905365	-470.645509
1088				900.000000	200.000000	0.000000	0.325090	0.675600	-1.433850	-86.239107	-103.241185	178.606362				300.000000	200.000000	0.000000	1.587040	1.342880	-8.163458	247.954206	414.199986	-262.450495				-505.000000	200.000000	0.000000	0.181110	0.178670	0.000000	705.707333	-408.668987	-352.309523
1089				900.000000	200.000000	0.000000	0.448400	0.731900	-0.825550	-91.331534	-53.159140	161.663351				300.000000	200.000000	0.000000	1.678600	1.159760	-8.087164	209.807405	566.799980	-225.829496				-505.000000	200.000000	0.000000	-1.086660	-1.072020	3.932700	-1454.345337	-70.548347	-529.627302
1090				900.000000	200.000000	0.000000	0.403560	0.551740	-0.955900	-123.008747	-111.983043	149.493956				300.000000	200.000000	0.000000	1.983800	0.427280	-8.468634	181.197305	370.599987	-195.311996				-505.000000	200.000000	0.000000	0.362220	0.357340	4.719240	832.712196	371.313532	-58.433961
1091				900.000000	200.000000	0.000000	0.493240	0.630560	-1.433850	-120.258096	-100.033662	171.161291				300.000000	200.000000	0.000000	1.251320	1.251320	-8.850104	209.807405	435.999985	-244.139996	-542.946771	194.039973	0.000000	-505.000000	200.000000	0.000000	0.000000	1.786700	20.450039	-121.882784	776.012957	-468.257211
1092				900.000000	200.000000	0.000000	0.336300	0.731900	-1.129700	-31.338680	-159.711342	185.876088				300.000000	200.000000	0.000000	1.281840	1.373400	-8.392340	-28.610101	468.699984	-183.104997				-505.000000	200.000000	0.000000	-0.905550	-3.573400	3.146160	-795.054750	3100.919290	-414.527403
1093				900.000000	200.000000	0.000000	0.437190	0.608040	-0.999350	-88.571085	-57.601849	166.379095				300.000000	200.000000	0.000000	1.526000	1.068200	-8.087164	152.587204	501.399982	-292.967995				-505.000000	200.000000	0.000000	0.362220	-0.178670	4.719240	800.278231	503.883540	-705.127719
1094				900.000000	200.000000	0.000000	0.347510	0.596780	-1.564200	-101.681548	-93.911275	180.919493				300.000000	200.000000	0.000000	2.380560	0.549360	-7.476812	104.903703	730.299974	-146.483997				-505.000000	200.000000	0.000000	0.181110	-0.536010	10.225020	894.912052	-285.802524	-0.523162
1095				900.000000	200.000000	0.000000	0.392350	0.698120	-1.520750	-81.381231	-55.270435	154.461023				300.000000	200.000000	0.000000	1.068200	0.793520	-8.697516	257.490907	403.299986	-67.138499				-505.000000	200.000000	0.000000	-0.724440	0.357340	0.000000	484.886651	706.685899	-410.811620
1096				900.000000	200.000000	0.000000	0.414770	0.630560	-1.520750	-35.916989	-96.721450	192.929527				300.000000	200.000000	0.000000	1.281840	1.495480	-8.316046	305.174408	359.699987	-152.587497				-505.000000	200.000000	0.000000	0.543330	-0.357340	16.517339	-946.829271	746.868192	-822.799963
1097				900.000000	200.000000	0.000000	0.493240	0.619300	-1.477300	-76.540964	-24.003704	147.054219				300.000000	200.000000	0.000000	1.434440	0.701960	-8.392340	95.367002	337.899988	-195.311996				-505.000000	200.000000	0.000000	0.543330	-1.072020	4.719240	282.957615	-1628.195543	-59.804912
1098				900.000000	200.000000	0.000000	0.336300	0.630560	-0.999350	-63.520530	-78.777048	178.552861				300.000000	200.000000	0.000000	1.648080	0.701960	-8.850104	95.367002	588.599979	-268.553995				-505.000000	200.000000	0.000000	-0.181110	-0.893350	7.865400	-400.875382	-1322.205372	-294.553794
1099				900.000000	200.000000	0.000000	0.448400	0.551740	-1.433850	-71.237010	-22.197602	178.363423				300.000000	200.000000	0.000000	1.464960	0.976640	-8.392340	-28.610101	534.099981	-231.932996				-505.000000	200.000000	0.000000	1.086660	1.429360	8.651940	-376.081279	-471.674506	-57.474569
1100				900.000000	200.000000	0.000000	0.437190	0.686860	-1.477300	-73.758843	-87.553175	192.958659				300.000000	200.000000	0.000000	1.220800	1.281840	-8.773810	343.321209	359.699987	-146.483997				-505.000000	200.000000	0.000000	-0.181110	-0.536010	4.719240	-1537.664450	1332.180480	-529.191073
1101				900.000000	200.000000	0.000000	0.269040	0.675600	-1.651100	-58.320466	-120.994883	147.338849				300.000000	200.000000	0.000000	1.251320	0.457800	-9.689338	152.587204	566.799980	-189.208497				-505.000000	200.000000	0.000000	-1.448880	-0.714680	7.078860	-505.942985	1539.223966	58.181778
1102				900.000000	200.000000	0.000000	0.392350	0.517960	-1.607650	-92.910779	-75.453498	175.980416				300.000000	200.000000	0.000000	1.983800	0.091560	-7.629400	238.417506	479.599983	-256.346995				-505.000000	200.000000	0.000000	0.543330	-0.178670	4.719240	-1168.593801	-302.495470	352.251568
1103				900.000000	200.000000	0.000000	0.369930	0.619300	-1.520750	-48.442267	-94.874939	152.001288				300.000000	200.000000	0.000000	1.617560	0.854560	-9.307868	391.004710	479.599983	-164.794497				-505.000000	200.000000	0.000000	-0.724440	0.714680	11.011560	-187.505792	696.235928	-410.472504
1104				900.000000	200.000000	0.000000	0.325090	0.653080	-2.042150	-79.755619	-52.015766	193.043379				300.000000	200.000000	0.000000	1.190280	1.464960	-8.392340	123.977103	316.099989	-262.450495				-505.000000	200.000000	0.000000	1.267770	0.357340	5.505780	716.959117	315.772279	-175.994602
1105				900.000000	200.000000	0.000000	0.504450	0.619300	-1.433850	-72.475420	-80.231410	173.548866				300.000000	200.000000	0.000000	1.403920	0.976640	-8.010870	162.123904	392.399986	-183.104997				-505.000000	200.000000	0.000000	0.362220	-0.357340	8.651940	1253.045533	897.861430	-999.017771
1106				900.000000	200.000000	0.000000	0.381140	0.698120	-1.998700	-53.732676	-44.232374	144.833997				300.000000	200.000000	0.000000	2.075360	0.366240	-7.324224	85.830302	512.299982	-207.518996				-505.000000	200.000000	0.000000	0.724440	-0.893350	3.146160	177.827088	1146.308498	-882.067224
1107				900.000000	200.000000	0.000000	0.425980	0.653080	-1.216600	-123.126181	-127.861757	183.300217				300.000000	200.000000	0.000000	1.464960	0.640920	-8.773810	162.123904	359.699987	-219.725996				-505.000000	200.000000	0.000000	-0.724440	-0.536010	3.932700	-495.383357	-1285.596344	-176.683014
1108				900.000000	200.000000	0.000000	0.381140	0.619300	-1.738000	-76.811049	-95.134525	159.218655				300.000000	200.000000	0.000000	1.342880	0.946120	-9.078986	190.734005	119.899996	-128.173498				-505.000000	200.000000	0.000000	-1.992210	-0.178670	4.719240	-242.065786	778.920098	-234.986576
1109				900.000000	200.000000	0.000000	0.291460	0.664340	-1.738000	-70.935772	-61.045682	164.172771				300.000000	200.000000	0.000000	1.098720	1.281840	-10.070808	228.880806	501.399982	-268.553995				-505.000000	200.000000	0.000000	-3.441090	0.357340	16.517339	254.576034	325.115396	-116.873794
1110				900.000000	200.000000	0.000000	0.392350	0.540480	-1.738000	-84.077387	-55.068393	144.675778				300.000000	200.000000	0.000000	1.220800	0.274680	-8.163458	57.220201	457.799984	-286.864495				-505.000000	200.000000	0.000000	-0.362220	-0.357340	9.438480	-831.579578	-1047.599245	-59.054237
1111				900.000000	200.000000	0.000000	0.347510	0.529220	-1.390400	-136.447853	-43.413210	156.760061				300.000000	200.000000	0.000000	1.800680	0.701960	-7.858282	76.293602	294.299990	-170.897997				-505.000000	200.000000	0.000000	-0.543330	-0.536010	10.225020	-958.143979	2409.433485	-470.417996
1112				900.000000	200.000000	0.000000	0.437190	0.664340	-1.086250	-86.342680	-82.850881	173.660435				300.000000	200.000000	0.000000	1.342880	1.220800	-7.705694	333.784509	425.099985	-189.208497				-505.000000	200.000000	0.000000	0.724440	-1.608030	7.865400	-1023.200678	213.839888	-60.328074
1113				900.000000	200.000000	0.000000	0.336300	0.641820	-1.260050	-87.450110	-83.600567	164.105373				300.000000	200.000000	0.000000	1.861720	1.007160	-8.392340	200.270705	370.599987	-140.380497				-505.000000	200.000000	0.000000	-0.543330	0.357340	16.517339	-440.319977	547.481971	0.382582
1114				900.000000	200.000000	0.000000	0.437190	0.551740	-1.173150	-62.925865	-82.770064	180.784697				300.000000	200.000000	0.000000	1.709120	0.732480	-7.934576	114.440403	588.599979	-268.553995				-505.000000	200.000000	0.000000	-0.905550	1.072020	7.865400	-629.398850	312.470578	-527.607097
1115				900.000000	200.000000	0.000000	0.347510	0.709380	-1.824900	-77.212114	-73.404944	161.746930				300.000000	200.000000	0.000000	1.770160	1.007160	-7.553106	181.197305	457.799984	-207.518996				-505.000000	200.000000	0.000000	-2.173320	-1.072020	4.719240	-759.386402	922.449071	-353.308073
1116				900.000000	200.000000	0.000000	0.325090	0.619300	-1.303500	-100.484089	-113.494350	156.867062				300.000000	200.000000	0.000000	1.953280	1.190280	-9.460456	190.734005	261.599991	-122.069998				-505.000000	200.000000	0.000000	-0.543330	-0.357340	5.505780	-600.262190	-237.488103	-235.272044
1117				900.000000	200.000000	0.000000	0.482030	0.664340	-1.694550	-38.726516	-104.395553	209.758882				300.000000	200.000000	0.000000	1.373400	1.281840	-8.239752	200.270705	326.999989	-244.139996				-505.000000	200.000000	0.000000	-1.811100	0.178670	6.292320	822.026720	1031.608295	-1057.079330
1118				900.000000	200.000000	0.000000	0.437190	0.664340	-1.738000	-50.833121	-61.980874	178.479755				300.000000	200.000000	0.000000	1.678600	1.068200	-9.078986	152.587204	544.999981	-250.243495				-505.000000	200.000000	0.000000	0.181110	-1.965370	7.865400	-813.191317	114.146778	-1.879625
1119				900.000000	200.000000	0.000000	0.358720	0.619300	-1.260050	-64.254302	-94.655762	135.145281				300.000000	200.000000	0.000000	0.915600	1.068200	-7.934576	162.123904	544.999981	-115.966498				-505.000000	200.000000	0.000000	0.543330	-0.536010	4.719240	-263.688430	-435.065477	-764.225423
1120				900.000000	200.000000	0.000000	0.291460	0.619300	-1.346950	-96.508573	-101.937118	149.672923				300.000000	200.000000	0.000000	1.403920	0.854560	-8.850104	286.101007	359.699987	-177.001497				-505.000000	200.000000	0.000000	-0.905550	-0.178670	2.359620	-1400.414575	715.405585	293.623379
1121				900.000000	200.000000	0.000000	0.280250	0.709380	-1.651100	-109.196299	-96.126661	171.455252				300.000000	200.000000	0.000000	1.007160	1.068200	-9.918220	371.931310	283.399990	-219.725996				-505.000000	200.000000	0.000000	2.354430	-1.965370	0.786540	-929.573628	-10.642970	-530.750379
1122				900.000000	200.000000	0.000000	0.246620	0.664340	-1.607650	-66.780199	-125.178006	147.351604				300.000000	200.000000	0.000000	1.739640	1.037680	-9.613044	143.050504	381.499987	-152.587497				-505.000000	200.000000	0.000000	-1.992210	0.536010	12.584640	959.968751	771.455834	-645.517035
1123				900.000000	200.000000	0.000000	0.381140	0.664340	-1.607650	-70.800729	-100.321720	176.128163				300.000000	200.000000	0.000000	1.403920	1.251320	-7.781988	133.513803	523.199982	-225.829496				-505.000000	200.000000	0.000000	-0.543330	0.536010	17.303879	728.714287	-381.254507	59.296239
1124				900.000000	200.000000	0.000000	0.313880	0.506700	-1.607650	-145.641358	-112.749863	151.954638				300.000000	200.000000	0.000000	1.159760	0.701960	-8.316046	95.367002	457.799984	-256.346995				-505.000000	200.000000	0.000000	-0.543330	0.357340	14.944259	-440.445824	-246.445220	176.614878
1125				900.000000	200.000000	0.000000	0.336300	0.630560	-1.824900	-64.375800	-88.141226	168.914221				300.000000	200.000000	0.000000	1.251320	1.556520	-9.460456	305.174408	414.199986	-152.587497				-505.000000	200.000000	0.000000	0.905550	-1.072020	11.011560	283.461001	-1523.514878	-236.066186
1126				900.000000	200.000000	0.000000	0.280250	0.686860	-1.303500	-65.537726	-96.449929	185.892269				300.000000	200.000000	0.000000	1.220800	1.098720	-9.384162	324.247808	501.399982	-274.657495				-505.000000	200.000000	0.000000	0.905550	-0.536010	10.225020	1126.544056	598.351666	-411.789808
1127				900.000000	200.000000	0.000000	0.381140	0.686860	-1.173150	-65.402683	-90.593865	142.413865				300.000000	200.000000	0.000000	1.342880	0.976640	-9.231574	47.683501	425.099985	-170.897997				-505.000000	200.000000	0.000000	-1.448880	-2.144040	14.157719	-476.051248	-190.903967	-354.383376
1128				900.000000	200.000000	0.000000	0.448400	0.551740	-1.346950	-75.167512	-93.201998	159.086142				300.000000	200.000000	0.000000	0.946120	0.335720	-8.163458	181.197305	544.999981	-213.622496				-505.000000	200.000000	0.000000	1.267770	-0.357340	0.000000	-369.070649	320.997264	-117.928735
1129				900.000000	200.000000	0.000000	0.369930	0.529220	-1.564200	-148.689501	-104.966471	183.243095				300.000000	200.000000	0.000000	1.159760	1.495480	-9.994514	219.344106	370.599987	-250.243495				-505.000000	200.000000	0.000000	-1.629990	-1.608030	5.505780	482.218577	93.405704	-177.627917
1130				900.000000	200.000000	0.000000	0.459610	0.653080	-1.346950	-91.096982	-58.201836	190.494356				300.000000	200.000000	0.000000	1.770160	1.159760	-9.613044	47.683501	359.699987	-219.725996				-505.000000	200.000000	0.000000	0.362220	0.714680	11.798100	275.821138	629.735709	-410.559437
1131				900.000000	200.000000	0.000000	0.392350	0.641820	-1.346950	-91.560669	-70.629979	147.179684				300.000000	200.000000	0.000000	1.739640	0.885080	-8.239752	123.977103	632.199978	-329.588994				-505.000000	200.000000	0.000000	0.000000	-0.536010	6.292320	-31.930579	391.738611	-411.717364
1132				900.000000	200.000000	0.000000	0.313880	0.630560	-1.216600	-116.012494	-113.113539	159.298808				300.000000	200.000000	0.000000	1.861720	0.793520	-7.629400	228.880806	479.599983	-177.001497				-505.000000	200.000000	0.000000	1.448880	0.178670	3.146160	-104.752987	439.622600	-411.155043
1133				900.000000	200.000000	0.000000	0.313880	0.461660	-1.781450	-75.306618	-102.456289	149.503090				300.000000	200.000000	0.000000	1.312360	1.007160	-10.604866	247.954206	348.799988	-207.518996				-505.000000	200.000000	0.000000	-0.905550	1.608030	3.932700	-481.463499	-611.787341	-174.633831
1134				900.000000	200.000000	0.000000	0.392350	0.630560	-1.911800	-40.342647	-75.170639	164.036833				300.000000	200.000000	0.000000	0.946120	1.251320	-10.147102	152.587204	272.499990	-183.104997				-505.000000	200.000000	0.000000	-0.724440	0.357340	16.517339	-1019.399987	1221.290973	235.373466
1135				900.000000	200.000000	0.000000	0.459610	0.551740	-1.477300	-107.466797	-98.608370	159.074529				300.000000	200.000000	0.000000	0.976640	0.946120	-7.934576	95.367002	414.199986	-195.311996				-505.000000	200.000000	0.000000	0.362220	0.893350	14.944259	-292.195857	-433.810055	-1056.574964
1136				900.000000	200.000000	0.000000	0.257830	0.472920	-1.129700	-90.249839	-115.952187	171.258571				300.000000	200.000000	0.000000	1.648080	0.640920	-8.316046	171.660604	523.199982	-140.380497				-505.000000	200.000000	0.000000	-1.629990	-2.501380	13.371180	-1540.080831	881.361484	-237.219805
1137				900.000000	200.000000	0.000000	0.313880	0.574260	-2.129050	-67.009334	-107.198991	154.427129				300.000000	200.000000	0.000000	1.556520	0.610400	-8.544928	333.784509	446.899984	-305.174994				-505.000000	200.000000	0.000000	0.362220	-0.357340	5.505780	94.633821	-424.852938	-176.600389
1138				900.000000	200.000000	0.000000	0.336300	0.675600	-1.955250	-30.491854	-128.547760	159.317468				300.000000	200.000000	0.000000	1.098720	1.129240	-8.392340	352.857909	381.499987	-274.657495				-505.000000	200.000000	0.000000	0.000000	-1.429360	10.225020	-896.384585	388.006478	-706.285647
1139				900.000000	200.000000	0.000000	0.403560	0.709380	-1.260050	-44.462687	-61.040484	171.327502				300.000000	200.000000	0.000000	2.166920	0.335720	-9.231574	247.954206	370.599987	-238.036496				-505.000000	200.000000	0.000000	1.086660	1.072020	11.798100	-1092.348241	-474.660211	412.139105
1140				900.000000	200.000000	0.000000	0.437190	0.529220	-1.520750	-116.480245	-46.985007	163.896133				300.000000	200.000000	0.000000	1.739640	0.763000	-10.070808	219.344106	468.699984	-262.450495				-505.000000	200.000000	0.000000	-0.724440	-1.965370	-0.786540	-698.067471	-485.697741	-471.759970
1141				900.000000	200.000000	0.000000	0.459610	0.743160	-1.129700	-22.833933	-129.327458	166.481530				300.000000	200.000000	0.000000	1.464960	0.885080	-9.536750	324.247808	207.099993	-268.553995				-505.000000	200.000000	0.000000	-0.543330	-0.536010	3.146160	-1306.158293	29.891191	-646.650292
1142				900.000000	200.000000	0.000000	0.347510	0.619300	-1.520750	-104.729690	-93.951684	164.072816				300.000000	200.000000	0.000000	1.190280	1.617560	-9.002692	247.954206	326.999989	-280.760995				-505.000000	200.000000	0.000000	-0.905550	0.357340	0.786540	-94.130435	-343.661621	-880.749920
1143				900.000000	200.000000	0.000000	0.280250	0.720640	-2.085600	-77.018512	-110.920486	188.333344				300.000000	200.000000	0.000000	1.373400	1.007160	-7.095342	247.954206	457.799984	-170.897997				-505.000000	200.000000	0.000000	-1.086660	0.178670	8.651940	706.399488	1118.103161	-410.952200
1144				900.000000	200.000000	0.000000	0.437190	0.517960	-2.215950	-53.335675	-107.130110	171.114641				300.000000	200.000000	0.000000	1.983800	0.640920	-8.163458	133.513803	490.499983	-207.518996				-505.000000	200.000000	0.000000	-0.362220	-1.072020	2.359620	-180.495162	-643.171385	-59.732468
1145				900.000000	200.000000	0.000000	0.515660	0.641820	-1.520750	-59.576484	-95.810131	151.871255				300.000000	200.000000	0.000000	1.312360	0.640920	-7.019048	305.174408	468.699984	-262.450495				-505.000000	200.000000	0.000000	-1.629990	-0.536010	0.786540	-264.003046	230.454270	-764.051557
1146				900.000000	200.000000	0.000000	0.437190	0.743160	-1.129700	-50.977645	-103.074353	161.685437				300.000000	200.000000	0.000000	1.190280	1.373400	-7.019048	333.784509	76.299997	-213.622496				-505.000000	200.000000	0.000000	-0.543330	-1.250690	11.798100	-769.631415	1479.950580	-588.584425
1147				900.000000	200.000000	0.000000	0.459610	0.517960	-1.694550	-52.795505	-73.076478	161.452774				300.000000	200.000000	0.000000	1.464960	1.098720	-8.468634	133.513803	414.199986	-177.001497				-505.000000	200.000000	0.000000	2.716650	1.429360	4.719240	434.316118	-36.293033	1.139131
1148				900.000000	200.000000	0.000000	0.448400	0.540480	-1.607650	-59.819163	-87.893577	192.810912				300.000000	200.000000	0.000000	1.648080	0.763000	-7.781988	38.146801	446.899984	-195.311996				-505.000000	200.000000	0.000000	1.448880	1.429360	-5.505780	-840.477904	50.123269	177.472848
1149				900.000000	200.000000	0.000000	0.437190	0.517960	-1.390400	-88.665177	-77.502052	149.427700				300.000000	200.000000	0.000000	1.251320	1.098720	-6.713872	85.830302	501.399982	-238.036496				-505.000000	200.000000	0.000000	0.000000	0.536010	11.011560	1307.290910	122.120037	470.461463
1150				900.000000	200.000000	0.000000	0.504450	0.698120	-1.651100	-33.269911	-95.227278	163.983528				300.000000	200.000000	0.000000	1.709120	0.976640	-8.163458	162.123904	479.599983	-140.380497				-505.000000	200.000000	0.000000	-0.181110	0.000000	11.798100	1043.287865	1590.602657	-234.961906
1151				900.000000	200.000000	0.000000	0.482030	0.619300	-1.868350	-72.925562	-104.233919	149.475492				300.000000	200.000000	0.000000	1.709120	1.464960	-8.392340	162.123904	370.599987	-286.864495				-505.000000	200.000000	0.000000	0.181110	0.893350	6.292320	-292.888012	1043.629682	-410.375390
1152				900.000000	200.000000	0.000000	0.325090	0.517960	-1.520750	-68.697569	-77.830518	166.411457				300.000000	200.000000	0.000000	1.861720	0.824040	-8.544928	143.050504	512.299982	-238.036496				-505.000000	200.000000	0.000000	-1.448880	-0.357340	2.359620	789.278140	-312.277577	58.520893
1153				900.000000	200.000000	0.000000	0.403560	0.698120	-0.955900	-68.734456	-106.917073	178.546011				300.000000	200.000000	0.000000	1.587040	1.281840	-8.163458	267.027607	446.899984	-189.208497				-505.000000	200.000000	0.000000	1.267770	-0.357340	11.011560	442.522289	443.117301	-176.672833
1154				900.000000	200.000000	0.000000	0.347510	0.743160	-1.651100	-91.723117	-93.830458	190.694266				300.000000	200.000000	0.000000	0.732480	1.495480	-7.934576	247.954206	468.699984	-183.104997				-505.000000	200.000000	0.000000	-2.173320	2.501380	12.584640	847.261285	1312.694829	-643.637410
1155				900.000000	200.000000	0.000000	0.369930	0.675600	-1.824900	-82.623704	-59.130290	142.415006				300.000000	200.000000	0.000000	1.464960	1.373400	-9.613044	295.637708	403.299986	-219.725996				-505.000000	200.000000	0.000000	-0.543330	0.893350	11.011560	286.569537	22.426926	-645.293830
1156				900.000000	200.000000	0.000000	0.313880	0.608040	-1.520750	-81.070195	-138.160530	178.555145				300.000000	200.000000	0.000000	1.373400	0.701960	-7.019048	47.683501	544.999981	-256.346995				-505.000000	200.000000	0.000000	1.448880	0.000000	6.292320	-1273.472635	-491.353157	176.116386
1157				900.000000	200.000000	0.000000	0.493240	0.664340	-1.738000	-22.689409	-94.684833	173.602367				300.000000	200.000000	0.000000	1.617560	1.159760	-9.918220	114.440403	403.299986	-177.001497				-505.000000	200.000000	0.000000	0.905550	-1.608030	4.719240	-96.924356	603.576651	174.633831
1158				900.000000	200.000000	0.000000	0.448400	0.630560	-1.651100	-112.442106	-37.193469	147.111145				300.000000	200.000000	0.000000	1.434440	0.824040	-9.384162	200.270705	425.099985	-231.932996				-505.000000	200.000000	0.000000	1.267770	-0.357340	14.157719	-20.490026	-752.998471	58.303561
1159				900.000000	200.000000	0.000000	0.358720	0.585520	-1.173150	-85.657986	-69.406730	154.391146				300.000000	200.000000	0.000000	0.915600	1.434440	-9.613044	295.637708	163.499994	-177.001497				-505.000000	200.000000	0.000000	-0.905550	-0.893350	14.944259	989.482950	-224.527290	-411.984036
1160				900.000000	200.000000	0.000000	0.325090	0.563000	-1.086250	-142.782754	-68.102663	159.224363				300.000000	200.000000	0.000000	1.220800	0.610400	-9.613044	181.197305	326.999989	-201.415496				-505.000000	200.000000	0.000000	-1.811100	0.178670	-2.359620	-105.193450	1570.099015	-175.917850
1161				900.000000	200.000000	0.000000	0.482030	0.517960	-1.607650	-72.808128	-74.080551	159.019886				300.000000	200.000000	0.000000	1.037680	0.610400	-8.239752	143.050504	599.499979	-238.036496				-505.000000	200.000000	0.000000	1.267770	0.178670	6.292320	127.130709	1110.445896	-117.420061
1162				900.000000	200.000000	0.000000	0.482030	0.664340	-1.694550	-78.931818	-68.933764	176.023640				300.000000	200.000000	0.000000	1.037680	0.854560	-8.773810	57.220201	348.799988	-268.553995				-505.000000	200.000000	0.000000	-1.086660	1.786700	3.932700	-123.204171	-70.548347	-233.193884
1163				900.000000	200.000000	0.000000	0.392350	0.608040	-1.781450	-85.360811	-90.489774	168.835210				300.000000	200.000000	0.000000	1.312360	1.129240	-9.994514	171.660604	381.499987	-213.622496				-505.000000	200.000000	0.000000	0.362220	0.714680	-3.932700	737.826682	-1078.745857	-410.559437
1164				900.000000	200.000000	0.000000	0.369930	0.686860	-1.390400	-81.709875	-19.006616	142.425478				300.000000	200.000000	0.000000	1.709120	0.976640	-9.155280	114.440403	555.899981	-122.069998	-474.853196	199.551330	0.000000	-505.000000	200.000000	0.000000	-1.086660	-0.178670	20.450039	-9.175319	-616.503331	469.870164
1165				900.000000	200.000000	0.000000	0.414770	0.585520	-1.694550	-110.321337	-101.625786	149.513758				300.000000	200.000000	0.000000	1.495480	0.183120	-7.781988	181.197305	348.799988	-250.243495				-505.000000	200.000000	0.000000	-1.267770	0.714680	6.292320	159.564674	468.451369	-292.940840
1166				900.000000	200.000000	0.000000	0.414770	0.698120	-1.433850	-93.352793	-25.878688	180.944057				300.000000	200.000000	0.000000	1.556520	0.732480	-8.697516	181.197305	425.099985	-152.587497				-505.000000	200.000000	0.000000	-0.543330	-1.250690	3.146160	-75.427559	-367.818831	468.809351
1167				900.000000	200.000000	0.000000	0.302670	0.529220	-1.260050	-104.148569	-41.687924	188.132096				300.000000	200.000000	0.000000	1.678600	1.434440	-9.231574	133.513803	239.799992	-213.622496				-505.000000	200.000000	0.000000	0.000000	-0.357340	8.651940	210.701516	1317.489382	-176.571412
1168				900.000000	200.000000	0.000000	0.358720	0.743160	-1.564200	-59.468847	-79.174993	173.815032				300.000000	200.000000	0.000000	1.739640	0.671440	-8.697516	123.977103	512.299982	-195.311996				-505.000000	200.000000	0.000000	1.267770	1.250690	4.719240	-618.839221	-1009.181368	-175.146813
1169				900.000000	200.000000	0.000000	0.425980	0.641820	-1.781450	-79.949220	-51.346898	168.831784				300.000000	200.000000	0.000000	1.770160	0.213640	-8.544928	190.734005	435.999985	-207.518996				-505.000000	200.000000	0.000000	0.181110	1.786700	4.719240	224.306757	-15.437524	-57.063009
1170				900.000000	200.000000	0.000000	0.403560	0.596780	-1.346950	-61.251174	-96.421457	144.716523				300.000000	200.000000	0.000000	1.739640	0.305200	-8.697516	305.174408	457.799984	-207.518996				-505.000000	200.000000	0.000000	-0.905550	1.786700	1.573080	108.239063	1246.432040	-350.696570
1171				900.000000	200.000000	0.000000	0.381140	0.574260	-1.607650	-86.571814	-85.123810	144.718807				300.000000	200.000000	0.000000	1.251320	1.129240	-9.155280	247.954206	196.199993	-189.208497				-505.000000	200.000000	0.000000	-0.362220	1.965370	8.651940	-691.095320	1471.977321	1.894114
1172				900.000000	200.000000	0.000000	0.414770	0.630560	-2.215950	-76.842519	-91.008945	168.832926				300.000000	200.000000	0.000000	1.617560	0.885080	-9.460456	219.344106	261.599991	-164.794497				-505.000000	200.000000	0.000000	0.905550	-1.250690	10.225020	388.402758	-462.208393	-529.956237
1173				900.000000	200.000000	0.000000	0.280250	0.596780	-1.042800	-89.079786	-76.428500	154.482913				300.000000	200.000000	0.000000	1.556520	0.976640	-9.765632	209.807405	762.999973	-213.622496				-505.000000	200.000000	0.000000	-0.181110	1.072020	11.798100	2034.683810	795.182613	59.775934
1174				900.000000	200.000000	0.000000	0.347510	0.529220	-0.999350	-115.940074	-79.238676	151.940741				300.000000	200.000000	0.000000	1.526000	0.763000	-8.316046	57.220201	566.799980	-219.725996				-505.000000	200.000000	0.000000	-0.724440	-1.608030	4.719240	250.523650	39.357303	-1.468065
1175				900.000000	200.000000	0.000000	0.280250	0.551740	-1.346950	-83.208573	-50.815791	154.441026				300.000000	200.000000	0.000000	1.709120	0.763000	-8.392340	171.660604	544.999981	-225.829496				-505.000000	200.000000	0.000000	2.354430	0.178670	4.719240	821.900874	-809.795146	-352.483389
1176				900.000000	200.000000	0.000000	0.470820	0.574260	-1.129700	-78.035598	-139.921026	178.361140				300.000000	200.000000	0.000000	1.251320	1.464960	-9.460456	400.541410	435.999985	-140.380497				-505.000000	200.000000	0.000000	-1.448880	0.357340	7.078860	717.084963	-581.896151	-528.241862
1177				900.000000	200.000000	0.000000	0.369930	0.698120	-1.390400	-45.061417	-84.864225	188.219492				300.000000	200.000000	0.000000	1.556520	1.159760	-7.095342	200.270705	555.899981	-109.862998				-505.000000	200.000000	0.000000	0.000000	-1.965370	14.944259	-580.993005	1311.517971	233.111258
1178				900.000000	200.000000	0.000000	0.336300	0.653080	-0.955900	-70.589203	-53.487607	164.115844				300.000000	200.000000	0.000000	1.434440	0.946120	-6.637578	123.977103	577.699980	-183.104997				-505.000000	200.000000	0.000000	1.267770	-0.714680	2.359620	-737.952528	716.468006	-411.988344
1179				900.000000	200.000000	0.000000	0.336300	0.619300	-1.390400	-80.471466	-63.215462	161.674769				300.000000	200.000000	0.000000	1.312360	1.068200	-8.850104	324.247808	414.199986	-213.622496				-505.000000	200.000000	0.000000	-1.448880	-0.536010	11.798100	-263.122121	871.895371	-470.345552
1180				900.000000	200.000000	0.000000	0.347510	0.619300	-1.129700	-120.406683	-79.117450	154.434175				300.000000	200.000000	0.000000	1.220800	1.190280	-8.316046	200.270705	512.299982	-109.862998				-505.000000	200.000000	0.000000	0.905550	-1.072020	11.011560	-874.699018	332.465225	-59.833890
1181				900.000000	200.000000	0.000000	0.358720	0.653080	-1.129700	-78.810320	-89.711018	168.911938				300.000000	200.000000	0.000000	1.403920	0.671440	-6.942754	200.270705	621.299978	-122.069998				-505.000000	200.000000	0.000000	-1.267770	-1.608030	14.157719	482.910732	328.417097	-236.400994
1182				900.000000	200.000000	0.000000	0.369930	0.664340	-1.260050	-86.522737	-79.919480	164.091476				300.000000	200.000000	0.000000	1.403920	0.793520	-7.019048	114.440403	588.599979	-164.794497				-505.000000	200.000000	0.000000	-1.086660	0.536010	9.438480	-1356.602979	454.506698	-234.380788
1183				900.000000	200.000000	0.000000	0.582920	0.641820	-1.477300	-75.613591	-58.092547	175.898175				300.000000	200.000000	0.000000	1.526000	0.976640	-9.384162	343.321209	272.499990	-152.587497				-505.000000	200.000000	0.000000	0.543330	-1.072020	9.438480	283.335154	223.306001	-236.037208
1184				900.000000	200.000000	0.000000	0.403560	0.596780	-1.651100	-65.586804	-20.149048	171.222784				300.000000	200.000000	0.000000	0.854560	1.373400	-7.629400	219.344106	294.299990	-225.829496				-505.000000	200.000000	0.000000	0.362220	-0.178670	7.865400	221.449914	633.467841	-528.895423
1185				900.000000	200.000000	0.000000	0.403560	0.641820	-1.173150	-35.093189	-10.461602	178.493652				300.000000	200.000000	0.000000	0.824040	0.763000	-7.476812	143.050504	534.099981	-219.725996				-505.000000	200.000000	0.000000	0.905550	0.357340	11.011560	-440.760440	199.895217	-175.965624
1186				900.000000	200.000000	0.000000	0.425980	0.664340	-1.086250	-130.568512	-127.982983	161.623748				300.000000	200.000000	0.000000	1.709120	0.793520	-6.942754	57.220201	610.399979	-219.725996				-505.000000	200.000000	0.000000	-1.811100	0.714680	3.146160	-1230.479041	-423.676080	-175.409177
1187				900.000000	200.000000	0.000000	0.414770	0.664340	-1.129700	-66.285043	-51.491398	166.454681				300.000000	200.000000	0.000000	1.251320	1.159760	-8.163458	257.490907	446.899984	-238.036496				-505.000000	200.000000	0.000000	2.173320	-1.250690	10.225020	1314.930773	-538.921151	292.359723
1188				900.000000	200.000000	0.000000	0.369930	0.551740	-1.607650	-59.355476	-99.860092	154.348117				300.000000	200.000000	0.000000	1.648080	0.671440	-9.078986	209.807405	294.299990	-152.587497				-505.000000	200.000000	0.000000	0.000000	0.000000	0.786540	-115.753079	131.823581	352.464592
1189				900.000000	200.000000	0.000000	0.369930	0.653080	-1.520750	-79.215448	-105.006879	185.767945				300.000000	200.000000	0.000000	1.556520	0.671440	-9.078986	143.050504	512.299982	-170.897997				-505.000000	200.000000	0.000000	-2.897760	0.893350	5.505780	-292.950935	1098.108514	-645.105475
1190				900.000000	200.000000	0.000000	0.392350	0.698120	-1.390400	-85.266719	-65.523601	166.509324				300.000000	200.000000	0.000000	1.587040	0.640920	-8.850104	171.660604	490.499983	-292.967995				-505.000000	200.000000	0.000000	2.535540	0.178670	8.651940	706.399488	236.073815	117.454912
1191				900.000000	200.000000	0.000000	0.448400	0.709380	-1.955250	-85.388217	-102.768219	159.232748				300.000000	200.000000	0.000000	1.526000	0.976640	-8.850104	209.807405	196.199993	-189.208497				-505.000000	200.000000	0.000000	0.724440	-0.714680	7.865400	-505.880062	-714.150163	-470.688976
1192				900.000000	200.000000	0.000000	0.526870	0.675600	-1.564200	-90.394679	-75.967470	163.939358				300.000000	200.000000	0.000000	1.342880	1.251320	-9.307868	9.536700	228.899992	-244.139996				-505.000000	200.000000	0.000000	-0.181110	0.893350	9.438480	-524.268323	-1456.268232	-1115.275597
1193				900.000000	200.000000	0.000000	0.291460	0.664340	-1.260050	-54.358495	-41.226296	195.498352				300.000000	200.000000	0.000000	1.434440	0.915600	-8.544928	123.977103	250.699991	-170.897997				-505.000000	200.000000	0.000000	-2.535540	0.000000	8.651940	-1041.651862	-1047.915240	-587.238143
1194				900.000000	200.000000	0.000000	0.313880	0.608040	-1.955250	-121.725640	-97.228685	144.819904				300.000000	200.000000	0.000000	1.678600	0.885080	-7.781988	171.660604	675.799976	-231.932996				-505.000000	200.000000	0.000000	0.362220	0.536010	11.011560	-893.213125	365.342121	-469.473093
1195				900.000000	200.000000	0.000000	0.493240	0.720640	-0.912450	-31.577296	-44.792895	164.016085				300.000000	200.000000	0.000000	1.159760	0.579880	-9.841926	228.880806	425.099985	-164.794497				-505.000000	200.000000	0.000000	-0.362220	2.322710	5.505780	-553.908368	-1043.867113	-173.999067
1196				900.000000	200.000000	0.000000	0.291460	0.540480	-1.738000	-128.303220	-61.045682	135.141659				300.000000	200.000000	0.000000	0.976640	0.701960	-8.621222	276.564307	76.299997	-262.450495				-505.000000	200.000000	0.000000	-0.724440	0.357340	9.438480	833.089735	34.878745	-410.811620
1197				900.000000	200.000000	0.000000	0.381140	0.641820	-1.303500	-131.720957	-75.274730	132.733337				300.000000	200.000000	0.000000	1.464960	0.976640	-10.299690	181.197305	305.199989	-158.690997				-505.000000	200.000000	0.000000	2.897760	0.178670	11.798100	822.467183	874.020215	-646.247348
1198				900.000000	200.000000	0.000000	0.336300	0.608040	-1.173150	-88.751142	-53.285564	185.760898				300.000000	200.000000	0.000000	1.587040	0.885080	-7.781988	66.756902	577.699980	-244.139996				-505.000000	200.000000	0.000000	0.543330	-0.714680	2.359620	304.391489	-35.116176	-529.418586
1199				900.000000	200.000000	0.000000	0.269040	0.619300	-1.260050	-136.623847	-55.500950	183.431391				300.000000	200.000000	0.000000	1.587040	0.701960	-8.392340	190.734005	512.299982	-262.450495				-505.000000	200.000000	0.000000	0.905550	0.357340	1.573080	-557.331520	1799.692422	-587.174315
1200				900.000000	200.000000	0.000000	0.538080	0.472920	-1.477300	-78.548362	-96.773795	156.510271				300.000000	200.000000	0.000000	1.831200	0.946120	-8.239752	276.564307	272.499990	-158.690997				-505.000000	200.000000	0.000000	0.362220	-1.786700	4.719240	-107.735677	-954.386541	409.484135
1201				900.000000	200.000000	0.000000	0.403560	0.551740	-1.781450	-107.781896	-136.545131	163.951917				300.000000	200.000000	0.000000	0.946120	0.885080	-8.544928	333.784509	283.399990	-201.415496				-505.000000	200.000000	0.000000	-0.181110	-1.608030	8.651940	-791.505751	400.458297	-177.743828
1202				900.000000	200.000000	0.000000	0.448400	0.450400	-1.738000	-71.704761	-62.442502	151.762916				300.000000	200.000000	0.000000	1.556520	0.457800	-8.773810	209.807405	239.799992	-140.380497				-505.000000	200.000000	0.000000	-1.811100	-0.536010	10.225020	-379.063969	1027.876162	-470.316575
1203				900.000000	200.000000	0.000000	0.482030	0.551740	-1.824900	-75.662668	-129.604177	159.051302				300.000000	200.000000	0.000000	1.922760	0.457800	-8.087164	257.490907	316.099989	-225.829496				-505.000000	200.000000	0.000000	-0.181110	-0.357340	6.292320	94.696744	137.557561	-763.997909
1204				900.000000	200.000000	0.000000	0.392350	0.506700	-1.607650	-125.538707	-95.717378	159.102323				300.000000	200.000000	0.000000	1.037680	1.098720	-10.147102	181.197305	337.899988	-231.932996				-505.000000	200.000000	0.000000	-1.629990	0.178670	10.225020	-451.634684	-176.212869	-645.885128
1205				900.000000	200.000000	0.000000	0.526870	0.596780	-1.738000	-61.656302	-101.135686	173.504695				300.000000	200.000000	0.000000	1.434440	1.281840	-7.553106	343.321209	381.499987	-189.208497				-505.000000	200.000000	0.000000	-0.724440	0.714680	6.292320	-535.331337	-624.985586	-292.984307
1206				900.000000	200.000000	0.000000	0.336300	0.608040	-1.651100	-57.082057	-78.170920	185.760898				300.000000	200.000000	0.000000	1.312360	1.251320	-7.858282	200.270705	632.199978	-238.036496				-505.000000	200.000000	0.000000	-0.543330	-0.178670	6.292320	684.588075	292.045500	411.082599
1207				900.000000	200.000000	0.000000	0.392350	0.506700	-1.520750	-105.346028	-146.457894	183.198924				300.000000	200.000000	0.000000	2.441600	0.640920	-5.340580	152.587204	534.099981	-225.829496				-505.000000	200.000000	0.000000	-0.724440	0.178670	11.011560	-1378.099776	-496.894137	-117.260684
1208				900.000000	200.000000	0.000000	0.414770	0.608040	-1.086250	-88.661114	-97.125536	156.763682				300.000000	200.000000	0.000000	1.770160	0.671440	-7.781988	276.564307	435.999985	-219.725996				-505.000000	200.000000	0.000000	0.543330	0.357340	0.786540	-441.578441	364.086699	587.736636
1209				900.000000	200.000000	0.000000	0.526870	0.731900	-1.433850	-75.879612	-147.012275	166.401377				300.000000	200.000000	0.000000	1.251320	1.098720	-9.460456	257.490907	228.899992	-128.173498				-505.000000	200.000000	0.000000	0.362220	0.714680	11.011560	-71.689791	1160.762165	-351.815338
1210				900.000000	200.000000	0.000000	0.313880	0.833240	-1.433850	-43.562719	-72.383737	173.945261				300.000000	200.000000	0.000000	1.464960	1.464960	-7.400518	162.123904	457.799984	-354.002994				-505.000000	200.000000	0.000000	-0.543330	0.536010	5.505780	264.506431	27.651911	-175.680156
1211				900.000000	200.000000	0.000000	0.470820	0.619300	-1.738000	-125.057412	-83.629637	173.583707				300.000000	200.000000	0.000000	1.495480	0.427280	-7.934576	28.610101	599.499979	-225.829496				-505.000000	200.000000	0.000000	-0.181110	-0.357340	8.651940	-831.642501	798.168319	-529.021515
1212				900.000000	200.000000	0.000000	0.493240	0.686860	-1.868350	-70.143441	-109.761517	171.213650				300.000000	200.000000	0.000000	1.281840	0.763000	-7.934576	19.073400	708.499975	-146.483997				-505.000000	200.000000	0.000000	-0.362220	0.178670	1.573080	-336.510838	285.565093	-234.777859
1213				900.000000	200.000000	0.000000	0.470820	0.517960	-1.607650	-68.787597	-68.552953	168.670140				300.000000	200.000000	0.000000	1.526000	0.915600	-7.934576	219.344106	446.899984	-158.690997				-505.000000	200.000000	0.000000	0.724440	-0.714680	4.719240	188.764256	1675.095675	-235.712581
1214				900.000000	200.000000	0.000000	0.313880	0.675600	-1.173150	-65.866370	-123.285888	152.111715				300.000000	200.000000	0.000000	1.648080	1.373400	-9.002692	181.197305	544.999981	-109.862998				-505.000000	200.000000	0.000000	-2.535540	0.357340	10.225020	-209.191359	939.142017	0.541959
1215				900.000000	200.000000	0.000000	0.414770	0.664340	-1.346950	-114.756477	-112.080994	144.767741				300.000000	200.000000	0.000000	1.953280	0.549360	-8.621222	104.903703	490.499983	-238.036496				-505.000000	200.000000	0.000000	1.267770	0.357340	11.011560	-209.128436	-1412.862802	-175.994602
1216				900.000000	200.000000	0.000000	0.403560	0.641820	-1.260050	-75.388520	-66.106454	147.168071				300.000000	200.000000	0.000000	1.403920	0.854560	-8.087164	38.146801	326.999989	-189.208497				-505.000000	200.000000	0.000000	-1.448880	0.536010	3.932700	-2283.571457	1542.209672	-116.863613
1217				900.000000	200.000000	0.000000	0.403560	0.596780	-1.433850	-117.628626	-65.944820	183.271085				300.000000	200.000000	0.000000	1.007160	1.220800	-10.147102	171.660604	316.099989	-201.415496				-505.000000	200.000000	0.000000	-0.905550	1.250690	7.865400	887.020497	-217.809452	-233.717046
1218				900.000000	200.000000	0.000000	0.369930	0.686860	-2.085600	-130.676465	-69.019779	161.702759				300.000000	200.000000	0.000000	1.220800	1.770160	-8.850104	76.293602	599.499979	-152.587497				-505.000000	200.000000	0.000000	1.086660	0.714680	11.011560	-534.953798	984.356296	59.335397
1219				900.000000	200.000000	0.000000	0.493240	0.653080	-1.564200	-111.424704	-23.922887	192.869176				300.000000	200.000000	0.000000	1.709120	0.518840	-8.773810	47.683501	643.099977	-177.001497				-505.000000	200.000000	0.000000	0.181110	-0.536010	6.292320	-1305.906600	1176.199689	-411.731853
1220				900.000000	200.000000	0.000000	0.269040	0.585520	-1.390400	-77.841996	-90.841514	166.532355				300.000000	200.000000	0.000000	1.648080	0.701960	-6.332402	57.220201	653.999977	-299.071495				-505.000000	200.000000	0.000000	-0.362220	-2.858720	8.651940	-635.552999	-384.002782	-296.404441
1221				900.000000	200.000000	0.000000	0.369930	0.574260	-1.216600	-82.146156	-54.630039	161.598041				300.000000	200.000000	0.000000	1.373400	0.488320	-9.002692	276.564307	381.499987	-201.415496				-505.000000	200.000000	0.000000	-0.362220	-0.893350	9.438480	-979.829545	1206.090880	-0.818812
1222				900.000000	200.000000	0.000000	0.269040	0.731900	-1.173150	-135.917480	-60.647737	149.800868				300.000000	200.000000	0.000000	1.434440	0.854560	-8.850104	104.903703	239.799992	-183.104997				-505.000000	200.000000	0.000000	-0.362220	0.357340	7.078860	-788.523061	2136.320210	-822.049288
1223				900.000000	200.000000	0.000000	0.302670	0.675600	-2.085600	-102.996441	-66.250012	183.448910				300.000000	200.000000	0.000000	1.190280	1.007160	-9.155280	9.536700	435.999985	-262.450495				-505.000000	200.000000	0.000000	0.181110	0.536010	11.011560	612.394899	111.161072	0.494185
1224				900.000000	200.000000	0.000000	0.381140	0.776940	-1.390400	-90.061972	-44.798093	140.087979				300.000000	200.000000	0.000000	1.770160	0.427280	-7.553106	95.367002	719.399975	-213.622496				-505.000000	200.000000	0.000000	0.000000	-0.357340	4.719240	-947.773119	393.231463	-59.083214
1225				900.000000	200.000000	0.000000	0.358720	0.619300	-1.303500	-84.401968	-69.285504	159.241882				300.000000	200.000000	0.000000	1.983800	1.007160	-8.926398	123.977103	403.299986	-170.897997				-505.000000	200.000000	0.000000	1.267770	-0.357340	9.438480	-136.683567	-483.379897	-117.928735
1226				900.000000	200.000000	0.000000	0.336300	0.720640	-1.346950	-68.212210	-98.717660	178.636636				300.000000	200.000000	0.000000	1.434440	1.007160	-9.689338	333.784509	207.099993	-268.553995				-505.000000	200.000000	0.000000	-1.086660	0.893350	14.944259	-176.379855	2835.541844	-116.553475
1227				900.000000	200.000000	0.000000	0.448400	0.641820	-1.738000	-15.575722	-67.508472	178.447198				300.000000	200.000000	0.000000	1.434440	0.488320	-9.002692	324.247808	425.099985	-256.346995				-505.000000	200.000000	0.000000	-1.086660	1.072020	11.798100	-165.820226	1247.687462	-821.313101
1228				900.000000	200.000000	0.000000	0.302670	0.686860	-1.390400	-137.997298	-26.368789	164.182101				300.000000	200.000000	0.000000	1.953280	0.488320	-8.468634	190.734005	457.799984	-158.690997				-505.000000	200.000000	0.000000	-0.724440	1.429360	4.719240	-1071.291907	1630.197391	295.134911
1229				900.000000	200.000000	0.000000	0.470820	0.675600	-1.868350	-66.586597	-113.904231	156.768445				300.000000	200.000000	0.000000	1.373400	0.518840	-8.163458	114.440403	250.699991	-292.967995				-505.000000	200.000000	0.000000	-2.716650	-0.178670	8.651940	221.512837	1216.733850	-176.184522
1230				900.000000	200.000000	0.000000	0.425980	0.664340	-1.607650	-46.677548	-112.300171	171.262388				300.000000	200.000000	0.000000	1.587040	1.007160	-8.316046	181.197305	250.699991	-146.483997				-505.000000	200.000000	0.000000	-1.448880	-0.357340	6.292320	-947.647273	-1243.999761	117.264992
1231				900.000000	200.000000	0.000000	0.459610	0.619300	-1.607650	-68.634946	-123.816994	147.089059				300.000000	200.000000	0.000000	1.526000	1.281840	-9.078986	114.440403	337.899988	-189.208497				-505.000000	200.000000	0.000000	0.181110	-0.178670	4.719240	105.382219	779.982520	58.560052
1232				900.000000	200.000000	0.000000	0.392350	0.563000	-1.520750	-86.945473	-75.534315	183.251283				300.000000	200.000000	0.000000	1.678600	1.068200	-8.239752	19.073400	457.799984	-250.243495				-505.000000	200.000000	0.000000	-0.905550	0.714680	9.438480	-650.895646	178.407717	-292.969818
1233				900.000000	200.000000	0.000000	0.425980	0.596780	-1.042800	-85.059256	-158.419211	173.609217				300.000000	200.000000	0.000000	1.434440	0.366240	-8.392340	114.440403	370.599987	-146.483997				-505.000000	200.000000	0.000000	0.905550	-0.536010	11.798100	663.405894	1127.138842	-1116.718992
1234				900.000000	200.000000	0.000000	0.504450	0.630560	-1.781450	-72.371847	-130.567842	151.872397				300.000000	200.000000	0.000000	1.037680	0.976640	-9.841926	371.931310	43.599998	-189.208497				-505.000000	200.000000	0.000000	0.181110	1.429360	11.011560	-375.892510	774.011108	-292.378519
1235				900.000000	200.000000	0.000000	0.459610	0.630560	-1.173150	-51.638997	-68.495410	144.689871				300.000000	200.000000	0.000000	0.946120	0.732480	-8.392340	247.954206	381.499987	-219.725996				-505.000000	200.000000	0.000000	1.448880	0.178670	4.719240	127.004863	703.269762	-234.922747
1236				900.000000	200.000000	0.000000	0.425980	0.619300	-1.651100	-92.803142	-66.666033	156.762540				300.000000	200.000000	0.000000	1.587040	1.007160	-6.713872	152.587204	501.399982	-195.311996				-505.000000	200.000000	0.000000	1.629990	0.000000	-2.359620	-231.820773	566.458627	-587.571386
1237				900.000000	200.000000	0.000000	0.403560	0.608040	-1.042800	-64.492918	-106.836256	171.233256				300.000000	200.000000	0.000000	1.892240	0.549360	-7.095342	162.123904	512.299982	-164.794497				-505.000000	200.000000	0.000000	-0.362220	1.429360	6.292320	86.993959	546.226549	-879.776040
1238				900.000000	200.000000	0.000000	0.414770	0.484180	-1.738000	-42.169989	-86.387468	154.238832				300.000000	200.000000	0.000000	1.464960	0.976640	-9.384162	200.270705	326.999989	-115.966498				-505.000000	200.000000	0.000000	-0.724440	1.786700	11.798100	340.689068	430.349487	-526.943354
1239				900.000000	200.000000	0.000000	0.403560	0.641820	-1.477300	-115.818893	-70.970381	164.035691				300.000000	200.000000	0.000000	1.495480	1.007160	-8.316046	200.270705	425.099985	-164.794497				-505.000000	200.000000	0.000000	-3.441090	0.357340	3.146160	-441.389671	1265.794697	-58.129696
1240				900.000000	200.000000	0.000000	0.437190	0.653080	-0.825550	-50.351509	-118.555122	178.469283				300.000000	200.000000	0.000000	1.526000	1.159760	-7.934576	162.123904	446.899984	-225.829496				-505.000000	200.000000	0.000000	0.905550	-1.786700	19.663499	-338.172140	-603.735518	-1000.417700
1241				900.000000	200.000000	0.000000	0.459610	0.484180	-1.738000	-118.560063	-62.904130	139.734417				300.000000	200.000000	0.000000	1.800680	1.159760	-7.247930	181.197305	468.699984	-201.415496				-505.000000	200.000000	0.000000	-1.448880	-0.357340	10.225020	-831.516655	1403.668253	-587.664192
1242				900.000000	200.000000	0.000000	0.403560	0.439140	-1.042800	-127.735643	-101.770286	163.847199				300.000000	200.000000	0.000000	1.709120	1.159760	-8.316046	123.977103	435.999985	-207.518996				-505.000000	200.000000	0.000000	-0.181110	-0.357340	6.292320	-716.015269	402.697576	234.651768
1243				900.000000	200.000000	0.000000	0.291460	0.664340	-1.738000	-78.976832	-106.639412	188.269372				300.000000	200.000000	0.000000	0.946120	1.373400	-8.773810	133.513803	392.399986	-177.001497				-505.000000	200.000000	0.000000	-1.267770	0.357340	7.078860	253.820956	335.134935	-587.000449
1244				900.000000	200.000000	0.000000	0.414770	0.664340	-1.738000	-46.812591	-35.727769	200.189923				300.000000	200.000000	0.000000	1.556520	1.251320	-7.400518	95.367002	653.999977	-170.897997				-505.000000	200.000000	0.000000	0.543330	0.178670	8.651940	-451.760531	1549.752501	822.543473
1245				900.000000	200.000000	0.000000	0.515660	0.788200	-1.260050	-81.422182	-75.788702	185.742630				300.000000	200.000000	0.000000	1.892240	1.068200	-7.095342	104.903703	294.299990	-213.622496				-505.000000	200.000000	0.000000	-0.724440	-2.144040	11.798100	102.839992	-365.070557	-119.464936
1246				900.000000	200.000000	0.000000	0.470820	0.686860	-0.999350	-57.181566	-43.788822	166.417557				300.000000	200.000000	0.000000	1.129240	0.824040	-10.147102	219.344106	403.299986	-164.794497				-505.000000	200.000000	0.000000	1.448880	0.000000	15.730799	-693.637547	-1295.730318	-587.556897
1247				900.000000	200.000000	0.000000	0.313880	0.765680	-1.477300	-62.471975	-112.871088	193.159711				300.000000	200.000000	0.000000	0.824040	1.281840	-8.544928	419.614811	163.499994	-219.725996				-505.000000	200.000000	0.000000	2.173320	1.786700	7.078860	-238.768480	-933.645468	-233.454682
1248				900.000000	200.000000	0.000000	0.392350	0.686860	-1.738000	-41.864687	-95.596152	161.679532				300.000000	200.000000	0.000000	1.709120	1.098720	-7.095342	114.440403	468.699984	-195.311996				-505.000000	200.000000	0.000000	0.181110	-0.357340	1.573080	1020.847220	252.688196	-0.353604
1249				900.000000	200.000000	0.000000	0.325090	0.709380	-1.738000	-20.834662	-92.826386	149.721856				300.000000	200.000000	0.000000	1.587040	0.579880	-8.468634	76.293602	610.399979	-115.966498				-505.000000	200.000000	0.000000	1.086660	2.144040	9.438480	-332.773069	588.139127	-174.284535
1250				900.000000	200.000000	0.000000	0.358720	0.574260	-1.346950	-102.383850	-89.508976	166.428975				300.000000	200.000000	0.000000	1.464960	0.701960	-8.239752	247.954206	425.099985	-164.794497				-505.000000	200.000000	0.000000	-1.811100	0.893350	3.146160	-640.587710	239.173956	-233.983717
1251				900.000000	200.000000	0.000000	0.313880	0.653080	-1.651100	-83.371021	-82.313635	176.187372				300.000000	200.000000	0.000000	1.190280	0.732480	-9.307868	286.101007	446.899984	-201.415496				-505.000000	200.000000	0.000000	-1.629990	-0.536010	11.798100	84.325885	882.854337	-176.610570
1252				900.000000	200.000000	0.000000	0.280250	0.698120	-1.911800	-21.478406	-111.082120	185.902740				300.000000	200.000000	0.000000	1.342880	0.885080	-7.705694	76.293602	425.099985	-195.311996				-505.000000	200.000000	0.000000	-1.629990	-0.357340	12.584640	-831.327885	351.827881	-822.626098
1253				900.000000	200.000000	0.000000	0.369930	0.608040	-1.998700	-117.750124	-104.562386	151.990816				300.000000	200.000000	0.000000	1.709120	0.610400	-8.468634	95.367002	217.999992	-201.415496				-505.000000	200.000000	0.000000	0.543330	-0.536010	8.651940	-1653.165836	-836.507631	175.680156
1254				900.000000	200.000000	0.000000	0.257830	0.596780	-1.216600	-97.300904	-100.673461	166.554440				300.000000	200.000000	0.000000	1.312360	0.701960	-9.155280	362.394609	359.699987	-238.036496	-524.034775	190.491290	0.000000	-505.000000	200.000000	0.000000	-0.181110	2.501380	20.450039	-194.453500	389.261900	178.620594
1255				900.000000	200.000000	0.000000	0.470820	0.698120	-1.303500	-85.176690	-94.165662	185.705310				300.000000	200.000000	0.000000	1.251320	1.556520	-9.307868	286.101007	32.699999	-231.932996				-505.000000	200.000000	0.000000	-0.362220	2.501380	9.438480	36.297579	-252.179201	-173.829509
1256				900.000000	200.000000	0.000000	0.381140	0.596780	-2.215950	-66.171989	-38.964362	156.788051				300.000000	200.000000	0.000000	1.556520	1.312360	-10.299690	76.293602	348.799988	-213.622496				-505.000000	200.000000	0.000000	0.543330	-0.178670	0.000000	-126.627324	232.263118	176.019272
1257				900.000000	200.000000	0.000000	0.246620	0.596780	-1.824900	-61.746330	-43.920444	178.614355				300.000000	200.000000	0.000000	1.892240	0.793520	-7.095342	95.367002	555.899981	-115.966498				-505.000000	200.000000	0.000000	-0.362220	-0.178670	7.078860	1032.099004	-515.079936	176.091716
1258				900.000000	200.000000	0.000000	0.538080	0.551740	-1.477300	-107.466797	-61.312005	132.486973				300.000000	200.000000	0.000000	1.312360	0.274680	-8.544928	181.197305	370.599987	-219.725996				-505.000000	200.000000	0.000000	1.267770	0.357340	7.078860	1643.612979	446.849433	-293.482799
1259				900.000000	200.000000	0.000000	0.347510	0.653080	-1.868350	-99.678213	-124.024235	137.597970				300.000000	200.000000	0.000000	1.495480	1.098720	-9.307868	305.174408	54.499998	-256.346995				-505.000000	200.000000	0.000000	-0.181110	-0.536010	18.090419	663.909280	-6.208843	116.994013
1260				900.000000	200.000000	0.000000	0.336300	0.619300	-1.824900	-76.901078	-88.141226	149.626468				300.000000	200.000000	0.000000	1.312360	1.068200	-10.223396	162.123904	98.099997	-183.104997				-505.000000	200.000000	0.000000	0.000000	-1.072020	16.517339	168.085461	-15.674955	-588.458334
1261				900.000000	200.000000	0.000000	0.269040	0.664340	-1.129700	-102.469815	-111.347845	183.473278				300.000000	200.000000	0.000000	1.281840	1.129240	-8.544928	171.660604	414.199986	-91.552498				-505.000000	200.000000	0.000000	-1.448880	1.072020	4.719240	-1324.546554	480.903187	-703.795927
1262				900.000000	200.000000	0.000000	0.369930	0.596780	-1.607650	-81.623911	-99.860092	176.076945				300.000000	200.000000	0.000000	1.800680	0.610400	-6.713872	38.146801	588.599979	-140.380497				-505.000000	200.000000	0.000000	-0.905550	1.429360	10.225020	-491.771435	442.801306	-233.547488
1263				900.000000	200.000000	0.000000	0.246620	0.596780	-2.215950	-46.069337	-104.348407	176.204694				300.000000	200.000000	0.000000	1.526000	1.129240	-8.392340	190.734005	392.399986	-146.483997				-505.000000	200.000000	0.000000	-1.086660	0.000000	14.944259	811.907554	-1008.988368	-763.586350
1264				900.000000	200.000000	0.000000	0.302670	0.675600	-1.651100	-74.402587	-61.588127	156.942648				300.000000	200.000000	0.000000	1.464960	1.190280	-8.926398	391.004710	217.999992	-134.276998				-505.000000	200.000000	0.000000	0.000000	0.714680	-1.573080	-420.144567	-528.787176	-293.042262
1265				900.000000	200.000000	0.000000	0.280250	0.596780	-1.390400	-49.234598	-116.632992	152.073253				300.000000	200.000000	0.000000	1.617560	0.457800	-7.095342	143.050504	348.799988	-195.311996				-505.000000	200.000000	0.000000	-1.811100	1.429360	11.798100	-1302.357602	98.393258	-585.939636
1266				900.000000	200.000000	0.000000	0.369930	0.630560	-1.781450	-60.310256	-79.434578	166.469720				300.000000	200.000000	0.000000	1.526000	1.098720	-10.299690	95.367002	479.599983	-91.552498				-505.000000	200.000000	0.000000	1.448880	0.178670	6.292320	-451.949300	-889.063179	-352.410945
1267				900.000000	200.000000	0.000000	0.459610	0.653080	-1.346950	-66.973801	-73.399746	156.759115				300.000000	200.000000	0.000000	1.587040	1.007160	-8.697516	314.711108	425.099985	-231.932996				-505.000000	200.000000	0.000000	1.629990	3.752070	14.157719	-3.461632	-509.776387	649.615401
1268				900.000000	200.000000	0.000000	0.280250	0.574260	-1.738000	-86.706857	-55.518085	171.329590				300.000000	200.000000	0.000000	1.800680	1.495480	-9.078986	219.344106	261.599991	-146.483997				-505.000000	200.000000	0.000000	-0.362220	0.714680	15.730799	391.951756	404.699424	176.939505
1269				900.000000	200.000000	0.000000	0.336300	0.563000	-1.998700	-43.214797	-113.309442	135.116149				300.000000	200.000000	0.000000	1.892240	0.976640	-8.316046	219.344106	435.999985	-262.450495				-505.000000	200.000000	0.000000	-1.086660	0.714680	2.359620	-535.645953	1124.074572	-410.443527
1270				900.000000	200.000000	0.000000	0.448400	0.517960	-1.607650	-84.869718	-143.619246	187.970648				300.000000	200.000000	0.000000	1.831200	0.610400	-6.866460	314.711108	621.299978	-183.104997				-505.000000	200.000000	0.000000	0.362220	1.786700	11.798100	803.953076	894.875724	60.410699
1271				900.000000	200.000000	0.000000	0.291460	0.596780	-1.911800	-106.062191	-101.411808	159.290620				300.000000	200.000000	0.000000	1.281840	1.464960	-8.392340	267.027607	294.299990	-219.725996				-505.000000	200.000000	0.000000	0.724440	0.000000	2.359620	-347.259236	-841.495185	-411.266646
1272				900.000000	200.000000	0.000000	0.302670	0.551740	-2.085600	-79.953284	-71.315982	164.056439				300.000000	200.000000	0.000000	0.701960	0.915600	-7.476812	247.954206	566.799980	-262.450495				-505.000000	200.000000	0.000000	0.905550	0.357340	3.146160	-209.757668	339.929489	-410.942019
1273				900.000000	200.000000	0.000000	0.392350	0.653080	-1.781450	-87.526594	-105.687684	161.648117				300.000000	200.000000	0.000000	1.342880	1.251320	-7.553106	257.490907	501.399982	-177.001497	-583.986101	141.331687	0.000000	-505.000000	200.000000	0.000000	-0.724440	-0.714680	20.450039	-1199.769302	1615.268862	-1175.502249
1274				900.000000	200.000000	0.000000	0.313880	0.653080	-1.520750	-79.215448	-46.973071	154.500431				300.000000	200.000000	0.000000	1.434440	1.373400	-7.324224	152.587204	577.699980	-219.725996				-505.000000	200.000000	0.000000	0.905550	0.536010	11.798100	-429.886195	199.148791	-175.796066
1275				900.000000	200.000000	0.000000	0.358720	0.641820	-0.825550	-66.897317	-140.653577	161.672485				300.000000	200.000000	0.000000	1.678600	0.824040	-7.629400	143.050504	708.499975	-219.725996				-505.000000	200.000000	0.000000	0.181110	1.250690	10.225020	-502.582756	-550.942538	-116.315781
1276				900.000000	200.000000	0.000000	0.392350	0.495440	-1.607650	-41.571259	-65.321558	180.778792				300.000000	200.000000	0.000000	1.251320	1.434440	-8.697516	133.513803	468.699984	-170.897997				-505.000000	200.000000	0.000000	0.362220	1.786700	7.865400	-933.601569	766.037849	-527.030287
1277				900.000000	200.000000	0.000000	0.358720	0.630560	-1.694550	-80.322879	-58.789888	156.842693				300.000000	200.000000	0.000000	0.946120	0.488320	-9.689338	267.027607	457.799984	-183.104997				-505.000000	200.000000	0.000000	0.000000	2.144040	7.078860	-101.329835	-1464.987918	-702.894490
1278				900.000000	200.000000	0.000000	0.414770	0.574260	-1.651100	-102.698950	-121.930075	168.780567				300.000000	200.000000	0.000000	1.678600	0.701960	-8.392340	143.050504	501.399982	-219.725996				-505.000000	200.000000	0.000000	-0.905550	-1.965370	9.438480	-349.801463	1371.537783	-471.745481
1279				900.000000	200.000000	0.000000	0.347510	0.619300	-1.477300	-112.725736	-88.926122	149.614855				300.000000	200.000000	0.000000	1.373400	0.366240	-9.155280	133.513803	752.099974	-299.071495				-505.000000	200.000000	0.000000	1.629990	-0.357340	11.798100	-1063.022812	685.592958	117.018682
1280				900.000000	200.000000	0.000000	0.526870	0.517960	-0.955900	-100.276626	-137.324829	154.154112				300.000000	200.000000	0.000000	0.976640	1.373400	-9.841926	143.050504	359.699987	-231.932996				-505.000000	200.000000	0.000000	2.173320	0.893350	14.944259	750.148160	119.450327	-351.790668
1281				900.000000	200.000000	0.000000	0.246620	0.641820	-1.781450	-55.826039	-94.620552	169.017601				300.000000	200.000000	0.000000	1.068200	1.312360	-9.613044	123.977103	403.299986	-317.381994				-505.000000	200.000000	0.000000	-0.724440	0.000000	13.371180	927.597709	826.566656	-352.406637
1282				900.000000	200.000000	0.000000	0.313880	0.641820	-1.868350	-47.875007	-66.913682	154.489959				300.000000	200.000000	0.000000	1.556520	0.579880	-8.163458	85.830302	523.199982	-183.104997				-505.000000	200.000000	0.000000	-2.897760	-1.072020	4.719240	-643.570400	1363.994955	-118.273724
1283				900.000000	200.000000	0.000000	0.369930	0.529220	-1.477300	-104.373640	-89.849378	154.327174				300.000000	200.000000	0.000000	2.075360	0.640920	-9.002692	57.220201	512.299982	-262.450495				-505.000000	200.000000	0.000000	2.173320	1.250690	11.011560	308.192180	1051.172510	-116.475158
1284				900.000000	200.000000	0.000000	0.459610	0.720640	-1.173150	-100.196395	-98.891230	127.906025				300.000000	200.000000	0.000000	1.312360	0.854560	-9.994514	181.197305	185.299994	-189.208497				-505.000000	200.000000	0.000000	-0.724440	-0.357340	4.719240	-484.509112	437.067325	-59.025259
1285				900.000000	200.000000	0.000000	0.336300	0.619300	-0.999350	-27.799445	-119.304808	178.542390				300.000000	200.000000	0.000000	1.037680	0.976640	-8.697516	219.344106	239.799992	-201.415496				-505.000000	200.000000	0.000000	0.724440	-1.072020	6.292320	-64.364544	2601.592873	116.412895
1286				900.000000	200.000000	0.000000	0.437190	0.585520	-1.564200	-82.042583	-72.274448	171.177472				300.000000	200.000000	0.000000	1.220800	1.037680	-10.375984	28.610101	359.699987	-274.657495				-505.000000	200.000000	0.000000	-0.181110	-1.429360	14.157719	-896.069969	262.663304	-823.759355
1287				900.000000	200.000000	0.000000	0.437190	0.484180	-1.433850	-110.203903	-72.395673	178.312206				300.000000	200.000000	0.000000	2.075360	0.793520	-7.476812	181.197305	610.399979	-256.346995				-505.000000	200.000000	0.000000	0.543330	0.714680	3.932700	159.375904	228.530986	411.843456
1288				900.000000	200.000000	0.000000	0.403560	0.461660	-1.260050	-102.910160	-76.238394	166.277803				300.000000	200.000000	0.000000	1.892240	0.854560	-8.239752	66.756902	392.399986	-158.690997				-505.000000	200.000000	0.000000	-1.629990	0.357340	4.719240	137.816184	226.722138	-293.250978
1289				900.000000	200.000000	0.000000	0.448400	0.608040	-1.738000	-113.459508	-82.706382	154.319181				300.000000	200.000000	0.000000	1.312360	0.915600	-8.773810	314.711108	141.699995	-183.104997				-505.000000	200.000000	0.000000	1.448880	-1.250690	13.371180	-537.873565	-763.211010	-236.279210
1290				900.000000	200.000000	0.000000	0.313880	0.585520	-1.824900	-74.271608	-66.954091	176.124541				300.000000	200.000000	0.000000	1.495480	0.824040	-8.621222	181.197305	337.899988	-286.864495				-505.000000	200.000000	0.000000	-1.992210	1.786700	8.651940	-7.010630	1040.327981	-820.562426
1291				900.000000	200.000000	0.000000	0.269040	0.551740	-1.607650	-115.642900	-29.847833	135.175358				300.000000	200.000000	0.000000	1.648080	0.732480	-8.392340	-28.610101	316.099989	-189.208497				-505.000000	200.000000	0.000000	-0.543330	-0.357340	5.505780	210.449823	3209.332087	293.424844
1292				900.000000	200.000000	0.000000	0.291460	0.517960	-1.651100	-64.812081	-76.324409	151.988337				300.000000	200.000000	0.000000	1.403920	1.159760	-8.468634	171.660604	305.199989	-201.415496				-505.000000	200.000000	0.000000	-0.362220	1.608030	6.292320	213.621282	811.366563	-527.141890
1293				900.000000	200.000000	0.000000	0.313880	0.529220	-1.346950	-84.135946	-72.464554	190.530143				300.000000	200.000000	0.000000	1.464960	1.495480	-8.621222	324.247808	185.299994	-122.069998				-505.000000	200.000000	0.000000	1.629990	2.144040	9.438480	-911.853079	-637.867836	-291.816199
1294				900.000000	200.000000	0.000000	0.325090	0.574260	-1.607650	-126.777117	-82.815671	178.512116				300.000000	200.000000	0.000000	1.648080	1.068200	-8.316046	209.807405	490.499983	-256.346995				-505.000000	200.000000	0.000000	-0.724440	-0.178670	8.651940	800.592847	-362.084851	-470.064392
1295				900.000000	200.000000	0.000000	0.246620	0.563000	-1.564200	-74.928896	-186.010054	161.715318				300.000000	200.000000	0.000000	2.044840	0.213640	-8.850104	38.146801	446.899984	-177.001497				-505.000000	200.000000	0.000000	0.362220	1.429360	7.865400	-28.696197	633.467841	118.815682
1296				900.000000	200.000000	0.000000	0.425980	0.551740	-1.607650	-99.560779	-117.366141	151.880389				300.000000	200.000000	0.000000	1.892240	0.427280	-8.087164	162.123904	294.299990	-231.932996				-505.000000	200.000000	0.000000	0.362220	0.893350	8.651940	-871.779252	897.861430	-1174.063162
1297				900.000000	200.000000	0.000000	0.437190	0.698120	-0.955900	-64.713926	-67.774197	166.462870				300.000000	200.000000	0.000000	0.763000	0.915600	-8.316046	305.174408	326.999989	-268.553995				-505.000000	200.000000	0.000000	0.724440	-0.178670	14.157719	-125.494706	738.148506	-58.971612
1298				900.000000	200.000000	0.000000	0.313880	0.630560	-1.520750	-31.896459	-72.302920	185.805069				300.000000	200.000000	0.000000	1.159760	1.312360	-8.850104	209.807405	370.599987	-195.311996				-505.000000	200.000000	0.000000	0.724440	0.536010	11.798100	612.457822	2066.087859	59.194817
1299				900.000000	200.000000	0.000000	0.493240	0.596780	-1.911800	-73.897950	-99.589169	166.310556				300.000000	200.000000	0.000000	1.800680	1.159760	-7.400518	181.197305	490.499983	-256.346995				-505.000000	200.000000	0.000000	1.086660	1.250690	0.786540	75.742175	1524.339869	-527.596916
1300				900.000000	200.000000	0.000000	0.336300	0.461660	-0.869000	-106.525562	-53.568424	171.166804				300.000000	200.000000	0.000000	2.227960	1.068200	-7.934576	200.270705	686.699976	-189.208497				-505.000000	200.000000	0.000000	-1.267770	-0.178670	4.719240	-126.249784	-590.615837	293.652357
1301				900.000000	200.000000	0.000000	0.381140	0.495440	-1.824900	-90.042693	-84.921768	175.971086				300.000000	200.000000	0.000000	1.159760	1.434440	-8.468634	295.637708	414.199986	-128.173498				-505.000000	200.000000	0.000000	0.362220	-0.714680	14.944259	421.214262	361.609989	116.780988
1302				900.000000	200.000000	0.000000	0.403560	0.675600	-1.433850	-90.259637	-91.274670	168.886427				300.000000	200.000000	0.000000	1.281840	0.946120	-9.384162	219.344106	261.599991	-79.345499				-505.000000	200.000000	0.000000	-1.267770	0.536010	7.865400	-430.200811	334.388509	-175.622201
1303				900.000000	200.000000	0.000000	0.358720	0.517960	-1.173150	-80.399046	-64.340760	144.689675				300.000000	200.000000	0.000000	1.556520	0.854560	-8.468634	133.513803	501.399982	-207.518996				-505.000000	200.000000	0.000000	0.543330	0.893350	15.730799	-60.500930	-1108.365484	-762.868960
1304				900.000000	200.000000	0.000000	0.414770	0.765680	-1.216600	-42.099239	-51.410581	149.681307				300.000000	200.000000	0.000000	1.617560	0.976640	-8.850104	257.490907	534.099981	-286.864495				-505.000000	200.000000	0.000000	0.362220	1.072020	0.000000	-166.764074	640.932106	-527.708519
1305				900.000000	200.000000	0.000000	0.347510	0.563000	-1.738000	-91.191074	-68.419791	173.659097				300.000000	200.000000	0.000000	1.281840	1.373400	-8.163458	123.977103	534.099981	-189.208497				-505.000000	200.000000	0.000000	0.362220	0.714680	5.505780	-1230.290272	900.847135	118.137451
1306				900.000000	200.000000	0.000000	0.403560	0.698120	-1.564200	-57.303064	-101.285384	173.726691				300.000000	200.000000	0.000000	1.190280	1.342880	-9.536750	333.784509	468.699984	-122.069998				-505.000000	200.000000	0.000000	0.543330	0.893350	15.730799	634.395082	1808.174677	-116.683875
1307				900.000000	200.000000	0.000000	0.358720	0.776940	-0.869000	-57.357559	-64.623619	178.665768				300.000000	200.000000	0.000000	1.648080	0.946120	-8.544928	57.220201	795.699972	-85.448998				-505.000000	200.000000	0.000000	0.905550	0.178670	6.292320	-1841.741323	-2181.886356	235.073508
1308				900.000000	200.000000	0.000000	0.313880	0.608040	-1.303500	-60.742473	-72.504963	171.326165				300.000000	200.000000	0.000000	1.587040	0.427280	-6.637578	133.513803	512.299982	-189.208497				-505.000000	200.000000	0.000000	-0.543330	0.178670	4.719240	11.188861	558.678367	528.909912
1309				900.000000	200.000000	0.000000	0.437190	0.630560	-1.303500	-87.958811	-57.318989	180.858000				300.000000	200.000000	0.000000	1.556520	1.190280	-8.621222	190.734005	217.999992	-213.622496				-505.000000	200.000000	0.000000	-2.535540	2.322710	3.932700	256.677799	-645.726660	296.127588
1310				900.000000	200.000000	0.000000	0.381140	0.675600	-1.477300	-90.304651	-110.574885	171.319314				300.000000	200.000000	0.000000	0.885080	1.495480	-9.613044	295.637708	239.799992	-109.862998				-505.000000	200.000000	0.000000	-1.811100	1.072020	16.517339	-512.890692	1154.474758	-410.046456
1311				900.000000	200.000000	0.000000	0.257830	0.517960	-1.824900	-52.930547	-64.645952	166.481138				300.000000	200.000000	0.000000	1.098720	1.373400	-8.239752	114.440403	196.199993	-256.346995				-505.000000	200.000000	0.000000	0.905550	0.000000	8.651940	-694.203856	732.414526	-352.537036
1312				900.000000	200.000000	0.000000	0.291460	0.596780	-1.042800	-77.018196	-76.890128	147.242319				300.000000	200.000000	0.000000	1.281840	0.763000	-6.256108	28.610101	675.799976	-256.346995				-505.000000	200.000000	0.000000	1.811100	3.394730	6.292320	-373.161513	1342.709014	825.494092
1313				900.000000	200.000000	0.000000	0.459610	0.596780	-1.564200	-93.640487	-63.065764	171.164717				300.000000	200.000000	0.000000	1.648080	0.976640	-7.781988	143.050504	392.399986	-152.587497				-505.000000	200.000000	0.000000	-0.543330	0.178670	13.371180	359.329022	-112.382360	-234.763370
1314				900.000000	200.000000	0.000000	0.336300	0.563000	-1.433850	-119.019686	-83.438933	159.212750				300.000000	200.000000	0.000000	1.281840	1.068200	-9.307868	267.027607	239.799992	-219.725996				-505.000000	200.000000	0.000000	0.000000	1.250690	0.786540	191.558177	1590.093661	1.186905
1315				900.000000	200.000000	0.000000	0.313880	0.619300	-1.694550	-96.868686	-153.196806	183.384937				300.000000	200.000000	0.000000	1.251320	0.763000	-10.147102	295.637708	512.299982	-207.518996				-505.000000	200.000000	0.000000	-0.724440	0.893350	13.371180	-755.585711	-101.423395	294.626238
1316				900.000000	200.000000	0.000000	0.302670	0.743160	-1.738000	-136.038978	-127.364919	164.234460				300.000000	200.000000	0.000000	1.526000	0.640920	-9.613044	123.977103	501.399982	-238.036496				-505.000000	200.000000	0.000000	0.543330	0.357340	16.517339	-556.135979	1277.148222	176.527945
1317				900.000000	200.000000	0.000000	0.336300	0.461660	-1.129700	-74.631405	-114.117612	192.853745				300.000000	200.000000	0.000000	1.495480	0.946120	-9.613044	104.903703	370.599987	-213.622496				-505.000000	200.000000	0.000000	0.905550	0.536010	11.011560	-777.397124	465.035232	-117.051968
1318				900.000000	200.000000	0.000000	0.313880	0.529220	-1.824900	-68.548982	-82.152001	168.843202				300.000000	200.000000	0.000000	1.281840	1.464960	-8.773810	286.101007	250.699991	-262.450495				-505.000000	200.000000	0.000000	-0.905550	0.893350	6.292320	54.559994	1241.953482	-410.288457
1319				900.000000	200.000000	0.000000	0.403560	0.608040	-1.390400	-64.853032	-86.249108	185.691217				300.000000	200.000000	0.000000	1.678600	1.251320	-10.375984	-104.903703	392.399986	-140.380497				-505.000000	200.000000	0.000000	-2.173320	-1.072020	0.786540	-528.069014	661.041189	-59.587580
1320				900.000000	200.000000	0.000000	0.392350	0.619300	-1.955250	-113.220892	-64.998290	176.074662				300.000000	200.000000	0.000000	1.831200	0.274680	-9.613044	228.880806	446.899984	-262.450495				-505.000000	200.000000	0.000000	0.000000	1.072020	3.146160	-513.960387	-665.835742	-292.703146
1321				900.000000	200.000000	0.000000	0.358720	0.540480	-1.390400	-95.778864	-104.666477	163.987899				300.000000	200.000000	0.000000	1.800680	0.152600	-7.019048	238.417506	250.699991	-286.864495				-505.000000	200.000000	0.000000	-0.543330	-1.608030	14.944259	714.605659	1344.394867	-530.179442
1322				900.000000	200.000000	0.000000	0.437190	0.495440	-1.173150	-105.449601	-103.033944	161.455057				300.000000	200.000000	0.000000	1.739640	1.159760	-8.316046	219.344106	217.999992	-158.690997				-505.000000	200.000000	0.000000	-0.543330	1.965370	7.865400	-459.526239	25.412632	178.140899
1323				900.000000	200.000000	0.000000	0.347510	0.664340	-0.955900	-94.248698	1.776435	164.114703				300.000000	200.000000	0.000000	1.281840	1.342880	-9.078986	219.344106	435.999985	-152.587497				-505.000000	200.000000	0.000000	-1.086660	1.608030	17.303879	-132.945799	1242.462477	-527.083935
1324				900.000000	200.000000	0.000000	0.336300	0.529220	-1.303500	-76.049872	-98.758068	161.590995				300.000000	200.000000	0.000000	1.526000	1.129240	-8.010870	181.197305	337.899988	-256.346995				-505.000000	200.000000	0.000000	-1.811100	-0.536010	11.011560	-842.265053	496.849707	-0.363786
1325				900.000000	200.000000	0.000000	0.347510	0.517960	-1.824900	-89.115319	-113.932704	168.797890				300.000000	200.000000	0.000000	1.373400	0.854560	-8.621222	57.220201	577.699980	-262.450495				-505.000000	200.000000	0.000000	-0.724440	-1.250690	7.078860	-1001.640958	699.968061	-412.337640
1326				900.000000	200.000000	0.000000	0.381140	0.596780	-1.824900	-25.561558	-39.328038	176.065332				300.000000	200.000000	0.000000	1.709120	0.976640	-9.384162	324.247808	261.599991	-189.208497				-505.000000	200.000000	0.000000	0.724440	0.536010	0.000000	-662.462046	-43.835862	-469.502071
1327				900.000000	200.000000	0.000000	0.358720	0.506700	-1.216600	-64.825626	-99.762141	163.956484				300.000000	200.000000	0.000000	1.831200	1.312360	-9.155280	257.490907	261.599991	-128.173498				-505.000000	200.000000	0.000000	-0.724440	-1.072020	7.078860	746.410392	-360.591998	-0.959392
1328				900.000000	200.000000	0.000000	0.336300	0.619300	-2.129050	-85.257238	-128.386126	180.952050				300.000000	200.000000	0.000000	1.922760	1.098720	-8.850104	209.807405	425.099985	-164.794497	-523.104975	162.777231	0.000000	-505.000000	200.000000	0.000000	-0.362220	-0.178670	22.023119	-819.761485	398.728013	-411.349271
1329				900.000000	200.000000	0.000000	0.515660	0.574260	-1.390400	-90.367274	-55.403597	178.314686				300.000000	200.000000	0.000000	1.556520	1.251320	-7.781988	76.293602	403.299986	-195.311996				-505.000000	200.000000	0.000000	-0.181110	-1.608030	5.505780	-791.757444	536.014010	292.208962
1330				900.000000	200.000000	0.000000	0.459610	0.551740	-1.520750	-39.162797	-88.436022	168.713169				300.000000	200.000000	0.000000	1.648080	1.342880	-9.155280	143.050504	316.099989	-183.104997				-505.000000	200.000000	0.000000	0.362220	0.000000	18.876959	464.774164	1285.867908	-293.749471
1331				900.000000	200.000000	0.000000	0.448400	0.517960	-1.390400	-64.541996	-72.897710	200.018949				300.000000	200.000000	0.000000	1.342880	1.556520	-8.544928	200.270705	490.499983	-189.208497				-505.000000	200.000000	0.000000	-0.181110	-1.072020	1.573080	-1107.086100	1335.166186	-294.723352
1332				900.000000	200.000000	0.000000	0.392350	0.596780	-1.520750	-21.225929	-50.204465	161.595758				300.000000	200.000000	0.000000	1.526000	1.159760	-7.095342	352.857909	468.699984	-189.208497				-505.000000	200.000000	0.000000	-1.086660	-1.429360	7.865400	-433.309347	58.289528	116.218667
1333				900.000000	200.000000	0.000000	0.257830	0.574260	-1.738000	-46.501555	-150.848258	164.123837				300.000000	200.000000	0.000000	2.166920	1.007160	-9.002692	123.977103	468.699984	-219.725996	-591.540509	140.955024	0.000000	-505.000000	200.000000	0.000000	-1.086660	1.072020	20.450039	-1207.472088	1769.756801	353.568872
1334				900.000000	200.000000	0.000000	0.381140	0.720640	-1.607650	-32.297523	-39.530081	159.312901				300.000000	200.000000	0.000000	1.526000	0.610400	-8.392340	19.073400	544.999981	-207.518996				-505.000000	200.000000	0.000000	-1.086660	1.072020	11.798100	-976.532239	717.407433	-821.313101
1335				900.000000	200.000000	0.000000	0.425980	0.630560	-1.173150	-35.556876	-127.902166	161.592332				300.000000	200.000000	0.000000	1.495480	1.526000	-8.926398	171.660604	370.599987	-219.725996	-564.878158	136.163960	0.000000	-505.000000	200.000000	0.000000	-1.629990	0.536010	21.236579	-1355.659131	1271.607241	59.383171
1336				900.000000	200.000000	0.000000	0.313880	0.709380	-1.390400	-76.761972	-97.753996	161.781770				300.000000	200.000000	0.000000	1.281840	1.251320	-7.171636	200.270705	719.399975	-238.036496				-505.000000	200.000000	0.000000	0.362220	2.322710	18.090419	-1247.797608	1551.754349	-174.057022
1337				900.000000	200.000000	0.000000	0.280250	0.619300	-1.390400	-96.553587	-111.567022	185.829438				300.000000	200.000000	0.000000	1.678600	1.281840	-7.400518	190.734005	719.399975	-146.483997				-505.000000	200.000000	0.000000	-2.173320	0.714680	4.719240	1085.966843	-5.540980	177.084393
1338				900.000000	200.000000	0.000000	0.369930	0.506700	-1.390400	-93.149394	-64.600345	192.860792				300.000000	200.000000	0.000000	1.617560	0.457800	-8.163458	76.293602	490.499983	-122.069998				-505.000000	200.000000	0.000000	-1.267770	1.429360	1.573080	-376.647588	-587.630131	-292.262609
1339				900.000000	200.000000	0.000000	0.392350	0.664340	-1.564200	-2.406701	-126.153606	166.477909				300.000000	200.000000	0.000000	1.526000	1.281840	-7.476812	314.711108	435.999985	-189.208497				-505.000000	200.000000	0.000000	-0.905550	2.144040	6.292320	825.135257	-746.596628	119.595335
1340				900.000000	200.000000	0.000000	0.381140	0.664340	-2.129050	-83.402490	-94.770848	178.537823				300.000000	200.000000	0.000000	0.976640	1.251320	-9.536750	314.711108	479.599983	-268.553995				-505.000000	200.000000	0.000000	0.362220	0.000000	18.090419	-1040.896784	756.334305	-0.028978
1341				900.000000	200.000000	0.000000	0.392350	0.664340	-1.303500	-86.567751	-96.000237	168.887569				300.000000	200.000000	0.000000	1.556520	0.885080	-8.163458	104.903703	479.599983	-268.553995				-505.000000	200.000000	0.000000	0.905550	-0.536010	7.078860	-147.683658	-194.082673	-1116.718992
[truncated: 7,659 more rows]
