# Supplementary material for: A Plyometric Warm-Up Protocol Improves Running Economy in Recreational Endurance Athletes
Source: Front Physiol. 2020 Mar 12;11:197. doi: 10.3389/fphys.2020.00197 (PMC7080849; doi:10.3389/fphys.2020.00197)
Supplement: Supplementary file 1 [file Data_Sheet_1.zip › Datasheet 1/Force plate data -leg stiffness/12/12 Control .csv]

FORCE PLATES
600.000000	Hz
	Corner 1			Corner 2			Corner 3			Corner 4
Plate#	X	Y	Z	X	Y	Z	X	Y	Z	X	Y	Z
1	1200.000000	400.000000	0.000000	1200.000000	0.000000	0.000000	600.000000	0.000000	0.000000	600.000000	400.000000	0.000000
2	600.000000	400.000000	0.000000	600.000000	0.000000	0.000000	0.000000	0.000000	0.000000	0.000000	400.000000	0.000000
3	-55.000000	500.000000	0.000000	-55.000000	-100.000000	0.000000	-955.000000	-100.000000	0.000000	-955.000000	500.000000	0.000000
	Force Plate 1												Force Plate 2												Force Plate 3
Sample #	COP:X	COP:Y	COP:Z	Ref:X	Ref:Y	Ref:Z	Force:X	Force:Y	Force:Z	Moment:X	Moment:Y	Moment:Z	COP:X	COP:Y	COP:Z	Ref:X	Ref:Y	Ref:Z	Force:X	Force:Y	Force:Z	Moment:X	Moment:Y	Moment:Z	COP:X	COP:Y	COP:Z	Ref:X	Ref:Y	Ref:Z	Force:X	Force:Y	Force:Z	Moment:X	Moment:Y	Moment:Z
Units:	mm	mm	mm	mm	mm	mm	N	N	N	Nmm	Nmm	Nmm	mm	mm	mm	mm	mm	mm	N	N	N	Nmm	Nmm	Nmm	mm	mm	mm	mm	mm	mm	N	N	N	Nmm	Nmm	Nmm
1				900.000000	200.000000	0.000000	0.336300	0.630560	-1.346950	-132.229658	-108.849600	166.504561	325.454592	169.887233	0.000000	300.000000	200.000000	0.000000	0.610400	3.021480	-60.806316	1831.046448	1547.799946	408.934493				-505.000000	200.000000	0.000000	-2.716650	3.573400	10.225020	217.044434	1215.240997	-760.064794
2				900.000000	200.000000	0.000000	0.459610	0.585520	-1.346950	-53.673801	-63.267806	156.696284	325.734056	170.807605	0.000000	300.000000	200.000000	0.000000	-0.122080	3.235120	-61.416668	1792.899647	1580.499945	299.071495	-526.636499	270.058758	0.000000	-505.000000	200.000000	0.000000	0.543330	2.501380	22.023119	1542.912375	476.503193	-1290.039827
3				900.000000	200.000000	0.000000	0.347510	0.608040	-1.824900	-101.487946	-63.273004	171.291324	330.461961	173.503878	0.000000	300.000000	200.000000	0.000000	0.000000	3.479280	-61.187786	1621.239042	1863.899935	427.244992				-505.000000	200.000000	0.000000	-0.905550	2.144040	17.303879	246.936172	303.513460	-526.589750
4				900.000000	200.000000	0.000000	0.369930	0.641820	-1.477300	-39.428819	-125.311167	192.986453	328.974582	172.895549	0.000000	300.000000	200.000000	0.000000	0.518840	3.174080	-59.814494	1621.239042	1733.099939	329.588994				-505.000000	200.000000	0.000000	-1.267770	4.466750	11.011560	2008.403994	-198.877226	-700.588817
5				900.000000	200.000000	0.000000	0.515660	0.630560	-1.738000	-100.470544	-110.805998	175.957384	329.764245	173.039355	0.000000	300.000000	200.000000	0.000000	-0.030520	3.509800	-62.255902	1678.459244	1852.999935	286.864495				-505.000000	200.000000	0.000000	0.905550	4.288080	11.011560	1418.512663	-993.234849	-642.188141
6				900.000000	200.000000	0.000000	0.392350	0.585520	-1.520750	-77.977039	-105.930135	178.452906	326.327097	174.355170	0.000000	300.000000	200.000000	0.000000	0.274680	3.204600	-62.103314	1592.628942	1634.999943	347.899494				-505.000000	200.000000	0.000000	0.905550	3.573400	14.157719	1954.599079	462.049526	-584.122274
7				900.000000	200.000000	0.000000	0.347510	0.653080	-1.955250	-55.542409	-58.085809	161.694571	326.340812	173.138112	0.000000	300.000000	200.000000	0.000000	0.030520	2.472120	-62.484784	1678.459244	1645.899942	347.899494				-505.000000	200.000000	0.000000	-1.267770	3.216060	18.090419	1701.659048	457.254972	-290.567031
8				900.000000	200.000000	0.000000	0.291460	0.709380	-1.086250	-80.467402	-36.321960	178.672618	326.567888	177.678687	0.000000	300.000000	200.000000	0.000000	0.793520	3.021480	-61.950726	1382.821536	1645.899942	256.346995	-486.871532	208.588147	0.000000	-505.000000	200.000000	0.000000	-0.543330	1.072020	21.236579	182.382858	-384.986639	-586.380173
9				900.000000	200.000000	0.000000	0.504450	0.630560	-1.824900	-76.437391	-89.999674	178.378658	325.895994	173.952046	0.000000	300.000000	200.000000	0.000000	0.183120	2.594200	-61.874432	1611.702342	1602.299944	372.313493				-505.000000	200.000000	0.000000	2.535540	3.752070	11.011560	806.998689	-163.875487	-172.874425
10				900.000000	200.000000	0.000000	0.381140	0.596780	-1.477300	-49.324626	-80.179066	166.426691	324.928899	173.977271	0.000000	300.000000	200.000000	0.000000	-0.030520	3.235120	-63.400312	1649.849143	1580.499945	390.623993				-505.000000	200.000000	0.000000	-0.543330	2.322710	9.438480	1646.910284	289.059794	-115.240479
11				900.000000	200.000000	0.000000	0.403560	0.754420	-1.868350	-59.320260	-80.738645	166.550069	326.919780	175.831406	0.000000	300.000000	200.000000	0.000000	0.335720	3.723440	-61.950726	1497.261939	1667.699942	354.002994				-505.000000	200.000000	0.000000	-0.724440	3.216060	11.798100	1237.891655	430.349487	-701.819188
12				900.000000	200.000000	0.000000	0.414770	0.641820	-1.955250	-112.293519	-106.449305	149.566117	330.930267	175.193428	0.000000	300.000000	200.000000	0.000000	0.763000	2.441600	-59.204142	1468.651838	1831.199936	335.692494				-505.000000	200.000000	0.000000	-1.086660	5.538770	11.011560	2420.719930	585.583852	-1169.538748
13				900.000000	200.000000	0.000000	0.392350	0.574260	-1.564200	-98.588391	-116.021666	137.478213	329.665663	174.203955	0.000000	300.000000	200.000000	0.000000	0.305200	2.472120	-59.890788	1544.945440	1776.699938	335.692494				-505.000000	200.000000	0.000000	0.181110	4.288080	3.932700	1765.394360	-544.971127	-172.177397
14				900.000000	200.000000	0.000000	0.414770	0.563000	-1.260050	-54.511146	-81.765992	159.131455	328.821220	172.927121	0.000000	300.000000	200.000000	0.000000	0.061040	3.052000	-61.645550	1668.922544	1776.699938	390.623993				-505.000000	200.000000	0.000000	-2.173320	2.858720	5.505780	2258.109643	1054.272652	-702.042393
15				900.000000	200.000000	0.000000	0.392350	0.754420	-1.607650	-79.152826	-85.585438	152.103722	321.296108	174.765389	0.000000	300.000000	200.000000	0.000000	-0.122080	3.387720	-65.002486	1640.312443	1384.299952	347.899494	-480.799935	249.239603	0.000000	-505.000000	200.000000	0.000000	-0.905550	3.216060	20.450039	1006.951806	-494.892289	-55.619614
16				900.000000	200.000000	0.000000	0.448400	0.653080	-1.346950	-70.994331	-52.674238	171.228689	327.104772	177.662294	0.000000	300.000000	200.000000	0.000000	0.457800	2.990960	-62.332196	1392.358236	1689.499941	292.967995	-454.746474	272.842047	0.000000	-505.000000	200.000000	0.000000	3.622200	2.501380	25.955819	1890.674997	-1304.371440	-644.101052
17				900.000000	200.000000	0.000000	0.325090	0.630560	-1.173150	-47.618466	-62.955876	161.696854	328.573675	175.771731	0.000000	300.000000	200.000000	0.000000	0.335720	2.990960	-61.798138	1497.261939	1765.799938	311.278494				-505.000000	200.000000	0.000000	-0.543330	3.930740	11.798100	1049.504937	21.680500	-289.946755
18				900.000000	200.000000	0.000000	0.560500	0.585520	-1.651100	-62.029960	-77.271537	156.591762	324.590678	173.788015	0.000000	300.000000	200.000000	0.000000	0.732480	2.685760	-62.942548	1649.849143	1547.799946	268.553995				-505.000000	200.000000	0.000000	-0.362220	2.858720	9.438480	1216.080242	12.960814	-56.002196
19				900.000000	200.000000	0.000000	0.459610	0.664340	-1.303500	-82.547221	-83.572094	144.721286	325.601727	170.551531	0.000000	300.000000	200.000000	0.000000	1.068200	3.174080	-60.882610	1792.899647	1558.699945	366.209993				-505.000000	200.000000	0.000000	-0.543330	1.429360	14.944259	1477.478137	-1704.715301	-762.273354
20				900.000000	200.000000	0.000000	0.313880	0.551740	-1.694550	-59.445505	-67.075316	168.864146	324.247502	171.611869	0.000000	300.000000	200.000000	0.000000	0.640920	2.777320	-62.484784	1773.826246	1515.099947	311.278494				-505.000000	200.000000	0.000000	-0.543330	5.360100	11.798100	1367.627514	-243.459515	-406.078489
21				900.000000	200.000000	0.000000	0.482030	0.540480	-1.564200	-103.999982	-134.912598	139.763549	329.648656	177.245264	0.000000	300.000000	200.000000	0.000000	1.037680	2.990960	-62.866254	1430.505037	1863.899935	256.346995				-505.000000	200.000000	0.000000	0.362220	1.608030	11.011560	1487.974842	1160.762165	-1173.384930
22				900.000000	200.000000	0.000000	0.403560	0.596780	-1.607650	-73.582850	-75.915126	123.029582	324.050707	172.990090	0.000000	300.000000	200.000000	0.000000	-0.183120	3.082520	-60.730022	1640.312443	1460.599949	347.899494				-505.000000	200.000000	0.000000	0.181110	4.645420	12.584640	50.469130	-1083.461847	-230.582380
23				900.000000	200.000000	0.000000	0.302670	0.394100	-1.781450	-70.047679	-122.258541	200.054735	326.424484	173.797916	0.000000	300.000000	200.000000	0.000000	0.793520	3.235120	-61.874432	1621.239042	1634.999943	457.762492				-505.000000	200.000000	0.000000	-0.181110	2.501380	10.225020	2815.944548	-926.734629	-937.517280
24				900.000000	200.000000	0.000000	0.425980	0.495440	-1.868350	-41.841345	-117.123690	185.563272	324.892404	175.460250	0.000000	300.000000	200.000000	0.000000	0.274680	3.082520	-62.179608	1525.872040	1547.799946	390.623993				-505.000000	200.000000	0.000000	0.905550	2.858720	11.011560	1911.102099	-1258.374863	-526.056407
25				900.000000	200.000000	0.000000	0.470820	0.630560	-2.172500	-32.571672	-68.027642	171.184518	333.208231	174.776631	0.000000	300.000000	200.000000	0.000000	0.030520	2.716280	-59.738200	1506.798639	1983.799931	354.002994				-505.000000	200.000000	0.000000	1.267770	5.002760	9.438480	882.552094	-615.949905	-700.282986
26				900.000000	200.000000	0.000000	0.358720	0.529220	-1.303500	-132.337295	-94.615354	127.832526	327.380180	173.433799	0.000000	300.000000	200.000000	0.000000	0.885080	2.655240	-62.103314	1649.849143	1700.399940	372.313493				-505.000000	200.000000	0.000000	-0.181110	1.786700	15.730799	804.267692	526.310466	-644.475018
27				900.000000	200.000000	0.000000	0.235410	0.574260	-1.911800	-38.640551	-78.839789	147.279443	325.536860	170.863678	0.000000	300.000000	200.000000	0.000000	0.183120	3.021480	-63.171430	1840.583148	1613.199944	378.416993				-505.000000	200.000000	0.000000	1.629990	1.429360	17.303879	1246.034902	-115.052071	-644.959022
28				900.000000	200.000000	0.000000	0.269040	0.731900	-1.868350	-32.103922	-60.001201	154.620188	328.751152	172.826228	0.000000	300.000000	200.000000	0.000000	0.030520	3.631880	-61.416668	1668.922544	1765.799938	201.415496				-505.000000	200.000000	0.000000	-1.448880	3.752070	11.798100	227.981602	-453.804702	-231.299770
29				900.000000	200.000000	0.000000	0.437190	0.517960	-1.651100	-92.955793	-148.183180	173.524301	330.321628	174.719232	0.000000	300.000000	200.000000	0.000000	0.366240	3.235120	-61.111492	1544.945440	1852.999935	311.278494				-505.000000	200.000000	0.000000	-0.181110	2.680050	6.292320	2826.441254	1330.687627	413.766547
30				900.000000	200.000000	0.000000	0.482030	0.630560	-1.564200	-44.003064	-119.714689	190.450186	329.915333	171.446849	0.000000	300.000000	200.000000	0.000000	0.427280	3.052000	-60.119670	1716.606045	1798.499937	305.174994				-505.000000	200.000000	0.000000	1.992210	4.288080	11.011560	723.616652	-263.568598	180.142307
31				900.000000	200.000000	0.000000	0.515660	0.630560	-1.303500	-87.958811	-35.220534	120.535202	330.178546	172.374991	0.000000	300.000000	200.000000	0.000000	0.213640	3.052000	-62.484784	1726.142745	1885.699934	354.002994				-505.000000	200.000000	0.000000	-0.543330	4.645420	18.090419	398.357598	1606.549176	-935.453609
32				900.000000	200.000000	0.000000	0.470820	0.776940	-1.911800	-34.314719	-83.468003	190.597933	326.540085	174.216056	0.000000	300.000000	200.000000	0.000000	0.305200	3.296160	-63.247724	1630.775743	1678.599941	372.313493				-505.000000	200.000000	0.000000	-1.811100	4.645420	17.303879	2019.718701	2346.858398	-876.608088
33				900.000000	200.000000	0.000000	0.269040	0.630560	-1.216600	-111.991964	-136.596878	168.983902	327.247169	175.690214	0.000000	300.000000	200.000000	0.000000	0.457800	3.296160	-60.806316	1478.188539	1656.799942	347.899494				-505.000000	200.000000	0.000000	-0.181110	1.786700	15.730799	688.451690	791.450481	-115.778130
34				900.000000	200.000000	0.000000	0.381140	0.596780	-1.173150	-61.071117	-95.659835	156.788051	331.649190	173.247948	0.000000	300.000000	200.000000	0.000000	0.427280	2.929920	-60.958904	1630.775743	1929.299932	347.899494				-505.000000	200.000000	0.000000	-1.811100	3.573400	18.090419	449.305670	-1233.278227	-525.160843
35				900.000000	200.000000	0.000000	0.358720	0.675600	-1.173150	-29.681598	-54.208820	173.752201	327.568049	174.362997	0.000000	300.000000	200.000000	0.000000	0.518840	2.960440	-62.866254	1611.702342	1733.099939	415.037992				-505.000000	200.000000	0.000000	1.267770	3.573400	11.011560	1027.819371	-1545.432809	3.289735
36				900.000000	200.000000	0.000000	0.425980	0.619300	-1.216600	-104.414591	-92.399968	202.546082	328.959806	172.205304	0.000000	300.000000	200.000000	0.000000	0.183120	2.533160	-62.103314	1726.142745	1798.499937	329.588994				-505.000000	200.000000	0.000000	-1.086660	3.394730	11.011560	2175.168068	453.013845	-55.435567
37				900.000000	200.000000	0.000000	0.369930	0.799460	-1.433850	-81.138552	-79.757846	169.036457	329.393120	175.374192	0.000000	300.000000	200.000000	0.000000	0.366240	2.960440	-61.187786	1506.798639	1798.499937	347.899494				-505.000000	200.000000	0.000000	0.543330	3.216060	14.157719	2280.424441	1146.817494	-408.200116
38				900.000000	200.000000	0.000000	0.381140	0.653080	-1.260050	-91.006954	-80.381108	188.165991	328.433264	173.894484	0.000000	300.000000	200.000000	0.000000	0.061040	2.807840	-62.103314	1621.239042	1765.799938	299.071495	-559.717738	225.604440	0.000000	-505.000000	200.000000	0.000000	0.181110	3.216060	21.236579	543.750722	1162.017587	-1171.844421
39				900.000000	200.000000	0.000000	0.437190	0.731900	-0.999350	-99.552651	-67.733788	154.445985	323.637590	174.756822	0.000000	300.000000	200.000000	0.000000	0.091560	2.563680	-62.713666	1583.092241	1482.399948	286.864495				-505.000000	200.000000	0.000000	0.000000	2.144040	18.090419	826.079105	-1342.867881	-644.150391
40				900.000000	200.000000	0.000000	0.246620	0.574260	-1.868350	-127.047202	-109.737645	171.364431	323.343359	173.126675	0.000000	300.000000	200.000000	0.000000	-0.305200	3.815000	-62.103314	1668.922544	1449.699949	347.899494				-505.000000	200.000000	0.000000	0.000000	3.930740	13.371180	817.998780	517.590780	-642.454813
41				900.000000	200.000000	0.000000	0.392350	0.551740	-1.260050	-50.954302	-101.106616	178.421491	328.717262	177.230018	0.000000	300.000000	200.000000	0.000000	-0.396760	3.113040	-60.730022	1382.821536	1743.999939	347.899494				-505.000000	200.000000	0.000000	-0.362220	3.216060	18.876959	891.009958	1197.133762	-1113.056856
42				900.000000	200.000000	0.000000	0.325090	0.608040	-1.607650	-57.037042	-32.155972	166.495231	330.096189	177.695283	0.000000	300.000000	200.000000	0.000000	0.457800	3.052000	-61.569256	1373.284836	1852.999935	384.520493				-505.000000	200.000000	0.000000	0.181110	4.109410	12.584640	1292.011186	-685.751825	-1170.996632
43				900.000000	200.000000	0.000000	0.437190	0.641820	-1.564200	-111.888391	-72.274448	139.904250	325.191342	175.185085	0.000000	300.000000	200.000000	0.000000	0.915600	2.838360	-61.874432	1535.408740	1558.699945	286.864495				-505.000000	200.000000	0.000000	-2.173320	3.037390	16.517339	1459.089876	513.542653	-1289.313822
44				900.000000	200.000000	0.000000	0.414770	0.664340	-1.564200	-70.755715	-51.087312	180.912642	328.330347	173.084081	0.000000	300.000000	200.000000	0.000000	0.671440	3.113040	-62.713666	1687.995944	1776.699938	360.106493				-505.000000	200.000000	0.000000	-1.992210	3.394730	8.651940	553.555272	1172.897988	-642.804110
45				900.000000	200.000000	0.000000	0.470820	0.608040	-1.129700	-56.541886	-99.393266	154.295954	327.120176	171.619254	0.000000	300.000000	200.000000	0.000000	0.457800	2.716280	-61.492962	1745.216146	1667.699942	360.106493				-505.000000	200.000000	0.000000	1.629990	3.573400	18.876959	565.184595	-381.684938	-877.900722
46				900.000000	200.000000	0.000000	0.381140	0.574260	-1.738000	-118.871099	-90.068555	168.815408	329.727814	174.755333	0.000000	300.000000	200.000000	0.000000	0.000000	2.655240	-62.332196	1573.555541	1852.999935	347.899494				-505.000000	200.000000	0.000000	-1.267770	3.394730	19.663499	1828.412218	588.332127	-701.606164
47				900.000000	200.000000	0.000000	0.414770	0.563000	-1.303500	-70.638281	-61.461703	175.999076	328.501972	176.003889	0.000000	300.000000	200.000000	0.000000	0.366240	2.655240	-60.806316	1459.115138	1733.099939	244.139996				-505.000000	200.000000	0.000000	0.724440	3.752070	8.651940	1385.889929	1008.513506	-407.705931
48				900.000000	200.000000	0.000000	0.358720	0.563000	-1.433850	-30.568021	-43.834429	164.008843	327.663240	171.813872	0.000000	300.000000	200.000000	0.000000	0.396760	2.807840	-62.255902	1754.752846	1722.199940	366.209993				-505.000000	200.000000	0.000000	0.905550	3.930740	13.371180	3365.950822	-200.054084	3.657828
49				900.000000	200.000000	0.000000	0.280250	0.608040	-1.738000	-61.192615	-131.507634	180.999646	326.952974	172.102487	0.000000	300.000000	200.000000	0.000000	-0.183120	2.777320	-61.874432	1726.142745	1667.699942	323.485494				-505.000000	200.000000	0.000000	0.362220	1.429360	18.876959	1014.528745	-437.542187	-762.345798
50				900.000000	200.000000	0.000000	0.369930	0.563000	-1.998700	-67.337978	-64.034626	166.406889	327.611719	172.257002	0.000000	300.000000	200.000000	0.000000	0.763000	3.052000	-61.187786	1697.532644	1689.499941	329.588994				-505.000000	200.000000	0.000000	1.629990	2.144040	16.517339	362.689251	681.114400	-468.048494
51				900.000000	200.000000	0.000000	0.325090	0.596780	-1.694550	-69.652348	-87.800824	139.978498	326.138826	170.864813	0.000000	300.000000	200.000000	0.000000	0.579880	3.021480	-60.882610	1773.826246	1591.399944	305.174994				-505.000000	200.000000	0.000000	-0.543330	3.573400	6.292320	1838.153845	1485.175566	-818.982758
52				900.000000	200.000000	0.000000	0.448400	0.585520	-1.520750	-61.894918	-82.908424	173.575518	326.609235	173.593887	0.000000	300.000000	200.000000	0.000000	0.427280	3.021480	-61.035198	1611.702342	1624.099943	323.485494	-478.614861	316.279437	0.000000	-505.000000	200.000000	0.000000	2.354430	2.501380	21.236579	2469.377467	-560.330087	-291.535038
53				900.000000	200.000000	0.000000	0.369930	0.765680	-1.086250	-74.128438	-14.223505	164.185722	325.754592	175.030580	0.000000	300.000000	200.000000	0.000000	0.549360	2.990960	-62.637372	1564.018841	1613.199944	311.278494				-505.000000	200.000000	0.000000	-1.267770	1.429360	8.651940	1708.606755	-726.917976	-174.774412
54				900.000000	200.000000	0.000000	0.459610	0.608040	-2.042150	-61.507715	-72.753210	183.223489	330.424026	175.093529	0.000000	300.000000	200.000000	0.000000	0.610400	3.326680	-61.264080	1525.872040	1863.899935	372.313493	-498.683898	241.599167	0.000000	-505.000000	200.000000	0.000000	0.181110	3.037390	26.742359	1112.459872	-168.907472	-1465.734472
55				900.000000	200.000000	0.000000	0.526870	0.641820	-1.694550	-51.715480	-80.912215	180.775563	333.722739	173.191763	0.000000	300.000000	200.000000	0.000000	1.098720	3.174080	-60.119670	1611.702342	2027.399929	280.760995	-515.195002	249.047951	0.000000	-505.000000	200.000000	0.000000	-0.543330	2.501380	26.742359	1311.657911	272.638412	-1231.208796
56				900.000000	200.000000	0.000000	0.470820	0.585520	-1.260050	-57.604302	-63.810251	173.552291	329.066933	173.643786	0.000000	300.000000	200.000000	0.000000	0.366240	3.235120	-61.874432	1630.775743	1798.499937	384.520493	-481.676226	242.599443	0.000000	-505.000000	200.000000	0.000000	0.543330	4.288080	25.169279	1072.197275	-587.042572	-877.135558
57				900.000000	200.000000	0.000000	0.448400	0.698120	-1.346950	-101.303825	-83.070058	166.451256	327.599573	171.117574	0.000000	300.000000	200.000000	0.000000	0.122080	3.021480	-60.424846	1745.216146	1667.699942	378.416993				-505.000000	200.000000	0.000000	-0.362220	4.288080	14.157719	1071.316350	671.332292	-1112.039509
58				900.000000	200.000000	0.000000	0.515660	0.776940	-1.781450	-70.364448	-100.633650	173.683858	326.322416	174.242558	0.000000	300.000000	200.000000	0.000000	0.274680	2.899400	-62.942548	1621.239042	1656.799942	378.416993				-505.000000	200.000000	0.000000	-1.811100	6.432120	10.225020	1779.817603	1027.876162	-404.959721
59				900.000000	200.000000	0.000000	0.482030	0.664340	-1.390400	-138.924672	-89.480503	161.565680	329.771585	176.109865	0.000000	300.000000	200.000000	0.000000	0.030520	3.143560	-61.874432	1478.188539	1842.099936	396.727493				-505.000000	200.000000	0.000000	1.448880	4.466750	13.371180	1545.328756	2020.759144	4.123035
60				900.000000	200.000000	0.000000	0.403560	0.551740	-1.477300	-91.384676	-55.772472	166.361577	332.094950	172.882040	0.000000	300.000000	200.000000	0.000000	0.061040	3.265640	-59.433024	1611.702342	1907.499933	372.313493				-505.000000	200.000000	0.000000	0.000000	2.858720	19.663499	1564.346249	-18.660661	-525.983963
61				900.000000	200.000000	0.000000	0.437190	0.720640	-1.477300	-76.388313	-97.685115	171.303134	329.675397	176.523754	0.000000	300.000000	200.000000	0.000000	0.518840	3.082520	-61.340374	1440.041738	1820.299936	311.278494				-505.000000	200.000000	0.000000	-0.362220	3.930740	17.303879	586.681392	-524.783480	-524.937638
62				900.000000	200.000000	0.000000	0.347510	0.563000	-1.173150	-106.688010	-68.945102	159.201136	331.888654	173.676051	0.000000	300.000000	200.000000	0.000000	0.244160	3.265640	-60.501140	1592.628942	1929.299932	256.346995				-505.000000	200.000000	0.000000	0.000000	3.216060	18.090419	1122.579038	1043.392251	-819.365340
63				900.000000	200.000000	0.000000	0.302670	0.596780	-2.302850	-94.405729	-96.443789	166.507986	330.337483	176.389011	0.000000	300.000000	200.000000	0.000000	0.274680	3.082520	-61.798138	1459.115138	1874.799934	292.967995				-505.000000	200.000000	0.000000	1.629990	2.322710	11.011560	141.428106	-374.220674	-1231.552219
64				900.000000	200.000000	0.000000	0.313880	0.675600	-1.564200	-74.312559	-107.724302	176.208316	328.747905	175.609883	0.000000	300.000000	200.000000	0.000000	-0.091560	2.533160	-62.561078	1525.872040	1798.499937	292.967995				-505.000000	200.000000	0.000000	-1.811100	4.645420	16.517339	398.231752	-303.795322	-289.167102
65				900.000000	200.000000	0.000000	0.369930	0.641820	-1.564200	-103.847331	-120.164380	164.070532	327.702527	175.000130	0.000000	300.000000	200.000000	0.000000	0.061040	2.777320	-62.561078	1564.018841	1733.099939	366.209993				-505.000000	200.000000	0.000000	0.181110	3.752070	14.944259	1270.577312	107.428940	-1171.335748
66				900.000000	200.000000	0.000000	0.504450	0.664340	-1.433850	-82.682263	-54.901560	137.445852	327.057099	173.462140	0.000000	300.000000	200.000000	0.000000	-0.061040	3.174080	-63.247724	1678.459244	1711.299940	360.106493				-505.000000	200.000000	0.000000	-0.181110	6.432120	14.944259	622.035124	-400.933159	-287.601922
67				900.000000	200.000000	0.000000	0.448400	0.675600	-2.129050	-99.020925	-112.738525	192.936574	329.661862	172.512427	0.000000	300.000000	200.000000	0.000000	0.091560	3.082520	-62.103314	1707.069345	1842.099936	262.450495	-519.211768	284.277122	0.000000	-505.000000	200.000000	0.000000	1.448880	3.573400	20.450039	1723.470461	290.631211	-819.142135
68				900.000000	200.000000	0.000000	0.470820	0.686860	-1.520750	-81.844918	-23.040040	166.417557	330.734397	173.761544	0.000000	300.000000	200.000000	0.000000	0.610400	2.472120	-58.517496	1535.408740	1798.499937	299.071495				-505.000000	200.000000	0.000000	1.267770	1.965370	11.798100	1393.844407	-1413.609228	-879.397765
69				900.000000	200.000000	0.000000	0.291460	0.495440	-1.564200	-81.731547	-46.009407	144.738413	324.223970	174.474142	0.000000	300.000000	200.000000	0.000000	0.183120	2.746800	-61.645550	1573.555541	1493.299948	335.692494				-505.000000	200.000000	0.000000	0.362220	2.501380	7.078860	-195.523194	501.644260	-820.072549
70				900.000000	200.000000	0.000000	0.392350	0.641820	-1.738000	-71.863146	-85.464212	139.950704	325.160318	173.368365	0.000000	300.000000	200.000000	0.000000	0.244160	2.685760	-61.950726	1649.849143	1558.699945	341.795994				-505.000000	200.000000	0.000000	-0.362220	2.144040	14.157719	-448.211532	1599.322343	-409.145019
71				900.000000	200.000000	0.000000	0.414770	0.551740	-1.564200	-35.187281	-81.483132	154.301663	325.272745	173.826850	0.000000	300.000000	200.000000	0.000000	0.122080	2.899400	-63.400312	1659.385843	1602.299944	402.830993	-508.736309	271.712226	0.000000	-505.000000	200.000000	0.000000	0.181110	3.930740	25.955819	1861.349568	96.978970	356.180376
72				900.000000	200.000000	0.000000	0.358720	0.619300	-1.738000	-56.708398	-79.013359	168.880522	329.528489	177.104079	0.000000	300.000000	200.000000	0.000000	1.068200	3.021480	-61.645550	1411.431637	1820.299936	292.967995				-505.000000	200.000000	0.000000	-0.724440	3.930740	13.371180	1512.894791	693.996649	-54.955871
73				900.000000	200.000000	0.000000	0.369930	0.720640	-1.173150	-76.073214	-90.132237	164.143835	326.592289	175.973361	0.000000	300.000000	200.000000	0.000000	0.488320	2.929920	-62.713666	1506.798639	1667.699942	335.692494				-505.000000	200.000000	0.000000	1.992210	3.216060	15.730799	1701.470278	129.662866	-525.804224
74				900.000000	200.000000	0.000000	0.291460	0.664340	-1.824900	-99.169512	-91.360685	149.714810	325.817485	172.832864	0.000000	300.000000	200.000000	0.000000	0.274680	2.563680	-62.484784	1697.532644	1613.199944	335.692494				-505.000000	200.000000	0.000000	0.362220	2.858720	9.438480	1216.080242	366.834974	-408.524743
75				900.000000	200.000000	0.000000	0.347510	0.675600	-2.042150	-54.705064	-88.400812	176.173475	326.201388	171.964210	0.000000	300.000000	200.000000	0.000000	0.152600	3.326680	-61.569256	1726.142745	1613.199944	390.623993				-505.000000	200.000000	0.000000	1.448880	5.538770	11.798100	220.278817	1624.541975	-1110.997492
76				900.000000	200.000000	0.000000	0.325090	0.641820	-1.520750	-123.904967	-57.566638	166.526646	327.297432	170.998910	0.000000	300.000000	200.000000	0.000000	0.457800	2.838360	-61.492962	1783.362947	1678.599941	354.002994				-505.000000	200.000000	0.000000	0.905550	3.752070	11.798100	-351.098407	1392.278857	-290.232223
77				900.000000	200.000000	0.000000	0.302670	0.664340	-1.694550	-74.911288	-76.745629	130.425916	329.301667	174.681660	0.000000	300.000000	200.000000	0.000000	0.457800	2.807840	-59.890788	1516.335340	1754.899939	415.037992				-505.000000	200.000000	0.000000	-0.543330	5.896110	3.932700	2094.328259	294.284779	-581.802112
78				900.000000	200.000000	0.000000	0.482030	0.653080	-1.738000	-67.378929	-129.684994	185.651809	328.125055	171.920435	0.000000	300.000000	200.000000	0.000000	0.335720	3.052000	-63.171430	1773.826246	1776.699938	280.760995				-505.000000	200.000000	0.000000	1.448880	1.072020	13.371180	1455.729647	-763.211010	118.389634
79				900.000000	200.000000	0.000000	0.347510	0.574260	-1.694550	-30.374420	-58.328260	161.621268	326.313212	172.651563	0.000000	300.000000	200.000000	0.000000	0.244160	3.570840	-61.721844	1687.995944	1624.099943	360.106493				-505.000000	200.000000	0.000000	0.181110	3.573400	18.876959	1607.528612	-161.443207	-701.552516
80				900.000000	200.000000	0.000000	0.482030	0.709380	-1.911800	-37.096840	-18.072022	164.017227	330.058941	173.236525	0.000000	300.000000	200.000000	0.000000	0.305200	2.716280	-61.645550	1649.849143	1852.999935	292.967995				-505.000000	200.000000	0.000000	-0.543330	2.680050	14.944259	1784.789392	-511.585235	-996.062843
81				900.000000	200.000000	0.000000	0.291460	0.608040	-1.694550	-117.435024	-81.349971	171.349392	329.440639	171.555141	0.000000	300.000000	200.000000	0.000000	0.640920	3.082520	-60.348552	1716.606045	1776.699938	354.002994				-505.000000	200.000000	0.000000	1.267770	3.930740	13.371180	1397.078789	2429.428131	-1229.997221
82				900.000000	200.000000	0.000000	0.414770	0.619300	-1.173150	-92.307986	-132.506508	164.003134	326.732497	172.893573	0.000000	300.000000	200.000000	0.000000	0.518840	3.021480	-61.569256	1668.922544	1645.899942	305.174994				-505.000000	200.000000	0.000000	-1.086660	2.680050	14.157719	1668.910467	-477.961912	-526.066588
83				900.000000	200.000000	0.000000	0.425980	0.653080	-1.346950	-38.830089	-61.882923	161.613276	323.549733	172.069742	0.000000	300.000000	200.000000	0.000000	0.335720	3.479280	-62.484784	1745.216146	1471.499949	317.381994				-505.000000	200.000000	0.000000	-1.811100	3.573400	17.303879	2070.666773	623.448302	-818.881337
84				900.000000	200.000000	0.000000	0.392350	0.754420	-1.520750	-50.919086	-110.996105	176.200323	328.712889	177.314369	0.000000	300.000000	200.000000	0.000000	0.030520	3.601360	-62.637372	1420.968337	1798.499937	433.348492				-505.000000	200.000000	0.000000	-0.362220	4.466750	14.157719	1892.839685	936.472306	-759.405359
85				900.000000	200.000000	0.000000	0.369930	0.664340	-1.216600	-46.272420	-100.223769	166.501136	330.332608	178.015189	0.000000	300.000000	200.000000	0.000000	0.366240	3.082520	-60.730022	1335.138035	1842.099936	366.209993	-530.053208	271.778761	0.000000	-505.000000	200.000000	0.000000	-0.362220	4.109410	21.236579	1524.335345	532.044447	-1053.464968
86				900.000000	200.000000	0.000000	0.526870	0.563000	-1.129700	-130.766177	-56.107676	166.244300	328.468882	176.314304	0.000000	300.000000	200.000000	0.000000	0.579880	3.082520	-62.408490	1478.188539	1776.699938	347.899494				-505.000000	200.000000	0.000000	0.905550	5.717440	10.225020	1968.204321	333.211651	-523.343481
87				900.000000	200.000000	0.000000	0.369930	0.664340	-0.999350	-50.067879	-64.964022	185.778416	328.503728	173.531349	0.000000	300.000000	200.000000	0.000000	0.305200	2.960440	-62.332196	1649.849143	1776.699938	311.278494	-573.753668	309.163418	0.000000	-505.000000	200.000000	0.000000	1.448880	4.824090	19.663499	2146.534795	1351.937696	-289.258342
88				900.000000	200.000000	0.000000	0.358720	0.776940	-1.433850	-49.901684	-43.834429	149.749847	329.057975	174.425072	0.000000	300.000000	200.000000	0.000000	0.244160	2.655240	-63.018842	1611.702342	1831.199936	256.346995				-505.000000	200.000000	0.000000	-0.181110	2.858720	17.303879	2953.949502	-5.462416	-760.945868
89				900.000000	200.000000	0.000000	0.313880	0.619300	-1.433850	-24.229057	-82.515677	168.926976	329.608178	175.499503	0.000000	300.000000	200.000000	0.000000	0.366240	2.655240	-61.111492	1497.261939	1809.399937	280.760995				-505.000000	200.000000	0.000000	-0.181110	3.216060	9.438480	2280.046902	797.421892	-1406.791838
90				900.000000	200.000000	0.000000	0.482030	0.517960	-1.086250	-136.596441	-44.169633	144.561926	328.677959	173.692350	0.000000	300.000000	200.000000	0.000000	0.366240	3.265640	-62.713666	1649.849143	1798.499937	262.450495	-544.070502	232.930189	0.000000	-505.000000	200.000000	0.000000	1.811100	5.360100	20.450039	673.423658	798.993309	-465.010942
91				900.000000	200.000000	0.000000	0.336300	0.596780	-1.346950	-29.086932	-78.453780	137.557224	326.373013	175.550249	0.000000	300.000000	200.000000	0.000000	0.488320	3.174080	-62.408490	1525.872040	1645.899942	396.727493				-505.000000	200.000000	0.000000	1.086660	4.109410	9.438480	2449.919512	588.139127	-524.883991
92				900.000000	200.000000	0.000000	0.392350	0.563000	-1.260050	-38.429025	-111.238556	209.757544	327.528297	175.914759	0.000000	300.000000	200.000000	0.000000	0.122080	3.296160	-62.561078	1506.798639	1722.199940	384.520493				-505.000000	200.000000	0.000000	-0.543330	2.322710	19.663499	1184.464278	677.066272	-585.193268
93				900.000000	200.000000	0.000000	0.212990	0.653080	-1.694550	-83.416035	-62.920666	205.207815	330.218718	172.935059	0.000000	300.000000	200.000000	0.000000	0.793520	2.227960	-60.958904	1649.849143	1842.099936	250.243495	-531.163247	302.593598	0.000000	-505.000000	200.000000	0.000000	1.086660	2.858720	22.023119	2259.431030	576.196304	-291.094501
94				900.000000	200.000000	0.000000	0.470820	0.563000	-1.824900	-99.322163	-159.538369	175.941008	327.246292	175.703060	0.000000	300.000000	200.000000	0.000000	0.366240	2.136400	-62.408490	1516.335340	1700.399940	378.416993				-505.000000	200.000000	0.000000	-2.173320	4.466750	15.730799	1082.253518	1442.279130	-583.028175
95				900.000000	200.000000	0.000000	0.437190	0.608040	-1.173150	-104.833263	-32.110365	156.740455	323.461229	173.805283	0.000000	300.000000	200.000000	0.000000	0.518840	3.052000	-62.255902	1630.775743	1460.599949	366.209993				-505.000000	200.000000	0.000000	0.181110	3.037390	18.876959	2617.438664	766.546844	-467.084795
96				900.000000	200.000000	0.000000	0.403560	0.698120	-1.520750	-37.155399	-96.259823	166.497710	324.358454	172.339926	0.000000	300.000000	200.000000	0.000000	-0.152600	3.784480	-63.095136	1745.216146	1536.899946	390.623993				-505.000000	200.000000	0.000000	-1.992210	3.216060	12.584640	1469.586582	-421.674232	-466.741372
97				900.000000	200.000000	0.000000	0.381140	0.551740	-1.086250	-107.061669	-95.740652	156.746164	327.657627	174.722696	0.000000	300.000000	200.000000	0.000000	0.274680	2.563680	-61.874432	1564.018841	1711.299940	268.553995				-505.000000	200.000000	0.000000	0.181110	4.288080	10.225020	2460.793757	-948.652560	-1112.082975
98				900.000000	200.000000	0.000000	0.414770	0.427880	-1.868350	-104.931419	-30.540573	154.186473	329.684681	175.850672	0.000000	300.000000	200.000000	0.000000	1.190280	2.655240	-62.789960	1516.335340	1863.899935	305.174994				-505.000000	200.000000	0.000000	0.181110	5.717440	18.876959	694.920455	236.266815	-699.517822
99				900.000000	200.000000	0.000000	0.392350	0.675600	-1.173150	-53.804780	-91.055493	130.343479	324.801112	176.314304	0.000000	300.000000	200.000000	0.000000	0.763000	2.472120	-62.408490	1478.188539	1547.799946	323.485494				-505.000000	200.000000	0.000000	-1.267770	2.144040	7.078860	477.750174	600.274950	-585.304871
100				900.000000	200.000000	0.000000	0.313880	0.574260	-1.607650	-66.469163	-97.551953	173.704409	321.614773	171.094861	0.000000	300.000000	200.000000	0.000000	0.366240	2.960440	-62.027020	1792.899647	1340.699953	317.381994				-505.000000	200.000000	0.000000	1.086660	2.501380	11.798100	2352.806387	-739.800226	-820.130504
101				900.000000	200.000000	0.000000	0.369930	0.585520	-1.694550	-86.198156	-109.911215	178.476134	322.824094	172.865994	0.000000	300.000000	200.000000	0.000000	0.366240	3.235120	-62.561078	1697.532644	1427.899950	415.037992	-529.021125	315.916723	0.000000	-505.000000	200.000000	0.000000	0.000000	4.288080	21.236579	2461.674682	510.126516	-1582.021276
102				900.000000	200.000000	0.000000	0.369930	0.630560	-1.607650	-88.273911	-94.794122	156.831080	331.413295	174.534293	0.000000	300.000000	200.000000	0.000000	0.885080	2.746800	-61.416668	1564.018841	1929.299932	366.209993				-505.000000	200.000000	0.000000	-0.543330	3.216060	14.944259	1006.511344	416.404816	-1289.274663
103				900.000000	200.000000	0.000000	0.257830	0.675600	-1.694550	-58.365480	-79.965087	166.627743	327.720730	175.746394	0.000000	300.000000	200.000000	0.000000	0.457800	3.052000	-61.340374	1487.725239	1700.399940	323.485494				-505.000000	200.000000	0.000000	-0.543330	2.680050	16.517339	858.387223	17.201941	-643.598251
104				900.000000	200.000000	0.000000	0.437190	0.641820	-1.216600	-63.281915	-72.597716	190.507112	326.542878	172.257002	0.000000	300.000000	200.000000	0.000000	0.244160	3.326680	-61.187786	1697.532644	1624.099943	500.486991				-505.000000	200.000000	0.000000	-0.543330	3.216060	5.505780	889.940263	160.221919	-408.113183
105				900.000000	200.000000	0.000000	0.381140	0.641820	-1.564200	-59.621498	-44.636459	209.842460	326.899158	172.257002	0.000000	300.000000	200.000000	0.000000	0.213640	3.174080	-61.187786	1697.532644	1645.899942	311.278494				-505.000000	200.000000	0.000000	-1.086660	3.394730	13.371180	1480.460826	583.344573	-701.620652
106				900.000000	200.000000	0.000000	0.381140	0.821980	-1.694550	-48.317022	-64.779113	193.142388	328.285416	172.730280	0.000000	300.000000	200.000000	0.000000	0.640920	2.563680	-60.501140	1649.849143	1711.299940	292.967995				-505.000000	200.000000	0.000000	0.905550	3.037390	12.584640	879.695250	198.402364	-290.910454
107				900.000000	200.000000	0.000000	0.224200	0.574260	-1.303500	-70.174594	-134.669550	176.206978	329.393120	174.127316	0.000000	300.000000	200.000000	0.000000	0.640920	2.411080	-61.187786	1583.092241	1798.499937	280.760995				-505.000000	200.000000	0.000000	-0.724440	2.322710	11.798100	952.203043	-497.640564	-820.155174
108				900.000000	200.000000	0.000000	0.470820	0.563000	-0.912450	-46.109972	-13.473820	197.627949	328.113950	172.927121	0.000000	300.000000	200.000000	0.000000	0.213640	3.265640	-61.645550	1668.922544	1733.099939	408.934493				-505.000000	200.000000	0.000000	0.543330	4.466750	9.438480	618.486125	753.586030	-700.733705
109				900.000000	200.000000	0.000000	0.459610	0.641820	-1.564200	-47.559907	-78.263673	151.929323	321.107538	176.495848	0.000000	300.000000	200.000000	0.000000	0.305200	3.540320	-62.484784	1468.651838	1318.899954	323.485494				-505.000000	200.000000	0.000000	0.543330	5.002760	17.303879	1809.709341	-1109.858337	-935.201426
110				900.000000	200.000000	0.000000	0.448400	0.686860	-1.129700	-81.439790	-83.272101	161.621464	331.128752	175.283503	0.000000	300.000000	200.000000	0.000000	0.122080	3.174080	-60.577434	1497.261939	1885.699934	280.760995	-465.047687	190.190961	0.000000	-505.000000	200.000000	0.000000	0.543330	0.357340	21.236579	-208.310434	-848.450454	-587.145337
111				900.000000	200.000000	0.000000	0.313880	0.709380	-1.998700	-69.351110	-163.045886	137.685169	331.865251	175.796694	0.000000	300.000000	200.000000	0.000000	0.640920	2.746800	-62.255902	1506.798639	1983.799931	354.002994				-505.000000	200.000000	0.000000	0.181110	2.680050	14.157719	858.198454	771.025403	120.017076
112				900.000000	200.000000	0.000000	0.504450	0.664340	-1.738000	-87.017893	-120.476310	183.229394	327.447619	172.290784	0.000000	300.000000	200.000000	0.000000	0.152600	2.533160	-61.950726	1716.606045	1700.399940	335.692494				-505.000000	200.000000	0.000000	0.543330	5.002760	15.730799	2272.847502	747.614619	63.448252
113				900.000000	200.000000	0.000000	0.549290	0.686860	-1.260050	-65.492712	-26.513886	166.336262	324.831468	171.542375	0.000000	300.000000	200.000000	0.000000	0.030520	3.479280	-62.332196	1773.826246	1547.799946	335.692494				-505.000000	200.000000	0.000000	0.724440	5.002760	11.798100	1577.636875	210.107756	-1111.448210
114				900.000000	200.000000	0.000000	0.369930	0.720640	-1.433850	-80.363829	-135.483516	176.192135	327.804250	174.755333	0.000000	300.000000	200.000000	0.000000	0.335720	3.082520	-62.332196	1573.555541	1733.099939	439.451992	-601.419477	238.824841	0.000000	-505.000000	200.000000	0.000000	-0.724440	5.538770	23.596199	916.118676	2275.133193	-170.918048
115				900.000000	200.000000	0.000000	0.302670	0.698120	-1.651100	-73.475213	-102.115887	152.144272	329.625467	176.687237	0.000000	300.000000	200.000000	0.000000	0.549360	3.265640	-62.179608	1449.578438	1842.099936	274.657495				-505.000000	200.000000	0.000000	-1.448880	1.072020	17.303879	1224.412259	203.820350	-116.354940
116				900.000000	200.000000	0.000000	0.459610	0.574260	-1.129700	-69.994537	-93.865668	159.095472	328.151404	175.831406	0.000000	300.000000	200.000000	0.000000	0.396760	2.563680	-61.950726	1497.261939	1743.999939	317.381994				-505.000000	200.000000	0.000000	0.724440	2.858720	3.146160	404.864843	350.888454	-56.089129
117				900.000000	200.000000	0.000000	0.392350	0.664340	-1.607650	-62.759669	-121.047228	142.381308	325.006338	172.613361	0.000000	300.000000	200.000000	0.000000	0.122080	2.899400	-62.332196	1707.069345	1558.699945	372.313493				-505.000000	200.000000	0.000000	-0.543330	2.501380	16.517339	2468.999928	17.201941	-702.511908
118				900.000000	200.000000	0.000000	0.459610	0.596780	-1.738000	-89.800014	-73.036069	183.213017	327.971752	175.681663	0.000000	300.000000	200.000000	0.000000	0.366240	3.052000	-61.569256	1497.261939	1722.199940	286.864495				-505.000000	200.000000	0.000000	0.543330	5.002760	15.730799	1114.687483	1277.894648	-700.225031
119				900.000000	200.000000	0.000000	0.470820	0.653080	-1.390400	-75.059875	-89.018875	154.337841	329.346887	174.323626	0.000000	300.000000	200.000000	0.000000	0.427280	2.502640	-62.027020	1592.628942	1820.299936	335.692494				-505.000000	200.000000	0.000000	-1.448880	3.216060	12.584640	2280.298595	1136.288959	-995.481726
120				900.000000	200.000000	0.000000	0.313880	0.776940	-1.651100	-90.332057	-112.709454	166.663921	327.213024	175.148938	0.000000	300.000000	200.000000	0.000000	0.610400	2.807840	-64.086958	1592.628942	1743.999939	360.106493				-505.000000	200.000000	0.000000	-0.362220	2.501380	7.078860	267.740814	15.200093	-878.758693
121				900.000000	200.000000	0.000000	0.302670	0.630560	-1.216600	-83.848253	-51.860272	171.358722	324.824032	172.053608	0.000000	300.000000	200.000000	0.000000	-0.061040	2.472120	-62.789960	1754.752846	1558.699945	292.967995				-505.000000	200.000000	0.000000	0.181110	2.322710	12.584640	489.001958	-420.611810	-526.507125
122				900.000000	200.000000	0.000000	0.302670	0.450400	-1.564200	-99.668416	-41.405064	154.323552	325.768898	172.546155	0.000000	300.000000	200.000000	0.000000	0.305200	3.204600	-62.179608	1707.069345	1602.299944	347.899494				-505.000000	200.000000	0.000000	-1.992210	4.824090	11.011560	1450.946628	1303.228716	-288.983055
123				900.000000	200.000000	0.000000	0.504450	0.540480	-0.955900	-127.492964	-80.675904	168.656243	330.838662	174.847691	0.000000	300.000000	200.000000	0.000000	0.671440	3.052000	-62.561078	1573.555541	1929.299932	347.899494				-505.000000	200.000000	0.000000	-1.448880	2.501380	17.303879	3163.958863	336.390357	-1113.648155
124				900.000000	200.000000	0.000000	0.392350	0.641820	-1.868350	-104.162430	-85.342987	168.866625	328.862298	173.011504	0.000000	300.000000	200.000000	0.000000	1.037680	2.502640	-60.424846	1630.775743	1743.999939	366.209993				-505.000000	200.000000	0.000000	1.811100	3.930740	15.730799	2207.979572	8.051824	-818.831997
125				900.000000	200.000000	0.000000	0.358720	0.574260	-1.607650	-62.448633	-124.728314	173.657955	324.984371	169.827743	0.000000	300.000000	200.000000	0.000000	0.793520	2.655240	-61.950726	1869.193249	1547.799946	378.416993				-505.000000	200.000000	0.000000	0.724440	2.501380	11.011560	1194.583445	475.994197	-820.101527
126				900.000000	200.000000	0.000000	0.336300	0.743160	-2.172500	-88.242757	-118.213778	171.428599	322.189832	174.163814	0.000000	300.000000	200.000000	0.000000	0.030520	3.326680	-63.858076	1649.849143	1416.999950	317.381994				-505.000000	200.000000	0.000000	-0.724440	3.216060	18.876959	1122.641961	-636.928409	-114.378201
127				900.000000	200.000000	0.000000	0.549290	0.664340	-1.390400	-74.596189	-127.712059	185.592600	325.212067	173.805283	0.000000	300.000000	200.000000	0.000000	0.763000	3.143560	-62.255902	1630.775743	1569.599945	305.174994	-490.939040	243.543865	0.000000	-505.000000	200.000000	0.000000	-1.629990	1.072020	22.809659	993.220718	-320.725699	-1114.990128
128				900.000000	200.000000	0.000000	0.392350	0.596780	-0.955900	-76.928167	-60.861716	164.005418	327.502163	175.156379	0.000000	300.000000	200.000000	0.000000	0.671440	2.594200	-61.035198	1516.335340	1678.599941	347.899494	-479.080875	284.575961	0.000000	-505.000000	200.000000	0.000000	0.000000	2.858720	21.236579	1796.104099	-550.433543	-114.775272
129				900.000000	200.000000	0.000000	0.403560	0.619300	-1.607650	-84.717067	-70.849156	156.785767	326.327097	174.815855	0.000000	300.000000	200.000000	0.000000	0.763000	3.021480	-62.103314	1564.018841	1634.999943	360.106493				-505.000000	200.000000	0.000000	0.905550	4.824090	14.157719	2261.910334	462.049526	-700.423566
130				900.000000	200.000000	0.000000	0.403560	0.585520	-1.781450	-70.206064	-136.545131	156.754352	326.699412	172.617716	0.000000	300.000000	200.000000	0.000000	0.640920	3.052000	-61.645550	1687.995944	1645.899942	341.795994				-505.000000	200.000000	0.000000	-1.811100	3.573400	7.078860	1490.768762	-29.698191	-760.137238
131				900.000000	200.000000	0.000000	0.369930	0.461660	-1.955250	-67.445615	-99.536824	168.722303	326.502611	173.126675	0.000000	300.000000	200.000000	0.000000	0.640920	2.655240	-62.103314	1668.922544	1645.899942	311.278494	-504.534938	298.095192	0.000000	-505.000000	200.000000	0.000000	-2.354430	2.501380	20.450039	2006.050536	-9.510543	-643.622921
132				900.000000	200.000000	0.000000	0.504450	0.596780	-1.738000	-69.697363	-100.212430	134.973361	327.833790	173.489657	0.000000	300.000000	200.000000	0.000000	0.000000	3.052000	-61.874432	1640.312443	1722.199940	317.381994				-505.000000	200.000000	0.000000	-1.629990	3.394730	11.011560	1480.272057	751.030756	-760.321285
133				900.000000	200.000000	0.000000	0.515660	0.529220	-1.738000	-92.582134	-34.816449	168.634158	328.928628	173.913179	0.000000	300.000000	200.000000	0.000000	0.000000	2.960440	-61.416668	1602.165642	1776.699938	268.553995				-505.000000	200.000000	0.000000	1.448880	2.144040	12.584640	1057.270646	430.665483	-526.778104
134				900.000000	200.000000	0.000000	0.347510	0.596780	-1.781450	-61.701316	-78.511323	159.232552	326.689697	174.206483	0.000000	300.000000	200.000000	0.000000	0.061040	3.113040	-62.484784	1611.702342	1667.699942	329.588994				-505.000000	200.000000	0.000000	-0.181110	3.930740	11.011560	354.546003	-132.061012	-231.231634
135				900.000000	200.000000	0.000000	0.493240	0.754420	-2.129050	-63.610875	-53.793397	176.095801	327.461318	174.148552	0.000000	300.000000	200.000000	0.000000	0.152600	3.937080	-62.713666	1621.239042	1722.199940	366.209993				-505.000000	200.000000	0.000000	0.181110	2.322710	17.303879	1300.091511	1165.749719	-643.995322
136				900.000000	200.000000	0.000000	0.392350	0.585520	-1.173150	-29.370562	-101.187433	163.994946	328.085237	173.748610	0.000000	300.000000	200.000000	0.000000	0.701960	3.082520	-62.484784	1640.312443	1754.899939	402.830993				-505.000000	200.000000	0.000000	0.000000	5.896110	5.505780	1978.638103	-1065.785044	-523.101479
137				900.000000	200.000000	0.000000	0.369930	0.574260	-2.129050	-91.132515	-18.319671	168.827021	330.106363	173.818782	0.000000	300.000000	200.000000	0.000000	0.610400	2.807840	-59.738200	1564.018841	1798.499937	305.174994				-505.000000	200.000000	0.000000	-1.267770	5.002760	15.730799	998.871481	326.924244	-465.103748
138				900.000000	200.000000	0.000000	0.515660	0.517960	-1.216600	-68.382470	-101.158960	175.852666	324.536469	173.964812	0.000000	300.000000	200.000000	0.000000	0.030520	3.174080	-62.637372	1630.775743	1536.899946	372.313493	-612.656034	275.341743	0.000000	-505.000000	200.000000	0.000000	-0.724440	4.466750	23.596199	1777.778762	2540.273208	-700.632283
139				900.000000	200.000000	0.000000	0.347510	0.653080	-1.173150	-119.060637	-104.406892	156.875251	322.485338	175.787050	0.000000	300.000000	200.000000	0.000000	-0.122080	3.326680	-63.018842	1525.872040	1416.999950	347.899494				-505.000000	200.000000	0.000000	0.362220	2.680050	12.584640	1437.152617	-1226.990820	-1113.623485
140				900.000000	200.000000	0.000000	0.403560	0.686860	-1.781450	-130.361366	-85.885432	154.438938	330.208488	174.191676	0.000000	300.000000	200.000000	0.000000	0.457800	3.143560	-61.340374	1583.092241	1852.999935	305.174994	-545.690473	296.985001	0.000000	-505.000000	200.000000	0.000000	0.181110	4.645420	22.023119	2135.912242	896.131146	-935.511564
141				900.000000	200.000000	0.000000	0.392350	0.551740	-0.825550	-94.729993	-71.114881	137.457269	332.821114	177.119283	0.000000	300.000000	200.000000	0.000000	0.885080	3.082520	-62.103314	1420.968337	2038.299929	274.657495				-505.000000	200.000000	0.000000	1.267770	2.501380	14.944259	1194.898061	174.245154	-878.889092
142				900.000000	200.000000	0.000000	0.482030	0.653080	-1.173150	-62.773214	-89.682545	190.471129	329.866128	174.022140	0.000000	300.000000	200.000000	0.000000	0.122080	3.052000	-62.408490	1621.239042	1863.899935	329.588994				-505.000000	200.000000	0.000000	-1.448880	2.144040	7.865400	246.181094	1140.767518	-115.337593
143				900.000000	200.000000	0.000000	0.392350	0.641820	-1.868350	-108.182960	-70.145077	166.456965	322.530588	171.729975	0.000000	300.000000	200.000000	0.000000	-0.091560	2.655240	-62.408490	1764.289546	1406.099951	482.176491				-505.000000	200.000000	0.000000	-0.181110	4.288080	7.865400	839.180961	-791.925343	-994.565800
144				900.000000	200.000000	0.000000	0.336300	0.619300	-1.868350	-105.089804	-108.364698	197.819670	327.461318	174.604755	0.000000	300.000000	200.000000	0.000000	0.122080	3.113040	-62.713666	1592.628942	1722.199940	360.106493				-505.000000	200.000000	0.000000	1.267770	2.144040	9.438480	593.754946	46.900132	-1290.436898
145				900.000000	200.000000	0.000000	0.381140	0.506700	-1.477300	-113.342074	-70.047126	159.113937	327.255439	174.283176	0.000000	300.000000	200.000000	0.000000	0.183120	2.838360	-61.187786	1573.555541	1667.699942	274.657495				-505.000000	200.000000	0.000000	2.354430	4.109410	18.090419	829.187641	503.215677	-583.729511
146				900.000000	200.000000	0.000000	0.515660	0.563000	-1.086250	-94.536391	-75.950336	183.123534	327.910794	173.748610	0.000000	300.000000	200.000000	0.000000	0.213640	2.716280	-62.484784	1640.312443	1743.999939	323.485494	-529.701311	267.307999	0.000000	-505.000000	200.000000	0.000000	-0.905550	4.288080	22.809659	1535.272513	563.428490	-642.043253
147				900.000000	200.000000	0.000000	0.437190	0.585520	-1.694550	-66.095505	-107.615012	163.948492	326.280726	171.296445	0.000000	300.000000	200.000000	0.000000	0.000000	2.960440	-61.798138	1773.826246	1624.099943	360.106493				-505.000000	200.000000	0.000000	-0.181110	4.109410	12.584640	712.931176	-133.553865	-818.503062
148				900.000000	200.000000	0.000000	0.336300	0.574260	-1.477300	-86.436772	-42.870765	176.090842	327.502163	173.593887	0.000000	300.000000	200.000000	0.000000	0.671440	3.265640	-61.035198	1611.702342	1678.599941	341.795994				-505.000000	200.000000	0.000000	-0.724440	3.752070	11.798100	1501.957623	562.919495	-466.334120
149				900.000000	200.000000	0.000000	0.425980	0.551740	-1.520750	-111.532341	-97.183078	159.109370	328.034550	175.943521	0.000000	300.000000	200.000000	0.000000	0.457800	2.319520	-60.653728	1459.115138	1700.399940	305.174994				-505.000000	200.000000	0.000000	-1.629990	4.109410	11.011560	1176.069338	751.030756	-1405.828139
150				900.000000	200.000000	0.000000	0.493240	0.540480	-1.477300	-83.807302	-8.805795	154.209896	327.461318	175.973361	0.000000	300.000000	200.000000	0.000000	0.946120	2.563680	-62.713666	1506.798639	1722.199940	262.450495				-505.000000	200.000000	0.000000	-1.086660	3.394730	15.730799	669.937583	1774.235359	-407.900159
151				900.000000	200.000000	0.000000	0.313880	0.709380	-1.781450	-133.454522	-87.258379	159.372110	323.696087	172.609101	0.000000	300.000000	200.000000	0.000000	-0.122080	3.265640	-63.018842	1726.142745	1493.299948	390.623993	-417.240529	242.782755	0.000000	-505.000000	200.000000	0.000000	-1.267770	2.144040	22.023119	942.209722	-1932.737292	-409.072575
152				900.000000	200.000000	0.000000	0.381140	0.596780	-1.433850	-73.402793	-65.021564	156.788051	323.350159	175.787050	0.000000	300.000000	200.000000	0.000000	0.000000	3.235120	-63.018842	1525.872040	1471.499949	335.692494				-505.000000	200.000000	0.000000	-1.267770	1.786700	16.517339	2194.122638	-734.382241	-409.411691
153				900.000000	200.000000	0.000000	0.336300	0.551740	-2.042150	-59.805618	-27.147545	154.382958	328.466925	174.159536	0.000000	300.000000	200.000000	0.000000	0.732480	3.113040	-61.264080	1583.092241	1743.999939	360.106493				-505.000000	200.000000	0.000000	1.267770	0.893350	17.303879	981.968934	569.715897	-997.903310
154				900.000000	200.000000	0.000000	0.336300	0.596780	-1.738000	-65.676832	-98.353983	161.653825	329.546550	173.203165	0.000000	300.000000	200.000000	0.000000	0.488320	2.960440	-60.501140	1621.239042	1787.599937	317.381994				-505.000000	200.000000	0.000000	-0.905550	2.858720	14.944259	-57.455317	1233.742791	-525.911519
155				900.000000	200.000000	0.000000	0.280250	0.585520	-1.433850	-93.969131	-45.669004	152.062781	326.592289	170.955138	0.000000	300.000000	200.000000	0.000000	0.885080	3.174080	-62.713666	1821.509748	1667.699942	335.692494				-505.000000	200.000000	0.000000	0.362220	4.109410	16.517339	1060.693798	227.547129	-1229.755219
156				900.000000	200.000000	0.000000	0.336300	0.619300	-1.303500	-20.073484	-88.626128	195.410010	324.693300	170.679164	0.000000	300.000000	200.000000	0.000000	0.549360	3.174080	-61.798138	1811.973047	1525.999947	384.520493				-505.000000	200.000000	0.000000	-1.086660	2.680050	14.944259	2248.053399	581.851720	-761.042982
157				900.000000	200.000000	0.000000	0.437190	0.596780	-1.520750	-73.492822	-112.842616	159.139643	329.045668	173.157699	0.000000	300.000000	200.000000	0.000000	0.366240	2.960440	-60.043376	1611.702342	1743.999939	335.692494	-593.632115	284.277122	0.000000	-505.000000	200.000000	0.000000	-3.984420	3.573400	20.450039	1723.470461	1812.530241	-1229.916162
158				900.000000	200.000000	0.000000	0.358720	0.686860	-0.912450	-45.029947	-94.979030	152.075732	328.289006	173.692540	0.000000	300.000000	200.000000	0.000000	0.549360	3.021480	-61.264080	1611.702342	1733.099939	268.553995	-491.421131	257.409733	0.000000	-505.000000	200.000000	0.000000	0.543330	3.216060	23.596199	1354.651504	-320.409704	-408.200116
159				900.000000	200.000000	0.000000	0.369930	0.675600	-1.260050	-41.833217	-125.513210	156.872967	329.534434	172.447216	0.000000	300.000000	200.000000	0.000000	0.579880	3.235120	-61.264080	1687.995944	1809.399937	262.450495				-505.000000	200.000000	0.000000	-1.811100	3.930740	3.146160	1280.444786	106.603949	-642.309925
160				900.000000	200.000000	0.000000	0.549290	0.754420	-1.477300	-107.161494	-56.707663	161.579773	327.999330	171.890849	0.000000	300.000000	200.000000	0.000000	0.274680	3.418240	-60.730022	1707.069345	1700.399940	366.209993				-505.000000	200.000000	0.000000	1.448880	3.216060	9.438480	1237.702885	-1024.618892	-114.552067
161				900.000000	200.000000	0.000000	0.515660	0.653080	-2.042150	-55.632437	-90.259259	171.159008	328.503297	173.984125	0.000000	300.000000	200.000000	0.000000	0.549360	3.296160	-61.950726	1611.702342	1765.799938	323.485494	-510.146745	243.458532	0.000000	-505.000000	200.000000	0.000000	-2.535540	4.645420	25.169279	1093.819918	129.539871	-347.853245
162				900.000000	200.000000	0.000000	0.437190	0.619300	-1.651100	-68.679961	-112.721390	168.799227	331.590772	175.310687	0.000000	300.000000	200.000000	0.000000	0.335720	3.143560	-61.416668	1516.335340	1940.199932	335.692494				-505.000000	200.000000	0.000000	1.629990	1.786700	15.730799	920.083694	-643.839247	-174.667117
163				900.000000	200.000000	0.000000	0.493240	0.664340	-1.564200	-66.735185	-89.780497	161.554066	326.008019	173.862374	0.000000	300.000000	200.000000	0.000000	0.579880	2.868880	-62.027020	1621.239042	1613.199944	329.588994				-505.000000	200.000000	0.000000	0.905550	4.824090	18.090419	524.984922	-602.242665	-171.726678
164				900.000000	200.000000	0.000000	0.448400	0.619300	-1.390400	-24.184043	-62.765770	163.968293	324.566392	173.780624	0.000000	300.000000	200.000000	0.000000	-0.213640	3.479280	-62.561078	1640.312443	1536.899946	421.141492	-541.990785	257.305288	0.000000	-505.000000	200.000000	0.000000	-3.622200	2.322710	26.742359	1532.478593	989.220855	-937.411551
165				900.000000	200.000000	0.000000	0.437190	0.641820	-1.520750	-51.535423	-117.908586	176.049151	328.924273	175.000130	0.000000	300.000000	200.000000	0.000000	-0.244160	3.296160	-62.179608	1554.482141	1798.499937	335.692494				-505.000000	200.000000	0.000000	0.181110	2.501380	1.573080	1541.276372	1048.108240	-878.802159
166				900.000000	200.000000	0.000000	0.425980	0.709380	-1.520750	-76.897014	-102.249048	144.798014	331.042557	175.381322	0.000000	300.000000	200.000000	0.000000	0.793520	2.899400	-60.043376	1478.188539	1863.899935	268.553995	-606.701277	233.835523	0.000000	-505.000000	200.000000	0.000000	0.362220	3.752070	20.450039	691.937765	2079.795099	-642.653348
167				900.000000	200.000000	0.000000	0.325090	0.529220	-1.433850	-60.102793	-77.911335	173.650909	329.351672	175.866462	0.000000	300.000000	200.000000	0.000000	0.610400	2.960440	-61.645550	1487.725239	1809.399937	402.830993				-505.000000	200.000000	0.000000	0.181110	4.288080	12.584640	955.374502	905.088263	-642.130186
168				900.000000	200.000000	0.000000	0.269040	0.731900	-1.738000	-60.112591	-125.980036	185.945769	323.955011	174.517623	0.000000	300.000000	200.000000	0.000000	0.122080	2.685760	-63.247724	1611.702342	1515.099947	305.174994				-505.000000	200.000000	0.000000	-1.629990	2.680050	17.303879	511.002141	1010.199359	-232.302628
169				900.000000	200.000000	0.000000	0.381140	0.675600	-1.390400	-66.091441	-65.061973	156.861354	325.719831	174.722696	0.000000	300.000000	200.000000	0.000000	-0.396760	3.204600	-61.874432	1564.018841	1591.399944	292.967995				-505.000000	200.000000	0.000000	0.543330	4.824090	18.090419	1451.512937	-580.324734	-641.650490
170				900.000000	200.000000	0.000000	0.302670	0.630560	-1.390400	-47.843537	-132.754157	166.539402	329.528489	176.021164	0.000000	300.000000	200.000000	0.000000	-0.183120	2.929920	-61.645550	1478.188539	1820.299936	286.864495	-526.731541	222.936128	0.000000	-505.000000	200.000000	0.000000	-0.543330	3.930740	30.675059	703.567088	666.616302	-759.899544
171				900.000000	200.000000	0.000000	0.280250	0.574260	-0.869000	-113.950285	-15.798495	123.136388	329.910867	175.215646	0.000000	300.000000	200.000000	0.000000	0.518840	2.716280	-61.950726	1535.408740	1852.999935	274.657495				-505.000000	200.000000	0.000000	-1.811100	2.501380	16.517339	268.495892	1817.324795	-643.666388
172				900.000000	200.000000	0.000000	0.482030	0.574260	-1.390400	-134.593106	-104.678413	173.530206	326.776589	173.742274	0.000000	300.000000	200.000000	0.000000	-0.213640	3.021480	-60.653728	1592.628942	1624.099943	402.830993				-505.000000	200.000000	0.000000	0.543330	3.394730	11.798100	901.254971	-176.643300	179.410428
173				900.000000	200.000000	0.000000	0.347510	0.574260	-1.477300	-110.559953	-83.860152	173.669569	323.375290	174.053859	0.000000	300.000000	200.000000	0.000000	0.305200	2.685760	-62.484784	1621.239042	1460.599949	427.244992				-505.000000	200.000000	0.000000	1.267770	6.253450	9.438480	1884.759360	-881.089919	-581.607884
174				900.000000	200.000000	0.000000	0.257830	0.720640	-1.868350	-36.588139	-69.671513	185.946911	325.344815	175.091259	0.000000	300.000000	200.000000	0.000000	0.213640	3.174080	-62.789960	1564.018841	1591.399944	329.588994				-505.000000	200.000000	0.000000	0.181110	4.645420	11.011560	1555.951308	2497.421204	-1170.487958
175				900.000000	200.000000	0.000000	0.358720	0.619300	-1.173150	-100.349046	-120.066429	161.651542	326.616104	175.360705	0.000000	300.000000	200.000000	0.000000	1.098720	2.594200	-63.476606	1564.018841	1689.499941	329.588994				-505.000000	200.000000	0.000000	1.992210	1.786700	14.944259	225.124759	130.409292	-233.440193
176				900.000000	200.000000	0.000000	0.369930	0.529220	-1.173150	-132.202252	-130.659997	156.736834	328.924273	175.766997	0.000000	300.000000	200.000000	0.000000	0.305200	2.838360	-62.179608	1506.798639	1798.499937	427.244992	-487.574959	228.577148	0.000000	-505.000000	200.000000	0.000000	-1.267770	3.394730	27.528899	786.697433	-479.692196	-936.582558
177				900.000000	200.000000	0.000000	0.302670	0.608040	-1.520750	-60.967544	-11.049653	142.421857	323.082773	174.908331	0.000000	300.000000	200.000000	0.000000	0.122080	3.418240	-62.332196	1564.018841	1438.799950	341.795994				-505.000000	200.000000	0.000000	1.629990	3.037390	14.944259	1574.780031	-908.232835	-702.177100
178				900.000000	200.000000	0.000000	0.403560	0.540480	-1.346950	-31.405367	-101.487427	166.351105	327.543033	172.636958	0.000000	300.000000	200.000000	0.000000	0.640920	2.868880	-61.340374	1678.459244	1689.499941	396.727493				-505.000000	200.000000	0.000000	-1.811100	2.144040	13.371180	2099.677586	627.180435	-937.725997
179				900.000000	200.000000	0.000000	0.437190	0.641820	-1.738000	-79.904206	-61.980874	188.097452	331.330785	174.937473	0.000000	300.000000	200.000000	0.000000	0.946120	2.899400	-60.882610	1525.872040	1907.499933	238.036496				-505.000000	200.000000	0.000000	-0.905550	1.786700	13.371180	224.998913	-753.314466	-585.672964
180				900.000000	200.000000	0.000000	0.369930	0.585520	-1.781450	-102.370305	-43.972789	142.331232	327.144992	171.562647	0.000000	300.000000	200.000000	0.000000	0.457800	2.533160	-61.035198	1735.679445	1656.799942	292.967995				-505.000000	200.000000	0.000000	-0.362220	2.501380	11.798100	268.118353	938.711586	-585.038199
181				900.000000	200.000000	0.000000	0.459610	0.563000	-1.738000	-59.026832	-88.233979	183.181602	323.463785	172.019610	0.000000	300.000000	200.000000	0.000000	-0.244160	2.960440	-62.713666	1754.752846	1471.499949	396.727493				-505.000000	200.000000	0.000000	-0.905550	5.002760	17.303879	883.181326	-359.336576	-1170.061910
182				900.000000	200.000000	0.000000	0.347510	0.574260	-1.651100	-54.452587	-83.698518	173.669569	324.626456	172.341219	0.000000	300.000000	200.000000	0.000000	0.244160	3.387720	-62.408490	1726.142745	1536.899946	396.727493				-505.000000	200.000000	0.000000	1.629990	2.858720	17.303879	1332.525476	-777.902107	-643.602559
183				900.000000	200.000000	0.000000	0.269040	0.709380	-1.477300	-92.934121	-65.430848	190.744146	328.538443	173.952046	0.000000	300.000000	200.000000	0.000000	0.518840	3.265640	-61.874432	1611.702342	1765.799938	366.209993				-505.000000	200.000000	0.000000	-1.086660	1.608030	17.303879	2646.638247	1905.312514	-1643.221809
184				900.000000	200.000000	0.000000	0.347510	0.675600	-1.564200	-58.230438	-119.241125	161.715514	329.786541	175.967665	0.000000	300.000000	200.000000	0.000000	1.007160	3.082520	-61.111492	1468.651838	1820.299936	372.313493				-505.000000	200.000000	0.000000	2.173320	2.501380	0.786540	1425.397447	0.315995	-467.752845
185				900.000000	200.000000	0.000000	0.459610	0.574260	-1.520750	-62.358605	-52.974232	125.360231	326.721018	171.633563	0.000000	300.000000	200.000000	0.000000	0.549360	2.777320	-61.187786	1735.679445	1634.999943	286.864495				-505.000000	200.000000	0.000000	-0.362220	3.930740	10.225020	933.563089	542.494417	-818.658131
186				900.000000	200.000000	0.000000	0.515660	0.630560	-1.911800	-64.465829	-70.116605	178.367045	323.782464	173.876199	0.000000	300.000000	200.000000	0.000000	0.335720	2.746800	-62.789960	1640.312443	1493.299948	360.106493				-505.000000	200.000000	0.000000	1.267770	2.858720	14.944259	984.888700	1102.235205	-643.573582
187				900.000000	200.000000	0.000000	0.369930	0.619300	-1.824900	-76.901078	-74.328200	183.326869	329.109432	173.437638	0.000000	300.000000	200.000000	0.000000	0.366240	3.021480	-61.035198	1621.239042	1776.699938	390.623993				-505.000000	200.000000	0.000000	0.181110	3.216060	13.371180	-35.958520	639.201822	296.758046
188				900.000000	200.000000	0.000000	0.459610	0.675600	-1.520750	-62.205954	-42.842292	159.189719	327.975458	175.215646	0.000000	300.000000	200.000000	0.000000	0.610400	3.052000	-61.950726	1535.408740	1733.099939	268.553995				-505.000000	200.000000	0.000000	0.905550	3.752070	11.011560	2312.606713	1525.595290	-466.464519
189				900.000000	200.000000	0.000000	0.560500	0.540480	-1.129700	-99.529309	-72.690469	187.875456	327.467828	174.407124	0.000000	300.000000	200.000000	0.000000	0.396760	3.235120	-61.111492	1564.018841	1678.599941	311.278494				-505.000000	200.000000	0.000000	-0.905550	2.322710	19.663499	1068.648276	301.274181	-585.164291
190				900.000000	200.000000	0.000000	0.414770	0.698120	-1.781450	-89.692377	-106.610939	178.534397	326.580163	174.143341	0.000000	300.000000	200.000000	0.000000	0.335720	3.296160	-62.332196	1611.702342	1656.799942	292.967995				-505.000000	200.000000	0.000000	0.905550	4.288080	15.730799	1071.442197	725.696688	-54.747155
191				900.000000	200.000000	0.000000	0.403560	0.551740	-1.433850	-43.093299	-101.406610	195.277498	330.485803	176.483708	0.000000	300.000000	200.000000	0.000000	0.488320	3.509800	-60.424846	1420.968337	1842.099936	335.692494				-505.000000	200.000000	0.000000	-0.362220	2.501380	14.157719	1426.467141	1599.322343	-761.270495
192				900.000000	200.000000	0.000000	0.313880	0.596780	-1.477300	-97.570989	-77.409299	173.725353	331.728833	175.341319	0.000000	300.000000	200.000000	0.000000	0.732480	2.655240	-61.492962	1516.335340	1951.099932	317.381994				-505.000000	200.000000	0.000000	-0.543330	2.144040	10.225020	1288.713880	-507.106677	-467.874629
193				900.000000	200.000000	0.000000	0.392350	0.686860	-1.086250	-129.641139	-101.268250	144.811911	327.440642	175.681663	0.000000	300.000000	200.000000	0.000000	0.213640	2.655240	-61.569256	1497.261939	1689.499941	305.174994				-505.000000	200.000000	0.000000	-0.543330	3.216060	11.011560	2048.540745	-1700.983169	-173.136789
194				900.000000	200.000000	0.000000	0.482030	0.551740	-1.564200	-103.536295	-129.846629	161.460962	325.976069	175.030034	0.000000	300.000000	200.000000	0.000000	-0.030520	3.204600	-63.781782	1592.628942	1656.799942	280.760995				-505.000000	200.000000	0.000000	-1.086660	2.144040	17.303879	2099.992202	579.612441	-232.854768
195				900.000000	200.000000	0.000000	0.493240	0.731900	-2.085600	-52.431644	-58.899775	183.303838	325.638508	173.700631	0.000000	300.000000	200.000000	0.000000	0.152600	3.448760	-61.645550	1621.239042	1580.499945	317.381994				-505.000000	200.000000	0.000000	0.543330	3.752070	14.944259	1502.209316	350.651023	-290.203245
196				900.000000	200.000000	0.000000	0.425980	0.596780	-1.694550	-85.734469	-5.833985	168.789897	328.860488	176.160726	0.000000	300.000000	200.000000	0.000000	0.183120	2.929920	-60.806316	1449.578438	1754.899939	378.416993				-505.000000	200.000000	0.000000	0.181110	2.680050	11.798100	1668.721697	905.834689	2.528879
197				900.000000	200.000000	0.000000	0.347510	0.596780	-1.260050	-109.407509	-43.534435	164.051872	329.638533	175.465966	0.000000	300.000000	200.000000	0.000000	0.549360	3.082520	-61.416668	1506.798639	1820.299936	335.692494				-505.000000	200.000000	0.000000	0.000000	3.930740	8.651940	585.989237	-803.630735	-818.687109
198				900.000000	200.000000	0.000000	0.493240	0.596780	-1.781450	-81.803967	-94.644424	156.671915	328.888826	172.886170	0.000000	300.000000	200.000000	0.000000	0.457800	2.655240	-62.255902	1687.995944	1798.499937	311.278494				-505.000000	200.000000	0.000000	-1.267770	4.824090	13.371180	2030.215407	-996.536550	-1228.946589
199				900.000000	200.000000	0.000000	0.369930	0.810720	-1.824900	-64.997872	-18.602531	132.902028	323.004230	173.214425	0.000000	300.000000	200.000000	0.000000	0.274680	3.601360	-63.018842	1687.995944	1449.699949	323.485494	-526.935066	278.669261	0.000000	-505.000000	200.000000	0.000000	0.543330	3.216060	27.528899	2165.678134	603.848215	-408.200116
200				900.000000	200.000000	0.000000	0.313880	0.585520	-1.260050	-61.624833	-32.017612	142.389300	327.651944	174.100631	0.000000	300.000000	200.000000	0.000000	0.244160	2.441600	-61.492962	1592.628942	1700.399940	299.071495				-505.000000	200.000000	0.000000	0.362220	4.466750	11.011560	1776.771990	-32.367901	-994.439709
201				900.000000	200.000000	0.000000	0.347510	0.563000	-1.694550	-103.207651	-114.053929	137.514195	326.056640	175.031147	0.000000	300.000000	200.000000	0.000000	0.427280	2.502640	-61.492962	1535.408740	1602.299944	225.829496				-505.000000	200.000000	0.000000	-1.629990	4.288080	18.876959	1998.221905	345.856469	-759.473495
202				900.000000	200.000000	0.000000	0.470820	0.596780	-1.260050	-73.222737	-18.216521	175.972423	323.311033	174.505695	0.000000	300.000000	200.000000	0.000000	0.274680	2.563680	-61.721844	1573.555541	1438.799950	262.450495				-505.000000	200.000000	0.000000	-0.181110	4.109410	10.225020	1060.190413	1194.385488	-289.806174
203				900.000000	200.000000	0.000000	0.336300	0.641820	-1.738000	-55.781025	-62.892194	183.382653	325.580574	171.681024	0.000000	300.000000	200.000000	0.000000	0.488320	3.143560	-62.637372	1773.826246	1602.299944	299.071495				-505.000000	200.000000	0.000000	1.811100	2.680050	10.225020	626.251834	278.416824	-585.042507
204				900.000000	200.000000	0.000000	0.437190	0.630560	-2.042150	-48.518750	-21.170255	161.580719	327.577333	174.782198	0.000000	300.000000	200.000000	0.000000	0.366240	2.929920	-61.264080	1544.945440	1689.499941	360.106493				-505.000000	200.000000	0.000000	-0.543330	3.930740	18.876959	1860.783259	1208.092728	-994.875939
205				900.000000	200.000000	0.000000	0.347510	0.698120	-1.738000	-109.750014	-103.881581	120.772236	327.297432	173.790458	0.000000	300.000000	200.000000	0.000000	0.732480	2.502640	-61.492962	1611.702342	1678.599941	286.864495				-505.000000	200.000000	0.000000	-1.267770	5.360100	13.371180	-369.486668	1522.293589	-406.020534
206				900.000000	200.000000	0.000000	0.336300	0.596780	-1.173150	-129.420131	-139.407053	147.195865	324.723823	173.115096	0.000000	300.000000	200.000000	0.000000	0.549360	2.716280	-61.721844	1659.385843	1525.999947	317.381994				-505.000000	200.000000	0.000000	0.724440	2.501380	18.090419	2816.573780	1927.546440	178.548150
207				900.000000	200.000000	0.000000	0.493240	0.641820	-1.346950	-35.273246	-95.048509	178.400743	324.220929	172.205304	0.000000	300.000000	200.000000	0.000000	0.152600	3.662400	-62.103314	1726.142745	1504.199947	329.588994				-505.000000	200.000000	0.000000	-1.086660	5.181430	18.090419	1704.767584	-1144.544081	-464.948679
208				900.000000	200.000000	0.000000	0.493240	0.563000	-1.738000	-79.129483	-99.750803	159.050160	324.740621	173.323309	0.000000	300.000000	200.000000	0.000000	0.457800	3.387720	-62.561078	1668.922544	1547.799946	305.174994	-543.458670	249.607757	0.000000	-505.000000	200.000000	0.000000	-0.543330	4.645420	24.382739	1209.572997	937.727728	-759.221313
209				900.000000	200.000000	0.000000	0.459610	0.596780	-1.824900	-65.766861	-93.219132	171.164717	330.390095	176.772737	0.000000	300.000000	200.000000	0.000000	0.610400	2.716280	-62.408490	1449.578438	1896.599934	268.553995				-505.000000	200.000000	0.000000	-0.362220	4.466750	15.730799	2240.413537	-125.580605	-935.637655
210				900.000000	200.000000	0.000000	0.459610	0.675600	-1.477300	-146.592074	-88.476430	178.467000	328.937671	174.681660	0.000000	300.000000	200.000000	0.000000	0.915600	2.960440	-59.890788	1516.335340	1733.099939	378.416993				-505.000000	200.000000	0.000000	-1.448880	2.322710	14.944259	1184.086739	338.629636	-878.841318
211				900.000000	200.000000	0.000000	0.470820	0.641820	-1.173150	-19.011068	-23.363308	168.785330	326.151583	172.205304	0.000000	300.000000	200.000000	0.000000	0.366240	3.052000	-62.103314	1726.142745	1624.099943	439.451992				-505.000000	200.000000	0.000000	-0.181110	4.109410	15.730799	1292.262879	791.450481	-818.503062
212				900.000000	200.000000	0.000000	0.358720	0.641820	-1.520750	-87.720195	-58.951522	178.540106	327.394665	173.907902	0.000000	300.000000	200.000000	0.000000	-0.274680	3.082520	-62.866254	1640.312443	1722.199940	317.381994	-454.625611	214.500816	0.000000	-505.000000	200.000000	0.000000	-1.086660	1.608030	22.809659	330.758671	-1149.022640	-468.339836
213				900.000000	200.000000	0.000000	0.437190	0.608040	-0.999350	-104.653206	-118.393488	185.656376	330.143266	175.811611	0.000000	300.000000	200.000000	0.000000	0.091560	2.929920	-61.111492	1478.188539	1842.099936	268.553995	-475.984624	160.670220	0.000000	-505.000000	200.000000	0.000000	1.086660	3.394730	21.236579	-835.229980	-616.187336	-584.306321
214				900.000000	200.000000	0.000000	0.515660	0.574260	-1.346950	-90.322259	-85.839825	178.314686	328.073010	175.594620	0.000000	300.000000	200.000000	0.000000	0.824040	2.563680	-60.958904	1487.725239	1711.299940	238.036496				-505.000000	200.000000	0.000000	-0.543330	1.786700	15.730799	2309.875716	-512.331662	177.971341
215				900.000000	200.000000	0.000000	0.381140	0.529220	-1.694550	-140.783483	-125.570753	183.231481	328.644843	172.914213	0.000000	300.000000	200.000000	0.000000	0.701960	3.204600	-61.264080	1659.385843	1754.899939	311.278494				-505.000000	200.000000	0.000000	-0.905550	3.394730	13.371180	1943.724834	-90.464429	-584.146944
216				900.000000	200.000000	0.000000	0.425980	0.765680	-1.042800	-86.145015	-92.561602	178.585615	329.351672	173.545929	0.000000	300.000000	200.000000	0.000000	0.335720	2.807840	-61.645550	1630.775743	1809.399937	360.106493				-505.000000	200.000000	0.000000	0.905550	2.322710	11.798100	1068.019044	729.428820	119.620005
217				900.000000	200.000000	0.000000	0.313880	0.698120	-1.129700	-68.914513	-32.138837	212.374161	329.057975	172.609101	0.000000	300.000000	200.000000	0.000000	0.640920	2.777320	-63.018842	1726.142745	1831.199936	347.899494				-505.000000	200.000000	0.000000	0.362220	4.109410	10.225020	1407.638418	1028.938584	-1288.499318
218				900.000000	200.000000	0.000000	0.448400	0.653080	-1.824900	-3.140473	-128.219294	176.048009	330.488041	173.790458	0.000000	300.000000	200.000000	0.000000	0.579880	2.929920	-61.492962	1611.702342	1874.799934	250.243495	-563.904257	289.608306	0.000000	-505.000000	200.000000	0.000000	-3.622200	4.288080	23.596199	2114.415446	1389.916582	-54.384935
219				900.000000	200.000000	0.000000	0.538080	0.630560	-1.911800	-84.568480	-50.775980	185.572798	330.438706	176.139286	0.000000	300.000000	200.000000	0.000000	-0.091560	3.448760	-61.950726	1478.188539	1885.699934	280.760995				-505.000000	200.000000	0.000000	0.000000	5.181430	18.090419	1125.687574	910.822243	-641.267908
220				900.000000	200.000000	0.000000	0.515660	0.608040	-1.303500	-20.537171	-90.946203	183.165421	324.129653	173.420551	0.000000	300.000000	200.000000	0.000000	-0.183120	3.174080	-62.789960	1668.922544	1515.099947	274.657495				-505.000000	200.000000	0.000000	-0.724440	1.429360	19.663499	782.959664	688.025238	-468.538371
221				900.000000	200.000000	0.000000	0.291460	0.619300	-2.129050	-37.010875	-60.682006	154.492243	329.190113	173.667649	0.000000	300.000000	200.000000	0.000000	0.183120	2.777320	-60.119670	1583.092241	1754.899939	299.071495				-505.000000	200.000000	0.000000	-2.535540	2.144040	13.371180	825.701565	-654.683777	-1466.364929
222				900.000000	200.000000	0.000000	0.448400	0.596780	-1.520750	-57.410701	-62.644544	159.128030	329.174854	173.855334	0.000000	300.000000	200.000000	0.000000	-0.152600	2.563680	-61.645550	1611.702342	1798.499937	305.174994				-505.000000	200.000000	0.000000	-0.724440	3.216060	12.584640	1585.402583	297.033054	238.086391
223				900.000000	200.000000	0.000000	0.369930	0.484180	-1.173150	-77.769576	-100.264177	156.694946	330.077553	171.848371	0.000000	300.000000	200.000000	0.000000	0.579880	2.533160	-62.332196	1754.752846	1874.799934	329.588994				-505.000000	200.000000	0.000000	0.362220	4.109410	1.573080	943.682256	904.579267	-466.081937
224				900.000000	200.000000	0.000000	0.336300	0.675600	-1.390400	-78.153032	-108.809191	178.594749	322.301405	174.237938	0.000000	300.000000	200.000000	0.000000	0.305200	3.113040	-62.561078	1611.702342	1395.199951	268.553995				-505.000000	200.000000	0.000000	-0.724440	2.858720	11.798100	1216.269011	32.639465	-1289.599290
225				900.000000	200.000000	0.000000	0.358720	0.731900	-1.651100	-47.960972	-124.687906	154.527280	324.914851	175.609883	0.000000	300.000000	200.000000	0.000000	-0.061040	3.082520	-62.561078	1525.872040	1558.699945	305.174994	-560.205640	261.864463	0.000000	-505.000000	200.000000	0.000000	-1.448880	4.645420	25.169279	1557.083926	1389.486151	-700.404770
226				900.000000	200.000000	0.000000	0.425980	0.675600	-1.433850	-94.280167	-51.670166	149.585919	329.705306	176.175866	0.000000	300.000000	200.000000	0.000000	0.488320	2.563680	-61.645550	1468.651838	1831.199936	280.760995	-547.183309	235.351676	0.000000	-505.000000	200.000000	0.000000	-0.362220	5.181430	22.023119	778.554185	929.008042	-523.750733
227				900.000000	200.000000	0.000000	0.336300	0.529220	-1.607650	-48.221259	-12.353720	173.639295	327.960352	171.433229	0.000000	300.000000	200.000000	0.000000	0.366240	2.685760	-60.424846	1726.142745	1689.499941	323.485494				-505.000000	200.000000	0.000000	-0.181110	-0.178670	14.157719	1148.481315	-797.896754	-1175.037042
228				900.000000	200.000000	0.000000	0.347510	0.371580	-1.694550	-90.987675	-83.658110	168.661756	326.266484	172.826228	0.000000	300.000000	200.000000	0.000000	0.824040	3.143560	-61.416668	1668.922544	1613.199944	384.520493				-505.000000	200.000000	0.000000	-0.724440	4.109410	4.719240	1175.565952	-93.212704	-54.786313
229				900.000000	200.000000	0.000000	0.425980	0.585520	-1.781450	-46.082882	-112.138537	171.189085	328.328858	173.684347	0.000000	300.000000	200.000000	0.000000	-0.244160	3.021480	-62.332196	1640.312443	1765.799938	390.623993				-505.000000	200.000000	0.000000	0.000000	3.930740	14.157719	2323.669728	516.844353	-936.175306
230				900.000000	200.000000	0.000000	0.470820	0.439140	-1.781450	-44.069750	-83.589229	163.777518	326.482919	176.067197	0.000000	300.000000	200.000000	0.000000	0.488320	2.685760	-62.561078	1497.261939	1656.799942	415.037992				-505.000000	200.000000	0.000000	-1.086660	3.037390	16.517339	1343.273874	845.498882	-466.983373
231				900.000000	200.000000	0.000000	0.437190	0.698120	-1.694550	-53.417576	-102.549042	149.595249	328.151404	175.369586	0.000000	300.000000	200.000000	0.000000	0.854560	2.227960	-61.950726	1525.872040	1743.999939	305.174994				-505.000000	200.000000	0.000000	1.629990	5.002760	10.225020	2156.591038	289.375789	-406.591470
232				900.000000	200.000000	0.000000	0.437190	0.596780	-1.216600	-53.075071	-87.795626	151.910663	323.432512	173.531349	0.000000	300.000000	200.000000	0.000000	0.793520	3.021480	-62.332196	1649.849143	1460.599949	299.071495				-505.000000	200.000000	0.000000	-0.543330	5.181430	10.225020	1588.322350	1083.733411	-523.736244
233				900.000000	200.000000	0.000000	0.437190	0.574260	-1.781450	-74.690281	8.983114	137.431759	323.257643	174.143341	0.000000	300.000000	200.000000	0.000000	-0.061040	3.448760	-62.332196	1611.702342	1449.699949	335.692494				-505.000000	200.000000	0.000000	-1.629990	3.930740	16.517339	1281.514480	745.805771	-289.859822
234				900.000000	200.000000	0.000000	0.414770	0.608040	-1.868350	-45.245537	-136.925942	168.811983	328.211983	171.993816	0.000000	300.000000	200.000000	0.000000	0.549360	3.021480	-60.272258	1687.995944	1700.399940	347.899494				-505.000000	200.000000	0.000000	0.181110	3.216060	11.798100	1932.787666	-287.295377	-760.635730
235				900.000000	200.000000	0.000000	0.493240	0.720640	-1.260050	0.226832	-140.723056	159.196765	325.537722	172.343893	0.000000	300.000000	200.000000	0.000000	0.763000	2.899400	-61.035198	1687.995944	1558.699945	341.795994				-505.000000	200.000000	0.000000	-1.086660	3.573400	11.798100	1259.514298	-608.292640	-1112.659785
236				900.000000	200.000000	0.000000	0.448400	0.641820	-1.607650	-67.707573	-57.497757	168.808557	324.431024	172.273998	0.000000	300.000000	200.000000	0.000000	0.854560	2.411080	-61.569256	1707.069345	1504.199947	299.071495	-570.643887	265.503623	0.000000	-505.000000	200.000000	0.000000	-0.543330	3.394730	24.382739	1597.157753	1600.577765	-877.896415
237				900.000000	200.000000	0.000000	0.392350	0.585520	-1.477300	-45.767783	-50.244874	159.175626	323.406834	173.756204	0.000000	300.000000	200.000000	0.000000	0.061040	3.692920	-62.866254	1649.849143	1471.499949	396.727493				-505.000000	200.000000	0.000000	-0.905550	5.002760	14.944259	1230.440562	173.182732	-700.109121
238				900.000000	200.000000	0.000000	0.358720	0.855760	-1.738000	-22.847794	-43.551569	171.510090	326.335978	175.000130	0.000000	300.000000	200.000000	0.000000	0.518840	3.601360	-63.324018	1583.092241	1667.699942	360.106493				-505.000000	200.000000	0.000000	-1.086660	3.216060	16.517339	1006.637190	2171.198955	-819.278407
239				900.000000	200.000000	0.000000	0.414770	0.619300	-1.911800	-60.908985	-91.291804	171.232114	327.937133	173.855334	0.000000	300.000000	200.000000	0.000000	0.640920	2.960440	-61.645550	1611.702342	1722.199940	274.657495				-505.000000	200.000000	0.000000	1.086660	3.752070	11.798100	1965.221631	-474.660211	-231.502613
240				900.000000	200.000000	0.000000	0.482030	0.619300	-1.346950	-96.508573	-89.520911	151.885152	331.988140	176.729680	0.000000	300.000000	200.000000	0.000000	0.763000	2.746800	-60.653728	1411.431637	1940.199932	372.313493				-505.000000	200.000000	0.000000	0.000000	4.645420	8.651940	513.418522	-1068.770749	-406.800187
241				900.000000	200.000000	0.000000	0.493240	0.540480	-1.738000	-59.954206	-89.618863	163.848537	328.041247	172.981507	0.000000	300.000000	200.000000	0.000000	0.457800	2.746800	-61.416668	1659.385843	1722.199940	250.243495				-505.000000	200.000000	0.000000	2.535540	1.608030	5.505780	97.742357	1034.479564	-174.909119
242				900.000000	200.000000	0.000000	0.392350	0.664340	-1.781450	-34.796014	-90.489774	183.345529	326.633488	173.919888	0.000000	300.000000	200.000000	0.000000	0.457800	2.990960	-61.798138	1611.702342	1645.899942	390.623993				-505.000000	200.000000	0.000000	-1.992210	2.322710	16.517339	1994.924599	502.583687	-467.589161
243				900.000000	200.000000	0.000000	0.470820	0.686860	-1.216600	-25.242395	-63.850659	164.007897	328.573675	173.933062	0.000000	300.000000	200.000000	0.000000	0.396760	3.204600	-62.561078	1630.775743	1787.599937	311.278494				-505.000000	200.000000	0.000000	-0.362220	3.930740	7.078860	1859.839411	-647.649944	-1347.355019
244				900.000000	200.000000	0.000000	0.291460	0.517960	-1.477300	-104.837327	-46.090224	183.313918	330.397527	173.247948	0.000000	300.000000	200.000000	0.000000	0.427280	3.082520	-60.958904	1630.775743	1852.999935	238.036496				-505.000000	200.000000	0.000000	0.905550	0.714680	4.719240	1201.782845	736.146658	411.814478
245				900.000000	200.000000	0.000000	0.482030	0.653080	-1.477300	-119.375736	-64.069836	163.964868	329.461057	174.844851	0.000000	300.000000	200.000000	0.000000	0.518840	3.174080	-61.416668	1544.945440	1809.399937	329.588994	-538.471083	280.640177	0.000000	-505.000000	200.000000	0.000000	-0.724440	3.752070	24.382739	1966.228402	816.116686	-1464.983797
246				900.000000	200.000000	0.000000	0.482030	0.754420	-1.607650	-14.824342	-69.014581	197.794356	326.657148	174.237938	0.000000	300.000000	200.000000	0.000000	0.244160	3.509800	-62.561078	1611.702342	1667.699942	305.174994	-502.936349	253.405254	0.000000	-505.000000	200.000000	0.000000	0.362220	3.930740	19.663499	1050.134169	-40.578592	-290.019199
247				900.000000	200.000000	0.000000	0.414770	0.788200	-1.651100	-49.663068	-126.996045	132.834630	326.995988	176.073744	0.000000	300.000000	200.000000	0.000000	0.366240	2.716280	-62.179608	1487.725239	1678.599941	354.002994	-467.886630	268.721036	0.000000	-505.000000	200.000000	0.000000	1.267770	2.144040	20.450039	1405.347884	-758.969882	-291.787221
248				900.000000	200.000000	0.000000	0.369930	0.675600	-1.173150	-110.092203	-19.208658	144.824667	330.866625	173.302608	0.000000	300.000000	200.000000	0.000000	0.030520	2.777320	-61.798138	1649.849143	1907.499933	286.864495				-505.000000	200.000000	0.000000	1.086660	3.216060	14.157719	1353.896426	-1272.319535	-349.499484
249				900.000000	200.000000	0.000000	0.381140	0.675600	-1.564200	-106.476800	-90.230189	147.222713	328.037919	175.000130	0.000000	300.000000	200.000000	0.000000	0.244160	2.899400	-61.035198	1525.872040	1711.299940	402.830993				-505.000000	200.000000	0.000000	0.181110	4.645420	14.157719	2019.467009	1036.165417	-524.302873
250				900.000000	200.000000	0.000000	0.459610	0.675600	-1.346950	-25.841125	-68.333776	166.418699	324.336648	173.192541	0.000000	300.000000	200.000000	0.000000	0.122080	3.113040	-62.255902	1668.922544	1515.099947	341.795994	-547.183309	252.459763	0.000000	-505.000000	200.000000	0.000000	-0.362220	3.752070	22.023119	1155.327619	929.008042	-877.571788
251				900.000000	200.000000	0.000000	0.358720	0.619300	-1.520750	-64.524388	-89.347341	188.157803	326.386383	175.698789	0.000000	300.000000	200.000000	0.000000	0.274680	3.387720	-62.789960	1525.872040	1656.799942	341.795994				-505.000000	200.000000	0.000000	1.448880	3.752070	13.371180	112.291447	1357.909107	-290.275689
252				900.000000	200.000000	0.000000	0.336300	0.563000	-1.520750	-62.822291	-73.226176	168.851390	327.599573	175.852398	0.000000	300.000000	200.000000	0.000000	0.701960	2.289000	-60.424846	1459.115138	1667.699942	317.381994				-505.000000	200.000000	0.000000	-0.543330	3.216060	0.000000	1468.579810	1226.006962	-408.113183
253				900.000000	200.000000	0.000000	0.347510	0.551740	-0.999350	-86.868989	-104.568526	173.648625	325.398823	177.623573	0.000000	300.000000	200.000000	0.000000	0.488320	2.533160	-61.798138	1382.821536	1569.599945	360.106493				-505.000000	200.000000	0.000000	-0.724440	5.360100	0.000000	1598.315670	839.255906	-1110.993184
254				900.000000	200.000000	0.000000	0.403560	0.596780	-1.346950	-73.312765	-106.553397	178.451765	323.468786	173.771119	0.000000	300.000000	200.000000	0.000000	-0.030520	2.777320	-63.629194	1668.922544	1493.299948	317.381994				-505.000000	200.000000	0.000000	1.811100	2.144040	15.730799	1404.970344	538.331853	-56.854293
255				900.000000	200.000000	0.000000	0.313880	0.574260	-1.607650	-54.407573	-62.090164	159.246449	325.212067	175.183952	0.000000	300.000000	200.000000	0.000000	0.396760	3.143560	-62.255902	1544.945440	1569.599945	329.588994				-505.000000	200.000000	0.000000	-0.181110	3.573400	7.078860	1606.584764	667.091164	-1112.732229
256				900.000000	200.000000	0.000000	0.291460	0.686860	-1.911800	-86.270576	-60.884048	164.193714	327.289465	176.279773	0.000000	300.000000	200.000000	0.000000	0.152600	2.990960	-61.111492	1449.578438	1667.699942	256.346995				-505.000000	200.000000	0.000000	0.000000	2.858720	15.730799	1448.215631	-412.638551	-937.192653
257				900.000000	200.000000	0.000000	0.470820	0.686860	-1.738000	-74.028929	-48.167848	166.417557	325.992365	172.867142	0.000000	300.000000	200.000000	0.000000	0.915600	2.777320	-60.806316	1649.849143	1580.499945	354.002994				-505.000000	200.000000	0.000000	-0.362220	4.109410	7.865400	2565.609668	-118.116341	62.672906
258				900.000000	200.000000	0.000000	0.470820	0.641820	-1.303500	-107.597776	-73.901782	173.604650	323.869901	173.433799	0.000000	300.000000	200.000000	0.000000	0.793520	2.655240	-62.103314	1649.849143	1482.399948	378.416993				-505.000000	200.000000	0.000000	0.905550	1.965370	17.303879	1394.284869	-866.636253	-115.695505
259				900.000000	200.000000	0.000000	0.437190	0.608040	-2.129050	-53.556683	-66.683167	183.246716	326.820689	171.932661	0.000000	300.000000	200.000000	0.000000	0.701960	3.692920	-62.179608	1745.216146	1667.699942	341.795994				-505.000000	200.000000	0.000000	-1.267770	4.466750	16.517339	503.236432	2182.157920	-348.124225
260				900.000000	200.000000	0.000000	0.313880	0.743160	-1.738000	-43.566783	-16.375209	161.813186	328.069858	171.662615	0.000000	300.000000	200.000000	0.000000	0.763000	2.746800	-60.577434	1716.606045	1700.399940	360.106493				-505.000000	200.000000	0.000000	1.448880	1.965370	17.303879	467.756854	956.466953	-761.924057
261				900.000000	200.000000	0.000000	0.336300	0.641820	-1.998700	-19.866338	-87.979592	152.057072	321.191848	173.887651	0.000000	300.000000	200.000000	0.000000	0.488320	2.807840	-61.721844	1611.702342	1307.999954	219.725996				-505.000000	200.000000	0.000000	-0.543330	4.645420	18.090419	1440.701615	-779.710956	-348.012622
262				900.000000	200.000000	0.000000	0.347510	0.484180	-1.477300	-45.920434	-28.134483	166.356814	325.897066	173.996485	0.000000	300.000000	200.000000	0.000000	0.274680	2.990960	-62.713666	1630.775743	1624.099943	299.071495				-505.000000	200.000000	0.000000	0.362220	4.109410	14.944259	1639.647961	-301.240048	-1112.267022
263				900.000000	200.000000	0.000000	0.414770	0.765680	-1.607650	-58.586488	-116.904513	197.874509	324.656599	174.602335	0.000000	300.000000	200.000000	0.000000	0.091560	3.174080	-62.332196	1583.092241	1536.899946	311.278494				-505.000000	200.000000	0.000000	1.811100	4.109410	13.371180	1639.522115	10.291103	-936.150636
264				900.000000	200.000000	0.000000	0.425980	0.608040	-1.346950	-40.684836	-82.146802	190.487310	329.853094	177.145641	0.000000	300.000000	200.000000	0.000000	0.396760	3.204600	-61.340374	1401.894937	1831.199936	360.106493				-505.000000	200.000000	0.000000	0.724440	2.322710	9.438480	836.198271	-1378.493052	-585.294690
265				900.000000	200.000000	0.000000	0.470820	0.506700	-1.868350	-73.541900	-93.640352	163.840348	328.754522	173.259632	0.000000	300.000000	200.000000	0.000000	0.488320	2.868880	-60.272258	1611.702342	1733.099939	384.520493				-505.000000	200.000000	0.000000	1.086660	5.002760	9.438480	1230.000099	322.999112	-1052.733089
266				900.000000	200.000000	0.000000	0.459610	0.619300	-1.173150	-84.266925	-53.297500	197.691921	328.645289	173.840988	0.000000	300.000000	200.000000	0.000000	0.091560	2.807840	-60.882610	1592.628942	1743.999939	317.381994				-505.000000	200.000000	0.000000	-2.173320	3.037390	13.371180	1574.654185	118.818336	-701.872835
267				900.000000	200.000000	0.000000	0.358720	0.596780	-1.694550	-21.405986	-53.723918	159.220938	323.551636	173.788015	0.000000	300.000000	200.000000	0.000000	0.152600	3.021480	-62.942548	1649.849143	1482.399948	317.381994				-505.000000	200.000000	0.000000	1.992210	5.002760	12.584640	1461.883796	0.078564	-641.596843
268				900.000000	200.000000	0.000000	0.313880	0.653080	-2.085600	-19.492679	-51.513730	173.777712	325.480830	173.093620	0.000000	300.000000	200.000000	0.000000	0.061040	3.296160	-62.027020	1668.922544	1580.499945	341.795994				-505.000000	200.000000	0.000000	-1.086660	3.573400	14.157719	2881.127094	-1140.811949	-583.962897
269				900.000000	200.000000	0.000000	0.482030	0.675600	-1.346950	-58.005367	-109.784791	188.082413	329.534434	175.249194	0.000000	300.000000	200.000000	0.000000	-0.213640	2.838360	-61.264080	1516.335340	1809.399937	354.002994	-460.201416	253.405254	0.000000	-505.000000	200.000000	0.000000	-1.086660	3.930740	19.663499	1050.134169	-880.896919	62.561304
270				900.000000	200.000000	0.000000	0.470820	0.731900	-1.042800	-87.536075	-84.276173	173.688425	331.688851	172.274580	0.000000	300.000000	200.000000	0.000000	0.305200	2.807840	-60.882610	1687.995944	1929.299932	396.727493				-505.000000	200.000000	0.000000	0.362220	2.680050	6.292320	2131.545242	-690.739379	-878.647090
271				900.000000	200.000000	0.000000	0.403560	0.619300	-0.955900	-112.185566	-56.257374	178.472708	330.300075	174.568566	0.000000	300.000000	200.000000	0.000000	0.335720	3.082520	-61.874432	1573.555541	1874.799934	347.899494				-505.000000	200.000000	0.000000	-0.181110	2.680050	11.798100	973.825686	1590.602657	-761.115426
272				900.000000	200.000000	0.000000	0.313880	0.653080	-1.173150	-70.814274	-92.890068	181.006692	326.470092	173.006275	0.000000	300.000000	200.000000	0.000000	-0.152600	3.296160	-62.179608	1678.459244	1645.899942	378.416993				-505.000000	200.000000	0.000000	-0.905550	2.858720	14.157719	-404.966246	836.779195	-937.120209
273				900.000000	200.000000	0.000000	0.425980	0.630560	-1.086250	-47.528438	-97.587163	173.640633	326.995988	176.840611	0.000000	300.000000	200.000000	0.000000	-0.030520	2.380560	-62.179608	1440.041738	1678.599941	305.174994				-505.000000	200.000000	0.000000	-1.267770	2.322710	11.011560	2226.116140	66.262788	-937.599905
274				900.000000	200.000000	0.000000	0.347510	0.551740	-1.173150	-70.966925	-28.417342	173.648625	328.609437	174.499506	0.000000	300.000000	200.000000	0.000000	0.488320	2.777320	-60.958904	1554.482141	1743.999939	299.071495	-530.119782	218.452200	0.000000	-505.000000	200.000000	0.000000	-0.724440	2.858720	22.023119	406.375000	553.215951	-995.878797
275				900.000000	200.000000	0.000000	0.313880	0.619300	-1.651100	-72.700491	-67.115725	190.613917	325.562234	173.345726	0.000000	300.000000	200.000000	0.000000	0.244160	2.960440	-62.255902	1659.385843	1591.399944	347.899494				-505.000000	200.000000	0.000000	0.543330	1.429360	6.292320	-723.718055	93.721699	530.009884
276				900.000000	200.000000	0.000000	0.369930	0.551740	-1.607650	-107.601839	-49.200393	188.083359	328.364854	173.355802	0.000000	300.000000	200.000000	0.000000	-0.152600	3.174080	-62.637372	1668.922544	1776.699938	305.174994				-505.000000	200.000000	0.000000	0.362220	2.858720	13.371180	1448.026861	495.672849	-291.036546
277				900.000000	200.000000	0.000000	0.381140	0.698120	-1.477300	-97.418338	-125.772795	183.388558	328.715480	176.116749	0.000000	300.000000	200.000000	0.000000	-0.152600	2.685760	-61.492962	1468.651838	1765.799938	335.692494				-505.000000	200.000000	0.000000	-1.086660	3.216060	18.876959	775.193956	-747.580486	-1112.998901
278				900.000000	200.000000	0.000000	0.325090	0.619300	-1.260050	-56.213242	-57.809089	185.782984	330.766210	174.628844	0.000000	300.000000	200.000000	0.000000	0.915600	2.258480	-61.645550	1564.018841	1896.599934	335.692494				-505.000000	200.000000	0.000000	-2.897760	3.037390	7.865400	1574.213723	1095.869234	-878.047176
279				900.000000	200.000000	0.000000	0.325090	0.720640	-1.607650	-96.626007	-113.211491	169.009609	325.028037	173.692350	0.000000	300.000000	200.000000	0.000000	0.457800	2.777320	-62.713666	1649.849143	1569.599945	329.588994				-505.000000	200.000000	0.000000	0.543330	5.717440	11.011560	346.843217	-43.326866	-1345.731885
280				900.000000	200.000000	0.000000	0.347510	0.551740	-1.433850	-79.278071	-63.636681	195.335566	324.756975	175.331054	0.000000	300.000000	200.000000	0.000000	0.213640	2.960440	-63.400312	1564.018841	1569.599945	274.657495	-526.956957	237.529838	0.000000	-505.000000	200.000000	0.000000	0.724440	3.573400	21.236579	797.005369	466.290654	-701.595982
281				900.000000	200.000000	0.000000	0.414770	0.664340	-1.303500	-34.300858	-36.131854	164.045021	328.504573	178.083548	0.000000	300.000000	200.000000	0.000000	0.335720	3.174080	-63.095136	1382.821536	1798.499937	268.553995	-623.469714	241.613566	0.000000	-505.000000	200.000000	0.000000	1.267770	4.466750	20.450039	850.999054	2422.710294	-465.815265
282				900.000000	200.000000	0.000000	0.381140	0.619300	-1.390400	-120.676768	-95.457793	154.399334	333.956075	174.083573	0.000000	300.000000	200.000000	0.000000	0.640920	2.929920	-60.348552	1564.018841	2049.199928	329.588994	-506.418214	282.735597	0.000000	-505.000000	200.000000	0.000000	1.267770	1.608030	23.596199	1952.245621	33.464456	-527.272289
283				900.000000	200.000000	0.000000	0.425980	0.585520	-1.477300	-77.932025	-107.355427	161.550445	325.119715	174.664356	0.000000	300.000000	200.000000	0.000000	0.824040	3.235120	-62.484784	1583.092241	1569.599945	244.139996				-505.000000	200.000000	0.000000	-0.543330	3.752070	4.719240	2775.367335	956.388389	-525.092707
284				900.000000	200.000000	0.000000	0.448400	0.698120	-1.129700	-64.893982	-98.470010	178.499557	324.400787	172.463014	0.000000	300.000000	200.000000	0.000000	0.732480	2.380560	-61.645550	1697.532644	1504.199947	347.899494				-505.000000	200.000000	0.000000	-0.724440	3.394730	19.663499	786.068201	1085.735260	-936.626025
285				900.000000	200.000000	0.000000	0.358720	0.540480	-1.781450	-31.855509	-58.709071	178.445860	327.062399	173.862374	0.000000	300.000000	200.000000	0.000000	0.518840	3.174080	-62.027020	1621.239042	1678.599941	268.553995				-505.000000	200.000000	0.000000	-1.086660	3.394730	8.651940	1132.635282	-472.736927	-1054.085244
286				900.000000	200.000000	0.000000	0.459610	0.608040	-1.868350	-53.286597	-67.848874	190.452469	325.734056	172.515670	0.000000	300.000000	200.000000	0.000000	1.007160	2.166920	-61.416668	1687.995944	1580.499945	244.139996				-505.000000	200.000000	0.000000	-1.992210	2.680050	13.371180	1205.583536	-422.420658	-291.017749
287				900.000000	200.000000	0.000000	0.459610	0.619300	-1.173150	-64.164274	-68.495410	154.318039	329.577519	175.376539	0.000000	300.000000	200.000000	0.000000	0.305200	2.960440	-60.806316	1497.261939	1798.499937	366.209993				-505.000000	200.000000	0.000000	-0.724440	3.216060	18.090419	890.947034	-371.041968	-1113.027878
288				900.000000	200.000000	0.000000	0.291460	0.450400	-1.303500	-71.254619	-56.383797	192.889728	328.573675	172.452372	0.000000	300.000000	200.000000	0.000000	0.518840	2.868880	-59.890788	1649.849143	1711.299940	311.278494				-505.000000	200.000000	0.000000	1.086660	2.680050	10.225020	1436.963847	-75.457336	-291.264059
289				900.000000	200.000000	0.000000	0.190570	0.608040	-1.477300	-60.922530	-102.727213	169.044254	327.709988	172.607195	0.000000	300.000000	200.000000	0.000000	0.366240	3.296160	-60.577434	1659.385843	1678.599941	274.657495				-505.000000	200.000000	0.000000	0.000000	4.288080	3.932700	1997.026364	261.407882	-583.371599
290				900.000000	200.000000	0.000000	0.313880	0.608040	-1.216600	-104.878277	-72.585780	156.868204	328.645289	171.334735	0.000000	300.000000	200.000000	0.000000	1.190280	2.746800	-60.882610	1745.216146	1743.999939	341.795994				-505.000000	200.000000	0.000000	-1.086660	3.930740	8.651940	2439.045267	-472.736927	-583.623781
291				900.000000	200.000000	0.000000	0.369930	0.517960	-0.869000	-88.125007	-95.481067	156.726362	330.601944	171.513224	0.000000	300.000000	200.000000	0.000000	0.946120	3.082520	-61.264080	1745.216146	1874.799934	268.553995				-505.000000	200.000000	0.000000	-0.181110	3.752070	4.719240	2427.919330	139.050414	-407.633487
292				900.000000	200.000000	0.000000	0.336300	0.596780	-1.477300	-101.591519	-12.474945	166.473146	325.638508	172.617716	0.000000	300.000000	200.000000	0.000000	0.274680	2.746800	-61.645550	1687.995944	1580.499945	360.106493				-505.000000	200.000000	0.000000	0.362220	2.501380	11.798100	499.750357	894.875724	-996.304845
293				900.000000	200.000000	0.000000	0.504450	0.653080	-1.477300	-95.252555	-105.520851	147.074020	325.437540	175.000130	0.000000	300.000000	200.000000	0.000000	0.305200	3.479280	-62.561078	1564.018841	1591.399944	347.899494	-538.675666	267.745367	0.000000	-505.000000	200.000000	0.000000	0.543330	3.573400	22.023119	1491.964303	741.643207	-819.069691
294				900.000000	200.000000	0.000000	0.358720	0.630560	-1.303500	-75.897221	-64.219534	156.842693	330.589393	175.866462	0.000000	300.000000	200.000000	0.000000	0.152600	3.082520	-61.645550	1487.725239	1885.699934	274.657495				-505.000000	200.000000	0.000000	-0.724440	3.216060	8.651940	1700.903969	35.625171	-55.634102
295				900.000000	200.000000	0.000000	0.459610	0.563000	-1.346950	-78.724356	-88.597656	183.181602	334.273979	174.905433	0.000000	300.000000	200.000000	0.000000	0.488320	2.868880	-60.424846	1516.335340	2070.999928	274.657495				-505.000000	200.000000	0.000000	0.724440	4.288080	18.876959	1650.773899	866.239955	238.987827
296				900.000000	200.000000	0.000000	0.515660	0.686860	-1.477300	-57.676722	-19.860990	183.238724	329.719487	173.057784	0.000000	300.000000	200.000000	0.000000	0.701960	3.052000	-60.882610	1640.312443	1809.399937	360.106493				-505.000000	200.000000	0.000000	0.543330	4.824090	9.438480	1566.636784	1151.296052	-700.394589
297				900.000000	200.000000	0.000000	0.515660	0.619300	-1.303500	-64.299317	-101.078143	163.898612	325.832290	171.863614	0.000000	300.000000	200.000000	0.000000	0.152600	3.174080	-62.027020	1745.216146	1602.299944	317.381994				-505.000000	200.000000	0.000000	-0.724440	2.858720	18.090419	753.508389	1882.648156	-1172.111093
298				900.000000	200.000000	0.000000	0.403560	0.686860	-1.520750	-17.516434	-86.127883	183.354859	326.262569	174.877581	0.000000	300.000000	200.000000	0.000000	0.091560	3.113040	-62.255902	1564.018841	1634.999943	329.588994				-505.000000	200.000000	0.000000	0.724440	2.680050	11.798100	973.825686	-55.032258	-584.955574
299				900.000000	200.000000	0.000000	0.470820	0.675600	-1.477300	-50.099349	-88.938058	154.358785	331.768030	175.583665	0.000000	300.000000	200.000000	0.000000	0.671440	3.143560	-62.103314	1516.335340	1972.899931	231.932996				-505.000000	200.000000	0.000000	-0.181110	2.501380	15.730799	1658.224992	393.740459	-350.076294
300				900.000000	200.000000	0.000000	0.336300	0.495440	-1.390400	-49.387249	-88.545311	202.523801	330.741579	175.590923	0.000000	300.000000	200.000000	0.000000	0.183120	2.685760	-61.340374	1497.261939	1885.699934	341.795994				-505.000000	200.000000	0.000000	0.362220	2.680050	10.225020	394.619830	-296.761489	-408.694301
301				900.000000	200.000000	0.000000	0.470820	0.641820	-1.086250	-75.208463	-58.905915	212.159212	325.960230	174.085500	0.000000	300.000000	200.000000	0.000000	-0.183120	2.868880	-62.561078	1621.239042	1624.099943	268.553995				-505.000000	200.000000	0.000000	0.724440	5.002760	16.517339	2504.542429	-457.220839	-347.774928
302				900.000000	200.000000	0.000000	0.325090	0.495440	-1.955250	-66.054554	-102.756283	180.848474	326.831378	173.323309	0.000000	300.000000	200.000000	0.000000	0.244160	3.021480	-62.561078	1668.922544	1678.599941	274.657495				-505.000000	200.000000	0.000000	2.173320	1.965370	15.730799	1394.159023	1311.833966	-527.005617
303				900.000000	200.000000	0.000000	0.403560	0.608040	-1.433850	-85.000697	-136.868399	166.413936	328.108190	173.840988	0.000000	300.000000	200.000000	0.000000	0.061040	2.624720	-60.882610	1592.628942	1711.299940	323.485494				-505.000000	200.000000	0.000000	-1.629990	2.501380	7.865400	731.067744	1019.156476	-878.657271
304				900.000000	200.000000	0.000000	0.448400	0.630560	-1.390400	-112.172021	-72.897710	161.569105	323.490015	173.159648	0.000000	300.000000	200.000000	0.000000	0.183120	2.716280	-62.179608	1668.922544	1460.599949	299.071495				-505.000000	200.000000	0.000000	0.543330	4.109410	11.011560	1755.149347	486.953163	-583.584623
305				900.000000	200.000000	0.000000	0.425980	0.461660	-1.346950	-42.692235	-41.619043	187.941516	325.976069	175.404860	0.000000	300.000000	200.000000	0.000000	0.427280	2.533160	-61.264080	1506.798639	1591.399944	354.002994				-505.000000	200.000000	0.000000	1.267770	3.216060	7.865400	542.681027	-1277.307089	-701.978565
306				900.000000	200.000000	0.000000	0.437190	0.675600	-1.911800	-78.693202	-51.687300	168.851586	325.333717	174.517623	0.000000	300.000000	200.000000	0.000000	0.030520	3.113040	-63.247724	1611.702342	1602.299944	268.553995	-498.313828	257.709565	0.000000	-505.000000	200.000000	0.000000	2.535540	2.501380	26.742359	1543.289914	-178.804015	-409.037724
307				900.000000	200.000000	0.000000	0.425980	0.585520	-1.781450	-90.308715	-31.083018	159.140785	330.012890	177.272845	0.000000	300.000000	200.000000	0.000000	0.885080	3.174080	-62.103314	1411.431637	1863.899935	372.313493				-505.000000	200.000000	0.000000	2.716650	3.573400	12.584640	-246.030804	-1236.887364	-349.290767
308				900.000000	200.000000	0.000000	0.437190	0.641820	-1.651100	-59.711526	-77.259601	176.049151	329.956273	173.945544	0.000000	300.000000	200.000000	0.000000	0.885080	2.380560	-61.492962	1602.165642	1842.099936	317.381994				-505.000000	200.000000	0.000000	-1.267770	1.429360	14.157719	898.335204	328.417097	-1055.935892
309				900.000000	200.000000	0.000000	0.425980	0.653080	-1.651100	-75.329961	-71.732003	176.071236	326.345778	173.236525	0.000000	300.000000	200.000000	0.000000	0.457800	2.533160	-61.645550	1649.849143	1624.099943	378.416993				-505.000000	200.000000	0.000000	-0.543330	3.930740	13.371180	586.366776	417.897669	-289.946755
310				900.000000	200.000000	0.000000	0.369930	0.731900	-1.781450	-92.321847	-79.434578	166.563966	322.475635	175.000130	0.000000	300.000000	200.000000	0.000000	-0.091560	3.082520	-62.561078	1564.018841	1406.099951	323.485494				-505.000000	200.000000	0.000000	1.086660	5.360100	8.651940	556.663808	58.605524	-817.417579
311				900.000000	200.000000	0.000000	0.381140	0.596780	-1.781450	-81.803967	-69.764266	178.474992	327.902600	173.115096	0.000000	300.000000	200.000000	0.000000	0.549360	3.082520	-61.721844	1659.385843	1722.199940	372.313493				-505.000000	200.000000	0.000000	-0.905550	3.216060	17.303879	1238.332117	-359.336576	-114.363712
312				900.000000	200.000000	0.000000	0.493240	0.484180	-1.738000	-98.457412	-89.618863	156.567197	327.894201	174.186617	0.000000	300.000000	200.000000	0.000000	0.701960	3.204600	-60.958904	1573.555541	1700.399940	268.553995				-505.000000	200.000000	0.000000	-0.362220	2.501380	9.438480	962.825595	1471.230894	-702.526397
313				900.000000	200.000000	0.000000	0.459610	0.619300	-1.520750	-92.668099	-123.897811	147.089059	326.799138	175.285299	0.000000	300.000000	200.000000	0.000000	0.610400	2.716280	-60.195964	1487.725239	1613.199944	451.658992				-505.000000	200.000000	0.000000	0.181110	1.786700	14.944259	1151.652774	-25.141068	-761.992193
314				900.000000	200.000000	0.000000	0.414770	0.585520	-1.477300	-57.829373	-46.102160	161.562059	327.929156	173.527706	0.000000	300.000000	200.000000	0.000000	0.640920	2.807840	-60.882610	1611.702342	1700.399940	378.416993				-505.000000	200.000000	0.000000	-0.362220	3.037390	17.303879	2617.312818	-1320.203524	-819.505921
315				900.000000	200.000000	0.000000	0.257830	0.608040	-1.520750	-36.844363	-90.258661	161.745592	328.502861	171.189740	0.000000	300.000000	200.000000	0.000000	0.701960	3.021480	-61.569256	1773.826246	1754.899939	433.348492				-505.000000	200.000000	0.000000	-0.724440	4.288080	11.798100	1997.655596	165.209473	-759.545939
316				900.000000	200.000000	0.000000	0.381140	0.574260	-1.433850	-102.473879	-110.615294	149.538127	327.406681	172.927121	0.000000	300.000000	200.000000	0.000000	1.068200	2.777320	-61.645550	1668.922544	1689.499941	317.381994				-505.000000	200.000000	0.000000	0.000000	1.608030	13.371180	1372.347610	-542.969279	-703.403163
317				900.000000	200.000000	0.000000	0.526870	0.630560	-1.390400	-15.679296	-116.656864	171.126451	323.662015	172.553467	0.000000	300.000000	200.000000	0.000000	0.366240	3.143560	-60.806316	1668.922544	1438.799950	396.727493				-505.000000	200.000000	0.000000	-0.543330	3.394730	8.651940	1827.531293	952.656257	-760.408217
318				900.000000	200.000000	0.000000	0.403560	0.630560	-1.651100	-52.134153	-65.742778	151.976919	327.335827	171.871385	0.000000	300.000000	200.000000	0.000000	0.152600	3.235120	-63.400312	1783.362947	1733.099939	335.692494				-505.000000	200.000000	0.000000	-0.543330	3.930740	10.225020	1628.459100	553.453382	-1699.805122
319				900.000000	200.000000	0.000000	0.571710	0.776940	-1.346950	-37.750064	-123.609754	192.903071	327.750123	173.840988	0.000000	300.000000	200.000000	0.000000	0.000000	3.723440	-60.882610	1592.628942	1689.499941	347.899494				-505.000000	200.000000	0.000000	1.086660	2.858720	14.157719	753.193773	451.090561	-819.791389
320				900.000000	200.000000	0.000000	0.392350	0.675600	-0.912450	-89.719466	-111.561824	149.620760	330.807683	176.040477	0.000000	300.000000	200.000000	0.000000	0.549360	3.143560	-60.501140	1449.578438	1863.899935	415.037992				-505.000000	200.000000	0.000000	-1.448880	3.752070	11.798100	343.797604	341.615342	-348.787967
321				900.000000	200.000000	0.000000	0.448400	0.641820	-1.433850	-91.650697	-82.989241	183.266518	327.136006	176.415217	0.000000	300.000000	200.000000	0.000000	0.274680	2.685760	-60.653728	1430.505037	1645.899942	366.209993				-505.000000	200.000000	0.000000	-0.905550	3.573400	7.865400	1838.279691	2168.450680	-1465.138866
322				900.000000	200.000000	0.000000	0.392350	0.754420	-1.346950	-62.800619	-60.498039	181.019644	326.687742	170.579231	0.000000	300.000000	200.000000	0.000000	0.732480	3.174080	-61.264080	1802.436347	1634.999943	408.934493	-528.988937	206.731009	0.000000	-505.000000	200.000000	0.000000	0.905550	2.680050	24.382739	164.120444	584.915990	-408.737767
323				900.000000	200.000000	0.000000	0.392350	0.664340	-1.651100	-14.558320	-60.215180	166.477909	324.740621	171.798927	0.000000	300.000000	200.000000	0.000000	0.335720	3.631880	-62.561078	1764.289546	1547.799946	305.174994				-505.000000	200.000000	0.000000	-2.173320	1.786700	16.517339	2194.122638	-16.737377	178.101740
324				900.000000	200.000000	0.000000	0.381140	0.529220	-1.173150	-120.140661	-90.593865	166.363861	326.596880	172.798883	0.000000	300.000000	200.000000	0.000000	0.091560	2.990960	-60.653728	1649.849143	1613.199944	396.727493	-454.921373	269.401712	0.000000	-505.000000	200.000000	0.000000	1.267770	4.288080	20.450039	1419.267741	-1024.109897	-54.776132
325				900.000000	200.000000	0.000000	0.369930	0.653080	-1.477300	-71.129374	-29.057738	176.129304	329.073091	174.095016	0.000000	300.000000	200.000000	0.000000	0.457800	3.204600	-61.111492	1583.092241	1776.699938	335.692494				-505.000000	200.000000	0.000000	0.724440	3.752070	7.078860	806.684073	82.016308	-466.450030
326				900.000000	200.000000	0.000000	0.448400	0.563000	-1.651100	-103.162636	-82.787199	178.373895	330.885578	175.347789	0.000000	300.000000	200.000000	0.000000	0.946120	3.479280	-60.348552	1487.725239	1863.899935	366.209993				-505.000000	200.000000	0.000000	-0.543330	2.858720	9.438480	405.368228	-771.500265	-995.893286
327				900.000000	200.000000	0.000000	0.347510	0.495440	-1.781450	-33.710256	-103.841173	178.415586	327.583499	173.081823	0.000000	300.000000	200.000000	0.000000	0.122080	2.929920	-61.645550	1659.385843	1700.399940	402.830993				-505.000000	200.000000	0.000000	-0.181110	3.216060	14.944259	427.431334	1322.476936	-878.094950
328				900.000000	200.000000	0.000000	0.336300	0.675600	-1.911800	-38.487900	-32.334740	168.956108	327.420948	174.939005	0.000000	300.000000	200.000000	0.000000	0.244160	3.082520	-62.408490	1564.018841	1711.299940	244.139996				-505.000000	200.000000	0.000000	0.362220	1.072020	11.011560	1571.356879	365.342121	-351.476223
329				900.000000	200.000000	0.000000	0.459610	0.821980	-1.346950	-88.162210	-43.003926	152.096872	327.833790	174.722696	0.000000	300.000000	200.000000	0.000000	0.793520	2.807840	-61.874432	1564.018841	1722.199940	317.381994				-505.000000	200.000000	0.000000	-2.173320	3.930740	6.292320	1396.512481	1451.236247	-289.816355
330				900.000000	200.000000	0.000000	0.470820	0.619300	-1.520750	-132.873401	-93.963620	159.125746	324.015911	176.840611	0.000000	300.000000	200.000000	0.000000	0.457800	2.746800	-62.179608	1440.041738	1493.299948	274.657495				-505.000000	200.000000	0.000000	-1.629990	2.680050	11.011560	1089.578765	-839.809332	-1172.208207
331				900.000000	200.000000	0.000000	0.381140	0.585520	-1.738000	-158.612714	-69.804675	168.825880	327.680748	176.562621	0.000000	300.000000	200.000000	0.000000	-0.122080	3.448760	-61.035198	1430.505037	1689.499941	305.174994				-505.000000	200.000000	0.000000	-0.543330	4.109410	18.876959	945.066566	147.532669	-113.544901
332				900.000000	200.000000	0.000000	0.403560	0.698120	-1.173150	-77.000587	-126.978910	176.136351	327.571090	173.214425	0.000000	300.000000	200.000000	0.000000	0.244160	3.326680	-60.882610	1630.775743	1678.599941	280.760995				-505.000000	200.000000	0.000000	-1.086660	3.752070	11.011560	806.998689	850.723867	-583.793339
333				900.000000	200.000000	0.000000	0.336300	0.551740	-2.085600	-87.994344	-82.832805	197.756840	330.170962	174.689572	0.000000	300.000000	200.000000	0.000000	0.610400	2.563680	-61.416668	1554.482141	1852.999935	280.760995				-505.000000	200.000000	0.000000	0.181110	3.930740	14.157719	2323.669728	-422.104663	-877.445696
334				900.000000	200.000000	0.000000	0.414770	0.551740	-1.955250	-116.003013	-30.459756	137.434042	326.299154	172.792430	0.000000	300.000000	200.000000	0.000000	0.885080	2.777320	-61.340374	1668.922544	1613.199944	286.864495				-505.000000	200.000000	0.000000	-2.716650	2.501380	18.876959	384.500663	411.610262	-291.129352
335				900.000000	200.000000	0.000000	0.538080	0.506700	-1.607650	-53.169163	-101.718539	166.180327	322.019141	172.670393	0.000000	300.000000	200.000000	0.000000	0.396760	2.563680	-63.858076	1745.216146	1406.099951	354.002994				-505.000000	200.000000	0.000000	-0.181110	2.322710	10.225020	1183.709200	929.245473	-1055.175035
336				900.000000	200.000000	0.000000	0.414770	0.484180	-1.129700	-61.642441	-66.689307	142.190532	323.811396	173.279124	0.000000	300.000000	200.000000	0.000000	0.030520	2.868880	-63.171430	1687.995944	1504.199947	427.244992	-553.700504	272.513297	0.000000	-505.000000	200.000000	0.000000	-0.543330	3.394730	22.023119	1596.968983	1072.537015	3.265065
337				900.000000	200.000000	0.000000	0.369930	0.585520	-1.998700	-94.554316	-53.902686	151.969872	325.422694	174.154269	0.000000	300.000000	200.000000	0.000000	0.396760	3.021480	-60.882610	1573.555541	1547.799946	244.139996				-505.000000	200.000000	0.000000	0.362220	3.930740	18.876959	586.807239	-1365.532239	-290.019199
338				900.000000	200.000000	0.000000	0.392350	0.506700	-2.042150	-105.886198	-130.775082	161.511983	331.608048	175.031735	0.000000	300.000000	200.000000	0.000000	0.732480	2.929920	-60.348552	1506.798639	1907.499933	366.209993				-505.000000	200.000000	0.000000	-0.724440	3.573400	14.157719	1143.887066	1753.810281	-231.527283
339				900.000000	200.000000	0.000000	0.425980	0.653080	-1.390400	-79.080406	-107.436244	164.022936	326.476851	171.237711	0.000000	300.000000	200.000000	0.000000	0.579880	2.594200	-61.340374	1764.289546	1624.099943	390.623993				-505.000000	200.000000	0.000000	-1.992210	1.072020	19.663499	413.889015	764.737996	-292.543770
340				900.000000	200.000000	0.000000	0.425980	0.529220	-1.477300	-76.229928	-11.101998	151.859446	324.984371	170.751383	0.000000	300.000000	200.000000	0.000000	0.366240	2.563680	-61.950726	1811.973047	1547.799946	408.934493				-505.000000	200.000000	0.000000	-0.543330	3.216060	14.157719	543.184413	417.151243	-525.601381
341				900.000000	200.000000	0.000000	0.313880	0.619300	-1.868350	-28.699729	-56.781743	154.469016	325.129370	172.478617	0.000000	300.000000	200.000000	0.000000	0.274680	3.021480	-62.027020	1707.069345	1558.699945	317.381994				-505.000000	200.000000	0.000000	0.905550	3.573400	11.798100	2533.490319	994.568835	-936.586866
342				900.000000	200.000000	0.000000	0.425980	0.664340	-1.303500	-42.341918	-77.121241	142.346467	331.568139	175.378916	0.000000	300.000000	200.000000	0.000000	0.793520	2.411080	-60.424846	1487.725239	1907.499933	311.278494				-505.000000	200.000000	0.000000	-1.992210	2.322710	16.517339	605.132576	1563.143746	-350.100963
343				900.000000	200.000000	0.000000	0.448400	0.551740	-1.346950	-103.311224	-52.674238	159.086142	329.033970	174.287618	0.000000	300.000000	200.000000	0.000000	0.488320	3.052000	-61.569256	1583.092241	1787.599937	286.864495				-505.000000	200.000000	0.000000	-0.724440	3.573400	18.876959	1723.344614	-106.648380	-760.224171
344				900.000000	200.000000	0.000000	0.381140	0.641820	-1.564200	-43.539377	-64.900339	185.745859	325.737318	172.273428	0.000000	300.000000	200.000000	0.000000	0.274680	3.448760	-62.255902	1726.142745	1602.299944	372.313493				-505.000000	200.000000	0.000000	1.086660	3.752070	6.292320	922.437151	-336.865219	-290.246712
345				900.000000	200.000000	0.000000	0.459610	0.596780	-1.998700	-82.029038	-143.717198	168.755057	328.995427	173.247371	0.000000	300.000000	200.000000	0.000000	0.640920	3.357200	-62.027020	1659.385843	1798.499937	354.002994				-505.000000	200.000000	0.000000	1.086660	6.968130	16.517339	2970.914973	1509.411340	-698.403361
346				900.000000	200.000000	0.000000	0.381140	0.709380	-1.564200	-89.003619	-80.098249	147.254129	331.050539	175.188571	0.000000	300.000000	200.000000	0.000000	0.579880	2.838360	-60.730022	1506.798639	1885.699934	396.727493				-505.000000	200.000000	0.000000	0.362220	4.109410	14.944259	713.119946	361.609989	-583.570134
347				900.000000	200.000000	0.000000	0.257830	0.585520	-1.390400	-77.841996	-49.852127	161.724648	327.315715	173.427811	0.000000	300.000000	200.000000	0.000000	0.549360	2.685760	-60.653728	1611.702342	1656.799942	378.416993				-505.000000	200.000000	0.000000	-0.905550	3.216060	8.651940	-152.152061	-1279.115937	-466.828304
348				900.000000	200.000000	0.000000	0.571710	0.484180	-1.477300	-122.310508	-62.696889	163.714883	326.909533	172.893573	0.000000	300.000000	200.000000	0.000000	0.122080	3.570840	-61.569256	1668.922544	1656.799942	262.450495				-505.000000	200.000000	0.000000	0.724440	3.037390	10.225020	300.426471	1007.020653	-290.895965
349				900.000000	200.000000	0.000000	0.291460	0.731900	-1.216600	-31.428709	-127.388194	176.283902	326.689697	177.106346	0.000000	300.000000	200.000000	0.000000	-0.122080	3.082520	-62.484784	1430.505037	1667.699942	238.036496				-505.000000	200.000000	0.000000	1.629990	2.501380	15.730799	615.880974	2272.700914	-467.709379
350				900.000000	200.000000	0.000000	0.257830	0.596780	-1.390400	-53.255128	-95.445857	161.735120	331.943544	177.426407	0.000000	300.000000	200.000000	0.000000	-0.122080	3.082520	-62.103314	1401.894937	1983.799931	305.174994				-505.000000	200.000000	0.000000	0.905550	4.466750	13.371180	1313.696752	197.655938	-407.042189
351				900.000000	200.000000	0.000000	0.470820	0.495440	-1.173150	-121.531722	-89.220918	173.468517	329.102818	175.000130	0.000000	300.000000	200.000000	0.000000	0.579880	2.472120	-61.798138	1544.945440	1798.499937	292.967995				-505.000000	200.000000	0.000000	-0.181110	3.573400	-0.786540	100.347508	276.845407	-877.755834
352				900.000000	200.000000	0.000000	0.459610	0.731900	-1.086250	4.891106	-83.774137	161.651738	326.654548	173.880732	0.000000	300.000000	200.000000	0.000000	0.457800	3.082520	-61.340374	1602.165642	1634.999943	396.727493				-505.000000	200.000000	0.000000	1.992210	3.216060	12.584640	1701.218585	-1193.051502	-643.292421
353				900.000000	200.000000	0.000000	0.381140	0.698120	-2.346300	-126.462333	-69.238956	183.388558	323.343359	173.433799	0.000000	300.000000	200.000000	0.000000	0.244160	3.143560	-62.103314	1649.849143	1449.699949	323.485494				-505.000000	200.000000	0.000000	1.992210	2.680050	18.876959	1206.023998	-271.032862	-1055.009785
354				900.000000	200.000000	0.000000	0.459610	0.517960	-1.477300	-80.714145	-113.806280	173.501074	327.543033	174.813563	0.000000	300.000000	200.000000	0.000000	0.122080	3.204600	-61.340374	1544.945440	1689.499941	335.692494	-555.912028	227.315260	0.000000	-505.000000	200.000000	0.000000	0.000000	2.322710	30.675059	837.897197	1561.729457	-820.213129
355				900.000000	200.000000	0.000000	0.482030	0.754420	-1.607650	-127.399188	-104.476370	183.336395	328.214258	175.000130	0.000000	300.000000	200.000000	0.000000	-0.030520	2.960440	-60.653728	1516.335340	1711.299940	341.795994				-505.000000	200.000000	0.000000	0.000000	4.645420	14.944259	1556.265924	1178.947964	-700.520680
356				900.000000	200.000000	0.000000	0.414770	0.641820	-0.912450	-75.028406	-71.957320	168.843398	327.571090	174.467551	0.000000	300.000000	200.000000	0.000000	0.549360	2.899400	-60.882610	1554.482141	1678.599941	305.174994				-505.000000	200.000000	0.000000	0.905550	0.536010	11.798100	1307.353834	-65.991224	294.156723
357				900.000000	200.000000	0.000000	0.482030	0.641820	-2.172500	-80.354348	-124.214940	166.364056	323.663131	175.404860	0.000000	300.000000	200.000000	0.000000	0.213640	3.082520	-61.264080	1506.798639	1449.699949	408.934493				-505.000000	200.000000	0.000000	-0.905550	3.037390	17.303879	1227.520795	170.943453	-466.997862
358				900.000000	200.000000	0.000000	0.403560	0.551740	-1.868350	-103.851394	-106.068495	156.722937	327.691772	175.154450	0.000000	300.000000	200.000000	0.000000	-0.091560	3.082520	-61.798138	1535.408740	1711.299940	372.313493				-505.000000	200.000000	0.000000	-0.905550	4.109410	15.730799	481.550865	1100.426357	-54.771824
359				900.000000	200.000000	0.000000	0.381140	0.551740	-0.738650	-86.598904	-131.525710	127.830243	324.250721	173.554873	0.000000	300.000000	200.000000	0.000000	0.701960	2.319520	-62.027020	1640.312443	1504.199947	305.174994				-505.000000	200.000000	0.000000	-1.267770	2.680050	11.798100	2247.801707	-464.763668	-702.284395
360				900.000000	200.000000	0.000000	0.369930	0.653080	-1.433850	-46.961178	-150.681426	178.538964	326.168960	173.391227	0.000000	300.000000	200.000000	0.000000	0.061040	2.807840	-61.645550	1640.312443	1613.199944	360.106493				-505.000000	200.000000	0.000000	0.724440	2.322710	16.517339	26.052567	338.199205	-937.759282
361				900.000000	200.000000	0.000000	0.392350	0.540480	-1.868350	-68.130309	-105.606867	166.362719	321.636317	172.506152	0.000000	300.000000	200.000000	0.000000	0.000000	3.204600	-63.476606	1745.216146	1373.399952	347.899494				-505.000000	200.000000	0.000000	0.543330	5.181430	11.798100	1472.632195	751.346751	-582.567276
362				900.000000	200.000000	0.000000	0.482030	0.653080	-1.824900	-43.345776	-94.142388	178.422829	327.720730	172.636958	0.000000	300.000000	200.000000	0.000000	0.091560	3.357200	-61.340374	1678.459244	1700.399940	219.725996	-538.359907	273.159653	0.000000	-505.000000	200.000000	0.000000	-1.086660	2.680050	21.236579	1553.660774	708.450316	-1230.995772
363				900.000000	200.000000	0.000000	0.403560	0.517960	-1.781450	-101.131896	-101.083342	154.281861	329.956273	177.202351	0.000000	300.000000	200.000000	0.000000	0.885080	2.990960	-61.492962	1401.894937	1842.099936	427.244992				-505.000000	200.000000	0.000000	-1.629990	3.930740	9.438480	1628.396177	619.953601	-524.836216
364				900.000000	200.000000	0.000000	0.414770	0.754420	-1.433850	-58.870118	-36.010628	142.441855	327.126907	175.158357	0.000000	300.000000	200.000000	0.000000	0.457800	2.685760	-60.272258	1497.261939	1634.999943	323.485494				-505.000000	200.000000	0.000000	0.362220	1.429360	10.225020	898.020588	-429.331497	-703.601699
365				900.000000	200.000000	0.000000	0.414770	0.551740	-1.477300	-63.240964	-25.838280	166.349963	328.609662	172.449765	0.000000	300.000000	200.000000	0.000000	0.244160	2.594200	-60.577434	1668.922544	1733.099939	390.623993				-505.000000	200.000000	0.000000	2.535540	2.322710	16.517339	1763.292595	-699.380501	-1231.624663
366				900.000000	200.000000	0.000000	0.347510	0.788200	-2.085600	-58.154270	-32.634734	188.326494	320.780855	172.272871	0.000000	300.000000	200.000000	0.000000	0.366240	3.448760	-62.942548	1745.216146	1307.999954	396.727493				-505.000000	200.000000	0.000000	-0.543330	2.858720	14.944259	1216.520704	1344.394867	-702.172792
367				900.000000	200.000000	0.000000	0.336300	0.698120	-1.303500	-69.094569	-63.296279	168.977052	328.009953	172.719007	0.000000	300.000000	200.000000	0.000000	0.579880	3.174080	-61.874432	1687.995944	1733.099939	262.450495				-505.000000	200.000000	0.000000	0.181110	1.965370	18.876959	931.146708	-956.863251	-585.590339
368				900.000000	200.000000	0.000000	0.560500	0.517960	-1.651100	-44.709430	-82.337507	173.396552	328.214258	175.629057	0.000000	300.000000	200.000000	0.000000	0.793520	3.326680	-60.653728	1478.188539	1711.299940	262.450495				-505.000000	200.000000	0.000000	-0.181110	4.288080	11.798100	1534.391588	-397.947453	-583.357110
369				900.000000	200.000000	0.000000	0.493240	0.641820	-1.868350	-47.875007	-130.025397	185.629724	326.600647	173.181397	0.000000	300.000000	200.000000	0.000000	0.793520	2.960440	-61.874432	1659.385843	1645.899942	323.485494				-505.000000	200.000000	0.000000	-1.086660	1.786700	11.011560	-6.821861	-607.546214	-233.193884
370				900.000000	200.000000	0.000000	0.437190	0.596780	-1.173150	-65.091648	-57.440215	178.416924	328.646197	174.143535	0.000000	300.000000	200.000000	0.000000	0.579880	2.990960	-60.119670	1554.482141	1722.199940	341.795994				-505.000000	200.000000	0.000000	1.629990	4.645420	8.651940	2366.474552	-371.981395	-524.418783
371				900.000000	200.000000	0.000000	0.403560	0.653080	-1.911800	-67.558985	-100.962116	188.142764	328.188491	174.571210	0.000000	300.000000	200.000000	0.000000	0.366240	3.296160	-62.255902	1583.092241	1754.899939	262.450495	-501.017088	216.279958	0.000000	-505.000000	200.000000	0.000000	-1.086660	5.896110	22.023119	358.535464	-87.716155	-1051.711435
372				900.000000	200.000000	0.000000	0.313880	0.484180	-1.260050	-73.839074	-143.468951	180.849615	330.732250	175.192190	0.000000	300.000000	200.000000	0.000000	0.701960	2.380560	-59.585612	1478.188539	1831.199936	347.899494	-558.055587	236.326866	0.000000	-505.000000	200.000000	0.000000	-0.724440	2.680050	20.450039	742.885837	1084.988833	-584.839664
373				900.000000	200.000000	0.000000	0.392350	0.686860	-1.651100	-114.144202	-85.545029	139.992591	328.253821	173.725261	0.000000	300.000000	200.000000	0.000000	-0.122080	3.052000	-61.340374	1611.702342	1733.099939	305.174994				-505.000000	200.000000	0.000000	0.724440	4.109410	11.798100	1060.316259	-585.312288	-348.622717
374				900.000000	200.000000	0.000000	0.493240	0.540480	-1.086250	-79.381644	-75.027080	187.945138	327.663240	173.039355	0.000000	300.000000	200.000000	0.000000	-0.213640	3.845520	-62.255902	1678.459244	1722.199940	268.553995				-505.000000	200.000000	0.000000	-0.543330	2.501380	11.011560	847.135439	1215.556992	-1172.464697
375				900.000000	200.000000	0.000000	0.336300	0.653080	-1.824900	-79.530548	-52.679437	176.164145	330.666192	174.589778	0.000000	300.000000	200.000000	0.000000	0.518840	3.631880	-60.424846	1535.408740	1852.999935	347.899494				-505.000000	200.000000	0.000000	-0.362220	4.466750	18.090419	155.914273	2125.870240	-171.964373
376				900.000000	200.000000	0.000000	0.403560	0.867020	-1.998700	-111.105857	-100.881299	161.835467	331.748528	174.875286	0.000000	300.000000	200.000000	0.000000	0.885080	2.502640	-61.111492	1535.408740	1940.199932	366.209993				-505.000000	200.000000	0.000000	0.000000	5.360100	6.292320	1598.819056	126.598596	-1463.515732
377				900.000000	200.000000	0.000000	0.369930	0.574260	-1.173150	-70.039552	-64.802388	183.284982	327.555694	174.048046	0.000000	300.000000	200.000000	0.000000	0.030520	2.838360	-62.103314	1611.702342	1711.299940	366.209993				-505.000000	200.000000	0.000000	-0.362220	3.216060	11.798100	774.627647	1336.421608	-290.639475
378				900.000000	200.000000	0.000000	0.493240	0.641820	-1.390400	-59.441441	-74.744221	154.304142	326.215995	171.521084	0.000000	300.000000	200.000000	0.000000	0.183120	2.929920	-61.950726	1764.289546	1624.099943	299.071495				-505.000000	200.000000	0.000000	1.811100	4.288080	18.876959	1071.693889	535.346147	-54.819599
379				900.000000	200.000000	0.000000	0.437190	0.698120	-1.346950	-109.344886	-92.740370	185.740151	327.635124	173.844418	0.000000	300.000000	200.000000	0.000000	-0.366240	3.479280	-62.713666	1640.312443	1733.099939	451.658992				-505.000000	200.000000	0.000000	-0.543330	3.573400	14.157719	1259.703067	-113.128787	-525.262265
380				900.000000	200.000000	0.000000	0.347510	0.855760	-1.738000	-22.847794	-78.551731	185.979664	328.466256	172.431221	0.000000	300.000000	200.000000	0.000000	-0.091560	3.235120	-60.882610	1678.459244	1733.099939	341.795994				-505.000000	200.000000	0.000000	1.992210	3.037390	16.517339	1574.905878	-268.793583	-467.229683
381				900.000000	200.000000	0.000000	0.493240	0.641820	-0.869000	-111.168164	-85.361063	156.713803	328.503297	178.910208	0.000000	300.000000	200.000000	0.000000	0.732480	2.502640	-61.950726	1306.527934	1765.799938	250.243495				-505.000000	200.000000	0.000000	-1.448880	4.109410	18.090419	481.739635	-194.636099	-230.960654
382				900.000000	200.000000	0.000000	0.549290	0.551740	-1.086250	-99.020608	-52.005370	161.391281	327.009942	175.435451	0.000000	300.000000	200.000000	0.000000	0.335720	2.838360	-61.340374	1506.798639	1656.799942	280.760995				-505.000000	200.000000	0.000000	-1.448880	4.824090	16.517339	1103.939085	1132.556827	-230.282423
383				900.000000	200.000000	0.000000	0.392350	0.596780	-1.520750	-101.636533	-100.864165	176.053718	325.398823	174.537169	0.000000	300.000000	200.000000	0.000000	0.335720	2.899400	-61.798138	1573.555541	1569.599945	354.002994	-539.432644	313.403866	0.000000	-505.000000	200.000000	0.000000	-0.543330	4.288080	19.663499	2229.916832	677.066272	-465.839935
384				900.000000	200.000000	0.000000	0.493240	0.641820	-1.433850	-47.424865	-44.307993	147.075162	327.944915	171.882786	0.000000	300.000000	200.000000	0.000000	0.274680	2.838360	-62.408490	1754.752846	1743.999939	292.967995				-505.000000	200.000000	0.000000	0.000000	2.144040	19.663499	1057.836955	776.759383	-409.173997
385				900.000000	200.000000	0.000000	0.448400	0.619300	-1.477300	-96.643615	-93.080772	147.100673	329.570831	175.331054	0.000000	300.000000	200.000000	0.000000	0.061040	3.174080	-63.400312	1564.018841	1874.799934	299.071495				-505.000000	200.000000	0.000000	-2.354430	1.786700	15.730799	2541.507720	525.248044	-644.301153
386				900.000000	200.000000	0.000000	0.302670	0.641820	-1.173150	-75.298491	-82.296501	181.007834	325.688157	175.215646	0.000000	300.000000	200.000000	0.000000	0.152600	2.990960	-61.950726	1535.408740	1591.399944	317.381994				-505.000000	200.000000	0.000000	-1.086660	3.394730	14.157719	322.363731	-1405.951964	-819.108850
387				900.000000	200.000000	0.000000	0.381140	0.619300	-0.912450	-31.729947	-95.902286	161.628315	324.555502	176.712861	0.000000	300.000000	200.000000	0.000000	0.335720	3.357200	-63.476606	1478.188539	1558.699945	274.657495				-505.000000	200.000000	0.000000	0.362220	3.573400	12.584640	796.313213	363.849268	-995.287498
388				900.000000	200.000000	0.000000	0.414770	0.641820	-1.911800	-72.043202	-60.895984	164.024078	329.794159	173.932296	0.000000	300.000000	200.000000	0.000000	0.335720	3.082520	-60.730022	1583.092241	1809.399937	311.278494				-505.000000	200.000000	0.000000	0.000000	3.216060	17.303879	1238.332117	-1076.981440	-1289.318130
389				900.000000	200.000000	0.000000	0.381140	0.585520	-1.781450	-74.226594	-74.830236	156.777579	332.006808	174.343062	0.000000	300.000000	200.000000	0.000000	0.793520	2.746800	-60.958904	1564.018841	1951.099932	268.553995				-505.000000	200.000000	0.000000	-0.181110	1.786700	8.651940	919.517385	400.458297	-938.195511
390				900.000000	200.000000	0.000000	0.459610	0.653080	-1.694550	-47.231263	-32.548718	149.530135	326.929902	174.296339	0.000000	300.000000	200.000000	0.000000	0.640920	2.472120	-62.332196	1602.165642	1678.599941	360.106493				-505.000000	200.000000	0.000000	-0.362220	5.002760	14.944259	767.176554	803.155873	-993.873080
391				900.000000	200.000000	0.000000	0.650180	0.619300	-1.824900	-80.921608	-65.605015	170.988230	324.144423	173.047925	0.000000	300.000000	200.000000	0.000000	-0.061040	2.990960	-65.460250	1764.289546	1580.499945	329.588994	-543.570355	217.751760	0.000000	-505.000000	200.000000	0.000000	-0.724440	4.288080	21.236579	376.986648	819.102392	-524.569545
392				900.000000	200.000000	0.000000	0.437190	0.495440	-1.694550	-45.681818	-138.010832	173.503358	325.222442	175.463090	0.000000	300.000000	200.000000	0.000000	0.244160	3.113040	-61.798138	1516.335340	1558.699945	286.864495				-505.000000	200.000000	0.000000	0.905550	3.216060	15.730799	-499.033758	-1130.283415	-290.740896
393				900.000000	200.000000	0.000000	0.257830	0.585520	-1.346950	-93.879103	-136.014025	168.953629	331.135699	174.782198	0.000000	300.000000	200.000000	0.000000	0.305200	3.174080	-61.264080	1544.945440	1907.499933	292.967995				-505.000000	200.000000	0.000000	0.181110	4.288080	3.932700	1302.130352	1311.008976	-759.618383
394				900.000000	200.000000	0.000000	0.246620	0.720640	-1.911800	-56.735804	-43.839627	166.681244	329.741437	171.903083	0.000000	300.000000	200.000000	0.000000	0.854560	2.563680	-59.738200	1678.459244	1776.699938	299.071495				-505.000000	200.000000	0.000000	0.543330	2.144040	7.865400	825.261103	-703.191197	-1055.402548
395				900.000000	200.000000	0.000000	0.325090	0.664340	-0.955900	-102.289758	-88.487769	152.089629	327.071636	171.729975	0.000000	300.000000	200.000000	0.000000	0.427280	3.265640	-62.408490	1764.289546	1689.499941	354.002994				-505.000000	200.000000	0.000000	0.362220	3.394730	3.146160	2406.170840	-422.613659	-819.224760
396				900.000000	200.000000	0.000000	0.313880	0.630560	-1.824900	-36.232089	-137.877670	209.901670	325.598692	173.214425	0.000000	300.000000	200.000000	0.000000	0.244160	3.265640	-63.018842	1687.995944	1613.199944	421.141492				-505.000000	200.000000	0.000000	-1.811100	3.037390	18.876959	1806.726651	-836.314631	-936.878207
397				900.000000	200.000000	0.000000	0.291460	0.630560	-1.477300	-104.220989	-81.552013	171.370335	326.909533	176.146344	0.000000	300.000000	200.000000	0.000000	0.366240	3.082520	-61.569256	1468.651838	1656.799942	360.106493				-505.000000	200.000000	0.000000	0.362220	3.930740	17.303879	586.681392	-436.049334	121.189492
398				900.000000	200.000000	0.000000	0.381140	0.608040	-1.303500	-72.804064	-105.670549	178.485464	330.215439	174.174950	0.000000	300.000000	200.000000	0.000000	0.213640	3.052000	-62.408490	1611.702342	1885.699934	207.518996				-505.000000	200.000000	0.000000	-2.173320	2.322710	13.371180	1531.408898	-146.321678	-1289.992053
399				900.000000	200.000000	0.000000	0.313880	0.653080	-1.086250	-38.560004	-82.838945	171.368052	329.505426	174.184916	0.000000	300.000000	200.000000	0.000000	0.366240	2.807840	-63.171430	1630.775743	1863.899935	292.967995				-505.000000	200.000000	0.000000	-1.267770	3.930740	10.225020	1512.643099	-2319.250917	-1229.794378
400				900.000000	200.000000	0.000000	0.437190	0.585520	-1.911800	-94.464287	-36.489390	175.996792	328.287223	172.901143	0.000000	300.000000	200.000000	0.000000	0.183120	3.662400	-60.882610	1649.849143	1722.199940	280.760995				-505.000000	200.000000	0.000000	-0.362220	2.680050	11.798100	1784.537699	408.431556	-878.589135
401				900.000000	200.000000	0.000000	0.392350	0.563000	-1.738000	-59.026832	-60.134363	171.202983	332.665885	173.461193	0.000000	300.000000	200.000000	0.000000	0.457800	3.570840	-60.730022	1611.702342	1983.799931	366.209993				-505.000000	200.000000	0.000000	-0.905550	1.965370	17.303879	3015.708896	568.653475	-702.991604
402				900.000000	200.000000	0.000000	0.526870	0.686860	-1.042800	-61.247111	-96.716252	175.998130	328.502861	177.230601	0.000000	300.000000	200.000000	0.000000	0.732480	3.021480	-61.569256	1401.894937	1754.899939	305.174994	-505.024901	241.310447	0.000000	-505.000000	200.000000	0.000000	1.811100	2.680050	23.596199	974.769534	0.587560	-408.810211
403				900.000000	200.000000	0.000000	0.347510	0.540480	-1.564200	-91.938391	-53.383516	183.276794	326.864139	174.816980	0.000000	300.000000	200.000000	0.000000	0.305200	3.265640	-62.484784	1573.555541	1678.599941	317.381994				-505.000000	200.000000	0.000000	-1.629990	3.394730	11.798100	3101.759006	-442.845737	-936.553581
404				900.000000	200.000000	0.000000	0.369930	0.698120	-1.564200	-109.569957	-59.372741	176.171191	325.325079	174.786194	0.000000	300.000000	200.000000	0.000000	-0.183120	3.601360	-62.408490	1573.555541	1580.499945	280.760995				-505.000000	200.000000	0.000000	1.086660	3.037390	17.303879	1574.968801	713.244870	2.795550
405				900.000000	200.000000	0.000000	0.392350	0.551740	-1.346950	-87.229103	-70.629979	183.240811	328.715480	176.426921	0.000000	300.000000	200.000000	0.000000	-0.183120	3.113040	-61.492962	1449.578438	1765.799938	274.657495				-505.000000	200.000000	0.000000	0.543330	2.322710	5.505780	1183.331661	-1496.371962	295.881279
406				900.000000	200.000000	0.000000	0.358720	0.709380	-1.433850	-125.053348	-94.494128	171.373957	330.067962	175.287118	0.000000	300.000000	200.000000	0.000000	0.488320	3.143560	-59.814494	1478.188539	1798.499937	299.071495				-505.000000	200.000000	0.000000	-2.535540	3.037390	15.730799	1227.394949	933.917032	-408.123364
407				900.000000	200.000000	0.000000	0.369930	0.529220	-1.520750	-104.418654	-13.819420	183.243095	331.197065	174.876061	0.000000	300.000000	200.000000	0.000000	-0.122080	3.052000	-61.492962	1544.945440	1918.399933	311.278494	-490.973207	256.763100	0.000000	-505.000000	200.000000	0.000000	3.078870	1.786700	24.382739	1384.039856	-342.011640	-174.783027
408				900.000000	200.000000	0.000000	0.414770	0.619300	-1.303500	-76.360907	-122.253343	188.099735	327.153866	174.068457	0.000000	300.000000	200.000000	0.000000	0.152600	3.479280	-61.416668	1592.628942	1667.699942	323.485494				-505.000000	200.000000	0.000000	-0.181110	3.394730	10.225020	669.497120	133.825429	-407.972603
409				900.000000	200.000000	0.000000	0.381140	0.709380	-1.346950	-96.819608	-70.168351	156.892769	323.553511	174.578952	0.000000	300.000000	200.000000	0.000000	0.549360	2.807840	-63.400312	1611.702342	1493.299948	341.795994	-517.190332	251.911566	0.000000	-505.000000	200.000000	0.000000	1.448880	1.072020	23.596199	1224.915645	287.645505	-939.004142
410				900.000000	200.000000	0.000000	0.280250	0.574260	-1.738000	-106.809508	-85.913904	178.558570	329.419259	175.955735	0.000000	300.000000	200.000000	0.000000	0.213640	3.296160	-61.874432	1487.725239	1820.299936	299.071495				-505.000000	200.000000	0.000000	0.905550	3.037390	19.663499	996.077561	-868.875532	-643.375046
411				900.000000	200.000000	0.000000	0.347510	0.641820	-1.086250	-67.167402	-104.487709	147.226138	328.289006	176.650183	0.000000	300.000000	200.000000	0.000000	0.732480	2.960440	-61.264080	1430.505037	1733.099939	238.036496	-513.104496	325.592578	0.000000	-505.000000	200.000000	0.000000	1.086660	3.573400	22.023119	2765.940324	178.486282	120.792421
412				900.000000	200.000000	0.000000	0.425980	0.596780	-1.260050	-57.140616	-36.633890	183.247858	325.449527	172.819551	0.000000	300.000000	200.000000	0.000000	0.427280	3.174080	-62.103314	1687.995944	1580.499945	360.106493				-505.000000	200.000000	0.000000	0.905550	5.181430	18.876959	2052.278513	457.570968	-817.572648
413				900.000000	200.000000	0.000000	0.358720	0.653080	-1.477300	-59.067783	-119.783570	137.586356	325.766063	173.414317	0.000000	300.000000	200.000000	0.000000	0.396760	3.174080	-61.340374	1630.775743	1580.499945	299.071495				-505.000000	200.000000	0.000000	-0.181110	4.109410	10.225020	1060.190413	1194.385488	-348.550273
414				900.000000	200.000000	0.000000	0.291460	0.698120	-1.564200	-61.323594	-81.471196	144.926905	333.025768	174.297707	0.000000	300.000000	200.000000	0.000000	0.274680	3.021480	-59.738200	1535.408740	1972.899931	195.311996				-505.000000	200.000000	0.000000	0.000000	4.824090	16.517339	2030.467100	779.745089	122.066259
415				900.000000	200.000000	0.000000	0.493240	0.472920	-1.607650	-86.724465	-99.872028	137.279445	326.809868	174.228529	0.000000	300.000000	200.000000	0.000000	0.244160	2.807840	-61.798138	1592.628942	1656.799942	396.727493				-505.000000	200.000000	0.000000	0.905550	2.680050	19.663499	-183.705101	1649.954607	-408.737767
416				900.000000	200.000000	0.000000	0.381140	0.743160	-1.216600	-79.211385	-55.091667	149.695204	323.397799	173.170114	0.000000	300.000000	200.000000	0.000000	0.488320	2.685760	-61.492962	1649.849143	1438.799950	384.520493				-505.000000	200.000000	0.000000	0.000000	3.216060	6.292320	1932.347204	-5.971411	-701.877143
417				900.000000	200.000000	0.000000	0.347510	0.529220	-1.520750	-100.398124	-83.819744	166.398701	323.549733	171.001371	0.000000	300.000000	200.000000	0.000000	0.640920	3.296160	-62.484784	1811.973047	1471.499949	280.760995				-505.000000	200.000000	0.000000	0.181110	3.573400	17.303879	2649.746783	-425.090369	-819.040713
418				900.000000	200.000000	0.000000	0.313880	0.540480	-1.520750	-27.564893	-112.830680	171.263334	325.474037	173.348018	0.000000	300.000000	200.000000	0.000000	0.457800	3.387720	-61.187786	1630.775743	1558.699945	317.381994				-505.000000	200.000000	0.000000	1.086660	3.930740	7.865400	2207.350340	-470.928079	-1347.470930
419				900.000000	200.000000	0.000000	0.403560	0.551740	-1.651100	-119.708444	-91.072627	188.048518	326.076233	172.365182	0.000000	300.000000	200.000000	0.000000	0.671440	2.838360	-59.356730	1640.312443	1547.799946	329.588994				-505.000000	200.000000	0.000000	-0.362220	3.037390	8.651940	1574.276646	-251.432774	-995.738217
420				900.000000	200.000000	0.000000	0.403560	0.675600	-1.042800	-154.182993	-86.572376	147.199486	327.709988	173.709204	0.000000	300.000000	200.000000	0.000000	0.824040	2.350040	-60.577434	1592.628942	1678.599941	366.209993				-505.000000	200.000000	0.000000	-0.543330	4.824090	7.865400	2840.486958	-1167.717434	-935.284051
421				900.000000	200.000000	0.000000	0.437190	0.664340	-1.477300	-26.439854	-57.157355	178.479755	324.496831	171.057722	0.000000	300.000000	200.000000	0.000000	0.000000	2.716280	-60.958904	1764.289546	1493.299948	305.174994				-505.000000	200.000000	0.000000	1.448880	2.501380	14.157719	2005.547151	-1957.087502	-526.438989
422				900.000000	200.000000	0.000000	0.347510	0.653080	-2.085600	-83.821163	-93.426373	159.284911	323.930453	174.062634	0.000000	300.000000	200.000000	0.000000	0.488320	2.899400	-61.035198	1583.092241	1460.599949	366.209993				-505.000000	200.000000	0.000000	-1.992210	4.466750	14.157719	3745.895715	239.682952	-641.786763
423				900.000000	200.000000	0.000000	0.347510	0.630560	-1.781450	-76.392377	-103.841173	154.444647	329.625467	174.233262	0.000000	300.000000	200.000000	0.000000	0.427280	2.868880	-62.179608	1602.165642	1842.099936	225.829496				-505.000000	200.000000	0.000000	-0.724440	2.322710	8.651940	1646.847361	565.905200	-761.411076
424				900.000000	200.000000	0.000000	0.291460	0.529220	-1.260050	-92.086978	-76.688086	142.360168	331.119845	176.485270	0.000000	300.000000	200.000000	0.000000	0.335720	3.204600	-61.645550	1449.578438	1918.399933	299.071495				-505.000000	200.000000	0.000000	0.905550	2.858720	16.517339	3648.782590	2050.650335	-173.591815
425				900.000000	200.000000	0.000000	0.459610	0.664340	-1.694550	-62.849697	-98.406328	147.130946	329.031136	174.445945	0.000000	300.000000	200.000000	0.000000	0.518840	3.113040	-61.950726	1583.092241	1798.499937	360.106493	-581.310363	255.405210	0.000000	-505.000000	200.000000	0.000000	0.362220	4.824090	22.023119	1220.195549	1680.592224	-759.124199
426				900.000000	200.000000	0.000000	0.425980	0.596780	-1.303500	-61.206160	-61.923331	190.476838	328.186116	171.485968	0.000000	300.000000	200.000000	0.000000	0.274680	3.235120	-61.874432	1764.289546	1743.999939	378.416993				-505.000000	200.000000	0.000000	1.267770	3.037390	18.876959	1575.094647	1496.213095	-1172.100912
427				900.000000	200.000000	0.000000	0.403560	0.653080	-1.433850	-75.104890	-40.614970	171.275143	328.186116	176.109865	0.000000	300.000000	200.000000	0.000000	0.457800	2.807840	-61.874432	1478.188539	1743.999939	250.243495				-505.000000	200.000000	0.000000	0.724440	1.786700	11.798100	919.769078	1138.097808	-1055.756153
428				900.000000	200.000000	0.000000	0.425980	0.517960	-1.303500	-56.410907	-97.385121	173.535915	327.902600	173.424118	0.000000	300.000000	200.000000	0.000000	0.366240	2.990960	-61.721844	1640.312443	1722.199940	268.553995				-505.000000	200.000000	0.000000	-1.086660	2.680050	11.011560	2247.738783	1513.573903	-819.787081
429				900.000000	200.000000	0.000000	0.336300	0.517960	-1.477300	-76.693615	-37.804795	163.990183	326.722325	174.022140	0.000000	300.000000	200.000000	0.000000	0.091560	3.052000	-62.408490	1621.239042	1667.699942	262.450495	-548.676145	269.708999	0.000000	-505.000000	200.000000	0.000000	-0.905550	4.288080	22.023119	1535.209590	961.884938	-1111.996043
430				900.000000	200.000000	0.000000	0.302670	0.619300	-1.303500	-56.258256	-72.043335	152.070969	330.225536	174.016125	0.000000	300.000000	200.000000	0.000000	-0.305200	2.960440	-62.027020	1611.702342	1874.799934	372.313493				-505.000000	200.000000	0.000000	-0.181110	2.322710	18.876959	1995.113368	921.034782	-820.198641
431				900.000000	200.000000	0.000000	0.448400	0.641820	-1.781450	-51.805509	-47.204183	183.266518	331.313617	174.782198	0.000000	300.000000	200.000000	0.000000	0.244160	3.448760	-61.264080	1544.945440	1918.399933	311.278494				-505.000000	200.000000	0.000000	-0.362220	4.109410	7.078860	249.226707	147.770100	-642.256278
432				900.000000	200.000000	0.000000	0.347510	0.596780	-1.607650	-61.521259	-53.343107	144.774591	331.096973	172.636958	0.000000	300.000000	200.000000	0.000000	0.763000	2.380560	-61.340374	1678.459244	1907.499933	256.346995				-505.000000	200.000000	0.000000	-1.992210	2.501380	7.865400	1194.331752	-1212.615717	-584.907800
433				900.000000	200.000000	0.000000	0.403560	0.675600	-1.173150	-114.112733	-116.846970	192.983028	325.336264	172.752604	0.000000	300.000000	200.000000	0.000000	0.579880	2.716280	-61.950726	1687.995944	1569.599945	268.553995				-505.000000	200.000000	0.000000	-0.181110	1.608030	11.798100	1835.485771	-530.517460	412.749200
434				900.000000	200.000000	0.000000	0.425980	0.608040	-1.520750	-52.926484	-81.985168	144.703768	322.748644	172.406657	0.000000	300.000000	200.000000	0.000000	-0.061040	2.868880	-63.247724	1745.216146	1438.799950	415.037992				-505.000000	200.000000	0.000000	0.000000	3.573400	14.944259	449.053977	383.527920	-172.841139
435				900.000000	200.000000	0.000000	0.538080	0.731900	-1.781450	-52.116544	-106.622875	144.702822	325.678394	176.779372	0.000000	300.000000	200.000000	0.000000	0.335720	3.265640	-63.247724	1468.651838	1624.099943	463.865992				-505.000000	200.000000	0.000000	0.362220	3.216060	13.371180	1469.649505	363.102842	-408.185627
436				900.000000	200.000000	0.000000	0.470820	0.608040	-1.477300	-72.984121	-53.476269	161.524934	330.589393	175.557057	0.000000	300.000000	200.000000	0.000000	0.183120	3.021480	-61.645550	1506.798639	1885.699934	347.899494				-505.000000	200.000000	0.000000	0.905550	2.322710	14.944259	1415.718743	-68.976930	60.875907
437				900.000000	200.000000	0.000000	0.347510	0.540480	-1.260050	-115.746473	-99.260105	144.722232	329.571260	176.465209	0.000000	300.000000	200.000000	0.000000	0.824040	2.624720	-61.187786	1440.041738	1809.399937	317.381994				-505.000000	200.000000	0.000000	0.000000	2.858720	11.011560	868.758082	387.260052	-819.704456
438				900.000000	200.000000	0.000000	0.358720	0.540480	-1.564200	-91.938391	-79.174993	149.529939	328.395090	172.343893	0.000000	300.000000	200.000000	0.000000	-0.244160	2.899400	-61.035198	1687.995944	1733.099939	372.313493				-505.000000	200.000000	0.000000	-0.724440	3.394730	9.438480	2059.226220	-893.111307	-407.929137
439				900.000000	200.000000	0.000000	0.302670	0.619300	-2.042150	-85.167209	-96.686240	176.167570	325.242370	173.858309	0.000000	300.000000	200.000000	0.000000	0.274680	3.113040	-63.476606	1659.385843	1602.299944	354.002994				-505.000000	200.000000	0.000000	0.000000	4.109410	14.944259	713.119946	-942.172154	-524.797058
440				900.000000	200.000000	0.000000	0.358720	0.653080	-1.477300	-91.232025	-94.453720	164.092617	329.171157	176.783638	0.000000	300.000000	200.000000	0.000000	0.396760	2.411080	-62.027020	1440.041738	1809.399937	384.520493				-505.000000	200.000000	0.000000	-0.181110	2.501380	10.225020	1078.704520	-529.024607	-585.052688
441				900.000000	200.000000	0.000000	0.280250	0.630560	-1.694550	-80.322879	-60.624463	166.562629	324.306860	174.908331	0.000000	300.000000	200.000000	0.000000	-0.061040	3.174080	-62.332196	1564.018841	1515.099947	347.899494	-447.868220	331.768461	0.000000	-505.000000	200.000000	0.000000	0.000000	4.109410	21.236579	2798.311366	-1213.283580	-348.564762
442				900.000000	200.000000	0.000000	0.302670	0.540480	-1.216600	-67.455096	-92.388032	180.913588	326.450662	174.117065	0.000000	300.000000	200.000000	0.000000	0.640920	3.174080	-62.637372	1621.239042	1656.799942	323.485494				-505.000000	200.000000	0.000000	1.086660	5.896110	12.584640	1400.124402	585.153421	-405.700215
443				900.000000	200.000000	0.000000	0.414770	0.484180	-1.260050	-85.900665	-66.568082	149.419512	324.417504	174.242558	0.000000	300.000000	200.000000	0.000000	0.610400	3.479280	-62.942548	1621.239042	1536.899946	360.106493				-505.000000	200.000000	0.000000	-0.181110	2.501380	3.146160	2004.666226	-1450.296821	-585.052688
444				900.000000	200.000000	0.000000	0.313880	0.585520	-1.520750	-53.853857	-107.764710	183.353522	329.801874	174.083573	0.000000	300.000000	200.000000	0.000000	0.915600	2.716280	-60.348552	1564.018841	1798.499937	305.174994				-505.000000	200.000000	0.000000	-0.724440	3.930740	7.865400	1165.006323	301.511612	-231.188167
445				900.000000	200.000000	0.000000	0.336300	0.517960	-1.607650	-84.869718	-63.013419	151.941882	326.313212	173.887651	0.000000	300.000000	200.000000	0.000000	1.220800	2.014320	-61.721844	1611.702342	1624.099943	292.967995				-505.000000	200.000000	0.000000	0.724440	1.786700	7.865400	456.190454	-51.300126	-879.523857
446				900.000000	200.000000	0.000000	0.392350	0.641820	-1.260050	-91.470640	-65.644826	159.227985	325.387150	172.273428	0.000000	300.000000	200.000000	0.000000	0.427280	3.021480	-62.255902	1726.142745	1580.499945	384.520493				-505.000000	200.000000	0.000000	0.181110	4.824090	11.011560	1914.210636	641.441101	63.307671
447				900.000000	200.000000	0.000000	0.369930	0.619300	-1.564200	-68.589932	-130.296320	161.639928	321.651890	175.686284	0.000000	300.000000	200.000000	0.000000	0.518840	3.448760	-63.934370	1554.482141	1384.299952	329.588994				-505.000000	200.000000	0.000000	0.362220	3.752070	15.730799	1733.904243	1421.423621	-760.141546
448				900.000000	200.000000	0.000000	0.425980	0.574260	-1.738000	-66.604206	-102.047006	188.046234	330.866625	172.839647	0.000000	300.000000	200.000000	0.000000	0.274680	2.960440	-61.798138	1678.459244	1907.499933	354.002994				-505.000000	200.000000	0.000000	-0.181110	6.968130	14.944259	2160.077113	-400.933159	-1109.510630
449				900.000000	200.000000	0.000000	0.437190	0.495440	-1.694550	-33.620227	-112.680982	142.177776	329.503482	174.812396	0.000000	300.000000	200.000000	0.000000	0.793520	3.052000	-60.958904	1535.408740	1798.499937	244.139996				-505.000000	200.000000	0.000000	-0.905550	2.680050	13.371180	2479.559557	1632.945666	-819.801570
450				900.000000	200.000000	0.000000	0.425980	0.686860	-1.260050	-49.410591	-36.633890	190.560612	327.558367	172.715877	0.000000	300.000000	200.000000	0.000000	0.671440	2.777320	-60.119670	1640.312443	1656.799942	286.864495				-505.000000	200.000000	0.000000	-1.448880	4.824090	6.292320	2492.913106	1672.540400	-406.514719
451				900.000000	200.000000	0.000000	0.448400	0.675600	-1.607650	-38.172801	-72.695667	149.562692	325.314057	170.873937	0.000000	300.000000	200.000000	0.000000	0.701960	3.204600	-62.866254	1831.046448	1591.399944	372.313493				-505.000000	200.000000	0.000000	2.716650	3.037390	18.876959	1343.462644	347.981313	-643.519934
452				900.000000	200.000000	0.000000	0.381140	0.731900	-1.868350	-68.288694	-69.683449	188.239294	325.370833	172.134905	0.000000	300.000000	200.000000	0.000000	0.427280	2.746800	-60.577434	1687.995944	1536.899946	341.795994	-475.946367	230.511891	0.000000	-505.000000	200.000000	0.000000	-0.724440	1.965370	26.742359	815.959938	-776.962681	178.155387
453				900.000000	200.000000	0.000000	0.381140	0.563000	-1.781450	-38.969195	-14.038597	180.853237	328.922135	177.134265	0.000000	300.000000	200.000000	0.000000	0.518840	2.960440	-62.561078	1430.505037	1809.399937	341.795994	-546.685697	289.271625	0.000000	-505.000000	200.000000	0.000000	-0.181110	3.752070	22.023119	1966.039632	918.049077	-642.609882
454				900.000000	200.000000	0.000000	0.515660	0.563000	-1.260050	-126.880690	-70.722732	146.978632	329.310834	175.583665	0.000000	300.000000	200.000000	0.000000	0.213640	2.594200	-62.103314	1516.335340	1820.299936	305.174994				-505.000000	200.000000	0.000000	0.000000	3.037390	14.944259	184.988009	913.807949	-702.046701
455				900.000000	200.000000	0.000000	0.313880	0.686860	-1.607650	-73.893886	3.767446	168.989807	326.787821	173.652097	0.000000	300.000000	200.000000	0.000000	-0.244160	3.509800	-62.255902	1640.312443	1667.699942	439.451992				-505.000000	200.000000	0.000000	-1.629990	4.109410	7.078860	1639.018729	91.912851	-583.410757
456				900.000000	200.000000	0.000000	0.425980	0.619300	-0.955900	-100.123975	-102.774359	190.497782	328.957449	172.832864	0.000000	300.000000	200.000000	0.000000	0.152600	3.296160	-62.484784	1697.532644	1809.399937	354.002994				-505.000000	200.000000	0.000000	0.543330	2.144040	14.157719	1289.028496	1544.527516	-702.937956
457				900.000000	200.000000	0.000000	0.269040	0.799460	-1.346950	-36.822691	-70.618043	193.237580	325.926622	171.764106	0.000000	300.000000	200.000000	0.000000	0.213640	2.472120	-60.119670	1697.532644	1558.699945	323.485494				-505.000000	200.000000	0.000000	-1.629990	4.824090	12.584640	292.912455	2340.377991	-465.244329
458				900.000000	200.000000	0.000000	0.392350	0.664340	-1.694550	-74.911288	-55.108801	185.755189	331.335443	174.287618	0.000000	300.000000	200.000000	0.000000	0.335720	2.655240	-61.569256	1583.092241	1929.299932	225.829496	-583.931228	253.835143	0.000000	-505.000000	200.000000	0.000000	-1.629990	3.037390	22.809659	1227.961258	1800.394418	-114.475315
459				900.000000	200.000000	0.000000	0.369930	0.529220	-1.303500	-116.255174	-145.736681	151.917513	327.071636	173.258085	0.000000	300.000000	200.000000	0.000000	0.427280	3.540320	-62.408490	1668.922544	1689.499941	317.381994				-505.000000	200.000000	0.000000	-1.267770	2.858720	15.730799	1332.399629	-601.065807	-525.882541
460				900.000000	200.000000	0.000000	0.347510	0.596780	-1.433850	-113.608096	-124.428320	156.822892	324.602181	174.323626	0.000000	300.000000	200.000000	0.000000	0.091560	3.143560	-62.027020	1592.628942	1525.999947	231.932996				-505.000000	200.000000	0.000000	-1.267770	4.645420	13.371180	2019.404085	992.013560	-759.163357
461				900.000000	200.000000	0.000000	0.313880	0.686860	-1.129700	-45.255018	-87.864507	181.038108	328.718169	176.928059	0.000000	300.000000	200.000000	0.000000	0.061040	3.082520	-60.348552	1392.358236	1733.099939	341.795994				-505.000000	200.000000	0.000000	-1.267770	3.752070	14.157719	1038.882385	-467.002947	-290.058357
462				900.000000	200.000000	0.000000	0.347510	0.641820	-0.825550	-95.041029	-13.542701	183.371040	329.419259	174.722696	0.000000	300.000000	200.000000	0.000000	0.579880	2.807840	-61.874432	1564.018841	1820.299936	372.313493	-546.165573	259.242456	0.000000	-505.000000	200.000000	0.000000	-1.086660	3.930740	23.596199	1397.896791	971.351051	-348.647387
463				900.000000	200.000000	0.000000	0.425980	0.619300	-1.303500	-80.381438	-127.780940	120.617639	328.503728	174.908331	0.000000	300.000000	200.000000	0.000000	0.488320	2.624720	-62.332196	1564.018841	1776.699938	311.278494				-505.000000	200.000000	0.000000	1.086660	5.896110	18.090419	3369.436897	314.788421	122.996673
464				900.000000	200.000000	0.000000	0.392350	0.596780	-1.781450	-77.783437	-100.621714	159.186097	322.935977	171.967057	0.000000	300.000000	200.000000	0.000000	-0.183120	2.746800	-62.255902	1745.216146	1427.899950	292.967995	-553.700504	204.639319	0.000000	-505.000000	200.000000	0.000000	-0.543330	3.573400	22.023119	102.172280	1072.537015	-290.285870
465				900.000000	200.000000	0.000000	0.414770	0.698120	-1.868350	-65.659224	-121.728032	159.257117	325.913249	174.758293	0.000000	300.000000	200.000000	0.000000	-0.274680	2.990960	-63.095136	1592.628942	1634.999943	347.899494	-528.259953	247.809685	0.000000	-505.000000	200.000000	0.000000	-0.362220	2.680050	22.809659	1090.522612	530.551594	-937.333234
466				900.000000	200.000000	0.000000	0.325090	0.686860	-1.694550	-65.942854	-92.866794	176.207174	327.623566	176.139286	0.000000	300.000000	200.000000	0.000000	0.305200	2.838360	-61.950726	1478.188539	1711.299940	286.864495				-505.000000	200.000000	0.000000	-1.448880	2.858720	18.090419	1448.404401	-194.636099	179.061132
467				900.000000	200.000000	0.000000	0.381140	0.574260	-1.346950	-78.260669	-105.630141	183.273368	329.658752	174.208994	0.000000	300.000000	200.000000	0.000000	0.640920	3.174080	-60.272258	1554.482141	1787.599937	280.760995				-505.000000	200.000000	0.000000	-0.543330	3.752070	9.438480	2196.664865	951.909830	-701.325003
468				900.000000	200.000000	0.000000	0.493240	0.675600	-1.955250	-94.820337	-109.680700	156.745218	325.181207	174.143341	0.000000	300.000000	200.000000	0.000000	0.518840	3.296160	-62.332196	1611.702342	1569.599945	360.106493				-505.000000	200.000000	0.000000	0.181110	3.573400	13.371180	1954.536156	506.631814	-407.832023
469				900.000000	200.000000	0.000000	0.470820	0.574260	-1.564200	-90.547330	-2.735752	180.770800	323.694387	173.894484	0.000000	300.000000	200.000000	0.000000	0.000000	3.143560	-62.103314	1621.239042	1471.499949	372.313493	-572.530957	279.164112	0.000000	-505.000000	200.000000	0.000000	-2.535540	4.645420	19.663499	1556.643463	1327.894922	-1170.270626
470				900.000000	200.000000	0.000000	0.313880	0.641820	-1.824900	-39.788932	-92.283941	173.767240	326.123474	173.203165	0.000000	300.000000	200.000000	0.000000	0.946120	2.777320	-60.501140	1621.239042	1580.499945	317.381994				-505.000000	200.000000	0.000000	0.181110	1.072020	14.157719	1339.976568	-289.534656	-762.670424
471				900.000000	200.000000	0.000000	0.425980	0.551740	-1.129700	-99.065622	-41.821085	161.519030	327.346585	172.852901	0.000000	300.000000	200.000000	0.000000	0.366240	2.838360	-62.179608	1687.995944	1700.399940	329.588994				-505.000000	200.000000	0.000000	-1.267770	4.109410	16.517339	944.877796	856.457847	-700.927932
472				900.000000	200.000000	0.000000	0.448400	0.630560	-1.738000	-20.059939	-82.706382	171.207746	323.220543	170.533652	0.000000	300.000000	200.000000	0.000000	0.640920	3.387720	-61.492962	1811.973047	1427.899950	335.692494				-505.000000	200.000000	0.000000	1.267770	3.037390	14.944259	1806.412035	41.675147	-643.404024
473				900.000000	200.000000	0.000000	0.358720	0.709380	-1.651100	-73.011527	-28.434477	176.193277	326.844121	172.099766	0.000000	300.000000	200.000000	0.000000	0.091560	3.204600	-60.501140	1687.995944	1624.099943	341.795994	-508.589131	257.333990	0.000000	-505.000000	200.000000	0.000000	0.362220	3.930740	24.382739	1397.959714	87.512857	-524.995593
474				900.000000	200.000000	0.000000	0.459610	0.641820	-1.390400	-79.544092	-144.282917	166.387284	330.225536	173.247371	0.000000	300.000000	200.000000	0.000000	0.335720	3.479280	-62.027020	1659.385843	1874.799934	384.520493				-505.000000	200.000000	0.000000	1.267770	2.144040	17.303879	246.936172	172.005875	-409.275418
475				900.000000	200.000000	0.000000	0.538080	0.720640	-1.824900	-80.768957	-121.780377	202.524193	330.821858	172.081363	0.000000	300.000000	200.000000	0.000000	0.579880	2.441600	-60.119670	1678.459244	1852.999935	427.244992				-505.000000	200.000000	0.000000	0.724440	1.072020	13.371180	-281.510381	-454.235133	-351.505200
476				900.000000	200.000000	0.000000	0.313880	0.630560	-1.042800	-107.791377	-98.077264	183.395409	327.568049	172.087523	0.000000	300.000000	200.000000	0.000000	0.763000	3.387720	-62.866254	1754.752846	1733.099939	311.278494	-542.559759	263.286620	0.000000	-505.000000	200.000000	0.000000	-0.181110	2.501380	24.382739	1543.101145	915.809797	-526.308589
477				900.000000	200.000000	0.000000	0.493240	0.596780	-1.868350	-57.770814	-64.167788	187.997497	328.751152	176.242359	0.000000	300.000000	200.000000	0.000000	-0.091560	2.960440	-61.416668	1459.115138	1765.799938	299.071495				-505.000000	200.000000	0.000000	-2.716650	5.360100	16.517339	1715.453059	546.419549	-1052.089709
478				900.000000	200.000000	0.000000	0.482030	0.675600	-0.999350	-89.809495	-74.646270	161.576152	329.993485	175.155408	0.000000	300.000000	200.000000	0.000000	-0.061040	3.265640	-61.416668	1525.872040	1842.099936	311.278494	-529.537167	249.455235	0.000000	-505.000000	200.000000	0.000000	-0.181110	3.930740	21.236579	1050.260016	521.085481	-701.184423
479				900.000000	200.000000	0.000000	0.425980	0.619300	-1.607650	-100.799188	-0.848832	173.630161	332.997519	179.695537	0.000000	300.000000	200.000000	0.000000	0.793520	2.929920	-60.119670	1220.697632	1983.799931	244.139996				-505.000000	200.000000	0.000000	1.811100	4.466750	18.876959	1082.505211	-525.213911	-230.882337
480				900.000000	200.000000	0.000000	0.392350	0.664340	-1.607650	-66.780199	-65.321558	185.755189	328.253821	173.103373	0.000000	300.000000	200.000000	0.000000	0.488320	3.479280	-61.340374	1649.849143	1733.099939	280.760995				-505.000000	200.000000	0.000000	0.000000	0.357340	13.371180	833.404351	-542.969279	-528.357772
481				900.000000	200.000000	0.000000	0.515660	0.517960	-1.129700	-68.292441	-111.371717	185.491307	325.730703	174.811214	0.000000	300.000000	200.000000	0.000000	-0.030520	3.174080	-60.577434	1525.872040	1558.699945	323.485494				-505.000000	200.000000	0.000000	0.181110	5.181430	18.090419	2515.479597	-1088.686832	-876.258792
482				900.000000	200.000000	0.000000	0.369930	0.585520	-1.868350	-70.296092	-104.683611	202.572735	326.710939	170.479858	0.000000	300.000000	200.000000	0.000000	0.061040	3.815000	-62.027020	1831.046448	1656.799942	384.520493	-492.598022	302.973147	0.000000	-505.000000	200.000000	0.000000	-0.362220	3.573400	21.236579	2186.797391	-263.375597	-936.485444
483				900.000000	200.000000	0.000000	0.538080	0.743160	-1.868350	-124.112430	-76.146239	166.400235	331.187121	175.152568	0.000000	300.000000	200.000000	0.000000	0.213640	2.838360	-62.561078	1554.482141	1951.099932	323.485494				-505.000000	200.000000	0.000000	0.724440	2.680050	16.517339	1900.731240	603.339220	-937.420166
484				900.000000	200.000000	0.000000	0.493240	0.664340	-1.564200	-86.837836	-69.516617	207.337608	328.827503	175.095307	0.000000	300.000000	200.000000	0.000000	0.305200	2.655240	-60.119670	1497.261939	1733.099939	299.071495				-505.000000	200.000000	0.000000	-0.543330	4.466750	16.517339	1545.580449	547.481971	-994.367265
485				900.000000	200.000000	0.000000	0.369930	0.743160	-1.303500	-47.137171	-44.417282	183.442059	327.851597	175.932736	0.000000	300.000000	200.000000	0.000000	0.091560	3.723440	-63.400312	1525.872040	1765.799938	268.553995				-505.000000	200.000000	0.000000	-1.267770	4.466750	12.584640	1429.449831	727.619972	-700.588817
486				900.000000	200.000000	0.000000	0.302670	0.619300	-1.911800	-81.011636	-91.741496	161.709610	331.296662	172.927121	0.000000	300.000000	200.000000	0.000000	0.457800	3.204600	-61.645550	1668.922544	1929.299932	323.485494				-505.000000	200.000000	0.000000	-0.543330	3.394730	14.157719	669.811736	814.861265	-701.664119
487				900.000000	200.000000	0.000000	0.358720	0.664340	-1.868350	-75.091345	-13.034524	154.464449	330.412575	173.855334	0.000000	300.000000	200.000000	0.000000	1.007160	2.716280	-61.645550	1611.702342	1874.799934	347.899494	-600.218648	255.960306	0.000000	-505.000000	200.000000	0.000000	0.362220	3.573400	20.450039	1144.390451	1947.225092	-701.567005
488				900.000000	200.000000	0.000000	0.482030	0.664340	-1.694550	-38.726516	-73.999734	163.975340	326.345778	173.855334	0.000000	300.000000	200.000000	0.000000	0.061040	2.624720	-61.645550	1611.702342	1624.099943	341.795994				-505.000000	200.000000	0.000000	-0.181110	4.645420	15.730799	1324.696844	-136.539571	-994.226685
489				900.000000	200.000000	0.000000	0.482030	0.731900	-1.173150	-79.630057	-59.286726	164.038171	328.002915	173.314745	0.000000	300.000000	200.000000	0.000000	0.549360	3.204600	-61.111492	1630.775743	1711.299940	402.830993				-505.000000	200.000000	0.000000	0.543330	3.573400	14.157719	2302.047084	-841.732616	-701.581494
490				900.000000	200.000000	0.000000	0.381140	0.596780	-1.086250	-65.001619	-40.014983	178.474992	325.006338	171.848371	0.000000	300.000000	200.000000	0.000000	0.061040	3.448760	-62.332196	1754.752846	1558.699945	354.002994	-516.041926	232.265081	0.000000	-505.000000	200.000000	0.000000	-2.173320	2.144040	22.023119	710.577719	243.177653	-585.232427
491				900.000000	200.000000	0.000000	0.459610	0.495440	-1.390400	-41.346188	-129.085007	202.396052	329.320003	174.813563	0.000000	300.000000	200.000000	0.000000	0.640920	2.990960	-61.340374	1544.945440	1798.499937	390.623993	-576.967583	328.526689	0.000000	-505.000000	200.000000	0.000000	-0.543330	3.216060	20.450039	2628.375832	1471.739890	-408.113183
492				900.000000	200.000000	0.000000	0.313880	0.495440	-1.346950	-93.568067	-123.124254	173.631107	328.829123	176.692330	0.000000	300.000000	200.000000	0.000000	0.610400	2.594200	-59.738200	1392.358236	1722.199940	256.346995				-505.000000	200.000000	0.000000	0.362220	3.216060	15.730799	1701.470278	493.433570	355.487655
493				900.000000	200.000000	0.000000	0.437190	0.619300	-1.911800	-60.908985	-77.017150	197.715148	325.367505	173.335527	0.000000	300.000000	200.000000	0.000000	0.549360	2.105880	-61.874432	1649.849143	1569.599945	445.555492				-505.000000	200.000000	0.000000	1.267770	2.680050	16.517339	-68.140792	1233.312360	-996.207731
494				900.000000	200.000000	0.000000	0.269040	0.563000	-1.520750	-74.883882	-60.324469	183.379032	324.824032	173.876199	0.000000	300.000000	200.000000	0.000000	0.427280	3.082520	-62.789960	1640.312443	1558.699945	323.485494				-505.000000	200.000000	0.000000	1.086660	4.824090	14.157719	61.406298	-609.469498	-817.926253
495				900.000000	200.000000	0.000000	0.224200	0.551740	-1.868350	-39.522911	-22.692900	190.643995	325.862565	174.095016	0.000000	300.000000	200.000000	0.000000	0.122080	3.265640	-61.111492	1583.092241	1580.499945	292.967995				-505.000000	200.000000	0.000000	0.543330	2.322710	16.517339	373.500572	746.868192	-585.280201
496				900.000000	200.000000	0.000000	0.358720	0.563000	-1.346950	-58.621704	-99.640915	183.286124	324.329035	174.335882	0.000000	300.000000	200.000000	0.000000	0.488320	2.472120	-63.171430	1621.239042	1536.899946	274.657495				-505.000000	200.000000	0.000000	-0.362220	3.573400	11.011560	1259.451375	144.037968	-584.020852
497				900.000000	200.000000	0.000000	0.448400	0.574260	-1.260050	-86.211701	23.234494	163.926406	328.178813	172.518987	0.000000	300.000000	200.000000	0.000000	0.274680	2.807840	-60.730022	1668.922544	1711.299940	268.553995				-505.000000	200.000000	0.000000	-2.716650	3.930740	14.157719	2902.749737	1211.508865	-466.005185
498				900.000000	200.000000	0.000000	0.336300	0.653080	-1.911800	-39.415274	-138.720109	156.886864	326.168960	174.319440	0.000000	300.000000	200.000000	0.000000	0.335720	3.418240	-61.645550	1583.092241	1613.199944	372.313493				-505.000000	200.000000	0.000000	0.181110	5.002760	17.303879	2388.789350	1298.319726	-54.010968
499				900.000000	200.000000	0.000000	0.347510	0.619300	-1.738000	-76.811049	-149.475311	168.892136	326.476851	171.237711	0.000000	300.000000	200.000000	0.000000	-0.122080	2.838360	-61.340374	1764.289546	1624.099943	274.657495				-505.000000	200.000000	0.000000	-1.448880	2.501380	12.584640	963.077287	473.438923	-819.927661
500				900.000000	200.000000	0.000000	0.482030	0.653080	-1.520750	-95.297569	-129.887037	178.422829	331.467212	171.835589	0.000000	300.000000	200.000000	0.000000	0.335720	3.784480	-60.272258	1697.532644	1896.599934	360.106493				-505.000000	200.000000	0.000000	-2.535540	3.216060	18.090419	1701.659048	666.537738	-407.953806
501				900.000000	200.000000	0.000000	0.403560	0.653080	-1.216600	-62.818228	-91.476712	164.046163	326.939901	172.627879	0.000000	300.000000	200.000000	0.000000	0.518840	2.563680	-62.713666	1716.606045	1689.499941	390.623993				-505.000000	200.000000	0.000000	-0.905550	2.501380	16.517339	268.495892	-756.300172	-761.227029
502				900.000000	200.000000	0.000000	0.549290	0.495440	-1.651100	-81.821576	-76.809909	154.109941	323.605872	175.339215	0.000000	300.000000	200.000000	0.000000	-0.061040	3.143560	-61.874432	1525.872040	1460.599949	274.657495				-505.000000	200.000000	0.000000	-3.984420	1.786700	11.798100	1151.401081	362.470851	-232.962063
503				900.000000	200.000000	0.000000	0.459610	0.563000	-1.564200	-91.011017	-93.461583	139.807720	325.945034	174.761182	0.000000	300.000000	200.000000	0.000000	0.244160	3.448760	-63.858076	1611.702342	1656.799942	476.072991				-505.000000	200.000000	0.000000	-0.181110	1.786700	14.157719	1383.221855	262.663304	-526.986821
504				900.000000	200.000000	0.000000	0.336300	0.540480	-1.607650	-116.106586	-68.079389	164.011126	327.179838	174.390377	0.000000	300.000000	200.000000	0.000000	0.488320	2.594200	-62.561078	1602.165642	1700.399940	244.139996				-505.000000	200.000000	0.000000	0.543330	4.645420	15.730799	2946.120870	747.614619	-876.796443
505				900.000000	200.000000	0.000000	0.381140	0.540480	-1.173150	-115.656444	-100.725805	166.374332	327.508818	174.689572	0.000000	300.000000	200.000000	0.000000	0.732480	2.838360	-61.416668	1554.482141	1689.499941	250.243495				-505.000000	200.000000	0.000000	1.629990	3.573400	14.157719	2302.047084	-112.066365	-760.412525
506				900.000000	200.000000	0.000000	0.392350	0.563000	-1.781450	-87.215558	-110.753654	202.528564	330.550471	170.597637	0.000000	300.000000	200.000000	0.000000	0.213640	2.716280	-60.653728	1783.362947	1852.999935	305.174994				-505.000000	200.000000	0.000000	-2.173320	2.144040	16.517339	478.505253	1176.392689	-232.767835
507				900.000000	200.000000	0.000000	0.381140	0.754420	-1.520750	-79.062797	-75.072687	188.260237	324.717106	172.392781	0.000000	300.000000	200.000000	0.000000	0.091560	2.990960	-62.179608	1716.606045	1536.899946	341.795994				-505.000000	200.000000	0.000000	0.000000	3.573400	18.090419	912.569678	513.112221	-525.305731
508				900.000000	200.000000	0.000000	0.302670	0.664340	-1.998700	-67.185327	-122.056499	185.848098	328.816708	174.483729	0.000000	300.000000	200.000000	0.000000	0.122080	3.235120	-62.789960	1602.165642	1809.399937	299.071495				-505.000000	200.000000	0.000000	0.181110	3.752070	17.303879	1386.582084	-27.380347	-701.382958
509				900.000000	200.000000	0.000000	0.325090	0.765680	-1.651100	-110.898395	-52.379443	159.412856	331.449014	175.629057	0.000000	300.000000	200.000000	0.000000	0.366240	2.990960	-60.653728	1478.188539	1907.499933	262.450495				-505.000000	200.000000	0.000000	-1.448880	4.109410	15.730799	1755.526886	1265.873261	-818.401641
510				900.000000	200.000000	0.000000	0.437190	0.563000	-1.694550	-58.981818	-77.219192	159.108228	326.308689	175.000130	0.000000	300.000000	200.000000	0.000000	0.549360	2.777320	-62.561078	1564.018841	1645.899942	299.071495	-486.871532	254.762468	0.000000	-505.000000	200.000000	0.000000	-0.543330	1.965370	21.236579	1162.967481	-384.986639	-468.044187
511				900.000000	200.000000	0.000000	0.448400	0.709380	-1.173150	-16.228947	-98.429602	166.461728	329.356516	172.758547	0.000000	300.000000	200.000000	0.000000	0.640920	3.387720	-61.264080	1668.922544	1798.499937	347.899494	-510.343559	256.436113	0.000000	-505.000000	200.000000	0.000000	2.173320	4.466750	21.236579	1198.509983	113.478915	-465.887709
512				900.000000	200.000000	0.000000	0.437190	0.754420	-1.564200	-83.128342	-31.746688	188.202170	328.502861	173.513148	0.000000	300.000000	200.000000	0.000000	0.396760	3.448760	-61.569256	1630.775743	1754.899939	347.899494	-500.799936	251.585124	0.000000	-505.000000	200.000000	0.000000	1.267770	2.858720	23.596199	1217.212859	-99.105551	-349.853088
513				900.000000	200.000000	0.000000	0.448400	0.675600	-1.651100	-82.443647	-97.985108	188.117253	326.721018	173.659738	0.000000	300.000000	200.000000	0.000000	0.274680	2.594200	-61.187786	1611.702342	1634.999943	311.278494				-505.000000	200.000000	0.000000	0.181110	2.501380	8.651940	731.130668	-19.169656	-526.337567
514				900.000000	200.000000	0.000000	0.347510	0.563000	-1.607650	-115.179213	-58.409077	151.972156	326.349377	174.101931	0.000000	300.000000	200.000000	0.000000	0.000000	2.777320	-63.705488	1649.849143	1678.599941	292.967995				-505.000000	200.000000	0.000000	-0.905550	4.466750	18.876959	1545.769219	567.160622	-1288.058781
515				900.000000	200.000000	0.000000	0.437190	0.585520	-1.303500	-77.751968	-87.714809	159.129171	325.192175	173.816704	0.000000	300.000000	200.000000	0.000000	0.122080	3.326680	-64.468428	1687.995944	1624.099943	268.553995				-505.000000	200.000000	0.000000	0.362220	1.965370	13.371180	467.442238	760.812864	-409.372532
516				900.000000	200.000000	0.000000	0.369930	0.574260	-1.303500	-78.215655	-74.813102	161.598041	325.333717	173.009790	0.000000	300.000000	200.000000	0.000000	0.366240	2.990960	-63.247724	1707.069345	1602.299944	292.967995				-505.000000	200.000000	0.000000	2.716650	4.645420	18.090419	1209.069611	613.867754	-583.249815
517				900.000000	200.000000	0.000000	0.392350	0.540480	-1.824900	-100.249537	-49.921606	149.495098	328.044533	175.000130	0.000000	300.000000	200.000000	0.000000	0.488320	2.807840	-61.798138	1544.945440	1733.099939	274.657495				-505.000000	200.000000	0.000000	-0.543330	5.896110	11.798100	1515.877481	154.250507	-523.058013
518				900.000000	200.000000	0.000000	0.437190	0.630560	-1.346950	-124.188597	-67.410520	195.315960	326.248321	174.414436	0.000000	300.000000	200.000000	0.000000	0.854560	2.502640	-61.874432	1583.092241	1624.099943	329.588994				-505.000000	200.000000	0.000000	-0.724440	2.680050	3.932700	1320.644460	437.813752	-996.048355
519				900.000000	200.000000	0.000000	0.470820	0.529220	-1.694550	-76.454999	-33.010346	122.897070	325.880685	172.613361	0.000000	300.000000	200.000000	0.000000	0.427280	2.990960	-62.332196	1707.069345	1613.199944	335.692494				-505.000000	200.000000	0.000000	1.992210	3.216060	11.798100	1469.523658	-264.315024	-584.548322
520				900.000000	200.000000	0.000000	0.493240	0.608040	-1.868350	-77.409779	-74.299727	137.405106	325.333717	173.311357	0.000000	300.000000	200.000000	0.000000	0.274680	2.807840	-63.247724	1687.995944	1602.299944	280.760995				-505.000000	200.000000	0.000000	0.905550	1.965370	8.651940	3246.648744	1660.404577	236.769087
521				900.000000	200.000000	0.000000	0.470820	0.630560	-1.738000	-116.552665	-108.959487	188.052139	329.522617	173.708623	0.000000	300.000000	200.000000	0.000000	0.488320	3.326680	-62.027020	1630.775743	1831.199936	372.313493				-505.000000	200.000000	0.000000	-2.716650	3.037390	18.090419	880.135713	677.496703	-819.317566
522				900.000000	200.000000	0.000000	0.269040	0.517960	-1.346950	-92.640693	-106.079833	176.108165	330.796882	175.765432	0.000000	300.000000	200.000000	0.000000	0.213640	2.563680	-59.814494	1449.578438	1842.099936	268.553995				-505.000000	200.000000	0.000000	-0.905550	2.680050	8.651940	626.125987	311.724151	-584.825175
523				900.000000	200.000000	0.000000	0.459610	0.653080	-1.303500	-70.949317	-93.704034	156.759115	326.929902	171.848371	0.000000	300.000000	200.000000	0.000000	0.976640	2.838360	-62.332196	1754.752846	1678.599941	354.002994				-505.000000	200.000000	0.000000	-0.362220	1.965370	5.505780	1161.709017	414.402968	-761.779169
524				900.000000	200.000000	0.000000	0.403560	0.686860	-1.955250	-86.315590	-14.800219	202.632140	323.205288	170.606213	0.000000	300.000000	200.000000	0.000000	-0.152600	3.204600	-62.942548	1850.119848	1460.599949	323.485494	-504.051000	284.059893	0.000000	-505.000000	200.000000	0.000000	0.000000	3.216060	24.382739	2049.610439	-23.139219	-525.644847
525				900.000000	200.000000	0.000000	0.246620	0.608040	-1.477300	-85.045711	-89.837442	147.299245	327.691772	173.148287	0.000000	300.000000	200.000000	0.000000	0.213640	2.746800	-61.798138	1659.385843	1711.299940	292.967995	-556.008816	248.967779	0.000000	-505.000000	200.000000	0.000000	-0.543330	3.752070	23.596199	1155.453466	1203.614169	-760.069102
526				900.000000	200.000000	0.000000	0.369930	0.698120	-1.781450	-49.487075	-84.500548	166.532551	326.340812	173.443361	0.000000	300.000000	200.000000	0.000000	0.610400	3.052000	-62.484784	1659.385843	1645.899942	341.795994				-505.000000	200.000000	0.000000	-0.724440	2.501380	14.944259	1079.082059	1753.063855	-467.521024
527				900.000000	200.000000	0.000000	0.459610	0.484180	-1.260050	-53.736423	-103.876383	142.144077	324.233370	173.101405	0.000000	300.000000	200.000000	0.000000	0.549360	3.174080	-60.272258	1621.239042	1460.599949	250.243495				-505.000000	200.000000	0.000000	-1.448880	3.930740	11.011560	1512.706022	2198.341871	-466.106607
528				900.000000	200.000000	0.000000	0.325090	0.709380	-1.868350	-73.236598	-82.573220	176.228118	326.699412	174.319440	0.000000	300.000000	200.000000	0.000000	0.030520	3.448760	-61.645550	1583.092241	1645.899942	396.727493	-536.591987	292.985088	0.000000	-505.000000	200.000000	0.000000	-1.811100	3.394730	19.663499	1828.412218	621.209023	-290.354006
529				900.000000	200.000000	0.000000	0.313880	0.630560	-1.520750	-64.060701	-107.764710	161.708468	327.599573	173.327158	0.000000	300.000000	200.000000	0.000000	0.152600	3.174080	-60.424846	1611.702342	1667.699942	311.278494				-505.000000	200.000000	0.000000	-0.724440	2.322710	18.090419	1763.418441	-371.041968	-1172.619766
530				900.000000	200.000000	0.000000	0.291460	0.596780	-1.868350	-69.832405	-76.122367	149.651979	332.645600	174.355170	0.000000	300.000000	200.000000	0.000000	0.488320	2.746800	-62.103314	1592.628942	2027.399929	329.588994				-505.000000	200.000000	0.000000	0.000000	4.824090	0.786540	871.048617	396.963596	-759.095221
531				900.000000	200.000000	0.000000	0.358720	0.551740	-1.824900	-43.498427	-139.724181	159.179051	328.959806	174.508732	0.000000	300.000000	200.000000	0.000000	0.701960	2.716280	-62.103314	1583.092241	1798.499937	280.760995	-575.695301	264.935327	0.000000	-505.000000	200.000000	0.000000	0.543330	2.322710	23.596199	1532.226900	1668.140406	-409.047905
532				900.000000	200.000000	0.000000	0.448400	0.686860	-1.564200	-41.684630	-67.670106	178.489085	326.701129	170.267144	0.000000	300.000000	200.000000	0.000000	0.335720	3.204600	-62.866254	1869.193249	1678.599941	280.760995				-505.000000	200.000000	0.000000	0.362220	4.466750	13.371180	1082.064749	760.812864	-406.998722
533				900.000000	200.000000	0.000000	0.425980	0.585520	-0.738650	-40.982011	-97.910431	190.466366	326.023702	175.703060	0.000000	300.000000	200.000000	0.000000	0.213640	3.265640	-62.408490	1516.335340	1624.099943	268.553995				-505.000000	200.000000	0.000000	-3.259980	4.824090	18.090419	1683.144941	1505.793644	-758.834423
534				900.000000	200.000000	0.000000	0.437190	0.686860	-1.868350	-94.266622	-147.981138	173.681378	331.907868	175.219702	0.000000	300.000000	200.000000	0.000000	0.366240	3.387720	-60.806316	1506.798639	1940.199932	396.727493				-505.000000	200.000000	0.000000	0.362220	3.930740	16.517339	586.618469	1288.107187	-818.716087
535				900.000000	200.000000	0.000000	0.381140	0.675600	-1.346950	-13.779534	-70.168351	178.548294	328.539083	176.089712	0.000000	300.000000	200.000000	0.000000	0.457800	3.448760	-63.018842	1506.798639	1798.499937	274.657495				-505.000000	200.000000	0.000000	-1.086660	2.858720	15.730799	-520.656401	315.965279	-937.105720
536				900.000000	200.000000	0.000000	0.526870	0.664340	-2.215950	-67.410398	-75.361343	154.290245	327.204877	173.952231	0.000000	300.000000	200.000000	0.000000	0.213640	2.777320	-63.705488	1659.385843	1733.099939	378.416993				-505.000000	200.000000	0.000000	-0.181110	3.752070	14.944259	1038.945308	1985.326973	-642.609882
537				900.000000	200.000000	0.000000	0.437190	0.619300	-1.303500	-32.135075	-82.648839	161.570247	329.698347	171.556113	0.000000	300.000000	200.000000	0.000000	0.335720	3.509800	-62.027020	1764.289546	1842.099936	250.243495				-505.000000	200.000000	0.000000	-0.724440	2.501380	17.303879	1195.086830	2148.534598	-526.265123
538				900.000000	200.000000	0.000000	0.336300	0.675600	-1.824900	-58.500523	-103.339136	178.594749	329.503482	172.778614	0.000000	300.000000	200.000000	0.000000	0.488320	2.502640	-60.958904	1659.385843	1798.499937	225.829496				-505.000000	200.000000	0.000000	-0.543330	3.752070	17.303879	575.870070	811.875559	-583.836806
539				900.000000	200.000000	0.000000	0.381140	0.698120	-1.433850	-69.229612	-90.351414	154.472637	328.435805	177.834856	0.000000	300.000000	200.000000	0.000000	0.396760	2.624720	-63.247724	1401.894937	1798.499937	305.174994				-505.000000	200.000000	0.000000	0.000000	5.002760	10.225020	1693.327030	-672.553580	-288.972874
540				900.000000	200.000000	0.000000	0.414770	0.427880	-0.999350	-71.866893	-36.414713	137.318852	325.926622	173.984906	0.000000	300.000000	200.000000	0.000000	0.244160	2.960440	-60.119670	1564.018841	1558.699945	311.278494				-505.000000	200.000000	0.000000	0.181110	4.288080	18.876959	2114.037906	899.116851	-348.409693
541				900.000000	200.000000	0.000000	0.269040	0.596780	-1.955250	-102.086675	-59.920384	190.639428	325.943760	175.590923	0.000000	300.000000	200.000000	0.000000	-0.457800	2.990960	-61.340374	1497.261939	1591.399944	354.002994				-505.000000	200.000000	0.000000	0.181110	4.824090	13.371180	2377.663413	904.341836	-465.389217
542				900.000000	200.000000	0.000000	0.504450	0.653080	-1.346950	-75.014861	-115.774017	197.676882	329.408960	174.269317	0.000000	300.000000	200.000000	0.000000	0.488320	2.838360	-62.637372	1611.702342	1842.099936	335.692494				-505.000000	200.000000	0.000000	1.448880	2.144040	17.303879	2215.808204	293.616917	-996.730894
543				900.000000	200.000000	0.000000	0.403560	0.574260	-1.477300	-58.293060	-65.904412	159.153540	328.502861	176.611026	0.000000	300.000000	200.000000	0.000000	0.366240	2.380560	-61.569256	1440.041738	1754.899939	286.864495				-505.000000	200.000000	0.000000	-2.897760	3.752070	8.651940	459.361913	299.702764	-583.648451
544				900.000000	200.000000	0.000000	0.291460	0.619300	-1.346950	-108.570163	-36.079509	202.685445	325.800555	174.508732	0.000000	300.000000	200.000000	0.000000	0.305200	2.227960	-62.103314	1583.092241	1602.299944	311.278494				-505.000000	200.000000	0.000000	-0.724440	3.394730	3.146160	1711.274829	1499.120237	-1347.834715
545				900.000000	200.000000	0.000000	0.403560	0.686860	-1.346950	-81.664861	-81.223547	183.354859	321.107538	172.374991	0.000000	300.000000	200.000000	0.000000	0.274680	3.265640	-62.484784	1726.142745	1318.899954	335.692494				-505.000000	200.000000	0.000000	-0.724440	3.752070	11.011560	1038.630692	-496.894137	-936.286909
546				900.000000	200.000000	0.000000	0.414770	0.754420	-1.607650	-99.255477	-20.651084	159.309476	324.644795	174.062634	0.000000	300.000000	200.000000	0.000000	0.061040	2.990960	-61.035198	1583.092241	1504.199947	219.725996				-505.000000	200.000000	0.000000	0.362220	5.717440	18.090419	1273.937541	-436.795761	-523.300015
547				900.000000	200.000000	0.000000	0.392350	0.641820	-1.520750	-95.761256	-70.468345	142.360364	331.235819	175.465966	0.000000	300.000000	200.000000	0.000000	0.885080	2.929920	-61.416668	1506.798639	1918.399933	335.692494				-505.000000	200.000000	0.000000	-2.173320	3.216060	11.011560	1932.724743	1977.037718	-525.470981
548				900.000000	200.000000	0.000000	0.369930	0.641820	-1.346950	-27.232185	-140.630303	166.480192	328.391678	174.363190	0.000000	300.000000	200.000000	0.000000	0.915600	2.807840	-59.890788	1535.408740	1700.399940	341.795994				-505.000000	200.000000	0.000000	1.629990	3.216060	14.944259	2164.671362	1345.457289	-55.822457
549				900.000000	200.000000	0.000000	0.425980	0.551740	-1.260050	-79.098014	-137.953289	159.109370	322.520236	170.523482	0.000000	300.000000	200.000000	0.000000	0.763000	2.746800	-60.501140	1783.362947	1362.499952	317.381994				-505.000000	200.000000	0.000000	-1.992210	3.752070	14.944259	1502.209316	1697.206606	-524.976797
550				900.000000	200.000000	0.000000	0.302670	0.596780	-1.824900	-65.766861	-101.954253	166.507986	324.531209	173.397961	0.000000	300.000000	200.000000	0.000000	0.488320	2.716280	-63.095136	1678.459244	1547.799946	396.727493				-505.000000	200.000000	0.000000	-0.181110	2.680050	19.663499	2364.246940	655.148341	-1172.324117
551				900.000000	200.000000	0.000000	0.448400	0.664340	-1.216600	-38.231360	-103.455163	176.058481	324.939617	171.321844	0.000000	300.000000	200.000000	0.000000	0.549360	3.509800	-61.187786	1754.752846	1525.999947	274.657495				-505.000000	200.000000	0.000000	1.629990	2.501380	12.584640	2352.869310	-1701.413600	-761.429872
552				900.000000	200.000000	0.000000	0.403560	0.698120	-1.433850	-53.147491	-81.142730	209.871592	328.609662	174.024064	0.000000	300.000000	200.000000	0.000000	0.885080	2.594200	-60.577434	1573.555541	1733.099939	354.002994	-512.228351	254.357675	0.000000	-505.000000	200.000000	0.000000	1.086660	4.645420	24.382739	1325.388999	176.247002	-700.607613
553				900.000000	200.000000	0.000000	0.459610	0.743160	-1.998700	-96.103761	-128.519288	147.204249	326.055555	173.531349	0.000000	300.000000	200.000000	0.000000	0.274680	3.174080	-62.332196	1649.849143	1624.099943	286.864495				-505.000000	200.000000	0.000000	1.811100	3.752070	14.157719	1502.146393	-255.595338	-701.513357
554				900.000000	200.000000	0.000000	0.369930	0.641820	-1.868350	-51.895537	-84.419731	156.841552	324.310525	173.643786	0.000000	300.000000	200.000000	0.000000	-0.061040	2.960440	-61.874432	1630.775743	1504.199947	317.381994				-505.000000	200.000000	0.000000	-0.362220	2.858720	14.944259	-983.983332	1068.295887	-290.978590
555				900.000000	200.000000	0.000000	0.437190	0.517960	-1.694550	-72.898156	-46.823373	195.211242	329.874076	172.939870	0.000000	300.000000	200.000000	0.000000	0.427280	3.052000	-62.027020	1678.459244	1852.999935	354.002994				-505.000000	200.000000	0.000000	2.173320	4.645420	15.730799	1324.696844	-13.866107	-1111.903237
556				900.000000	200.000000	0.000000	0.414770	0.664340	-1.520750	-78.751761	-147.381150	183.322302	330.981371	174.287618	0.000000	300.000000	200.000000	0.000000	0.763000	2.929920	-61.569256	1583.092241	1907.499933	323.485494				-505.000000	200.000000	0.000000	1.267770	3.930740	4.719240	2207.098647	51.378690	-995.020827
557				900.000000	200.000000	0.000000	0.571710	0.529220	-1.129700	-108.034057	-93.415976	180.624391	328.281735	168.710252	0.000000	300.000000	200.000000	0.000000	0.213640	3.052000	-59.738200	1869.193249	1689.499941	299.071495				-505.000000	200.000000	0.000000	-0.543330	3.216060	12.584640	890.506572	816.354117	-408.113183
558				900.000000	200.000000	0.000000	0.549290	0.731900	-0.912450	-59.257321	-92.694763	178.426450	323.696918	173.407590	0.000000	300.000000	200.000000	0.000000	-0.152600	3.815000	-63.476606	1687.995944	1504.199947	378.416993	-466.441153	267.720626	0.000000	-505.000000	200.000000	0.000000	-0.181110	4.288080	24.382739	1651.214361	-940.170305	-877.077603
559				900.000000	200.000000	0.000000	0.369930	0.686860	-1.433850	-29.487997	-120.285606	161.702759	327.613216	174.639987	0.000000	300.000000	200.000000	0.000000	0.244160	3.082520	-63.552900	1611.702342	1754.899939	372.313493	-531.410553	216.693426	0.000000	-505.000000	200.000000	0.000000	-0.724440	2.680050	30.675059	512.071835	810.145275	-526.095565
560				900.000000	200.000000	0.000000	0.459610	0.630560	-1.260050	-116.057509	-93.744443	188.063753	330.235758	178.341696	0.000000	300.000000	200.000000	0.000000	0.213640	3.479280	-61.645550	1335.138035	1863.899935	250.243495				-505.000000	200.000000	0.000000	0.724440	2.322710	10.225020	1531.157206	79.030602	-585.294690
561				900.000000	200.000000	0.000000	0.470820	0.653080	-1.346950	-83.055922	-89.059284	178.434442	328.501061	176.175473	0.000000	300.000000	200.000000	0.000000	0.671440	2.777320	-60.043376	1430.505037	1711.299940	323.485494				-505.000000	200.000000	0.000000	-2.716650	4.288080	13.371180	723.805421	284.265240	63.030819
562				900.000000	200.000000	0.000000	0.493240	0.664340	-1.738000	-74.956302	-64.289013	190.469988	326.378424	172.273998	0.000000	300.000000	200.000000	0.000000	0.061040	3.448760	-61.569256	1707.069345	1624.099943	372.313493	-519.852407	240.881266	0.000000	-505.000000	200.000000	0.000000	0.000000	3.573400	25.169279	1028.951988	373.824376	-172.841139
563				900.000000	200.000000	0.000000	0.358720	0.754420	-1.998700	-63.475832	-83.836878	181.054484	327.368761	175.301333	0.000000	300.000000	200.000000	0.000000	-0.457800	3.326680	-63.324018	1564.018841	1733.099939	396.727493				-505.000000	200.000000	0.000000	0.181110	2.680050	17.303879	858.450146	-1618.220435	-408.679812
564				900.000000	200.000000	0.000000	0.190570	0.630560	-1.564200	-64.105715	-77.316546	178.703838	329.099571	173.466395	0.000000	300.000000	200.000000	0.000000	0.457800	3.052000	-62.179608	1649.849143	1809.399937	268.553995				-505.000000	200.000000	0.000000	-2.173320	3.394730	14.944259	1017.322665	-280.384539	-525.301424
565				900.000000	200.000000	0.000000	0.448400	0.596780	-1.086250	-60.981089	-57.982659	154.308709	328.188491	176.409436	0.000000	300.000000	200.000000	0.000000	-0.061040	2.624720	-62.255902	1468.651838	1754.899939	238.036496				-505.000000	200.000000	0.000000	-0.181110	3.216060	13.371180	1701.281509	-532.010313	-408.142161
566				900.000000	200.000000	0.000000	0.403560	0.517960	-1.564200	-100.906825	-111.417324	159.101181	327.454511	172.154367	0.000000	300.000000	200.000000	0.000000	0.579880	2.899400	-62.332196	1735.679445	1711.299940	396.727493				-505.000000	200.000000	0.000000	-1.267770	3.394730	11.011560	1248.640053	729.112825	-995.326657
567				900.000000	200.000000	0.000000	0.347510	0.619300	-1.433850	-48.352238	-48.438771	168.892136	327.213024	175.732727	0.000000	300.000000	200.000000	0.000000	0.244160	2.838360	-62.484784	1516.335340	1700.399940	323.485494				-505.000000	200.000000	0.000000	1.267770	4.109410	14.944259	1292.199956	1367.375220	-877.363071
568				900.000000	200.000000	0.000000	0.313880	0.619300	-1.651100	-36.515719	-82.313635	176.155957	324.042015	174.273741	0.000000	300.000000	200.000000	0.000000	0.457800	2.746800	-63.018842	1621.239042	1515.099947	280.760995				-505.000000	200.000000	0.000000	0.543330	3.216060	11.011560	542.932720	752.093177	-1054.385201
569				900.000000	200.000000	0.000000	0.369930	0.698120	-1.998700	-110.020099	-124.826265	171.351871	326.685707	174.110681	0.000000	300.000000	200.000000	0.000000	0.579880	2.563680	-60.043376	1554.482141	1602.299944	292.967995				-505.000000	200.000000	0.000000	-0.905550	3.752070	7.865400	1501.643007	-217.809452	-818.784223
570				900.000000	200.000000	0.000000	0.459610	0.608040	-1.260050	-84.820640	-12.688924	185.633149	325.660825	174.969790	0.000000	300.000000	200.000000	0.000000	0.091560	3.143560	-62.866254	1573.555541	1613.199944	329.588994				-505.000000	200.000000	0.000000	1.267770	3.573400	15.730799	1723.092921	-754.491324	-1347.824534
571				900.000000	200.000000	0.000000	0.358720	0.653080	-1.173150	-70.814274	-74.472700	171.321598	325.356077	174.755333	0.000000	300.000000	200.000000	0.000000	0.427280	2.838360	-62.332196	1573.555541	1580.499945	274.657495				-505.000000	200.000000	0.000000	0.181110	4.466750	16.517339	966.500440	1564.206167	-583.216530
572				900.000000	200.000000	0.000000	0.381140	0.551740	-1.955250	-95.900362	-89.866512	163.975144	329.565079	173.048467	0.000000	300.000000	200.000000	0.000000	0.488320	3.052000	-61.569256	1659.385843	1820.299936	323.485494				-505.000000	200.000000	0.000000	0.905550	3.216060	17.303879	1817.412126	193.923806	-995.670080
573				900.000000	200.000000	0.000000	0.201780	0.585520	-1.738000	-78.202110	-82.682510	164.192376	327.354067	175.305006	0.000000	300.000000	200.000000	0.000000	0.305200	2.594200	-62.561078	1544.945440	1711.299940	286.864495				-505.000000	200.000000	0.000000	0.181110	3.930740	7.865400	2323.166342	-946.413281	-172.516512
574				900.000000	200.000000	0.000000	0.448400	0.608040	-1.260050	-88.841171	-128.744605	178.415782	329.734921	174.138065	0.000000	300.000000	200.000000	0.000000	0.701960	2.441600	-61.950726	1602.165642	1842.099936	323.485494				-505.000000	200.000000	0.000000	0.724440	1.250690	14.944259	308.506796	604.832072	-175.103346
575				900.000000	200.000000	0.000000	0.358720	0.686860	-1.303500	-57.496666	-119.945204	195.449614	327.339010	170.679164	0.000000	300.000000	200.000000	0.000000	0.000000	2.685760	-61.798138	1811.973047	1689.499941	238.036496				-505.000000	200.000000	0.000000	-1.811100	3.573400	17.303879	217.610743	623.448302	-583.904942
576				900.000000	200.000000	0.000000	0.470820	0.709380	-1.607650	-68.945982	-149.608472	166.438501	325.692005	170.990430	0.000000	300.000000	200.000000	0.000000	0.457800	3.296160	-62.789960	1821.509748	1613.199944	305.174994				-505.000000	200.000000	0.000000	-1.992210	3.037390	14.944259	995.700022	-689.053526	-584.399127
577				900.000000	200.000000	0.000000	0.269040	0.630560	-1.781450	-68.351316	-131.005598	159.345262	327.995700	172.187249	0.000000	300.000000	200.000000	0.000000	0.610400	3.631880	-60.348552	1678.459244	1689.499941	323.485494				-505.000000	200.000000	0.000000	0.362220	4.824090	10.225020	1682.515709	366.088547	-582.891903
578				900.000000	200.000000	0.000000	0.381140	0.675600	-1.564200	-78.333089	-90.230189	183.367615	327.101916	175.816708	0.000000	300.000000	200.000000	0.000000	0.701960	2.777320	-60.730022	1468.651838	1645.899942	250.243495				-505.000000	200.000000	0.000000	0.000000	3.930740	9.438480	2091.660185	-274.097132	-524.966616
579				900.000000	200.000000	0.000000	0.437190	0.630560	-2.042150	-52.539281	-56.632045	183.267660	328.503728	174.602335	0.000000	300.000000	200.000000	0.000000	0.610400	2.929920	-62.332196	1583.092241	1776.699938	268.553995				-505.000000	200.000000	0.000000	0.724440	2.680050	11.798100	858.009684	1138.097808	-1172.396561
580				900.000000	200.000000	0.000000	0.425980	0.686860	-1.781450	-57.991822	-96.940627	185.741292	324.230190	172.990090	0.000000	300.000000	200.000000	0.000000	0.885080	2.929920	-60.730022	1640.312443	1471.499949	415.037992				-505.000000	200.000000	0.000000	1.267770	2.680050	9.438480	1436.900924	444.610154	-1759.881014
581				900.000000	200.000000	0.000000	0.269040	0.664340	-1.564200	-18.488822	-40.020181	202.750559	329.033970	174.442512	0.000000	300.000000	200.000000	0.000000	0.640920	2.868880	-61.569256	1573.555541	1787.599937	366.209993				-505.000000	200.000000	0.000000	0.181110	5.896110	15.730799	1516.192097	-291.027509	-875.580560
582				900.000000	200.000000	0.000000	0.392350	0.630560	-1.173150	-63.700587	-55.593703	161.627173	328.047780	173.773142	0.000000	300.000000	200.000000	0.000000	0.183120	2.472120	-62.179608	1630.775743	1743.999939	250.243495				-505.000000	200.000000	0.000000	1.086660	1.965370	11.798100	1046.396401	-342.090204	-409.430487
583				900.000000	200.000000	0.000000	0.313880	0.574260	-1.998700	-66.874291	-92.122307	164.065769	325.692005	173.420551	0.000000	300.000000	200.000000	0.000000	-0.061040	2.624720	-62.789960	1668.922544	1613.199944	335.692494				-505.000000	200.000000	0.000000	-0.181110	2.858720	3.932700	984.007776	-257.913181	-408.481277
584				900.000000	200.000000	0.000000	0.504450	0.596780	-1.738000	-17.430470	-115.410340	180.756903	326.535209	173.401122	0.000000	300.000000	200.000000	0.000000	0.701960	3.937080	-62.027020	1649.849143	1645.899942	372.313493				-505.000000	200.000000	0.000000	0.362220	1.786700	18.876959	920.335386	888.157886	-585.774386
585				900.000000	200.000000	0.000000	0.493240	0.427880	-2.129050	-40.873020	-38.595487	175.792119	325.629060	173.759678	0.000000	300.000000	200.000000	0.000000	0.396760	3.662400	-59.967082	1573.555541	1536.899946	372.313493				-505.000000	200.000000	0.000000	-1.811100	4.288080	16.517339	1998.033135	359.054714	-172.018020
586				900.000000	200.000000	0.000000	0.369930	0.765680	-1.173150	-58.136346	-29.340598	183.463003	329.771585	175.647475	0.000000	300.000000	200.000000	0.000000	0.335720	2.655240	-61.874432	1506.798639	1842.099936	292.967995				-505.000000	200.000000	0.000000	0.724440	3.752070	16.517339	-1045.616879	205.629198	-407.705931
587				900.000000	200.000000	0.000000	0.437190	0.698120	-1.477300	-109.479929	-92.619145	178.511170	324.808425	173.676245	0.000000	300.000000	200.000000	0.000000	0.457800	2.533160	-61.950726	1630.775743	1536.899946	335.692494				-505.000000	200.000000	0.000000	0.724440	1.786700	4.719240	687.570765	-843.734464	-468.315166
588				900.000000	200.000000	0.000000	0.369930	0.540480	-0.999350	-87.332676	-49.766112	185.663227	325.475325	173.494113	0.000000	300.000000	200.000000	0.000000	0.061040	3.265640	-63.324018	1678.459244	1613.199944	347.899494				-505.000000	200.000000	0.000000	1.992210	2.501380	12.584640	1657.973299	-1325.621509	-585.226554
589				900.000000	200.000000	0.000000	0.369930	0.698120	-1.303500	-77.135630	-150.802651	195.448472	327.420948	172.341219	0.000000	300.000000	200.000000	0.000000	0.000000	3.509800	-62.408490	1726.142745	1711.299940	354.002994				-505.000000	200.000000	0.000000	-1.992210	2.144040	14.157719	362.500481	-953.447114	-115.294127
590				900.000000	200.000000	0.000000	0.235410	0.698120	-1.129700	-68.914513	-64.369232	190.768515	330.337483	176.080371	0.000000	300.000000	200.000000	0.000000	0.549360	3.021480	-61.798138	1478.188539	1874.799934	250.243495				-505.000000	200.000000	0.000000	0.362220	4.109410	11.011560	1639.333345	497.912128	-642.314233
591				900.000000	200.000000	0.000000	0.437190	0.484180	-0.955900	-97.647156	-67.774197	168.673566	331.528330	176.198106	0.000000	300.000000	200.000000	0.000000	0.335720	2.563680	-60.501140	1440.041738	1907.499933	372.313493				-505.000000	200.000000	0.000000	0.362220	3.573400	14.157719	3344.391101	1688.056488	-466.590610
592				900.000000	200.000000	0.000000	0.437190	0.664340	-1.564200	-82.817306	-31.746688	156.792814	325.960439	172.773908	0.000000	300.000000	200.000000	0.000000	0.122080	2.380560	-63.400312	1726.142745	1645.899942	384.520493				-505.000000	200.000000	0.000000	0.181110	5.181430	8.651940	2051.460511	113.400351	63.646787
593				900.000000	200.000000	0.000000	0.269040	0.596780	-1.868350	-33.647633	-100.528961	173.771807	328.229414	174.698926	0.000000	300.000000	200.000000	0.000000	-0.274680	2.929920	-63.324018	1602.165642	1787.599937	384.520493	-612.030381	201.300523	0.000000	-505.000000	200.000000	0.000000	-1.267770	4.288080	22.809659	29.664488	2441.326524	-994.478868
594				900.000000	200.000000	0.000000	0.358720	0.585520	-1.346950	-57.694331	-74.311066	149.571826	326.290549	176.089712	0.000000	300.000000	200.000000	0.000000	0.152600	2.685760	-63.018842	1506.798639	1656.799942	402.830993	-559.814368	206.952710	0.000000	-505.000000	200.000000	0.000000	2.354430	2.680050	23.596199	164.057521	1293.410736	-467.597776
595				900.000000	200.000000	0.000000	0.470820	0.619300	-1.998700	-65.019544	-58.057336	161.535406	325.847315	175.991450	0.000000	300.000000	200.000000	0.000000	0.061040	2.746800	-61.569256	1478.188539	1591.399944	292.967995				-505.000000	200.000000	0.000000	-0.181110	5.002760	18.090419	1462.324258	1186.921223	-758.911174
596				900.000000	200.000000	0.000000	0.482030	0.529220	-1.433850	-68.143854	-43.846365	187.946279	326.258759	170.526150	0.000000	300.000000	200.000000	0.000000	0.640920	3.387720	-63.095136	1859.656549	1656.799942	311.278494				-505.000000	200.000000	0.000000	-0.724440	3.037390	3.146160	1342.204180	968.840207	-701.988746
597				900.000000	200.000000	0.000000	0.358720	0.754420	-1.260050	-90.854303	-109.853672	185.873804	322.935977	173.039355	0.000000	300.000000	200.000000	0.000000	0.213640	2.960440	-62.255902	1678.459244	1427.899950	390.623993	-527.250113	299.152532	0.000000	-505.000000	200.000000	0.000000	-1.267770	2.858720	20.450039	2027.673180	455.015693	-702.114837
598				900.000000	200.000000	0.000000	0.302670	0.540480	-1.651100	-71.925768	-56.522157	183.323248	328.962193	175.741782	0.000000	300.000000	200.000000	0.000000	0.000000	2.868880	-61.721844	1497.261939	1787.599937	402.830993				-505.000000	200.000000	0.000000	0.181110	3.037390	8.651940	647.748631	378.540366	-878.293486
599				900.000000	200.000000	0.000000	0.425980	0.709380	-2.172500	-93.654348	-50.983221	147.207674	327.474688	174.720975	0.000000	300.000000	200.000000	0.000000	0.427280	2.716280	-61.492962	1554.482141	1689.499941	329.588994				-505.000000	200.000000	0.000000	0.905550	4.824090	6.292320	2145.465100	-325.906253	-524.191270
600				900.000000	200.000000	0.000000	0.358720	0.585520	-1.390400	-61.759875	-155.326176	156.800806	324.396443	174.048046	0.000000	300.000000	200.000000	0.000000	0.488320	2.563680	-62.103314	1611.702342	1515.099947	329.588994				-505.000000	200.000000	0.000000	-0.362220	2.144040	14.944259	1752.355427	-1450.534252	-291.656822
601				900.000000	200.000000	0.000000	0.470820	0.686860	-1.086250	-65.312655	-53.839945	164.007897	325.394984	176.723216	0.000000	300.000000	200.000000	0.000000	0.213640	2.868880	-63.095136	1468.651838	1602.299944	280.760995				-505.000000	200.000000	0.000000	-1.629990	1.072020	-0.786540	412.253012	497.087138	-410.060944
602				900.000000	200.000000	0.000000	0.358720	0.731900	-1.738000	-72.174181	-155.002908	202.720482	325.780760	173.840988	0.000000	300.000000	200.000000	0.000000	0.122080	3.723440	-60.882610	1592.628942	1569.599945	299.071495				-505.000000	200.000000	0.000000	0.181110	2.501380	18.876959	1195.212677	368.836822	-702.569863
603				900.000000	200.000000	0.000000	0.448400	0.596780	-1.564200	-89.619957	-82.868016	137.441089	328.867870	174.099233	0.000000	300.000000	200.000000	0.000000	1.220800	2.807840	-59.280436	1535.408740	1711.299940	274.657495				-505.000000	200.000000	0.000000	2.535540	5.181430	11.798100	661.920181	365.658116	-758.958949
604				900.000000	200.000000	0.000000	0.313880	0.563000	-1.303500	-50.535630	-26.911233	168.874617	330.252423	172.613361	0.000000	300.000000	200.000000	0.000000	0.396760	2.960440	-62.332196	1707.069345	1885.699934	408.934493				-505.000000	200.000000	0.000000	2.535540	4.288080	4.719240	1533.825279	-953.324119	-524.830343
605				900.000000	200.000000	0.000000	0.269040	0.619300	-1.260050	-48.172182	-60.566920	161.744450	326.106112	171.996390	0.000000	300.000000	200.000000	0.000000	-0.122080	3.387720	-60.958904	1707.069345	1591.399944	341.795994	-570.967041	266.284683	0.000000	-505.000000	200.000000	0.000000	2.354430	4.288080	19.663499	1303.388816	1297.142869	-1171.000940
606				900.000000	200.000000	0.000000	0.448400	0.608040	-1.607650	-48.995982	-32.167908	163.957822	323.636312	174.571210	0.000000	300.000000	200.000000	0.000000	0.305200	3.448760	-62.255902	1583.092241	1471.499949	311.278494				-505.000000	200.000000	0.000000	-0.905550	3.216060	15.730799	1469.838274	967.856350	-408.084206
607				900.000000	200.000000	0.000000	0.414770	0.619300	-1.346950	-60.323801	-132.344874	156.774154	327.113707	174.148552	0.000000	300.000000	200.000000	0.000000	0.366240	3.235120	-62.713666	1621.239042	1700.399940	323.485494				-505.000000	200.000000	0.000000	-2.535540	3.930740	17.303879	586.681392	799.854172	-818.484266
608				900.000000	200.000000	0.000000	0.425980	0.585520	-1.390400	-97.944647	-56.776544	166.369765	329.378075	176.132315	0.000000	300.000000	200.000000	0.000000	0.579880	2.990960	-62.332196	1487.725239	1831.199936	323.485494				-505.000000	200.000000	0.000000	-2.173320	3.930740	9.438480	1165.132170	1050.540520	-759.769145
609				900.000000	200.000000	0.000000	0.425980	0.563000	-1.173150	-82.564829	-82.308436	178.397122	329.106104	171.739277	0.000000	300.000000	200.000000	0.000000	0.579880	3.753960	-61.416668	1735.679445	1787.599937	305.174994				-505.000000	200.000000	0.000000	-0.543330	3.573400	15.730799	1954.724925	548.228397	-642.750462
610				900.000000	200.000000	0.000000	0.437190	0.495440	-1.651100	-77.801046	-72.193631	168.684037	325.828291	172.503303	0.000000	300.000000	200.000000	0.000000	0.152600	3.174080	-60.348552	1659.385843	1558.699945	323.485494	-493.353759	295.734172	0.000000	-505.000000	200.000000	0.000000	-0.905550	4.288080	19.663499	1882.468826	-229.005848	-1405.716536
611				900.000000	200.000000	0.000000	0.347510	0.641820	-1.390400	-91.605683	-139.666639	183.371040	331.768248	172.670949	0.000000	300.000000	200.000000	0.000000	0.366240	2.929920	-61.416668	1678.459244	1951.099932	323.485494				-505.000000	200.000000	0.000000	0.905550	1.608030	15.730799	1719.984385	-467.433378	-292.266917
612				900.000000	200.000000	0.000000	0.414770	0.517960	-1.607650	-108.992900	-51.046904	156.679908	330.957780	172.135885	0.000000	300.000000	200.000000	0.000000	0.457800	2.685760	-61.264080	1707.069345	1896.599934	317.381994				-505.000000	200.000000	0.000000	1.629990	1.250690	15.730799	540.201723	416.720811	-351.408086
613				900.000000	200.000000	0.000000	0.526870	0.506700	-1.520750	-73.181786	-65.875939	158.962960	325.191767	175.845536	0.000000	300.000000	200.000000	0.000000	0.335720	2.807840	-63.171430	1525.872040	1591.399944	366.209993				-505.000000	200.000000	0.000000	-1.267770	3.216060	12.584640	-36.021443	-465.510094	-349.311129
614				900.000000	200.000000	0.000000	0.358720	0.574260	-1.520750	-22.153302	-64.017492	166.428975	325.077020	176.359826	0.000000	300.000000	200.000000	0.000000	0.030520	2.868880	-61.721844	1459.115138	1547.799946	280.760995				-505.000000	200.000000	0.000000	1.267770	1.786700	17.303879	341.129531	172.005875	-115.894041
615				900.000000	200.000000	0.000000	0.358720	0.788200	-1.303500	-101.569847	-43.955655	166.627939	327.872481	174.386636	0.000000	300.000000	200.000000	0.000000	-0.061040	3.387720	-62.179608	1592.628942	1733.099939	305.174994				-505.000000	200.000000	0.000000	2.716650	4.645420	13.371180	2135.220087	1546.336364	-935.714407
616				900.000000	200.000000	0.000000	0.358720	0.608040	-1.868350	-77.409779	-18.100494	152.002430	332.833105	177.795146	0.000000	300.000000	200.000000	0.000000	0.427280	2.868880	-61.416668	1363.748136	2016.499929	305.174994				-505.000000	200.000000	0.000000	-0.543330	4.109410	11.011560	1870.965349	-375.283096	-583.497690
617				900.000000	200.000000	0.000000	0.224200	0.675600	-1.346950	-74.087488	-109.299292	166.662584	328.754522	172.152043	0.000000	300.000000	200.000000	0.000000	0.518840	2.838360	-60.272258	1678.459244	1733.099939	299.071495				-505.000000	200.000000	0.000000	0.905550	2.680050	13.371180	1321.399538	727.935967	-996.178754
618				900.000000	200.000000	0.000000	0.526870	0.574260	-0.955900	-101.978722	-96.797069	142.158170	323.065497	172.891707	0.000000	300.000000	200.000000	0.000000	0.457800	3.143560	-63.324018	1716.606045	1460.599949	292.967995				-505.000000	200.000000	0.000000	-1.992210	3.573400	14.157719	1259.703067	1167.673003	-818.866848
619				900.000000	200.000000	0.000000	0.358720	0.731900	-1.346950	-75.789584	-69.245096	161.756260	323.605872	174.414436	0.000000	300.000000	200.000000	0.000000	-0.396760	2.960440	-61.874432	1583.092241	1460.599949	299.071495				-505.000000	200.000000	0.000000	0.181110	3.573400	8.651940	2533.238626	1173.960410	-995.273009
620				900.000000	200.000000	0.000000	0.425980	0.439140	-1.086250	-131.801188	-87.455223	183.101253	330.677259	175.153503	0.000000	300.000000	200.000000	0.000000	0.061040	2.868880	-62.179608	1544.945440	1907.499933	292.967995				-505.000000	200.000000	0.000000	-0.905550	4.109410	4.719240	480.669941	580.596298	-54.771824
621				900.000000	200.000000	0.000000	0.392350	0.619300	-1.173150	-100.349046	-55.593703	176.074662	329.571260	175.062473	0.000000	300.000000	200.000000	0.000000	0.305200	2.990960	-61.187786	1525.872040	1809.399937	390.623993				-505.000000	200.000000	0.000000	-1.629990	4.288080	6.292320	954.871116	1550.929358	-1111.938087
622				900.000000	200.000000	0.000000	0.437190	0.698120	-1.607650	-69.409669	-82.365979	168.872530	326.195408	172.708223	0.000000	300.000000	200.000000	0.000000	0.457800	3.143560	-63.247724	1726.142745	1656.799942	274.657495	-534.231572	287.776875	0.000000	-505.000000	200.000000	0.000000	0.362220	5.896110	21.236579	1864.080565	620.778592	-816.850950
623				900.000000	200.000000	0.000000	0.392350	0.585520	-1.173150	-101.740106	-65.725643	154.356305	327.331342	174.534293	0.000000	300.000000	200.000000	0.000000	0.366240	3.204600	-61.416668	1564.018841	1678.599941	463.865992				-505.000000	200.000000	0.000000	-0.362220	3.752070	7.078860	806.684073	1075.760152	-525.107196
624				900.000000	200.000000	0.000000	0.392350	0.574260	-1.260050	-86.211701	-126.436466	180.852095	325.036983	173.345726	0.000000	300.000000	200.000000	0.000000	0.763000	2.716280	-62.255902	1659.385843	1558.699945	280.760995				-505.000000	200.000000	0.000000	0.362220	2.680050	12.584640	278.992598	761.559290	-584.926597
625				900.000000	200.000000	0.000000	0.414770	0.675600	-1.042800	-101.916100	-142.759673	154.416853	327.589588	173.247371	0.000000	300.000000	200.000000	0.000000	0.640920	2.838360	-62.027020	1659.385843	1711.299940	317.381994	-499.763882	311.913262	0.000000	-505.000000	200.000000	0.000000	1.448880	1.429360	20.450039	2288.630612	-107.078811	-116.247645
626				900.000000	200.000000	0.000000	0.414770	0.506700	-1.824900	-93.599537	-60.976801	159.079096	326.616104	174.459267	0.000000	300.000000	200.000000	0.000000	0.122080	2.960440	-63.476606	1621.239042	1689.499941	274.657495				-505.000000	200.000000	0.000000	1.267770	3.573400	6.292320	1374.889837	-480.394192	-1171.592238
627				900.000000	200.000000	0.000000	0.280250	0.439140	-1.564200	-96.111572	-65.811659	156.745968	324.793905	173.604506	0.000000	300.000000	200.000000	0.000000	0.457800	3.296160	-62.866254	1659.385843	1558.699945	292.967995				-505.000000	200.000000	0.000000	0.724440	4.645420	14.157719	2482.731016	340.438484	-1111.787326
628				900.000000	200.000000	0.000000	0.381140	0.517960	-1.955250	-41.003999	-54.404722	147.076108	329.066933	175.185085	0.000000	300.000000	200.000000	0.000000	0.732480	2.685760	-61.874432	1535.408740	1798.499937	323.485494				-505.000000	200.000000	0.000000	2.897760	3.394730	14.944259	-140.837354	-322.095557	-408.218913
629				900.000000	200.000000	0.000000	0.392350	0.709380	-1.477300	-40.667228	-70.508754	152.061835	328.186116	173.489657	0.000000	300.000000	200.000000	0.000000	1.403920	2.655240	-61.874432	1640.312443	1743.999939	384.520493				-505.000000	200.000000	0.000000	-0.181110	2.680050	19.663499	1900.982933	390.008327	-761.115426
630				900.000000	200.000000	0.000000	0.482030	0.596780	-1.477300	-81.488868	-99.531626	183.189790	328.253821	175.590923	0.000000	300.000000	200.000000	0.000000	0.000000	2.472120	-61.340374	1497.261939	1733.099939	262.450495				-505.000000	200.000000	0.000000	-1.086660	2.322710	14.944259	952.454735	-80.998317	-761.382098
631				900.000000	200.000000	0.000000	0.515660	0.630560	-1.260050	-39.667434	-50.458852	175.957384	326.286416	169.086182	0.000000	300.000000	200.000000	0.000000	0.427280	3.387720	-63.858076	1974.096951	1678.599941	323.485494	-534.646530	217.611533	0.000000	-505.000000	200.000000	0.000000	-0.181110	4.466750	22.023119	387.860892	652.909062	-1229.372637
632				900.000000	200.000000	0.000000	0.381140	0.551740	-2.259400	-51.989629	-23.726043	173.613784	327.937133	173.391227	0.000000	300.000000	200.000000	0.000000	-0.122080	3.113040	-61.645550	1640.312443	1722.199940	390.623993				-505.000000	200.000000	0.000000	1.629990	1.965370	19.663499	583.761626	-647.571379	-879.426743
633				900.000000	200.000000	0.000000	0.526870	0.574260	-1.520750	-86.481786	-111.469668	161.435451	326.722325	176.314304	0.000000	300.000000	200.000000	0.000000	0.366240	2.533160	-62.408490	1478.188539	1667.699942	323.485494				-505.000000	200.000000	0.000000	-0.362220	1.965370	9.438480	467.127622	2134.080931	-820.523268
634				900.000000	200.000000	0.000000	0.470820	0.653080	-1.303500	-50.846666	-84.033722	173.615122	329.734921	172.290784	0.000000	300.000000	200.000000	0.000000	0.701960	2.868880	-61.950726	1716.606045	1842.099936	360.106493				-505.000000	200.000000	0.000000	-0.905550	2.322710	11.798100	1183.835046	1899.578533	-467.676093
635				900.000000	200.000000	0.000000	0.448400	0.754420	-1.564200	-67.046221	-11.944436	156.864975	324.614028	171.442096	0.000000	300.000000	200.000000	0.000000	0.518840	3.204600	-61.111492	1745.216146	1504.199947	335.692494				-505.000000	200.000000	0.000000	2.173320	4.466750	11.798100	1197.754904	652.716062	-1170.816893
636				900.000000	200.000000	0.000000	0.347510	0.653080	-1.260050	-62.863242	-89.128165	173.742871	326.489810	171.260965	0.000000	300.000000	200.000000	0.000000	0.549360	3.265640	-61.721844	1773.826246	1634.999943	305.174994	-571.686759	343.038392	0.000000	-505.000000	200.000000	0.000000	0.362220	2.322710	21.236579	3037.646155	1416.198636	-291.545219
637				900.000000	200.000000	0.000000	0.302670	0.675600	-1.216600	-37.767673	-132.915791	152.123328	327.975458	174.753825	0.000000	300.000000	200.000000	0.000000	0.274680	2.716280	-61.950726	1564.018841	1733.099939	299.071495				-505.000000	200.000000	0.000000	-0.905550	3.216060	18.090419	775.131033	-360.083003	-643.060600
638				900.000000	200.000000	0.000000	0.403560	0.641820	-1.129700	-111.438249	-101.689469	161.626031	327.331342	174.689572	0.000000	300.000000	200.000000	0.000000	0.122080	3.021480	-61.416668	1554.482141	1678.599941	311.278494				-505.000000	200.000000	0.000000	0.724440	2.501380	10.225020	1310.336523	211.600609	-585.125132
639				900.000000	200.000000	0.000000	0.470820	0.630560	-1.390400	-63.925658	-124.480665	149.497578	327.095727	175.677466	0.000000	300.000000	200.000000	0.000000	0.488320	3.174080	-61.950726	1506.798639	1678.599941	402.830993				-505.000000	200.000000	0.000000	-2.535540	3.037390	8.651940	416.116627	1868.624921	-408.123364
640				900.000000	200.000000	0.000000	0.336300	0.574260	-1.781450	-74.690281	-78.049695	176.090842	328.888826	175.949880	0.000000	300.000000	200.000000	0.000000	-0.274680	3.479280	-62.255902	1497.261939	1798.499937	372.313493	-528.857783	231.192173	0.000000	-505.000000	200.000000	0.000000	-1.811100	2.858720	20.450039	637.881157	487.892589	-643.327272
641				900.000000	200.000000	0.000000	0.358720	0.529220	-1.738000	-120.725846	-104.343209	178.435388	330.501960	172.392781	0.000000	300.000000	200.000000	0.000000	0.640920	3.204600	-62.179608	1716.606045	1896.599934	360.106493				-505.000000	200.000000	0.000000	0.181110	3.573400	11.798100	1491.146302	640.694675	-466.576121
642				900.000000	200.000000	0.000000	0.425980	0.641820	-1.651100	-67.752587	-46.402153	156.783484	329.182388	175.720677	0.000000	300.000000	200.000000	0.000000	0.701960	2.350040	-60.882610	1478.188539	1776.699938	366.209993				-505.000000	200.000000	0.000000	0.000000	3.216060	16.517339	2280.613211	-15.674955	-408.156650
643				900.000000	200.000000	0.000000	0.504450	0.551740	-1.520750	-71.327039	-100.414473	166.257055	325.751584	172.839647	0.000000	300.000000	200.000000	0.000000	0.335720	2.685760	-61.798138	1678.459244	1591.399944	347.899494				-505.000000	200.000000	0.000000	0.362220	2.501380	18.876959	2237.556694	755.587879	-350.119760
644				900.000000	200.000000	0.000000	0.392350	0.653080	-1.564200	-95.342583	-110.955696	159.238456	324.928899	175.782316	0.000000	300.000000	200.000000	0.000000	-0.213640	3.418240	-63.400312	1535.408740	1580.499945	323.485494	-518.093653	263.968202	0.000000	-505.000000	200.000000	0.000000	-0.181110	3.930740	29.101979	1861.601261	381.051209	-642.440324
645				900.000000	200.000000	0.000000	0.470820	0.698120	-1.477300	-21.028264	-114.267908	147.150748	326.515254	176.037975	0.000000	300.000000	200.000000	0.000000	0.427280	3.448760	-62.484784	1497.261939	1656.799942	384.520493				-505.000000	200.000000	0.000000	-0.362220	3.752070	18.876959	1965.787940	-128.566311	-1288.780478
646				900.000000	200.000000	0.000000	0.280250	0.653080	-1.564200	-75.239932	-96.207478	171.402893	331.089597	173.427811	0.000000	300.000000	200.000000	0.000000	0.183120	2.838360	-60.653728	1611.702342	1885.699934	268.553995	-479.675112	255.250569	0.000000	-505.000000	200.000000	0.000000	-1.448880	4.288080	23.596199	1303.703432	-597.571106	-876.976182
647				900.000000	200.000000	0.000000	0.347510	0.686860	-1.824900	-106.283199	-93.668824	166.545306	328.156542	175.213024	0.000000	300.000000	200.000000	0.000000	0.640920	2.838360	-62.713666	1554.482141	1765.799938	225.829496				-505.000000	200.000000	0.000000	-0.362220	5.360100	12.584640	2641.666458	-520.304921	-406.092978
648				900.000000	200.000000	0.000000	0.325090	0.585520	-1.477300	-110.096266	-113.332716	154.425987	326.820689	172.852901	0.000000	300.000000	200.000000	0.000000	0.122080	2.990960	-62.179608	1687.995944	1667.699942	415.037992				-505.000000	200.000000	0.000000	1.448880	2.858720	16.517339	753.382543	29.223328	-1172.284958
649				900.000000	200.000000	0.000000	0.414770	0.574260	-1.607650	-50.387042	-96.640633	183.238528	325.845536	175.973743	0.000000	300.000000	200.000000	0.000000	0.763000	2.868880	-60.730022	1459.115138	1569.599945	360.106493	-568.072354	264.635233	0.000000	-505.000000	200.000000	0.000000	-1.086660	3.752070	19.663499	1270.954851	1240.223198	-701.281537
650				900.000000	200.000000	0.000000	0.470820	0.563000	-2.042150	-63.362462	-103.610657	187.989308	328.085237	173.748610	0.000000	300.000000	200.000000	0.000000	0.457800	2.502640	-62.484784	1640.312443	1754.899939	384.520493				-505.000000	200.000000	0.000000	1.629990	3.216060	7.078860	2627.306138	2413.481612	-525.775246
651				900.000000	200.000000	0.000000	0.526870	0.517960	-1.260050	-100.591726	-71.184360	118.009210	327.760316	175.092951	0.000000	300.000000	200.000000	0.000000	0.427280	2.838360	-61.645550	1535.408740	1711.299940	299.071495				-505.000000	200.000000	0.000000	-1.267770	4.645420	13.371180	2482.668093	594.303538	-700.419259
652				900.000000	200.000000	0.000000	0.470820	0.439140	-1.346950	-91.865971	-48.531524	173.416158	322.438224	176.993984	0.000000	300.000000	200.000000	0.000000	0.854560	2.838360	-62.179608	1430.505037	1395.199951	366.209993				-505.000000	200.000000	0.000000	-1.448880	3.037390	9.438480	2385.051582	874.134651	-1171.883580
653				900.000000	200.000000	0.000000	0.437190	0.641820	-1.781450	-19.641267	-72.072405	137.494590	327.833790	173.952046	0.000000	300.000000	200.000000	0.000000	0.427280	3.387720	-61.874432	1611.702342	1722.199940	299.071495				-505.000000	200.000000	0.000000	-0.181110	2.322710	11.011560	1415.404127	1591.349083	-1055.175035
654				900.000000	200.000000	0.000000	0.482030	0.698120	-2.259400	-90.187533	-73.474423	149.548795	325.944196	173.313022	0.000000	300.000000	200.000000	0.000000	1.159760	2.990960	-62.179608	1659.385843	1613.199944	317.381994	-508.345867	200.299565	0.000000	-505.000000	200.000000	0.000000	0.181110	3.930740	28.315439	8.482307	94.739690	-1053.677992
655				900.000000	200.000000	0.000000	0.369930	0.529220	-1.607650	-100.488152	-140.387852	192.881735	327.187639	173.103373	0.000000	300.000000	200.000000	0.000000	0.701960	2.227960	-61.340374	1649.849143	1667.699942	292.967995				-505.000000	200.000000	0.000000	-1.267770	3.752070	17.303879	344.238067	60.291377	-407.546555
656				900.000000	200.000000	0.000000	0.403560	0.596780	-0.955900	-60.846046	-56.257374	159.174484	322.312374	173.214425	0.000000	300.000000	200.000000	0.000000	-0.305200	3.143560	-63.018842	1687.995944	1406.099951	390.623993				-505.000000	200.000000	0.000000	-0.181110	3.752070	14.944259	1038.945308	-931.213188	-642.609882
657				900.000000	200.000000	0.000000	0.280250	0.653080	-1.477300	-75.149904	-70.958445	149.715952	324.014417	171.681024	0.000000	300.000000	200.000000	0.000000	-0.091560	2.716280	-62.637372	1773.826246	1504.199947	244.139996				-505.000000	200.000000	0.000000	-0.181110	2.501380	14.944259	2584.690083	-135.793144	178.620594
658				900.000000	200.000000	0.000000	0.459610	0.630560	-1.651100	-64.195743	-83.248826	151.918851	329.310834	175.122979	0.000000	300.000000	200.000000	0.000000	0.610400	3.357200	-62.103314	1544.945440	1820.299936	292.967995				-505.000000	200.000000	0.000000	-1.267770	3.037390	14.157719	1111.453101	726.127119	-995.665773
659				900.000000	200.000000	0.000000	0.325090	0.529220	-1.694550	-124.701362	-82.734854	166.421928	328.183712	173.635372	0.000000	300.000000	200.000000	0.000000	1.159760	2.838360	-61.492962	1621.239042	1733.099939	415.037992				-505.000000	200.000000	0.000000	1.629990	1.250690	9.438480	76.434330	157.552208	-527.640382
660				900.000000	200.000000	0.000000	0.392350	0.563000	-1.433850	-106.958096	-45.219312	137.467741	327.361459	171.363785	0.000000	300.000000	200.000000	0.000000	0.640920	3.021480	-62.942548	1802.436347	1722.199940	354.002994				-505.000000	200.000000	0.000000	-0.181110	3.394730	13.371180	669.748813	-134.300291	-701.693096
661				900.000000	200.000000	0.000000	0.381140	0.596780	-1.868350	-69.832405	-54.485539	159.197711	324.854231	175.365091	0.000000	300.000000	200.000000	0.000000	-0.274680	3.448760	-62.713666	1544.945440	1558.699945	378.416993				-505.000000	200.000000	0.000000	-2.897760	5.002760	14.944259	998.808558	426.301360	-347.485152
662				900.000000	200.000000	0.000000	0.257830	0.596780	-2.085600	-70.057476	-74.535441	166.554440	327.187639	172.792430	0.000000	300.000000	200.000000	0.000000	0.274680	3.174080	-61.340374	1668.922544	1667.699942	317.381994				-505.000000	200.000000	0.000000	-0.543330	3.573400	14.944259	1607.213996	-113.875213	-995.215054
663				900.000000	200.000000	0.000000	0.437190	0.529220	-1.346950	-80.115416	-37.014701	171.125113	327.053047	177.568186	0.000000	300.000000	200.000000	0.000000	0.518840	3.509800	-61.645550	1382.821536	1667.699942	329.588994				-505.000000	200.000000	0.000000	2.354430	3.930740	14.157719	1512.957714	-553.612249	-172.690378
664				900.000000	200.000000	0.000000	0.515660	0.563000	-1.042800	-70.368196	-86.122684	173.484894	330.143266	174.719232	0.000000	300.000000	200.000000	0.000000	1.037680	2.594200	-61.111492	1544.945440	1842.099936	219.725996				-505.000000	200.000000	0.000000	-0.362220	2.858720	10.225020	868.695159	-518.065642	-1054.651873
665				900.000000	200.000000	0.000000	0.381140	0.540480	-1.390400	-31.450381	-29.600183	139.868071	324.481729	173.531349	0.000000	300.000000	200.000000	0.000000	0.000000	3.601360	-62.332196	1649.849143	1525.999947	433.348492				-505.000000	200.000000	0.000000	-1.992210	5.538770	6.292320	2304.526389	1837.987304	64.159768
666				900.000000	200.000000	0.000000	0.425980	0.574260	-1.868350	-70.759779	-117.123690	178.407594	326.212789	173.116786	0.000000	300.000000	200.000000	0.000000	0.549360	2.960440	-62.789960	1687.995944	1645.899942	372.313493				-505.000000	200.000000	0.000000	1.992210	2.858720	14.944259	869.072698	660.689322	-702.375635
667				900.000000	200.000000	0.000000	0.302670	0.596780	-1.824900	-57.725800	-61.426493	161.688666	328.573675	172.484419	0.000000	300.000000	200.000000	0.000000	0.579880	2.746800	-60.653728	1668.922544	1733.099939	329.588994				-505.000000	200.000000	0.000000	-1.448880	2.501380	11.798100	731.382360	-851.514724	-408.718971
668				900.000000	200.000000	0.000000	0.470820	0.664340	-1.390400	-34.390886	-63.689025	144.709673	327.331342	173.447343	0.000000	300.000000	200.000000	0.000000	0.549360	2.350040	-61.416668	1630.775743	1678.599941	390.623993				-505.000000	200.000000	0.000000	0.362220	4.288080	16.517339	724.057114	1420.677195	-1112.097464
669				900.000000	200.000000	0.000000	0.437190	0.686860	-1.260050	-57.451651	-72.557307	176.091038	324.831468	174.296339	0.000000	300.000000	200.000000	0.000000	-0.122080	2.990960	-62.332196	1602.165642	1547.799946	402.830993				-505.000000	200.000000	0.000000	-2.897760	3.037390	14.944259	1227.332026	956.581389	238.090699
670				900.000000	200.000000	0.000000	0.459610	0.551740	-1.564200	-27.146220	-108.659493	192.809770	326.691577	175.000130	0.000000	300.000000	200.000000	0.000000	-0.152600	3.448760	-63.705488	1592.628942	1700.399940	244.139996	-527.299047	233.661432	0.000000	-505.000000	200.000000	0.000000	0.000000	5.002760	22.809659	767.805786	508.633663	-53.996479
671				900.000000	200.000000	0.000000	0.437190	0.596780	-1.477300	-101.591519	-87.553175	183.236244	326.753696	177.070183	0.000000	300.000000	200.000000	0.000000	0.549360	3.021480	-59.890788	1373.284836	1602.299944	299.071495				-505.000000	200.000000	0.000000	1.086660	0.357340	14.944259	717.714195	317.774127	-1057.141593
672				900.000000	200.000000	0.000000	0.437190	0.630560	-1.564200	-72.146776	-77.340418	156.761399	329.614676	173.147124	0.000000	300.000000	200.000000	0.000000	0.854560	2.899400	-60.730022	1630.775743	1798.499937	341.795994				-505.000000	200.000000	0.000000	2.173320	2.501380	18.876959	1890.108688	-281.991827	-174.032352
673				900.000000	200.000000	0.000000	0.549290	0.641820	-0.738650	-135.156302	-143.516097	154.246075	327.204666	172.819551	0.000000	300.000000	200.000000	0.000000	0.335720	2.929920	-62.103314	1687.995944	1689.499941	323.485494				-505.000000	200.000000	0.000000	-0.181110	3.394730	14.157719	2522.867767	-1063.036769	-407.972603
674				900.000000	200.000000	0.000000	0.325090	0.731900	-1.477300	-67.883566	-72.804957	173.839401	324.467279	172.305533	0.000000	300.000000	200.000000	0.000000	0.000000	3.021480	-63.705488	1764.289546	1558.699945	390.623993				-505.000000	200.000000	0.000000	1.629990	3.216060	14.157719	2512.056445	-377.206380	-584.519345
675				900.000000	200.000000	0.000000	0.448400	0.698120	-1.433850	-81.291203	-118.451031	161.631936	331.650296	174.783547	0.000000	300.000000	200.000000	0.000000	0.732480	3.387720	-61.645550	1554.482141	1951.099932	305.174994	-554.507291	294.611377	0.000000	-505.000000	200.000000	0.000000	-0.181110	4.466750	21.236579	2009.221996	1051.365510	-524.443453
676				900.000000	200.000000	0.000000	0.392350	0.698120	-1.477300	-65.254096	-95.838603	171.328644	326.470092	175.153503	0.000000	300.000000	200.000000	0.000000	0.457800	2.868880	-62.179608	1544.945440	1645.899942	305.174994				-505.000000	200.000000	0.000000	-0.181110	4.109410	7.865400	1291.633647	1329.194774	-701.014865
677				900.000000	200.000000	0.000000	0.515660	0.563000	-1.564200	-58.846775	-65.373903	144.568972	329.419259	176.109865	0.000000	300.000000	200.000000	0.000000	1.037680	2.716280	-61.874432	1478.188539	1820.299936	286.864495				-505.000000	200.000000	0.000000	-0.543330	4.288080	9.438480	1650.018820	554.199809	-407.095836
678				900.000000	200.000000	0.000000	0.313880	0.698120	-1.868350	-45.556573	-66.913682	173.819599	325.670278	172.893573	0.000000	300.000000	200.000000	0.000000	0.396760	3.204600	-61.569256	1668.922544	1580.499945	396.727493				-505.000000	200.000000	0.000000	-1.448880	3.037390	11.798100	-46.895688	606.755357	-1113.139481
679				900.000000	200.000000	0.000000	0.425980	0.675600	-1.694550	-74.447601	-61.559655	156.814899	324.387943	173.517086	0.000000	300.000000	200.000000	0.000000	0.763000	3.113040	-63.018842	1668.922544	1536.899946	433.348492				-505.000000	200.000000	0.000000	-0.724440	3.394730	14.157719	1364.707748	825.820230	-936.626025
680				900.000000	200.000000	0.000000	0.392350	0.686860	-1.781450	-82.115003	-95.555744	154.450552	326.932740	174.563178	0.000000	300.000000	200.000000	0.000000	1.007160	2.624720	-61.111492	1554.482141	1645.899942	311.278494				-505.000000	200.000000	0.000000	0.000000	4.288080	11.011560	723.616652	652.400067	-524.627500
681				900.000000	200.000000	0.000000	0.347510	0.608040	-1.216600	-56.631915	-43.574844	147.194723	324.823381	175.156379	0.000000	300.000000	200.000000	0.000000	0.549360	2.441600	-61.035198	1516.335340	1515.099947	231.932996				-505.000000	200.000000	0.000000	-0.543330	0.893350	12.584640	1560.671404	1346.634147	-762.782027
682				900.000000	200.000000	0.000000	0.459610	0.427880	-1.303500	-44.038281	-139.297764	151.730359	325.028037	173.388216	0.000000	300.000000	200.000000	0.000000	0.305200	2.990960	-62.713666	1668.922544	1569.599945	317.381994				-505.000000	200.000000	0.000000	0.000000	5.360100	7.865400	904.048891	2113.655853	-406.121956
683				900.000000	200.000000	0.000000	0.526870	0.641820	-1.607650	-67.707573	-80.993032	190.414203	326.041831	171.519135	0.000000	300.000000	200.000000	0.000000	0.457800	3.113040	-60.272258	1716.606045	1569.599945	421.141492				-505.000000	200.000000	0.000000	3.259980	2.680050	11.798100	1321.273692	2045.232350	-1055.111207
684				900.000000	200.000000	0.000000	0.381140	0.630560	-1.520750	-80.142822	-125.732387	185.735388	330.972718	175.407396	0.000000	300.000000	200.000000	0.000000	0.732480	2.380560	-60.882610	1497.261939	1885.699934	292.967995				-505.000000	200.000000	0.000000	0.362220	2.858720	11.798100	1679.533019	-1623.954415	-173.548348
685				900.000000	200.000000	0.000000	0.358720	0.720640	-1.303500	-92.290377	-38.889685	166.565108	332.486866	172.706860	0.000000	300.000000	200.000000	0.000000	0.885080	2.807840	-59.051554	1611.702342	1918.399933	341.795994				-505.000000	200.000000	0.000000	0.724440	1.965370	5.505780	2435.685038	-977.050898	-644.377904
686				900.000000	200.000000	0.000000	0.302670	0.585520	-1.781450	-90.308715	-142.522421	154.449214	323.929567	169.603135	0.000000	300.000000	200.000000	0.000000	0.457800	2.746800	-61.492962	1869.193249	1471.499949	292.967995				-505.000000	200.000000	0.000000	-0.543330	2.322710	16.517339	1994.924599	-1308.498132	-350.216874
687				900.000000	200.000000	0.000000	0.482030	0.574260	-1.433850	-98.453348	-109.703974	200.036467	323.456002	171.859599	0.000000	300.000000	200.000000	0.000000	0.213640	3.387720	-61.340374	1726.142745	1438.799950	311.278494				-505.000000	200.000000	0.000000	0.000000	5.002760	14.157719	3199.249671	516.844353	-406.461071
688				900.000000	200.000000	0.000000	0.291460	0.585520	-1.346950	-21.509559	-96.871149	168.918788	329.109432	175.468877	0.000000	300.000000	200.000000	0.000000	0.335720	3.662400	-61.035198	1497.261939	1776.699938	341.795994				-505.000000	200.000000	0.000000	1.086660	3.037390	16.517339	764.193865	1376.841333	-760.877732
689				900.000000	200.000000	0.000000	0.482030	0.653080	-1.433850	-91.187010	-94.506064	178.422829	331.161343	172.895549	0.000000	300.000000	200.000000	0.000000	0.457800	2.960440	-59.814494	1621.239042	1863.899935	317.381994				-505.000000	200.000000	0.000000	-1.448880	2.501380	13.371180	2932.012243	472.692496	-819.927661
690				900.000000	200.000000	0.000000	0.392350	0.743160	-1.477300	-75.460940	-85.706663	205.105773	327.297432	174.720975	0.000000	300.000000	200.000000	0.000000	0.671440	2.990960	-61.492962	1554.482141	1678.599941	415.037992				-505.000000	200.000000	0.000000	1.811100	5.360100	7.865400	1019.864893	148.086096	-758.731436
691				900.000000	200.000000	0.000000	0.336300	0.641820	-1.955250	-47.965035	-42.426271	188.201974	326.657148	172.865994	0.000000	300.000000	200.000000	0.000000	-0.305200	3.143560	-62.561078	1697.532644	1667.699942	280.760995				-505.000000	200.000000	0.000000	0.362220	1.786700	13.371180	804.078922	363.102842	-703.262583
692				900.000000	200.000000	0.000000	0.358720	0.686860	-1.868350	-46.020260	-104.221983	152.075732	330.730179	172.641651	0.000000	300.000000	200.000000	0.000000	0.274680	3.082520	-60.653728	1659.385843	1863.899935	366.209993				-505.000000	200.000000	0.000000	2.897760	4.288080	16.517339	724.057114	339.261627	-583.603419
693				900.000000	200.000000	0.000000	0.403560	0.754420	-1.390400	-99.030406	-126.776868	176.188710	328.034550	173.427811	0.000000	300.000000	200.000000	0.000000	0.518840	2.960440	-60.653728	1611.702342	1700.399940	280.760995				-505.000000	200.000000	0.000000	-0.181110	4.645420	9.438480	2366.537475	134.571856	-524.273895
694				900.000000	200.000000	0.000000	0.425980	0.563000	-1.173150	-38.338997	-87.374406	161.529501	325.387150	175.490323	0.000000	300.000000	200.000000	0.000000	0.946120	3.082520	-62.255902	1525.872040	1580.499945	286.864495	-505.972811	214.974796	0.000000	-505.000000	200.000000	0.000000	-0.724440	1.786700	22.809659	341.569993	22.189495	-291.966960
695				900.000000	200.000000	0.000000	0.347510	0.619300	-1.738000	-96.913700	-93.749641	197.808057	326.874513	175.576583	0.000000	300.000000	200.000000	0.000000	0.000000	2.807840	-62.866254	1535.408740	1689.499941	354.002994				-505.000000	200.000000	0.000000	1.086660	3.752070	13.371180	459.739453	-741.293079	-818.943600
696				900.000000	200.000000	0.000000	0.358720	0.675600	-1.781450	-74.537630	-18.181311	190.619822	327.454511	175.214327	0.000000	300.000000	200.000000	0.000000	-0.122080	2.838360	-62.332196	1544.945440	1711.299940	286.864495				-505.000000	200.000000	0.000000	0.181110	1.072020	14.157719	2266.504583	373.315381	-997.646819
697				900.000000	200.000000	0.000000	0.470820	0.551740	-1.390400	-75.212526	-28.227236	175.930536	329.651927	172.327187	0.000000	300.000000	200.000000	0.000000	0.610400	3.082520	-60.653728	1678.459244	1798.499937	372.313493				-505.000000	200.000000	0.000000	1.629990	3.037390	3.146160	1921.284189	561.233642	-702.177100
698				900.000000	200.000000	0.000000	0.347510	0.720640	-0.999350	-59.811036	-43.776886	161.757402	327.697182	176.380491	0.000000	300.000000	200.000000	0.000000	0.183120	2.502640	-62.179608	1468.651838	1722.199940	335.692494				-505.000000	200.000000	0.000000	0.362220	2.501380	16.517339	1658.287915	360.117136	-467.607957
699				900.000000	200.000000	0.000000	0.369930	0.619300	-1.433850	-76.495950	-110.153666	159.230268	323.076127	174.317235	0.000000	300.000000	200.000000	0.000000	0.274680	3.296160	-64.239546	1649.849143	1482.399948	292.967995				-505.000000	200.000000	0.000000	-1.086660	3.394730	14.157719	1943.787757	715.168154	3.308532
700				900.000000	200.000000	0.000000	0.482030	0.551740	-1.433850	-51.134359	-94.506064	183.147903	326.153987	174.003871	0.000000	300.000000	200.000000	0.000000	-0.305200	3.387720	-61.264080	1592.628942	1602.299944	396.727493				-505.000000	200.000000	0.000000	2.535540	1.786700	13.371180	572.446918	-1094.104817	-997.156942
701				900.000000	200.000000	0.000000	0.425980	0.686860	-2.129050	-58.351935	-91.551389	176.102652	328.223078	176.840611	0.000000	300.000000	200.000000	0.000000	0.488320	2.807840	-62.179608	1440.041738	1754.899939	347.899494				-505.000000	200.000000	0.000000	0.000000	4.466750	17.303879	1893.091378	1574.418706	-54.505153
702				900.000000	200.000000	0.000000	0.571710	0.585520	-1.564200	-106.165765	-17.022342	142.122188	329.398261	175.533377	0.000000	300.000000	200.000000	0.000000	0.854560	2.838360	-60.806316	1487.725239	1787.599937	305.174994				-505.000000	200.000000	0.000000	0.543330	3.930740	14.157719	586.429699	1544.527516	-1347.427463
703				900.000000	200.000000	0.000000	0.280250	0.698120	-1.564200	-101.528896	-25.283899	169.035120	328.359640	171.754204	0.000000	300.000000	200.000000	0.000000	0.671440	2.838360	-61.111492	1726.142745	1733.099939	317.381994				-505.000000	200.000000	0.000000	-0.543330	2.858720	11.798100	521.373000	817.100544	-525.940496
704				900.000000	200.000000	0.000000	0.571710	0.664340	-1.564200	-70.755715	-62.616072	183.159712	324.710487	173.812560	0.000000	300.000000	200.000000	0.000000	0.213640	2.838360	-62.637372	1640.312443	1547.799946	299.071495				-505.000000	200.000000	0.000000	3.803310	4.288080	8.651940	1881.587901	26.791049	-583.675863
705				900.000000	200.000000	0.000000	0.336300	0.551740	-2.042150	-79.908270	-128.466943	166.431258	327.528297	173.475747	0.000000	300.000000	200.000000	0.000000	0.366240	2.655240	-62.561078	1659.385843	1722.199940	451.658992				-505.000000	200.000000	0.000000	1.448880	3.216060	9.438480	426.990872	-229.198848	-525.760757
706				900.000000	200.000000	0.000000	0.414770	0.596780	-1.694550	-121.919241	-116.823696	183.259471	327.521884	174.693383	0.000000	300.000000	200.000000	0.000000	0.824040	2.563680	-62.179608	1573.555541	1711.299940	311.278494				-505.000000	200.000000	0.000000	-0.905550	2.680050	15.730799	974.140302	1100.426357	-643.569274
707				900.000000	200.000000	0.000000	0.414770	0.630560	-1.173150	-71.741648	-107.176658	132.688025	326.876229	173.391227	0.000000	300.000000	200.000000	0.000000	0.396760	2.838360	-61.645550	1640.312443	1656.799942	274.657495				-505.000000	200.000000	0.000000	0.724440	3.216060	13.371180	1701.281509	606.324925	-584.446901
708				900.000000	200.000000	0.000000	0.325090	0.619300	-1.303500	-84.401968	-42.570771	171.325023	325.253619	172.188030	0.000000	300.000000	200.000000	0.000000	0.579880	3.479280	-61.721844	1716.606045	1558.699945	360.106493				-505.000000	200.000000	0.000000	-0.724440	3.573400	16.517339	217.547820	823.580951	-642.735973
709				900.000000	200.000000	0.000000	0.347510	0.506700	-1.303500	-52.854064	-84.021786	166.377758	329.138791	171.260965	0.000000	300.000000	200.000000	0.000000	0.549360	3.082520	-61.721844	1773.826246	1798.499937	250.243495				-505.000000	200.000000	0.000000	-1.448880	3.930740	14.944259	1513.020638	1266.619687	-583.594804
710				900.000000	200.000000	0.000000	0.437190	0.551740	-1.346950	-123.413875	-6.618881	175.965377	331.809117	173.123549	0.000000	300.000000	200.000000	0.000000	0.763000	2.411080	-59.967082	1611.702342	1907.499933	335.692494				-505.000000	200.000000	0.000000	0.000000	3.394730	12.584640	3680.901939	120.627184	-877.939881
711				900.000000	200.000000	0.000000	0.470820	0.585520	-1.781450	-78.247124	-108.919078	166.323311	324.744586	170.923033	0.000000	300.000000	200.000000	0.000000	0.427280	2.777320	-60.348552	1754.752846	1493.299948	335.692494	-501.371551	322.711319	0.000000	-505.000000	200.000000	0.000000	0.905550	1.250690	20.450039	2509.451294	-74.201915	-410.094230
712				900.000000	200.000000	0.000000	0.504450	0.698120	-1.868350	-65.659224	-130.487025	190.489789	322.603572	175.845536	0.000000	300.000000	200.000000	0.000000	0.183120	3.204600	-63.171430	1525.872040	1427.899950	402.830993				-505.000000	200.000000	0.000000	1.086660	4.109410	18.876959	1408.330573	1109.462039	62.556996
713				900.000000	200.000000	0.000000	0.459610	0.608040	-1.260050	-64.717989	-119.074293	195.271789	328.186116	175.493345	0.000000	300.000000	200.000000	0.000000	0.061040	3.448760	-61.874432	1516.335340	1743.999939	390.623993	-600.754538	221.451456	0.000000	-505.000000	200.000000	0.000000	0.181110	3.394730	20.450039	438.683118	1958.184057	-701.722074
714				900.000000	200.000000	0.000000	0.403560	0.686860	-1.824900	-29.893124	-85.845023	166.487239	331.449014	176.257985	0.000000	300.000000	200.000000	0.000000	0.335720	2.655240	-60.653728	1440.041738	1907.499933	329.588994				-505.000000	200.000000	0.000000	-1.267770	6.253450	17.303879	843.044575	192.861384	-287.684548
715				900.000000	200.000000	0.000000	0.504450	0.675600	-1.781450	-30.311797	-44.446353	178.420545	328.396199	175.465966	0.000000	300.000000	200.000000	0.000000	0.885080	2.929920	-61.416668	1506.798639	1743.999939	341.795994				-505.000000	200.000000	0.000000	1.629990	2.322710	6.292320	951.762580	-1165.162159	-761.599430
716				900.000000	200.000000	0.000000	0.560500	0.641820	-1.520750	-51.535423	-92.590672	159.053781	328.041247	173.136785	0.000000	300.000000	200.000000	0.000000	0.335720	2.685760	-61.416668	1649.849143	1722.199940	329.588994				-505.000000	200.000000	0.000000	-0.181110	3.037390	9.438480	1111.075561	929.991900	-995.752705
717				900.000000	200.000000	0.000000	0.325090	0.765680	-1.911800	-74.983708	-163.588331	161.822516	325.813107	171.612443	0.000000	300.000000	200.000000	0.000000	-0.152600	3.113040	-60.806316	1726.142745	1569.599945	323.485494				-505.000000	200.000000	0.000000	0.181110	2.680050	11.798100	510.561678	242.984653	-114.959319
718				900.000000	200.000000	0.000000	0.269040	0.619300	-1.129700	-96.283502	-86.017996	178.612071	330.077553	174.780832	0.000000	300.000000	200.000000	0.000000	0.091560	3.509800	-60.882610	1535.408740	1831.199936	354.002994				-505.000000	200.000000	0.000000	-0.905550	4.466750	18.876959	1429.953217	1097.440652	-994.338287
719				900.000000	200.000000	0.000000	0.403560	0.641820	-0.999350	-42.954193	-117.008604	171.264672	330.866625	176.389011	0.000000	300.000000	200.000000	0.000000	0.183120	2.746800	-61.798138	1459.115138	1907.499933	415.037992				-505.000000	200.000000	0.000000	1.629990	3.394730	11.798100	1248.702976	-1170.387144	-584.349787
720				900.000000	200.000000	0.000000	0.369930	0.619300	-1.390400	-72.430406	-74.732285	156.820608	330.332608	176.444846	0.000000	300.000000	200.000000	0.000000	-0.152600	3.052000	-60.730022	1430.505037	1842.099936	360.106493				-505.000000	200.000000	0.000000	-0.724440	4.109410	12.584640	1639.459192	1490.163120	-1053.435991
721				900.000000	200.000000	0.000000	0.470820	0.619300	-0.999350	-76.045808	-140.042251	159.125746	329.682291	171.214167	0.000000	300.000000	200.000000	0.000000	0.488320	3.021480	-60.958904	1754.752846	1809.399937	323.485494				-505.000000	200.000000	0.000000	2.173320	2.680050	19.663499	1321.902923	-415.308261	-526.327386
722				900.000000	200.000000	0.000000	0.257830	0.686860	-1.781450	-74.073943	-74.818300	166.638215	329.890271	174.626533	0.000000	300.000000	200.000000	0.000000	0.671440	2.838360	-61.264080	1554.482141	1831.199936	268.553995				-505.000000	200.000000	0.000000	-0.543330	4.109410	10.225020	1060.190413	-374.536669	-642.241789
723				900.000000	200.000000	0.000000	0.425980	0.641820	-1.173150	-35.093189	-46.846647	176.060765	327.213024	175.122229	0.000000	300.000000	200.000000	0.000000	0.091560	3.174080	-62.484784	1554.482141	1700.399940	256.346995				-505.000000	200.000000	0.000000	2.354430	4.109410	11.011560	1870.965349	907.643537	-407.497215
724				900.000000	200.000000	0.000000	0.493240	0.653080	-1.694550	-59.292854	-104.857181	161.543595	328.504573	177.478956	0.000000	300.000000	200.000000	0.000000	0.305200	2.716280	-63.095136	1420.968337	1798.499937	335.692494				-505.000000	200.000000	0.000000	-1.267770	3.752070	5.505780	2775.430258	71.487773	-231.314259
725				900.000000	200.000000	0.000000	0.313880	0.596780	-1.868350	-33.647633	-92.243532	154.448072	326.469676	174.168780	0.000000	300.000000	200.000000	0.000000	0.030520	3.265640	-64.239546	1659.385843	1700.399940	292.967995	-555.312159	224.327734	0.000000	-505.000000	200.000000	0.000000	-0.362220	3.037390	31.461599	765.389405	1582.900961	-525.785427
726				900.000000	200.000000	0.000000	0.425980	0.630560	-1.824900	-84.478451	-46.240519	188.098593	325.398823	175.463090	0.000000	300.000000	200.000000	0.000000	0.305200	3.448760	-61.798138	1516.335340	1569.599945	372.313493				-505.000000	200.000000	0.000000	-1.448880	2.501380	18.876959	152.868660	-195.382525	-1054.904056
727				900.000000	200.000000	0.000000	0.437190	0.776940	-1.998700	-70.589519	-137.727972	156.897532	329.906873	173.518422	0.000000	300.000000	200.000000	0.000000	0.457800	2.624720	-60.501140	1602.165642	1809.399937	292.967995				-505.000000	200.000000	0.000000	0.362220	3.037390	10.225020	1342.770488	1028.938584	-55.890593
728				900.000000	200.000000	0.000000	0.313880	0.675600	-1.173150	-106.071672	-32.098429	173.798656	328.816708	172.964903	0.000000	300.000000	200.000000	0.000000	0.305200	2.777320	-62.789960	1697.532644	1809.399937	244.139996				-505.000000	200.000000	0.000000	-0.543330	5.896110	18.876959	1979.707797	677.812699	-288.081618
729				900.000000	200.000000	0.000000	0.448400	0.596780	-1.781450	-37.578135	-92.797913	175.995650	323.518873	173.740922	0.000000	300.000000	200.000000	0.000000	0.457800	2.838360	-62.103314	1630.775743	1460.599949	347.899494				-505.000000	200.000000	0.000000	1.629990	5.360100	11.011560	325.220574	951.479399	-1522.390229
730				900.000000	200.000000	0.000000	0.246620	0.641820	-1.564200	-55.600968	-44.162895	183.475562	325.375649	173.084081	0.000000	300.000000	200.000000	0.000000	0.000000	3.113040	-62.713666	1687.995944	1591.399944	378.416993				-505.000000	200.000000	0.000000	-1.086660	7.146800	12.584640	2054.883663	584.090999	-463.083543
731				900.000000	200.000000	0.000000	0.347510	0.653080	-1.607650	-111.469718	-63.475047	156.875251	327.406681	175.247653	0.000000	300.000000	200.000000	0.000000	0.305200	2.716280	-61.645550	1525.872040	1689.499941	323.485494				-505.000000	200.000000	0.000000	-1.086660	3.394730	16.517339	1480.712519	447.788860	-172.923764
732				900.000000	200.000000	0.000000	0.437190	0.585520	-1.694550	-58.054444	-77.219192	144.671211	328.858700	175.374192	0.000000	300.000000	200.000000	0.000000	0.763000	2.990960	-61.187786	1506.798639	1765.799938	299.071495				-505.000000	200.000000	0.000000	0.000000	3.752070	11.798100	1386.141621	-674.046433	-701.368469
733				900.000000	200.000000	0.000000	0.313880	0.653080	-1.303500	-91.051968	-92.768843	173.777712	325.067703	172.546155	0.000000	300.000000	200.000000	0.000000	0.457800	2.960440	-62.179608	1707.069345	1558.699945	366.209993				-505.000000	200.000000	0.000000	0.181110	3.752070	14.944259	1502.209316	372.568954	-1406.312142
734				900.000000	200.000000	0.000000	0.302670	0.596780	-1.651100	-81.668925	-71.720067	166.507986	328.289006	171.980220	0.000000	300.000000	200.000000	0.000000	0.366240	3.143560	-61.264080	1716.606045	1733.099939	335.692494				-505.000000	200.000000	0.000000	-1.992210	1.965370	18.090419	1162.715789	1429.080885	-526.672375
735				900.000000	200.000000	0.000000	0.448400	0.461660	-1.955250	-91.568796	-97.702249	173.460329	324.183003	172.839276	0.000000	300.000000	200.000000	0.000000	0.335720	3.174080	-63.552900	1726.142745	1536.899946	347.899494				-505.000000	200.000000	0.000000	0.724440	2.680050	19.663499	511.190910	-1785.906618	119.973610
736				900.000000	200.000000	0.000000	0.392350	0.619300	-1.390400	-84.491996	-75.655541	154.387721	326.074837	173.542596	0.000000	300.000000	200.000000	0.000000	0.335720	2.533160	-60.195964	1592.628942	1569.599945	329.588994				-505.000000	200.000000	0.000000	-0.724440	3.573400	5.505780	2764.618937	1364.310950	-231.527283
737				900.000000	200.000000	0.000000	0.538080	0.585520	-1.868350	-66.275562	-101.476088	146.976349	327.399415	171.201893	0.000000	300.000000	200.000000	0.000000	0.183120	3.082520	-61.264080	1764.289546	1678.599941	366.209993				-505.000000	200.000000	0.000000	1.629990	2.501380	14.157719	1658.099145	550.783672	-761.429872
738				900.000000	200.000000	0.000000	0.280250	0.754420	-1.824900	-103.501078	-116.228907	176.316459	329.211007	173.513148	0.000000	300.000000	200.000000	0.000000	0.305200	3.296160	-61.569256	1630.775743	1798.499937	402.830993	-556.621487	291.047749	0.000000	-505.000000	200.000000	0.000000	1.267770	3.216060	21.236579	1933.542744	1096.263794	-114.537578
739				900.000000	200.000000	0.000000	0.425980	0.664340	-1.694550	-50.788107	-81.823534	164.033408	327.720730	173.258845	0.000000	300.000000	200.000000	0.000000	0.701960	3.174080	-61.340374	1640.312443	1700.399940	372.313493				-505.000000	200.000000	0.000000	1.629990	2.858720	6.292320	636.748539	955.957958	-937.323052
740				900.000000	200.000000	0.000000	0.459610	0.608040	-1.390400	-68.873562	-113.887097	159.126888	329.182388	171.491376	0.000000	300.000000	200.000000	0.000000	1.251320	3.052000	-60.882610	1735.679445	1776.699938	347.899494				-505.000000	200.000000	0.000000	-1.629990	4.466750	9.438480	3398.070171	885.093616	-876.792135
741				900.000000	200.000000	0.000000	0.392350	0.574260	-1.260050	-98.273291	-65.644826	178.442435	325.606817	173.424118	0.000000	300.000000	200.000000	0.000000	0.701960	2.777320	-61.721844	1640.312443	1580.499945	268.553995				-505.000000	200.000000	0.000000	-0.543330	3.037390	11.011560	1806.097419	-110.143081	-584.515037
742				900.000000	200.000000	0.000000	0.291460	0.574260	-1.346950	-66.199078	-10.749659	154.450356	323.752747	173.214425	0.000000	300.000000	200.000000	0.000000	0.122080	3.082520	-61.950726	1659.385843	1471.499949	378.416993	-505.174731	273.479066	0.000000	-505.000000	200.000000	0.000000	1.811100	3.752070	20.450039	1502.649778	3.573265	-466.536963
743				900.000000	200.000000	0.000000	0.403560	0.641820	-1.564200	-103.847331	-75.955534	164.035691	328.892736	173.635372	0.000000	300.000000	200.000000	0.000000	0.091560	3.143560	-61.492962	1621.239042	1776.699938	323.485494	-538.071812	265.701022	0.000000	-505.000000	200.000000	0.000000	-0.543330	3.037390	20.450039	1343.588490	676.319846	-760.747333
744				900.000000	200.000000	0.000000	0.459610	0.686860	-1.607650	-65.852825	-103.553115	171.248491	330.513863	173.302608	0.000000	300.000000	200.000000	0.000000	0.732480	3.113040	-61.798138	1649.849143	1885.699934	372.313493				-505.000000	200.000000	0.000000	0.000000	0.178670	13.371180	822.593029	-542.969279	58.913656
745				900.000000	200.000000	0.000000	0.459610	0.619300	-1.086250	-68.094776	-104.038017	171.185660	333.637365	174.367221	0.000000	300.000000	200.000000	0.000000	1.007160	2.533160	-60.272258	1544.945440	2027.399929	274.657495				-505.000000	200.000000	0.000000	1.811100	3.573400	13.371180	680.560135	805.711147	-584.194718
746				900.000000	200.000000	0.000000	0.414770	0.653080	-1.738000	-39.235217	-81.321498	188.131151	329.099571	171.319167	0.000000	300.000000	200.000000	0.000000	0.518840	2.807840	-62.179608	1783.362947	1809.399937	286.864495				-505.000000	200.000000	0.000000	0.905550	4.645420	13.371180	2482.668093	-1658.324165	-818.081322
747				900.000000	200.000000	0.000000	0.392350	0.754420	-1.129700	-42.472897	-80.963962	171.381003	327.736352	173.443361	0.000000	300.000000	200.000000	0.000000	-0.030520	2.929920	-62.484784	1659.385843	1733.099939	347.899494				-505.000000	200.000000	0.000000	-0.181110	1.608030	17.303879	1025.214220	-270.602431	-233.435885
748				900.000000	200.000000	0.000000	0.381140	0.563000	-1.955250	-67.292964	-59.470692	168.804936	326.876229	173.545929	0.000000	300.000000	200.000000	0.000000	0.030520	3.021480	-61.645550	1630.775743	1656.799942	250.243495				-505.000000	200.000000	0.000000	0.181110	3.752070	13.371180	1965.347477	241.491800	-1053.847550
749				900.000000	200.000000	0.000000	0.302670	0.619300	-1.216600	-96.373530	-92.388032	159.299950	330.450261	174.287618	0.000000	300.000000	200.000000	0.000000	0.701960	3.082520	-61.569256	1583.092241	1874.799934	335.692494				-505.000000	200.000000	0.000000	-1.086660	5.181430	13.371180	1009.494033	-742.355500	-582.436877
750				900.000000	200.000000	0.000000	0.403560	0.743160	-1.694550	-79.706541	-35.306549	183.407218	328.468882	176.161493	0.000000	300.000000	200.000000	0.000000	0.030520	3.235120	-62.408490	1487.725239	1776.699938	372.313493				-505.000000	200.000000	0.000000	-1.992210	3.930740	7.078860	1628.207408	644.110812	-54.854450
751				900.000000	200.000000	0.000000	0.448400	0.484180	-1.564200	-66.113113	-17.010406	168.661952	324.481729	173.378351	0.000000	300.000000	200.000000	0.000000	0.091560	2.929920	-62.332196	1659.385843	1525.999947	286.864495				-505.000000	200.000000	0.000000	-1.086660	3.037390	8.651940	995.196636	57.543102	-290.751077
752				900.000000	200.000000	0.000000	0.369930	0.664340	-1.477300	-66.645156	-155.706987	152.043175	329.247248	175.961663	0.000000	300.000000	200.000000	0.000000	0.244160	3.113040	-61.492962	1478.188539	1798.499937	305.174994				-505.000000	200.000000	0.000000	-1.811100	3.394730	18.090419	554.310350	92.421847	-877.794993
753				900.000000	200.000000	0.000000	0.392350	0.495440	-1.781450	-89.997679	-75.291864	173.549812	329.651927	173.113347	0.000000	300.000000	200.000000	0.000000	0.946120	2.563680	-60.653728	1630.775743	1798.499937	250.243495				-505.000000	200.000000	0.000000	-1.267770	1.608030	15.730799	677.640368	857.204274	-820.789939
754				900.000000	200.000000	0.000000	0.381140	0.641820	-1.433850	-155.979181	-85.285444	197.794160	328.853467	174.602335	0.000000	300.000000	200.000000	0.000000	0.152600	2.563680	-62.332196	1583.092241	1798.499937	299.071495				-505.000000	200.000000	0.000000	-2.354430	4.466750	15.730799	1313.885522	-5.031985	-524.269588
755				900.000000	200.000000	0.000000	0.392350	0.416620	-1.477300	-92.928387	-95.838603	163.837869	327.146732	173.355802	0.000000	300.000000	200.000000	0.000000	-0.244160	2.868880	-62.637372	1668.922544	1700.399940	402.830993				-505.000000	200.000000	0.000000	0.543330	2.322710	12.584640	1415.529973	1943.730391	-879.000695
756				900.000000	200.000000	0.000000	0.392350	0.596780	-2.129050	-86.184611	-100.298446	190.511679	325.817485	176.648473	0.000000	300.000000	200.000000	0.000000	0.396760	3.143560	-62.484784	1459.115138	1613.199944	244.139996				-505.000000	200.000000	0.000000	-0.362220	4.824090	9.438480	1335.004780	145.530821	-1287.763131
757				900.000000	200.000000	0.000000	0.347510	0.653080	-1.781450	-91.547124	-58.247443	180.971852	331.269305	175.000130	0.000000	300.000000	200.000000	0.000000	0.579880	2.563680	-60.653728	1516.335340	1896.599934	195.311996				-505.000000	200.000000	0.000000	-0.362220	2.322710	9.438480	2805.070303	410.670836	-820.184152
758				900.000000	200.000000	0.000000	0.437190	0.529220	-1.477300	-112.414700	-107.817054	173.534773	331.470381	174.655951	0.000000	300.000000	200.000000	0.000000	0.885080	2.594200	-60.958904	1544.945440	1918.399933	274.657495				-505.000000	200.000000	0.000000	-0.724440	3.752070	11.011560	459.550683	2154.506009	-936.286909
759				900.000000	200.000000	0.000000	0.392350	0.585520	-1.346950	-118.002284	-95.959829	154.356305	322.019141	172.073024	0.000000	300.000000	200.000000	0.000000	0.366240	3.204600	-63.858076	1783.362947	1406.099951	311.278494				-505.000000	200.000000	0.000000	-0.543330	3.216060	4.719240	1121.509344	-634.451699	-349.369085
760				900.000000	200.000000	0.000000	0.425980	0.720640	-1.781450	-64.641822	-107.072567	173.724407	322.733034	175.673321	0.000000	300.000000	200.000000	0.000000	0.305200	3.113040	-62.332196	1516.335340	1416.999950	360.106493				-505.000000	200.000000	0.000000	0.181110	2.680050	17.303879	974.266148	-822.800391	-761.144404
761				900.000000	200.000000	0.000000	0.336300	0.788200	-1.520750	-65.610146	-58.028266	178.699467	324.953640	175.399882	0.000000	300.000000	200.000000	0.000000	0.366240	2.929920	-62.027020	1525.872040	1547.799946	317.381994				-505.000000	200.000000	0.000000	1.629990	5.002760	18.876959	1578.203184	281.165098	-817.800161
762				900.000000	200.000000	0.000000	0.313880	0.574260	-1.042800	-102.068751	-82.879354	149.607808	329.279198	172.839647	0.000000	300.000000	200.000000	0.000000	0.518840	2.838360	-61.798138	1678.459244	1809.399937	317.381994				-505.000000	200.000000	0.000000	-0.181110	5.002760	9.438480	2388.160118	1592.841936	-230.214287
763				900.000000	200.000000	0.000000	0.425980	0.585520	-1.303500	-77.751968	-11.263632	154.321465	325.036983	171.813872	0.000000	300.000000	200.000000	0.000000	0.335720	3.174080	-62.255902	1754.752846	1558.699945	292.967995				-505.000000	200.000000	0.000000	2.897760	6.253450	11.798100	147.708102	78.600171	-757.970579
764				900.000000	200.000000	0.000000	0.470820	0.698120	-2.085600	-61.863765	-57.976519	161.608709	329.936034	168.632534	0.000000	300.000000	200.000000	0.000000	0.549360	2.990960	-60.806316	1907.340050	1820.299936	335.692494				-505.000000	200.000000	0.000000	0.181110	1.786700	9.438480	1267.028314	245.223932	-703.248094
765				900.000000	200.000000	0.000000	0.448400	0.596780	-1.477300	-57.365687	-148.806442	163.947350	327.179838	173.323309	0.000000	300.000000	200.000000	0.000000	0.610400	2.838360	-62.561078	1668.922544	1700.399940	323.485494				-505.000000	200.000000	0.000000	-0.543330	1.608030	9.438480	1024.584988	-1036.640279	-527.127401
766				900.000000	200.000000	0.000000	0.493240	0.675600	-1.607650	-94.460224	-94.806058	173.612839	329.902684	173.029856	0.000000	300.000000	200.000000	0.000000	0.946120	2.868880	-59.051554	1592.628942	1765.799938	347.899494				-505.000000	200.000000	0.000000	0.724440	3.573400	14.157719	1028.071064	738.148506	-642.851884
767				900.000000	200.000000	0.000000	0.448400	0.551740	-1.216600	-87.094060	-98.389193	168.724783	325.129370	172.939870	0.000000	300.000000	200.000000	0.000000	0.244160	2.929920	-62.027020	1678.459244	1558.699945	396.727493				-505.000000	200.000000	0.000000	-1.811100	3.394730	4.719240	1248.136667	370.251111	-525.330401
768				900.000000	200.000000	0.000000	0.493240	0.529220	-1.520750	-44.110701	-125.282695	190.344326	327.053047	172.308312	0.000000	300.000000	200.000000	0.000000	0.183120	3.448760	-61.645550	1707.069345	1667.699942	311.278494				-505.000000	200.000000	0.000000	-0.181110	2.501380	18.090419	1890.045765	524.071187	-526.308589
769				900.000000	200.000000	0.000000	0.347510	0.653080	-1.694550	-55.272324	-68.460200	188.200832	328.714606	176.726385	0.000000	300.000000	200.000000	0.000000	0.000000	3.113040	-61.874432	1440.041738	1776.699938	311.278494				-505.000000	200.000000	0.000000	0.362220	3.216060	18.876959	891.009958	-172.402173	-995.626614
770				900.000000	200.000000	0.000000	0.526870	0.608040	-1.390400	-129.181515	-116.656864	175.924827	328.609437	175.125285	0.000000	300.000000	200.000000	0.000000	0.518840	3.082520	-60.958904	1516.335340	1743.999939	360.106493				-505.000000	200.000000	0.000000	-0.543330	2.680050	10.225020	2016.043856	818.593397	-1172.295139
771				900.000000	200.000000	0.000000	0.358720	0.653080	-1.824900	-119.735850	-78.932542	173.731258	330.294549	175.533377	0.000000	300.000000	200.000000	0.000000	0.366240	2.929920	-60.806316	1487.725239	1842.099936	317.381994				-505.000000	200.000000	0.000000	-0.905550	3.037390	11.011560	1574.465415	1370.044931	-701.974257
772				900.000000	200.000000	0.000000	0.392350	0.709380	-1.564200	-40.757256	-116.021666	195.435717	328.538443	172.873137	0.000000	300.000000	200.000000	0.000000	0.030520	3.021480	-61.874432	1678.459244	1765.799938	378.416993				-505.000000	200.000000	0.000000	-0.905550	4.109410	8.651940	249.352553	311.724151	-172.260022
773				900.000000	200.000000	0.000000	0.381140	0.754420	-1.086250	-82.633185	-146.400352	164.163636	326.130321	176.098699	0.000000	300.000000	200.000000	0.000000	0.122080	3.418240	-64.239546	1535.408740	1678.599941	317.381994	-500.070105	170.281997	0.000000	-505.000000	200.000000	0.000000	1.448880	4.466750	22.023119	-654.483125	-108.571664	-1112.014839
774				900.000000	200.000000	0.000000	0.392350	0.608040	-1.346950	-76.869608	-60.498039	192.931811	328.218723	176.397638	0.000000	300.000000	200.000000	0.000000	0.000000	2.868880	-61.416668	1449.578438	1733.099939	341.795994				-505.000000	200.000000	0.000000	-0.543330	3.394730	17.303879	206.799422	16.455515	-1347.849204
775				900.000000	200.000000	0.000000	0.403560	0.619300	-1.651100	-100.844202	-20.149048	173.653388	329.522617	174.938629	0.000000	300.000000	200.000000	0.000000	-0.122080	2.929920	-62.027020	1554.482141	1831.199936	335.692494				-505.000000	200.000000	0.000000	-0.724440	3.037390	13.371180	300.678164	-233.993402	-643.244647
776				900.000000	200.000000	0.000000	0.616550	0.585520	-1.216600	-101.785121	-74.917791	183.039955	327.967999	174.283176	0.000000	300.000000	200.000000	0.000000	0.122080	3.387720	-61.187786	1573.555541	1711.299940	335.692494				-505.000000	200.000000	0.000000	1.086660	3.752070	7.865400	806.746996	-73.218057	-407.734909
777				900.000000	200.000000	0.000000	0.325090	0.675600	-1.824900	-10.254160	-57.283779	197.883643	327.346585	173.926516	0.000000	300.000000	200.000000	0.000000	-0.244160	3.448760	-62.179608	1621.239042	1700.399940	354.002994				-505.000000	200.000000	0.000000	-0.724440	3.573400	14.157719	1375.519069	-765.019858	-114.039085
778				900.000000	200.000000	0.000000	0.414770	0.630560	-1.303500	-91.979341	-96.923493	185.700547	327.760316	173.081823	0.000000	300.000000	200.000000	0.000000	0.305200	2.807840	-61.645550	1659.385843	1711.299940	366.209993	-512.873741	287.121409	0.000000	-505.000000	200.000000	0.000000	-0.905550	3.752070	21.236579	1850.160707	167.211321	-818.784223
779				900.000000	200.000000	0.000000	0.437190	0.698120	-1.998700	-114.040629	-102.266183	173.691850	325.394984	175.362885	0.000000	300.000000	200.000000	0.000000	0.274680	2.838360	-63.095136	1554.482141	1602.299944	305.174994				-505.000000	200.000000	0.000000	0.905550	3.930740	11.798100	1165.320939	-198.561231	-1112.480046
780				900.000000	200.000000	0.000000	0.470820	0.506700	-1.042800	-104.850872	-69.078263	180.707969	324.277145	174.174950	0.000000	300.000000	200.000000	0.000000	0.152600	3.296160	-62.408490	1611.702342	1515.099947	250.243495				-505.000000	200.000000	0.000000	-0.362220	3.216060	10.225020	1006.133804	-385.495635	-1348.033251
781				900.000000	200.000000	0.000000	0.482030	0.675600	-1.346950	-62.025897	-74.323002	209.769354	326.280726	174.845809	0.000000	300.000000	200.000000	0.000000	-0.518840	3.143560	-61.798138	1554.482141	1624.099943	408.934493				-505.000000	200.000000	0.000000	0.724440	2.501380	18.090419	2469.125774	734.416374	-996.333823
782				900.000000	200.000000	0.000000	0.358720	0.641820	-1.868350	-116.224021	-104.221983	164.082146	327.474688	175.341319	0.000000	300.000000	200.000000	0.000000	0.396760	2.685760	-61.492962	1516.335340	1689.499941	317.381994				-505.000000	200.000000	0.000000	0.181110	1.250690	12.584640	771.582034	-155.471796	-762.500867
783				900.000000	200.000000	0.000000	0.369930	0.709380	-1.129700	-16.183933	-105.370556	190.639624	329.310834	175.122979	0.000000	300.000000	200.000000	0.000000	0.763000	2.197440	-62.103314	1544.945440	1820.299936	305.174994				-505.000000	200.000000	0.000000	1.086660	5.538770	14.944259	1841.954536	980.624164	-875.992120
784				900.000000	200.000000	0.000000	0.437190	0.484180	-1.781450	-98.502426	-61.940465	151.805945	323.607382	172.460363	0.000000	300.000000	200.000000	0.000000	0.640920	2.472120	-62.332196	1716.606045	1471.499949	305.174994				-505.000000	200.000000	0.000000	-0.362220	2.858720	7.865400	1910.850407	-383.256355	-467.210886
785				900.000000	200.000000	0.000000	0.470820	0.653080	-2.085600	-71.759572	-32.646670	154.337841	326.450662	172.137781	0.000000	300.000000	200.000000	0.000000	0.061040	3.052000	-62.637372	1745.216146	1656.799942	323.485494				-505.000000	200.000000	0.000000	-0.362220	4.288080	11.011560	1534.328665	-1314.232112	-1053.295410
786				900.000000	200.000000	0.000000	0.347510	0.765680	-1.694550	-62.697046	-124.185869	173.847589	324.686815	173.805283	0.000000	300.000000	200.000000	0.000000	0.427280	2.807840	-62.255902	1630.775743	1536.899946	292.967995	-560.715312	200.362298	0.000000	-505.000000	200.000000	0.000000	-0.905550	3.930740	22.023119	7.978922	1227.024953	-524.894172
787				900.000000	200.000000	0.000000	0.392350	0.675600	-2.085600	-66.811669	-100.338854	154.440080	328.327351	176.601107	0.000000	300.000000	200.000000	0.000000	0.732480	2.777320	-61.950726	1449.578438	1754.899939	274.657495	-538.959246	239.108573	0.000000	-505.000000	200.000000	0.000000	0.362220	1.429360	25.955819	1015.095054	881.440048	-762.345798
788				900.000000	200.000000	0.000000	0.448400	0.517960	-1.911800	-65.082167	-112.940567	147.006427	328.573675	173.602621	0.000000	300.000000	200.000000	0.000000	0.885080	2.563680	-61.416668	1621.239042	1754.899939	390.623993				-505.000000	200.000000	0.000000	0.000000	3.216060	6.292320	426.739179	656.878625	-643.133044
789				900.000000	200.000000	0.000000	0.336300	0.495440	-1.303500	-41.256160	-68.362249	171.198220	326.522595	172.463014	0.000000	300.000000	200.000000	0.000000	0.518840	2.624720	-61.645550	1697.532644	1634.999943	390.623993				-505.000000	200.000000	0.000000	-1.811100	0.536010	17.303879	1307.794296	1551.438354	-293.066932
790				900.000000	200.000000	0.000000	0.369930	0.619300	-1.824900	-48.757366	-38.866410	185.736529	328.501061	172.045888	0.000000	300.000000	200.000000	0.000000	0.763000	3.387720	-60.043376	1678.459244	1711.299940	378.416993				-505.000000	200.000000	0.000000	-0.181110	1.072020	15.730799	645.206403	261.170451	-175.200460
791				900.000000	200.000000	0.000000	0.381140	0.686860	-2.085600	-62.327451	-74.547377	164.100806	328.682597	172.998869	0.000000	300.000000	200.000000	0.000000	0.488320	2.380560	-60.043376	1621.239042	1722.199940	415.037992				-505.000000	200.000000	0.000000	1.086660	4.466750	4.719240	1428.820599	-202.802359	-642.033072
792				900.000000	200.000000	0.000000	0.414770	0.585520	-1.998700	-86.513255	-65.881137	171.200699	328.009953	175.030956	0.000000	300.000000	200.000000	0.000000	0.518840	3.174080	-61.874432	1544.945440	1733.099939	341.795994				-505.000000	200.000000	0.000000	0.000000	3.573400	11.011560	564.555363	254.690045	120.879354
793				900.000000	200.000000	0.000000	0.493240	0.675600	-1.824900	-86.644234	-94.604016	161.564538	327.029152	173.894484	0.000000	300.000000	200.000000	0.000000	0.305200	3.143560	-62.103314	1621.239042	1678.599941	317.381994				-505.000000	200.000000	0.000000	-0.905550	5.181430	7.865400	1703.949582	179.900570	-288.730872
794				900.000000	200.000000	0.000000	0.448400	0.574260	-1.694550	-38.415480	-47.285000	202.480968	329.477906	176.265946	0.000000	300.000000	200.000000	0.000000	-0.030520	3.448760	-60.272258	1430.505037	1776.699938	366.209993				-505.000000	200.000000	0.000000	-0.181110	3.573400	11.011560	1954.347386	133.079003	-936.499933
795				900.000000	200.000000	0.000000	0.347510	0.619300	-1.911800	-40.806334	17.863332	161.663155	330.348438	174.689572	0.000000	300.000000	200.000000	0.000000	0.701960	3.265640	-61.416668	1554.482141	1863.899935	402.830993				-505.000000	200.000000	0.000000	1.448880	2.501380	14.157719	615.755128	-101.107400	-702.671285
796				900.000000	200.000000	0.000000	0.437190	0.641820	-1.260050	-39.203748	-47.227458	149.542890	328.821220	172.927121	0.000000	300.000000	200.000000	0.000000	0.579880	2.746800	-61.645550	1668.922544	1776.699938	244.139996				-505.000000	200.000000	0.000000	-0.724440	2.322710	6.292320	1415.026588	1496.134531	-878.899273
797				900.000000	200.000000	0.000000	0.392350	0.653080	-1.346950	-123.261224	-60.498039	164.057777	325.849046	174.480572	0.000000	300.000000	200.000000	0.000000	0.671440	3.235120	-62.408490	1592.628942	1613.199944	390.623993				-505.000000	200.000000	0.000000	1.448880	0.714680	19.663499	623.898376	1484.507703	-1174.319652
798				900.000000	200.000000	0.000000	0.325090	0.472920	-1.564200	-106.782102	-57.526230	180.827530	327.071636	172.035597	0.000000	300.000000	200.000000	0.000000	-0.122080	2.929920	-62.408490	1745.216146	1689.499941	341.795994	-578.481928	197.267952	0.000000	-505.000000	200.000000	0.000000	-0.543330	4.645420	23.596199	-64.465947	1733.894199	-759.221313
799				900.000000	200.000000	0.000000	0.392350	0.619300	-1.781450	-24.589171	-120.885594	149.568401	330.424026	174.782198	0.000000	300.000000	200.000000	0.000000	0.305200	3.326680	-61.264080	1544.945440	1863.899935	372.313493				-505.000000	200.000000	0.000000	2.716650	2.858720	5.505780	1679.029633	1288.660613	-467.457196
800				900.000000	200.000000	0.000000	0.325090	0.686860	-1.086250	-101.497427	-68.102663	190.665135	330.550471	175.000130	0.000000	300.000000	200.000000	0.000000	0.305200	2.716280	-60.653728	1516.335340	1852.999935	329.588994				-505.000000	200.000000	0.000000	-0.181110	2.680050	14.157719	279.118444	-2.476710	-584.883130
801				900.000000	200.000000	0.000000	0.403560	0.698120	-1.781450	-57.528135	-25.093792	156.859070	330.310785	174.410803	0.000000	300.000000	200.000000	0.000000	0.183120	2.868880	-61.492962	1573.555541	1863.899935	354.002994				-505.000000	200.000000	0.000000	1.086660	4.466750	13.371180	850.432745	1379.827038	-407.056678
802				900.000000	200.000000	0.000000	0.369930	0.686860	-2.042150	-118.569860	-74.126157	154.473779	324.717106	174.079889	0.000000	300.000000	200.000000	0.000000	0.274680	2.960440	-62.179608	1611.702342	1536.899946	323.485494				-505.000000	200.000000	0.000000	-1.267770	3.394730	11.011560	437.928040	66.262788	-1230.303051
803				900.000000	200.000000	0.000000	0.235410	0.630560	-1.694550	-84.343409	-38.514072	142.512482	327.129137	172.564877	0.000000	300.000000	200.000000	0.000000	-0.244160	3.174080	-61.874432	1697.532644	1678.599941	335.692494				-505.000000	200.000000	0.000000	1.267770	2.680050	12.584640	1668.784620	574.194455	-467.510843
804				900.000000	200.000000	0.000000	0.504450	0.608040	-0.999350	-56.406844	-121.163255	173.538394	326.841938	176.515273	0.000000	300.000000	200.000000	0.000000	0.274680	2.563680	-62.942548	1478.188539	1689.499941	292.967995	-512.407727	303.844949	0.000000	-505.000000	200.000000	0.000000	1.448880	1.965370	21.236579	2205.311498	157.314777	-350.715366
805				900.000000	200.000000	0.000000	0.369930	0.551740	-1.564200	-119.618416	-39.108861	151.938457	329.601761	176.582007	0.000000	300.000000	200.000000	0.000000	0.274680	2.929920	-61.492962	1440.041738	1820.299936	299.071495				-505.000000	200.000000	0.000000	1.629990	3.394730	13.371180	2175.356838	418.960091	-231.885195
806				900.000000	200.000000	0.000000	0.336300	0.619300	-1.260050	-104.459605	-98.798477	178.542390	327.975458	174.753825	0.000000	300.000000	200.000000	0.000000	0.427280	2.716280	-61.950726	1564.018841	1733.099939	292.967995				-505.000000	200.000000	0.000000	-1.992210	5.717440	6.292320	693.913684	1175.137267	-170.647069
807				900.000000	200.000000	0.000000	0.437190	0.619300	-1.520750	-64.524388	-92.578736	183.257188	325.151678	176.048028	0.000000	300.000000	200.000000	0.000000	0.091560	2.868880	-63.705488	1525.872040	1602.299944	323.485494				-505.000000	200.000000	0.000000	-0.362220	6.074780	13.371180	2105.894659	539.508711	-640.391141
808				900.000000	200.000000	0.000000	0.482030	0.585520	-1.477300	-98.034676	-79.267746	183.179318	326.284920	176.533288	0.000000	300.000000	200.000000	0.000000	0.763000	2.502640	-60.958904	1430.505037	1602.299944	311.278494				-505.000000	200.000000	0.000000	0.362220	2.858720	11.798100	1332.085013	1822.865775	-173.548348
809				900.000000	200.000000	0.000000	0.313880	0.743160	-1.607650	-83.637043	-133.013743	176.271146	322.733034	173.072355	0.000000	300.000000	200.000000	0.000000	0.213640	2.044840	-62.332196	1678.459244	1416.999950	244.139996				-505.000000	200.000000	0.000000	-0.181110	2.501380	15.730799	2121.488999	1719.440532	-467.564491
810				900.000000	200.000000	0.000000	0.325090	0.686860	-1.303500	-121.825149	-78.032561	171.387854	324.188434	174.878328	0.000000	300.000000	200.000000	0.000000	0.274680	2.807840	-62.637372	1573.555541	1515.099947	329.588994	-550.854975	265.261768	0.000000	-505.000000	200.000000	0.000000	-0.724440	0.536010	23.596199	1539.929685	1082.003127	-763.106654
811				900.000000	200.000000	0.000000	0.437190	0.664340	-1.607650	-46.677548	-26.640310	180.889415	322.838334	172.355913	0.000000	300.000000	200.000000	0.000000	0.061040	2.838360	-63.476606	1754.752846	1449.699949	299.071495				-505.000000	200.000000	0.000000	0.905550	3.394730	9.438480	2406.674226	-63.751945	-819.268226
812				900.000000	200.000000	0.000000	0.425980	0.698120	-2.389750	-62.178864	-50.781179	183.342104	328.082236	173.894484	0.000000	300.000000	200.000000	0.000000	0.763000	3.509800	-62.103314	1621.239042	1743.999939	292.967995	-524.369752	285.722071	0.000000	-505.000000	200.000000	0.000000	-1.086660	3.573400	22.809659	1955.291234	441.817448	-1112.659785
813				900.000000	200.000000	0.000000	0.269040	0.653080	-1.433850	-18.817466	-80.669166	176.233826	327.263606	174.752299	0.000000	300.000000	200.000000	0.000000	0.579880	2.746800	-61.569256	1554.482141	1678.599941	311.278494				-505.000000	200.000000	0.000000	0.724440	3.573400	10.225020	-362.035575	741.880638	-55.410897
814				900.000000	200.000000	0.000000	0.448400	0.585520	-1.868350	-102.460334	-72.453216	161.527218	325.284874	172.463014	0.000000	300.000000	200.000000	0.000000	0.518840	2.502640	-61.645550	1697.532644	1558.699945	366.209993				-505.000000	200.000000	0.000000	0.362220	4.109410	7.078860	1986.466735	766.784275	-936.034726
815				900.000000	200.000000	0.000000	0.381140	0.563000	-1.651100	-79.039455	-105.347281	156.756636	322.649865	171.494050	0.000000	300.000000	200.000000	0.000000	0.305200	2.746800	-62.561078	1783.362947	1416.999950	347.899494				-505.000000	200.000000	0.000000	1.811100	4.288080	11.011560	1534.328665	145.100390	-877.236980
816				900.000000	200.000000	0.000000	0.414770	0.731900	-1.607650	-27.813306	-66.244814	185.794793	327.095727	174.753825	0.000000	300.000000	200.000000	0.000000	0.701960	3.296160	-61.950726	1564.018841	1678.599941	372.313493	-497.485563	245.237295	0.000000	-505.000000	200.000000	0.000000	-1.992210	3.037390	22.023119	996.266331	-165.491335	-643.143225
817				900.000000	200.000000	0.000000	0.381140	0.495440	-0.955900	-93.162939	-105.993817	185.609726	329.956273	175.186233	0.000000	300.000000	200.000000	0.000000	0.152600	2.990960	-61.492962	1525.872040	1842.099936	384.520493				-505.000000	200.000000	0.000000	1.267770	4.824090	10.225020	1682.515709	1106.713764	-700.452544
818				900.000000	200.000000	0.000000	0.392350	0.619300	-1.346950	-80.426452	-126.355649	166.436021	327.833790	173.335527	0.000000	300.000000	200.000000	0.000000	0.671440	2.929920	-61.874432	1649.849143	1722.199940	384.520493				-505.000000	200.000000	0.000000	0.905550	1.608030	17.303879	1372.662226	-734.066246	-997.196101
819				900.000000	200.000000	0.000000	0.425980	0.653080	-1.042800	-70.679231	-107.759512	178.480897	326.588408	170.068393	0.000000	300.000000	200.000000	0.000000	-0.122080	2.990960	-61.492962	1840.583148	1634.999943	366.209993				-505.000000	200.000000	0.000000	-0.362220	3.216060	6.292320	1584.899198	943.936571	-760.592264
820				900.000000	200.000000	0.000000	0.302670	0.574260	-1.738000	-78.665797	-91.903130	180.945003	329.000679	171.046227	0.000000	300.000000	200.000000	0.000000	0.488320	3.174080	-61.264080	1773.826246	1776.699938	360.106493				-505.000000	200.000000	0.000000	-0.181110	2.322710	14.944259	1184.086739	1057.336922	-350.245851
821				900.000000	200.000000	0.000000	0.358720	0.563000	-1.607650	-91.056031	-48.738765	176.057143	327.426426	172.082955	0.000000	300.000000	200.000000	0.000000	0.518840	2.838360	-60.806316	1697.532644	1667.699942	390.623993				-505.000000	200.000000	0.000000	1.086660	4.824090	14.157719	1914.462328	-211.759476	-465.461661
822				900.000000	200.000000	0.000000	0.448400	0.653080	-1.086250	-18.457353	-108.642359	178.457669	328.397295	174.691489	0.000000	300.000000	200.000000	0.000000	-0.122080	2.899400	-61.798138	1564.018841	1754.899939	335.692494				-505.000000	200.000000	0.000000	-0.543330	1.786700	13.371180	1151.526928	-377.522375	-703.190139
823				900.000000	200.000000	0.000000	0.414770	0.664340	-1.651100	-66.825213	-66.204405	168.864342	324.164158	173.456928	0.000000	300.000000	200.000000	0.000000	0.335720	3.418240	-61.798138	1640.312443	1493.299948	390.623993				-505.000000	200.000000	0.000000	1.629990	3.573400	12.584640	564.681210	1082.556554	-1054.133018
824				900.000000	200.000000	0.000000	0.358720	0.664340	-1.520750	-50.608050	-124.809131	173.741730	325.943760	174.502620	0.000000	300.000000	200.000000	0.000000	-0.030520	3.418240	-61.340374	1564.018841	1591.399944	341.795994				-505.000000	200.000000	0.000000	0.362220	3.037390	6.292320	68.479852	-690.739379	-819.563876
825				900.000000	200.000000	0.000000	0.347510	0.754420	-1.738000	-75.267338	-88.683671	173.837118	332.163155	177.145641	0.000000	300.000000	200.000000	0.000000	0.824040	3.235120	-61.340374	1401.894937	1972.899931	323.485494	-493.281254	282.539106	0.000000	-505.000000	200.000000	0.000000	1.448880	1.072020	20.450039	1687.927959	-239.648818	-704.027747
826				900.000000	200.000000	0.000000	0.336300	0.563000	-1.824900	-131.486405	-108.405106	154.393430	331.269305	174.371202	0.000000	300.000000	200.000000	0.000000	0.183120	2.929920	-60.653728	1554.482141	1896.599934	299.071495				-505.000000	200.000000	0.000000	0.362220	4.645420	17.303879	2135.534703	-1496.609393	-583.061461
827				900.000000	200.000000	0.000000	0.358720	0.630560	-1.738000	-104.491074	-109.409179	178.529634	325.766063	175.901866	0.000000	300.000000	200.000000	0.000000	0.244160	2.563680	-61.340374	1478.188539	1580.499945	268.553995				-505.000000	200.000000	0.000000	0.181110	3.394730	6.292320	1016.630510	-679.780414	-936.698469
828				900.000000	200.000000	0.000000	0.403560	0.495440	-1.433850	-25.309082	-50.746910	180.767179	324.747471	172.512427	0.000000	300.000000	200.000000	0.000000	0.061040	3.174080	-62.103314	1707.069345	1536.899946	292.967995				-505.000000	200.000000	0.000000	-0.181110	2.501380	17.303879	-426.337196	1320.237657	-350.076294
829				900.000000	200.000000	0.000000	0.437190	0.596780	-2.215950	-50.089868	-96.998170	214.561826	328.643538	176.314304	0.000000	300.000000	200.000000	0.000000	-0.244160	3.021480	-62.408490	1478.188539	1787.599937	366.209993				-505.000000	200.000000	0.000000	1.086660	5.002760	7.865400	2388.034272	722.201987	-700.268497
830				900.000000	200.000000	0.000000	0.448400	0.608040	-1.868350	-61.327658	-77.519186	183.235102	331.728833	175.651491	0.000000	300.000000	200.000000	0.000000	0.488320	2.929920	-61.492962	1497.261939	1951.099932	280.760995				-505.000000	200.000000	0.000000	0.362220	4.645420	17.303879	861.558682	-701.189349	-583.061461
831				900.000000	200.000000	0.000000	0.381140	0.551740	-1.433850	-75.257541	-70.087534	183.252425	328.502861	171.964210	0.000000	300.000000	200.000000	0.000000	0.091560	2.929920	-61.569256	1726.142745	1754.899939	268.553995	-478.197916	271.233034	0.000000	-505.000000	200.000000	0.000000	-0.362220	5.896110	19.663499	1400.690711	-527.022759	-405.584305
832				900.000000	200.000000	0.000000	0.448400	0.810720	-1.694550	-20.636997	-118.208580	188.242915	324.937026	173.030443	0.000000	300.000000	200.000000	0.000000	-0.183120	2.624720	-62.942548	1697.532644	1569.599945	335.692494				-505.000000	200.000000	0.000000	0.905550	4.288080	8.651940	2113.219905	1925.544592	-818.420437
833				900.000000	200.000000	0.000000	0.425980	0.731900	-1.390400	-71.814068	-51.710574	188.192840	325.284874	173.391227	0.000000	300.000000	200.000000	0.000000	0.610400	3.113040	-61.645550	1640.312443	1558.699945	354.002994				-505.000000	200.000000	0.000000	0.181110	3.573400	8.651940	1838.342615	1439.100424	-995.273009
834				900.000000	200.000000	0.000000	0.437190	0.664340	-1.607650	-123.067622	-31.706280	161.612134	326.304286	174.428532	0.000000	300.000000	200.000000	0.000000	0.610400	2.960440	-63.400312	1621.239042	1667.699942	408.934493	-491.621633	267.815702	0.000000	-505.000000	200.000000	0.000000	-0.181110	3.752070	20.450039	1386.833777	-273.588136	-701.353981
835				900.000000	200.000000	0.000000	0.482030	0.540480	-1.173150	-95.553793	-59.286726	139.763549	325.834209	175.121488	0.000000	300.000000	200.000000	0.000000	0.427280	2.716280	-62.866254	1564.018841	1624.099943	299.071495				-505.000000	200.000000	0.000000	-0.362220	4.288080	18.876959	2229.853908	1727.413792	-289.622128
836				900.000000	200.000000	0.000000	0.437190	0.495440	-1.781450	-73.915558	-72.072405	151.816417	323.869051	174.576403	0.000000	300.000000	200.000000	0.000000	0.305200	3.082520	-63.018842	1602.165642	1504.199947	274.657495				-505.000000	200.000000	0.000000	1.629990	1.965370	11.798100	235.684388	420.452944	-526.962151
837				900.000000	200.000000	0.000000	0.347510	0.675600	-1.520750	-50.144363	-63.555864	183.402455	325.456547	175.454673	0.000000	300.000000	200.000000	0.000000	0.183120	3.143560	-62.942548	1544.945440	1602.299944	299.071495				-505.000000	200.000000	0.000000	0.362220	2.322710	13.371180	1878.856904	230.532834	-761.498008
838				900.000000	200.000000	0.000000	0.313880	0.608040	-1.433850	-44.795395	-133.175377	176.145485	327.440642	174.597406	0.000000	300.000000	200.000000	0.000000	0.640920	2.807840	-61.569256	1564.018841	1689.499941	268.553995				-505.000000	200.000000	0.000000	1.811100	5.360100	13.371180	1831.017368	1468.561184	-699.987337
839				900.000000	200.000000	0.000000	0.313880	0.630560	-1.173150	-63.700587	-62.494249	173.756768	327.617679	173.668042	0.000000	300.000000	200.000000	0.000000	0.518840	2.472120	-61.569256	1621.239042	1700.399940	402.830993				-505.000000	200.000000	0.000000	1.448880	2.144040	11.011560	246.432786	-363.261709	-644.266302
840				900.000000	200.000000	0.000000	0.302670	0.653080	-1.173150	-82.875865	-62.032621	159.331365	322.721236	171.385690	0.000000	300.000000	200.000000	0.000000	0.305200	2.960440	-63.324018	1811.973047	1438.799950	354.002994				-505.000000	200.000000	0.000000	1.629990	3.752070	11.798100	1733.589627	2011.293031	-1171.451658
841				900.000000	200.000000	0.000000	0.482030	0.529220	-1.738000	-80.520544	-119.553055	144.572398	322.920982	172.255874	0.000000	300.000000	200.000000	0.000000	-0.152600	2.838360	-63.247724	1754.752846	1449.699949	268.553995				-505.000000	200.000000	0.000000	0.724440	1.250690	10.225020	2045.369285	-583.819435	-175.103346
842				900.000000	200.000000	0.000000	0.302670	0.698120	-1.738000	2.824833	-122.298950	166.602232	326.844121	175.094707	0.000000	300.000000	200.000000	0.000000	0.122080	3.570840	-60.501140	1506.798639	1624.099943	354.002994				-505.000000	200.000000	0.000000	0.905550	2.144040	18.090419	2794.951137	325.747387	-409.246441
843				900.000000	200.000000	0.000000	0.437190	0.596780	-1.607650	-77.603380	-133.025679	173.597604	331.827999	176.063954	0.000000	300.000000	200.000000	0.000000	0.732480	3.052000	-60.958904	1459.115138	1940.199932	317.381994				-505.000000	200.000000	0.000000	0.362220	2.501380	11.798100	1426.278372	894.875724	-408.863859
844				900.000000	200.000000	0.000000	0.403560	0.517960	-1.520750	-100.861811	-96.259823	166.330162	328.140741	172.853676	0.000000	300.000000	200.000000	0.000000	0.671440	3.113040	-60.424846	1640.312443	1700.399940	415.037992				-505.000000	200.000000	0.000000	-0.724440	3.216060	12.584640	1585.402583	297.033054	-760.563286
845				900.000000	200.000000	0.000000	0.414770	0.563000	-1.042800	-34.183424	-92.099974	173.589416	327.104772	172.001369	0.000000	300.000000	200.000000	0.000000	0.122080	3.143560	-62.332196	1745.216146	1689.499941	360.106493	-520.526130	231.291532	0.000000	-505.000000	200.000000	0.000000	0.362220	4.109410	22.809659	713.749178	354.145724	-877.290627
846				900.000000	200.000000	0.000000	0.392350	0.551740	-1.260050	-75.077484	-55.512886	163.963530	326.262569	172.579799	0.000000	300.000000	200.000000	0.000000	0.701960	2.716280	-62.255902	1707.069345	1634.999943	354.002994				-505.000000	200.000000	0.000000	-1.086660	3.573400	9.438480	796.061521	-340.913346	-231.498305
847				900.000000	200.000000	0.000000	0.504450	0.709380	-1.260050	-96.729580	-85.459014	147.126379	329.174854	172.772418	0.000000	300.000000	200.000000	0.000000	0.244160	2.807840	-61.645550	1678.459244	1798.499937	311.278494				-505.000000	200.000000	0.000000	0.724440	3.573400	16.517339	3460.395873	-1650.350905	-231.643193
848				900.000000	200.000000	0.000000	0.392350	0.630560	-1.303500	-95.999872	-80.802328	171.265813	328.069858	178.117242	0.000000	300.000000	200.000000	0.000000	-0.091560	3.479280	-60.577434	1325.601335	1700.399940	335.692494				-505.000000	200.000000	0.000000	-1.448880	4.466750	15.730799	271.541505	337.883210	-406.853834
849				900.000000	200.000000	0.000000	0.325090	0.540480	-1.564200	-91.938391	-92.988020	190.529001	328.031137	175.633038	0.000000	300.000000	200.000000	0.000000	0.366240	3.204600	-60.272258	1468.651838	1689.499941	433.348492				-505.000000	200.000000	0.000000	-2.354430	3.573400	14.157719	1259.703067	-3.539132	-525.117377
850				900.000000	200.000000	0.000000	0.425980	0.799460	-1.694550	-61.305986	-86.889504	178.617030	329.066933	174.414436	0.000000	300.000000	200.000000	0.000000	0.457800	3.540320	-61.874432	1583.092241	1798.499937	372.313493				-505.000000	200.000000	0.000000	-1.992210	2.858720	19.663499	2027.610256	234.457967	-937.033276
851				900.000000	200.000000	0.000000	0.280250	0.517960	-1.781450	-85.049775	-177.060955	185.735192	327.715392	174.499506	0.000000	300.000000	200.000000	0.000000	0.244160	3.143560	-60.958904	1554.482141	1689.499941	366.209993				-505.000000	200.000000	0.000000	1.992210	3.216060	11.798100	1701.155662	0.824991	-173.339632
852				900.000000	200.000000	0.000000	0.437190	0.484180	-1.694550	-70.268686	-87.351132	166.263906	324.018968	172.135885	0.000000	300.000000	200.000000	0.000000	0.701960	2.807840	-61.264080	1707.069345	1471.499949	280.760995				-505.000000	200.000000	0.000000	1.629990	2.858720	4.719240	984.070699	427.170781	-761.090756
853				900.000000	200.000000	0.000000	0.482030	0.517960	-1.607650	-60.746537	-74.080551	154.200566	323.840399	174.573822	0.000000	300.000000	200.000000	0.000000	0.335720	3.448760	-62.637372	1592.628942	1493.299948	292.967995				-505.000000	200.000000	0.000000	1.267770	5.538770	13.371180	915.300675	1368.868073	-229.821523
854				900.000000	200.000000	0.000000	0.336300	0.698120	-1.346950	-40.995872	-78.453780	171.386712	327.146732	176.096348	0.000000	300.000000	200.000000	0.000000	-0.152600	3.570840	-62.637372	1497.261939	1700.399940	341.795994				-505.000000	200.000000	0.000000	-1.086660	3.216060	18.090419	775.131033	446.296007	-1230.487098
855				900.000000	200.000000	0.000000	0.381140	0.585520	-1.520750	-65.915448	-115.600447	171.235540	330.714946	175.276541	0.000000	300.000000	200.000000	0.000000	0.396760	2.838360	-62.103314	1535.408740	1907.499933	329.588994				-505.000000	200.000000	0.000000	0.000000	2.680050	9.438480	973.636916	653.892919	-232.433027
856				900.000000	200.000000	0.000000	0.369930	0.630560	-1.477300	-80.097808	-115.179228	173.698701	331.296662	177.722888	0.000000	300.000000	200.000000	0.000000	0.335720	2.807840	-61.645550	1373.284836	1929.299932	402.830993				-505.000000	200.000000	0.000000	0.000000	1.786700	13.371180	1614.790935	-675.539286	-174.536718
857				900.000000	200.000000	0.000000	0.414770	0.664340	-1.477300	-94.788868	-81.563949	154.406381	327.789859	173.659738	0.000000	300.000000	200.000000	0.000000	0.305200	2.838360	-61.187786	1611.702342	1700.399940	378.416993				-505.000000	200.000000	0.000000	-1.267770	3.573400	12.584640	1722.841229	727.619972	-818.924803
858				900.000000	200.000000	0.000000	0.369930	0.563000	-1.520750	-34.678580	-44.215240	151.948929	321.940501	173.660851	0.000000	300.000000	200.000000	0.000000	0.122080	3.082520	-64.086958	1687.995944	1406.099951	292.967995	-575.236500	272.723195	0.000000	-505.000000	200.000000	0.000000	-0.543330	2.501380	22.809659	1658.791300	1602.070618	-173.815020
859				900.000000	200.000000	0.000000	0.358720	0.698120	-1.477300	-73.295157	-89.387750	166.544165	326.166369	174.206483	0.000000	300.000000	200.000000	0.000000	0.244160	2.929920	-62.484784	1611.702342	1634.999943	329.588994	-504.567042	242.327981	0.000000	-505.000000	200.000000	0.000000	-0.181110	1.429360	21.236579	898.901513	-9.194548	-351.093641
860				900.000000	200.000000	0.000000	0.291460	0.675600	-1.042800	-105.936630	-66.758188	135.267321	326.787821	175.337138	0.000000	300.000000	200.000000	0.000000	-0.061040	2.899400	-62.255902	1535.408740	1667.699942	280.760995				-505.000000	200.000000	0.000000	-0.905550	4.109410	9.438480	828.495486	-351.872312	-407.236416
861				900.000000	200.000000	0.000000	0.291460	0.653080	-1.564200	-103.383644	-91.603136	159.342979	329.749400	174.127316	0.000000	300.000000	200.000000	0.000000	0.152600	2.655240	-61.187786	1583.092241	1820.299936	299.071495				-505.000000	200.000000	0.000000	-1.992210	3.037390	16.517339	2269.801889	1032.863716	-290.678633
862				900.000000	200.000000	0.000000	0.414770	0.563000	-1.651100	-66.977864	-56.072465	197.686017	324.808425	173.060484	0.000000	300.000000	200.000000	0.000000	0.183120	3.082520	-61.950726	1668.922544	1536.899946	311.278494				-505.000000	200.000000	0.000000	0.000000	5.002760	12.584640	1346.067794	1048.617236	-582.693367
863				900.000000	200.000000	0.000000	0.336300	0.506700	-2.085600	-41.602729	-52.436986	171.208691	322.879899	172.646841	0.000000	300.000000	200.000000	0.000000	0.701960	2.716280	-62.408490	1707.069345	1427.899950	354.002994				-505.000000	200.000000	0.000000	-0.905550	4.466750	5.505780	965.619515	-348.140180	-289.409103
864				900.000000	200.000000	0.000000	0.269040	0.619300	-1.607650	-96.778658	-55.177682	173.792751	324.166790	175.435451	0.000000	300.000000	200.000000	0.000000	1.098720	2.777320	-61.340374	1506.798639	1482.399948	274.657495				-505.000000	200.000000	0.000000	0.362220	3.037390	14.944259	764.068018	1289.600040	-702.075678
865				900.000000	200.000000	0.000000	0.291460	0.484180	-1.129700	-121.950394	-61.611401	171.234202	324.831468	174.908331	0.000000	300.000000	200.000000	0.000000	0.488320	2.746800	-62.332196	1564.018841	1547.799946	299.071495				-505.000000	200.000000	0.000000	1.629990	1.786700	16.517339	1962.490634	-909.725688	-1232.060893
866				900.000000	200.000000	0.000000	0.392350	0.563000	-1.824900	-87.260572	-49.921606	163.974002	325.036983	174.418025	0.000000	300.000000	200.000000	0.000000	0.274680	2.990960	-62.255902	1592.628942	1558.699945	390.623993				-505.000000	200.000000	0.000000	-1.267770	4.645420	14.157719	1440.386999	-997.282976	-465.442864
867				900.000000	200.000000	0.000000	0.414770	0.472920	-1.346950	-46.249078	-71.553235	175.915301	323.955011	175.271540	0.000000	300.000000	200.000000	0.000000	0.000000	3.662400	-63.247724	1564.018841	1515.099947	347.899494				-505.000000	200.000000	0.000000	-0.181110	3.394730	16.517339	785.816508	-269.856004	-407.972603
868				900.000000	200.000000	0.000000	0.347510	0.596780	-1.607650	-65.541790	-83.738927	154.413231	330.370762	174.056738	0.000000	300.000000	200.000000	0.000000	0.396760	2.777320	-60.653728	1573.555541	1842.099936	354.002994				-505.000000	200.000000	0.000000	1.267770	2.680050	18.876959	47.863979	-1022.617044	-408.766745
869				900.000000	200.000000	0.000000	0.358720	0.630560	-1.303500	-51.774039	-84.483414	159.252354	328.573675	170.781401	0.000000	300.000000	200.000000	0.000000	1.037680	2.777320	-61.035198	1783.362947	1743.999939	305.174994				-505.000000	200.000000	0.000000	-1.811100	3.752070	9.438480	3239.008882	498.342559	-759.967680
870				900.000000	200.000000	0.000000	0.515660	0.653080	-1.781450	-35.259701	-49.973950	166.339688	324.161564	174.877581	0.000000	300.000000	200.000000	0.000000	0.610400	2.685760	-62.255902	1564.018841	1504.199947	347.899494				-505.000000	200.000000	0.000000	-1.267770	3.216060	18.876959	1354.273965	1251.928590	120.641660
871				900.000000	200.000000	0.000000	0.560500	0.619300	-1.433850	-60.413829	-118.001339	168.671478	326.588408	170.998910	0.000000	300.000000	200.000000	0.000000	0.518840	3.021480	-61.492962	1783.362947	1634.999943	427.244992				-505.000000	200.000000	0.000000	-1.267770	3.394730	15.730799	1249.017592	989.774281	-290.397473
872				900.000000	200.000000	0.000000	0.381140	0.720640	-1.564200	-4.108798	-80.098249	193.048142	325.740494	175.665181	0.000000	300.000000	200.000000	0.000000	-0.061040	2.807840	-63.095136	1535.408740	1624.099943	250.243495				-505.000000	200.000000	0.000000	-2.716650	2.144040	14.944259	710.011410	-247.507642	-291.468467
873				900.000000	200.000000	0.000000	0.437190	0.574260	-1.520750	-90.502316	-67.248886	168.757340	329.947749	175.030956	0.000000	300.000000	200.000000	0.000000	0.457800	2.777320	-61.874432	1544.945440	1852.999935	299.071495				-505.000000	200.000000	0.000000	-2.716650	1.965370	6.292320	351.059927	1218.973129	-232.893926
874				900.000000	200.000000	0.000000	0.459610	0.585520	-0.955900	-53.268673	-104.159242	156.696284	331.590772	175.155408	0.000000	300.000000	200.000000	0.000000	0.488320	2.929920	-61.416668	1525.872040	1940.199932	372.313493				-505.000000	200.000000	0.000000	-0.362220	5.002760	15.730799	651.423476	802.409446	-53.967502
875				900.000000	200.000000	0.000000	0.358720	0.630560	-1.390400	-84.028309	-89.468567	176.119974	326.430650	173.437638	0.000000	300.000000	200.000000	0.000000	0.244160	3.357200	-61.035198	1621.239042	1613.199944	299.071495				-505.000000	200.000000	0.000000	-2.173320	3.394730	11.798100	1132.886974	-542.538847	-819.021917
876				900.000000	200.000000	0.000000	0.381140	0.630560	-1.477300	-47.933566	-130.838765	154.409806	331.438029	173.258085	0.000000	300.000000	200.000000	0.000000	0.427280	3.113040	-62.408490	1668.922544	1961.999931	360.106493				-505.000000	200.000000	0.000000	-0.543330	2.680050	14.157719	2711.254484	19.441221	-702.342350
877				900.000000	200.000000	0.000000	0.459610	0.664340	-1.303500	-70.485630	-78.506124	207.372449	329.601761	174.410803	0.000000	300.000000	200.000000	0.000000	0.366240	2.624720	-61.492962	1573.555541	1820.299936	292.967995				-505.000000	200.000000	0.000000	-0.543330	4.824090	17.303879	3188.690042	-116.114492	-1170.260445
878				900.000000	200.000000	0.000000	0.437190	0.664340	-1.607650	-82.862320	-1.310460	173.660435	327.508818	173.757900	0.000000	300.000000	200.000000	0.000000	0.000000	3.235120	-61.416668	1611.702342	1689.499941	408.934493				-505.000000	200.000000	0.000000	-0.362220	2.858720	8.651940	-289.590706	411.417262	-232.234492
879				900.000000	200.000000	0.000000	0.538080	0.619300	-1.477300	-72.520434	-111.971705	192.791306	328.815240	174.939743	0.000000	300.000000	200.000000	0.000000	0.335720	2.899400	-63.171430	1583.092241	1820.299936	256.346995				-505.000000	200.000000	0.000000	1.448880	1.786700	14.944259	1499.100780	1223.846247	-820.837713
880				900.000000	200.000000	0.000000	0.392350	0.529220	-1.260050	-63.943267	-45.380946	173.581227	328.964609	177.301113	0.000000	300.000000	200.000000	0.000000	0.335720	3.387720	-61.340374	1392.358236	1776.699938	323.485494				-505.000000	200.000000	0.000000	1.992210	0.536010	18.090419	1076.225215	-1198.276487	-939.556282
881				900.000000	200.000000	0.000000	0.381140	0.596780	-1.346950	-113.518067	-34.706562	183.294312	332.105253	174.095016	0.000000	300.000000	200.000000	0.000000	0.518840	2.594200	-61.111492	1583.092241	1961.999931	354.002994				-505.000000	200.000000	0.000000	-0.543330	2.680050	19.663499	395.374908	146.786243	-232.389561
882				900.000000	200.000000	0.000000	0.403560	0.608040	-0.825550	-124.575801	-66.510539	164.004276	328.186116	173.335527	0.000000	300.000000	200.000000	0.000000	0.579880	2.838360	-61.874432	1649.849143	1743.999939	299.071495				-505.000000	200.000000	0.000000	-0.362220	1.965370	14.944259	930.832092	-389.974193	-233.082281
883				900.000000	200.000000	0.000000	0.482030	0.574260	-1.868350	-66.739249	-33.310340	183.168846	323.723531	172.632368	0.000000	300.000000	200.000000	0.000000	0.091560	3.296160	-62.027020	1697.532644	1471.499949	347.899494	-584.463827	244.939963	0.000000	-505.000000	200.000000	0.000000	-1.629990	3.930740	25.955819	1166.453557	2062.548727	-348.603920
884				900.000000	200.000000	0.000000	0.470820	0.585520	-1.390400	-89.903587	-119.414695	188.010252	323.503611	175.029507	0.000000	300.000000	200.000000	0.000000	-0.061040	3.204600	-64.926192	1621.239042	1525.999947	274.657495	-527.191113	271.012853	0.000000	-505.000000	200.000000	0.000000	1.629990	1.786700	24.382739	1731.487862	541.080128	-1173.316794
885				900.000000	200.000000	0.000000	0.392350	0.608040	-1.564200	-109.258921	-80.559877	219.438072	329.698347	175.553632	0.000000	300.000000	200.000000	0.000000	0.335720	3.052000	-62.027020	1516.335340	1842.099936	323.485494	-532.117376	233.749874	0.000000	-505.000000	200.000000	0.000000	-1.086660	6.074780	21.236579	716.731868	575.880308	-581.589087
886				900.000000	200.000000	0.000000	0.448400	0.675600	-1.564200	-82.353619	-72.736076	149.562692	328.819697	176.014884	0.000000	300.000000	200.000000	0.000000	0.366240	2.929920	-62.027020	1487.725239	1787.599937	280.760995				-505.000000	200.000000	0.000000	-0.543330	3.752070	18.090419	-350.595021	-1309.990985	-525.092707
887				900.000000	200.000000	0.000000	0.459610	0.686860	-1.216600	-49.365577	-129.246641	147.151890	329.984721	172.222366	0.000000	300.000000	200.000000	0.000000	0.366240	2.716280	-61.798138	1716.606045	1852.999935	311.278494				-505.000000	200.000000	0.000000	1.448880	2.322710	15.730799	1879.045674	825.389799	-937.817237
888				900.000000	200.000000	0.000000	0.336300	0.495440	-1.955250	-70.075085	-123.481790	156.740259	325.537722	173.281388	0.000000	300.000000	200.000000	0.000000	0.305200	3.326680	-61.035198	1630.775743	1558.699945	305.174994	-546.666606	278.975975	0.000000	-505.000000	200.000000	0.000000	-1.811100	0.893350	21.236579	1677.179561	884.856185	-586.448309
889				900.000000	200.000000	0.000000	0.257830	0.585520	-1.824900	-26.025245	-49.448042	190.640570	325.702127	174.720975	0.000000	300.000000	200.000000	0.000000	0.427280	2.746800	-61.492962	1554.482141	1580.499945	402.830993				-505.000000	200.000000	0.000000	0.362220	1.072020	13.371180	297.569628	-962.597232	-527.708519
890				900.000000	200.000000	0.000000	0.381140	0.641820	-1.694550	-59.756541	-100.240903	152.010618	326.853638	175.890788	0.000000	300.000000	200.000000	0.000000	0.579880	2.441600	-62.103314	1497.261939	1667.699942	323.485494	-441.321066	264.150704	0.000000	-505.000000	200.000000	0.000000	0.362220	3.930740	23.596199	1513.712793	-1502.580805	-172.531001
891				900.000000	200.000000	0.000000	0.291460	0.619300	-1.781450	-80.876594	-81.269154	152.082583	326.809868	175.771731	0.000000	300.000000	200.000000	0.000000	0.274680	3.235120	-61.798138	1497.261939	1656.799942	335.692494				-505.000000	200.000000	0.000000	0.905550	5.181430	14.944259	546.355872	1521.863158	-347.619859
892				900.000000	200.000000	0.000000	0.269040	0.484180	-1.173150	-61.687455	-9.988038	192.944370	325.678394	171.954307	0.000000	300.000000	200.000000	0.000000	0.518840	2.960440	-63.247724	1773.826246	1624.099943	341.795994				-505.000000	200.000000	0.000000	-1.086660	3.930740	8.651940	1744.149256	587.823131	-759.856077
893				900.000000	200.000000	0.000000	0.168150	0.675600	-1.651100	-78.423117	-25.652774	193.226913	325.611770	173.323309	0.000000	300.000000	200.000000	0.000000	0.732480	3.387720	-62.561078	1668.922544	1602.299944	329.588994				-505.000000	200.000000	0.000000	-1.629990	4.824090	7.078860	1682.264016	91.912851	-758.964822
894				900.000000	200.000000	0.000000	0.403560	0.585520	-1.651100	-66.050491	-106.270537	176.031633	330.691574	171.419746	0.000000	300.000000	200.000000	0.000000	1.312360	2.533160	-60.730022	1735.679445	1863.899935	286.864495				-505.000000	200.000000	0.000000	-0.181110	2.501380	14.944259	268.370046	1322.476936	-291.332195
895				900.000000	200.000000	0.000000	0.403560	0.664340	-1.173150	-126.638010	-86.451151	135.140714	324.260668	171.383796	0.000000	300.000000	200.000000	0.000000	0.427280	2.655240	-60.653728	1735.679445	1471.499949	402.830993				-505.000000	200.000000	0.000000	0.905550	3.394730	13.371180	1364.644824	-995.474128	-1112.988720
896				900.000000	200.000000	0.000000	0.493240	0.551740	-1.998700	-71.822195	-89.376412	192.774930	323.665314	172.699528	0.000000	300.000000	200.000000	0.000000	0.122080	3.052000	-62.179608	1697.532644	1471.499949	213.622496				-505.000000	200.000000	0.000000	-0.362220	5.538770	18.090419	684.046210	1463.020204	-405.923420
897				900.000000	200.000000	0.000000	0.437190	0.619300	-1.390400	-84.491996	-92.699962	159.160587	325.719831	172.564877	0.000000	300.000000	200.000000	0.000000	0.305200	3.296160	-61.874432	1697.532644	1591.399944	341.795994	-615.379416	296.132519	0.000000	-505.000000	200.000000	0.000000	1.811100	3.752070	20.450039	1965.913786	2257.263390	-1347.698443
898				900.000000	200.000000	0.000000	0.313880	0.630560	-1.955250	-56.469782	-92.162715	185.805069	325.467056	175.347789	0.000000	300.000000	200.000000	0.000000	0.549360	3.509800	-60.348552	1487.725239	1536.899946	354.002994				-505.000000	200.000000	0.000000	-1.629990	5.360100	18.090419	1831.394907	1142.022940	-288.503359
899				900.000000	200.000000	0.000000	0.437190	0.506700	-1.564200	-109.411572	-77.340418	147.007568	330.136298	173.958468	0.000000	300.000000	200.000000	0.000000	0.946120	2.502640	-58.593790	1525.872040	1765.799938	305.174994				-505.000000	200.000000	0.000000	1.448880	3.216060	8.651940	890.191956	434.397615	-290.784363
900				900.000000	200.000000	0.000000	0.470820	0.686860	-1.129700	-33.193427	-144.986996	178.465858	325.524871	172.549770	0.000000	300.000000	200.000000	0.000000	0.091560	2.777320	-61.492962	1687.995944	1569.599945	311.278494				-505.000000	200.000000	0.000000	-3.803310	3.037390	12.584640	416.431243	85.625445	-877.974732
901				900.000000	200.000000	0.000000	0.448400	0.698120	-1.738000	-49.442060	-72.574442	168.860916	329.435193	172.833055	0.000000	300.000000	200.000000	0.000000	0.366240	3.143560	-60.730022	1649.849143	1787.599937	408.934493				-505.000000	200.000000	0.000000	1.811100	3.216060	17.303879	1933.228128	1199.689037	-878.254327
902				900.000000	200.000000	0.000000	0.381140	0.664340	-1.303500	-86.567751	-60.076820	166.489522	329.306334	175.274853	0.000000	300.000000	200.000000	0.000000	0.183120	2.929920	-62.484784	1544.945440	1831.199936	311.278494	-486.484501	276.868043	0.000000	-505.000000	200.000000	0.000000	-0.543330	3.394730	28.315439	2176.552378	-524.274485	-525.431823
903				900.000000	200.000000	0.000000	0.336300	0.608040	-1.433850	-56.856986	-63.175053	164.073957	328.822761	176.027522	0.000000	300.000000	200.000000	0.000000	0.549360	2.990960	-61.264080	1468.651838	1765.799938	329.588994				-505.000000	200.000000	0.000000	-0.181110	2.501380	6.292320	1194.205906	800.407598	-702.540885
904				900.000000	200.000000	0.000000	0.392350	0.574260	-0.999350	-114.085327	-76.019217	156.755494	328.504573	177.025512	0.000000	300.000000	200.000000	0.000000	0.000000	3.570840	-63.095136	1449.578438	1798.499937	354.002994				-505.000000	200.000000	0.000000	-0.543330	4.288080	9.438480	1765.834822	819.339823	-700.816330
905				900.000000	200.000000	0.000000	0.459610	0.675600	-1.651100	-98.525768	-73.116886	151.960738	327.521884	174.079889	0.000000	300.000000	200.000000	0.000000	0.183120	3.235120	-62.179608	1611.702342	1711.299940	292.967995				-505.000000	200.000000	0.000000	-1.811100	3.573400	18.090419	1375.833685	490.131869	-231.440350
906				900.000000	200.000000	0.000000	0.291460	0.709380	-1.520750	-88.958605	-76.445635	171.443638	327.674262	175.181727	0.000000	300.000000	200.000000	0.000000	0.488320	2.899400	-63.018842	1564.018841	1743.999939	384.520493				-505.000000	200.000000	0.000000	-1.267770	3.394730	19.663499	1712.596216	986.042149	-701.606164
907				900.000000	200.000000	0.000000	0.358720	0.653080	-1.520750	-111.379690	-109.611221	178.550578	329.898520	176.347240	0.000000	300.000000	200.000000	0.000000	0.579880	2.807840	-60.882610	1440.041738	1820.299936	366.209993	-536.831793	234.701215	0.000000	-505.000000	200.000000	0.000000	0.362220	3.930740	23.596199	818.816781	751.109320	-55.042804
908				900.000000	200.000000	0.000000	0.459610	0.608040	-1.129700	-80.665068	-109.063578	171.175188	324.303248	174.028081	0.000000	300.000000	200.000000	0.000000	0.518840	2.777320	-62.789960	1630.775743	1525.999947	268.553995				-505.000000	200.000000	0.000000	-1.267770	4.288080	14.944259	955.563272	-1130.599410	-642.014276
909				900.000000	200.000000	0.000000	0.403560	0.506700	-1.694550	-45.218131	-116.362068	178.367990	326.359479	172.478617	0.000000	300.000000	200.000000	0.000000	-0.091560	3.418240	-62.027020	1707.069345	1634.999943	384.520493	-528.539481	268.036538	0.000000	-505.000000	200.000000	0.000000	1.086660	2.501380	24.382739	1658.917147	573.957024	-585.154110
910				900.000000	200.000000	0.000000	0.403560	0.630560	-1.129700	-71.696634	-111.821409	185.712160	327.707807	176.515273	0.000000	300.000000	200.000000	0.000000	0.244160	3.082520	-62.942548	1478.188539	1743.999939	299.071495	-562.878594	264.419025	0.000000	-505.000000	200.000000	0.000000	-2.354430	6.432120	20.450039	1317.371597	1183.619522	-992.357241
911				900.000000	200.000000	0.000000	0.425980	0.540480	-1.868350	-72.150839	-71.529961	207.292100	327.440642	174.752299	0.000000	300.000000	200.000000	0.000000	0.549360	2.807840	-61.569256	1554.482141	1689.499941	225.829496				-505.000000	200.000000	0.000000	1.086660	1.608030	16.517339	677.703291	979.131311	-409.769603
912				900.000000	200.000000	0.000000	0.358720	0.563000	-0.999350	-102.487423	-8.776724	171.237823	328.715480	174.100631	0.000000	300.000000	200.000000	0.000000	0.610400	2.472120	-61.492962	1592.628942	1765.799938	354.002994				-505.000000	200.000000	0.000000	0.724440	3.573400	3.146160	1374.638145	-842.241612	-1465.269265
913				900.000000	200.000000	0.000000	0.437190	0.563000	-0.869000	-66.167609	-98.250834	154.288908	324.220929	172.358866	0.000000	300.000000	200.000000	0.000000	0.396760	2.929920	-62.103314	1716.606045	1504.199947	305.174994				-505.000000	200.000000	0.000000	0.362220	2.680050	11.011560	47.234747	1160.762165	-349.950202
914				900.000000	200.000000	0.000000	0.257830	0.664340	-1.824900	-46.902619	-84.909832	169.026931	322.803659	172.944518	0.000000	300.000000	200.000000	0.000000	-0.152600	3.387720	-63.095136	1707.069345	1438.799950	354.002994				-505.000000	200.000000	0.000000	0.000000	5.181430	11.011560	1009.305264	784.970074	-523.779711
915				900.000000	200.000000	0.000000	0.336300	0.461660	-1.173150	-70.655889	-78.615414	185.624765	327.427951	175.546907	0.000000	300.000000	200.000000	0.000000	0.152600	2.929920	-62.789960	1535.408740	1722.199940	256.346995	-498.529028	236.683251	0.000000	-505.000000	200.000000	0.000000	-0.181110	3.752070	22.023119	807.879613	-142.510982	-290.145290
916				900.000000	200.000000	0.000000	0.437190	0.698120	-2.259400	-90.187533	-31.100152	188.149811	328.102282	171.605477	0.000000	300.000000	200.000000	0.000000	0.183120	2.533160	-60.119670	1707.069345	1689.499941	378.416993				-505.000000	200.000000	0.000000	-0.181110	2.322710	12.584640	1415.529973	-0.983857	-820.198641
917				900.000000	200.000000	0.000000	0.336300	0.472920	-1.303500	-58.265654	-53.164339	171.177276	323.521013	173.018433	0.000000	300.000000	200.000000	0.000000	0.335720	3.143560	-62.561078	1687.995944	1471.499949	323.485494				-505.000000	200.000000	0.000000	0.724440	3.394730	9.438480	2059.226220	-450.503001	-936.741935
918				900.000000	200.000000	0.000000	0.425980	0.608040	-1.738000	-65.213146	-91.915066	183.258330	324.076951	170.879953	0.000000	300.000000	200.000000	0.000000	-0.030520	2.960440	-61.569256	1792.899647	1482.399948	360.106493				-505.000000	200.000000	0.000000	0.181110	3.394730	10.225020	2059.289143	-20.662509	-584.233877
919				900.000000	200.000000	0.000000	0.313880	0.776940	-1.781450	-58.302858	-66.994499	166.663921	326.721018	172.568721	0.000000	300.000000	200.000000	0.000000	0.274680	2.411080	-61.187786	1678.459244	1634.999943	305.174994				-505.000000	200.000000	0.000000	-2.173320	3.394730	13.371180	-488.411206	383.958351	-466.557325
920				900.000000	200.000000	0.000000	0.470820	0.653080	-1.694550	-75.374975	-88.736016	149.518521	329.211007	175.216981	0.000000	300.000000	200.000000	0.000000	0.946120	2.807840	-61.569256	1525.872040	1798.499937	433.348492	-512.873741	244.001626	0.000000	-505.000000	200.000000	0.000000	-0.905550	3.930740	21.236579	934.444014	167.211321	-583.638270
921				900.000000	200.000000	0.000000	0.381140	0.596780	-0.912450	-84.924214	-30.044677	178.474992	321.421619	174.304849	0.000000	300.000000	200.000000	0.000000	0.183120	2.563680	-63.095136	1621.239042	1351.599953	366.209993				-505.000000	200.000000	0.000000	-0.362220	4.288080	15.730799	1303.074200	404.699424	-818.319016
922				900.000000	200.000000	0.000000	0.313880	0.585520	-1.651100	-33.886249	-82.313635	144.798960	325.638508	173.391227	0.000000	300.000000	200.000000	0.000000	0.061040	2.929920	-61.645550	1640.312443	1580.499945	360.106493				-505.000000	200.000000	0.000000	-1.629990	2.144040	0.000000	1172.079877	2219.750806	-526.531795
923				900.000000	200.000000	0.000000	0.392350	0.641820	-2.172500	-68.292757	-64.796248	183.324586	325.550768	175.126074	0.000000	300.000000	200.000000	0.000000	0.396760	2.899400	-60.577434	1506.798639	1547.799946	415.037992				-505.000000	200.000000	0.000000	0.905550	3.037390	17.303879	995.888791	1121.913857	-408.398651
924				900.000000	200.000000	0.000000	0.280250	0.495440	-1.781450	-106.079800	-85.873496	190.533568	329.944635	173.011504	0.000000	300.000000	200.000000	0.000000	0.122080	3.387720	-60.424846	1630.775743	1809.399937	366.209993				-505.000000	200.000000	0.000000	-0.905550	1.786700	5.505780	224.369681	-83.000165	-761.905260
925				900.000000	200.000000	0.000000	0.291460	0.529220	-1.346950	-51.971704	-66.475329	202.601671	328.609437	171.057722	0.000000	300.000000	200.000000	0.000000	0.793520	2.746800	-60.958904	1764.289546	1743.999939	274.657495				-505.000000	200.000000	0.000000	0.724440	5.002760	6.292320	1577.196412	878.182778	-582.751322
926				900.000000	200.000000	0.000000	0.493240	0.619300	-0.955900	-100.123975	-100.478156	168.741159	326.284920	172.309280	0.000000	300.000000	200.000000	0.000000	0.213640	2.777320	-60.958904	1687.995944	1602.299944	323.485494				-505.000000	200.000000	0.000000	-0.181110	4.645420	18.090419	1672.333619	126.361165	-524.273895
927				900.000000	200.000000	0.000000	0.347510	0.551740	-1.651100	-7.133598	-103.962398	168.829305	325.432961	173.118419	0.000000	300.000000	200.000000	0.000000	0.549360	3.723440	-63.858076	1716.606045	1624.099943	256.346995				-505.000000	200.000000	0.000000	-0.724440	4.466750	15.730799	1661.333528	426.617355	-1053.096875
928				900.000000	200.000000	0.000000	0.437190	0.540480	-1.477300	-67.725181	-82.487205	156.677624	330.563882	174.191676	0.000000	300.000000	200.000000	0.000000	-0.366240	3.570840	-61.340374	1583.092241	1874.799934	329.588994	-516.586090	256.143360	0.000000	-505.000000	200.000000	0.000000	2.173320	0.536010	21.236579	1192.292910	246.048923	-939.570771
929				900.000000	200.000000	0.000000	0.482030	0.630560	-1.433850	-43.868021	-84.374125	173.582565	332.090993	176.522964	0.000000	300.000000	200.000000	0.000000	0.183120	2.807840	-60.119670	1411.431637	1929.299932	335.692494				-505.000000	200.000000	0.000000	1.086660	3.394730	9.438480	2059.226220	853.279141	-349.329926
930				900.000000	200.000000	0.000000	0.414770	0.540480	-1.564200	-95.958921	-71.351192	202.484393	329.861100	172.309280	0.000000	300.000000	200.000000	0.000000	0.488320	3.021480	-60.958904	1687.995944	1820.299936	427.244992				-505.000000	200.000000	0.000000	-2.716650	3.394730	13.371180	669.748813	947.115277	-290.281562
931				900.000000	200.000000	0.000000	0.336300	0.619300	-1.694550	-133.053458	-88.262452	164.084429	327.859334	172.812641	0.000000	300.000000	200.000000	0.000000	0.366240	2.807840	-61.035198	1659.385843	1700.399940	335.692494				-505.000000	200.000000	0.000000	1.086660	1.965370	18.090419	1625.979796	712.498443	-526.918685
932				900.000000	200.000000	0.000000	0.448400	0.630560	-1.694550	-80.322879	-118.208580	188.075366	328.259679	175.274853	0.000000	300.000000	200.000000	0.000000	0.213640	2.746800	-62.484784	1544.945440	1765.799938	347.899494	-495.794329	234.328923	0.000000	-505.000000	200.000000	0.000000	2.897760	0.536010	21.236579	729.028903	-195.496961	-410.931838
933				900.000000	200.000000	0.000000	0.437190	0.619300	-1.260050	-144.664907	-1.633728	188.076508	331.509818	175.407396	0.000000	300.000000	200.000000	0.000000	0.824040	2.716280	-60.882610	1497.261939	1918.399933	262.450495	-569.768808	272.022389	0.000000	-505.000000	200.000000	0.000000	0.181110	3.216060	22.023119	1586.157662	1426.411175	-701.891632
934				900.000000	200.000000	0.000000	0.425980	0.641820	-1.129700	-111.438249	-82.348845	159.193144	324.325311	176.019309	0.000000	300.000000	200.000000	0.000000	0.061040	3.204600	-63.629194	1525.872040	1547.799946	372.313493				-505.000000	200.000000	0.000000	-0.543330	4.109410	14.157719	1060.505029	1477.711301	-583.497690
935				900.000000	200.000000	0.000000	0.538080	0.585520	-1.303500	-93.834089	-86.803489	171.072950	325.562234	174.264839	0.000000	300.000000	200.000000	0.000000	-0.396760	3.723440	-62.255902	1602.165642	1591.399944	439.451992				-505.000000	200.000000	0.000000	-0.362220	3.573400	3.932700	679.805056	-246.954216	-407.788556
936				900.000000	200.000000	0.000000	0.336300	0.563000	-1.564200	-82.969957	-27.592038	149.574109	328.324279	176.776928	0.000000	300.000000	200.000000	0.000000	0.671440	2.960440	-61.187786	1420.968337	1733.099939	347.899494				-505.000000	200.000000	0.000000	1.448880	2.322710	19.663499	1416.096282	689.087659	-644.096744
937				900.000000	200.000000	0.000000	0.403560	0.619300	-1.911800	-56.888455	-106.028086	166.424408	333.957632	176.139286	0.000000	300.000000	200.000000	0.000000	0.701960	2.655240	-61.950726	1478.188539	2103.699926	292.967995				-505.000000	200.000000	0.000000	-1.448880	1.965370	2.359620	1277.273327	-47.137563	-820.436335
938				900.000000	200.000000	0.000000	0.425980	0.574260	-1.173150	-37.875310	-36.714707	161.539973	327.618946	175.835447	0.000000	300.000000	200.000000	0.000000	-0.030520	2.166920	-63.934370	1544.945440	1765.799938	268.553995				-505.000000	200.000000	0.000000	-2.535540	4.109410	14.944259	713.119946	404.383429	-54.641425
939				900.000000	200.000000	0.000000	0.448400	0.495440	-1.216600	-93.433024	-67.993374	156.624123	322.907904	173.990343	0.000000	300.000000	200.000000	0.000000	0.183120	3.418240	-62.332196	1621.239042	1427.899950	280.760995				-505.000000	200.000000	0.000000	-1.992210	3.394730	18.090419	1480.838366	1031.370863	-231.595419
940				900.000000	200.000000	0.000000	0.347510	0.574260	-1.129700	-74.015068	-129.777150	151.982628	325.294157	175.885351	0.000000	300.000000	200.000000	0.000000	-0.061040	3.021480	-62.484784	1506.798639	1580.499945	299.071495				-505.000000	200.000000	0.000000	0.905550	2.144040	13.371180	1983.861584	595.365960	-467.990539
941				900.000000	200.000000	0.000000	0.414770	0.608040	-1.477300	-137.312604	-81.563949	154.354022	331.128752	176.857803	0.000000	300.000000	200.000000	0.000000	0.640920	2.746800	-60.577434	1401.894937	1885.699934	354.002994				-505.000000	200.000000	0.000000	-0.905550	4.288080	13.371180	2461.045450	1632.945666	-759.531451
942				900.000000	200.000000	0.000000	0.459610	0.585520	-1.042800	-77.481883	-144.606185	151.876964	327.611719	175.685912	0.000000	300.000000	200.000000	0.000000	0.701960	3.174080	-61.187786	1487.725239	1689.499941	286.864495				-505.000000	200.000000	0.000000	-0.181110	2.144040	14.157719	1173.212494	-1195.606776	-702.880001
943				900.000000	200.000000	0.000000	0.425980	0.608040	-1.173150	-64.627961	-82.308436	144.703768	326.444387	173.107111	0.000000	300.000000	200.000000	0.000000	0.244160	3.082520	-63.476606	1707.069345	1678.599941	378.416993				-505.000000	200.000000	0.000000	2.354430	2.680050	16.517339	1437.467233	504.708530	-291.365480
944				900.000000	200.000000	0.000000	0.358720	0.686860	-1.303500	-89.660907	-54.087594	147.256412	325.562234	171.660686	0.000000	300.000000	200.000000	0.000000	0.732480	2.838360	-62.255902	1764.289546	1591.399944	256.346995				-505.000000	200.000000	0.000000	-2.535540	1.072020	15.730799	1919.182424	-1054.633078	-527.476698
945				900.000000	200.000000	0.000000	0.448400	0.619300	-1.911800	-60.908985	-102.808627	156.739313	325.647456	175.000130	0.000000	300.000000	200.000000	0.000000	-0.244160	2.289000	-63.324018	1583.092241	1624.099943	421.141492				-505.000000	200.000000	0.000000	-1.267770	3.037390	11.011560	1342.833412	331.402803	-525.712983
946				900.000000	200.000000	0.000000	0.515660	0.664340	-1.781450	-119.227149	-70.237830	168.759819	327.297432	173.170114	0.000000	300.000000	200.000000	0.000000	0.549360	2.838360	-61.492962	1649.849143	1678.599941	201.415496	-465.639167	247.805599	0.000000	-505.000000	200.000000	0.000000	-2.354430	4.645420	20.450039	977.626377	-804.930587	-582.844129
947				900.000000	200.000000	0.000000	0.313880	0.653080	-1.651100	-127.596853	-51.917815	149.681111	323.492364	173.508054	0.000000	300.000000	200.000000	0.000000	0.579880	2.807840	-62.637372	1659.385843	1471.499949	354.002994				-505.000000	200.000000	0.000000	0.543330	3.394730	14.157719	901.443740	-1239.442638	-173.054164
948				900.000000	200.000000	0.000000	0.369930	0.608040	-1.824900	-65.303174	-89.526110	209.822658	324.284079	171.619254	0.000000	300.000000	200.000000	0.000000	0.274680	3.540320	-61.492962	1745.216146	1493.299948	292.967995				-505.000000	200.000000	0.000000	-0.181110	3.216060	15.730799	1701.470278	128.600444	-760.606753
949				900.000000	200.000000	0.000000	0.414770	0.540480	-1.477300	-71.745711	-117.025739	178.387792	331.370095	172.396630	0.000000	300.000000	200.000000	0.000000	0.824040	2.502640	-60.806316	1678.459244	1907.499933	299.071495				-505.000000	200.000000	0.000000	1.086660	5.896110	14.157719	821.170239	-79.189469	-640.676610
950				900.000000	200.000000	0.000000	0.336300	0.563000	-1.651100	-91.101046	-88.302860	171.261050	330.420643	172.433603	0.000000	300.000000	200.000000	0.000000	0.549360	2.105880	-60.195964	1659.385843	1831.199936	256.346995				-505.000000	200.000000	0.000000	0.000000	5.002760	18.876959	1462.387182	1572.925853	-993.902058
951				900.000000	200.000000	0.000000	0.425980	0.574260	-1.346950	-110.424911	-97.344712	156.720653	325.049474	174.607145	0.000000	300.000000	200.000000	0.000000	0.610400	2.716280	-63.095136	1602.165642	1580.499945	299.071495				-505.000000	200.000000	0.000000	-0.181110	3.216060	14.944259	890.695342	-533.503166	-995.583147
952				900.000000	200.000000	0.000000	0.470820	0.641820	-2.042150	-100.321957	-78.280808	156.737030	325.588366	171.393183	0.000000	300.000000	200.000000	0.000000	-0.061040	3.784480	-61.340374	1754.752846	1569.599945	280.760995				-505.000000	200.000000	0.000000	0.905550	3.573400	9.438480	1027.693524	-1256.882010	-642.866373
953				900.000000	200.000000	0.000000	0.493240	0.686860	-1.607650	-69.873356	-110.003968	163.984670	331.808431	173.270579	0.000000	300.000000	200.000000	0.000000	-0.061040	3.143560	-60.653728	1621.239042	1929.299932	323.485494				-505.000000	200.000000	0.000000	2.716650	4.824090	18.876959	1567.391862	613.121327	-1288.009441
954				900.000000	200.000000	0.000000	0.616550	0.596780	-1.216600	-85.239313	-130.643460	161.363486	332.913981	175.316584	0.000000	300.000000	200.000000	0.000000	0.244160	3.265640	-60.272258	1487.725239	1983.799931	341.795994				-505.000000	200.000000	0.000000	1.811100	3.573400	14.944259	-14.210030	671.648287	-701.682915
955				900.000000	200.000000	0.000000	0.425980	0.675600	-1.738000	-54.389964	-127.376855	185.730820	329.936034	173.965003	0.000000	300.000000	200.000000	0.000000	0.946120	2.960440	-60.806316	1583.092241	1820.299936	354.002994				-505.000000	200.000000	0.000000	-0.362220	2.501380	15.730799	2237.305001	6.989402	-702.526397
956				900.000000	200.000000	0.000000	0.470820	0.653080	-1.911800	-79.620576	-118.929793	188.073083	327.561909	171.153996	0.000000	300.000000	200.000000	0.000000	0.610400	3.448760	-62.484784	1802.436347	1722.199940	311.278494				-505.000000	200.000000	0.000000	-0.181110	2.144040	17.303879	710.200179	-1066.022475	-761.624100
957				900.000000	200.000000	0.000000	0.526870	0.540480	-1.781450	-31.855509	-80.831398	163.813696	329.595422	172.564877	0.000000	300.000000	200.000000	0.000000	0.152600	4.089680	-61.874432	1697.532644	1831.199936	335.692494				-505.000000	200.000000	0.000000	0.362220	5.896110	12.584640	705.228391	98.709253	-1110.571444
958				900.000000	200.000000	0.000000	0.403560	0.585520	-1.998700	-54.349014	-146.475029	209.766874	330.501960	175.920370	0.000000	300.000000	200.000000	0.000000	-0.030520	3.113040	-62.179608	1497.261939	1896.599934	347.899494	-530.786760	278.423174	0.000000	-505.000000	200.000000	0.000000	0.181110	2.858720	24.382739	1912.171794	628.751852	-878.463043
959				900.000000	200.000000	0.000000	0.392350	0.810720	-1.607650	-108.998633	-136.245137	173.843022	328.922135	175.305006	0.000000	300.000000	200.000000	0.000000	0.427280	3.143560	-62.561078	1544.945440	1809.399937	238.036496	-538.372414	209.515648	0.000000	-505.000000	200.000000	0.000000	-0.724440	2.501380	28.315439	269.439740	944.954562	2.431765
960				900.000000	200.000000	0.000000	0.313880	0.754420	-1.651100	-95.279961	-67.115725	152.185017	327.368761	174.096520	0.000000	300.000000	200.000000	0.000000	-0.091560	2.990960	-63.324018	1640.312443	1733.099939	390.623993				-505.000000	200.000000	0.000000	1.267770	4.466750	11.798100	2587.546927	309.800867	180.369820
961				900.000000	200.000000	0.000000	0.392350	0.517960	-1.564200	-72.763113	-19.768237	188.028716	324.801112	173.105274	0.000000	300.000000	200.000000	0.000000	0.183120	3.448760	-62.408490	1678.459244	1547.799946	323.485494				-505.000000	200.000000	0.000000	1.267770	2.858720	14.157719	2837.881807	-752.998471	-584.829483
962				900.000000	200.000000	0.000000	0.246620	0.664340	-1.738000	-95.058953	-99.726931	176.267525	327.053047	173.236525	0.000000	300.000000	200.000000	0.000000	0.793520	2.502640	-61.645550	1649.849143	1667.699942	299.071495				-505.000000	200.000000	0.000000	1.448880	3.216060	11.011560	1006.196728	432.158335	-995.713547
963				900.000000	200.000000	0.000000	0.392350	0.720640	-1.868350	-48.649729	-39.749257	166.530268	330.804334	173.513148	0.000000	300.000000	200.000000	0.000000	0.671440	3.204600	-61.569256	1630.775743	1896.599934	299.071495				-505.000000	200.000000	0.000000	-0.724440	3.573400	16.517339	796.627829	-634.689130	-818.968269
964				900.000000	200.000000	0.000000	0.571710	0.540480	-1.086250	-95.463765	-88.390415	144.489961	326.522595	175.402355	0.000000	300.000000	200.000000	0.000000	-0.183120	2.350040	-61.645550	1516.335340	1634.999943	402.830993				-505.000000	200.000000	0.000000	0.362220	3.573400	13.371180	1838.720154	363.102842	-1054.031597
965				900.000000	200.000000	0.000000	0.257830	0.776940	-1.868350	-86.536598	-54.473604	169.131649	324.104640	174.907766	0.000000	300.000000	200.000000	0.000000	-0.488320	3.174080	-61.950726	1554.482141	1493.299948	280.760995				-505.000000	200.000000	0.000000	-0.543330	2.501380	15.730799	2353.121003	-379.761654	-937.488303
966				900.000000	200.000000	0.000000	0.403560	0.630560	-1.433850	-104.175975	-121.670489	188.121821	327.178965	174.655951	0.000000	300.000000	200.000000	0.000000	0.061040	3.265640	-60.958904	1544.945440	1656.799942	317.381994				-505.000000	200.000000	0.000000	-0.724440	5.181430	8.651940	2051.460511	1626.465259	-699.954052
967				900.000000	200.000000	0.000000	0.470820	0.563000	-1.564200	-70.908366	-93.923211	159.073387	330.499991	174.251070	0.000000	300.000000	200.000000	0.000000	0.610400	2.746800	-61.111492	1573.555541	1863.899935	317.381994				-505.000000	200.000000	0.000000	-1.629990	2.680050	14.944259	2363.869401	-180.691428	-408.534924
968				900.000000	200.000000	0.000000	0.358720	0.529220	-1.433850	-76.184914	-43.834429	154.338787	328.214258	172.956115	0.000000	300.000000	200.000000	0.000000	0.579880	2.319520	-60.653728	1640.312443	1711.299940	396.727493				-505.000000	200.000000	0.000000	-0.724440	0.714680	6.292320	1780.988701	1098.424509	294.456680
969				900.000000	200.000000	0.000000	0.437190	0.698120	-1.433850	-101.393854	-52.131794	152.004909	323.633699	170.149408	0.000000	300.000000	200.000000	0.000000	0.579880	2.838360	-61.340374	1831.046448	1449.699949	408.934493				-505.000000	200.000000	0.000000	-0.181110	4.109410	9.438480	1986.655505	-395.708174	-1523.432246
970				900.000000	200.000000	0.000000	0.381140	0.596780	-1.607650	-117.808683	-64.859930	137.510770	324.717106	173.926516	0.000000	300.000000	200.000000	0.000000	0.122080	3.174080	-62.179608	1621.239042	1536.899946	280.760995				-505.000000	200.000000	0.000000	-0.905550	2.858720	14.157719	753.193773	1764.769247	-1289.584801
971				900.000000	200.000000	0.000000	0.269040	0.608040	-1.303500	-20.537171	-90.922331	178.601599	329.890271	171.980220	0.000000	300.000000	200.000000	0.000000	0.213640	2.960440	-61.264080	1716.606045	1831.199936	366.209993				-505.000000	200.000000	0.000000	-0.362220	0.714680	17.303879	2592.581639	668.346586	-293.013284
972				900.000000	200.000000	0.000000	0.325090	0.698120	-1.564200	-97.508366	-22.064440	183.446626	326.230424	173.684347	0.000000	300.000000	200.000000	0.000000	0.274680	2.655240	-62.332196	1640.312443	1634.999943	366.209993				-505.000000	200.000000	0.000000	0.905550	2.322710	3.146160	2225.486908	737.639511	-585.309179
973				900.000000	200.000000	0.000000	0.414770	0.574260	-1.607650	-10.181740	-66.244814	132.635666	327.805369	171.991182	0.000000	300.000000	200.000000	0.000000	0.244160	3.052000	-59.585612	1668.922544	1656.799942	317.381994				-505.000000	200.000000	0.000000	0.000000	-0.357340	17.303879	4149.137735	1441.848699	-529.036004
974				900.000000	200.000000	0.000000	0.336300	0.810720	-1.694550	-16.616467	-98.394392	178.720410	327.715392	172.152835	0.000000	300.000000	200.000000	0.000000	0.305200	3.113040	-60.958904	1697.532644	1689.499941	396.727493				-505.000000	200.000000	0.000000	1.267770	2.501380	18.876959	1542.660682	568.223044	-526.424500
975				900.000000	200.000000	0.000000	0.392350	0.664340	-1.738000	-74.956302	-136.123912	156.839268	329.540454	171.491376	0.000000	300.000000	200.000000	0.000000	0.885080	2.289000	-60.882610	1735.679445	1798.499937	305.174994				-505.000000	200.000000	0.000000	0.724440	2.501380	16.517339	2353.183926	603.339220	-1466.286612
976				900.000000	200.000000	0.000000	0.437190	0.484180	-1.564200	-58.072053	-153.329967	146.986625	326.911995	173.925546	0.000000	300.000000	200.000000	0.000000	0.518840	2.746800	-60.348552	1573.555541	1624.099943	378.416993				-505.000000	200.000000	0.000000	1.086660	2.501380	0.786540	614.685434	463.779810	-526.410011
977				900.000000	200.000000	0.000000	0.291460	0.653080	-1.303500	-119.195679	-107.043497	152.113998	327.916809	170.625950	0.000000	300.000000	200.000000	0.000000	0.274680	3.540320	-59.738200	1754.752846	1667.699942	317.381994				-505.000000	200.000000	0.000000	-0.181110	3.394730	15.730799	-24.958429	1189.160503	-584.204899
978				900.000000	200.000000	0.000000	0.560500	0.608040	-1.868350	-29.163416	-132.795164	171.070666	327.933170	173.069878	0.000000	300.000000	200.000000	0.000000	0.061040	3.845520	-61.264080	1649.849143	1711.299940	354.002994				-505.000000	200.000000	0.000000	-0.724440	2.680050	13.371180	1900.479547	-101.423395	-408.607368
979				900.000000	200.000000	0.000000	0.470820	0.585520	-1.781450	-46.082882	-68.391319	166.323311	330.766210	174.474142	0.000000	300.000000	200.000000	0.000000	0.640920	2.868880	-61.645550	1573.555541	1896.599934	354.002994	-512.141298	285.182456	0.000000	-505.000000	200.000000	0.000000	-0.543330	1.965370	20.450039	1741.984568	146.039816	-996.741075
980				900.000000	200.000000	0.000000	0.381140	0.563000	-0.912450	-122.500046	-151.627955	183.262897	331.547078	175.253935	0.000000	300.000000	200.000000	0.000000	0.549360	2.563680	-60.119670	1487.725239	1896.599934	354.002994				-505.000000	200.000000	0.000000	0.905550	2.680050	10.225020	1089.515841	-859.918415	-761.202359
981				900.000000	200.000000	0.000000	0.313880	0.574260	-1.433850	-114.535469	-92.647617	137.559508	326.008019	172.171116	0.000000	300.000000	200.000000	0.000000	0.518840	2.990960	-62.027020	1726.142745	1613.199944	286.864495				-505.000000	200.000000	0.000000	-1.448880	3.930740	18.876959	1513.335254	-62.812518	-759.827100
982				900.000000	200.000000	0.000000	0.392350	0.596780	-0.999350	-52.850000	-65.887277	166.415078	327.380180	170.976809	0.000000	300.000000	200.000000	0.000000	-0.030520	3.204600	-62.103314	1802.436347	1700.399940	274.657495				-505.000000	200.000000	0.000000	-0.362220	3.752070	13.371180	1502.083470	1069.788740	-466.363097
983				900.000000	200.000000	0.000000	0.201780	0.619300	-1.173150	-68.184804	-42.680061	169.043112	328.750056	175.926051	0.000000	300.000000	200.000000	0.000000	0.183120	3.418240	-61.798138	1487.725239	1776.699938	354.002994				-505.000000	200.000000	0.000000	2.354430	1.072020	10.225020	1108.029948	112.969920	-645.356093
984				900.000000	200.000000	0.000000	0.538080	0.529220	-1.564200	-76.319957	-25.769399	171.020591	329.982491	174.715681	0.000000	300.000000	200.000000	0.000000	-0.061040	3.204600	-60.348552	1525.872040	1809.399937	274.657495				-505.000000	200.000000	0.000000	-1.267770	3.216060	12.584640	1817.034587	2451.030067	-878.008017
985				900.000000	200.000000	0.000000	0.313880	0.619300	-1.390400	-64.389345	-82.556086	123.143434	330.153125	175.345605	0.000000	300.000000	200.000000	0.000000	0.793520	2.838360	-60.730022	1497.261939	1831.199936	323.485494				-505.000000	200.000000	0.000000	0.181110	2.322710	7.865400	604.440421	511.856799	-526.507125
986				900.000000	200.000000	0.000000	0.482030	0.619300	-1.346950	-112.590694	-124.982701	171.162433	324.214979	175.030396	0.000000	300.000000	200.000000	0.000000	0.610400	3.357200	-63.018842	1573.555541	1525.999947	274.657495				-505.000000	200.000000	0.000000	-0.181110	3.037390	17.303879	2038.232809	1055.097643	-232.079423
987				900.000000	200.000000	0.000000	0.392350	0.517960	-1.694550	-117.123988	-105.768501	159.112795	326.457107	170.833485	0.000000	300.000000	200.000000	0.000000	-0.061040	3.235120	-61.798138	1802.436347	1634.999943	262.450495				-505.000000	200.000000	0.000000	-0.905550	2.322710	15.730799	952.517659	702.716335	-702.652488
988				900.000000	200.000000	0.000000	0.403560	0.664340	-1.260050	-78.481676	-91.436304	185.743576	326.743834	175.215646	0.000000	300.000000	200.000000	0.000000	0.640920	2.777320	-61.950726	1535.408740	1656.799942	280.760995				-505.000000	200.000000	0.000000	0.181110	1.429360	11.798100	1477.226444	1303.544711	-586.099013
989				900.000000	200.000000	0.000000	0.437190	0.765680	-1.173150	-106.382708	-133.429764	173.754681	330.180945	178.281363	0.000000	300.000000	200.000000	0.000000	-0.122080	2.990960	-61.035198	1325.601335	1842.099936	329.588994				-505.000000	200.000000	0.000000	-0.905550	2.501380	14.157719	963.203134	1764.769247	-937.459325
990				900.000000	200.000000	0.000000	0.414770	0.461660	-1.346950	-90.938597	-81.685175	156.627549	329.131891	176.495848	0.000000	300.000000	200.000000	0.000000	0.091560	3.570840	-62.484784	1468.651838	1820.299936	268.553995				-505.000000	200.000000	0.000000	-0.724440	4.109410	18.090419	1524.083652	1219.798120	-994.691892
991				900.000000	200.000000	0.000000	0.313880	0.698120	-1.694550	-65.479167	-82.273226	173.819599	329.558975	173.676245	0.000000	300.000000	200.000000	0.000000	0.091560	3.296160	-61.950726	1630.775743	1831.199936	323.485494				-505.000000	200.000000	0.000000	-0.543330	1.965370	14.157719	467.505161	-245.698794	-468.044187
992				900.000000	200.000000	0.000000	0.358720	0.686860	-1.781450	-29.848110	-134.698620	159.304713	328.502861	176.765920	0.000000	300.000000	200.000000	0.000000	0.366240	2.685760	-61.569256	1430.505037	1754.899939	256.346995				-505.000000	200.000000	0.000000	-0.543330	4.466750	18.876959	2588.113236	1473.232743	-818.134969
993				900.000000	200.000000	0.000000	0.347510	0.675600	-0.999350	-57.645253	-84.304646	183.402455	325.832290	172.324867	0.000000	300.000000	200.000000	0.000000	0.579880	2.441600	-62.027020	1716.606045	1602.299944	299.071495				-505.000000	200.000000	0.000000	0.543330	3.216060	17.303879	2049.044130	348.411744	-701.920609
994				900.000000	200.000000	0.000000	0.313880	0.427880	-1.738000	-56.550013	-51.836998	154.290995	324.014417	172.594539	0.000000	300.000000	200.000000	0.000000	0.640920	2.716280	-62.637372	1716.606045	1504.199947	378.416993				-505.000000	200.000000	0.000000	-0.181110	2.501380	1.573080	-311.779658	-255.673902	-1583.702365
995				900.000000	200.000000	0.000000	0.414770	0.675600	-1.607650	-46.213861	-86.508694	176.103794	323.898617	172.374991	0.000000	300.000000	200.000000	0.000000	0.457800	3.052000	-62.484784	1726.142745	1493.299948	341.795994				-505.000000	200.000000	0.000000	0.543330	1.250690	18.090419	77.126485	612.805332	-1114.994436
996				900.000000	200.000000	0.000000	0.425980	0.563000	-1.607650	-119.199743	-112.300171	161.529501	328.397295	175.308770	0.000000	300.000000	200.000000	0.000000	0.396760	2.868880	-61.798138	1525.872040	1754.899939	286.864495				-505.000000	200.000000	0.000000	1.267770	1.786700	11.011560	1846.234170	-352.302743	-1055.799619
997				900.000000	200.000000	0.000000	0.179360	0.641820	-1.607650	-111.933405	-71.748540	183.545243	329.003355	176.817163	0.000000	300.000000	200.000000	0.000000	0.671440	3.052000	-60.882610	1411.431637	1765.799938	341.795994				-505.000000	200.000000	0.000000	1.811100	1.965370	14.944259	1857.360107	1069.358309	-761.953034
998				900.000000	200.000000	0.000000	0.538080	0.574260	-1.868350	-74.780309	-81.212209	183.110779	327.460882	175.502640	0.000000	300.000000	200.000000	0.000000	0.305200	2.960440	-60.730022	1487.725239	1667.699942	360.106493				-505.000000	200.000000	0.000000	-0.181110	2.858720	11.011560	1679.470096	1723.919091	-995.922263
999				900.000000	200.000000	0.000000	0.515660	0.540480	-1.303500	-71.565655	-106.144113	163.825309	327.726002	172.342541	0.000000	300.000000	200.000000	0.000000	0.244160	2.899400	-61.721844	1707.069345	1711.299940	347.899494				-505.000000	200.000000	0.000000	-0.905550	3.752070	18.876959	923.443923	302.020608	-1229.992913
1000				900.000000	200.000000	0.000000	0.403560	0.461660	-1.998700	-111.716461	-60.353540	171.097123	325.575203	173.302608	0.000000	300.000000	200.000000	0.000000	0.183120	2.929920	-61.798138	1649.849143	1580.499945	335.692494	-641.902727	289.011391	0.000000	-505.000000	200.000000	0.000000	-0.181110	2.501380	21.236579	1890.297458	2907.345613	-526.308589
1001				900.000000	200.000000	0.000000	0.369930	0.686860	-1.477300	-77.779374	-140.509077	144.835138	328.752261	173.750136	0.000000	300.000000	200.000000	0.000000	0.793520	3.021480	-61.035198	1602.165642	1754.899939	335.692494				-505.000000	200.000000	0.000000	-1.992210	2.144040	15.730799	2447.314361	1166.180150	-761.479212
1002				900.000000	200.000000	0.000000	0.425980	0.563000	-1.694550	-71.043409	-81.823534	132.613580	328.827503	174.302164	0.000000	300.000000	200.000000	0.000000	0.488320	2.716280	-60.119670	1544.945440	1733.099939	341.795994				-505.000000	200.000000	0.000000	-1.267770	2.501380	14.157719	963.203134	-334.432939	-584.965755
1003				900.000000	200.000000	0.000000	0.325090	0.788200	-1.346950	-101.614861	-118.519912	166.662780	325.274013	174.048046	0.000000	300.000000	200.000000	0.000000	0.244160	3.174080	-62.103314	1611.702342	1569.599945	372.313493	-562.930546	228.548823	0.000000	-505.000000	200.000000	0.000000	-0.181110	1.965370	20.450039	583.824549	1184.681944	-174.352671
1004				900.000000	200.000000	0.000000	0.392350	0.596780	-1.129700	-32.882392	-121.491721	142.318477	329.461057	174.223736	0.000000	300.000000	200.000000	0.000000	0.335720	3.479280	-61.416668	1583.092241	1809.399937	305.174994				-505.000000	200.000000	0.000000	-1.267770	3.930740	15.730799	1744.715565	-70.785778	-1288.538477
1005				900.000000	200.000000	0.000000	0.336300	0.427880	-1.216600	-76.112494	-98.838885	185.593349	327.829200	176.892179	0.000000	300.000000	200.000000	0.000000	0.610400	2.899400	-61.492962	1420.968337	1711.299940	354.002994				-505.000000	200.000000	0.000000	-1.267770	0.536010	15.730799	381.140435	857.204274	-763.063188
1006				900.000000	200.000000	0.000000	0.560500	0.585520	-1.694550	-74.136565	-138.022768	161.411082	334.472757	171.774340	0.000000	300.000000	200.000000	0.000000	0.701960	2.960440	-59.127848	1668.922544	2038.299929	360.106493				-505.000000	200.000000	0.000000	-2.535540	3.037390	12.584640	1806.223266	671.762723	-525.611562
1007				900.000000	200.000000	0.000000	0.482030	0.563000	-1.607650	-95.076562	-104.476370	173.519734	325.556579	173.447343	0.000000	300.000000	200.000000	0.000000	0.091560	2.868880	-61.416668	1630.775743	1569.599945	341.795994				-505.000000	200.000000	0.000000	1.267770	3.216060	19.663499	-1309.431155	-493.083441	-1230.675453
1008				900.000000	200.000000	0.000000	0.414770	0.630560	-1.086250	-39.487378	-81.927626	180.881227	327.707807	173.030443	0.000000	300.000000	200.000000	0.000000	-0.335720	3.418240	-62.942548	1697.532644	1743.999939	396.727493				-505.000000	200.000000	0.000000	-1.811100	3.752070	18.876959	1155.075926	356.815435	-290.014891
1009				900.000000	200.000000	0.000000	0.336300	0.664340	-1.738000	-54.853651	-103.419953	173.764957	326.722325	174.022140	0.000000	300.000000	200.000000	0.000000	-0.152600	3.601360	-62.408490	1621.239042	1667.699942	292.967995				-505.000000	200.000000	0.000000	0.543330	1.072020	14.157719	2034.872580	-576.592602	-997.675797
1010				900.000000	200.000000	0.000000	0.381140	0.630560	-1.433850	-72.011733	-80.219474	161.638787	330.679486	174.746001	0.000000	300.000000	200.000000	0.000000	0.396760	2.990960	-60.043376	1516.335340	1842.099936	238.036496				-505.000000	200.000000	0.000000	0.543330	1.965370	16.517339	2204.933959	879.438200	-820.595712
1011				900.000000	200.000000	0.000000	0.369930	0.506700	-1.303500	-80.997775	-125.472801	168.764191	325.768898	175.000130	0.000000	300.000000	200.000000	0.000000	0.000000	2.899400	-62.179608	1554.482141	1602.299944	329.588994				-505.000000	200.000000	0.000000	0.000000	1.786700	11.011560	919.706154	2375.810162	-703.233606
1012				900.000000	200.000000	0.000000	0.470820	0.664340	-1.738000	-78.976832	-78.563667	163.986954	325.191767	173.882986	0.000000	300.000000	200.000000	0.000000	0.274680	3.509800	-63.171430	1649.849143	1591.399944	292.967995				-505.000000	200.000000	0.000000	2.173320	3.573400	10.225020	1375.204453	1582.198966	-642.967794
1013				900.000000	200.000000	0.000000	0.313880	0.698120	-1.824900	-53.552619	-102.415881	166.590619	326.616104	174.158788	0.000000	300.000000	200.000000	0.000000	0.061040	3.113040	-63.476606	1640.312443	1689.499941	170.897997				-505.000000	200.000000	0.000000	-0.905550	1.072020	17.303879	876.964253	966.363497	1.089791
1014				900.000000	200.000000	0.000000	0.459610	0.698120	-1.390400	-32.999826	-98.689187	176.078283	327.568049	175.879979	0.000000	300.000000	200.000000	0.000000	0.274680	2.990960	-62.866254	1516.335340	1733.099939	335.692494				-505.000000	200.000000	0.000000	-0.543330	3.930740	3.932700	933.059703	559.424794	-877.387741
1015				900.000000	200.000000	0.000000	0.538080	0.641820	-1.868350	-35.813416	-162.267728	147.028708	329.378075	176.285313	0.000000	300.000000	200.000000	0.000000	0.000000	2.533160	-62.332196	1478.188539	1831.199936	372.313493				-505.000000	200.000000	0.000000	-0.181110	2.322710	14.157719	1415.655820	-532.756740	-820.198641
1016				900.000000	200.000000	0.000000	0.515660	0.472920	-1.346950	-62.331199	-75.707885	168.581799	326.559978	175.243142	0.000000	300.000000	200.000000	0.000000	-0.488320	2.960440	-62.789960	1554.482141	1667.699942	372.313493				-505.000000	200.000000	0.000000	0.000000	3.216060	13.371180	2164.545516	385.020773	-819.365340
1017				900.000000	200.000000	0.000000	0.425980	0.585520	-1.346950	-41.612210	-56.816953	183.237386	329.582977	171.224266	0.000000	300.000000	200.000000	0.000000	0.488320	2.746800	-62.637372	1802.436347	1852.999935	317.381994				-505.000000	200.000000	0.000000	-1.086660	2.501380	18.090419	2584.941776	844.006029	-408.747948
1018				900.000000	200.000000	0.000000	0.425980	0.630560	-1.520750	-132.409715	-92.117108	147.134372	326.710939	175.092380	0.000000	300.000000	200.000000	0.000000	0.488320	2.655240	-62.027020	1544.945440	1656.799942	238.036496				-505.000000	200.000000	0.000000	0.543330	4.466750	12.584640	2587.609850	220.320295	-230.780915
1019				900.000000	200.000000	0.000000	0.313880	0.574260	-1.651100	-114.760540	-102.577515	164.065769	324.846674	173.292064	0.000000	300.000000	200.000000	0.000000	0.366240	2.533160	-61.416668	1640.312443	1525.999947	329.588994				-505.000000	200.000000	0.000000	0.362220	0.536010	15.730799	496.956436	-567.126489	-1056.914080
1020				900.000000	200.000000	0.000000	0.257830	0.563000	-1.216600	-74.568783	-44.947791	168.932685	324.931239	173.700631	0.000000	300.000000	200.000000	0.000000	-0.244160	2.929920	-61.645550	1621.239042	1536.899946	317.381994				-505.000000	200.000000	0.000000	-1.267770	1.429360	14.944259	2404.006152	195.100663	-409.750806
1021				900.000000	200.000000	0.000000	0.246620	0.574260	-1.651100	-46.411526	-99.807748	193.051372	322.705243	174.939005	0.000000	300.000000	200.000000	0.000000	-0.030520	3.021480	-62.408490	1564.018841	1416.999950	280.760995				-505.000000	200.000000	0.000000	0.181110	1.429360	9.438480	1708.669678	245.223932	-1114.795901
1022				900.000000	200.000000	0.000000	0.425980	0.608040	-1.738000	-101.397918	-66.585216	135.065128	327.481463	175.339215	0.000000	300.000000	200.000000	0.000000	0.396760	2.685760	-61.874432	1525.872040	1700.399940	280.760995	-500.567717	214.175178	0.000000	-505.000000	200.000000	0.000000	1.267770	3.216060	22.023119	312.181641	-97.612698	-1113.187255
1023				900.000000	200.000000	0.000000	0.392350	0.427880	-1.607650	-164.969287	-126.113198	156.619360	326.675925	172.744502	0.000000	300.000000	200.000000	0.000000	0.701960	3.052000	-60.882610	1659.385843	1624.099943	305.174994				-505.000000	200.000000	0.000000	0.000000	2.322710	9.438480	1067.830275	-8.957117	-409.004439
1024				900.000000	200.000000	0.000000	0.414770	0.653080	-1.564200	-95.342583	-61.219252	171.263530	324.071157	175.303158	0.000000	300.000000	200.000000	0.000000	0.335720	2.472120	-62.942548	1554.482141	1515.099947	335.692494				-505.000000	200.000000	0.000000	0.724440	1.786700	15.730799	2078.243713	1266.935683	-1173.244350
1025				900.000000	200.000000	0.000000	0.414770	0.653080	-1.390400	-46.916164	-81.644766	173.673190	321.966652	171.096693	0.000000	300.000000	200.000000	0.000000	0.305200	2.929920	-64.010664	1850.119848	1406.099951	299.071495				-505.000000	200.000000	0.000000	0.000000	2.144040	14.157719	2563.004517	1179.694390	-820.382687
1026				900.000000	200.000000	0.000000	0.235410	0.720640	-1.781450	-48.559701	-99.224894	176.331498	330.289497	172.579799	0.000000	300.000000	200.000000	0.000000	0.213640	3.235120	-62.255902	1707.069345	1885.699934	396.727493				-505.000000	200.000000	0.000000	0.543330	1.072020	15.730799	876.838407	-312.945440	-762.699402
1027				900.000000	200.000000	0.000000	0.257830	0.630560	-1.477300	-68.036217	0.888389	156.947215	326.394039	175.417291	0.000000	300.000000	200.000000	0.000000	0.305200	3.052000	-64.010664	1573.555541	1689.499941	268.553995				-505.000000	200.000000	0.000000	-0.181110	1.965370	12.584640	930.643322	-0.983857	-1231.746447
1028				900.000000	200.000000	0.000000	0.459610	0.585520	-1.173150	-89.678516	-78.627350	159.105944	326.364738	173.503878	0.000000	300.000000	200.000000	0.000000	0.518840	3.021480	-61.187786	1621.239042	1613.199944	335.692494				-505.000000	200.000000	0.000000	-0.724440	3.037390	8.651940	2153.356655	2024.175281	-467.012351
1029				900.000000	200.000000	0.000000	0.369930	0.619300	-1.433850	-20.208527	-100.021726	156.820608	327.126907	171.360908	0.000000	300.000000	200.000000	0.000000	0.396760	3.296160	-60.272258	1726.142745	1634.999943	402.830993				-505.000000	200.000000	0.000000	1.992210	4.109410	7.078860	2449.730743	137.873557	-642.444632
1030				900.000000	200.000000	0.000000	0.224200	0.574260	-1.173150	-53.957431	-73.999136	173.797318	323.694387	172.665989	0.000000	300.000000	200.000000	0.000000	0.335720	3.174080	-62.103314	1697.532644	1471.499949	286.864495				-505.000000	200.000000	0.000000	1.448880	1.072020	16.517339	876.901330	-898.766723	-1291.468734
1031				900.000000	200.000000	0.000000	0.437190	0.675600	-1.564200	-34.107256	-87.472358	159.212946	325.879383	174.565889	0.000000	300.000000	200.000000	0.000000	0.427280	3.052000	-61.492962	1564.018841	1591.399944	329.588994				-505.000000	200.000000	0.000000	0.181110	3.394730	16.517339	322.552500	1033.926138	-877.954370
1032				900.000000	200.000000	0.000000	0.246620	0.608040	-1.433850	-93.041758	-44.284121	159.347546	327.543033	173.103373	0.000000	300.000000	200.000000	0.000000	-0.061040	3.174080	-61.340374	1649.849143	1689.499941	268.553995				-505.000000	200.000000	0.000000	2.535540	4.288080	7.078860	1070.750041	1695.836748	-1347.247724
1033				900.000000	200.000000	0.000000	0.369930	0.653080	-1.520750	-34.989616	-89.808969	178.538964	326.378424	173.513148	0.000000	300.000000	200.000000	0.000000	0.305200	3.418240	-61.569256	1630.775743	1624.099943	372.313493				-505.000000	200.000000	0.000000	0.543330	3.216060	7.865400	1585.025044	224.798854	3.008575
1034				900.000000	200.000000	0.000000	0.302670	0.675600	-1.607650	-38.172801	-66.694506	178.629589	327.279641	172.154367	0.000000	300.000000	200.000000	0.000000	0.244160	3.601360	-62.332196	1735.679445	1700.399940	347.899494				-505.000000	200.000000	0.000000	0.362220	1.429360	12.584640	1708.921371	-431.570776	-821.089896
1035				900.000000	200.000000	0.000000	0.448400	0.585520	-1.129700	-57.469260	-93.404040	163.936878	330.766210	173.236525	0.000000	300.000000	200.000000	0.000000	0.610400	3.143560	-61.645550	1649.849143	1896.599934	299.071495				-505.000000	200.000000	0.000000	1.086660	2.144040	17.303879	1868.360198	713.244870	-291.772732
1036				900.000000	200.000000	0.000000	0.526870	0.596780	-1.433850	-45.259082	-55.824816	146.998434	330.739406	175.550249	0.000000	300.000000	200.000000	0.000000	0.274680	3.082520	-62.408490	1525.872040	1918.399933	354.002994				-505.000000	200.000000	0.000000	0.724440	4.466750	13.371180	39.720732	1136.604955	-1111.956884
1037				900.000000	200.000000	0.000000	0.414770	0.720640	-1.303500	-64.146666	-46.263794	144.820100	326.588408	171.153996	0.000000	300.000000	200.000000	0.000000	0.152600	3.204600	-61.492962	1773.826246	1634.999943	238.036496				-505.000000	200.000000	0.000000	0.181110	4.288080	14.157719	2345.292371	903.595410	-465.897890
1038				900.000000	200.000000	0.000000	0.313880	0.653080	-1.086250	-70.724246	-103.102825	159.319751	326.450662	173.355802	0.000000	300.000000	200.000000	0.000000	0.457800	3.845520	-62.637372	1668.922544	1656.799942	347.899494				-505.000000	200.000000	0.000000	-1.629990	3.216060	16.517339	1469.901198	613.235763	-819.234941
1039				900.000000	200.000000	0.000000	0.459610	0.709380	-1.824900	-77.212114	-83.087192	183.317735	328.402576	175.449229	0.000000	300.000000	200.000000	0.000000	1.098720	3.418240	-63.705488	1564.018841	1809.399937	323.485494				-505.000000	200.000000	0.000000	-0.543330	2.501380	10.225020	2005.232535	-639.676684	-1113.720599
1040				900.000000	200.000000	0.000000	0.313880	0.641820	-2.042150	-76.198775	-87.015928	168.947920	330.114413	176.103065	0.000000	300.000000	200.000000	0.000000	0.366240	2.990960	-62.255902	1487.725239	1874.799934	292.967995				-505.000000	200.000000	0.000000	1.992210	2.680050	13.371180	973.951532	131.902145	-115.104207
1041				900.000000	200.000000	0.000000	0.392350	0.540480	-1.651100	-71.925768	-55.149210	159.133738	330.704961	172.029222	0.000000	300.000000	200.000000	0.000000	0.518840	3.296160	-60.348552	1687.995944	1852.999935	347.899494				-505.000000	200.000000	0.000000	-2.354430	5.002760	17.303879	651.549322	126.045170	-699.993210
1042				900.000000	200.000000	0.000000	0.414770	0.698120	-1.694550	-41.355986	-101.625786	168.895757	325.815326	174.319440	0.000000	300.000000	200.000000	0.000000	-0.061040	3.021480	-61.645550	1583.092241	1591.399944	250.243495				-505.000000	200.000000	0.000000	-1.811100	2.858720	16.517339	2490.622571	756.764736	-173.374483
1043				900.000000	200.000000	0.000000	0.269040	0.574260	-1.433850	-82.371227	-50.273346	197.847465	324.989041	176.779372	0.000000	300.000000	200.000000	0.000000	0.122080	2.929920	-63.247724	1468.651838	1580.499945	317.381994				-505.000000	200.000000	0.000000	0.362220	3.752070	4.719240	1385.575313	503.883540	-1641.303026
1044				900.000000	200.000000	0.000000	0.414770	0.664340	-1.303500	-102.649872	-81.725583	190.551282	327.804250	175.214327	0.000000	300.000000	200.000000	0.000000	0.763000	2.899400	-62.332196	1544.945440	1733.099939	347.899494				-505.000000	200.000000	0.000000	0.724440	2.680050	15.730799	2363.932325	1266.935683	-232.490982
1045				900.000000	200.000000	0.000000	0.347510	0.698120	-1.738000	-93.667893	-27.892032	159.326798	323.782673	173.914490	0.000000	300.000000	200.000000	0.000000	0.274680	2.533160	-63.247724	1649.849143	1504.199947	250.243495				-505.000000	200.000000	0.000000	-0.181110	2.680050	17.303879	2248.242169	-138.032423	-702.371328
1046				900.000000	200.000000	0.000000	0.414770	0.574260	-1.477300	-102.518893	-96.761859	176.009547	323.753178	173.410896	0.000000	300.000000	200.000000	0.000000	0.122080	3.387720	-62.408490	1659.385843	1482.399948	250.243495				-505.000000	200.000000	0.000000	-0.543330	1.608030	9.438480	445.504979	1084.479838	-1232.056585
1047				900.000000	200.000000	0.000000	0.414770	0.653080	-1.216600	9.551316	-91.938340	197.769791	331.352661	174.439035	0.000000	300.000000	200.000000	0.000000	-0.213640	3.540320	-61.187786	1564.018841	1918.399933	372.313493				-505.000000	200.000000	0.000000	-1.811100	-0.178670	15.730799	2306.767180	1287.791192	-1468.627136
1048				900.000000	200.000000	0.000000	0.358720	0.596780	-1.520750	-81.533882	-58.951522	173.678899	326.457107	174.537169	0.000000	300.000000	200.000000	0.000000	0.579880	2.777320	-61.798138	1573.555541	1634.999943	323.485494				-505.000000	200.000000	0.000000	0.000000	2.322710	6.292320	2109.922599	1187.158654	-409.004439
1049				900.000000	200.000000	0.000000	0.257830	0.596780	-1.868350	-122.099298	-3.813904	137.638519	325.344815	172.813021	0.000000	300.000000	200.000000	0.000000	0.976640	2.166920	-62.789960	1707.069345	1591.399944	311.278494				-505.000000	200.000000	0.000000	2.173320	3.573400	16.517339	2649.683860	-1075.172592	-1524.129274
1050				900.000000	200.000000	0.000000	0.470820	0.675600	-1.824900	-74.582644	-119.010610	178.455386	324.047153	172.308312	0.000000	300.000000	200.000000	0.000000	0.091560	2.716280	-61.645550	1707.069345	1482.399948	323.485494				-505.000000	200.000000	0.000000	0.362220	3.930740	11.798100	817.872934	894.875724	-583.739692
1051				900.000000	200.000000	0.000000	0.425980	0.551740	-1.911800	-67.711636	-157.611041	178.386650	324.703964	174.909441	0.000000	300.000000	200.000000	0.000000	0.213640	3.326680	-63.095136	1583.092241	1558.699945	323.485494				-505.000000	200.000000	0.000000	-0.362220	3.216060	11.011560	1006.196728	-121.102046	-701.848165
1052				900.000000	200.000000	0.000000	0.358720	0.765680	-1.955250	-34.823420	-144.668926	176.245636	327.933170	174.937863	0.000000	300.000000	200.000000	0.000000	0.671440	3.174080	-61.264080	1535.408740	1711.299940	280.760995				-505.000000	200.000000	0.000000	0.905550	2.501380	13.371180	963.140211	-1658.324165	-937.604213
1053				900.000000	200.000000	0.000000	0.459610	0.675600	-1.911800	-50.549491	-88.072345	156.780059	330.125024	174.431951	0.000000	300.000000	200.000000	0.000000	0.457800	2.746800	-60.424846	1544.945440	1820.299936	274.657495				-505.000000	200.000000	0.000000	-0.181110	2.680050	13.371180	1205.583536	661.119753	-761.115426
1054				900.000000	200.000000	0.000000	0.369930	0.720640	-1.390400	-104.441996	-59.534375	156.914854	327.113707	172.779946	0.000000	300.000000	200.000000	0.000000	0.732480	2.929920	-62.713666	1707.069345	1700.399940	384.520493				-505.000000	200.000000	0.000000	-1.992210	3.573400	17.303879	1491.586764	-426.152791	-701.378650
1055				900.000000	200.000000	0.000000	0.347510	0.596780	-2.215950	-50.089868	-47.711418	159.232552	323.664231	171.879009	0.000000	300.000000	200.000000	0.000000	0.763000	3.113040	-61.721844	1735.679445	1460.599949	427.244992				-505.000000	200.000000	0.000000	0.543330	2.680050	18.090419	1669.225083	347.665318	-1054.893875
1056				900.000000	200.000000	0.000000	0.313880	0.596780	-1.781450	-41.598665	-107.522259	202.641274	327.047897	172.087523	0.000000	300.000000	200.000000	0.000000	0.457800	2.624720	-62.866254	1754.752846	1700.399940	299.071495				-505.000000	200.000000	0.000000	0.362220	4.288080	8.651940	375.979876	765.291422	-994.609267
1057				900.000000	200.000000	0.000000	0.437190	0.608040	-1.781450	-61.237629	-72.072405	183.246716	330.310785	175.496405	0.000000	300.000000	200.000000	0.000000	0.579880	2.655240	-61.492962	1506.798639	1863.899935	305.174994				-505.000000	200.000000	0.000000	0.362220	4.288080	16.517339	1187.321122	1155.537180	-1523.306155
1058				900.000000	200.000000	0.000000	0.414770	0.608040	-1.433850	-52.836455	-30.944658	188.089263	327.829200	173.635372	0.000000	300.000000	200.000000	0.000000	-0.457800	3.235120	-61.492962	1621.239042	1711.299940	244.139996				-505.000000	200.000000	0.000000	-0.543330	3.394730	18.090419	1596.654367	15.709088	-1054.128711
1059				900.000000	200.000000	0.000000	0.313880	0.608040	-1.303500	-36.619292	-123.164662	173.735825	329.936034	173.494491	0.000000	300.000000	200.000000	0.000000	0.457800	3.418240	-60.806316	1611.702342	1820.299936	335.692494				-505.000000	200.000000	0.000000	-0.362220	1.965370	12.584640	1741.355336	-652.874929	-468.058676
1060				900.000000	200.000000	0.000000	0.414770	0.596780	-1.564200	-65.496775	-56.153282	156.753210	325.652177	176.153490	0.000000	300.000000	200.000000	0.000000	0.732480	2.960440	-61.187786	1459.115138	1569.599945	360.106493	-510.533628	254.750959	0.000000	-505.000000	200.000000	0.000000	0.000000	1.250690	20.450039	1119.659272	113.162920	-703.742279
1061				900.000000	200.000000	0.000000	0.470820	0.709380	-1.694550	-73.056541	-98.867956	180.896461	330.948817	170.875466	0.000000	300.000000	200.000000	0.000000	0.000000	3.448760	-60.577434	1764.289546	1874.799934	341.795994				-505.000000	200.000000	0.000000	-0.362220	4.109410	7.865400	480.921634	1075.013725	-1288.441363
1062				900.000000	200.000000	0.000000	0.482030	0.619300	-1.346950	-100.529103	-59.125092	161.523793	327.254356	175.850672	0.000000	300.000000	200.000000	0.000000	0.183120	2.746800	-62.789960	1516.335340	1711.299940	329.588994				-505.000000	200.000000	0.000000	1.811100	2.144040	2.359620	361.556633	1213.871139	-291.830687
1063				900.000000	200.000000	0.000000	0.347510	0.653080	-1.868350	-27.308669	-48.034686	152.055930	324.413128	175.180634	0.000000	300.000000	200.000000	0.000000	-0.152600	3.540320	-63.400312	1573.555541	1547.799946	439.451992				-505.000000	200.000000	0.000000	1.086660	2.501380	17.303879	1195.086830	50.394833	-291.433616
1064				900.000000	200.000000	0.000000	0.459610	0.754420	-1.738000	-35.062036	-88.233979	159.263021	325.879383	174.876061	0.000000	300.000000	200.000000	0.000000	-0.061040	3.296160	-61.492962	1544.945440	1591.399944	201.415496				-505.000000	200.000000	0.000000	0.000000	3.037390	17.303879	1111.704793	-1076.981440	-643.302602
1065				900.000000	200.000000	0.000000	0.313880	0.585520	-1.651100	-110.276323	-97.511545	202.630802	333.501394	174.410803	0.000000	300.000000	200.000000	0.000000	0.335720	3.113040	-61.492962	1573.555541	2060.099928	292.967995				-505.000000	200.000000	0.000000	-2.716650	3.930740	13.371180	2091.974801	-1041.434833	-994.702073
1066				900.000000	200.000000	0.000000	0.425980	0.608040	-1.390400	-76.914623	-71.974454	178.439009	329.661862	176.505036	0.000000	300.000000	200.000000	0.000000	0.732480	2.136400	-62.103314	1459.115138	1842.099936	341.795994				-505.000000	200.000000	0.000000	0.543330	3.037390	13.371180	1922.102191	484.713884	-232.137378
1067				900.000000	200.000000	0.000000	0.504450	0.495440	-1.086250	-69.174801	-40.026919	185.481977	327.372804	174.660206	0.000000	300.000000	200.000000	0.000000	-0.274680	2.899400	-61.721844	1564.018841	1689.499941	354.002994				-505.000000	200.000000	0.000000	-1.629990	2.501380	14.157719	1889.731149	615.475043	-291.216284
1068				900.000000	200.000000	0.000000	0.369930	0.563000	-1.129700	-102.622466	-105.370556	166.406889	324.481729	173.378351	0.000000	300.000000	200.000000	0.000000	0.213640	3.204600	-62.332196	1659.385843	1525.999947	469.969491				-505.000000	200.000000	0.000000	-0.362220	3.752070	15.730799	691.560226	1332.689476	-1230.036380
1069				900.000000	200.000000	0.000000	0.392350	0.698120	-1.651100	-61.413623	-105.808909	159.280344	327.651944	176.116749	0.000000	300.000000	200.000000	0.000000	0.366240	2.838360	-61.492962	1468.651838	1700.399940	311.278494				-505.000000	200.000000	0.000000	0.000000	2.322710	15.730799	952.517659	1973.621581	-409.004439
1070				900.000000	200.000000	0.000000	0.459610	0.427880	-1.607650	-68.476562	-17.431626	156.549679	324.602181	175.553632	0.000000	300.000000	200.000000	0.000000	0.549360	3.174080	-62.027020	1516.335340	1525.999947	378.416993				-505.000000	200.000000	0.000000	-1.267770	3.394730	13.371180	2754.436847	-68.546498	-290.397473
1071				900.000000	200.000000	0.000000	0.425980	0.416620	-1.260050	-144.970209	-36.633890	156.574048	330.390095	174.786194	0.000000	300.000000	200.000000	0.000000	0.274680	2.899400	-62.408490	1573.555541	1896.599934	408.934493				-505.000000	200.000000	0.000000	1.086660	4.645420	7.865400	1208.251610	191.921957	-583.119416
1072				900.000000	200.000000	0.000000	0.526870	0.540480	-1.868350	-52.048188	-80.750581	202.368258	327.583499	174.319440	0.000000	300.000000	200.000000	0.000000	0.396760	3.723440	-61.645550	1583.092241	1700.399940	341.795994				-505.000000	200.000000	0.000000	1.448880	1.965370	13.371180	1393.970253	429.919056	-703.179958
1073				900.000000	200.000000	0.000000	0.414770	0.765680	-1.564200	-82.664655	-66.285222	152.090967	324.754422	172.308312	0.000000	300.000000	200.000000	0.000000	0.610400	3.174080	-61.645550	1707.069345	1525.999947	341.795994				-505.000000	200.000000	0.000000	0.362220	3.037390	11.011560	1342.833412	497.912128	-1465.748961
1074				900.000000	200.000000	0.000000	0.515660	0.720640	-1.651100	-116.773672	-50.095176	159.173538	324.861899	175.337138	0.000000	300.000000	200.000000	0.000000	0.305200	2.838360	-62.255902	1535.408740	1547.799946	286.864495				-505.000000	200.000000	0.000000	-0.724440	2.322710	11.011560	257.244108	961.375943	-761.411076
1075				900.000000	200.000000	0.000000	0.369930	0.517960	-1.346950	-88.620163	-39.310904	135.039421	325.314057	174.059600	0.000000	300.000000	200.000000	0.000000	0.091560	2.594200	-62.866254	1630.775743	1591.399944	311.278494				-505.000000	200.000000	0.000000	0.362220	3.394730	15.730799	322.489577	-36.846460	-936.712957
1076				900.000000	200.000000	0.000000	0.369930	0.574260	-1.390400	-62.223562	-44.336465	171.236681	324.287624	172.656392	0.000000	300.000000	200.000000	0.000000	0.091560	2.868880	-61.035198	1668.922544	1482.399948	305.174994				-505.000000	200.000000	0.000000	0.000000	2.501380	11.011560	1657.847452	652.400067	-643.811276
1077				900.000000	200.000000	0.000000	0.269040	0.472920	-1.260050	-102.446473	-50.434980	161.608317	329.764245	175.796694	0.000000	300.000000	200.000000	0.000000	0.061040	2.899400	-62.255902	1506.798639	1852.999935	311.278494	-514.881514	280.956089	0.000000	-505.000000	200.000000	0.000000	-2.173320	1.965370	24.382739	1973.931187	240.938374	-232.937393
1078				900.000000	200.000000	0.000000	0.201780	0.506700	-1.738000	-17.119434	-128.276239	161.709414	329.503482	173.404393	0.000000	300.000000	200.000000	0.000000	0.946120	2.929920	-60.958904	1621.239042	1798.499937	329.588994				-505.000000	200.000000	0.000000	-0.724440	0.536010	15.730799	381.140435	824.327377	-998.083049
1079				900.000000	200.000000	0.000000	0.437190	0.484180	-1.477300	-82.105206	-97.685115	183.131526	326.248321	172.410747	0.000000	300.000000	200.000000	0.000000	1.281840	2.319520	-61.874432	1707.069345	1624.099943	292.967995				-505.000000	200.000000	0.000000	3.078870	2.322710	11.798100	1299.651048	-992.918853	-937.947636
1080				900.000000	200.000000	0.000000	0.448400	0.461660	-1.564200	-111.266319	-92.999955	175.869989	321.456423	169.627752	0.000000	300.000000	200.000000	0.000000	0.335720	3.113040	-62.484784	1897.803349	1340.699953	329.588994				-505.000000	200.000000	0.000000	0.905550	2.144040	15.730799	2447.314361	62.846651	-467.990539
1081				900.000000	200.000000	0.000000	0.369930	0.551740	-1.303500	-123.368861	1.176447	168.806078	322.530588	172.188408	0.000000	300.000000	200.000000	0.000000	0.152600	2.868880	-62.408490	1735.679445	1406.099951	402.830993				-505.000000	200.000000	0.000000	1.629990	3.037390	10.225020	647.874477	819.655818	-232.224311
1082				900.000000	200.000000	0.000000	0.336300	0.698120	-1.390400	-65.164068	-113.875161	152.109431	329.388043	173.203361	0.000000	300.000000	200.000000	0.000000	1.007160	3.143560	-61.569256	1649.849143	1809.399937	329.588994				-505.000000	200.000000	0.000000	0.000000	1.608030	11.798100	908.957756	1049.363662	-409.682670
1083				900.000000	200.000000	0.000000	0.504450	0.653080	-1.607650	-99.408128	-39.542017	132.616060	330.576336	174.343062	0.000000	300.000000	200.000000	0.000000	0.549360	3.082520	-60.958904	1564.018841	1863.899935	347.899494				-505.000000	200.000000	0.000000	-2.354430	3.930740	14.944259	1860.468643	525.994471	-877.242853
1084				900.000000	200.000000	0.000000	0.459610	0.574260	-1.607650	-86.571814	-73.157295	173.553433	332.421502	171.789423	0.000000	300.000000	200.000000	0.000000	0.640920	2.807840	-61.187786	1726.142745	1983.799931	354.002994				-505.000000	200.000000	0.000000	0.362220	4.109410	5.505780	1407.260879	-1087.702975	-994.778825
1085				900.000000	200.000000	0.000000	0.381140	0.776940	-1.738000	-66.298904	-95.134525	164.184580	325.976069	173.740922	0.000000	300.000000	200.000000	0.000000	0.244160	3.387720	-62.103314	1630.775743	1613.199944	360.106493				-505.000000	200.000000	0.000000	0.181110	3.752070	14.157719	1386.330391	108.175366	-348.918366
1086				900.000000	200.000000	0.000000	0.336300	0.720640	-1.477300	-48.244602	-17.540915	183.455956	327.426426	176.944912	0.000000	300.000000	200.000000	0.000000	0.244160	3.235120	-60.806316	1401.894937	1667.699942	274.657495				-505.000000	200.000000	0.000000	-0.543330	1.608030	18.876959	3110.028101	942.952713	-997.080190
1087				900.000000	200.000000	0.000000	0.358720	0.765680	-1.260050	-18.021072	-109.853672	142.510394	326.865660	174.003871	0.000000	300.000000	200.000000	0.000000	0.671440	2.990960	-61.264080	1592.628942	1645.899942	341.795994				-505.000000	200.000000	0.000000	-0.362220	2.680050	12.584640	2247.864630	805.395152	-526.124543
1088				900.000000	200.000000	0.000000	0.448400	0.653080	-1.738000	-75.419989	-67.508472	168.819029	326.559978	172.964903	0.000000	300.000000	200.000000	0.000000	0.396760	3.326680	-62.789960	1697.532644	1667.699942	317.381994				-505.000000	200.000000	0.000000	-0.724440	4.109410	15.730799	249.918862	559.187363	-289.762708
1089				900.000000	200.000000	0.000000	0.437190	0.833240	-1.651100	-75.952032	-97.523481	152.130571	325.212067	172.273428	0.000000	300.000000	200.000000	0.000000	-0.366240	3.235120	-62.255902	1726.142745	1569.599945	317.381994				-505.000000	200.000000	0.000000	0.362220	4.288080	11.011560	839.432654	1293.332172	-407.168280
1090				900.000000	200.000000	0.000000	0.482030	0.596780	-1.303500	-41.103509	-23.703711	166.322169	329.734921	174.907766	0.000000	300.000000	200.000000	0.000000	0.335720	2.960440	-61.950726	1554.482141	1842.099936	305.174994				-505.000000	200.000000	0.000000	0.362220	4.645420	17.303879	2367.166707	-38.339312	-818.037855
1091				900.000000	200.000000	0.000000	0.425980	0.630560	-1.607650	-52.089139	-112.300171	188.098593	329.890271	177.428511	0.000000	300.000000	200.000000	0.000000	0.671440	2.960440	-61.264080	1382.821536	1831.199936	469.969491				-505.000000	200.000000	0.000000	-0.724440	2.680050	9.438480	2479.244941	432.588767	-1172.280651
1092				900.000000	200.000000	0.000000	0.560500	0.608040	-1.086250	-60.517402	-72.730877	180.709307	328.050986	173.933062	0.000000	300.000000	200.000000	0.000000	0.366240	3.082520	-62.561078	1630.775743	1754.899939	262.450495				-505.000000	200.000000	0.000000	-1.086660	3.930740	8.651940	354.357233	587.823131	-759.856077
1093				900.000000	200.000000	0.000000	0.515660	0.686860	-1.433850	-41.549587	-116.154828	168.780763	325.493878	174.251630	0.000000	300.000000	200.000000	0.000000	-0.030520	3.326680	-63.705488	1640.312443	1624.099943	305.174994				-505.000000	200.000000	0.000000	1.992210	3.394730	8.651940	2174.979299	268.950711	-878.099258
1094				900.000000	200.000000	0.000000	0.414770	0.596780	-1.694550	-65.631818	-86.427877	178.440151	326.294793	174.693383	0.000000	300.000000	200.000000	0.000000	0.335720	3.631880	-62.179608	1573.555541	1634.999943	268.553995				-505.000000	200.000000	0.000000	0.181110	1.429360	14.944259	1130.030131	-555.421097	-1114.795901
1095				900.000000	200.000000	0.000000	0.291460	0.641820	-1.086250	-59.126342	-102.179569	176.200127	329.934327	180.506053	0.000000	300.000000	200.000000	0.000000	0.518840	3.509800	-64.086958	1249.307733	1918.399933	292.967995	-570.431971	305.558084	0.000000	-505.000000	200.000000	0.000000	1.267770	3.394730	22.809659	2407.743920	1492.480963	179.352473
1096				900.000000	200.000000	0.000000	0.526870	0.506700	-0.738650	-72.371530	-76.735232	173.420921	329.882123	173.545929	0.000000	300.000000	200.000000	0.000000	0.244160	2.533160	-61.645550	1630.775743	1842.099936	366.209993				-505.000000	200.000000	0.000000	0.362220	1.965370	15.730799	1625.791027	-699.696496	-1466.766308
1097				900.000000	200.000000	0.000000	0.437190	0.664340	-1.216600	-66.375071	-72.597716	168.841114	328.146139	172.568721	0.000000	300.000000	200.000000	0.000000	0.396760	3.265640	-61.187786	1678.459244	1722.199940	415.037992				-505.000000	200.000000	0.000000	-0.905550	4.824090	9.438480	1103.372776	-1545.002378	-759.022777
1098				900.000000	200.000000	0.000000	0.493240	0.574260	-1.390400	-38.100381	-59.546311	161.470292	329.910867	173.522305	0.000000	300.000000	200.000000	0.000000	0.183120	3.540320	-61.950726	1640.312443	1852.999935	396.727493				-505.000000	200.000000	0.000000	1.086660	1.429360	5.505780	-28.884966	-1529.248858	236.245925
1099				900.000000	200.000000	0.000000	0.369930	0.563000	-1.303500	-62.597220	-54.549222	200.142131	328.227328	175.303158	0.000000	300.000000	200.000000	0.000000	0.396760	2.289000	-62.942548	1554.482141	1776.699938	256.346995				-505.000000	200.000000	0.000000	0.543330	2.858720	16.517339	753.382543	1674.858244	-467.283330
1100				900.000000	200.000000	0.000000	0.425980	0.608040	-1.520750	-97.152316	-56.655319	183.258330	323.811396	173.611248	0.000000	300.000000	200.000000	0.000000	0.946120	2.685760	-61.798138	1630.775743	1471.499949	250.243495				-505.000000	200.000000	0.000000	1.992210	3.216060	11.798100	2280.235672	-264.315024	-1113.245210
1101				900.000000	200.000000	0.000000	0.493240	0.630560	-1.781450	-92.474498	-23.720845	173.570951	324.602181	174.477377	0.000000	300.000000	200.000000	0.000000	0.244160	2.929920	-62.027020	1583.092241	1525.999947	292.967995				-505.000000	200.000000	0.000000	-1.267770	2.680050	11.011560	1205.394766	463.972810	-467.308000
1102				900.000000	200.000000	0.000000	0.291460	0.506700	-1.607650	-53.169163	-116.892577	168.845486	326.555460	171.654422	0.000000	300.000000	200.000000	0.000000	0.122080	3.509800	-61.569256	1745.216146	1634.999943	225.829496				-505.000000	200.000000	0.000000	1.086660	4.109410	17.303879	481.676712	1243.524899	-936.092681
1103				900.000000	200.000000	0.000000	0.313880	0.698120	-2.302850	-70.129896	-86.773477	154.542318	324.217932	173.170871	0.000000	300.000000	200.000000	0.000000	0.579880	2.655240	-62.561078	1678.459244	1515.099947	274.657495				-505.000000	200.000000	0.000000	2.354430	2.322710	19.663499	1647.728286	501.722825	-761.657385
1104				900.000000	200.000000	0.000000	0.437190	0.506700	-1.564200	-105.391042	-57.076538	144.597908	327.508818	171.428720	0.000000	300.000000	200.000000	0.000000	0.946120	2.472120	-61.416668	1754.752846	1689.499941	292.967995				-505.000000	200.000000	0.000000	-1.086660	2.680050	14.944259	626.629373	-478.708339	-291.090193
1105				900.000000	200.000000	0.000000	0.313880	0.517960	-1.564200	-96.886295	-57.064602	164.013410	326.171622	172.710305	0.000000	300.000000	200.000000	0.000000	0.579880	3.418240	-60.806316	1659.385843	1591.399944	305.174994				-505.000000	200.000000	0.000000	-0.181110	1.429360	16.517339	2056.683992	2779.254164	-1056.022824
1106				900.000000	200.000000	0.000000	0.482030	0.529220	-1.433850	-76.184914	-104.638004	166.259338	323.608869	171.901725	0.000000	300.000000	200.000000	0.000000	0.396760	3.479280	-62.789960	1764.289546	1482.399948	354.002994				-505.000000	200.000000	0.000000	0.724440	3.037390	17.303879	2269.864812	-590.537273	237.800923
1107				900.000000	200.000000	0.000000	0.437190	0.574260	-1.520750	-90.502316	-133.106496	185.624961	325.232972	173.103373	0.000000	300.000000	200.000000	0.000000	0.366240	3.326680	-61.340374	1649.849143	1547.799946	402.830993				-505.000000	200.000000	0.000000	4.165530	1.608030	5.505780	792.638369	-389.851198	-586.248209
1108				900.000000	200.000000	0.000000	0.302670	0.641820	-1.433850	-43.404335	-107.383899	185.827154	332.145385	175.937625	0.000000	300.000000	200.000000	0.000000	0.488320	3.052000	-61.035198	1468.651838	1961.999931	292.967995				-505.000000	200.000000	0.000000	2.173320	2.680050	16.517339	3174.707261	-1075.172592	-761.303781
1109				900.000000	200.000000	0.000000	0.437190	0.698120	-1.694550	-37.335456	-67.087252	185.740151	329.182388	172.274580	0.000000	300.000000	200.000000	0.000000	0.793520	2.868880	-60.882610	1687.995944	1776.699938	256.346995	-620.544896	319.843064	0.000000	-505.000000	200.000000	0.000000	-1.448880	3.752070	21.236579	2545.056719	2453.778342	-290.043868
1110				900.000000	200.000000	0.000000	0.414770	0.799460	-1.129700	-117.008224	-26.161548	164.170683	327.009942	171.704127	0.000000	300.000000	200.000000	0.000000	0.824040	2.868880	-61.340374	1735.679445	1656.799942	231.932996				-505.000000	200.000000	0.000000	0.362220	4.824090	14.944259	872.181235	361.609989	-1287.821087
1111				900.000000	200.000000	0.000000	0.526870	0.574260	-1.868350	-34.575007	-30.090881	173.483752	324.861482	173.629457	0.000000	300.000000	200.000000	0.000000	0.061040	3.113040	-64.010664	1687.995944	1591.399944	292.967995	-503.553388	269.567850	0.000000	-505.000000	200.000000	0.000000	0.181110	2.322710	22.023119	1532.101054	-31.858906	-1055.204013
1112				900.000000	200.000000	0.000000	0.437190	0.551740	-1.738000	-87.634231	-122.772513	161.507416	331.807105	170.787359	0.000000	300.000000	200.000000	0.000000	0.122080	3.143560	-62.027020	1811.973047	1972.899931	305.174994				-505.000000	200.000000	0.000000	0.724440	2.858720	19.663499	1911.794255	-195.066530	-408.553720
1113				900.000000	200.000000	0.000000	0.515660	0.596780	-1.129700	-97.210875	-121.503657	171.106649	330.614652	174.310910	0.000000	300.000000	200.000000	0.000000	0.640920	2.990960	-60.882610	1564.018841	1863.899935	360.106493	-481.923666	267.815702	0.000000	-505.000000	200.000000	0.000000	0.905550	3.752070	20.450039	1386.833777	-471.911937	-525.208617
1114				900.000000	200.000000	0.000000	0.392350	0.596780	-1.303500	-117.493583	-85.868297	147.137797	330.049142	172.134905	0.000000	300.000000	200.000000	0.000000	0.213640	3.204600	-60.577434	1687.995944	1820.299936	317.381994				-505.000000	200.000000	0.000000	-0.724440	3.573400	16.517339	1838.971846	425.870929	-231.527283
1115				900.000000	200.000000	0.000000	0.448400	0.653080	-1.260050	-66.883772	-138.876544	188.096310	328.034550	172.641651	0.000000	300.000000	200.000000	0.000000	0.335720	3.326680	-60.653728	1659.385843	1700.399940	384.520493	-386.693240	241.800940	0.000000	-505.000000	200.000000	0.000000	1.086660	1.786700	22.023119	920.587079	-2605.483872	-938.296933
1116				900.000000	200.000000	0.000000	0.358720	0.506700	-1.651100	-69.296298	-68.962236	183.233765	331.274670	175.124507	0.000000	300.000000	200.000000	0.000000	0.732480	2.868880	-61.340374	1525.872040	1918.399933	354.002994				-505.000000	200.000000	0.000000	1.267770	0.714680	14.944259	44.440827	-90.894861	-763.096473
1117				900.000000	200.000000	0.000000	0.403560	0.630560	-1.086250	-75.672150	-56.136148	164.025220	331.530801	173.348018	0.000000	300.000000	200.000000	0.000000	0.244160	2.502640	-61.187786	1630.775743	1929.299932	360.106493				-505.000000	200.000000	0.000000	1.992210	1.965370	6.292320	235.243926	668.900012	-409.502931
1118				900.000000	200.000000	0.000000	0.425980	0.630560	-1.477300	-112.262049	-51.629757	166.411652	327.071636	174.633383	0.000000	300.000000	200.000000	0.000000	0.579880	3.631880	-62.408490	1583.092241	1689.499941	317.381994				-505.000000	200.000000	0.000000	0.905550	2.858720	18.876959	1448.467324	1650.701033	-291.080012
1119				900.000000	200.000000	0.000000	0.448400	0.675600	-1.564200	-66.271498	-108.197865	164.020652	326.308689	173.933062	0.000000	300.000000	200.000000	0.000000	0.122080	3.418240	-62.561078	1630.775743	1645.899942	286.864495				-505.000000	200.000000	0.000000	0.543330	4.645420	14.157719	977.122992	483.967457	-583.075949
1120				900.000000	200.000000	0.000000	0.425980	0.709380	-1.824900	-49.068402	-76.636339	176.123595	329.582977	175.030580	0.000000	300.000000	200.000000	0.000000	0.854560	3.845520	-62.637372	1564.018841	1852.999935	323.485494				-505.000000	200.000000	0.000000	0.362220	3.216060	14.944259	774.879340	1554.740055	-173.209233
1121				900.000000	200.000000	0.000000	0.448400	0.619300	-0.999350	-80.066338	-128.987056	147.100673	330.981371	175.371875	0.000000	300.000000	200.000000	0.000000	0.061040	2.838360	-61.569256	1516.335340	1907.499933	231.932996				-505.000000	200.000000	0.000000	-1.448880	3.573400	4.719240	2069.660002	1011.183216	-525.189821
1122				900.000000	200.000000	0.000000	0.403560	0.653080	-1.477300	-99.273085	-30.442622	180.913784	327.229864	174.319440	0.000000	300.000000	200.000000	0.000000	0.366240	2.502640	-61.645550	1583.092241	1678.599941	402.830993				-505.000000	200.000000	0.000000	1.629990	4.645420	3.146160	512.978059	30.953612	-700.651079
1123				900.000000	200.000000	0.000000	0.538080	0.585520	-1.607650	-98.169718	-96.652569	175.892270	324.520913	174.523374	0.000000	300.000000	200.000000	0.000000	0.427280	2.685760	-64.010664	1630.775743	1569.599945	311.278494				-505.000000	200.000000	0.000000	1.448880	4.109410	8.651940	1754.960578	-493.592437	-524.912968
1124				900.000000	200.000000	0.000000	0.437190	0.653080	-1.390400	-111.244647	-52.172202	164.011322	325.406557	174.726075	0.000000	300.000000	200.000000	0.000000	0.305200	2.807840	-62.637372	1583.092241	1591.399944	323.485494	-483.732248	281.118553	0.000000	-505.000000	200.000000	0.000000	1.086660	3.752070	22.809659	1850.286554	-485.110181	-348.990810
1125				900.000000	200.000000	0.000000	0.504450	0.563000	-1.520750	-78.904412	-64.952683	180.725487	329.480776	176.801097	0.000000	300.000000	200.000000	0.000000	0.427280	2.472120	-62.484784	1449.578438	1842.099936	305.174994				-505.000000	200.000000	0.000000	-2.716650	4.824090	18.876959	2493.919877	676.750277	181.027689
1126				900.000000	200.000000	0.000000	0.392350	0.563000	-1.520750	-82.924943	-80.600285	139.877401	329.756776	176.317563	0.000000	300.000000	200.000000	0.000000	0.579880	2.777320	-60.806316	1440.041738	1809.399937	286.864495				-505.000000	200.000000	0.000000	2.535540	4.824090	13.371180	1566.951400	1292.155315	-759.298064
1127				900.000000	200.000000	0.000000	0.235410	0.551740	-1.216600	-111.217242	-84.552295	164.126120	326.936997	175.387956	0.000000	300.000000	200.000000	0.000000	0.915600	3.082520	-63.934370	1573.555541	1722.199940	280.760995				-505.000000	200.000000	0.000000	0.724440	3.752070	14.157719	923.066383	473.008492	-466.450030
1128				900.000000	200.000000	0.000000	0.269040	0.585520	-1.390400	-73.821466	-106.039424	152.074395	324.374804	169.800904	0.000000	300.000000	200.000000	0.000000	0.244160	2.807840	-61.264080	1850.119848	1493.299948	372.313493				-505.000000	200.000000	0.000000	0.543330	3.037390	5.505780	-47.399073	757.318162	-819.578365
1129				900.000000	200.000000	0.000000	0.482030	0.517960	-1.607650	-125.075020	-28.486821	183.116487	325.338920	174.371202	0.000000	300.000000	200.000000	0.000000	0.854560	2.838360	-60.653728	1554.482141	1536.899946	317.381994				-505.000000	200.000000	0.000000	0.000000	4.109410	18.876959	1524.146575	1572.925853	-936.005748
1130				900.000000	200.000000	0.000000	0.291460	0.664340	-1.260050	-78.481676	-46.292266	176.221071	325.359137	174.062634	0.000000	300.000000	200.000000	0.000000	0.457800	2.472120	-61.035198	1583.092241	1547.799946	347.899494				-505.000000	200.000000	0.000000	-0.543330	3.573400	15.730799	1375.644916	150.518375	-55.309476
1131				900.000000	200.000000	0.000000	0.369930	0.563000	-1.564200	-54.826245	-59.372741	144.719949	324.344487	174.191676	0.000000	300.000000	200.000000	0.000000	0.549360	2.899400	-61.340374	1583.092241	1493.299948	390.623993				-505.000000	200.000000	0.000000	3.259980	4.824090	16.517339	1451.387090	1377.903754	-700.611921
1132				900.000000	200.000000	0.000000	0.336300	0.551740	-1.694550	-83.568686	-108.526332	176.069899	324.310525	171.485968	0.000000	300.000000	200.000000	0.000000	0.305200	3.601360	-61.874432	1764.289546	1504.199947	354.002994				-505.000000	200.000000	0.000000	1.629990	3.752070	14.944259	1849.657322	417.467238	-1523.916250
1133				900.000000	200.000000	0.000000	0.392350	0.574260	-1.781450	-114.895583	-105.687684	163.984474	327.246292	173.563707	0.000000	300.000000	200.000000	0.000000	0.335720	2.899400	-62.408490	1649.849143	1700.399940	329.588994				-505.000000	200.000000	0.000000	-0.181110	3.037390	14.944259	1111.516024	-135.793144	-1583.193692
1134				900.000000	200.000000	0.000000	0.313880	0.686860	-1.477300	-85.820434	-117.937058	168.989807	334.049712	176.658598	0.000000	300.000000	200.000000	0.000000	0.732480	2.533160	-62.103314	1449.578438	2114.599926	408.934493				-505.000000	200.000000	0.000000	-0.724440	3.216060	13.371180	890.569495	1224.276678	-878.051484
1135				900.000000	200.000000	0.000000	0.392350	0.540480	-1.824900	-104.270067	-34.723696	149.495098	327.634465	171.713168	0.000000	300.000000	200.000000	0.000000	1.068200	3.418240	-60.348552	1707.069345	1667.699942	408.934493				-505.000000	200.000000	0.000000	-0.905550	3.394730	14.157719	90.731727	173.929159	-701.635141
1136				900.000000	200.000000	0.000000	0.560500	0.608040	-1.129700	-48.500826	-133.482108	159.022366	322.595621	172.291551	0.000000	300.000000	200.000000	0.000000	0.640920	3.143560	-61.264080	1697.532644	1384.299952	372.313493				-505.000000	200.000000	0.000000	-1.811100	2.680050	13.371180	742.319528	229.470413	-937.217323
1137				900.000000	200.000000	0.000000	0.392350	0.608040	-1.781450	-37.114448	-34.764105	154.377249	327.534633	173.788015	0.000000	300.000000	200.000000	0.000000	-0.152600	3.265640	-62.942548	1649.849143	1733.099939	378.416993				-505.000000	200.000000	0.000000	-0.543330	3.752070	18.090419	1386.645007	-249.430926	238.580576
1138				900.000000	200.000000	0.000000	0.425980	0.664340	-1.651100	-86.927864	-86.929913	173.672048	330.538116	175.937625	0.000000	300.000000	200.000000	0.000000	0.610400	3.326680	-61.035198	1468.651838	1863.899935	366.209993				-505.000000	200.000000	0.000000	0.000000	3.573400	9.438480	1143.509526	2112.163000	-1465.211310
1139				900.000000	200.000000	0.000000	0.403560	0.517960	-1.129700	-76.333502	-101.689469	161.510841	330.924674	175.633038	0.000000	300.000000	200.000000	0.000000	0.763000	2.685760	-60.272258	1468.651838	1863.899935	341.795994				-505.000000	200.000000	0.000000	-0.362220	5.002760	16.517339	2504.542429	6.242976	-758.896686
1140				900.000000	200.000000	0.000000	0.437190	0.563000	-1.346950	-50.580644	-42.080671	175.975849	328.113950	174.319440	0.000000	300.000000	200.000000	0.000000	0.213640	2.716280	-61.645550	1583.092241	1733.099939	335.692494				-505.000000	200.000000	0.000000	0.000000	3.216060	13.371180	1238.017501	385.020773	-114.436156
1141				900.000000	200.000000	0.000000	0.392350	0.653080	-1.477300	-71.129374	-126.234423	188.154378	326.732497	173.048467	0.000000	300.000000	200.000000	0.000000	0.213640	3.479280	-61.569256	1659.385843	1645.899942	317.381994				-505.000000	200.000000	0.000000	-0.181110	4.288080	9.438480	1418.386817	-1588.838240	-935.821702
1142				900.000000	200.000000	0.000000	0.358720	0.664340	-0.999350	-33.985758	-59.436424	159.283769	328.898787	172.819357	0.000000	300.000000	200.000000	0.000000	0.793520	3.113040	-60.348552	1640.312443	1743.999939	262.450495				-505.000000	200.000000	0.000000	0.905550	2.858720	17.303879	2143.237489	856.773842	-643.544604
1143				900.000000	200.000000	0.000000	0.526870	0.743160	-1.694550	-39.501239	-50.516395	183.279469	332.873943	174.191676	0.000000	300.000000	200.000000	0.000000	0.457800	2.990960	-61.340374	1583.092241	2016.499929	402.830993				-505.000000	200.000000	0.000000	2.535540	2.501380	14.944259	2468.874082	2218.652513	-820.246415
1144				900.000000	200.000000	0.000000	0.482030	0.653080	-1.303500	-119.195679	-89.561320	163.964868	325.625041	175.276541	0.000000	300.000000	200.000000	0.000000	0.061040	3.692920	-62.103314	1535.408740	1591.399944	280.760995				-505.000000	200.000000	0.000000	0.000000	3.752070	2.359620	1732.834549	-2.239279	-113.927483
1145				900.000000	200.000000	0.000000	0.538080	0.495440	-0.912450	-81.056334	-66.903286	161.350535	327.313072	172.120243	0.000000	300.000000	200.000000	0.000000	0.213640	3.876040	-62.255902	1735.679445	1700.399940	335.692494	-596.881055	243.905720	0.000000	-505.000000	200.000000	0.000000	1.267770	4.466750	22.023119	966.940902	2023.507419	-172.094772
1146				900.000000	200.000000	0.000000	0.425980	0.754420	-1.260050	-62.710591	-97.425529	178.575143	330.552654	176.458202	0.000000	300.000000	200.000000	0.000000	0.701960	3.052000	-62.789960	1478.188539	1918.399933	341.795994	-506.089689	306.029952	0.000000	-505.000000	200.000000	0.000000	1.448880	4.109410	22.023119	2335.110281	23.998343	-466.168870
1147				900.000000	200.000000	0.000000	0.369930	0.630560	-1.651100	-76.257334	-13.698195	154.421420	330.779862	172.758547	0.000000	300.000000	200.000000	0.000000	0.854560	2.655240	-61.264080	1668.922544	1885.699934	384.520493				-505.000000	200.000000	0.000000	-0.905550	4.109410	11.798100	828.684255	-486.681598	-583.468712
1148				900.000000	200.000000	0.000000	0.638970	0.619300	-2.085600	-113.355935	-105.428696	183.048144	325.049474	174.153701	0.000000	300.000000	200.000000	0.000000	0.366240	2.624720	-63.095136	1630.775743	1580.499945	305.174994				-505.000000	200.000000	0.000000	0.181110	1.250690	18.090419	887.838498	1430.143307	-1114.965459
1149				900.000000	200.000000	0.000000	0.291460	0.709380	-1.390400	-108.926213	-61.368950	173.853298	323.409758	176.506146	0.000000	300.000000	200.000000	0.000000	0.091560	2.899400	-63.324018	1487.725239	1482.399948	317.381994				-505.000000	200.000000	0.000000	-0.543330	1.786700	14.157719	340.877838	-245.698794	-644.446041
1150				900.000000	200.000000	0.000000	0.448400	0.653080	-1.607650	-75.284946	-108.157457	171.228689	326.874513	174.818092	0.000000	300.000000	200.000000	0.000000	-0.030520	3.418240	-62.866254	1583.092241	1689.499941	323.485494	-497.222016	265.503623	0.000000	-505.000000	200.000000	0.000000	-1.629990	3.394730	24.382739	1597.157753	-189.648545	-642.833087
1151				900.000000	200.000000	0.000000	0.459610	0.551740	-1.738000	-83.613700	-138.893679	171.122829	332.203208	179.607827	0.000000	300.000000	200.000000	0.000000	0.854560	3.021480	-61.264080	1249.307733	1972.899931	299.071495				-505.000000	200.000000	0.000000	0.181110	5.181430	11.011560	2283.281285	1436.861145	-53.841410
1152				900.000000	200.000000	0.000000	0.392350	0.495440	-1.346950	-109.650188	5.359570	192.827093	330.589393	170.451886	0.000000	300.000000	200.000000	0.000000	1.007160	2.197440	-61.645550	1821.509748	1885.699934	323.485494				-505.000000	200.000000	0.000000	1.992210	5.181430	4.719240	892.985876	-920.447223	-406.450890
1153				900.000000	200.000000	0.000000	0.313880	0.405360	-1.694550	-153.925098	-67.075316	159.089372	326.171622	169.573558	0.000000	300.000000	200.000000	0.000000	0.518840	3.540320	-60.806316	1850.119848	1591.399944	335.692494				-505.000000	200.000000	0.000000	0.181110	4.109410	6.292320	2218.035816	911.059674	-877.276139
1154				900.000000	200.000000	0.000000	0.437190	0.461660	-1.651100	-95.274227	-173.513030	173.471942	326.450443	173.866634	0.000000	300.000000	200.000000	0.000000	0.244160	3.601360	-60.577434	1583.092241	1602.299944	402.830993				-505.000000	200.000000	0.000000	-0.905550	5.360100	6.292320	1714.635058	-216.316599	-934.746400
1155				900.000000	200.000000	0.000000	0.470820	0.551740	-2.259400	-128.379703	-78.078765	166.291896	325.748494	174.030172	0.000000	300.000000	200.000000	0.000000	0.640920	2.685760	-60.958904	1583.092241	1569.599945	341.795994				-505.000000	200.000000	0.000000	1.448880	3.216060	13.371180	1238.017501	1092.769093	-819.481251
1156				900.000000	200.000000	0.000000	0.448400	0.608040	-1.520750	-101.172847	-6.918875	156.728841	326.055555	171.848371	0.000000	300.000000	200.000000	0.000000	0.671440	2.960440	-62.332196	1754.752846	1624.099943	292.967995				-505.000000	200.000000	0.000000	-3.078870	4.109410	11.011560	2797.493364	971.272487	-759.527143
1157				900.000000	200.000000	0.000000	0.392350	0.551740	-1.738000	-139.901124	-95.596152	178.421491	326.732497	173.203361	0.000000	300.000000	200.000000	0.000000	0.854560	3.143560	-61.569256	1649.849143	1645.899942	299.071495				-505.000000	200.000000	0.000000	0.181110	3.216060	18.090419	1470.027044	1430.143307	-349.427040
1158				900.000000	200.000000	0.000000	0.313880	0.720640	-1.651100	-116.773672	-127.907364	195.527484	326.463513	172.306439	0.000000	300.000000	200.000000	0.000000	0.335720	3.479280	-63.018842	1745.216146	1667.699942	360.106493				-505.000000	200.000000	0.000000	-0.543330	1.786700	10.225020	340.563222	2409.433485	-468.213745
1159				900.000000	200.000000	0.000000	0.414770	0.585520	-1.651100	-122.337914	-126.996045	159.152399	326.909533	172.893573	0.000000	300.000000	200.000000	0.000000	0.946120	2.838360	-61.569256	1668.922544	1656.799942	268.553995				-505.000000	200.000000	0.000000	-0.905550	3.930740	18.876959	-223.904775	-625.969444	-877.358764
1160				900.000000	200.000000	0.000000	0.538080	0.675600	-1.824900	-86.644234	-86.318587	168.747064	325.727256	172.701291	0.000000	300.000000	200.000000	0.000000	0.915600	2.746800	-59.738200	1630.775743	1536.899946	390.623993				-505.000000	200.000000	0.000000	0.181110	4.109410	11.011560	944.437334	-286.548950	-583.555645
1161				900.000000	200.000000	0.000000	0.291460	0.641820	-1.781450	-83.969750	-71.137214	156.922847	324.074991	174.323626	0.000000	300.000000	200.000000	0.000000	0.305200	2.533160	-62.027020	1592.628942	1493.299948	305.174994				-505.000000	200.000000	0.000000	1.448880	5.002760	12.584640	2272.595809	828.375505	-876.529771
1162				900.000000	200.000000	0.000000	0.425980	0.698120	-1.824900	-61.593679	-66.504399	166.474483	327.089777	175.241674	0.000000	300.000000	200.000000	0.000000	0.152600	2.868880	-63.171430	1564.018841	1711.299940	317.381994	-527.299047	271.911517	0.000000	-505.000000	200.000000	0.000000	0.000000	4.109410	22.809659	1640.277193	508.633663	-994.749847
1163				900.000000	200.000000	0.000000	0.224200	0.641820	-1.346950	-27.232185	-48.507652	171.450489	330.004104	174.816980	0.000000	300.000000	200.000000	0.000000	0.610400	3.357200	-62.484784	1573.555541	1874.799934	329.588994				-505.000000	200.000000	0.000000	1.811100	3.037390	12.584640	995.511252	-519.242500	-56.006503
1164				900.000000	200.000000	0.000000	0.392350	0.619300	-1.433850	-64.434359	-90.813042	159.207041	332.722044	172.935059	0.000000	300.000000	200.000000	0.000000	0.763000	2.807840	-60.958904	1649.849143	1994.699930	238.036496				-505.000000	200.000000	0.000000	-0.362220	2.858720	18.090419	521.876385	1728.160218	-643.443182
1165				900.000000	200.000000	0.000000	0.425980	0.686860	-1.433850	-65.672769	-87.131955	188.150952	322.362007	172.515670	0.000000	300.000000	200.000000	0.000000	0.274680	3.021480	-61.416668	1687.995944	1373.399952	280.760995				-505.000000	200.000000	0.000000	0.905550	4.288080	16.517339	1882.217133	2050.650335	-642.188141
1166				900.000000	200.000000	0.000000	0.313880	0.641820	-1.477300	-79.634121	-72.343329	183.405881	321.300376	172.575900	0.000000	300.000000	200.000000	0.000000	0.549360	3.448760	-62.942548	1726.142745	1340.699953	347.899494				-505.000000	200.000000	0.000000	-0.543330	4.466750	11.798100	618.674895	286.820515	-406.926278
1167				900.000000	200.000000	0.000000	0.313880	0.698120	-1.477300	-29.069324	-102.739149	178.638919	328.503728	174.602335	0.000000	300.000000	200.000000	0.000000	-0.030520	3.235120	-62.332196	1583.092241	1776.699938	335.692494	-574.288134	254.526302	0.000000	-505.000000	200.000000	0.000000	0.362220	5.002760	20.450039	1115.065022	1416.945062	-641.466444
1168				900.000000	200.000000	0.000000	0.358720	0.709380	-1.346950	-24.450064	-79.377036	173.783617	332.872370	175.505816	0.000000	300.000000	200.000000	0.000000	0.335720	3.052000	-60.348552	1478.188539	1983.799931	408.934493				-505.000000	200.000000	0.000000	1.992210	3.216060	18.876959	1122.641961	259.247167	-467.060125
1169				900.000000	200.000000	0.000000	0.482030	0.540480	-1.477300	-95.868893	-53.937896	180.727771	331.530801	173.036299	0.000000	300.000000	200.000000	0.000000	-0.091560	2.960440	-61.187786	1649.849143	1929.299932	341.795994				-505.000000	200.000000	0.000000	-0.181110	5.002760	9.438480	1230.000099	134.571856	-817.655273
1170				900.000000	200.000000	0.000000	0.403560	0.641820	-1.346950	-47.334836	-35.629817	185.722632	327.979119	176.285313	0.000000	300.000000	200.000000	0.000000	0.457800	3.052000	-62.332196	1478.188539	1743.999939	415.037992				-505.000000	200.000000	0.000000	1.448880	1.965370	18.876959	3594.914752	159.554056	-938.156353
1171				900.000000	200.000000	0.000000	0.482030	0.585520	-1.824900	-50.148427	-104.274328	178.359998	328.470148	172.826228	0.000000	300.000000	200.000000	0.000000	0.030520	3.082520	-63.171430	1716.606045	1798.499937	384.520493				-505.000000	200.000000	0.000000	-0.362220	3.573400	18.090419	1491.649687	269.890138	-1876.391023
1172				900.000000	200.000000	0.000000	0.280250	0.731900	-1.086250	-35.314196	-40.926302	154.608574	326.411152	175.186233	0.000000	300.000000	200.000000	0.000000	0.366240	2.807840	-61.492962	1525.872040	1624.099943	323.485494				-505.000000	200.000000	0.000000	-0.905550	4.466750	11.011560	1197.691981	839.764901	-641.873695
1173				900.000000	200.000000	0.000000	0.336300	0.653080	-1.346950	-58.932740	-58.189900	137.609583	329.619054	175.152568	0.000000	300.000000	200.000000	0.000000	0.396760	2.441600	-62.561078	1554.482141	1852.999935	299.071495	-471.972283	247.369059	0.000000	-505.000000	200.000000	0.000000	1.448880	4.288080	27.528899	1304.018048	-909.216693	-348.511114
1174				900.000000	200.000000	0.000000	0.403560	0.551740	-1.086250	-115.102729	-51.070178	190.458178	324.571957	176.812160	0.000000	300.000000	200.000000	0.000000	0.457800	3.204600	-62.103314	1440.041738	1525.999947	292.967995	-559.667710	276.723280	0.000000	-505.000000	200.000000	0.000000	-1.992210	3.930740	21.236579	1629.340025	1160.955165	-1053.504127
1175				900.000000	200.000000	0.000000	0.269040	0.709380	-1.738000	-8.773071	-49.990487	181.105506	326.354361	173.907902	0.000000	300.000000	200.000000	0.000000	0.335720	3.540320	-62.866254	1640.312443	1656.799942	280.760995				-505.000000	200.000000	0.000000	0.362220	1.786700	7.865400	-701.969565	-559.662225	-762.006682
1176				900.000000	200.000000	0.000000	0.358720	0.720640	-1.346950	-64.191680	-84.443006	159.336128	330.409012	174.496354	0.000000	300.000000	200.000000	0.000000	0.366240	3.113040	-60.577434	1544.945440	1842.099936	347.899494				-505.000000	200.000000	0.000000	3.259980	3.752070	14.944259	1270.577312	-344.013488	-701.629268
1177				900.000000	200.000000	0.000000	0.482030	0.585520	-1.564200	-78.022053	-33.593200	173.540678	331.568139	176.483708	0.000000	300.000000	200.000000	0.000000	0.854560	1.953280	-60.424846	1420.968337	1907.499933	250.243495				-505.000000	200.000000	0.000000	-0.543330	3.394730	6.292320	553.366502	689.755522	-55.479033
1178				900.000000	200.000000	0.000000	0.302670	0.529220	-1.694550	-132.742423	-56.481749	176.083796	325.850732	174.065273	0.000000	300.000000	200.000000	0.000000	0.579880	2.472120	-63.247724	1640.312443	1634.999943	335.692494	-535.513323	234.947090	0.000000	-505.000000	200.000000	0.000000	-0.905550	3.573400	22.809659	797.131215	695.998497	-1112.674274
1179				900.000000	200.000000	0.000000	0.392350	0.585520	-1.260050	-133.994377	-85.908706	188.091547	323.224909	175.061706	0.000000	300.000000	200.000000	0.000000	-0.030520	3.235120	-61.950726	1544.945440	1438.799950	311.278494				-505.000000	200.000000	0.000000	0.724440	2.144040	19.663499	247.124942	600.353514	-1290.393432
1180				900.000000	200.000000	0.000000	0.369930	0.630560	-1.824900	-128.704284	-104.724020	154.421420	322.810917	175.390284	0.000000	300.000000	200.000000	0.000000	0.305200	3.143560	-63.552900	1564.018841	1449.699949	286.864495				-505.000000	200.000000	0.000000	-0.181110	2.501380	15.730799	1310.776986	-1329.669636	-996.261379
1181				900.000000	200.000000	0.000000	0.459610	0.608040	-1.824900	-65.303174	-113.483012	159.126888	334.579607	175.318599	0.000000	300.000000	200.000000	0.000000	0.824040	2.777320	-59.890788	1478.188539	2070.999928	280.760995				-505.000000	200.000000	0.000000	0.181110	3.930740	14.157719	1281.325711	-24.394641	-701.213400
1182				900.000000	200.000000	0.000000	0.526870	0.675600	-1.477300	-102.366242	-121.642017	139.842757	325.336264	172.444724	0.000000	300.000000	200.000000	0.000000	0.885080	2.380560	-61.950726	1707.069345	1569.599945	292.967995				-505.000000	200.000000	0.000000	0.000000	3.394730	11.011560	553.744042	-408.159992	-407.987092
1183				900.000000	200.000000	0.000000	0.638970	0.653080	-2.215950	-55.812494	-64.779711	142.115337	326.540085	174.065273	0.000000	300.000000	200.000000	0.000000	0.640920	2.838360	-63.247724	1640.312443	1678.599941	390.623993				-505.000000	200.000000	0.000000	-0.362220	2.680050	16.517339	1900.731240	1066.803034	-467.380444
1184				900.000000	200.000000	0.000000	0.448400	0.630560	-1.129700	-23.450271	-47.810311	168.798085	324.878488	172.471333	0.000000	300.000000	200.000000	0.000000	-0.030520	2.929920	-59.585612	1640.312443	1482.399948	421.141492				-505.000000	200.000000	0.000000	-2.173320	3.216060	9.438480	1932.598896	652.830498	-1054.167869
1185				900.000000	200.000000	0.000000	0.448400	0.619300	-1.651100	-92.803142	-128.380928	161.558633	325.674391	173.105274	0.000000	300.000000	200.000000	0.000000	0.793520	2.777320	-62.408490	1678.459244	1602.299944	250.243495				-505.000000	200.000000	0.000000	1.992210	2.322710	17.303879	1763.355518	791.020050	-585.396112
1186				900.000000	200.000000	0.000000	0.392350	0.574260	-1.216600	-82.146156	-96.081054	163.984474	325.170359	174.255717	0.000000	300.000000	200.000000	0.000000	0.427280	2.807840	-61.492962	1583.092241	1547.799946	274.657495				-505.000000	200.000000	0.000000	1.629990	3.394730	11.798100	2059.414989	950.732973	-408.117491
1187				900.000000	200.000000	0.000000	0.403560	0.788200	-1.390400	-85.577755	-86.249108	166.581485	328.119571	173.258085	0.000000	300.000000	200.000000	0.000000	0.000000	3.418240	-62.408490	1668.922544	1754.899939	323.485494				-505.000000	200.000000	0.000000	1.811100	1.429360	12.584640	1940.553375	-254.102485	-703.717609
1188				900.000000	200.000000	0.000000	0.336300	0.484180	-1.520750	-58.027039	-63.094236	161.549107	328.821220	173.545929	0.000000	300.000000	200.000000	0.000000	0.244160	3.601360	-61.645550	1630.775743	1776.699938	311.278494				-505.000000	200.000000	0.000000	0.000000	2.680050	18.090419	279.433060	380.542214	-878.618112
1189				900.000000	200.000000	0.000000	0.482030	0.461660	-1.564200	-111.266319	-69.054989	178.244808	327.789859	175.218333	0.000000	300.000000	200.000000	0.000000	1.037680	2.807840	-61.187786	1516.335340	1700.399940	311.278494				-505.000000	200.000000	0.000000	-0.724440	5.896110	11.798100	2674.037500	960.629517	-1169.228610
1190				900.000000	200.000000	0.000000	0.470820	0.686860	-0.869000	-93.231296	-79.371837	147.140276	328.894728	175.343449	0.000000	300.000000	200.000000	0.000000	0.763000	2.502640	-61.111492	1506.798639	1765.799938	311.278494				-505.000000	200.000000	0.000000	0.000000	3.752070	14.944259	1618.025318	118.387905	-701.368469
1191				900.000000	200.000000	0.000000	0.437190	0.574260	-0.955900	-134.142964	-98.170017	156.709040	326.153987	173.069878	0.000000	300.000000	200.000000	0.000000	0.518840	3.357200	-61.264080	1649.849143	1602.299944	292.967995				-505.000000	200.000000	0.000000	2.716650	4.824090	14.944259	2261.973257	616.853460	-348.103862
1192				900.000000	200.000000	0.000000	0.392350	0.619300	-1.520750	-68.544918	-126.194015	195.351943	327.172335	175.179554	0.000000	300.000000	200.000000	0.000000	0.061040	4.089680	-63.781782	1583.092241	1733.099939	421.141492				-505.000000	200.000000	0.000000	0.543330	2.501380	16.517339	615.943898	1542.288236	-408.878347
1193				900.000000	200.000000	0.000000	0.403560	0.664340	-1.607650	-30.595427	-45.519306	178.514596	327.929156	177.130444	0.000000	300.000000	200.000000	0.000000	-0.030520	3.143560	-60.882610	1392.358236	1700.399940	335.692494				-505.000000	200.000000	0.000000	0.362220	4.466750	11.798100	2355.914923	497.165702	-935.695610
1194				900.000000	200.000000	0.000000	0.313880	0.776940	-1.477300	14.381786	-87.541239	169.073582	329.808340	175.617410	0.000000	300.000000	200.000000	0.000000	0.396760	3.601360	-61.798138	1506.798639	1842.099936	329.588994				-505.000000	200.000000	0.000000	3.259980	2.144040	17.303879	594.384178	714.307291	-1114.363979
1195				900.000000	200.000000	0.000000	0.448400	0.585520	-1.911800	-122.607999	-57.214898	168.756198	329.919152	173.048467	0.000000	300.000000	200.000000	0.000000	0.579880	2.777320	-61.569256	1659.385843	1842.099936	311.278494				-505.000000	200.000000	0.000000	-1.448880	3.930740	-1.573080	2554.043268	-441.115453	-936.059396
1196				900.000000	200.000000	0.000000	0.437190	0.641820	-1.607650	-63.687042	-153.289558	171.229831	326.592289	175.213024	0.000000	300.000000	200.000000	0.000000	-0.091560	2.838360	-62.713666	1554.482141	1667.699942	366.209993				-505.000000	200.000000	0.000000	-1.086660	3.216060	16.517339	2396.429213	315.218852	-408.069717
1197				900.000000	200.000000	0.000000	0.381140	0.563000	-1.824900	-83.240042	-135.581467	188.082217	324.217932	176.524512	0.000000	300.000000	200.000000	0.000000	0.213640	3.082520	-62.561078	1468.651838	1515.099947	378.416993				-505.000000	200.000000	0.000000	1.448880	3.573400	15.730799	217.484897	1223.099821	-1347.839023
1198				900.000000	200.000000	0.000000	0.448400	0.619300	-0.912450	-83.996840	-78.408173	188.064894	329.031136	175.523526	0.000000	300.000000	200.000000	0.000000	0.457800	2.685760	-61.950726	1516.335340	1798.499937	341.795994				-505.000000	200.000000	0.000000	-1.448880	1.429360	12.584640	782.393356	1003.718952	-1114.665502
1199				900.000000	200.000000	0.000000	0.504450	0.596780	-1.738000	-45.574181	-39.420791	183.166563	325.406557	177.009863	0.000000	300.000000	200.000000	0.000000	0.549360	3.387720	-62.637372	1440.041738	1591.399944	305.174994				-505.000000	200.000000	0.000000	2.716650	3.394730	16.517339	1712.344523	1410.780651	-408.204424
1200				900.000000	200.000000	0.000000	0.403560	0.596780	-1.824900	-61.746330	-90.910993	156.764824	327.481253	172.521050	0.000000	300.000000	200.000000	0.000000	0.274680	3.692920	-63.858076	1754.752846	1754.899939	347.899494				-505.000000	200.000000	0.000000	0.905550	3.752070	13.371180	1038.819462	-332.624091	-55.255828
1201				900.000000	200.000000	0.000000	0.504450	0.574260	-1.651100	-18.267815	-74.963398	159.049018	327.394665	174.818092	0.000000	300.000000	200.000000	0.000000	0.488320	3.326680	-62.866254	1583.092241	1722.199940	250.243495				-505.000000	200.000000	0.000000	-1.992210	4.109410	11.011560	2102.597353	242.668657	-54.684892
1202				900.000000	200.000000	0.000000	0.347510	0.551740	-2.042150	-75.887739	-37.741112	178.467945	327.271673	176.293226	0.000000	300.000000	200.000000	0.000000	0.488320	3.143560	-61.950726	1468.651838	1689.499941	360.106493				-505.000000	200.000000	0.000000	0.000000	4.466750	14.157719	2703.551698	1842.544427	-700.690238
1203				900.000000	200.000000	0.000000	0.358720	0.675600	-1.390400	-45.988790	-119.864387	156.884581	329.919152	174.287618	0.000000	300.000000	200.000000	0.000000	0.579880	2.533160	-61.569256	1583.092241	1842.099936	421.141492				-505.000000	200.000000	0.000000	1.267770	3.037390	4.719240	3079.570054	-611.471346	-878.380418
[truncated: 7,797 more rows]
