# Supplementary material for: A Plyometric Warm-Up Protocol Improves Running Economy in Recreational Endurance Athletes
Source: Front Physiol. 2020 Mar 12;11:197. doi: 10.3389/fphys.2020.00197 (PMC7080849; doi:10.3389/fphys.2020.00197)
Supplement: Supplementary file 1 [file Data_Sheet_1.zip › Datasheet 1/Force plate data -leg stiffness/12/12 Plyometric .csv]

FORCE PLATES
600.000000	Hz
	Corner 1			Corner 2			Corner 3			Corner 4
Plate#	X	Y	Z	X	Y	Z	X	Y	Z	X	Y	Z
1	1200.000000	400.000000	0.000000	1200.000000	0.000000	0.000000	600.000000	0.000000	0.000000	600.000000	400.000000	0.000000
2	600.000000	400.000000	0.000000	600.000000	0.000000	0.000000	0.000000	0.000000	0.000000	0.000000	400.000000	0.000000
3	-55.000000	500.000000	0.000000	-55.000000	-100.000000	0.000000	-955.000000	-100.000000	0.000000	-955.000000	500.000000	0.000000
	Force Plate 1												Force Plate 2												Force Plate 3
Sample #	COP:X	COP:Y	COP:Z	Ref:X	Ref:Y	Ref:Z	Force:X	Force:Y	Force:Z	Moment:X	Moment:Y	Moment:Z	COP:X	COP:Y	COP:Z	Ref:X	Ref:Y	Ref:Z	Force:X	Force:Y	Force:Z	Moment:X	Moment:Y	Moment:Z	COP:X	COP:Y	COP:Z	Ref:X	Ref:Y	Ref:Z	Force:X	Force:Y	Force:Z	Moment:X	Moment:Y	Moment:Z
Units:	mm	mm	mm	mm	mm	mm	N	N	N	Nmm	Nmm	Nmm	mm	mm	mm	mm	mm	mm	N	N	N	Nmm	Nmm	Nmm	mm	mm	mm	mm	mm	mm	N	N	N	Nmm	Nmm	Nmm
1				900.000000	200.000000	0.000000	0.975270	2.319560	0.912450	-164.869684	-775.575840	104.762195				300.000000	200.000000	0.000000	0.244160	0.701960	-4.959110	314.711108	43.599998	164.794497	-489.055414	99.457031	0.000000	-505.000000	200.000000	0.000000	0.181110	1.429360	593.051139	-59627.122313	-9455.954987	530.038862
2				900.000000	200.000000	0.000000	0.818330	2.229480	1.564200	-212.129798	-744.389328	119.298971				300.000000	200.000000	0.000000	0.396760	1.159760	-4.882816	190.734005	185.299994	79.345499	-492.554508	104.055201	0.000000	-505.000000	200.000000	0.000000	0.543330	0.893350	602.489618	-57805.745169	-7498.279926	646.989408
3				900.000000	200.000000	0.000000	0.975270	2.173180	1.998700	-314.511346	-903.235301	128.722663				300.000000	200.000000	0.000000	0.579880	0.640920	-4.425052	181.197305	272.499990	91.552498	-487.591364	99.330786	0.000000	-505.000000	200.000000	0.000000	0.905550	-0.714680	599.343459	-60335.434797	-10433.752312	-176.982971
4				900.000000	200.000000	0.000000	0.986480	2.240740	1.260050	-228.063332	-913.141924	128.773880				300.000000	200.000000	0.000000	0.915600	-0.030520	-3.128054	286.101007	141.699995	189.208497	-487.482348	99.961956	0.000000	-505.000000	200.000000	0.000000	1.086660	-0.357340	604.062698	-60429.250616	-10581.759843	587.014938
5				900.000000	200.000000	0.000000	0.762280	2.252000	0.521400	-180.118524	-837.364814	102.510362				300.000000	200.000000	0.000000	0.549360	0.335720	-5.111698	314.711108	65.399998	158.690997	-491.021913	101.205565	0.000000	-505.000000	200.000000	0.000000	1.811100	0.000000	598.556919	-59134.092414	-8366.680596	176.087408
6				900.000000	200.000000	0.000000	0.728650	2.071840	2.520100	-245.774813	-802.376932	92.739014				300.000000	200.000000	0.000000	0.152600	1.068200	-4.730228	257.490907	-98.099997	54.931499	-488.575761	102.147628	0.000000	-505.000000	200.000000	0.000000	2.354430	-0.178670	617.433878	-60417.369600	-10140.881822	469.594877
7				900.000000	200.000000	0.000000	0.840750	1.812860	3.041500	-372.494815	-949.325271	193.587751				300.000000	200.000000	0.000000	0.793520	0.854560	-5.493168	219.344106	392.399986	189.208497	-490.226669	102.603574	0.000000	-505.000000	200.000000	0.000000	1.992210	-1.429360	603.276158	-58756.941441	-8912.398149	703.413344
8				900.000000	200.000000	0.000000	0.930430	1.756560	2.259400	-259.028128	-1063.742279	171.755542				300.000000	200.000000	0.000000	0.976640	0.366240	-2.975466	171.660604	381.499987	67.138499	-488.182825	101.945566	0.000000	-505.000000	200.000000	0.000000	-0.905550	-1.608030	606.422318	-59462.397081	-10198.310488	468.499213
9				900.000000	200.000000	0.000000	0.829540	2.139400	2.172500	-267.475987	-948.055473	162.577465				300.000000	200.000000	0.000000	0.885080	0.824040	-3.433230	209.807405	196.199993	115.966498	-488.551044	99.276670	0.000000	-505.000000	200.000000	0.000000	2.354430	-1.250690	599.343459	-60367.868762	-9858.573999	-236.351654
10				900.000000	200.000000	0.000000	0.762280	2.094360	1.824900	-253.608727	-975.358258	136.098998				300.000000	200.000000	0.000000	0.183120	0.946120	-4.882816	238.417506	119.899996	183.104997	-489.173091	99.539892	0.000000	-505.000000	200.000000	0.000000	1.992210	-1.072020	596.197299	-59894.045125	-9435.960341	645.008362
11				900.000000	200.000000	0.000000	0.638970	1.790340	2.476650	-337.822601	-986.084389	184.137211				300.000000	200.000000	0.000000	0.671440	1.007160	-4.348758	295.637708	141.699995	183.104997	-489.604666	102.768106	0.000000	-505.000000	200.000000	0.000000	0.181110	0.893350	606.422318	-58963.590572	-9336.074229	1586.923964
12				900.000000	200.000000	0.000000	0.818330	2.139400	2.085600	-331.894499	-927.249148	138.492478				300.000000	200.000000	0.000000	0.335720	0.640920	-3.433230	66.756902	294.299990	109.862998	-487.466848	101.284588	0.000000	-505.000000	200.000000	0.000000	2.354430	-1.786700	600.129999	-59242.079784	-10522.170462	526.812955
13				900.000000	200.000000	0.000000	0.919220	2.274520	1.303500	-246.729908	-768.565407	90.320415				300.000000	200.000000	0.000000	0.549360	0.976640	-3.890994	200.270705	316.099989	128.173498	-489.804775	99.624971	0.000000	-505.000000	200.000000	0.000000	4.346640	1.072020	595.410759	-59764.372189	-9047.400436	1175.551589
14				900.000000	200.000000	0.000000	0.773490	2.161920	1.129700	-195.259410	-823.194251	155.427496				300.000000	200.000000	0.000000	0.152600	1.220800	-5.111698	76.293602	174.399994	158.690997	-486.775246	101.008677	0.000000	-505.000000	200.000000	0.000000	3.259980	-1.250690	594.624219	-58862.638276	-10836.880319	879.713777
15				900.000000	200.000000	0.000000	0.728650	2.128140	1.781450	-232.160029	-862.481627	140.984575				300.000000	200.000000	0.000000	0.579880	0.854560	-4.959110	200.270705	326.999989	128.173498	-487.057531	101.053982	0.000000	-505.000000	200.000000	0.000000	2.897760	-0.178670	595.410759	-58913.523425	-10683.138807	763.271904
16				900.000000	200.000000	0.000000	0.784700	2.206960	1.868350	-277.070556	-880.068493	95.216268				300.000000	200.000000	0.000000	0.549360	-0.030520	-3.204348	133.513803	294.299990	48.827999	-487.296417	101.010497	0.000000	-505.000000	200.000000	0.000000	3.622200	-0.536010	590.691519	-58472.259600	-10457.356096	469.154340
17				900.000000	200.000000	0.000000	0.751070	2.150660	0.391050	-264.837352	-831.715991	112.066370				300.000000	200.000000	0.000000	0.366240	0.396760	-4.806522	85.830302	414.199986	79.345499	-487.699673	101.285490	0.000000	-505.000000	200.000000	0.000000	1.811100	-3.037390	598.556919	-59086.252879	-10355.230706	701.901813
18				900.000000	200.000000	0.000000	0.728650	1.869160	1.868350	-182.426844	-872.694384	87.731201				300.000000	200.000000	0.000000	0.061040	0.763000	-5.874638	228.880806	43.599998	97.655998	-490.711008	98.323463	0.000000	-505.000000	200.000000	0.000000	-0.362220	1.072020	594.624219	-60459.331123	-8496.580893	764.719607
19				900.000000	200.000000	0.000000	0.784700	1.891680	2.954600	-365.318506	-1038.123774	208.177082				300.000000	200.000000	0.000000	0.152600	1.129240	-6.332402	114.440403	141.699995	73.241999	-488.223177	98.847993	0.000000	-505.000000	200.000000	0.000000	1.086660	-1.429360	607.208858	-61420.394868	-10187.035527	644.741690
20				900.000000	200.000000	0.000000	0.762280	2.049320	2.650450	-330.998278	-950.796170	184.250313				300.000000	200.000000	0.000000	0.000000	0.427280	-5.493168	38.146801	239.799992	158.690997	-486.804142	98.425846	0.000000	-505.000000	200.000000	0.000000	2.354430	-1.429360	600.129999	-60957.697170	-10919.880484	644.640268
21				900.000000	200.000000	0.000000	0.695020	2.173180	2.389750	-237.716144	-917.388132	138.651642				300.000000	200.000000	0.000000	0.854560	0.701960	-4.119876	295.637708	403.299986	128.173498	-487.210674	97.447785	0.000000	-505.000000	200.000000	0.000000	-0.362220	-1.965370	596.983839	-61222.014831	-10619.940289	350.628433
22				900.000000	200.000000	0.000000	0.582920	2.184440	2.650450	-265.126083	-933.278185	124.320289				300.000000	200.000000	0.000000	0.671440	-0.244160	-4.196170	286.101007	196.199993	219.725996	-488.889103	98.920614	0.000000	-505.000000	200.000000	0.000000	1.811100	0.000000	593.051139	-59945.244890	-9554.585677	646.040197
23				900.000000	200.000000	0.000000	0.672600	2.004280	2.607000	-272.590086	-1023.052288	179.482014				300.000000	200.000000	0.000000	0.396760	0.518840	-5.035404	57.220201	10.900000	195.311996	-488.986001	100.275925	0.000000	-505.000000	200.000000	0.000000	1.448880	-0.178670	595.410759	-59376.787433	-9534.907025	469.667321
24				900.000000	200.000000	0.000000	0.762280	2.139400	1.738000	-356.377794	-960.079531	167.466467				300.000000	200.000000	0.000000	0.732480	0.732480	-5.187992	247.954206	21.799999	152.587497	-487.019240	99.875290	0.000000	-505.000000	200.000000	0.000000	1.992210	-3.216060	606.422318	-60717.858995	-10903.933965	1171.670555
25				900.000000	200.000000	0.000000	1.076160	2.308300	1.173150	-205.268588	-840.764580	82.960261				300.000000	200.000000	0.000000	0.213640	0.274680	-3.967288	200.270705	337.899988	79.345499	-487.351887	101.069929	0.000000	-505.000000	200.000000	0.000000	1.086660	-0.714680	599.343459	-59293.090780	-10577.281285	821.652217
26				900.000000	200.000000	0.000000	0.840750	2.060580	1.651100	-231.056663	-816.316980	126.347648				300.000000	200.000000	0.000000	0.244160	0.579880	-3.814700	247.954206	294.299990	91.552498	-488.132245	99.572135	0.000000	-505.000000	200.000000	0.000000	-0.362220	-1.786700	589.904979	-59242.897786	-9950.372415	703.262583
27				900.000000	200.000000	0.000000	0.829540	2.015540	1.998700	-196.366524	-902.300109	150.413975				300.000000	200.000000	0.000000	0.335720	0.824040	-3.662112	324.247808	119.899996	158.690997	-488.337426	102.404543	0.000000	-505.000000	200.000000	0.000000	0.905550	-2.144040	602.489618	-58800.249651	-10039.027996	996.542539
28				900.000000	200.000000	0.000000	0.807120	2.071840	1.303500	-206.829908	-941.258077	95.067379				300.000000	200.000000	0.000000	-0.091560	0.244160	-4.653934	162.123904	108.999996	91.552498	-489.155979	98.950678	0.000000	-505.000000	200.000000	0.000000	2.354430	-0.536010	596.983839	-60324.812245	-9458.624698	762.976255
29				900.000000	200.000000	0.000000	0.795910	2.252000	0.651750	-236.270904	-828.738983	78.378920				300.000000	200.000000	0.000000	0.854560	0.274680	-3.585818	190.734005	196.199993	189.208497	-487.960608	99.024130	0.000000	-505.000000	200.000000	0.000000	1.629990	-3.752070	599.343459	-60519.227265	-10212.448159	348.773478
30				900.000000	200.000000	0.000000	0.683810	2.026800	1.738000	-135.864969	-906.188437	124.069162				300.000000	200.000000	0.000000	0.518840	0.671440	-4.501346	276.564307	65.399998	183.104997	-488.068863	97.980632	0.000000	-505.000000	200.000000	0.000000	1.086660	0.357340	593.051139	-60502.702256	-10041.029844	763.925465
31				900.000000	200.000000	0.000000	0.762280	1.767820	2.737350	-286.212997	-971.140866	135.795316				300.000000	200.000000	0.000000	-0.152600	0.915600	-5.569462	276.564307	-119.899996	158.690997	-490.024599	102.092558	0.000000	-505.000000	200.000000	0.000000	1.086660	-1.429360	600.129999	-58757.193134	-8987.187623	351.021197
32				900.000000	200.000000	0.000000	0.874380	1.880420	2.085600	-318.436114	-985.282957	167.109480				300.000000	200.000000	0.000000	0.549360	1.495480	-4.348758	171.660604	87.199997	109.862998	-488.269494	100.232881	0.000000	-505.000000	200.000000	0.000000	1.992210	-3.394730	604.062698	-60265.595078	-10106.274642	819.036406
33				900.000000	200.000000	0.000000	0.863170	2.161920	2.563550	-298.307727	-975.133883	124.009007				300.000000	200.000000	0.000000	0.732480	0.915600	-3.662112	162.123904	337.899988	54.931499	-491.007282	102.077803	0.000000	-505.000000	200.000000	0.000000	1.629990	0.357340	607.208858	-59459.225622	-8496.502328	1233.834788
34				900.000000	200.000000	0.000000	0.739860	1.959240	2.563550	-326.756741	-873.802548	198.647727				300.000000	200.000000	0.000000	0.824040	0.274680	-3.280642	162.123904	283.399990	79.345499	-488.666722	99.964929	0.000000	-505.000000	200.000000	0.000000	0.000000	0.893350	585.972279	-58617.778570	-9570.848191	412.056480
35				900.000000	200.000000	0.000000	0.683810	1.812860	2.650450	-296.509869	-998.224474	193.750341				300.000000	200.000000	0.000000	0.518840	0.457800	-4.577640	410.078111	108.999996	146.483997	-490.865019	99.908263	0.000000	-505.000000	200.000000	0.000000	0.181110	-0.893350	604.062698	-60461.684581	-8538.414906	1232.763794
36				900.000000	200.000000	0.000000	0.908010	2.195700	1.607650	-342.132812	-1067.278866	150.500229				300.000000	200.000000	0.000000	0.030520	0.732480	-5.340580	267.027607	-54.499998	134.276998	-489.842419	99.989749	0.000000	-505.000000	200.000000	0.000000	0.543330	-2.144040	608.781938	-60884.434299	-9227.661432	1172.803813
37				900.000000	200.000000	0.000000	0.818330	2.263260	1.042800	-267.566331	-774.300246	92.824126				300.000000	200.000000	0.000000	0.091560	0.824040	-5.645756	181.197305	185.299994	97.655998	-486.104913	101.217708	0.000000	-505.000000	200.000000	0.000000	2.716650	-0.536010	600.129999	-59282.216535	-11339.508437	704.203178
38				900.000000	200.000000	0.000000	0.964060	2.083100	1.260050	-246.616538	-846.361059	97.324921				300.000000	200.000000	0.000000	0.549360	0.579880	-3.051760	95.367002	337.899988	97.655998	-488.998800	96.260067	0.000000	-505.000000	200.000000	0.000000	2.535540	-2.322710	591.478059	-61359.893939	-9464.358678	585.033892
39				900.000000	200.000000	0.000000	0.829540	2.105620	2.085600	-224.731243	-902.380926	133.630129				300.000000	200.000000	0.000000	0.335720	1.037680	-3.585818	314.711108	316.099989	158.690997	-489.915477	99.120322	0.000000	-505.000000	200.000000	0.000000	3.441090	0.536010	596.197299	-60144.191236	-8993.352035	411.442077
40				900.000000	200.000000	0.000000	0.885590	2.184440	2.085600	-261.690738	-914.821005	133.645364				300.000000	200.000000	0.000000	0.793520	1.129240	-5.416874	162.123904	87.199997	238.036496	-486.473674	99.987739	0.000000	-505.000000	200.000000	0.000000	3.441090	-1.250690	600.129999	-60020.357833	-11118.204284	938.443387
41				900.000000	200.000000	0.000000	0.829540	2.308300	0.217250	-242.443673	-758.796202	85.625419				300.000000	200.000000	0.000000	0.335720	0.732480	-4.272464	324.247808	196.199993	195.311996	-487.717440	103.532890	0.000000	-505.000000	200.000000	0.000000	1.992210	-1.608030	607.995398	-58651.559221	-10507.716796	350.779195
42				900.000000	200.000000	0.000000	0.672600	2.173180	2.129050	-193.760396	-855.430786	138.674870				300.000000	200.000000	0.000000	0.274680	0.183120	-5.111698	19.073400	174.399994	79.345499	-487.047418	100.595089	0.000000	-505.000000	200.000000	0.000000	1.267770	-1.072020	604.849238	-60124.984974	-10858.605250	1349.995501
43				900.000000	200.000000	0.000000	0.773490	1.779080	2.607000	-301.966474	-1052.536788	162.300436				300.000000	200.000000	0.000000	0.396760	0.488320	-4.730228	143.050504	32.699999	103.759498	-488.198312	101.281206	0.000000	-505.000000	200.000000	0.000000	-0.724440	-0.536010	599.343459	-59166.463456	-10069.981608	528.246170
44				900.000000	200.000000	0.000000	0.683810	2.038060	2.476650	-243.190357	-1003.128810	160.224535				300.000000	200.000000	0.000000	-0.396760	0.915600	-4.959110	295.637708	87.199997	170.897997	-489.088685	103.420765	0.000000	-505.000000	200.000000	0.000000	0.724440	-3.216060	614.287718	-59327.437740	-9774.125412	1582.980668
45				900.000000	200.000000	0.000000	0.773490	2.139400	1.824900	-271.856631	-920.094216	145.767912				300.000000	200.000000	0.000000	0.061040	0.763000	-3.051760	9.536700	479.599983	67.138499	-488.325029	103.413407	0.000000	-505.000000	200.000000	0.000000	1.086660	-0.178670	611.141558	-59028.080963	-10190.767659	587.184496
46				900.000000	200.000000	0.000000	0.706230	1.857900	2.215950	-275.002612	-932.886036	97.382597				300.000000	200.000000	0.000000	0.366240	0.488320	-4.119876	38.146801	370.599987	115.966498	-487.675070	101.861552	0.000000	-505.000000	200.000000	0.000000	1.992210	-0.536010	606.422318	-59513.345153	-10506.223943	58.076048
47				900.000000	200.000000	0.000000	0.627760	1.947980	2.650450	-311.048278	-1036.444095	162.608489				300.000000	200.000000	0.000000	0.732480	-0.122080	-3.509524	200.270705	98.099997	158.690997	-487.699673	102.258144	0.000000	-505.000000	200.000000	0.000000	1.811100	-1.072020	598.556919	-58504.064333	-10355.230706	645.022850
48				900.000000	200.000000	0.000000	0.930430	2.263260	1.564200	-275.067221	-1052.963803	133.672212				300.000000	200.000000	0.000000	0.579880	0.610400	-5.874638	400.541410	65.399998	189.208497	-489.896740	101.935442	0.000000	-505.000000	200.000000	0.000000	1.267770	-1.072020	604.849238	-59314.272961	-9135.195155	880.042711
49				900.000000	200.000000	0.000000	0.896800	2.263260	0.477950	-215.884623	-812.468120	95.152491				300.000000	200.000000	0.000000	0.274680	1.098720	-4.501346	333.784509	-130.799995	152.587497	-487.748743	100.213483	0.000000	-505.000000	200.000000	0.000000	2.173320	-1.608030	601.703078	-60041.854630	-10380.134342	292.020607
50				900.000000	200.000000	0.000000	0.683810	2.218220	1.868350	-220.319446	-916.441602	88.102281				300.000000	200.000000	0.000000	0.671440	0.488320	-4.501346	76.293602	163.499994	42.724499	-489.109753	102.974763	0.000000	-505.000000	200.000000	0.000000	2.173320	0.357340	603.276158	-58533.012223	-9586.207151	1410.023618
51				900.000000	200.000000	0.000000	0.683810	2.173180	1.911800	-318.621904	-906.350071	95.289374				300.000000	200.000000	0.000000	0.366240	0.763000	-2.288820	133.513803	130.799995	61.034999	-488.254940	100.701492	0.000000	-505.000000	200.000000	0.000000	0.905550	-0.536010	599.343459	-59513.911462	-10036.042290	175.651178
52				900.000000	200.000000	0.000000	0.739860	2.105620	1.433850	-281.693879	-877.817897	143.361678				300.000000	200.000000	0.000000	0.915600	0.335720	-5.035404	295.637708	98.099997	103.759498	-487.855535	98.185301	0.000000	-505.000000	200.000000	0.000000	-0.362220	0.893350	596.197299	-60701.648602	-10221.483841	823.294148
53				900.000000	200.000000	0.000000	0.807120	2.161920	0.999350	-203.435513	-768.732240	75.873872				300.000000	200.000000	0.000000	0.640920	1.098720	-4.653934	305.174408	65.399998	170.897997	-487.893703	99.638018	0.000000	-505.000000	200.000000	0.000000	2.173320	-0.536010	590.691519	-59282.971613	-10104.544358	528.014349
54				900.000000	200.000000	0.000000	0.493240	2.060580	1.824900	-154.486531	-878.157701	114.659368				300.000000	200.000000	0.000000	1.037680	0.518840	-4.730228	219.344106	43.599998	183.104997	-486.212265	100.181922	0.000000	-505.000000	200.000000	0.000000	0.724440	-1.786700	596.983839	-59589.779483	-11215.974111	291.966960
55				900.000000	200.000000	0.000000	0.829540	1.891680	3.084950	-308.896040	-1019.827631	188.853347				300.000000	200.000000	0.000000	0.061040	0.701960	-4.501346	247.954206	21.799999	24.414000	-487.237850	100.972826	0.000000	-505.000000	200.000000	0.000000	1.992210	-1.786700	606.422318	-60052.288412	-10771.363957	703.074229
56				900.000000	200.000000	0.000000	0.582920	1.981760	2.476650	-342.001516	-978.710280	121.722137				300.000000	200.000000	0.000000	0.763000	0.763000	-4.196170	133.513803	239.799992	152.587497	-488.755754	100.082767	0.000000	-505.000000	200.000000	0.000000	0.724440	-1.608030	600.916538	-60041.917553	-9761.436163	997.065702
57				900.000000	200.000000	0.000000	0.795910	1.936720	1.738000	-264.210901	-976.662324	160.014154				300.000000	200.000000	0.000000	0.457800	1.220800	-4.959110	324.247808	108.999996	152.587497	-487.324541	100.983404	0.000000	-505.000000	200.000000	0.000000	-0.181110	-1.608030	601.703078	-59578.590622	-10635.377813	468.441258
58				900.000000	200.000000	0.000000	0.650180	2.139400	2.085600	-303.750787	-894.994881	155.534302				300.000000	200.000000	0.000000	0.488320	0.640920	-5.187992	362.394609	261.599991	195.311996	-488.535843	101.291033	0.000000	-505.000000	200.000000	0.000000	0.543330	-0.536010	608.781938	-60092.236393	-10023.081476	645.632945
59				900.000000	200.000000	0.000000	0.627760	1.925460	2.650450	-328.057773	-1016.180215	193.913127				300.000000	200.000000	0.000000	1.129240	0.763000	-4.119876	257.490907	207.099993	67.138499	-488.567582	100.142710	0.000000	-505.000000	200.000000	0.000000	1.811100	-0.536010	606.422318	-60555.689170	-9964.984948	880.507918
60				900.000000	200.000000	0.000000	0.863170	2.206960	1.651100	-345.644641	-923.625605	99.954293				300.000000	200.000000	0.000000	0.732480	0.427280	-3.356936	200.270705	-21.799999	109.862998	-488.370427	99.299013	0.000000	-505.000000	200.000000	0.000000	2.716650	-1.429360	593.837679	-59800.040536	-9875.266945	174.658501
61				900.000000	200.000000	0.000000	0.751070	2.308300	1.216600	-241.408346	-812.219873	109.803315				300.000000	200.000000	0.000000	0.213640	0.885080	-5.645756	391.004710	-65.399998	170.897997	-489.628299	99.428660	0.000000	-505.000000	200.000000	0.000000	3.259980	-2.144040	611.141558	-61463.325539	-9394.285194	115.192705
62				900.000000	200.000000	0.000000	0.807120	2.218220	1.390400	-196.691421	-850.151435	119.300113				300.000000	200.000000	0.000000	0.061040	1.312360	-4.043582	257.490907	119.899996	67.138499	-486.026156	100.031176	0.000000	-505.000000	200.000000	0.000000	-0.181110	-0.893350	602.489618	-60230.178424	-11431.544284	410.375390
63				900.000000	200.000000	0.000000	0.672600	2.116880	1.998700	-240.439706	-931.299110	121.754890				300.000000	200.000000	0.000000	0.274680	0.763000	-4.577640	-76.293602	337.899988	122.069998	-490.527791	101.959320	0.000000	-505.000000	200.000000	0.000000	1.086660	1.072020	593.051139	-58143.136932	-8582.759764	764.603697
64				900.000000	200.000000	0.000000	0.863170	2.083100	1.607650	-294.502787	-908.387286	155.261285				300.000000	200.000000	0.000000	0.518840	1.220800	-2.822878	171.660604	381.499987	134.276998	-488.346365	98.648027	0.000000	-505.000000	200.000000	0.000000	0.000000	0.178670	599.343459	-60744.642196	-9981.247463	1057.563334
65				900.000000	200.000000	0.000000	0.863170	2.218220	0.999350	-189.055488	-836.897988	85.506804				300.000000	200.000000	0.000000	0.732480	0.824040	-4.119876	190.734005	250.699991	219.725996	-487.774683	100.057482	0.000000	-505.000000	200.000000	0.000000	3.259980	-1.786700	598.556919	-59821.285640	-10310.332422	585.484610
66				900.000000	200.000000	0.000000	0.706230	2.038060	1.868350	-231.758965	-826.177399	109.598446				300.000000	200.000000	0.000000	-0.183120	1.007160	-4.730228	257.490907	-108.999996	91.552498	-489.841306	100.218246	0.000000	-505.000000	200.000000	0.000000	1.267770	-2.858720	602.489618	-60117.470958	-9132.955876	643.370738
67				900.000000	200.000000	0.000000	0.908010	1.981760	3.215300	-313.092563	-1018.114281	188.855826				300.000000	200.000000	0.000000	0.335720	0.732480	-4.730228	57.220201	196.199993	146.483997	-491.590070	98.812383	0.000000	-505.000000	200.000000	0.000000	2.354430	-1.786700	607.208858	-61442.017512	-8142.628168	820.533449
68				900.000000	200.000000	0.000000	0.627760	1.959240	2.215950	-298.973143	-884.060911	160.209301				300.000000	200.000000	0.000000	0.396760	0.335720	-5.645756	133.513803	305.199989	122.069998	-488.693586	100.948865	0.000000	-505.000000	200.000000	0.000000	0.543330	-1.250690	597.770379	-59209.834589	-9747.491492	586.210615
69				900.000000	200.000000	0.000000	0.784700	2.038060	2.389750	-279.465157	-885.619365	176.987634				300.000000	200.000000	0.000000	0.396760	0.732480	-4.043582	143.050504	381.499987	97.655998	-487.957773	103.135292	0.000000	-505.000000	200.000000	0.000000	1.448880	-1.965370	598.556919	-57979.040932	-10200.742767	644.204039
70				900.000000	200.000000	0.000000	0.795910	2.004280	2.346300	-321.106534	-926.568344	155.257664				300.000000	200.000000	0.000000	0.213640	1.495480	-4.577640	95.367002	228.899992	91.552498	-488.956125	102.175305	0.000000	-505.000000	200.000000	0.000000	-0.905550	0.714680	611.141558	-59784.736368	-9805.079025	881.912155
71				900.000000	200.000000	0.000000	0.930430	1.835380	2.867700	-279.275303	-1018.714268	181.467485				300.000000	200.000000	0.000000	0.244160	0.885080	-5.264286	104.903703	272.499990	134.276998	-489.171130	101.671517	0.000000	-505.000000	200.000000	0.000000	0.724440	-0.536010	608.781938	-59860.604389	-9636.330420	880.594851
72				900.000000	200.000000	0.000000	0.896800	2.083100	2.085600	-294.007630	-930.480543	119.081543				300.000000	200.000000	0.000000	1.068200	0.396760	-5.340580	247.954206	141.699995	42.724499	-489.568851	101.636717	0.000000	-505.000000	200.000000	0.000000	2.354430	-2.144040	604.849238	-59494.956892	-9333.518955	1642.611714
73				900.000000	200.000000	0.000000	0.975270	2.342080	1.433850	-255.874335	-897.644021	114.421779				300.000000	200.000000	0.000000	0.366240	0.640920	-4.043582	362.394609	261.599991	146.483997	-486.295765	101.628674	0.000000	-505.000000	200.000000	0.000000	0.362220	0.357340	598.556919	-58880.837767	-11195.549033	822.727519
74				900.000000	200.000000	0.000000	0.885590	2.139400	1.303500	-204.047787	-853.302013	97.458575				300.000000	200.000000	0.000000	-0.183120	0.396760	-6.027226	305.174408	152.599995	128.173498	-488.939893	101.185187	0.000000	-505.000000	200.000000	0.000000	1.086660	-2.144040	600.916538	-59379.455506	-9650.784086	879.039853
75				900.000000	200.000000	0.000000	0.784700	2.071840	1.694550	-242.609552	-829.247159	140.874148				300.000000	200.000000	0.000000	0.305200	0.824040	-5.111698	85.830302	403.299986	97.655998	-487.400926	98.920024	0.000000	-505.000000	200.000000	0.000000	3.441090	-1.072020	601.703078	-60820.132678	-10589.417108	879.868846
76				900.000000	200.000000	0.000000	0.885590	2.004280	1.781450	-221.178463	-904.406206	128.658495				300.000000	200.000000	0.000000	0.824040	0.763000	-3.204348	104.903703	326.999989	103.759498	-485.362053	99.718002	0.000000	-505.000000	200.000000	0.000000	1.811100	-0.536010	594.624219	-59630.105003	-11677.198647	410.555129
77				900.000000	200.000000	0.000000	0.863170	2.308300	0.912450	-245.743976	-933.070600	92.819559				300.000000	200.000000	0.000000	0.488320	0.549360	-3.738406	171.660604	152.599995	67.138499	-489.804108	101.408729	0.000000	-505.000000	200.000000	0.000000	1.267770	-3.752070	600.916538	-59245.125397	-9131.463023	-591.103123
78				900.000000	200.000000	0.000000	0.874380	2.015540	2.302850	-143.784532	-798.044111	123.861260				300.000000	200.000000	0.000000	0.274680	1.037680	-5.035404	534.055214	-43.599998	122.069998	-487.861638	101.300376	0.000000	-505.000000	200.000000	0.000000	0.543330	-1.072020	607.995398	-60008.917279	-10420.045072	997.588864
79				900.000000	200.000000	0.000000	0.795910	1.722780	2.172500	-377.104594	-1027.726109	154.995869				300.000000	200.000000	0.000000	0.183120	0.610400	-5.493168	247.954206	-87.199997	85.448998	-488.147630	101.728863	0.000000	-505.000000	200.000000	0.000000	3.622200	-2.501380	605.635778	-59516.516612	-10206.398184	819.753796
80				900.000000	200.000000	0.000000	0.661390	2.004280	2.346300	-296.983353	-986.886419	177.083968				300.000000	200.000000	0.000000	0.640920	0.793520	-4.959110	162.123904	65.399998	115.966498	-491.217066	100.812210	0.000000	-505.000000	200.000000	0.000000	2.716650	-2.858720	611.928098	-60695.795889	-8434.164673	1171.951716
81				900.000000	200.000000	0.000000	0.683810	1.914200	2.346300	-340.898150	-896.622216	126.374104				300.000000	200.000000	0.000000	0.793520	0.457800	-3.738406	305.174408	305.199989	128.173498	-489.856768	101.171704	0.000000	-505.000000	200.000000	0.000000	-0.362220	1.608030	596.197299	-58921.163287	-9028.353775	1176.436971
82				900.000000	200.000000	0.000000	0.728650	2.038060	1.998700	-255.747104	-893.079489	133.671820				300.000000	200.000000	0.000000	0.854560	0.976640	-6.179814	305.174408	326.999989	152.587497	-488.866944	101.244334	0.000000	-505.000000	200.000000	0.000000	1.811100	0.357340	600.916538	-59343.913005	-9694.619948	176.426524
83				900.000000	200.000000	0.000000	0.616550	2.049320	2.563550	-270.780353	-970.044041	206.088230				300.000000	200.000000	0.000000	0.274680	0.763000	-4.959110	209.807405	207.099993	238.036496	-489.309229	99.184376	0.000000	-505.000000	200.000000	0.000000	1.992210	-0.357340	601.703078	-60661.071390	-9441.185326	1056.895283
84				900.000000	200.000000	0.000000	0.896800	2.071840	1.520750	-371.446576	-945.153142	184.131894				300.000000	200.000000	0.000000	0.915600	0.732480	-4.730228	171.660604	163.499994	79.345499	-486.004359	99.089370	0.000000	-505.000000	200.000000	0.000000	1.992210	-3.216060	601.703078	-60718.236534	-11429.735435	584.229569
85				900.000000	200.000000	0.000000	1.042530	2.184440	0.912450	-254.865061	-839.137246	90.108892				300.000000	200.000000	0.000000	1.068200	0.518840	-4.119876	295.637708	250.699991	189.208497	-489.094163	100.959406	0.000000	-505.000000	200.000000	0.000000	1.992210	-1.072020	593.051139	-58736.136799	-9432.974635	586.264263
86				900.000000	200.000000	0.000000	0.851960	2.173180	1.738000	-149.939692	-842.189275	124.031092				300.000000	200.000000	0.000000	0.305200	0.976640	-4.119876	133.513803	-76.299997	238.036496	-490.375774	101.110060	0.000000	-505.000000	200.000000	0.000000	1.629990	-2.858720	598.556919	-59191.257559	-8753.431652	1465.759142
87				900.000000	200.000000	0.000000	0.739860	1.959240	1.868350	-210.881591	-883.287952	111.899963				300.000000	200.000000	0.000000	0.000000	1.190280	-4.272464	267.027607	130.799995	134.276998	-491.519805	99.711816	0.000000	-505.000000	200.000000	0.000000	1.267770	0.536010	598.556919	-60028.186465	-8068.663685	352.871844
88				900.000000	200.000000	0.000000	0.840750	2.330820	1.955250	-195.489898	-867.259539	138.647271				300.000000	200.000000	0.000000	0.244160	1.220800	-4.348758	257.490907	337.899988	201.415496	-484.606157	102.471525	0.000000	-505.000000	200.000000	0.000000	1.992210	-2.144040	599.343459	-58453.053338	-12222.916200	937.711508
89				900.000000	200.000000	0.000000	0.874380	2.128140	0.955900	-249.097420	-913.308756	83.001756				300.000000	200.000000	0.000000	0.671440	0.488320	-3.280642	143.050504	217.999992	103.759498	-489.951989	100.411129	0.000000	-505.000000	200.000000	0.000000	2.173320	0.357340	601.703078	-59922.930092	-9054.434269	352.629842
90				900.000000	200.000000	0.000000	0.818330	2.105620	2.650450	-115.591742	-806.191180	116.774122				300.000000	200.000000	0.000000	0.885080	0.122080	-4.119876	247.954206	141.699995	146.483997	-488.316885	100.939833	0.000000	-505.000000	200.000000	0.000000	0.905550	1.786700	601.703078	-59604.807515	-10038.281569	119.111332
91				900.000000	200.000000	0.000000	0.695020	1.993020	2.911150	-280.779734	-1009.060493	145.713074				300.000000	200.000000	0.000000	0.549360	1.068200	-5.340580	181.197305	-185.299994	158.690997	-486.977272	100.132747	0.000000	-505.000000	200.000000	0.000000	0.000000	-1.250690	605.635778	-60483.181378	-10915.208925	1584.903759
92				900.000000	200.000000	0.000000	0.650180	2.038060	2.998050	-335.122382	-971.833009	153.030396				300.000000	200.000000	0.000000	0.244160	0.885080	-5.493168	257.490907	87.199997	146.483997	-489.018596	101.958437	0.000000	-505.000000	200.000000	0.000000	1.086660	-3.394730	604.062698	-59223.251061	-9653.769792	584.132455
93				900.000000	200.000000	0.000000	0.829540	2.071840	1.955250	-290.585830	-968.117310	148.056674				300.000000	200.000000	0.000000	0.457800	1.190280	-5.111698	-76.293602	228.899992	103.759498	-488.545997	103.999267	0.000000	-505.000000	200.000000	0.000000	1.448880	-2.501380	612.714638	-58821.054292	-10081.608436	408.718971
94				900.000000	200.000000	0.000000	0.706230	1.925460	2.389750	-259.978844	-973.575429	143.228969				300.000000	200.000000	0.000000	0.122080	0.457800	-3.814700	143.050504	185.299994	97.655998	-486.350225	100.445093	0.000000	-505.000000	200.000000	0.000000	2.354430	-0.714680	607.208858	-60450.621567	-11324.308344	939.038993
95				900.000000	200.000000	0.000000	0.482030	1.902940	2.476650	-244.734068	-1060.677119	186.814179				300.000000	200.000000	0.000000	0.579880	0.488320	-4.882816	305.174408	65.399998	164.794497	-487.506792	98.492108	0.000000	-505.000000	200.000000	0.000000	2.173320	-0.178670	600.916538	-60997.770997	-10511.957923	1057.050353
96				900.000000	200.000000	0.000000	0.795910	2.083100	1.955250	-294.142673	-992.062276	162.559947				300.000000	200.000000	0.000000	0.274680	0.610400	-5.264286	333.784509	108.999996	201.415496	-489.842710	100.441899	0.000000	-505.000000	200.000000	0.000000	3.259980	-1.250690	601.703078	-59904.415985	-9120.188062	409.760987
97				900.000000	200.000000	0.000000	0.784700	2.308300	0.912450	-189.456552	-772.794137	56.755952				300.000000	200.000000	0.000000	0.213640	0.854560	-6.027226	219.344106	228.899992	54.931499	-486.917362	101.092106	0.000000	-505.000000	200.000000	0.000000	1.267770	-1.250690	607.995398	-60135.544603	-10994.160963	703.640858
98				900.000000	200.000000	0.000000	0.896800	2.173180	1.607650	-186.259506	-894.574260	111.936337				300.000000	200.000000	0.000000	0.488320	0.579880	-5.416874	19.073400	359.699987	140.380497	-489.545793	100.561372	0.000000	-505.000000	200.000000	0.000000	3.078870	-1.250690	597.770379	-59441.466593	-9238.066972	820.984167
99				900.000000	200.000000	0.000000	0.661390	2.071840	1.607650	-266.822762	-839.286346	109.676316				300.000000	200.000000	0.000000	0.366240	1.007160	-6.179814	247.954206	141.699995	79.345499	-489.224571	101.983659	0.000000	-505.000000	200.000000	0.000000	1.992210	-2.501380	607.208858	-59516.390766	-9578.980318	643.651899
100				900.000000	200.000000	0.000000	0.930430	2.184440	2.259400	-229.346439	-835.773631	126.369929				300.000000	200.000000	0.000000	-0.274680	0.701960	-4.730228	162.123904	54.499998	97.655998	-487.383051	101.124525	0.000000	-505.000000	200.000000	0.000000	2.535540	-1.429360	597.770379	-59104.829909	-10530.890148	938.346273
101				900.000000	200.000000	0.000000	0.863170	2.173180	0.347600	-239.831811	-795.764101	95.103557				300.000000	200.000000	0.000000	0.640920	0.976640	-4.806522	247.954206	217.999992	170.897997	-485.007101	99.275856	0.000000	-505.000000	200.000000	0.000000	2.897760	-1.965370	600.916538	-60526.804204	-12014.063866	2406.411088
102				900.000000	200.000000	0.000000	0.784700	2.139400	1.955250	-235.536816	-844.687520	112.021057				300.000000	200.000000	0.000000	0.488320	-0.061040	-4.577640	114.440403	185.299994	152.587497	-488.619854	101.173023	0.000000	-505.000000	200.000000	0.000000	1.086660	-2.322710	605.635778	-59853.153296	-9920.402660	291.429309
103				900.000000	200.000000	0.000000	0.683810	2.026800	2.085600	-268.182353	-1058.490803	165.033384				300.000000	200.000000	0.000000	0.946120	0.122080	-5.187992	228.880806	-43.599998	152.587497	-487.237241	102.507050	0.000000	-505.000000	200.000000	0.000000	0.905550	-3.037390	602.489618	-58738.490257	-10701.878032	760.718355
104				900.000000	200.000000	0.000000	0.549290	1.880420	2.215950	-334.383192	-936.555186	138.530352				300.000000	200.000000	0.000000	-0.183120	0.946120	-6.103520	247.954206	-163.499994	61.034999	-488.488958	101.562229	0.000000	-505.000000	200.000000	0.000000	1.992210	-1.608030	604.062698	-59462.585851	-9973.704634	644.499688
105				900.000000	200.000000	0.000000	0.885590	2.116880	1.694550	-357.350181	-960.051058	167.317774				300.000000	200.000000	0.000000	0.183120	1.220800	-5.798344	305.174408	141.699995	158.690997	-487.957773	99.912983	0.000000	-505.000000	200.000000	0.000000	1.448880	-3.216060	598.556919	-59907.776213	-10200.742767	1171.714022
106				900.000000	200.000000	0.000000	0.728650	1.925460	2.780800	-287.717428	-812.751323	184.169964				300.000000	200.000000	0.000000	0.824040	0.732480	-4.882816	181.197305	54.499998	67.138499	-490.042662	98.200004	0.000000	-505.000000	200.000000	0.000000	0.543330	0.893350	598.556919	-60933.091837	-8952.817874	881.965803
107				900.000000	200.000000	0.000000	0.672600	1.891680	3.128400	-216.378831	-1013.405250	176.967636				300.000000	200.000000	0.000000	0.824040	0.457800	-3.356936	209.807405	119.899996	164.794497	-487.709842	99.069488	0.000000	-505.000000	200.000000	0.000000	3.622200	-2.322710	605.635778	-61127.129317	-10471.538198	349.970564
108				900.000000	200.000000	0.000000	0.829540	1.959240	1.824900	-319.480922	-1038.919664	126.265015				300.000000	200.000000	0.000000	0.885080	0.701960	-4.806522	257.490907	10.900000	164.794497	-486.345736	98.223526	0.000000	-505.000000	200.000000	0.000000	-0.362220	0.536010	597.770379	-60838.961401	-11150.966745	822.955032
109				900.000000	200.000000	0.000000	0.952850	2.308300	-0.347600	-239.008327	-788.678647	112.003931				300.000000	200.000000	0.000000	0.396760	0.305200	-3.967288	305.174408	-76.299997	109.862998	-490.060897	100.179078	0.000000	-505.000000	200.000000	0.000000	0.181110	0.714680	597.770379	-59669.990061	-8930.153517	1469.266209
110				900.000000	200.000000	0.000000	0.683810	2.218220	1.520750	-180.474257	-794.535055	100.150582				300.000000	200.000000	0.000000	0.549360	0.610400	-4.501346	123.977103	425.099985	109.862998	-487.945077	102.565189	0.000000	-505.000000	200.000000	0.000000	1.267770	-1.786700	605.635778	-59010.007318	-10329.071647	644.388085
111				900.000000	200.000000	0.000000	0.784700	2.026800	1.738000	-228.337164	-930.606967	116.735660				300.000000	200.000000	0.000000	1.159760	0.366240	-3.890994	76.293602	119.899996	103.759498	-488.146045	99.004800	0.000000	-505.000000	200.000000	0.000000	0.000000	-1.429360	600.129999	-60610.249164	-10114.563896	1173.525511
112				900.000000	200.000000	0.000000	0.930430	2.105620	0.999350	-245.959249	-935.921184	138.344927				300.000000	200.000000	0.000000	0.274680	0.763000	-3.280642	143.050504	-76.299997	170.897997	-487.533117	104.368494	0.000000	-505.000000	200.000000	0.000000	1.267770	-1.250690	598.556919	-57240.899634	-10454.923817	821.129055
113				900.000000	200.000000	0.000000	0.829540	2.173180	0.738650	-199.221381	-860.600503	80.680437				300.000000	200.000000	0.000000	0.091560	0.976640	-3.662112	419.614811	207.099993	97.655998	-485.805315	99.204516	0.000000	-505.000000	200.000000	0.000000	3.259980	-1.965370	599.343459	-60411.114048	-11504.208914	996.523743
114				900.000000	200.000000	0.000000	0.728650	2.071840	1.824900	-214.330798	-837.192186	119.245275				300.000000	200.000000	0.000000	0.732480	1.037680	-3.356936	95.367002	294.299990	201.415496	-490.119478	96.826759	0.000000	-505.000000	200.000000	0.000000	1.629990	0.357340	587.545359	-60618.958721	-8742.981682	1468.811183
115				900.000000	200.000000	0.000000	0.594130	1.947980	2.476650	-250.920382	-1019.699668	177.101290				300.000000	200.000000	0.000000	1.007160	0.854560	-3.204348	286.101007	392.399986	183.104997	-488.425271	100.831739	0.000000	-505.000000	200.000000	0.000000	3.803310	-0.536010	600.129999	-59513.848539	-9946.992149	-59.557037
116				900.000000	200.000000	0.000000	0.717440	2.026800	2.215950	-255.985720	-953.611543	150.540582				300.000000	200.000000	0.000000	0.793520	0.915600	-5.340580	267.027607	316.099989	146.483997	-490.024107	96.477776	0.000000	-505.000000	200.000000	0.000000	0.362220	-1.965370	596.983839	-61801.094841	-8940.366056	644.290972
117				900.000000	200.000000	0.000000	0.829540	2.139400	2.824250	-214.533881	-903.067871	148.119505				300.000000	200.000000	0.000000	0.183120	0.946120	-4.043582	57.220201	32.699999	177.001497	-487.033490	103.022057	0.000000	-505.000000	200.000000	0.000000	0.543330	-1.608030	609.568478	-59114.697383	-10951.817954	938.336092
118				900.000000	200.000000	0.000000	0.751070	2.206960	2.389750	-324.776748	-965.290001	181.998872				300.000000	200.000000	0.000000	0.213640	1.007160	-3.585818	85.830302	207.099993	225.829496	-488.166863	100.347465	0.000000	-505.000000	200.000000	0.000000	0.000000	-0.893350	600.916538	-59882.856264	-10115.310323	1115.290085
119				900.000000	200.000000	0.000000	0.739860	1.869160	2.998050	-261.667079	-970.460062	162.419051				300.000000	200.000000	0.000000	0.701960	0.518840	-3.662112	104.903703	425.099985	67.138499	-487.596413	99.345634	0.000000	-505.000000	200.000000	0.000000	0.000000	-1.072020	596.197299	-60009.861127	-10375.971779	880.144133
120				900.000000	200.000000	0.000000	0.818330	2.060580	2.215950	-314.902613	-932.436344	162.515776				300.000000	200.000000	0.000000	1.373400	0.488320	-5.569462	95.367002	152.599995	134.276998	-487.007319	100.992455	0.000000	-505.000000	200.000000	0.000000	-1.629990	-2.144040	600.916538	-59495.271508	-10812.099678	526.792593
121				900.000000	200.000000	0.000000	0.964060	2.274520	1.303500	-186.421955	-755.214009	131.238183				300.000000	200.000000	0.000000	0.213640	0.366240	-5.340580	114.440403	261.599991	219.725996	-484.811670	100.003035	0.000000	-505.000000	200.000000	0.000000	2.897760	-1.786700	601.703078	-60168.481953	-12147.380299	1466.675067
122				900.000000	200.000000	0.000000	0.829540	2.060580	1.346950	-187.145929	-800.374583	44.430818				300.000000	200.000000	0.000000	0.152600	1.129240	-5.569462	371.931310	32.699999	79.345499	-488.876692	101.458642	0.000000	-505.000000	200.000000	0.000000	2.897760	0.536010	605.635778	-59680.172150	-9764.852300	352.741445
123				900.000000	200.000000	0.000000	0.885590	2.184440	2.085600	-277.772859	-904.689065	87.861822				300.000000	200.000000	0.000000	0.030520	0.579880	-2.975466	19.073400	359.699987	97.655998	-487.892683	99.233113	0.000000	-505.000000	200.000000	0.000000	-1.448880	-1.786700	601.703078	-60631.745961	-10293.525040	1114.558207
124				900.000000	200.000000	0.000000	0.863170	2.161920	1.346950	-243.280702	-867.617076	119.189686				300.000000	200.000000	0.000000	0.763000	0.518840	-5.493168	181.197305	435.999985	152.587497	-489.710791	100.142906	0.000000	-505.000000	200.000000	0.000000	1.448880	0.357340	597.770379	-59691.612704	-9139.436282	1351.337475
125				900.000000	200.000000	0.000000	1.020110	2.195700	1.173150	-270.213410	-853.654351	104.600551				300.000000	200.000000	0.000000	0.091560	0.518840	-4.577640	171.660604	228.899992	134.276998	-490.468702	99.449223	0.000000	-505.000000	200.000000	0.000000	0.181110	-1.965370	596.197299	-59948.101733	-8663.520649	1231.746447
126				900.000000	200.000000	0.000000	0.706230	2.116880	1.520750	-184.647439	-851.183980	107.262089				300.000000	200.000000	0.000000	0.396760	0.457800	-4.730228	200.270705	414.199986	152.587497	-489.950025	98.232525	0.000000	-505.000000	200.000000	0.000000	1.267770	-0.714680	588.331899	-59873.051714	-8854.380185	586.661334
127				900.000000	200.000000	0.000000	0.706230	1.779080	2.737350	-261.626129	-978.964667	193.695698				300.000000	200.000000	0.000000	0.793520	0.610400	-4.119876	228.880806	163.499994	103.759498	-486.019674	98.227054	0.000000	-505.000000	200.000000	0.000000	4.346640	0.714680	595.410759	-60596.706845	-11301.090560	529.027388
128				900.000000	200.000000	0.000000	0.683810	2.071840	2.607000	-305.992738	-1003.250036	165.075271				300.000000	200.000000	0.000000	0.946120	0.335720	-4.653934	181.197305	196.199993	54.931499	-489.435812	100.665414	0.000000	-505.000000	200.000000	0.000000	2.354430	-0.893350	599.343459	-59535.534105	-9328.293970	1056.357632
129				900.000000	200.000000	0.000000	0.964060	2.083100	1.564200	-238.260378	-947.963318	176.843704				300.000000	200.000000	0.000000	0.457800	0.244160	-4.806522	295.637708	10.900000	183.104997	-488.921454	99.600106	0.000000	-505.000000	200.000000	0.000000	-0.724440	-1.965370	601.703078	-60410.925279	-9674.510866	350.657411
130				900.000000	200.000000	0.000000	0.807120	1.993020	2.607000	-285.115364	-967.800182	140.777618				300.000000	200.000000	0.000000	-0.061040	0.763000	-5.035404	219.344106	119.899996	91.552498	-487.615859	98.656457	0.000000	-505.000000	200.000000	0.000000	0.181110	-0.714680	605.635778	-61377.275428	-10528.457869	939.212858
131				900.000000	200.000000	0.000000	0.751070	1.970500	2.780800	-273.801090	-1051.775166	143.224402				300.000000	200.000000	0.000000	0.335720	0.732480	-5.798344	-47.683501	239.799992	158.690997	-488.543072	96.816657	0.000000	-505.000000	200.000000	0.000000	-0.362220	-0.536010	596.983839	-61598.788265	-9824.520245	293.240797
132				900.000000	200.000000	0.000000	0.874380	2.116880	2.042150	-340.907947	-959.912699	152.871427				300.000000	200.000000	0.000000	0.732480	0.488320	-3.662112	171.660604	435.999985	250.243495	-487.902846	99.010097	0.000000	-505.000000	200.000000	0.000000	1.992210	1.250690	598.556919	-60448.205186	-10233.619664	529.724416
133				900.000000	200.000000	0.000000	0.807120	2.398380	0.955900	-237.968937	-804.153621	109.829022				300.000000	200.000000	0.000000	0.976640	0.244160	-3.433230	238.417506	108.999996	177.001497	-487.496499	101.169441	0.000000	-505.000000	200.000000	0.000000	1.629990	-0.357340	598.556919	-59155.715058	-10476.841748	704.459669
134				900.000000	200.000000	0.000000	0.896800	2.263260	0.782100	-119.076798	-822.882919	95.152491				300.000000	200.000000	0.000000	0.579880	1.037680	-4.425052	228.880806	141.699995	231.932996	-489.547020	99.329830	0.000000	-505.000000	200.000000	0.000000	1.629990	-1.429360	600.916538	-60494.370239	-9285.950961	116.001335
135				900.000000	200.000000	0.000000	0.751070	1.914200	1.390400	-213.231495	-842.777326	87.749861				300.000000	200.000000	0.000000	0.366240	0.640920	-5.416874	371.931310	32.699999	61.034999	-490.170206	102.302554	0.000000	-505.000000	200.000000	0.000000	0.905550	-2.501380	605.635778	-59169.068607	-8981.453643	408.762437
136				900.000000	200.000000	0.000000	0.784700	2.150660	1.911800	-295.426097	-915.570691	78.296288				300.000000	200.000000	0.000000	0.518840	0.549360	-3.662112	190.734005	501.399982	67.138499	-486.968510	102.442285	0.000000	-505.000000	200.000000	0.000000	3.803310	-3.037390	603.276158	-58854.243336	-10877.967906	642.998337
137				900.000000	200.000000	0.000000	0.773490	2.398380	0.608300	-238.329050	-888.566958	80.947941				300.000000	200.000000	0.000000	0.366240	0.488320	-4.501346	162.123904	185.299994	146.483997	-489.545793	101.124525	0.000000	-505.000000	200.000000	0.000000	3.078870	-1.429360	597.770379	-59104.829909	-9238.066972	879.558708
138				900.000000	200.000000	0.000000	0.762280	2.161920	1.824900	-158.354411	-818.313189	102.426588				300.000000	200.000000	0.000000	0.244160	0.671440	-4.806522	190.734005	196.199993	213.622496	-489.586278	101.838299	0.000000	-505.000000	200.000000	0.000000	1.992210	-2.680050	604.062698	-59295.821777	-9310.854598	584.738242
139				900.000000	200.000000	0.000000	0.683810	1.734040	3.302200	-323.203645	-973.500752	157.532137				300.000000	200.000000	0.000000	0.488320	0.915600	-4.730228	238.417506	-21.799999	195.311996	-488.161430	101.098028	0.000000	-505.000000	200.000000	0.000000	1.086660	-1.786700	604.849238	-59820.782255	-10184.796248	233.193884
140				900.000000	200.000000	0.000000	0.706230	1.970500	2.954600	-325.887926	-963.968800	196.283379				300.000000	200.000000	0.000000	0.640920	1.068200	-3.890994	257.490907	490.499983	134.276998	-488.111294	100.422574	0.000000	-505.000000	200.000000	0.000000	2.535540	-2.680050	600.129999	-59759.400400	-10135.419406	-2.746211
141				900.000000	200.000000	0.000000	0.717440	2.071840	1.651100	-258.736687	-912.558473	148.172810				300.000000	200.000000	0.000000	0.885080	0.763000	-2.059938	95.367002	98.099997	219.725996	-490.043153	101.551064	0.000000	-505.000000	200.000000	0.000000	1.448880	-1.072020	602.489618	-59314.461730	-9011.344834	880.028223
142				900.000000	200.000000	0.000000	0.762280	2.060580	2.998050	-293.989706	-925.789588	131.248263				300.000000	200.000000	0.000000	0.396760	0.885080	-3.356936	228.880806	54.499998	170.897997	-489.009116	100.994237	0.000000	-505.000000	200.000000	0.000000	2.354430	-1.608030	608.781938	-60272.920325	-9734.961109	1408.143993
143				900.000000	200.000000	0.000000	0.751070	1.880420	2.042150	-270.234765	-929.504943	184.104850				300.000000	200.000000	0.000000	0.335720	0.793520	-4.501346	286.101007	-10.900000	195.311996	-486.764487	103.078759	0.000000	-505.000000	200.000000	0.000000	2.354430	0.178670	606.422318	-58775.203855	-11058.421903	176.213499
144				900.000000	200.000000	0.000000	0.795910	1.947980	1.824900	-295.821427	-971.677171	188.940547				300.000000	200.000000	0.000000	0.701960	0.854560	-3.967288	85.830302	228.899992	170.897997	-487.936578	98.518265	0.000000	-505.000000	200.000000	0.000000	0.724440	-1.965370	603.276158	-61221.511446	-10293.955471	409.285599
145				900.000000	200.000000	0.000000	0.751070	2.308300	1.955250	-196.417272	-828.104727	107.393655				300.000000	200.000000	0.000000	0.976640	0.518840	-2.670290	28.610101	272.499990	195.311996	-484.627300	98.810824	0.000000	-505.000000	200.000000	0.000000	1.448880	-0.357340	591.478059	-59851.177378	-12050.005032	939.450553
146				900.000000	200.000000	0.000000	0.840750	2.297040	0.955900	-181.834165	-825.802384	138.615856				300.000000	200.000000	0.000000	0.091560	0.885080	-5.340580	200.270705	152.599995	195.311996	-487.089962	99.803058	0.000000	-505.000000	200.000000	0.000000	0.181110	-1.250690	602.489618	-60367.617069	-10790.612178	997.448284
147				900.000000	200.000000	0.000000	0.661390	1.981760	1.433850	-306.897085	-920.180231	80.676620				300.000000	200.000000	0.000000	0.122080	0.549360	-5.111698	257.490907	174.399994	134.276998	-488.739321	101.873934	0.000000	-505.000000	200.000000	0.000000	1.086660	-2.322710	601.703078	-59042.755899	-9784.100520	173.941111
148				900.000000	200.000000	0.000000	0.627760	2.049320	1.694550	-287.762758	-959.565559	126.557833				300.000000	200.000000	0.000000	0.000000	0.976640	-5.416874	314.711108	141.699995	158.690997	-489.074381	99.321093	0.000000	-505.000000	200.000000	0.000000	0.724440	-2.322710	604.849238	-60895.560237	-9632.598288	1231.363865
149				900.000000	200.000000	0.000000	0.863170	2.026800	1.390400	-244.779399	-847.393604	102.196404				300.000000	200.000000	0.000000	0.335720	0.793520	-4.806522	104.903703	228.899992	36.620999	-489.290332	100.692426	0.000000	-505.000000	200.000000	0.000000	0.181110	-1.965370	602.489618	-59831.782346	-9464.912105	1290.490546
150				900.000000	200.000000	0.000000	0.795910	2.218220	2.302850	-171.622941	-784.680777	107.263426				300.000000	200.000000	0.000000	0.671440	0.244160	-5.035404	-133.513803	457.799984	103.759498	-488.050962	100.835052	0.000000	-505.000000	200.000000	0.000000	0.000000	-2.501380	604.849238	-59979.843543	-10251.612462	350.090782
151				900.000000	200.000000	0.000000	0.706230	1.756560	2.433200	-238.745420	-988.813748	179.216794				300.000000	200.000000	0.000000	0.640920	0.885080	-4.043582	295.637708	141.699995	183.104997	-489.316886	100.732959	0.000000	-505.000000	200.000000	0.000000	1.448880	-2.322710	608.781938	-60431.981613	-9547.596274	1290.050008
152				900.000000	200.000000	0.000000	0.717440	2.038060	2.954600	-335.167396	-1010.024157	186.695956				300.000000	200.000000	0.000000	0.488320	0.488320	-4.119876	114.440403	54.499998	189.208497	-489.380153	99.166935	0.000000	-505.000000	200.000000	0.000000	0.905550	0.178670	600.129999	-60512.947269	-9373.938680	293.817607
153				900.000000	200.000000	0.000000	0.672600	2.173180	2.389750	-314.106218	-951.926666	133.855549				300.000000	200.000000	0.000000	0.824040	0.366240	-4.196170	247.954206	10.900000	54.931499	-486.492861	97.739192	0.000000	-505.000000	200.000000	0.000000	-1.267770	-1.072020	607.208858	-62093.668236	-11237.699042	880.245555
154				900.000000	200.000000	0.000000	0.762280	2.060580	1.868350	-246.913712	-929.804937	186.670445				300.000000	200.000000	0.000000	0.061040	0.671440	-4.806522	333.784509	196.199993	54.931499	-487.936578	100.983295	0.000000	-505.000000	200.000000	0.000000	0.724440	-0.357340	603.276158	-59734.417528	-10293.955471	1350.717198
155				900.000000	200.000000	0.000000	0.706230	1.835380	2.824250	-247.156076	-1014.507274	157.603156				300.000000	200.000000	0.000000	-0.061040	0.701960	-5.111698	295.637708	250.699991	231.932996	-488.434359	102.240980	0.000000	-505.000000	200.000000	0.000000	2.173320	-0.536010	611.141558	-59744.599618	-10123.951445	762.990744
156				900.000000	200.000000	0.000000	0.829540	1.970500	1.824900	-306.955644	-1018.655784	135.914127				300.000000	200.000000	0.000000	0.793520	1.007160	-4.806522	200.270705	-196.199993	54.931499	-486.590943	99.967028	0.000000	-505.000000	200.000000	0.000000	1.448880	-1.608030	604.849238	-60504.866944	-11134.704230	174.590365
157				900.000000	200.000000	0.000000	0.952850	2.240740	1.520750	-183.567414	-856.273822	92.663819				300.000000	200.000000	0.000000	0.518840	0.549360	-4.043582	219.344106	337.899988	36.620999	-486.854648	100.394835	0.000000	-505.000000	200.000000	0.000000	1.629990	-3.573400	599.343459	-59697.703930	-10875.298196	877.639924
158				900.000000	200.000000	0.000000	0.717440	2.094360	1.303500	-137.553521	-841.311626	100.000551				300.000000	200.000000	0.000000	0.763000	-0.183120	-4.272464	257.490907	185.299994	103.759498	-488.630579	100.591397	0.000000	-505.000000	200.000000	0.000000	2.354430	-2.144040	593.837679	-59032.573810	-9720.779007	1055.170728
159				900.000000	200.000000	0.000000	0.672600	2.263260	1.390400	-255.144627	-925.667421	88.155782				300.000000	200.000000	0.000000	1.342880	0.793520	-4.806522	324.247808	-141.699995	189.208497	-488.423546	100.141793	0.000000	-505.000000	200.000000	0.000000	1.992210	-1.429360	593.051139	-59221.023450	-9830.684657	879.645640
160				900.000000	200.000000	0.000000	0.818330	2.173180	1.911800	-286.457663	-871.361845	124.065933				300.000000	200.000000	0.000000	0.427280	0.885080	-5.035404	267.027607	-76.299997	146.483997	-486.907140	98.017294	0.000000	-505.000000	200.000000	0.000000	0.181110	-0.893350	588.331899	-59999.679037	-10644.606495	762.811005
161				900.000000	200.000000	0.000000	0.997690	2.353340	1.216600	-219.450948	-802.111805	99.951063				300.000000	200.000000	0.000000	0.579880	1.007160	-4.501346	276.564307	130.799995	67.138499	-488.719280	101.727401	0.000000	-505.000000	200.000000	0.000000	1.086660	-2.501380	600.916538	-59053.630144	-9783.354094	1407.397625
162				900.000000	200.000000	0.000000	0.919220	2.218220	1.607650	-164.302108	-763.782297	97.497037				300.000000	200.000000	0.000000	0.671440	0.915600	-3.662112	85.830302	185.299994	73.241999	-489.547767	99.443561	0.000000	-505.000000	200.000000	0.000000	1.811100	-1.608030	601.703078	-60505.118637	-9297.656353	1055.722867
163				900.000000	200.000000	0.000000	0.829540	1.666480	3.041500	-290.071079	-1045.117072	195.872891				300.000000	200.000000	0.000000	0.701960	0.793520	-4.653934	419.614811	-196.199993	152.587497	-487.315212	97.765394	0.000000	-505.000000	200.000000	0.000000	0.362220	0.000000	595.410759	-60871.584136	-10529.713291	822.388404
164				900.000000	200.000000	0.000000	0.605340	2.026800	2.302850	-332.285766	-1050.395481	157.885698				300.000000	200.000000	0.000000	0.122080	0.701960	-3.967288	314.711108	10.900000	189.208497	-487.335402	97.407460	0.000000	-505.000000	200.000000	0.000000	2.354430	-1.608030	595.410759	-61084.702032	-10517.691904	233.262020
165				900.000000	200.000000	0.000000	0.773490	2.083100	2.172500	-301.958663	-945.747334	145.715553				300.000000	200.000000	0.000000	0.122080	1.159760	-3.967288	143.050504	87.199997	189.208497	-490.117673	99.187059	0.000000	-505.000000	200.000000	0.000000	1.811100	-1.429360	597.770379	-60262.989928	-8896.214199	762.171932
166				900.000000	200.000000	0.000000	0.919220	2.038060	1.911800	-275.939783	-916.044255	152.751670				300.000000	200.000000	0.000000	0.335720	0.671440	-4.425052	228.880806	283.399990	122.069998	-487.540131	99.481963	0.000000	-505.000000	200.000000	0.000000	0.724440	-0.714680	604.849238	-60798.258342	-10560.588339	527.960701
167				900.000000	200.000000	0.000000	0.717440	1.936720	2.346300	-275.642292	-968.930679	150.456808				300.000000	200.000000	0.000000	0.610400	0.549360	-3.509524	419.614811	425.099985	152.587497	-487.844933	99.344633	0.000000	-505.000000	200.000000	0.000000	2.354430	-1.786700	597.770379	-60168.796569	-10254.791168	350.580659
168				900.000000	200.000000	0.000000	0.582920	2.116880	1.868350	-296.862171	-927.484862	184.498961				300.000000	200.000000	0.000000	0.213640	1.281840	-4.653934	143.050504	87.199997	73.241999	-487.388084	100.089934	0.000000	-505.000000	200.000000	0.000000	1.811100	-1.608030	603.276158	-60273.360787	-10624.849279	350.793683
169				900.000000	200.000000	0.000000	0.952850	2.409640	1.738000	-200.510222	-765.288406	138.604438				300.000000	200.000000	0.000000	0.366240	1.342880	-4.425052	362.394609	217.999992	164.794497	-486.755766	100.408749	0.000000	-505.000000	200.000000	0.000000	1.992210	0.893350	604.849238	-60237.692440	-11035.011119	646.873498
170				900.000000	200.000000	0.000000	0.762280	2.173180	1.260050	-166.516969	-893.777428	116.895020				300.000000	200.000000	0.000000	0.701960	1.037680	-4.196170	190.734005	326.999989	79.345499	-486.885494	101.011996	0.000000	-505.000000	200.000000	0.000000	1.811100	-1.429360	608.781938	-60262.109003	-11027.784286	1055.892425
171				900.000000	200.000000	0.000000	0.807120	2.128140	1.129700	-281.081605	-849.908984	152.951580				300.000000	200.000000	0.000000	0.671440	0.488320	-3.662112	305.174408	294.299990	158.690997	-491.591105	100.997775	0.000000	-505.000000	200.000000	0.000000	0.724440	-1.429360	599.343459	-59336.336066	-8036.533215	644.770667
172				900.000000	200.000000	0.000000	0.863170	2.150660	1.911800	-271.302915	-868.142386	152.914456				300.000000	200.000000	0.000000	-0.183120	0.915600	-3.738406	200.270705	-32.699999	91.552498	-486.856597	100.901514	0.000000	-505.000000	200.000000	0.000000	3.622200	-2.501380	606.422318	-60095.533699	-11002.564654	114.824612
173				900.000000	200.000000	0.000000	0.986480	2.263260	0.999350	-255.549755	-862.239774	99.878903				300.000000	200.000000	0.000000	0.091560	1.098720	-4.653934	247.954206	141.699995	103.759498	-487.539649	98.981734	0.000000	-505.000000	200.000000	0.000000	2.535540	-1.429360	595.410759	-60147.362696	-10396.080862	292.161187
174				900.000000	200.000000	0.000000	0.683810	2.252000	1.911800	-182.698599	-718.909183	102.591657				300.000000	200.000000	0.000000	0.579880	0.763000	-3.814700	162.123904	326.999989	109.862998	-488.633921	97.107884	0.000000	-505.000000	200.000000	0.000000	2.535540	-0.714680	603.276158	-62072.360209	-9873.265097	175.351221
175				900.000000	200.000000	0.000000	0.751070	1.666480	2.693900	-330.636495	-1011.166590	150.170644				300.000000	200.000000	0.000000	0.488320	0.274680	-3.662112	257.490907	294.299990	134.276998	-487.067790	99.671978	0.000000	-505.000000	200.000000	0.000000	0.181110	-1.250690	601.703078	-60367.679992	-10789.865751	233.775001
176				900.000000	200.000000	0.000000	0.650180	2.015540	2.346300	-252.293834	-890.171363	193.973674				300.000000	200.000000	0.000000	0.518840	0.946120	-4.272464	28.610101	-98.099997	73.241999	-489.169198	102.065236	0.000000	-505.000000	200.000000	0.000000	2.354430	-2.322710	606.422318	-59389.826366	-9600.151822	702.536578
177				900.000000	200.000000	0.000000	0.751070	2.083100	1.433850	-278.600723	-918.807284	138.509800				300.000000	200.000000	0.000000	0.305200	0.701960	-6.866460	123.977103	163.499994	152.587497	-488.260585	101.856653	0.000000	-505.000000	200.000000	0.000000	-3.259980	-2.501380	608.781938	-59747.896923	-10190.653223	1114.024863
178				900.000000	200.000000	0.000000	0.672600	2.071840	2.563550	-293.976161	-982.484120	153.038584				300.000000	200.000000	0.000000	-0.183120	0.549360	-5.111698	171.660604	174.399994	183.104997	-488.005494	99.756651	0.000000	-505.000000	200.000000	0.000000	1.811100	-2.322710	601.703078	-60316.731920	-10225.646404	643.835945
179				900.000000	200.000000	0.000000	0.448400	1.914200	2.998050	-259.812332	-948.325799	177.220851				300.000000	200.000000	0.000000	0.457800	0.915600	-5.035404	76.293602	403.299986	189.208497	-490.428254	101.134278	0.000000	-505.000000	200.000000	0.000000	2.173320	-2.680050	603.276158	-59643.332706	-8790.787107	467.235556
180				900.000000	200.000000	0.000000	0.874380	1.914200	1.520750	-337.732889	-1025.285406	188.827836				300.000000	200.000000	0.000000	0.549360	0.488320	-4.730228	-104.903703	414.199986	79.345499	-488.600143	97.642286	0.000000	-505.000000	200.000000	0.000000	-0.724440	0.536010	597.770379	-61186.409407	-9803.348741	294.287122
181				900.000000	200.000000	0.000000	0.908010	2.375860	1.216600	-218.523574	-828.814602	116.932536				300.000000	200.000000	0.000000	0.335720	0.915600	-5.187992	219.344106	326.999989	30.517499	-486.751193	98.315184	0.000000	-505.000000	200.000000	0.000000	0.181110	-1.965370	590.691519	-60064.358198	-10779.415781	409.329066
182				900.000000	200.000000	0.000000	0.930430	2.297040	1.433850	-153.195297	-809.676020	97.558726				300.000000	200.000000	0.000000	-0.122080	0.549360	-4.501346	76.293602	119.899996	97.655998	-489.240346	102.022068	0.000000	-505.000000	200.000000	0.000000	1.448880	-3.394730	605.635778	-59338.941217	-9544.610569	-355.802101
183				900.000000	200.000000	0.000000	0.762280	1.891680	1.694550	-310.336494	-868.851663	97.355944				300.000000	200.000000	0.000000	1.098720	-0.091560	-3.356936	228.880806	305.199989	54.931499	-488.081430	102.062329	0.000000	-505.000000	200.000000	0.000000	2.716650	-1.072020	607.995398	-59545.653272	-10286.412643	527.462209
184				900.000000	200.000000	0.000000	0.751070	1.959240	2.085600	-234.779702	-873.819682	145.623591				300.000000	200.000000	0.000000	0.701960	0.427280	-4.348758	209.807405	163.499994	103.759498	-488.490145	99.344633	0.000000	-505.000000	200.000000	0.000000	0.362220	-1.786700	597.770379	-60168.796569	-9869.102533	409.484135
185				900.000000	200.000000	0.000000	0.896800	2.409640	1.173150	-261.403360	-777.652866	114.565905				300.000000	200.000000	0.000000	0.579880	1.098720	-5.187992	333.784509	141.699995	134.276998	-488.530676	101.001686	0.000000	-505.000000	200.000000	0.000000	2.354430	-3.930740	598.556919	-59256.125489	-9857.827573	1170.963347
186				900.000000	200.000000	0.000000	0.807120	2.071840	1.260050	-166.669620	-850.030210	104.706019				300.000000	200.000000	0.000000	0.122080	1.098720	-4.425052	133.513803	217.999992	238.036496	-489.144816	102.248203	0.000000	-505.000000	200.000000	0.000000	1.629990	-1.786700	602.489618	-58894.443009	-9552.583828	644.359108
187				900.000000	200.000000	0.000000	0.795910	1.801600	3.171850	-276.330734	-983.061775	188.804413				300.000000	200.000000	0.000000	0.732480	0.763000	-3.662112	257.490907	305.199989	183.104997	-487.082313	98.615946	0.000000	-505.000000	200.000000	0.000000	1.992210	-1.072020	593.051139	-60125.928822	-10626.104701	938.728855
188				900.000000	200.000000	0.000000	0.706230	2.094360	2.867700	-304.795279	-999.349772	157.844007				300.000000	200.000000	0.000000	1.190280	-0.366240	-3.128054	228.880806	446.899984	195.311996	-486.651475	99.025886	0.000000	-505.000000	200.000000	0.000000	4.165530	-0.357340	608.781938	-61471.217094	-11170.250837	175.559938
189				900.000000	200.000000	0.000000	0.908010	1.959240	2.302850	-298.883114	-976.737943	150.280321				300.000000	200.000000	0.000000	0.610400	0.732480	-3.280642	467.298312	-76.299997	189.208497	-484.891870	101.833335	0.000000	-505.000000	200.000000	0.000000	0.905550	-0.178670	604.849238	-59376.032354	-12162.387392	528.454886
190				900.000000	200.000000	0.000000	0.672600	2.083100	2.389750	-229.364047	-992.454426	133.771775				300.000000	200.000000	0.000000	0.335720	1.129240	-4.959110	219.344106	-196.199993	122.069998	-486.841750	99.793918	0.000000	-505.000000	200.000000	0.000000	1.086660	-1.786700	596.983839	-59821.411487	-10840.182020	1114.355363
191				900.000000	200.000000	0.000000	0.683810	1.936720	2.607000	-259.290086	-861.402877	150.491649				300.000000	200.000000	0.000000	0.396760	0.732480	-4.119876	200.270705	76.299997	152.587497	-488.975143	98.400673	0.000000	-505.000000	200.000000	0.000000	2.535540	-0.357340	599.343459	-60892.892163	-9604.392950	939.363620
192				900.000000	200.000000	0.000000	0.885590	1.891680	2.346300	-394.092416	-965.723156	162.289018				300.000000	200.000000	0.000000	1.037680	0.366240	-2.899172	143.050504	425.099985	195.311996	-486.555119	101.668683	0.000000	-505.000000	200.000000	0.000000	2.716650	0.714680	607.995398	-59784.988061	-11214.402694	176.693195
193				900.000000	200.000000	0.000000	0.952850	2.229480	1.520750	-139.805268	-810.680093	107.111308				300.000000	200.000000	0.000000	0.122080	0.610400	-2.365114	190.734005	152.599995	134.276998	-487.921155	98.383109	0.000000	-505.000000	200.000000	0.000000	1.811100	-3.037390	598.556919	-60823.492907	-10222.660698	760.645911
194				900.000000	200.000000	0.000000	0.795910	2.218220	0.999350	-217.199200	-783.468522	102.444106				300.000000	200.000000	0.000000	0.457800	1.129240	-3.051760	209.807405	119.899996	146.483997	-488.050030	100.273822	0.000000	-505.000000	200.000000	0.000000	1.992210	-1.072020	604.062698	-60240.863899	-10238.844649	703.752460
195				900.000000	200.000000	0.000000	0.549290	1.970500	1.346950	-243.122317	-905.351196	124.156166				300.000000	200.000000	0.000000	0.579880	0.915600	-4.806522	247.954206	130.799995	177.001497	-486.962635	99.328878	0.000000	-505.000000	200.000000	0.000000	1.448880	-2.144040	602.489618	-60653.305681	-10867.324936	761.522678
196				900.000000	200.000000	0.000000	0.986480	2.139400	1.564200	-260.065125	-928.622693	145.547255				300.000000	200.000000	0.000000	0.518840	0.701960	-4.577640	238.417506	250.699991	103.759498	-489.121423	102.085049	0.000000	-505.000000	200.000000	0.000000	1.086660	-2.144040	599.343459	-58684.685341	-9516.721226	467.831163
197				900.000000	200.000000	0.000000	0.863170	2.218220	1.129700	-249.228399	-791.425484	85.506804				300.000000	200.000000	0.000000	0.427280	0.854560	-5.111698	305.174408	414.199986	195.311996	-488.790491	99.686665	0.000000	-505.000000	200.000000	0.000000	0.181110	-2.322710	600.129999	-60201.041765	-9727.812840	291.501753
198				900.000000	200.000000	0.000000	0.784700	2.161920	2.085600	-182.207507	-865.072626	92.764720				300.000000	200.000000	0.000000	0.427280	0.885080	-5.722050	66.756902	185.299994	115.966498	-488.920458	100.353993	0.000000	-505.000000	200.000000	0.000000	1.448880	-1.072020	610.355018	-60819.440523	-9814.229142	586.307729
199				900.000000	200.000000	0.000000	0.728650	1.925460	2.085600	-292.458185	-999.545675	167.302343				300.000000	200.000000	0.000000	0.885080	0.610400	-4.501346	152.587204	250.699991	170.897997	-486.053686	99.414614	0.000000	-505.000000	200.000000	0.000000	1.267770	-2.501380	600.916538	-60443.422167	-11385.153147	761.198051
200				900.000000	200.000000	0.000000	0.762280	2.105620	2.520100	-268.506934	-1016.532553	215.628254				300.000000	200.000000	0.000000	0.610400	0.274680	-2.899172	143.050504	555.899981	189.208497	-488.432190	101.421651	0.000000	-505.000000	200.000000	0.000000	1.992210	-1.786700	610.355018	-60167.789798	-10112.246053	291.865538
201				900.000000	200.000000	0.000000	0.885590	2.139400	1.564200	-368.619441	-1010.589532	148.061437				300.000000	200.000000	0.000000	0.518840	0.274680	-3.128054	152.587204	316.099989	12.207000	-486.958511	101.350397	0.000000	-505.000000	200.000000	0.000000	1.267770	-1.786700	601.703078	-59357.769940	-10855.619544	1055.596776
202				900.000000	200.000000	0.000000	0.762280	2.083100	0.912450	-279.140893	-868.124310	133.678866				300.000000	200.000000	0.000000	-0.030520	0.457800	-4.653934	152.587204	87.199997	158.690997	-489.675837	100.307968	0.000000	-505.000000	200.000000	0.000000	0.724440	-1.965370	602.489618	-60063.414350	-9232.648986	879.238389
203				900.000000	200.000000	0.000000	0.807120	2.116880	2.954600	-303.777877	-1069.442849	143.302468				300.000000	200.000000	0.000000	0.488320	1.312360	-5.416874	162.123904	65.399998	170.897997	-487.322597	97.840996	0.000000	-505.000000	200.000000	0.000000	0.724440	0.000000	596.983839	-60987.274291	-10553.124075	469.894834
204				900.000000	200.000000	0.000000	0.695020	2.026800	2.302850	-348.367886	-1033.824624	198.757012				300.000000	200.000000	0.000000	0.244160	0.274680	-5.416874	-85.830302	359.699987	97.655998	-486.026913	100.339704	0.000000	-505.000000	200.000000	0.000000	0.362220	-2.144040	596.983839	-59495.586124	-11326.626188	996.586006
205				900.000000	200.000000	0.000000	0.997690	2.342080	1.216600	-284.243118	-842.639564	71.024670				300.000000	200.000000	0.000000	0.793520	0.274680	-5.187992	19.073400	272.499990	67.138499	-487.434909	101.907375	0.000000	-505.000000	200.000000	0.000000	1.992210	-0.714680	605.635778	-59408.403396	-10638.047524	175.394688
206				900.000000	200.000000	0.000000	0.964060	2.240740	1.303500	-183.792485	-816.005648	85.423226				300.000000	200.000000	0.000000	0.457800	0.793520	-3.433230	200.270705	174.399994	122.069998	-487.306164	99.804471	0.000000	-505.000000	200.000000	0.000000	-1.086660	-1.072020	597.770379	-59893.919279	-10576.850854	645.254671
207				900.000000	200.000000	0.000000	0.863170	2.071840	1.998700	-210.130211	-853.025293	114.286592				300.000000	200.000000	0.000000	0.030520	0.885080	-4.577640	238.417506	43.599998	164.794497	-488.309795	100.948846	0.000000	-505.000000	200.000000	0.000000	0.362220	0.000000	599.343459	-59365.661495	-10003.165394	822.388404
208				900.000000	200.000000	0.000000	0.706230	2.150660	1.868350	-275.368460	-851.507248	95.245203				300.000000	200.000000	0.000000	0.488320	0.885080	-5.950932	171.660604	174.399994	103.759498	-487.261579	98.443052	0.000000	-505.000000	200.000000	0.000000	0.000000	-1.072020	607.995398	-61746.157308	-10784.878197	292.703146
209				900.000000	200.000000	0.000000	0.997690	2.173180	0.999350	-275.341370	-877.899311	109.422155				300.000000	200.000000	0.000000	0.763000	0.030520	-3.814700	104.903703	272.499990	115.966498	-487.854602	102.498917	0.000000	-505.000000	200.000000	0.000000	2.173320	-0.536010	605.635778	-59050.144069	-10383.866475	586.758448
210				900.000000	200.000000	0.000000	0.896800	2.342080	1.738000	-163.087041	-833.903846	121.732055				300.000000	200.000000	0.000000	0.457800	0.763000	-5.035404	200.270705	272.499990	128.173498	-486.292514	99.440264	0.000000	-505.000000	200.000000	0.000000	2.354430	1.072020	597.770379	-60111.631425	-11182.781220	59.573091
211				900.000000	200.000000	0.000000	0.818330	1.835380	2.215950	-203.560442	-1038.821713	179.173961				300.000000	200.000000	0.000000	0.061040	0.610400	-6.027226	295.637708	-54.499998	67.138499	-487.009087	100.691774	0.000000	-505.000000	200.000000	0.000000	0.543330	-3.216060	600.916538	-59675.955440	-10811.037256	643.089578
212				900.000000	200.000000	0.000000	0.941640	2.038060	2.954600	-311.044215	-1019.256713	188.873345				300.000000	200.000000	0.000000	0.946120	1.342880	-5.340580	257.490907	163.499994	128.173498	-487.075207	100.101928	0.000000	-505.000000	200.000000	0.000000	3.622200	-2.858720	606.422318	-60580.420350	-10869.994647	995.646976
213				900.000000	200.000000	0.000000	0.807120	2.060580	1.911800	-254.909759	-962.087676	116.743848				300.000000	200.000000	0.000000	1.129240	0.244160	-3.509524	228.880806	250.699991	146.483997	-488.012700	99.791741	0.000000	-505.000000	200.000000	0.000000	0.905550	-2.501380	598.556919	-59980.346929	-10167.865871	643.738832
214				900.000000	200.000000	0.000000	0.829540	2.026800	1.955250	-268.317396	-957.985370	150.424447				300.000000	200.000000	0.000000	0.671440	0.274680	-5.035404	343.321209	217.999992	158.690997	-488.557605	99.916265	0.000000	-505.000000	200.000000	0.000000	2.716650	-0.357340	609.568478	-61007.890163	-10022.765481	586.884539
215				900.000000	200.000000	0.000000	0.762280	2.049320	2.042150	-247.197342	-990.758210	160.153712				300.000000	200.000000	0.000000	0.457800	1.007160	-6.408696	267.027607	-98.099997	146.483997	-485.881086	97.846857	0.000000	-505.000000	200.000000	0.000000	1.629990	-1.965370	589.118439	-60180.300046	-11263.304674	467.957254
216				900.000000	200.000000	0.000000	0.840750	1.947980	2.172500	-331.646086	-999.176800	174.436132				300.000000	200.000000	0.000000	0.244160	0.793520	-4.653934	352.857909	283.399990	158.690997	-487.994391	99.053897	0.000000	-505.000000	200.000000	0.000000	1.086660	-2.144040	598.556919	-60421.988293	-10178.824836	526.575261
217				900.000000	200.000000	0.000000	0.930430	2.240740	0.825550	-308.924078	-895.231790	73.409766				300.000000	200.000000	0.000000	0.396760	0.976640	-3.280642	19.073400	217.999992	170.897997	-486.180338	100.353597	0.000000	-505.000000	200.000000	0.000000	2.897760	-0.893350	603.276158	-60114.299499	-11353.453108	468.873179
218				900.000000	200.000000	0.000000	0.706230	2.161920	1.607650	-186.723193	-770.209278	102.484656				300.000000	200.000000	0.000000	0.915600	0.427280	-1.373292	209.807405	305.199989	134.276998	-488.682139	99.586717	0.000000	-505.000000	200.000000	0.000000	1.448880	0.178670	592.264599	-59471.232484	-9664.491327	939.959226
219				900.000000	200.000000	0.000000	0.840750	2.161920	2.129050	-210.306204	-933.278782	121.622574				300.000000	200.000000	0.000000	0.457800	1.037680	-4.196170	295.637708	119.899996	189.208497	-488.256122	96.264332	0.000000	-505.000000	200.000000	0.000000	-0.543330	-2.501380	593.837679	-61602.148494	-9943.145581	878.831137
220				900.000000	200.000000	0.000000	0.751070	2.229480	1.520750	-147.846329	-873.294371	131.416953				300.000000	200.000000	0.000000	0.396760	0.915600	-6.942754	419.614811	-87.199997	146.483997	-487.779055	99.776740	0.000000	-505.000000	200.000000	0.000000	1.448880	-1.429360	600.129999	-60146.985156	-10334.805628	116.015824
221				900.000000	200.000000	0.000000	0.941640	2.060580	0.651750	-252.194640	-779.014475	114.194825				300.000000	200.000000	0.000000	0.824040	0.610400	-4.348758	152.587204	130.799995	170.897997	-486.874159	99.705977	0.000000	-505.000000	200.000000	0.000000	0.362220	-1.608030	603.276158	-60504.992791	-10934.887577	879.606482
222				900.000000	200.000000	0.000000	0.795910	2.252000	2.433200	-170.096838	-825.329762	104.885182				300.000000	200.000000	0.000000	0.946120	0.152600	-3.967288	114.440403	348.799988	42.724499	-486.883892	101.963773	0.000000	-505.000000	200.000000	0.000000	-0.181110	-1.429360	601.703078	-58988.699291	-10900.517828	762.331309
223				900.000000	200.000000	0.000000	0.773490	1.857900	3.215300	-286.028876	-1002.442807	167.193058				300.000000	200.000000	0.000000	0.061040	1.068200	-2.822878	152.587204	261.599991	30.517499	-485.785257	100.170706	0.000000	-505.000000	200.000000	0.000000	1.267770	-1.965370	599.343459	-59832.034039	-11516.230302	1231.659514
224				900.000000	200.000000	0.000000	0.650180	2.083100	2.607000	-261.303218	-971.469333	210.904125				300.000000	200.000000	0.000000	0.335720	0.854560	-4.196170	171.660604	174.399994	225.829496	-490.733061	100.666318	0.000000	-505.000000	200.000000	0.000000	0.000000	-2.322710	607.208858	-60316.291458	-8663.011654	643.980833
225				900.000000	200.000000	0.000000	0.616550	2.105620	2.259400	-288.879670	-944.431331	116.983166				300.000000	200.000000	0.000000	0.579880	1.464960	-3.356936	228.880806	348.799988	115.966498	-487.533410	100.036171	0.000000	-505.000000	200.000000	0.000000	0.362220	-2.144040	603.276158	-60305.794752	-10537.177555	1114.074203
226				900.000000	200.000000	0.000000	0.616550	1.993020	2.476650	-237.004044	-1005.425013	133.746068				300.000000	200.000000	0.000000	0.854560	0.335720	-3.814700	76.293602	479.599983	183.104997	-487.001555	100.300853	0.000000	-505.000000	200.000000	0.000000	1.086660	-1.608030	610.355018	-60851.874488	-10985.441277	-60.357052
227				900.000000	200.000000	0.000000	0.751070	1.959240	2.389750	-262.608314	-1005.817760	128.755970				300.000000	200.000000	0.000000	0.457800	0.824040	-4.806522	286.101007	119.899996	115.966498	-485.935208	100.061906	0.000000	-505.000000	200.000000	0.000000	0.724440	-2.501380	602.489618	-60211.664317	-11486.339111	1407.426603
228				900.000000	200.000000	0.000000	0.795910	2.218220	1.738000	-341.070395	-961.464414	165.095269				300.000000	200.000000	0.000000	-0.030520	0.518840	-3.967288	171.660604	294.299990	103.759498	-487.889447	100.593569	0.000000	-505.000000	200.000000	0.000000	-1.086660	1.965370	611.141558	-60751.401134	-10456.970096	883.113549
229				900.000000	200.000000	0.000000	0.885590	2.364600	1.042800	-339.783224	-868.257472	119.354952				300.000000	200.000000	0.000000	0.152600	1.556520	-4.348758	-57.220201	228.899992	140.380497	-487.518633	101.173626	0.000000	-505.000000	200.000000	0.000000	0.724440	-3.573400	604.062698	-59697.326391	-10559.841913	290.271381
230				900.000000	200.000000	0.000000	0.908010	2.274520	2.042150	-245.964667	-824.516393	78.283728				300.000000	200.000000	0.000000	0.183120	0.305200	-3.356936	19.073400	305.199989	140.380497	-486.790242	98.450952	0.000000	-505.000000	200.000000	0.000000	2.716650	-2.501380	600.916538	-61022.502176	-10942.544842	702.338042
231				900.000000	200.000000	0.000000	0.807120	2.038060	1.129700	-240.565267	-900.568684	150.458146				300.000000	200.000000	0.000000	0.671440	0.152600	-4.043582	95.367002	261.599991	85.448998	-489.694474	98.118468	0.000000	-505.000000	200.000000	0.000000	-0.905550	-0.357340	605.635778	-61703.100791	-9269.574010	234.709723
232				900.000000	200.000000	0.000000	0.683810	2.105620	1.955250	-277.133179	-845.598840	107.274844				300.000000	200.000000	0.000000	0.549360	0.640920	-4.501346	66.756902	141.699995	146.483997	-488.078347	99.828522	0.000000	-505.000000	200.000000	0.000000	1.086660	-1.608030	601.703078	-60273.486633	-10181.810542	527.083935
233				900.000000	200.000000	0.000000	0.717440	2.229480	1.086250	-256.850787	-795.515854	80.848932				300.000000	200.000000	0.000000	0.732480	0.152600	-4.730228	228.880806	-76.299997	91.552498	-489.179970	100.670315	0.000000	-505.000000	200.000000	0.000000	1.086660	-0.893350	601.703078	-59766.977339	-9518.960506	1115.203153
234				900.000000	200.000000	0.000000	0.919220	2.285780	1.998700	-237.504934	-855.333432	92.740547				300.000000	200.000000	0.000000	-0.030520	0.610400	-5.187992	143.050504	250.699991	109.862998	-488.997838	99.112504	0.000000	-505.000000	200.000000	0.000000	2.897760	-1.072020	601.703078	-60704.316676	-9628.550160	351.215424
235				900.000000	200.000000	0.000000	0.739860	1.869160	2.998050	-330.016093	-965.394092	162.419051				300.000000	200.000000	0.000000	0.427280	0.671440	-4.577640	85.830302	185.299994	61.034999	-485.281672	99.513130	0.000000	-505.000000	200.000000	0.000000	1.629990	-1.429360	598.556919	-60147.111003	-11802.541821	703.442322
236				900.000000	200.000000	0.000000	0.751070	1.869160	2.650450	-314.294086	-955.400512	232.287580				300.000000	200.000000	0.000000	0.701960	0.427280	-6.637578	333.784509	43.599998	85.448998	-489.338524	99.563240	0.000000	-505.000000	200.000000	0.000000	0.362220	1.072020	596.197299	-59880.125267	-9337.329651	705.917553
237				900.000000	200.000000	0.000000	0.728650	2.139400	2.346300	-299.460172	-913.666637	131.356406				300.000000	200.000000	0.000000	0.335720	1.037680	-5.340580	257.490907	98.099997	73.241999	-487.340926	96.797706	0.000000	-505.000000	200.000000	0.000000	-1.448880	-0.178670	605.635778	-62503.001482	-10694.967194	528.643241
238				900.000000	200.000000	0.000000	0.650180	2.004280	1.694550	-293.638036	-925.027025	162.637621				300.000000	200.000000	0.000000	0.640920	0.610400	-3.967288	257.490907	119.899996	103.759498	-488.031009	98.635982	0.000000	-505.000000	200.000000	0.000000	0.724440	-0.536010	598.556919	-60672.134404	-10156.906906	704.362555
239				900.000000	200.000000	0.000000	0.728650	2.060580	2.433200	-342.821253	-994.802973	174.656985				300.000000	200.000000	0.000000	0.732480	0.274680	-3.738406	228.880806	87.199997	85.448998	-486.183707	98.302845	0.000000	-505.000000	200.000000	0.000000	0.905550	-1.608030	604.062698	-61431.457883	-11366.220922	644.586621
240				900.000000	200.000000	0.000000	0.818330	1.891680	2.563550	-321.497801	-998.617221	169.587680				300.000000	200.000000	0.000000	0.579880	0.671440	-4.043582	324.247808	119.899996	97.655998	-486.408582	98.270712	0.000000	-505.000000	200.000000	0.000000	2.354430	-1.786700	601.703078	-61210.825970	-11186.513352	703.045251
241				900.000000	200.000000	0.000000	0.952850	2.364600	0.434500	-211.756456	-804.603910	128.923911				300.000000	200.000000	0.000000	0.427280	1.220800	-6.179814	247.954206	54.499998	231.932996	-487.193264	103.949317	0.000000	-505.000000	200.000000	0.000000	0.905550	-2.501380	608.781938	-58473.920903	-10840.419451	408.762437
242				900.000000	200.000000	0.000000	1.053740	2.116880	0.782100	-193.453741	-864.807498	92.444108				300.000000	200.000000	0.000000	0.427280	0.763000	-3.814700	276.564307	283.399990	103.759498	-487.780585	100.520939	0.000000	-505.000000	200.000000	0.000000	1.992210	-3.216060	610.355018	-60717.544379	-10509.956075	55.532681
243				900.000000	200.000000	0.000000	0.829540	2.049320	1.738000	-231.430321	-927.387508	111.890829				300.000000	200.000000	0.000000	1.007160	0.305200	-3.585818	57.220201	534.099981	140.380497	-485.671270	99.725484	0.000000	-505.000000	200.000000	0.000000	0.724440	-1.072020	593.837679	-59546.785889	-11478.128420	468.877487
244				900.000000	200.000000	0.000000	0.851960	2.229480	2.042150	-259.881005	-943.791533	109.625490				300.000000	200.000000	0.000000	0.976640	0.427280	-4.425052	257.490907	87.199997	183.104997	-486.642619	102.232747	0.000000	-505.000000	200.000000	0.000000	1.086660	-1.965370	597.770379	-58442.367862	-10973.498454	350.512523
245				900.000000	200.000000	0.000000	0.807120	2.150660	1.346950	-271.888100	-905.836696	114.417962				300.000000	200.000000	0.000000	1.007160	1.007160	-5.493168	362.394609	87.199997	24.414000	-489.840218	100.409739	0.000000	-505.000000	200.000000	0.000000	0.724440	-0.893350	600.129999	-59767.103186	-9097.839700	175.326552
246				900.000000	200.000000	0.000000	0.919220	2.252000	1.520750	-191.144788	-819.427149	99.938112				300.000000	200.000000	0.000000	0.763000	0.244160	-3.433230	228.880806	43.599998	128.173498	-487.530036	101.197336	0.000000	-505.000000	200.000000	0.000000	0.181110	-2.680050	602.489618	-59527.579627	-10525.472163	878.603624
247				900.000000	200.000000	0.000000	0.706230	1.846640	3.171850	-322.722349	-1004.698602	150.384647				300.000000	200.000000	0.000000	0.763000	0.854560	-5.264286	171.660604	425.099985	61.034999	-487.831784	102.492005	0.000000	-505.000000	200.000000	0.000000	0.000000	-1.250690	604.849238	-58977.636277	-10384.182470	997.462772
248				900.000000	200.000000	0.000000	0.594130	1.869160	2.911150	-350.208773	-1060.631512	167.389347				300.000000	200.000000	0.000000	0.701960	0.915600	-4.196170	190.734005	217.999992	207.518996	-489.727822	99.311191	0.000000	-505.000000	200.000000	0.000000	2.354430	0.000000	593.051139	-59713.612886	-9057.182544	1115.949520
249				900.000000	200.000000	0.000000	0.695020	1.993020	1.911800	-261.712410	-967.603338	107.158512				300.000000	200.000000	0.000000	0.488320	0.183120	-4.653934	209.807405	196.199993	152.587497	-485.825279	95.254457	0.000000	-505.000000	200.000000	0.000000	2.173320	-2.322710	589.118439	-61707.530714	-11296.181571	526.318771
250				900.000000	200.000000	0.000000	0.840750	1.993020	2.693900	-240.799503	-888.210363	133.513797				300.000000	200.000000	0.000000	0.396760	0.976640	-5.264286	352.857909	119.899996	164.794497	-486.345339	103.891046	0.000000	-505.000000	200.000000	0.000000	2.173320	-1.250690	606.422318	-58282.614419	-11312.602952	1232.265302
251				900.000000	200.000000	0.000000	0.627760	1.981760	2.954600	-317.383179	-960.737405	196.375146				300.000000	200.000000	0.000000	0.732480	1.251320	-3.433230	209.807405	250.699991	183.104997	-488.992278	100.371706	0.000000	-505.000000	200.000000	0.000000	0.724440	-0.893350	610.355018	-60808.629201	-9770.393280	704.023440
252				900.000000	200.000000	0.000000	0.728650	1.981760	2.085600	-410.755658	-1024.875525	184.222323				300.000000	200.000000	0.000000	0.640920	0.701960	-4.882816	133.513803	294.299990	134.276998	-487.815577	99.125725	0.000000	-505.000000	200.000000	0.000000	1.086660	-2.144040	600.129999	-60537.678449	-10312.887697	879.039853
253				900.000000	200.000000	0.000000	0.941640	2.387120	1.390400	-262.105663	-810.097240	124.137148				300.000000	200.000000	0.000000	0.671440	0.763000	-3.890994	257.490907	152.599995	195.311996	-487.262235	101.185826	0.000000	-505.000000	200.000000	0.000000	4.165530	-3.394730	599.343459	-59223.628601	-10631.013691	760.118441
254				900.000000	200.000000	0.000000	0.896800	2.094360	1.477300	-245.927780	-889.387064	102.224394				300.000000	200.000000	0.000000	-0.549360	0.915600	-5.187992	162.123904	119.899996	97.655998	-486.485612	98.933603	0.000000	-505.000000	200.000000	0.000000	1.267770	-1.786700	593.051139	-59937.542105	-10979.978861	526.899888
255				900.000000	200.000000	0.000000	0.683810	1.993020	1.433850	-193.858552	-905.905577	121.628086				300.000000	200.000000	0.000000	0.427280	1.434440	-6.256108	123.977103	479.599983	79.345499	-486.322544	100.255956	0.000000	-505.000000	200.000000	0.000000	0.905550	-1.608030	593.837679	-59231.771848	-11091.377364	233.377930
256				900.000000	200.000000	0.000000	0.739860	2.004280	1.173150	-209.747071	-938.367085	138.448111				300.000000	200.000000	0.000000	0.335720	0.915600	-4.272464	47.683501	348.799988	183.104997	-486.220724	95.930373	0.000000	-505.000000	200.000000	0.000000	-0.181110	-1.250690	586.758819	-61063.771544	-11018.905733	233.803979
257				900.000000	200.000000	0.000000	0.661390	2.353340	0.651750	-228.077193	-934.650788	90.660830				300.000000	200.000000	0.000000	0.885080	0.549360	-5.722050	133.513803	207.099993	134.276998	-488.225628	101.193684	0.000000	-505.000000	200.000000	0.000000	1.267770	-2.144040	607.995398	-60073.785209	-10198.740919	467.816674
258				900.000000	200.000000	0.000000	0.840750	2.161920	1.824900	-166.395471	-826.610554	66.200391				300.000000	200.000000	0.000000	0.061040	0.518840	-5.493168	181.197305	141.699995	42.724499	-487.603048	99.416978	0.000000	-505.000000	200.000000	0.000000	0.362220	-1.072020	597.770379	-60125.551283	-10399.382563	821.371057
259				900.000000	200.000000	0.000000	0.661390	1.869160	2.998050	-273.728670	-911.502998	140.813405				300.000000	200.000000	0.000000	-0.122080	1.220800	-5.722050	66.756902	10.900000	61.034999	-487.503894	98.716046	0.000000	-505.000000	200.000000	0.000000	1.086660	-0.714680	604.849238	-61261.522350	-10582.506270	939.140414
260				900.000000	200.000000	0.000000	0.762280	2.060580	2.911150	-286.038674	-961.170560	155.344864				300.000000	200.000000	0.000000	0.915600	0.366240	-5.493168	133.513803	283.399990	91.552498	-485.829906	99.406473	0.000000	-505.000000	200.000000	0.000000	-0.181110	-2.680050	603.276158	-60685.676723	-11564.860717	1583.561785
261				900.000000	200.000000	0.000000	0.706230	2.116880	2.215950	-296.502058	-831.566637	184.371212				300.000000	200.000000	0.000000	0.915600	0.244160	-4.730228	209.807405	425.099985	103.759498	-488.845376	99.191664	0.000000	-505.000000	200.000000	0.000000	1.629990	-0.178670	599.343459	-60418.816834	-9682.168130	645.885128
262				900.000000	200.000000	0.000000	0.695020	2.094360	2.172500	-293.453915	-876.658330	138.578340				300.000000	200.000000	0.000000	0.671440	0.366240	-4.196170	419.614811	-98.099997	146.483997	-488.321005	97.054574	0.000000	-505.000000	200.000000	0.000000	-0.362220	-3.930740	596.983839	-61456.755371	-9957.090252	524.995593
263				900.000000	200.000000	0.000000	0.728650	1.801600	2.302850	-297.333669	-984.549808	169.596814				300.000000	200.000000	0.000000	0.427280	0.763000	-5.264286	295.637708	-54.499998	201.415496	-486.184137	98.788156	0.000000	-505.000000	200.000000	0.000000	-0.724440	-2.858720	598.556919	-60581.049582	-11262.365248	-2.654970
264				900.000000	200.000000	0.000000	0.795910	1.767820	2.954600	-330.213758	-1038.585401	150.218436				300.000000	200.000000	0.000000	0.640920	0.732480	-5.035404	190.734005	141.699995	12.207000	-489.067552	100.401439	0.000000	-505.000000	200.000000	0.000000	-0.181110	-0.357340	600.916538	-59850.422299	-9574.071328	763.348656
265				900.000000	200.000000	0.000000	0.885590	2.263260	1.086250	-195.151773	-908.825640	51.790223				300.000000	200.000000	0.000000	1.068200	0.763000	-4.501346	162.123904	32.699999	61.034999	-484.229481	99.087976	0.000000	-505.000000	200.000000	0.000000	0.181110	-0.714680	602.489618	-60798.447112	-12514.022273	1056.701056
266				900.000000	200.000000	0.000000	0.975270	2.173180	0.869000	-170.942627	-886.986770	82.939121				300.000000	200.000000	0.000000	0.518840	1.007160	-4.730228	162.123904	-76.299997	177.001497	-485.299294	98.477934	0.000000	-505.000000	200.000000	0.000000	0.724440	-1.965370	596.197299	-60527.181743	-11745.507714	115.565106
267				900.000000	200.000000	0.000000	0.818330	1.959240	1.607650	-267.439100	-860.947046	119.047648				300.000000	200.000000	0.000000	0.274680	0.671440	-5.645756	200.270705	21.799999	97.655998	-487.899932	99.471236	0.000000	-505.000000	200.000000	0.000000	1.811100	-0.536010	597.770379	-60093.117318	-10221.914272	234.322833
268				900.000000	200.000000	0.000000	0.717440	1.981760	1.694550	-298.585940	-887.269032	133.631075				300.000000	200.000000	0.000000	0.610400	1.098720	-2.136232	257.490907	65.399998	238.036496	-488.256863	101.235121	0.000000	-505.000000	200.000000	0.000000	0.543330	-1.072020	606.422318	-59893.227124	-10153.412204	1232.565259
269				900.000000	200.000000	0.000000	0.795910	2.173180	1.129700	-243.042086	-859.579296	128.908480				300.000000	200.000000	0.000000	0.671440	0.763000	-5.035404	286.101007	119.899996	109.862998	-488.416778	97.996259	0.000000	-505.000000	200.000000	0.000000	1.448880	-1.250690	590.691519	-60252.744915	-9795.568481	233.673579
270				900.000000	200.000000	0.000000	0.840750	2.274520	1.129700	-214.745723	-795.568198	95.221031				300.000000	200.000000	0.000000	1.098720	0.457800	-3.356936	143.050504	108.999996	183.104997	-486.314165	96.344099	0.000000	-505.000000	200.000000	0.000000	1.448880	-2.501380	595.410759	-61717.838650	-11125.747113	467.463069
271				900.000000	200.000000	0.000000	0.638970	1.812860	2.607000	-280.472762	-1041.931284	174.519514				300.000000	200.000000	0.000000	0.335720	0.763000	-5.874638	171.660604	21.799999	201.415496	-485.594223	98.150272	0.000000	-505.000000	200.000000	0.000000	1.448880	-3.573400	600.916538	-61203.186108	-11661.252127	113.981130
272				900.000000	200.000000	0.000000	0.751070	1.925460	2.867700	-303.709520	-1001.196284	213.062658				300.000000	200.000000	0.000000	0.335720	1.434440	-4.959110	181.197305	217.999992	109.862998	-484.226360	98.003846	0.000000	-505.000000	200.000000	0.000000	1.629990	-1.786700	600.129999	-61210.951817	-12466.884710	1055.567798
273				900.000000	200.000000	0.000000	0.919220	2.004280	2.737350	-272.455044	-947.207836	164.768555				300.000000	200.000000	0.000000	0.854560	0.793520	-3.051760	162.123904	512.299982	109.862998	-483.812777	98.629105	0.000000	-505.000000	200.000000	0.000000	-1.629990	0.714680	597.770379	-60596.518076	-12665.094074	823.226012
274				900.000000	200.000000	0.000000	0.851960	2.105620	2.867700	-252.064699	-944.559295	162.522823				300.000000	200.000000	0.000000	0.885080	0.915600	-2.670290	200.270705	272.499990	122.069998	-486.667903	100.999643	0.000000	-505.000000	200.000000	0.000000	0.905550	-2.144040	605.635778	-59958.157977	-11102.573760	879.054342
275				900.000000	200.000000	0.000000	0.661390	1.914200	2.433200	-260.397517	-981.901266	155.313252				300.000000	200.000000	0.000000	0.305200	0.976640	-4.882816	343.321209	196.199993	189.208497	-486.832512	99.661030	0.000000	-505.000000	200.000000	0.000000	1.448880	-2.144040	605.635778	-60768.869990	-11002.880649	409.058086
276				900.000000	200.000000	0.000000	0.739860	2.128140	1.998700	-384.715107	-1050.586185	153.021262				300.000000	200.000000	0.000000	0.457800	0.824040	-5.722050	267.027607	185.299994	146.483997	-486.291124	101.013608	0.000000	-505.000000	200.000000	0.000000	2.716650	0.536010	606.422318	-60027.557233	-11345.479849	646.476427
277				900.000000	200.000000	0.000000	0.773490	2.375860	0.782100	-279.281669	-767.145314	88.155978				300.000000	200.000000	0.000000	0.854560	0.488320	-5.111698	57.220201	348.799988	67.138499	-487.736798	101.136308	0.000000	-505.000000	200.000000	0.000000	-0.181110	-0.178670	608.781938	-60186.429752	-10509.525644	646.030016
278				900.000000	200.000000	0.000000	0.795910	2.240740	1.433850	-187.677973	-819.334396	102.465050				300.000000	200.000000	0.000000	0.457800	0.701960	-3.890994	76.293602	283.399990	115.966498	-485.132992	99.992810	0.000000	-505.000000	200.000000	0.000000	-0.543330	-2.501380	600.916538	-60095.974161	-11938.413529	643.854742
279				900.000000	200.000000	0.000000	0.762280	2.139400	2.433200	-222.980069	-854.340698	148.189186				300.000000	200.000000	0.000000	0.274680	1.098720	-4.806522	181.197305	403.299986	146.483997	-488.238791	100.435535	0.000000	-505.000000	200.000000	0.000000	0.724440	-1.429360	606.422318	-60378.113775	-10164.371170	1055.979358
280				900.000000	200.000000	0.000000	0.863170	2.094360	1.694550	-257.764299	-898.336163	135.994476				300.000000	200.000000	0.000000	0.579880	1.526000	-4.425052	200.270705	217.999992	115.966498	-489.714664	101.148961	0.000000	-505.000000	200.000000	0.000000	-0.362220	-1.965370	608.781938	-60178.726966	-9305.436612	233.140236
281				900.000000	200.000000	0.000000	0.874380	2.319560	1.694550	-260.552154	-878.533911	128.963318				300.000000	200.000000	0.000000	0.518840	0.763000	-4.577640	219.344106	381.499987	195.311996	-486.653613	100.177067	0.000000	-505.000000	200.000000	0.000000	2.716650	-0.536010	596.197299	-59514.163155	-10938.066283	527.970882
282				900.000000	200.000000	0.000000	1.031320	2.308300	1.477300	-156.707126	-788.541229	56.500454				300.000000	200.000000	0.000000	0.274680	0.854560	-4.653934	238.417506	316.099989	109.862998	-487.232832	95.505873	0.000000	-505.000000	200.000000	0.000000	-0.362220	-1.429360	597.770379	-62463.493964	-10620.686716	586.113502
283				900.000000	200.000000	0.000000	0.560500	1.869160	2.650450	-294.191435	-983.014628	160.195207				300.000000	200.000000	0.000000	0.488320	0.640920	-6.103520	181.197305	76.299997	164.794497	-486.457597	98.494573	0.000000	-505.000000	200.000000	0.000000	0.362220	-1.608030	604.062698	-61315.641881	-11200.774018	820.862383
284				900.000000	200.000000	0.000000	0.582920	2.128140	3.041500	-343.429464	-953.905741	179.690113				300.000000	200.000000	0.000000	0.091560	0.671440	-5.493168	219.344106	-32.699999	73.241999	-485.940662	98.710243	0.000000	-505.000000	200.000000	0.000000	0.905550	-1.965370	603.276158	-61105.695444	-11498.044503	702.991604
285				900.000000	200.000000	0.000000	0.627760	2.015540	2.346300	-272.396485	-985.501536	148.213359				300.000000	200.000000	0.000000	0.122080	0.488320	-5.111698	-38.146801	163.499994	73.241999	-488.426165	98.481160	0.000000	-505.000000	200.000000	0.000000	-0.181110	-1.608030	601.703078	-61084.198647	-9972.527777	409.697159
286				900.000000	200.000000	0.000000	0.874380	2.083100	2.737350	-281.270827	-935.229385	160.068992				300.000000	200.000000	0.000000	0.549360	0.610400	-5.340580	57.220201	326.999989	128.173498	-486.686267	96.919623	0.000000	-505.000000	200.000000	0.000000	-0.181110	-1.250690	602.489618	-62104.857097	-11033.834262	410.036275
287				900.000000	200.000000	0.000000	0.661390	2.105620	2.172500	-232.682275	-986.724785	155.491273				300.000000	200.000000	0.000000	0.518840	0.732480	-4.653934	228.880806	119.899996	85.448998	-485.799107	96.363667	0.000000	-505.000000	200.000000	0.000000	0.000000	-3.573400	588.331899	-60972.560875	-11296.497566	231.585238
288				900.000000	200.000000	0.000000	0.840750	1.891680	2.563550	-309.436210	-989.408537	157.516152				300.000000	200.000000	0.000000	0.793520	0.518840	-3.585818	276.564307	32.699999	48.827999	-488.097436	98.001219	0.000000	-505.000000	200.000000	0.000000	-1.086660	-1.965370	602.489618	-61453.206372	-10183.619390	1114.359671
289				900.000000	200.000000	0.000000	0.863170	2.195700	0.955900	-270.438481	-857.121459	66.208580				300.000000	200.000000	0.000000	0.366240	0.885080	-5.416874	133.513803	119.899996	91.552498	-484.865164	99.859716	0.000000	-505.000000	200.000000	0.000000	-1.267770	0.536010	604.062698	-60491.010010	-12162.703388	353.074687
290				900.000000	200.000000	0.000000	0.863170	2.263260	1.564200	-238.882449	-847.555238	114.464612				300.000000	200.000000	0.000000	0.579880	1.068200	-4.577640	28.610101	261.599991	42.724499	-486.743165	98.733033	0.000000	-505.000000	200.000000	0.000000	0.543330	-0.893350	599.343459	-60693.694124	-10942.114410	292.829238
291				900.000000	200.000000	0.000000	0.964060	2.173180	2.824250	-273.450774	-933.937254	119.095636				300.000000	200.000000	0.000000	0.488320	0.640920	-3.890994	209.807405	316.099989	189.208497	-483.636330	96.938883	0.000000	-505.000000	200.000000	0.000000	0.181110	-1.429360	591.478059	-60958.389325	-12636.142310	821.046430
292				900.000000	200.000000	0.000000	0.874380	2.026800	1.955250	-203.988912	-909.172182	152.787653				300.000000	200.000000	0.000000	0.732480	0.671440	-4.959110	219.344106	141.699995	189.208497	-483.561127	96.345405	0.000000	-505.000000	200.000000	0.000000	1.448880	-0.357340	593.051139	-61472.475558	-12714.347922	234.521369
293				900.000000	200.000000	0.000000	0.896800	2.195700	1.346950	-197.663809	-904.463749	145.692522				300.000000	200.000000	0.000000	0.854560	0.427280	-3.280642	123.977103	141.699995	134.276998	-489.931523	97.805681	0.000000	-505.000000	200.000000	0.000000	-0.181110	-3.752070	600.129999	-61329.876355	-9043.044872	642.638860
294				900.000000	200.000000	0.000000	0.818330	2.342080	1.260050	-119.356365	-820.096018	97.716749				300.000000	200.000000	0.000000	0.885080	0.793520	-4.196170	76.293602	326.999989	109.862998	-485.778114	99.271812	0.000000	-505.000000	200.000000	0.000000	-0.905550	-1.608030	606.422318	-61083.821108	-11656.580568	527.243311
295				900.000000	200.000000	0.000000	0.672600	1.790340	2.433200	-277.559662	-1022.890654	184.102370				300.000000	200.000000	0.000000	0.701960	0.152600	-4.882816	276.564307	239.799992	115.966498	-488.161742	97.151051	0.000000	-505.000000	200.000000	0.000000	-0.362220	-1.250690	599.343459	-61641.844782	-10091.899539	410.050763
296				900.000000	200.000000	0.000000	0.795910	2.015540	2.607000	-368.619125	-1053.460043	179.364737				300.000000	200.000000	0.000000	0.640920	0.824040	-4.043582	190.734005	-10.900000	164.794497	-485.147883	99.147604	0.000000	-505.000000	200.000000	0.000000	-1.448880	-0.893350	591.478059	-59651.979339	-11742.091577	586.709108
297				900.000000	200.000000	0.000000	0.896800	1.970500	2.563550	-249.902980	-986.650706	159.941047				300.000000	200.000000	0.000000	0.305200	1.159760	-5.187992	200.270705	130.799995	164.794497	-487.954931	99.551266	0.000000	-505.000000	200.000000	0.000000	1.267770	-3.573400	597.770379	-60045.277782	-10189.037376	525.204310
298				900.000000	200.000000	0.000000	0.930430	2.139400	2.259400	-223.160126	-921.895121	143.195662				300.000000	200.000000	0.000000	0.579880	0.488320	-4.119876	171.660604	185.299994	170.897997	-488.221574	98.052669	0.000000	-505.000000	200.000000	0.000000	-0.543330	-0.714680	600.916538	-61261.836965	-10082.433427	469.318024
299				900.000000	200.000000	0.000000	0.549290	2.128140	2.867700	-214.952553	-932.095344	167.676653				300.000000	200.000000	0.000000	0.946120	0.427280	-2.593996	314.711108	403.299986	225.829496	-488.462193	100.208707	0.000000	-505.000000	200.000000	0.000000	1.448880	-0.357340	600.916538	-59966.238301	-9937.842032	1056.938750
300				900.000000	200.000000	0.000000	0.728650	1.880420	2.563550	-350.105199	-924.000619	152.802496				300.000000	200.000000	0.000000	0.824040	0.640920	-4.119876	362.394609	272.499990	103.759498	-487.013365	96.907422	0.000000	-505.000000	200.000000	0.000000	-2.354430	-2.322710	598.556919	-61706.775636	-10766.024536	644.169188
301				900.000000	200.000000	0.000000	0.930430	2.274520	0.391050	-187.367253	-849.233976	111.995743				300.000000	200.000000	0.000000	0.457800	1.220800	-5.874638	286.101007	21.799999	225.829496	-485.434298	99.361677	0.000000	-505.000000	200.000000	0.000000	0.362220	-2.322710	599.343459	-60316.920690	-11726.575489	1290.136941
302				900.000000	200.000000	0.000000	0.952850	2.342080	1.260050	-171.623258	-754.711972	66.251805				300.000000	200.000000	0.000000	0.335720	0.976640	-4.272464	162.123904	-108.999996	54.931499	-486.683804	101.308746	0.000000	-505.000000	200.000000	0.000000	0.905550	-0.893350	598.556919	-59072.333021	-10963.285915	645.264852
303				900.000000	200.000000	0.000000	0.863170	2.139400	1.998700	-243.532862	-913.816933	116.759083				300.000000	200.000000	0.000000	0.732480	0.793520	-6.866460	104.903703	261.599991	140.380497	-484.296546	99.853529	0.000000	-505.000000	200.000000	0.000000	2.354430	-2.501380	597.770379	-59864.593850	-12375.911286	114.926033
304				900.000000	200.000000	0.000000	0.829540	2.060580	1.868350	-250.934243	-942.706643	121.539941				300.000000	200.000000	0.000000	0.885080	0.549360	-4.119876	171.660604	228.899992	134.276998	-488.615756	100.473891	0.000000	-505.000000	200.000000	0.000000	2.716650	-1.608030	603.276158	-60041.728783	-9884.224062	703.185831
305				900.000000	200.000000	0.000000	0.728650	2.252000	1.129700	-187.529385	-826.413710	112.183843				300.000000	200.000000	0.000000	0.518840	1.159760	-4.577640	305.174408	207.099993	152.587497	-484.708768	99.319638	0.000000	-505.000000	200.000000	0.000000	0.724440	-1.429360	598.556919	-60262.927005	-12145.457015	762.258865
306				900.000000	200.000000	0.000000	0.784700	2.218220	1.651100	-208.482926	-824.140781	87.997759				300.000000	200.000000	0.000000	0.640920	0.732480	-5.874638	190.734005	228.899992	103.759498	-485.900502	97.455741	0.000000	-505.000000	200.000000	0.000000	0.362220	-3.394730	600.129999	-61539.885715	-11462.181901	877.910904
307				900.000000	200.000000	0.000000	0.683810	1.959240	2.607000	-258.362713	-937.392426	157.741573				300.000000	200.000000	0.000000	0.671440	0.701960	-4.501346	19.073400	108.999996	67.138499	-487.943404	98.147966	0.000000	-505.000000	200.000000	0.000000	-0.181110	-0.357340	600.129999	-61124.461244	-10236.174938	175.907669
308				900.000000	200.000000	0.000000	0.728650	1.902940	2.780800	-324.829573	-1045.785941	176.920040				300.000000	200.000000	0.000000	0.518840	0.701960	-5.035404	133.513803	141.699995	79.345499	-485.072747	98.582441	0.000000	-505.000000	200.000000	0.000000	1.811100	-1.250690	613.501178	-62219.792174	-12225.392910	351.132799
309				900.000000	200.000000	0.000000	0.908010	2.060580	2.693900	-278.222684	-987.233559	167.242188				300.000000	200.000000	0.000000	-0.122080	0.488320	-5.798344	324.247808	21.799999	103.759498	-485.926027	98.307021	0.000000	-505.000000	200.000000	0.000000	2.535540	-3.930740	600.916538	-61108.992749	-11461.865905	172.299180
310				900.000000	200.000000	0.000000	0.874380	2.071840	1.868350	-306.757979	-969.883004	143.190899				300.000000	200.000000	0.000000	0.091560	0.732480	-5.493168	305.174408	-10.900000	213.622496	-485.690352	98.878030	0.000000	-505.000000	200.000000	0.000000	1.448880	-1.608030	604.062698	-61084.009877	-11664.237833	585.799056
311				900.000000	200.000000	0.000000	0.582920	1.936720	2.389750	-283.638339	-988.761403	162.644471				300.000000	200.000000	0.000000	0.640920	0.396760	-4.196170	209.807405	337.899988	146.483997	-487.049577	95.701762	0.000000	-505.000000	200.000000	0.000000	0.362220	-0.536010	601.703078	-62756.570745	-10800.824717	998.112026
312				900.000000	200.000000	0.000000	0.605340	2.026800	2.520100	-356.183876	-1035.399614	186.801620				300.000000	200.000000	0.000000	0.457800	0.183120	-3.967288	305.174408	239.799992	134.276998	-481.187958	97.398098	0.000000	-505.000000	200.000000	0.000000	0.905550	-2.858720	593.837679	-60928.875126	-14140.487532	878.376111
313				900.000000	200.000000	0.000000	1.053740	2.342080	0.434500	-244.848071	-864.484230	133.617765				300.000000	200.000000	0.000000	0.732480	0.366240	-6.103520	295.637708	-130.799995	67.138499	-487.278400	96.611244	0.000000	-505.000000	200.000000	0.000000	0.724440	-1.786700	595.410759	-61558.777361	-10551.631222	409.455157
314				900.000000	200.000000	0.000000	0.986480	2.297040	0.912450	-189.920239	-831.763137	97.500658				300.000000	200.000000	0.000000	0.305200	0.732480	-6.332402	286.101007	76.299997	91.552498	-486.154664	98.804953	0.000000	-505.000000	200.000000	0.000000	0.362220	-0.536010	593.837679	-60093.431934	-11191.070475	763.135632
315				900.000000	200.000000	0.000000	0.829540	2.060580	1.738000	-247.048755	-907.123628	116.720621				300.000000	200.000000	0.000000	0.091560	0.854560	-6.179814	133.513803	87.199997	109.862998	-485.324000	97.248576	0.000000	-505.000000	200.000000	0.000000	0.724440	-3.930740	596.983839	-61340.939369	-11746.254141	642.396858
316				900.000000	200.000000	0.000000	0.885590	2.094360	2.389750	-249.003012	-904.971925	143.200230				300.000000	200.000000	0.000000	1.129240	0.457800	-4.272464	219.344106	98.099997	213.622496	-486.890790	97.457457	0.000000	-505.000000	200.000000	0.000000	-1.811100	-0.536010	596.197299	-61135.587181	-10796.662154	-176.596081
317				900.000000	200.000000	0.000000	0.818330	2.161920	0.912450	-300.018267	-774.179020	90.320219				300.000000	200.000000	0.000000	0.579880	0.183120	-3.280642	257.490907	185.299994	122.069998	-489.038367	98.482482	0.000000	-505.000000	200.000000	0.000000	0.543330	-1.786700	593.837679	-60284.927187	-9478.619345	-1.739045
318				900.000000	200.000000	0.000000	0.807120	2.285780	1.260050	-222.188054	-768.974691	112.133964				300.000000	200.000000	0.000000	0.824040	0.640920	-4.730228	286.101007	87.199997	97.655998	-484.569752	96.714970	0.000000	-505.000000	200.000000	0.000000	1.086660	-2.680050	595.410759	-61497.017968	-12164.389241	1172.251673
319				900.000000	200.000000	0.000000	0.571710	1.914200	2.607000	-228.053218	-958.105998	160.225481				300.000000	200.000000	0.000000	0.396760	0.579880	-5.493168	324.247808	87.199997	195.311996	-484.966869	96.489507	0.000000	-505.000000	200.000000	0.000000	0.362220	-0.714680	598.556919	-61956.921746	-11990.969077	58.036890
320				900.000000	200.000000	0.000000	0.751070	1.936720	2.302850	-352.077381	-944.945304	167.289588				300.000000	200.000000	0.000000	0.610400	0.335720	-3.433230	-9.536700	283.399990	158.690997	-485.852979	99.752376	0.000000	-505.000000	200.000000	0.000000	0.000000	-0.178670	611.928098	-61344.338078	-11716.600381	528.527330
321				900.000000	200.000000	0.000000	0.706230	1.981760	1.911800	-306.401929	-927.537206	150.510309				300.000000	200.000000	0.000000	0.640920	0.976640	-3.814700	286.101007	196.199993	146.483997	-484.733620	98.647178	0.000000	-505.000000	200.000000	0.000000	-2.716650	-0.893350	595.410759	-60346.560734	-12066.820973	58.113641
322				900.000000	200.000000	0.000000	0.683810	1.993020	2.607000	-301.197485	-886.732727	157.772988				300.000000	200.000000	0.000000	0.335720	0.824040	-5.111698	295.637708	43.599998	158.690997	-483.625175	97.443663	0.000000	-505.000000	200.000000	0.000000	-0.905550	0.893350	600.916538	-61627.799078	-12844.485649	1058.314009
323				900.000000	200.000000	0.000000	0.661390	2.026800	2.172500	-284.174445	-890.471356	191.562872				300.000000	200.000000	0.000000	0.763000	1.312360	-5.035404	305.174408	152.599995	91.552498	-485.243358	97.650647	0.000000	-505.000000	200.000000	0.000000	-1.629990	0.536010	607.995398	-62227.935422	-12011.947581	294.359566
324				900.000000	200.000000	0.000000	0.661390	1.993020	2.520100	-301.287513	-1002.245963	172.254176				300.000000	200.000000	0.000000	0.946120	0.183120	-3.356936	219.344106	250.699991	97.655998	-485.371038	94.398519	0.000000	-505.000000	200.000000	0.000000	-2.173320	-1.965370	596.197299	-62959.317783	-11702.734274	1173.190703
325				900.000000	200.000000	0.000000	0.986480	2.330820	0.782100	-269.074826	-846.839821	87.893433				300.000000	200.000000	0.000000	1.007160	0.366240	-3.967288	190.734005	217.999992	128.173498	-484.835023	94.823048	0.000000	-505.000000	200.000000	0.000000	0.724440	-1.072020	602.489618	-63368.021796	-12149.189148	-59.819401
326				900.000000	200.000000	0.000000	0.874380	2.083100	1.173150	-190.419143	-893.246919	104.646810				300.000000	200.000000	0.000000	0.366240	0.824040	-3.967288	295.637708	-21.799999	97.655998	-486.503688	96.818691	0.000000	-505.000000	200.000000	0.000000	0.724440	-0.714680	599.343459	-61841.042821	-11085.643383	469.216603
327				900.000000	200.000000	0.000000	0.952850	2.150660	1.607650	-219.351122	-825.958820	109.447666				300.000000	200.000000	0.000000	0.244160	1.709120	-4.730228	257.490907	141.699995	219.725996	-485.924259	98.546082	0.000000	-505.000000	200.000000	0.000000	0.362220	0.357340	600.916538	-60965.337032	-11462.928327	294.030631
328				900.000000	200.000000	0.000000	0.751070	2.026800	1.694550	-240.443769	-848.126156	90.264239				300.000000	200.000000	0.000000	0.152600	1.098720	-3.662112	66.756902	414.199986	128.173498	-488.087199	98.506693	0.000000	-505.000000	200.000000	0.000000	-0.362220	-0.893350	604.849238	-61388.149673	-10229.694531	527.878076
329				900.000000	200.000000	0.000000	0.728650	2.049320	1.042800	-248.232669	-932.718262	114.405011				300.000000	200.000000	0.000000	0.915600	0.763000	-3.204348	171.660604	152.599995	91.552498	-489.473068	98.643712	0.000000	-505.000000	200.000000	0.000000	-1.448880	-0.714680	603.276158	-61145.832194	-9367.027842	586.878666
330				900.000000	200.000000	0.000000	0.807120	2.252000	1.346950	-159.160603	-774.121478	83.186627				300.000000	200.000000	0.000000	0.824040	1.098720	-4.577640	114.440403	272.499990	183.104997	-484.394756	98.390963	0.000000	-505.000000	200.000000	0.000000	0.362220	-0.178670	594.624219	-60419.194373	-12252.376960	1174.683438
331				900.000000	200.000000	0.000000	0.605340	1.947980	2.911150	-246.449709	-929.377921	160.222056				300.000000	200.000000	0.000000	0.030520	1.007160	-4.806522	247.954206	239.799992	225.829496	-486.547856	96.125347	0.000000	-505.000000	200.000000	0.000000	-1.448880	-0.714680	600.916538	-62419.996984	-11088.198658	-0.562321
332				900.000000	200.000000	0.000000	0.672600	2.038060	2.780800	-363.491164	-1038.411832	208.429351				300.000000	200.000000	0.000000	0.366240	1.007160	-5.950932	410.078111	174.399994	195.311996	-485.373413	95.763028	0.000000	-505.000000	200.000000	0.000000	0.000000	0.714680	589.118439	-61407.922244	-11562.384007	529.375119
333				900.000000	200.000000	0.000000	0.829540	2.195700	2.650450	-304.867699	-973.829816	160.220164				300.000000	200.000000	0.000000	0.274680	0.579880	-3.890994	66.756902	490.499983	91.552498	-487.284716	99.512572	0.000000	-505.000000	200.000000	0.000000	1.086660	-2.322710	604.849238	-60779.744235	-10715.076277	643.893901
334				900.000000	200.000000	0.000000	0.683810	2.060580	1.824900	-303.246150	-936.665073	172.293779				300.000000	200.000000	0.000000	0.457800	0.671440	-4.577640	219.344106	403.299986	195.311996	-485.844809	96.601653	0.000000	-505.000000	200.000000	0.000000	1.448880	-0.536010	594.624219	-61483.161033	-11390.140701	175.607712
335				900.000000	200.000000	0.000000	0.728650	2.116880	2.867700	-239.539422	-990.141088	193.986625				300.000000	200.000000	0.000000	0.488320	0.915600	-4.882816	57.220201	32.699999	177.001497	-486.233406	95.332494	0.000000	-505.000000	200.000000	0.000000	-1.086660	-0.893350	606.422318	-63472.711861	-11380.481588	1350.353413
336				900.000000	200.000000	0.000000	0.706230	1.914200	2.520100	-300.512791	-968.630685	189.002040				300.000000	200.000000	0.000000	0.244160	0.763000	-3.128054	143.050504	65.399998	85.448998	-485.786166	98.457455	0.000000	-505.000000	200.000000	0.000000	-2.173320	-1.250690	602.489618	-61178.329082	-11576.135678	645.172046
337				900.000000	200.000000	0.000000	0.840750	2.274520	0.521400	-223.416982	-850.728149	92.811370				300.000000	200.000000	0.000000	0.244160	0.488320	-4.043582	190.734005	239.799992	61.034999	-487.328168	96.961609	0.000000	-505.000000	200.000000	0.000000	-1.086660	-1.786700	598.556919	-61674.341671	-10577.597280	350.855946
338				900.000000	200.000000	0.000000	0.896800	2.252000	1.129700	-191.549915	-853.602007	95.142019				300.000000	200.000000	0.000000	0.701960	0.793520	-3.967288	276.564307	163.499994	158.690997	-485.571298	99.900943	0.000000	-505.000000	200.000000	0.000000	-0.543330	0.178670	607.995398	-60859.766043	-11812.561360	-117.275173
339				900.000000	200.000000	0.000000	0.908010	2.004280	2.433200	-224.523780	-855.275890	94.900026				300.000000	200.000000	0.000000	0.213640	0.640920	-6.027226	267.027607	65.399998	79.345499	-486.811743	98.937091	0.000000	-505.000000	200.000000	0.000000	0.362220	-1.250690	608.781938	-61525.273702	-11072.682569	-118.704080
340				900.000000	200.000000	0.000000	0.795910	2.229480	1.824900	-223.921304	-875.423742	107.273898				300.000000	200.000000	0.000000	0.244160	1.007160	-6.103520	209.807405	163.499994	73.241999	-484.467707	96.865790	0.000000	-505.000000	200.000000	0.000000	0.000000	-1.786700	602.489618	-62137.291062	-12370.493300	879.465902
341				900.000000	200.000000	0.000000	0.829540	2.206960	0.608300	-250.232256	-916.204947	92.760153				300.000000	200.000000	0.000000	0.366240	0.701960	-3.585818	200.270705	207.099993	115.966498	-487.519051	94.498369	0.000000	-505.000000	200.000000	0.000000	1.448880	-2.858720	590.691519	-62318.918842	-10325.848510	114.659362
342				900.000000	200.000000	0.000000	0.851960	2.342080	1.477300	-191.500838	-791.287124	112.139868				300.000000	200.000000	0.000000	0.671440	0.854560	-3.509524	123.977103	217.999992	103.759498	-485.724878	97.870841	0.000000	-505.000000	200.000000	0.000000	-1.086660	-0.178670	604.062698	-61692.415315	-11643.382324	-176.314921
343				900.000000	200.000000	0.000000	0.560500	1.880420	2.389750	-273.895182	-1003.036057	186.711940				300.000000	200.000000	0.000000	0.579880	0.457800	-3.433230	352.857909	163.499994	122.069998	-484.540465	96.330151	0.000000	-505.000000	200.000000	0.000000	-0.724440	0.536010	602.489618	-62460.007888	-12326.657438	881.728109
344				900.000000	200.000000	0.000000	0.807120	2.015540	2.650450	-316.307218	-1013.434320	155.256522				300.000000	200.000000	0.000000	0.732480	0.824040	-5.798344	371.931310	108.999996	54.931499	-487.383875	98.220852	0.000000	-505.000000	200.000000	0.000000	-0.362220	-2.858720	611.141558	-62201.466837	-10765.945972	643.501138
345				900.000000	200.000000	0.000000	0.818330	2.105620	1.955250	-321.359011	-957.523742	160.148003				300.000000	200.000000	0.000000	0.366240	0.671440	-4.119876	95.367002	283.399990	103.759498	-484.213453	99.982258	0.000000	-505.000000	200.000000	0.000000	1.629990	-2.144040	606.422318	-60652.991065	-12605.426129	-354.629685
346				900.000000	200.000000	0.000000	0.773490	2.038060	2.346300	-279.510172	-905.381208	148.083326				300.000000	200.000000	0.000000	0.946120	0.640920	-4.959110	152.587204	228.899992	109.862998	-486.378828	95.567103	0.000000	-505.000000	200.000000	0.000000	0.000000	-1.072020	600.129999	-62673.314555	-11175.123955	233.959048
347				900.000000	200.000000	0.000000	0.851960	1.925460	2.693900	-275.745866	-1010.255270	164.764934				300.000000	200.000000	0.000000	0.610400	0.366240	-4.653934	391.004710	294.299990	109.862998	-485.850162	95.009605	0.000000	-505.000000	200.000000	0.000000	-1.267770	-1.965370	593.051139	-62264.673464	-11356.833374	350.700877
348				900.000000	200.000000	0.000000	0.650180	1.914200	2.389750	-344.873666	-1011.795050	184.240787				300.000000	200.000000	0.000000	0.793520	0.854560	-5.340580	429.151511	-130.799995	201.415496	-486.309006	98.492108	0.000000	-505.000000	200.000000	0.000000	-1.267770	-0.178670	600.916538	-60997.770997	-11231.727631	-117.556334
349				900.000000	200.000000	0.000000	0.964060	2.297040	1.129700	-217.838880	-891.833563	97.523885				300.000000	200.000000	0.000000	0.335720	0.976640	-5.416874	200.270705	76.299997	146.483997	-487.063798	97.908738	0.000000	-505.000000	200.000000	0.000000	0.000000	-2.144040	600.916538	-61348.327539	-10778.160360	115.453503
350				900.000000	200.000000	0.000000	0.784700	2.139400	1.607650	-199.712158	-925.419771	102.382417				300.000000	200.000000	0.000000	0.946120	0.335720	-5.111698	429.151511	43.599998	134.276998	-487.456383	96.451320	0.000000	-505.000000	200.000000	0.000000	1.811100	-3.573400	597.770379	-61898.333812	-10487.054287	583.904942
351				900.000000	200.000000	0.000000	0.773490	2.083100	1.911800	-213.777083	-935.372943	140.896233				300.000000	200.000000	0.000000	0.793520	0.732480	-3.738406	228.880806	141.699995	109.862998	-485.323407	96.592292	0.000000	-505.000000	200.000000	0.000000	0.000000	-1.250690	601.703078	-62220.736022	-11839.466845	468.765884
352				900.000000	200.000000	0.000000	0.773490	2.116880	1.824900	-280.825065	-930.226156	167.433910				300.000000	200.000000	0.000000	0.335720	1.190280	-4.730228	352.857909	98.099997	97.655998	-485.061812	95.786203	0.000000	-505.000000	200.000000	0.000000	-1.811100	-0.893350	594.624219	-61968.047684	-11855.729359	175.529395
353				900.000000	200.000000	0.000000	0.751070	2.116880	1.303500	-305.488416	-959.213818	114.444615				300.000000	200.000000	0.000000	0.457800	0.793520	-3.509524	200.270705	207.099993	128.173498	-485.058414	98.424427	0.000000	-505.000000	200.000000	0.000000	-0.543330	-0.714680	598.556919	-60798.761728	-11936.174250	998.014912
354				900.000000	200.000000	0.000000	0.997690	2.274520	0.955900	-158.638357	-812.001294	87.829460				300.000000	200.000000	0.000000	0.976640	0.701960	-3.280642	219.344106	316.099989	140.380497	-488.365292	98.370384	0.000000	-505.000000	200.000000	0.000000	-0.543330	-1.072020	606.422318	-61630.467152	-10087.658412	175.258415
355				900.000000	200.000000	0.000000	0.549290	1.880420	2.737350	-249.411887	-942.106058	152.988313				300.000000	200.000000	0.000000	0.793520	0.732480	-2.975466	286.101007	359.699987	164.794497	-486.667903	99.003216	0.000000	-505.000000	200.000000	0.000000	0.905550	-1.072020	605.635778	-61167.266068	-11102.573760	233.886604
356				900.000000	200.000000	0.000000	0.594130	2.116880	2.129050	-336.797388	-1049.772219	208.583948				300.000000	200.000000	0.000000	0.671440	0.671440	-4.348758	343.321209	130.799995	164.794497	-486.759471	95.905818	0.000000	-505.000000	200.000000	0.000000	1.448880	-1.072020	595.410759	-61978.796082	-10860.607098	-1.133257
357				900.000000	200.000000	0.000000	0.874380	2.128140	1.955250	-276.205805	-990.227701	136.014278				300.000000	200.000000	0.000000	-0.183120	1.526000	-5.416874	247.954206	-21.799999	140.380497	-486.333771	97.638669	0.000000	-505.000000	200.000000	0.000000	-0.362220	0.000000	604.849238	-61913.173074	-11290.254590	-469.923812
358				900.000000	200.000000	0.000000	0.885590	2.060580	1.607650	-291.409630	-919.442482	179.313716				300.000000	200.000000	0.000000	0.427280	1.190280	-5.493168	219.344106	250.699991	79.345499	-484.939319	95.454872	0.000000	-505.000000	200.000000	0.000000	1.086660	-1.429360	593.051139	-62000.607495	-11897.009947	468.509394
359				900.000000	200.000000	0.000000	0.739860	1.812860	2.607000	-280.472762	-939.700565	184.053633				300.000000	200.000000	0.000000	0.518840	0.640920	-2.288820	123.977103	261.599991	79.345499	-484.648921	97.272848	0.000000	-505.000000	200.000000	0.000000	-0.543330	-2.501380	606.422318	-62296.037735	-12341.348536	526.366545
360				900.000000	200.000000	0.000000	0.661390	1.993020	3.302200	-292.436197	-1002.973316	191.531457				300.000000	200.000000	0.000000	0.366240	0.488320	-4.119876	162.123904	217.999992	183.104997	-483.987308	97.973081	0.000000	-505.000000	200.000000	0.000000	-1.267770	-1.072020	604.062698	-61630.655922	-12692.983417	-59.660024
361				900.000000	200.000000	0.000000	1.064950	2.330820	1.477300	-244.231417	-870.981632	99.860439				300.000000	200.000000	0.000000	0.732480	0.457800	-5.722050	581.738715	141.699995	170.897997	-485.348641	95.627275	0.000000	-505.000000	200.000000	0.000000	0.724440	-2.144040	597.770379	-62390.923248	-11747.000567	409.116041
362				900.000000	200.000000	0.000000	0.874380	2.364600	1.086250	-251.286545	-822.242523	66.354043				300.000000	200.000000	0.000000	0.488320	0.335720	-3.585818	228.880806	98.099997	213.622496	-486.762259	97.414523	0.000000	-505.000000	200.000000	0.000000	-2.173320	-1.608030	613.501178	-62936.310829	-11188.875626	879.809325
363				900.000000	200.000000	0.000000	0.773490	2.026800	1.955250	-268.317396	-829.027983	116.747273				300.000000	200.000000	0.000000	0.701960	0.335720	-4.501346	162.123904	403.299986	115.966498	-485.868859	96.191121	0.000000	-505.000000	200.000000	0.000000	1.448880	-0.178670	595.410759	-61808.923472	-11390.887128	-411.494159
364				900.000000	200.000000	0.000000	0.728650	2.229480	2.389750	-239.418240	-954.234805	121.801540				300.000000	200.000000	0.000000	0.366240	0.549360	-5.950932	28.610101	54.499998	128.173498	-486.335989	95.803747	0.000000	-505.000000	200.000000	0.000000	0.543330	-3.752070	593.051139	-61793.706671	-11068.713006	642.580904
365				900.000000	200.000000	0.000000	0.975270	2.071840	1.477300	-262.937274	-831.826820	90.073855				300.000000	200.000000	0.000000	0.183120	1.098720	-6.484990	133.513803	326.999989	85.448998	-486.995367	95.453960	0.000000	-505.000000	200.000000	0.000000	-0.181110	-2.144040	605.635778	-63316.822032	-10904.249960	702.908979
366				900.000000	200.000000	0.000000	0.874380	2.150660	1.868350	-243.204218	-822.969876	61.335759				300.000000	200.000000	0.000000	0.213640	0.579880	-5.493168	247.954206	141.699995	85.448998	-485.182494	98.312622	0.000000	-505.000000	200.000000	0.000000	1.629990	-0.357340	595.410759	-60545.758773	-11799.556115	528.227373
367				900.000000	200.000000	0.000000	0.582920	1.925460	2.780800	-283.696898	-999.257019	162.633999				300.000000	200.000000	0.000000	0.885080	0.335720	-3.662112	133.513803	446.899984	54.931499	-487.427907	95.353655	0.000000	-505.000000	200.000000	0.000000	-2.535540	-1.786700	604.849238	-63295.262312	-10628.466975	644.692350
368				900.000000	200.000000	0.000000	0.695020	1.947980	2.520100	-327.265442	-1023.894726	203.503029				300.000000	200.000000	0.000000	0.793520	0.335720	-5.569462	324.247808	294.299990	146.483997	-485.717389	95.044732	0.000000	-505.000000	200.000000	0.000000	-3.441090	-2.144040	603.276158	-63317.010801	-11632.739353	468.193382
369				900.000000	200.000000	0.000000	0.795910	2.161920	1.868350	-295.007424	-997.047429	160.223590				300.000000	200.000000	0.000000	0.213640	0.732480	-4.806522	200.270705	-54.499998	140.380497	-487.870360	95.042193	0.000000	-505.000000	200.000000	0.000000	0.543330	-0.536010	600.129999	-62988.328595	-10280.010800	1115.585735
370				900.000000	200.000000	0.000000	0.695020	2.071840	2.346300	-241.934339	-892.017874	136.147736				300.000000	200.000000	0.000000	0.640920	0.915600	-5.111698	314.711108	196.199993	73.241999	-485.552082	97.086818	0.000000	-505.000000	200.000000	0.000000	0.905550	-3.037390	597.770379	-61518.451842	-11625.389525	701.974257
371				900.000000	200.000000	0.000000	0.706230	1.835380	3.128400	-270.964158	-979.328344	179.290097				300.000000	200.000000	0.000000	0.335720	0.671440	-5.493168	-38.146801	294.299990	67.138499	-486.466230	98.421566	0.000000	-505.000000	200.000000	0.000000	-0.181110	-1.608030	602.489618	-61199.951725	-11166.404269	115.976666
372				900.000000	200.000000	0.000000	0.840750	1.734040	2.998050	-343.621395	-1030.340381	176.646828				300.000000	200.000000	0.000000	0.854560	0.488320	-4.348758	114.440403	250.699991	189.208497	-483.818794	97.548457	0.000000	-505.000000	200.000000	0.000000	-0.724440	-1.072020	607.208858	-62209.484238	-12861.416026	938.946187
373				900.000000	200.000000	0.000000	0.829540	2.342080	0.825550	-296.709836	-840.417441	121.801736				300.000000	200.000000	0.000000	0.488320	0.518840	-3.051760	286.101007	185.299994	103.759498	-483.274170	98.531499	0.000000	-505.000000	200.000000	0.000000	-0.181110	-1.965370	605.635778	-61452.954680	-13157.940085	526.846241
374				900.000000	200.000000	0.000000	0.863170	2.240740	1.042800	-188.083100	-897.730036	66.250467				300.000000	200.000000	0.000000	0.274680	0.518840	-4.425052	391.004710	196.199993	128.173498	-487.395059	94.652385	0.000000	-505.000000	200.000000	0.000000	-0.181110	-1.072020	588.331899	-61979.362391	-10357.548549	880.158622
375				900.000000	200.000000	0.000000	0.672600	1.959240	1.824900	-271.234559	-885.543746	114.379304				300.000000	200.000000	0.000000	0.274680	0.366240	-5.493168	228.880806	76.299997	146.483997	-485.226120	100.007789	0.000000	-505.000000	200.000000	0.000000	0.000000	-2.501380	605.635778	-60558.860629	-11975.768984	526.323078
376				900.000000	200.000000	0.000000	0.863170	2.094360	2.042150	-249.363125	-853.065702	111.897875				300.000000	200.000000	0.000000	0.579880	1.098720	-4.272464	104.903703	152.599995	128.173498	-486.815356	97.442477	0.000000	-505.000000	200.000000	0.000000	0.724440	-1.786700	602.489618	-61789.843057	-10956.059082	703.175650
377				900.000000	200.000000	0.000000	0.930430	2.240740	0.825550	-292.841957	-849.638061	136.060928				300.000000	200.000000	0.000000	0.579880	1.190280	-3.738406	257.490907	217.999992	152.587497	-485.840112	96.208086	0.000000	-505.000000	200.000000	0.000000	0.724440	0.893350	599.343459	-62207.004934	-11483.353405	705.719018
378				900.000000	200.000000	0.000000	0.807120	2.184440	1.564200	-218.005076	-885.774859	109.630057				300.000000	200.000000	0.000000	0.854560	1.678600	-5.722050	181.197305	185.299994	128.173498	-485.306099	96.757778	0.000000	-505.000000	200.000000	0.000000	1.629990	-0.714680	592.264599	-61146.713119	-11664.000402	234.167764
379				900.000000	200.000000	0.000000	0.526870	1.880420	1.868350	-262.373762	-935.308663	165.059840				300.000000	200.000000	0.000000	0.915600	0.824040	-3.509524	162.123904	207.099993	85.448998	-485.872683	98.387265	0.000000	-505.000000	200.000000	0.000000	-0.543330	-2.858720	596.197299	-60581.238351	-11403.654941	349.795133
380				900.000000	200.000000	0.000000	0.683810	1.993020	2.737350	-329.206154	-1028.701111	162.592308				300.000000	200.000000	0.000000	0.763000	0.885080	-3.585818	162.123904	250.699991	134.276998	-482.061599	92.752058	0.000000	-505.000000	200.000000	0.000000	-0.905550	-2.322710	588.331899	-63097.385660	-13495.392863	291.588685
381				900.000000	200.000000	0.000000	0.728650	2.015540	2.302850	-260.379908	-959.219958	155.337817				300.000000	200.000000	0.000000	0.732480	0.061040	-3.738406	181.197305	141.699995	152.587497	-487.357359	97.908738	0.000000	-505.000000	200.000000	0.000000	-0.724440	-2.144040	600.916538	-61348.327539	-10601.754490	291.743755
382				900.000000	200.000000	0.000000	0.695020	2.060580	2.476650	-310.611997	-892.139099	126.498624				300.000000	200.000000	0.000000	0.640920	1.434440	-5.950932	286.101007	283.399990	183.104997	-487.693741	98.793240	0.000000	-505.000000	200.000000	0.000000	-1.448880	0.178670	602.489618	-60976.022507	-10426.841474	1292.655639
383				900.000000	200.000000	0.000000	0.627760	1.880420	2.693900	-205.231069	-919.967195	157.726338				300.000000	200.000000	0.000000	0.061040	0.763000	-4.501346	228.880806	272.499990	158.690997	-485.849543	97.389689	0.000000	-505.000000	200.000000	0.000000	-1.086660	0.357340	600.916538	-61660.233043	-11507.826611	352.890640
384				900.000000	200.000000	0.000000	0.661390	1.857900	3.041500	-310.332115	-1007.796835	188.996135				300.000000	200.000000	0.000000	0.671440	0.976640	-4.272464	133.513803	261.599991	48.827999	-487.662331	97.701741	0.000000	-505.000000	200.000000	0.000000	1.267770	-0.536010	603.276158	-61714.100882	-10459.402375	469.342694
385				900.000000	200.000000	0.000000	0.930430	2.195700	1.390400	-245.865157	-870.427251	104.693460				300.000000	200.000000	0.000000	0.732480	0.671440	-3.356936	95.367002	316.099989	152.587497	-488.529687	97.064037	0.000000	-505.000000	200.000000	0.000000	0.000000	-2.680050	606.422318	-62422.665058	-9987.965301	702.385816
386				900.000000	200.000000	0.000000	0.941640	2.274520	0.695200	-223.236926	-834.780553	87.887528				300.000000	200.000000	0.000000	0.579880	0.457800	-5.416874	400.541410	163.499994	128.173498	-482.796415	94.945025	0.000000	-505.000000	200.000000	0.000000	-0.905550	-2.322710	596.197299	-62633.492420	-13237.717113	702.797376
387				900.000000	200.000000	0.000000	0.840750	2.263260	1.694550	-315.137481	-887.280968	102.439539				300.000000	200.000000	0.000000	0.488320	0.732480	-6.256108	343.321209	87.199997	109.862998	-484.384245	94.192366	0.000000	-505.000000	200.000000	0.000000	1.086660	-1.072020	603.276158	-63831.222881	-12436.993520	233.872115
388				900.000000	200.000000	0.000000	0.874380	2.308300	1.738000	-301.176129	-827.914620	150.639788				300.000000	200.000000	0.000000	0.000000	0.763000	-4.043582	9.536700	305.199989	115.966498	-489.347916	97.442051	0.000000	-505.000000	200.000000	0.000000	0.181110	-1.965370	604.849238	-62032.097612	-9467.151384	1407.978743
389				900.000000	200.000000	0.000000	1.020110	2.116880	1.738000	-309.058805	-879.509511	102.117589				300.000000	200.000000	0.000000	0.488320	0.763000	-4.272464	114.440403	261.599991	134.276998	-488.260480	98.463192	0.000000	-505.000000	200.000000	0.000000	-0.724440	-1.786700	601.703078	-61095.009968	-10072.220887	879.523857
390				900.000000	200.000000	0.000000	0.795910	2.409640	1.477300	-200.780307	-834.572715	92.983486				300.000000	200.000000	0.000000	0.213640	0.457800	-4.882816	123.977103	196.199993	183.104997	-485.256056	98.896710	0.000000	-505.000000	200.000000	0.000000	0.181110	-2.501380	600.129999	-60675.117094	-11848.932957	232.588096
391				900.000000	200.000000	0.000000	0.695020	1.914200	2.998050	-300.017634	-958.481611	179.375013				300.000000	200.000000	0.000000	0.091560	0.701960	-5.340580	257.490907	119.899996	54.931499	-488.031008	94.940878	0.000000	-505.000000	200.000000	0.000000	1.448880	-0.714680	609.568478	-64040.728856	-10343.762745	645.390944
392				900.000000	200.000000	0.000000	0.627760	2.015540	2.215950	-328.818951	-924.588671	177.129280				300.000000	200.000000	0.000000	0.763000	0.701960	-4.196170	247.954206	250.699991	152.587497	-485.897491	95.413021	0.000000	-505.000000	200.000000	0.000000	-1.629990	-0.893350	607.995398	-63588.402016	-11614.237559	1056.676386
393				900.000000	200.000000	0.000000	0.986480	2.218220	2.172500	-292.373891	-939.320352	131.162597				300.000000	200.000000	0.000000	0.824040	0.183120	-3.051760	28.610101	337.899988	183.104997	-489.444636	96.736087	0.000000	-505.000000	200.000000	0.000000	0.543330	0.714680	610.355018	-63027.647344	-9494.294300	118.122962
394				900.000000	200.000000	0.000000	0.683810	2.105620	2.433200	-276.638022	-932.164823	160.287366				300.000000	200.000000	0.000000	0.274680	0.427280	-4.348758	228.880806	-21.799999	67.138499	-486.809394	95.275954	0.000000	-505.000000	200.000000	0.000000	1.629990	-1.786700	597.770379	-62600.932609	-10873.805343	56.918121
395				900.000000	200.000000	0.000000	0.829540	1.812860	3.084950	-267.916015	-974.233901	171.912424				300.000000	200.000000	0.000000	0.213640	0.854560	-4.806522	333.784509	-54.499998	85.448998	-486.520798	94.576986	0.000000	-505.000000	200.000000	0.000000	-0.724440	-1.608030	602.489618	-63516.271763	-11133.527373	350.996527
396				900.000000	200.000000	0.000000	0.627760	1.936720	2.259400	-303.876032	-980.354749	186.694618				300.000000	200.000000	0.000000	0.518840	1.281840	-4.501346	171.660604	305.199989	146.483997	-486.413965	96.654185	0.000000	-505.000000	200.000000	0.000000	2.173320	-1.250690	608.781938	-62915.065725	-11314.842232	-295.081264
397				900.000000	200.000000	0.000000	0.840750	2.387120	1.346950	-250.089086	-871.759790	88.096768				300.000000	200.000000	0.000000	0.732480	0.640920	-3.585818	200.270705	316.099989	146.483997	-486.295765	96.876491	0.000000	-505.000000	200.000000	0.000000	0.362220	-0.714680	598.556919	-61725.289743	-11195.549033	234.269186
398				900.000000	200.000000	0.000000	0.863170	2.150660	0.955900	-179.821033	-872.319369	111.950234				300.000000	200.000000	0.000000	0.854560	0.244160	-4.196170	267.027607	174.399994	134.276998	-486.988522	96.207758	0.000000	-505.000000	200.000000	0.000000	2.716650	-4.288080	600.129999	-62288.838335	-10809.228408	759.386563
399				900.000000	200.000000	0.000000	0.818330	1.981760	0.999350	-214.875032	-845.183417	114.249272				300.000000	200.000000	0.000000	0.732480	0.640920	-5.874638	438.688211	-207.099993	231.932996	-488.161430	96.053213	0.000000	-505.000000	200.000000	0.000000	1.086660	-0.536010	604.849238	-62872.135054	-10184.796248	175.636690
400				900.000000	200.000000	0.000000	0.650180	2.105620	1.911800	-333.465616	-894.833247	121.767645				300.000000	200.000000	0.000000	0.701960	0.976640	-5.264286	276.564307	-10.900000	115.966498	-486.401959	96.752345	0.000000	-505.000000	200.000000	0.000000	0.000000	-2.144040	600.916538	-62043.223550	-11175.870382	-119.522891
401				900.000000	200.000000	0.000000	0.784700	2.195700	1.651100	-297.861965	-910.262270	83.157495				300.000000	200.000000	0.000000	0.640920	0.854560	-5.340580	47.683501	0.000000	36.620999	-483.680539	94.405064	0.000000	-505.000000	200.000000	0.000000	0.543330	-1.608030	593.837679	-62706.251905	-12660.299521	233.406908
402				900.000000	200.000000	0.000000	0.874380	2.150660	1.520750	-231.502741	-822.646608	58.926099				300.000000	200.000000	0.000000	0.732480	0.610400	-4.425052	181.197305	359.699987	170.897997	-485.149959	95.364679	0.000000	-505.000000	200.000000	0.000000	-1.448880	-0.357340	598.556919	-62630.195114	-11881.379422	939.682373
403				900.000000	200.000000	0.000000	0.650180	1.767820	3.171850	-261.639674	-1042.918222	174.466013				300.000000	200.000000	0.000000	0.488320	0.732480	-3.738406	238.417506	196.199993	177.001497	-485.697861	96.869131	0.000000	-505.000000	200.000000	0.000000	0.181110	0.357340	600.129999	-61891.927970	-11583.792943	763.997909
404				900.000000	200.000000	0.000000	0.863170	1.790340	1.738000	-306.423601	-1025.025820	205.591881				300.000000	200.000000	0.000000	0.732480	0.610400	-6.027226	228.880806	108.999996	122.069998	-486.058279	95.180764	0.000000	-505.000000	200.000000	0.000000	-0.181110	0.000000	596.197299	-62492.945239	-11293.002865	587.455475
405				900.000000	200.000000	0.000000	0.762280	2.071840	2.520100	-245.774813	-945.608974	160.174656				300.000000	200.000000	0.000000	0.763000	0.793520	-5.416874	333.784509	228.899992	140.380497	-487.546632	97.416117	0.000000	-505.000000	200.000000	0.000000	1.992210	-0.714680	601.703078	-61725.038050	-10501.745384	116.650589
406				900.000000	200.000000	0.000000	0.616550	2.049320	1.738000	-251.532972	-943.946429	112.111486				300.000000	200.000000	0.000000	0.640920	0.213640	-4.119876	200.270705	119.899996	91.552498	-486.955069	96.801255	0.000000	-505.000000	200.000000	0.000000	0.000000	-0.714680	604.849238	-62419.682368	-10914.462499	528.018657
407				900.000000	200.000000	0.000000	0.582920	2.229480	2.346300	-267.606966	-897.533536	148.458777				300.000000	200.000000	0.000000	0.244160	1.037680	-4.196170	209.807405	108.999996	48.827999	-482.145165	96.200102	0.000000	-505.000000	200.000000	0.000000	0.362220	-0.536010	600.129999	-62293.432584	-13715.872025	293.182842
408				900.000000	200.000000	0.000000	0.728650	1.914200	2.389750	-300.647833	-979.564655	196.207793				300.000000	200.000000	0.000000	-0.091560	0.885080	-3.738406	181.197305	185.299994	67.138499	-487.373552	96.604636	0.000000	-505.000000	200.000000	0.000000	-1.992210	-2.680050	604.849238	-62538.606906	-10661.343872	-178.616287
409				900.000000	200.000000	0.000000	0.840750	2.195700	1.651100	-281.779844	-887.240559	124.063649				300.000000	200.000000	0.000000	0.518840	0.549360	-6.179814	85.830302	272.499990	195.311996	-486.116159	94.404454	0.000000	-505.000000	200.000000	0.000000	0.181110	-3.573400	599.343459	-63287.999988	-11317.906501	172.826651
410				900.000000	200.000000	0.000000	0.941640	2.285780	1.260050	-210.126464	-911.295413	95.126980				300.000000	200.000000	0.000000	0.579880	0.457800	-1.983644	66.756902	468.699984	140.380497	-484.894142	97.281740	0.000000	-505.000000	200.000000	0.000000	-0.362220	-0.714680	600.916538	-61725.100973	-12081.942502	704.279930
411				900.000000	200.000000	0.000000	0.739860	2.060580	1.694550	-251.114299	-893.258257	107.174889				300.000000	200.000000	0.000000	0.854560	0.671440	-3.585818	38.146801	217.999992	122.069998	-487.080522	94.246681	0.000000	-505.000000	200.000000	0.000000	-0.181110	-1.786700	593.051139	-62717.126150	-10627.167122	409.527601
412				900.000000	200.000000	0.000000	0.706230	2.206960	1.694550	-317.455915	-902.005314	124.213484				300.000000	200.000000	0.000000	0.000000	1.190280	-5.264286	295.637708	43.599998	183.104997	-486.726592	98.614851	0.000000	-505.000000	200.000000	0.000000	0.543330	-0.536010	606.422318	-61482.217185	-11081.402256	939.353439
413				900.000000	200.000000	0.000000	0.952850	2.240740	1.260050	-232.083862	-856.031371	111.941100				300.000000	200.000000	0.000000	0.305200	1.190280	-4.425052	95.367002	283.399990	79.345499	-488.815579	96.424423	0.000000	-505.000000	200.000000	0.000000	0.724440	-1.786700	603.276158	-62484.676145	-9763.675442	996.896144
414				900.000000	200.000000	0.000000	0.840750	2.387120	0.651750	-246.788783	-800.189675	78.458128				300.000000	200.000000	0.000000	0.518840	0.518840	-4.272464	38.146801	479.599983	140.380497	-488.100317	97.039775	0.000000	-505.000000	200.000000	0.000000	0.543330	0.714680	608.781938	-62680.325185	-10288.221491	646.819850
415				900.000000	200.000000	0.000000	0.605340	1.846640	2.824250	-254.733449	-1020.484563	189.043731				300.000000	200.000000	0.000000	0.793520	1.159760	-4.043582	19.073400	370.599987	140.380497	-487.192316	96.239858	0.000000	-505.000000	200.000000	0.000000	-0.181110	1.429360	596.983839	-61943.127735	-10630.899255	588.811938
416				900.000000	200.000000	0.000000	0.616550	1.914200	2.650450	-344.603580	-1076.510227	177.046648				300.000000	200.000000	0.000000	0.640920	1.220800	-5.187992	219.344106	43.599998	146.483997	-484.276423	96.189364	0.000000	-505.000000	200.000000	0.000000	-0.543330	-1.429360	601.703078	-62463.179348	-12469.439985	527.383892
417				900.000000	200.000000	0.000000	0.515660	2.049320	1.824900	-255.463474	-950.004536	131.493289				300.000000	200.000000	0.000000	0.488320	0.946120	-5.645756	267.027607	196.199993	91.552498	-487.071703	97.295802	0.000000	-505.000000	200.000000	0.000000	-0.724440	-0.357340	606.422318	-62282.117877	-10872.119490	352.183432
418				900.000000	200.000000	0.000000	0.762280	2.128140	1.998700	-316.366093	-899.530343	143.359394				300.000000	200.000000	0.000000	0.701960	0.427280	-5.416874	47.683501	174.399994	91.552498	-484.964113	96.217325	0.000000	-505.000000	200.000000	0.000000	1.629990	-2.501380	602.489618	-62527.984354	-12071.413968	584.936778
419				900.000000	200.000000	0.000000	0.594130	2.038060	2.693900	-226.883165	-948.978131	136.220843				300.000000	200.000000	0.000000	0.244160	0.335720	-4.806522	28.610101	196.199993	54.931499	-485.559504	97.020805	0.000000	-505.000000	200.000000	0.000000	-0.905550	0.714680	606.422318	-62448.881951	-11789.150576	999.400353
420				900.000000	200.000000	0.000000	0.717440	2.071840	3.084950	-325.600232	-1020.277323	152.992130				300.000000	200.000000	0.000000	0.549360	0.824040	-5.722050	57.220201	65.399998	61.034999	-486.989921	98.990240	0.000000	-505.000000	200.000000	0.000000	-0.543330	-2.144040	611.928098	-61810.710621	-11020.873448	820.426154
421				900.000000	200.000000	0.000000	0.975270	2.240740	1.086250	-236.284449	-877.056873	123.966174				300.000000	200.000000	0.000000	0.732480	0.946120	-4.272464	209.807405	228.899992	0.000000	-487.369480	97.026928	0.000000	-505.000000	200.000000	0.000000	0.000000	-2.858720	611.928098	-63012.115927	-10788.610330	1230.913147
422				900.000000	200.000000	0.000000	0.751070	2.184440	1.129700	-150.106204	-766.545326	92.820505				300.000000	200.000000	0.000000	0.457800	0.457800	-3.356936	123.977103	217.999992	67.138499	-485.863980	96.899982	0.000000	-505.000000	200.000000	0.000000	0.724440	-1.250690	600.129999	-61873.413863	-11484.099832	-177.477156
423				900.000000	200.000000	0.000000	0.695020	2.026800	1.781450	-208.189499	-881.360623	114.418908				300.000000	200.000000	0.000000	1.251320	-0.061040	-5.798344	162.123904	217.999992	134.276998	-486.382854	96.910744	0.000000	-505.000000	200.000000	0.000000	0.543330	2.501380	594.624219	-61299.368565	-11070.205859	296.050837
424				900.000000	200.000000	0.000000	0.515660	2.026800	1.477300	-264.792022	-914.219478	97.737104				300.000000	200.000000	0.000000	0.976640	0.122080	-3.585818	429.151511	-32.699999	225.829496	-488.487199	96.996541	0.000000	-505.000000	200.000000	0.000000	-0.181110	-1.250690	604.062698	-62220.547253	-9974.767056	1114.965459
425				900.000000	200.000000	0.000000	0.807120	2.308300	1.564200	-265.171414	-900.972769	133.841848				300.000000	200.000000	0.000000	0.122080	1.007160	-6.256108	257.490907	76.299997	177.001497	-486.009467	97.904254	0.000000	-505.000000	200.000000	0.000000	-1.267770	-2.501380	605.635778	-61832.836650	-11501.346204	937.633191
426				900.000000	200.000000	0.000000	0.964060	2.173180	0.912450	-215.123445	-820.707942	94.999035				300.000000	200.000000	0.000000	-0.183120	1.159760	-3.280642	286.101007	43.599998	103.759498	-486.745238	98.902221	0.000000	-505.000000	200.000000	0.000000	-0.543330	-1.965370	603.276158	-60989.879442	-11012.662757	703.107514
427				900.000000	200.000000	0.000000	0.739860	1.857900	2.824250	-246.228702	-904.440818	143.131298				300.000000	200.000000	0.000000	0.457800	0.763000	-2.899172	247.954206	239.799992	30.517499	-489.252189	93.736292	0.000000	-505.000000	200.000000	0.000000	-1.629990	-2.322710	602.489618	-64022.781057	-9487.892457	585.367134
428				900.000000	200.000000	0.000000	0.695020	1.959240	2.780800	-282.305837	-988.675388	196.284521				300.000000	200.000000	0.000000	0.763000	0.274680	-4.196170	143.050504	-87.199997	91.552498	-487.961418	96.481517	0.000000	-505.000000	200.000000	0.000000	-1.086660	-1.429360	605.635778	-62694.496736	-10319.175103	233.706865
429				900.000000	200.000000	0.000000	0.784700	2.094360	2.433200	-269.060649	-941.385443	174.630333				300.000000	200.000000	0.000000	0.335720	0.701960	-5.416874	295.637708	-43.599998	140.380497	-486.091237	94.307197	0.000000	-505.000000	200.000000	0.000000	-0.362220	-3.216060	604.062698	-63845.079815	-11422.078171	290.697430
430				900.000000	200.000000	0.000000	0.661390	2.173180	1.564200	-258.674065	-965.895186	150.734784				300.000000	200.000000	0.000000	0.640920	0.640920	-4.348758	524.518514	-21.799999	79.345499	-486.772128	97.500813	0.000000	-505.000000	200.000000	0.000000	-0.362220	0.536010	604.849238	-61996.555111	-11025.114575	411.746342
431				900.000000	200.000000	0.000000	0.672600	1.981760	2.780800	-281.378464	-982.686162	124.038888				300.000000	200.000000	0.000000	0.488320	0.579880	-3.433230	133.513803	207.099993	103.759498	-486.011838	96.694162	0.000000	-505.000000	200.000000	0.000000	1.448880	0.536010	600.129999	-61996.932650	-11395.365686	529.089651
432				900.000000	200.000000	0.000000	0.706230	1.959240	2.476650	-314.785178	-1029.381916	189.043927				300.000000	200.000000	0.000000	1.068200	0.885080	-3.738406	209.807405	348.799988	164.794497	-485.336444	98.197459	0.000000	-505.000000	200.000000	0.000000	1.086660	-3.394730	605.635778	-61655.261255	-11908.952770	701.620652
433				900.000000	200.000000	0.000000	0.908010	2.409640	0.869000	-281.821111	-838.623274	104.915651				300.000000	200.000000	0.000000	0.518840	0.915600	-4.730228	276.564307	76.299997	201.415496	-483.946757	94.732633	0.000000	-505.000000	200.000000	0.000000	0.905550	-2.501380	596.197299	-62760.119744	-12551.886724	996.203424
434				900.000000	200.000000	0.000000	0.874380	2.195700	0.825550	-198.203979	-781.472312	109.570848				300.000000	200.000000	0.000000	0.061040	0.274680	-4.730228	209.807405	54.499998	146.483997	-484.502597	98.316900	0.000000	-505.000000	200.000000	0.000000	-1.267770	-1.608030	606.422318	-61662.901117	-12430.082681	116.063598
435				900.000000	200.000000	0.000000	0.829540	2.139400	1.911800	-215.479179	-887.021383	140.890524				300.000000	200.000000	0.000000	0.610400	0.640920	-4.425052	104.903703	130.799995	164.794497	-486.624232	97.801420	0.000000	-505.000000	200.000000	0.000000	0.362220	-2.144040	594.624219	-60769.750915	-10926.676886	232.912723
436				900.000000	200.000000	0.000000	0.930430	2.128140	1.173150	-244.851819	-961.412668	160.052811				300.000000	200.000000	0.000000	0.824040	-0.244160	-2.822878	257.490907	217.999992	97.655998	-486.188258	95.599121	0.000000	-505.000000	200.000000	0.000000	2.354430	0.357340	601.703078	-62818.330139	-11319.083359	528.847649
437				900.000000	200.000000	0.000000	0.896800	2.285780	1.346950	-250.241737	-944.991508	102.402415				300.000000	200.000000	0.000000	0.396760	0.946120	-5.187992	219.344106	119.899996	97.655998	-485.517224	98.651322	0.000000	-505.000000	200.000000	0.000000	0.000000	-0.893350	607.995398	-61619.529984	-11845.438256	997.801888
438				900.000000	200.000000	0.000000	0.896800	2.173180	0.869000	-90.532023	-767.238067	102.297697				300.000000	200.000000	0.000000	-0.122080	1.281840	-5.798344	391.004710	305.199989	134.276998	-486.406816	97.980757	0.000000	-505.000000	200.000000	0.000000	0.181110	1.072020	601.703078	-61385.292830	-11187.575773	177.235154
439				900.000000	200.000000	0.000000	0.683810	1.925460	3.128400	-223.028831	-937.877328	169.758458				300.000000	200.000000	0.000000	0.152600	1.220800	-4.119876	28.610101	294.299990	109.862998	-486.378401	96.772538	0.000000	-505.000000	200.000000	0.000000	-1.267770	-2.144040	603.276158	-62274.666784	-11233.966910	350.531320
440				900.000000	200.000000	0.000000	0.840750	1.835380	2.215950	-372.422711	-963.755419	179.150734				300.000000	200.000000	0.000000	1.007160	0.335720	-4.196170	66.756902	283.399990	61.034999	-487.573079	96.782613	0.000000	-505.000000	200.000000	0.000000	1.086660	-1.072020	599.343459	-61862.665465	-10444.711278	-294.824773
441				900.000000	200.000000	0.000000	0.571710	2.071840	1.651100	-315.024110	-972.414921	155.552766				300.000000	200.000000	0.000000	0.763000	0.244160	-3.509524	247.954206	207.099993	103.759498	-485.625414	95.505873	0.000000	-505.000000	200.000000	0.000000	0.181110	-1.429360	597.770379	-62463.493964	-11581.553663	116.117246
442				900.000000	200.000000	0.000000	0.683810	2.184440	1.781450	-290.149549	-906.228845	153.131688				300.000000	200.000000	0.000000	0.305200	0.671440	-4.730228	333.784509	21.799999	164.794497	-487.225220	97.177744	0.000000	-505.000000	200.000000	0.000000	-0.724440	0.536010	596.197299	-61302.351255	-10597.275932	646.751714
443				900.000000	200.000000	0.000000	0.739860	1.925460	1.868350	-272.580605	-944.079591	143.194129				300.000000	200.000000	0.000000	0.244160	0.824040	-5.187992	85.830302	130.799995	103.759498	-486.390433	97.694688	0.000000	-505.000000	200.000000	0.000000	-2.535540	-1.608030	599.343459	-61316.019420	-11153.522019	116.165020
444				900.000000	200.000000	0.000000	0.605340	1.835380	3.041500	-335.382670	-1015.620636	191.442919				300.000000	200.000000	0.000000	0.640920	0.824040	-3.738406	143.050504	217.999992	146.483997	-486.514918	94.493532	0.000000	-505.000000	200.000000	0.000000	3.259980	-1.608030	600.916538	-63400.581608	-11107.991745	526.910069
445				900.000000	200.000000	0.000000	0.773490	2.477200	0.782100	-271.087958	-858.332773	143.672406				300.000000	200.000000	0.000000	0.366240	0.305200	-4.043582	133.513803	305.199989	128.173498	-488.348686	95.495043	0.000000	-505.000000	200.000000	0.000000	0.181110	-1.786700	600.129999	-62716.559841	-9992.952855	1466.892399
446				900.000000	200.000000	0.000000	0.739860	2.252000	1.216600	-199.500948	-791.494365	97.714269				300.000000	200.000000	0.000000	0.183120	0.701960	-5.798344	257.490907	228.899992	177.001497	-487.380092	98.030374	0.000000	-505.000000	200.000000	0.000000	0.181110	-0.178670	589.118439	-60072.186830	-10380.212907	704.745137
447				900.000000	200.000000	0.000000	0.818330	2.116880	1.651100	-244.820349	-866.053424	111.965273				300.000000	200.000000	0.000000	0.579880	0.732480	-5.111698	257.490907	43.599998	91.552498	-489.877056	96.420854	0.000000	-505.000000	200.000000	0.000000	0.543330	-1.608030	600.916538	-62242.421589	-9087.627161	879.591993
448				900.000000	200.000000	0.000000	0.706230	1.993020	1.998700	-273.683972	-947.881903	131.243500				300.000000	200.000000	0.000000	1.068200	0.396760	-4.501346	162.123904	98.099997	152.587497	-487.879162	97.496310	0.000000	-505.000000	200.000000	0.000000	1.086660	-1.250690	602.489618	-61757.409092	-10315.126976	233.702557
449				900.000000	200.000000	0.000000	0.795910	2.375860	0.999350	-303.179780	-884.787921	136.325953				300.000000	200.000000	0.000000	0.915600	0.427280	-5.187992	123.977103	108.999996	18.310500	-484.425082	96.019869	0.000000	-505.000000	200.000000	0.000000	0.724440	-1.965370	589.904979	-61338.397142	-12137.246325	644.261994
450				900.000000	200.000000	0.000000	0.851960	2.240740	1.390400	-171.640866	-826.668097	119.274603				300.000000	200.000000	0.000000	0.488320	0.976640	-4.501346	324.247808	163.499994	54.931499	-488.520225	98.545040	0.000000	-505.000000	200.000000	0.000000	-1.086660	-0.178670	610.355018	-61923.543934	-10058.513647	939.822954
451				900.000000	200.000000	0.000000	0.672600	1.846640	2.085600	-223.334449	-936.445897	164.877448				300.000000	200.000000	0.000000	0.335720	0.793520	-5.111698	219.344106	98.099997	140.380497	-486.948632	95.026438	0.000000	-505.000000	200.000000	0.000000	0.000000	-0.714680	589.118439	-61841.860823	-10634.393956	704.250953
452				900.000000	200.000000	0.000000	0.751070	2.038060	2.346300	-311.674413	-1031.107201	174.612815				300.000000	200.000000	0.000000	0.457800	0.885080	-5.340580	171.660604	283.399990	170.897997	-487.140643	97.626565	0.000000	-505.000000	200.000000	0.000000	-0.543330	-0.536010	601.703078	-61598.410726	-10746.029890	586.975780
453				900.000000	200.000000	0.000000	0.683810	1.902940	2.563550	-280.828812	-957.615898	136.002273				300.000000	200.000000	0.000000	1.007160	0.488320	-2.212526	276.564307	108.999996	158.690997	-486.649037	94.544216	0.000000	-505.000000	200.000000	0.000000	2.535540	-1.072020	595.410759	-62789.508096	-10926.360891	644.964895
454				900.000000	200.000000	0.000000	0.840750	2.206960	1.911800	-317.230844	-826.691371	155.399702				300.000000	200.000000	0.000000	0.854560	0.122080	-4.196170	247.954206	108.999996	170.897997	-486.699994	98.781447	0.000000	-505.000000	200.000000	0.000000	-0.543330	-0.536010	601.703078	-60903.514715	-11011.169904	469.487582
455				900.000000	200.000000	0.000000	0.818330	2.004280	2.129050	-257.003122	-957.685376	150.415117				300.000000	200.000000	0.000000	0.518840	0.701960	-3.585818	343.321209	-87.199997	146.483997	-486.054701	95.905818	0.000000	-505.000000	200.000000	0.000000	1.811100	-1.072020	595.410759	-61978.796082	-11280.235051	1114.975640
456				900.000000	200.000000	0.000000	0.739860	1.846640	2.867700	-343.140100	-1046.328385	174.446408				300.000000	200.000000	0.000000	0.457800	1.037680	-5.950932	219.344106	76.299997	189.208497	-486.904507	99.427471	0.000000	-505.000000	200.000000	0.000000	0.543330	-2.858720	612.714638	-61622.260981	-11087.373667	232.220003
457				900.000000	200.000000	0.000000	1.031320	2.432160	1.260050	-188.016414	-884.592616	90.350885				300.000000	200.000000	0.000000	0.763000	1.068200	-4.806522	47.683501	272.499990	67.138499	-486.907730	96.553298	0.000000	-505.000000	200.000000	0.000000	-1.086660	-1.429360	599.343459	-62000.104110	-10843.483721	116.218667
458				900.000000	200.000000	0.000000	0.840750	2.297040	1.564200	-177.183436	-790.906313	112.109595				300.000000	200.000000	0.000000	0.579880	0.885080	-4.425052	171.660604	316.099989	79.345499	-485.458813	95.718738	0.000000	-505.000000	200.000000	0.000000	1.811100	-1.965370	604.849238	-63074.441629	-11819.472198	350.454568
459				900.000000	200.000000	0.000000	0.784700	2.004280	1.998700	-228.994453	-804.200169	131.172677				300.000000	200.000000	0.000000	0.701960	0.610400	-4.196170	333.784509	76.299997	219.725996	-484.854575	96.607890	0.000000	-505.000000	200.000000	0.000000	0.724440	-1.250690	596.197299	-61642.096475	-12010.647729	409.963831
460				900.000000	200.000000	0.000000	0.840750	2.206960	1.477300	-197.065079	-897.210865	102.387180				300.000000	200.000000	0.000000	0.640920	1.464960	-4.882816	314.711108	119.899996	183.104997	-488.192660	96.201755	0.000000	-505.000000	200.000000	0.000000	0.362220	-0.178670	603.276158	-62619.006254	-10139.467533	-58.942634
461				900.000000	200.000000	0.000000	0.784700	2.285780	1.911800	-281.820795	-834.515172	109.747531				300.000000	200.000000	0.000000	0.671440	0.671440	-5.264286	257.490907	163.499994	146.483997	-486.477498	98.231254	0.000000	-505.000000	200.000000	0.000000	2.354430	-2.322710	604.062698	-61474.703169	-11188.752631	643.792479
462				900.000000	200.000000	0.000000	0.762280	2.409640	1.086250	-241.390738	-792.296395	90.608667				300.000000	200.000000	0.000000	0.427280	0.518840	-5.187992	162.123904	207.099993	109.862998	-485.410085	96.896276	0.000000	-505.000000	200.000000	0.000000	1.086660	-0.714680	600.916538	-61956.732977	-11771.904204	527.931724
463				900.000000	200.000000	0.000000	0.526870	2.026800	2.172500	-268.092325	-965.987342	124.231752				300.000000	200.000000	0.000000	-0.152600	0.518840	-4.196170	85.830302	163.499994	122.069998	-484.918774	95.973584	0.000000	-505.000000	200.000000	0.000000	1.086660	-1.429360	599.343459	-62347.552115	-12035.551365	703.485788
464				900.000000	200.000000	0.000000	0.695020	2.015540	2.389750	-352.762075	-1028.839471	157.782318				300.000000	200.000000	0.000000	0.396760	1.129240	-4.348758	190.734005	87.199997	122.069998	-486.122319	95.705120	0.000000	-505.000000	200.000000	0.000000	-0.905550	-3.216060	603.276158	-62918.614723	-11388.454848	466.973192
465				900.000000	200.000000	0.000000	0.874380	2.094360	2.433200	-269.060649	-950.144435	143.211843				300.000000	200.000000	0.000000	0.854560	0.579880	-3.662112	114.440403	326.999989	122.069998	-488.012700	96.017405	0.000000	-505.000000	200.000000	0.000000	0.905550	0.357340	598.556919	-62239.501822	-10167.865871	528.963560
466				900.000000	200.000000	0.000000	0.807120	2.049320	1.911800	-215.168143	-926.625886	169.745898				300.000000	200.000000	0.000000	0.335720	0.701960	-3.585818	219.344106	239.799992	164.794497	-488.297232	96.936652	0.000000	-505.000000	200.000000	0.000000	1.448880	-1.072020	594.624219	-61283.962994	-9931.870621	292.587236
467				900.000000	200.000000	0.000000	0.739860	1.959240	1.694550	-223.123239	-938.851987	152.864185				300.000000	200.000000	0.000000	0.183120	0.396760	-4.882816	133.513803	239.799992	91.552498	-490.329930	98.538179	0.000000	-505.000000	200.000000	0.000000	-1.992210	1.072020	609.568478	-61847.927605	-8942.412335	999.826401
468				900.000000	200.000000	0.000000	0.504450	1.993020	2.172500	-349.893989	-1000.525876	191.694046				300.000000	200.000000	0.000000	-0.061040	1.098720	-4.425052	209.807405	65.399998	122.069998	-489.896740	96.609776	0.000000	-505.000000	200.000000	0.000000	1.267770	-0.714680	604.849238	-62535.498370	-9135.195155	57.964446
469				900.000000	200.000000	0.000000	0.896800	2.353340	1.086250	-287.935004	-883.957418	107.284566				300.000000	200.000000	0.000000	0.244160	1.464960	-4.577640	181.197305	326.999989	91.552498	-486.152729	96.777427	0.000000	-505.000000	200.000000	0.000000	-0.181110	-3.037390	599.343459	-61865.774001	-11295.988571	467.084795
470				900.000000	200.000000	0.000000	0.941640	2.195700	1.173150	-197.843866	-840.291017	80.585245				300.000000	200.000000	0.000000	0.274680	0.701960	-4.730228	95.367002	359.699987	54.931499	-488.319822	94.276496	0.000000	-505.000000	200.000000	0.000000	0.000000	0.178670	589.904979	-62366.821301	-9839.720338	470.122347
471				900.000000	200.000000	0.000000	0.807120	2.094360	1.477300	-249.948310	-885.694042	131.233224				300.000000	200.000000	0.000000	0.335720	-0.091560	-4.653934	257.490907	239.799992	24.414000	-485.990199	96.071662	0.000000	-505.000000	200.000000	0.000000	0.724440	-2.144040	596.983839	-62043.538166	-11348.544119	291.627844
472				900.000000	200.000000	0.000000	0.739860	2.206960	1.607650	-229.094278	-867.847591	141.046264				300.000000	200.000000	0.000000	0.244160	0.793520	-4.882816	305.174408	272.499990	85.448998	-486.843185	95.865822	0.000000	-505.000000	200.000000	0.000000	0.000000	0.536010	600.916538	-62575.949737	-10910.730367	294.229167
473				900.000000	200.000000	0.000000	0.818330	2.206960	1.520750	-249.286958	-952.053688	109.639387				300.000000	200.000000	0.000000	0.640920	0.457800	-4.653934	66.756902	-32.699999	140.380497	-489.436737	97.983324	0.000000	-505.000000	200.000000	0.000000	-1.086660	0.357340	603.276158	-61544.228272	-9388.945773	411.634739
474				900.000000	200.000000	0.000000	0.952850	2.195700	1.216600	-189.757791	-800.265293	78.163972				300.000000	200.000000	0.000000	0.335720	0.427280	-4.272464	171.660604	196.199993	97.655998	-485.642981	92.847977	0.000000	-505.000000	200.000000	0.000000	-1.629990	0.357340	585.185739	-62703.835524	-11327.451178	117.957712
475				900.000000	200.000000	0.000000	0.818330	1.947980	2.954600	-250.425225	-902.727469	169.640039				300.000000	200.000000	0.000000	0.549360	0.640920	-4.196170	104.903703	43.599998	134.276998	-486.425030	96.833510	0.000000	-505.000000	200.000000	0.000000	0.000000	-2.680050	601.703078	-62075.594592	-11176.616808	1172.338606
476				900.000000	200.000000	0.000000	0.571710	1.779080	2.780800	-325.909598	-1039.323151	186.606081				300.000000	200.000000	0.000000	0.640920	0.763000	-6.027226	209.807405	10.900000	189.208497	-484.372607	95.279702	0.000000	-505.000000	200.000000	0.000000	0.724440	-0.714680	588.331899	-61610.291742	-12135.753472	351.728405
477				900.000000	200.000000	0.000000	0.751070	2.083100	1.911800	-298.208218	-934.449687	186.703002				300.000000	200.000000	0.000000	0.885080	0.885080	-4.882816	190.734005	294.299990	97.655998	-485.830263	96.185900	0.000000	-505.000000	200.000000	0.000000	-0.362220	-2.144040	595.410759	-61812.032009	-11413.867480	-178.238012
478				900.000000	200.000000	0.000000	0.695020	2.139400	2.520100	-275.156934	-973.235027	141.029887				300.000000	200.000000	0.000000	0.763000	0.061040	-5.264286	295.637708	294.299990	85.448998	-487.324585	97.455521	0.000000	-505.000000	200.000000	0.000000	0.905550	-1.250690	605.635778	-62104.605404	-10704.863738	-294.979842
479				900.000000	200.000000	0.000000	0.695020	1.959240	2.737350	-262.248200	-968.371099	174.597580				300.000000	200.000000	0.000000	0.732480	0.366240	-4.348758	200.270705	305.199989	213.622496	-484.859081	96.632789	0.000000	-505.000000	200.000000	0.000000	0.181110	-2.144040	594.624219	-61464.646926	-11976.277979	996.600494
480				900.000000	200.000000	0.000000	0.672600	1.846640	2.520100	-375.664455	-1012.839531	203.432010				300.000000	200.000000	0.000000	0.518840	0.915600	-4.959110	314.711108	76.299997	201.415496	-489.858409	96.666777	0.000000	-505.000000	200.000000	0.000000	-0.724440	-0.714680	604.062698	-62419.745292	-9146.470116	939.285302
481				900.000000	200.000000	0.000000	0.908010	2.206960	1.303500	-253.532559	-859.291239	97.498178				300.000000	200.000000	0.000000	0.610400	1.159760	-4.806522	419.614811	119.899996	152.587497	-487.219051	96.794012	0.000000	-505.000000	200.000000	0.000000	1.086660	-2.501380	602.489618	-62180.536349	-10712.836998	115.027455
482				900.000000	200.000000	0.000000	0.807120	2.161920	1.824900	-186.498122	-840.423580	107.199454				300.000000	200.000000	0.000000	-0.122080	0.946120	-4.425052	190.734005	326.999989	48.827999	-485.852800	94.990564	0.000000	-505.000000	200.000000	0.000000	0.362220	-2.144040	598.556919	-62854.124333	-11460.689048	1349.050598
483				900.000000	200.000000	0.000000	0.795910	2.083100	1.651100	-230.129289	-839.800319	131.234366				300.000000	200.000000	0.000000	0.732480	0.244160	-4.501346	66.756902	326.999989	189.208497	-485.072366	93.235420	0.000000	-505.000000	200.000000	0.000000	0.000000	-2.501380	586.758819	-62645.058820	-11692.714735	878.787670
484				900.000000	200.000000	0.000000	0.874380	2.161920	1.607650	-226.928495	-908.848914	123.997393				300.000000	200.000000	0.000000	0.854560	0.701960	-4.501346	333.784509	152.599995	170.897997	-486.550064	94.803276	0.000000	-505.000000	200.000000	0.000000	0.181110	-1.250690	591.478059	-62221.554024	-10912.732215	175.030902
485				900.000000	200.000000	0.000000	0.964060	2.263260	1.173150	-259.390228	-856.412182	83.034509				300.000000	200.000000	0.000000	0.610400	0.946120	-4.730228	247.954206	54.499998	195.311996	-486.567152	95.913754	0.000000	-505.000000	200.000000	0.000000	1.086660	-3.752070	610.355018	-63529.562389	-11250.581292	407.561043
486				900.000000	200.000000	0.000000	0.863170	2.161920	0.912450	-191.463951	-770.959562	92.683425				300.000000	200.000000	0.000000	0.457800	0.976640	-4.653934	286.101007	87.199997	91.552498	-487.999957	97.110981	0.000000	-505.000000	200.000000	0.000000	1.448880	-1.072020	600.129999	-61746.786540	-10202.235620	527.563631
487				900.000000	200.000000	0.000000	0.638970	1.812860	2.954600	-300.215300	-996.660823	128.735972				300.000000	200.000000	0.000000	0.000000	1.190280	-4.196170	152.587204	261.599991	42.724499	-486.850607	98.309699	0.000000	-505.000000	200.000000	0.000000	1.267770	-0.357340	605.635778	-61587.284789	-10991.921684	469.512252
488				900.000000	200.000000	0.000000	0.863170	2.105620	2.476650	-336.900962	-964.921126	203.475431				300.000000	200.000000	0.000000	0.549360	0.824040	-4.196170	190.734005	272.499990	177.001497	-486.469304	95.287905	0.000000	-505.000000	200.000000	0.000000	-1.448880	-0.893350	590.691519	-61852.546298	-10945.925107	821.685503
489				900.000000	200.000000	0.000000	0.661390	2.128140	1.911800	-292.332940	-945.954575	165.150857				300.000000	200.000000	0.000000	0.518840	1.220800	-4.882816	267.027607	228.899992	195.311996	-487.669158	98.715650	0.000000	-505.000000	200.000000	0.000000	-1.629990	-1.786700	600.916538	-60863.440888	-10414.389656	-236.541574
490				900.000000	200.000000	0.000000	0.829540	2.195700	2.259400	-265.067524	-938.004350	140.942883				300.000000	200.000000	0.000000	0.518840	1.617560	-3.509524	133.513803	196.199993	158.690997	-486.860241	97.865695	0.000000	-505.000000	200.000000	0.000000	0.724440	-2.144040	604.062698	-61695.523852	-10957.551935	291.627844
491				900.000000	200.000000	0.000000	0.695020	2.094360	2.389750	-240.961951	-937.652012	150.626640				300.000000	200.000000	0.000000	0.518840	0.396760	-4.806522	114.440403	239.799992	79.345499	-488.482942	96.150707	0.000000	-505.000000	200.000000	0.000000	-0.543330	-1.250690	602.489618	-62568.121105	-9951.356272	586.297548
492				900.000000	200.000000	0.000000	0.616550	2.060580	2.693900	-302.345866	-970.165266	189.231081				300.000000	200.000000	0.000000	0.518840	0.335720	-4.272464	257.490907	316.099989	115.966498	-483.739249	94.656267	0.000000	-505.000000	200.000000	0.000000	1.629990	-2.144040	592.264599	-62391.363711	-12591.990453	-707.094277
493				900.000000	200.000000	0.000000	0.840750	2.263260	1.260050	-283.423381	-962.866432	131.355460				300.000000	200.000000	0.000000	0.213640	1.312360	-5.035404	219.344106	32.699999	164.794497	-484.513370	98.115543	0.000000	-505.000000	200.000000	0.000000	3.259980	-3.037390	607.208858	-61865.144769	-12439.663230	584.297705
494				900.000000	200.000000	0.000000	0.952850	2.375860	1.173150	-222.589118	-850.884584	124.115062				300.000000	200.000000	0.000000	-0.427280	0.976640	-4.882816	200.270705	163.499994	67.138499	-485.944262	97.797437	0.000000	-505.000000	200.000000	0.000000	1.811100	-1.072020	606.422318	-61977.915158	-11555.825036	175.070061
495				900.000000	200.000000	0.000000	0.908010	2.206960	1.824900	-208.766556	-839.512261	131.233420				300.000000	200.000000	0.000000	0.915600	0.793520	-4.806522	114.440403	196.199993	115.966498	-487.634452	95.125703	0.000000	-505.000000	200.000000	0.000000	0.905550	-1.072020	600.916538	-63020.699637	-10435.245165	586.351196
496				900.000000	200.000000	0.000000	0.762280	2.083100	2.042150	-249.826812	-843.845082	138.498187				300.000000	200.000000	0.000000	0.793520	0.396760	-3.585818	143.050504	316.099989	170.897997	-485.938900	95.595131	0.000000	-505.000000	200.000000	0.000000	-1.267770	1.429360	603.276158	-62984.968366	-11499.106924	-57.286214
497				900.000000	200.000000	0.000000	0.863170	2.184440	0.955900	-230.696865	-862.187429	114.391310				300.000000	200.000000	0.000000	0.793520	0.610400	-4.730228	267.027607	163.499994	73.241999	-486.129210	95.921900	0.000000	-505.000000	200.000000	0.000000	-0.181110	-2.501380	598.556919	-62296.666967	-11295.242144	702.569863
498				900.000000	200.000000	0.000000	0.807120	2.342080	0.608300	-188.380591	-722.774834	95.318702				300.000000	200.000000	0.000000	0.122080	1.129240	-4.959110	267.027607	43.599998	146.483997	-488.057441	97.294559	0.000000	-505.000000	200.000000	0.000000	1.086660	-2.501380	600.916538	-61717.398188	-10181.064116	1172.421231
499				900.000000	200.000000	0.000000	0.717440	1.812860	2.563550	-292.579367	-933.670931	205.763801				300.000000	200.000000	0.000000	0.457800	1.098720	-4.882816	295.637708	207.099993	73.241999	-489.071264	94.204957	0.000000	-505.000000	200.000000	0.000000	-1.629990	-2.322710	604.062698	-63906.839209	-9621.955317	232.902542
500				900.000000	200.000000	0.000000	0.459610	1.914200	2.824250	-340.402993	-994.219522	145.883656				300.000000	200.000000	0.000000	0.549360	0.335720	-4.501346	-19.073400	76.299997	91.552498	-486.616505	96.805373	0.000000	-505.000000	200.000000	0.000000	0.362220	-1.072020	609.568478	-62904.191480	-11205.999003	527.650563
501				900.000000	200.000000	0.000000	0.795910	2.049320	2.259400	-307.280225	-951.817376	145.660911				300.000000	200.000000	0.000000	0.701960	0.518840	-4.043582	76.293602	141.699995	97.655998	-485.476945	94.366812	0.000000	-505.000000	200.000000	0.000000	0.905550	-1.786700	602.489618	-63642.899087	-11762.438091	350.696570
502				900.000000	200.000000	0.000000	0.784700	2.150660	2.520100	-274.693247	-971.862079	128.899150				300.000000	200.000000	0.000000	0.091560	0.640920	-5.111698	238.417506	-43.599998	146.483997	-487.931921	95.800593	0.000000	-505.000000	200.000000	0.000000	-0.181110	-1.072020	591.478059	-61631.662693	-10095.394240	233.973536
503				900.000000	200.000000	0.000000	0.627760	1.981760	2.693900	-265.386371	-935.165104	155.410924				300.000000	200.000000	0.000000	0.610400	0.366240	-5.340580	257.490907	130.799995	158.690997	-489.159251	94.596999	0.000000	-505.000000	200.000000	0.000000	0.905550	-3.037390	600.129999	-63255.503100	-9506.508687	525.741961
504				900.000000	200.000000	0.000000	0.672600	1.756560	2.824250	-350.915139	-1038.452240	196.119255				300.000000	200.000000	0.000000	0.946120	0.061040	-4.653934	305.174408	228.899992	128.173498	-487.933717	93.163700	0.000000	-505.000000	200.000000	0.000000	1.992210	-1.965370	591.478059	-63191.327326	-10094.331819	291.695980
505				900.000000	200.000000	0.000000	1.008900	2.443420	0.869000	-256.306869	-863.041804	97.613564				300.000000	200.000000	0.000000	0.732480	0.335720	-5.493168	305.174408	108.999996	122.069998	-486.929335	95.144497	0.000000	-505.000000	200.000000	0.000000	0.000000	-0.357340	596.197299	-62514.567882	-10773.681801	-0.339116
506				900.000000	200.000000	0.000000	0.863170	2.319560	0.912450	-164.869684	-821.619261	109.697651				300.000000	200.000000	0.000000	0.396760	0.518840	-4.501346	209.807405	130.799995	183.104997	-486.176187	98.178816	0.000000	-505.000000	200.000000	0.000000	-0.181110	-1.965370	600.129999	-61105.947136	-11296.734997	820.566734
507				900.000000	200.000000	0.000000	0.784700	2.060580	1.477300	-251.339370	-844.243027	99.899454				300.000000	200.000000	0.000000	0.457800	0.793520	-5.111698	219.344106	119.899996	177.001497	-489.089826	98.464502	0.000000	-505.000000	200.000000	0.000000	0.181110	-2.501380	603.276158	-61253.945410	-9598.228538	643.796787
508				900.000000	200.000000	0.000000	0.919220	2.150660	2.129050	-238.913603	-845.322718	123.940467				300.000000	200.000000	0.000000	0.549360	0.244160	-3.204348	162.123904	141.699995	24.414000	-485.785257	95.429947	0.000000	-505.000000	200.000000	0.000000	1.267770	-1.072020	599.343459	-62673.377478	-11516.230302	527.578119
509				900.000000	200.000000	0.000000	0.930430	2.252000	1.564200	-287.592499	-885.786795	109.565139				300.000000	200.000000	0.000000	1.037680	0.427280	-2.822878	276.564307	294.299990	225.829496	-488.155790	93.360842	0.000000	-505.000000	200.000000	0.000000	1.267770	-0.178670	596.983839	-63661.853656	-10055.720942	117.217218
510				900.000000	200.000000	0.000000	0.930430	2.139400	0.955900	-188.325780	-799.099587	70.905859				300.000000	200.000000	0.000000	0.305200	0.732480	-4.425052	295.637708	-10.900000	97.655998	-487.097847	96.960746	0.000000	-505.000000	200.000000	0.000000	0.543330	-1.608030	604.062698	-62242.169896	-10814.022962	468.383302
511				900.000000	200.000000	0.000000	0.728650	1.880420	3.432550	-248.691660	-919.742819	147.983175				300.000000	200.000000	0.000000	0.579880	0.518840	-4.425052	333.784509	141.699995	128.173498	-490.704565	94.855419	0.000000	-505.000000	200.000000	0.000000	-1.448880	0.893350	599.343459	-63017.716947	-8567.875666	353.428292
512				900.000000	200.000000	0.000000	0.818330	1.959240	3.041500	-334.302645	-1064.919324	184.108471				300.000000	200.000000	0.000000	0.549360	1.251320	-4.425052	123.977103	337.899988	158.690997	-486.548754	98.364812	0.000000	-505.000000	200.000000	0.000000	0.362220	-0.536010	607.208858	-61713.786266	-11203.759724	998.112026
513				900.000000	200.000000	0.000000	0.560500	2.139400	2.476650	-263.140357	-977.787025	162.856191				300.000000	200.000000	0.000000	0.427280	0.732480	-3.890994	209.807405	381.499987	79.345499	-488.299283	95.953318	0.000000	-505.000000	200.000000	0.000000	-0.905550	-3.216060	602.489618	-62687.045643	-10062.008348	173.252699
514				900.000000	200.000000	0.000000	0.627760	2.083100	2.346300	-281.675955	-904.446017	121.769929				300.000000	200.000000	0.000000	0.366240	0.579880	-4.730228	200.270705	207.099993	103.759498	-488.322785	95.119762	0.000000	-505.000000	200.000000	0.000000	1.811100	-1.965370	596.983839	-62611.806854	-9956.027831	291.710469
515				900.000000	200.000000	0.000000	0.706230	2.094360	2.520100	-293.093802	-1019.290384	167.482647				300.000000	200.000000	0.000000	0.518840	1.037680	-3.356936	429.151511	87.199997	213.622496	-488.213309	96.942848	0.000000	-505.000000	200.000000	0.000000	0.362220	-1.786700	604.062698	-62252.981218	-10140.213960	233.251839
516				900.000000	200.000000	0.000000	0.751070	1.993020	2.998050	-365.120840	-1041.845269	198.667528				300.000000	200.000000	0.000000	0.640920	0.824040	-3.814700	162.123904	98.099997	97.655998	-487.582961	97.886577	0.000000	-505.000000	200.000000	0.000000	0.724440	-0.178670	606.422318	-61923.858550	-10562.081192	763.445770
517				900.000000	200.000000	0.000000	1.064950	2.195700	0.695200	-298.852277	-920.913978	46.722255				300.000000	200.000000	0.000000	0.671440	0.549360	-4.043582	295.637708	207.099993	122.069998	-488.375568	92.708528	0.000000	-505.000000	200.000000	0.000000	2.716650	-1.072020	602.489618	-64641.997817	-10016.047643	586.206308
518				900.000000	200.000000	0.000000	0.885590	2.308300	0.955900	-197.452599	-903.638444	107.254292				300.000000	200.000000	0.000000	0.366240	0.274680	-5.035404	238.417506	152.599995	12.207000	-487.496499	91.453520	0.000000	-505.000000	200.000000	0.000000	1.629990	-2.680050	598.556919	-64971.246332	-10476.841748	1054.720009
519				900.000000	200.000000	0.000000	0.818330	2.161920	1.260050	-219.247549	-896.085567	162.610022				300.000000	200.000000	0.000000	-0.030520	0.793520	-5.264286	267.027607	272.499990	146.483997	-487.486787	96.312906	0.000000	-505.000000	200.000000	0.000000	0.181110	-2.680050	600.916538	-62307.289519	-10523.979310	761.115426
520				900.000000	200.000000	0.000000	0.829540	2.105620	1.781450	-289.374826	-922.361947	111.943188				300.000000	200.000000	0.000000	0.244160	0.793520	-5.340580	171.660604	359.699987	219.725996	-487.936598	94.888461	0.000000	-505.000000	200.000000	0.000000	1.448880	-1.786700	597.770379	-62832.564613	-10199.996341	1466.790978
521				900.000000	200.000000	0.000000	0.784700	2.094360	1.129700	-330.719028	-930.041248	116.798490				300.000000	200.000000	0.000000	0.427280	0.793520	-3.967288	9.536700	163.499994	103.759498	-486.200767	98.978988	0.000000	-505.000000	200.000000	0.000000	3.622200	-0.714680	606.422318	-61261.396503	-11400.274676	938.937571
522				900.000000	200.000000	0.000000	0.919220	2.263260	0.869000	-179.294723	-808.689082	92.719604				300.000000	200.000000	0.000000	0.579880	0.518840	-2.517702	200.270705	217.999992	128.173498	-490.445513	94.505778	0.000000	-505.000000	200.000000	0.000000	-0.543330	-2.858720	601.703078	-63476.197936	-8757.479780	937.236120
523				900.000000	200.000000	0.000000	0.594130	2.004280	2.911150	-199.905443	-939.048233	143.418408				300.000000	200.000000	0.000000	-0.030520	1.098720	-6.484990	333.784509	196.199993	109.862998	-490.731471	95.667456	0.000000	-505.000000	200.000000	0.000000	0.362220	-1.608030	608.781938	-63515.768378	-8686.422438	1055.838778
524				900.000000	200.000000	0.000000	0.863170	1.880420	2.389750	-314.100484	-1025.631948	183.988714				300.000000	200.000000	0.000000	0.213640	0.885080	-6.790166	209.807405	-10.900000	73.241999	-486.476675	94.994590	0.000000	-505.000000	200.000000	0.000000	1.448880	-4.288080	600.916538	-63099.487425	-11130.972098	465.767491
525				900.000000	200.000000	0.000000	0.807120	2.038060	2.389750	-335.752581	-947.334260	210.699648				300.000000	200.000000	0.000000	0.640920	0.824040	-4.272464	286.101007	305.199989	128.173498	-489.489140	92.650198	0.000000	-505.000000	200.000000	0.000000	3.259980	-1.965370	596.197299	-64001.661800	-9247.533084	1290.244236
526				900.000000	200.000000	0.000000	0.885590	2.038060	1.868350	-296.087449	-889.289113	133.509230				300.000000	200.000000	0.000000	1.098720	0.518840	-3.967288	162.123904	316.099989	67.138499	-489.340036	94.479845	0.000000	-505.000000	200.000000	0.000000	4.346640	-6.074780	594.624219	-62744.840019	-9311.794024	1345.001572
527				900.000000	200.000000	0.000000	0.751070	2.026800	2.911150	-207.019130	-1031.632512	184.240983				300.000000	200.000000	0.000000	0.579880	0.518840	-4.425052	238.417506	-65.399998	103.759498	-490.548044	96.798330	0.000000	-505.000000	200.000000	0.000000	0.543330	0.000000	611.141558	-63070.829708	-8832.190690	58.700632
528				900.000000	200.000000	0.000000	0.582920	1.959240	2.780800	-318.490609	-1070.180599	198.810316				300.000000	200.000000	0.000000	0.396760	0.824040	-4.882816	181.197305	-174.399994	213.622496	-488.143457	96.697607	0.000000	-505.000000	200.000000	0.000000	-0.181110	0.000000	599.343459	-61913.613537	-10102.858505	117.502686
529				900.000000	200.000000	0.000000	0.964060	2.263260	1.303500	-303.481018	-891.995197	119.179411				300.000000	200.000000	0.000000	0.671440	0.946120	-4.959110	228.880806	163.499994	103.759498	-489.164250	95.392847	0.000000	-505.000000	200.000000	0.000000	1.629990	-2.501380	603.276158	-63107.001441	-9553.330255	-178.736505
530				900.000000	200.000000	0.000000	0.874380	2.116880	1.129700	-293.606883	-812.150992	97.449245				300.000000	200.000000	0.000000	0.793520	0.488320	-5.111698	171.660604	152.599995	128.173498	-488.833578	93.783563	0.000000	-505.000000	200.000000	0.000000	0.362220	-1.965370	593.837679	-63075.322554	-9600.230387	1172.987859
531				900.000000	200.000000	0.000000	0.829540	1.959240	1.086250	-231.794498	-825.461982	116.626375				300.000000	200.000000	0.000000	0.610400	0.640920	-5.111698	152.587204	250.699991	61.034999	-490.138022	95.110140	0.000000	-505.000000	200.000000	0.000000	2.173320	-0.714680	590.691519	-61957.550978	-8778.844284	762.821186
532				900.000000	200.000000	0.000000	0.840750	2.139400	1.738000	-223.700296	-953.178986	90.276049				300.000000	200.000000	0.000000	0.793520	0.763000	-3.738406	333.784509	21.799999	61.034999	-488.667488	93.325915	0.000000	-505.000000	200.000000	0.000000	1.992210	-0.714680	593.837679	-63347.091308	-9698.861076	939.067970
533				900.000000	200.000000	0.000000	0.840750	1.981760	1.520750	-254.540164	-932.713063	94.948764				300.000000	200.000000	0.000000	0.274680	1.190280	-3.967288	171.660604	261.599991	183.104997	-487.154089	92.951100	0.000000	-505.000000	200.000000	0.000000	3.259980	-1.608030	592.264599	-63401.273763	-10569.501025	1643.047944
534				900.000000	200.000000	0.000000	1.064950	2.274520	0.955900	-214.925780	-819.837030	73.301818				300.000000	200.000000	0.000000	0.579880	0.122080	-4.730228	123.977103	435.999985	91.552498	-489.470758	93.590434	0.000000	-505.000000	200.000000	0.000000	3.441090	-0.357340	596.197299	-63441.095897	-9258.492050	880.547077
535				900.000000	200.000000	0.000000	0.616550	1.914200	2.780800	-239.934752	-960.114143	157.769367				300.000000	200.000000	0.000000	0.671440	0.213640	-5.416874	333.784509	54.499998	54.931499	-490.170206	96.325989	0.000000	-505.000000	200.000000	0.000000	0.905550	-1.072020	605.635778	-62788.690094	-8981.453643	1115.048084
536				900.000000	200.000000	0.000000	0.683810	1.869160	2.650450	-342.437797	-1003.290444	188.983380				300.000000	200.000000	0.000000	0.701960	0.915600	-6.179814	429.151511	98.099997	183.104997	-487.087945	95.487787	0.000000	-505.000000	200.000000	0.000000	3.259980	-1.608030	597.770379	-62474.305285	-10707.296018	1349.327450
537				900.000000	200.000000	0.000000	0.896800	1.835380	2.693900	-299.558011	-1007.035811	157.405725				300.000000	200.000000	0.000000	0.640920	1.312360	-4.119876	286.101007	239.799992	109.862998	-489.063802	95.190724	0.000000	-505.000000	200.000000	0.000000	1.267770	-0.714680	597.770379	-62651.880681	-9526.187339	1174.102320
538				900.000000	200.000000	0.000000	0.874380	2.184440	2.085600	-277.772859	-868.765648	145.705278				300.000000	200.000000	0.000000	0.701960	0.701960	-3.662112	38.146801	326.999989	97.655998	-491.804463	96.157192	0.000000	-505.000000	200.000000	0.000000	0.362220	-1.072020	607.995398	-63135.949330	-8022.825975	1232.579747
539				900.000000	200.000000	0.000000	0.829540	2.038060	2.433200	-231.173781	-963.495834	150.434919				300.000000	200.000000	0.000000	0.824040	0.183120	-3.433230	123.977103	196.199993	42.724499	-489.129208	96.840608	0.000000	-505.000000	200.000000	0.000000	2.173320	-0.893350	604.062698	-62314.740611	-9586.953578	586.419332
540				900.000000	200.000000	0.000000	0.739860	1.734040	2.433200	-328.124459	-1081.386090	183.980330				300.000000	200.000000	0.000000	0.793520	0.274680	-4.501346	410.078111	-10.900000	183.104997	-490.025277	93.465528	0.000000	-505.000000	200.000000	0.000000	1.629990	-1.786700	593.051139	-63180.390158	-8880.776675	1114.311897
541				900.000000	200.000000	0.000000	0.818330	2.218220	1.738000	-280.762442	-906.662001	128.927140				300.000000	200.000000	0.000000	-0.274680	0.885080	-5.874638	476.835012	119.899996	201.415496	-489.675870	93.107165	0.000000	-505.000000	200.000000	0.000000	2.354430	-2.501380	600.129999	-64149.597151	-9196.470389	643.622921
542				900.000000	200.000000	0.000000	0.829540	2.409640	1.173150	-233.259649	-810.344889	95.358306				300.000000	200.000000	0.000000	0.213640	0.640920	-5.035404	219.344106	283.399990	152.587497	-490.338287	94.591134	0.000000	-505.000000	200.000000	0.000000	2.535540	-4.466750	600.916538	-63341.930750	-8810.465759	994.207888
543				900.000000	200.000000	0.000000	0.773490	2.071840	2.172500	-209.950154	-884.955695	107.150520				300.000000	200.000000	0.000000	0.946120	0.640920	-4.348758	104.903703	381.499987	103.759498	-490.693495	97.454108	0.000000	-505.000000	200.000000	0.000000	3.803310	-1.786700	612.714638	-62831.369072	-8765.804906	937.905735
544				900.000000	200.000000	0.000000	0.695020	2.049320	1.868350	-307.685353	-977.694869	138.536453				300.000000	200.000000	0.000000	0.305200	1.098720	-4.119876	228.880806	316.099989	128.173498	-489.127919	94.996122	0.000000	-505.000000	200.000000	0.000000	1.992210	-0.714680	603.276158	-63346.336230	-9575.248186	586.603379
545				900.000000	200.000000	0.000000	0.795910	2.083100	1.303500	-230.489403	-945.862419	148.101986				300.000000	200.000000	0.000000	0.732480	0.915600	-4.425052	286.101007	196.199993	122.069998	-491.017186	94.734194	0.000000	-505.000000	200.000000	0.000000	2.535540	-2.501380	601.703078	-63338.759291	-8413.502163	1113.561222
546				900.000000	200.000000	0.000000	0.896800	2.285780	1.042800	-246.536307	-802.861490	83.125134				300.000000	200.000000	0.000000	0.152600	0.396760	-4.882816	171.660604	174.399994	146.483997	-487.816428	94.614174	0.000000	-505.000000	200.000000	0.000000	2.716650	-0.357340	589.904979	-62167.623262	-10136.674828	293.164046
547				900.000000	200.000000	0.000000	0.672600	1.902940	2.998050	-244.193898	-896.766716	164.929807				300.000000	200.000000	0.000000	0.824040	0.366240	-4.425052	133.513803	250.699991	146.483997	-492.557189	95.009863	0.000000	-505.000000	200.000000	0.000000	1.811100	-2.501380	597.770379	-62759.993897	-7437.944118	349.945894
548				900.000000	200.000000	0.000000	0.571710	2.083100	2.737350	-321.476129	-958.227224	186.888819				300.000000	200.000000	0.000000	0.427280	0.518840	-4.196170	267.027607	185.299994	85.448998	-490.572986	93.473838	0.000000	-505.000000	200.000000	0.000000	0.905550	-1.965370	604.062698	-64348.480573	-8714.820775	644.247505
549				900.000000	200.000000	0.000000	0.650180	2.116880	2.780800	-299.937403	-971.630967	143.465058				300.000000	200.000000	0.000000	0.366240	0.885080	-6.179814	209.807405	43.599998	103.759498	-490.785631	92.775429	0.000000	-505.000000	200.000000	0.000000	1.267770	-1.250690	595.410759	-63842.663434	-8463.388001	1114.849548
550				900.000000	200.000000	0.000000	0.863170	2.128140	2.302850	-255.743040	-919.165762	152.893512				300.000000	200.000000	0.000000	-0.183120	0.976640	-5.874638	114.440403	163.499994	48.827999	-491.413356	92.846069	0.000000	-505.000000	200.000000	0.000000	1.992210	-1.429360	596.983839	-63969.164912	-8111.006694	644.669246
551				900.000000	200.000000	0.000000	0.650180	1.993020	3.215300	-308.608346	-961.903112	152.988508				300.000000	200.000000	0.000000	0.793520	0.427280	-5.416874	38.146801	348.799988	42.724499	-487.765410	90.567763	0.000000	-505.000000	200.000000	0.000000	2.716650	-1.429360	596.197299	-65243.203856	-10275.216246	879.587685
552				900.000000	200.000000	0.000000	0.706230	1.835380	2.476650	-283.700961	-1039.513855	162.422476				300.000000	200.000000	0.000000	0.946120	0.305200	-4.730228	228.880806	261.599991	128.173498	-492.131973	93.568406	0.000000	-505.000000	200.000000	0.000000	1.629990	-1.429360	597.770379	-63621.653983	-7692.125167	174.745434
553				900.000000	200.000000	0.000000	1.098580	2.285780	1.390400	-226.073542	-892.549578	133.518952				300.000000	200.000000	0.000000	0.610400	0.427280	-4.119876	305.174408	-65.399998	54.931499	-489.360900	94.180325	0.000000	-505.000000	200.000000	0.000000	0.905550	-1.965370	599.343459	-63422.330097	-9373.192253	879.223900
554				900.000000	200.000000	0.000000	0.784700	2.195700	0.782100	-274.639068	-873.992310	92.796136				300.000000	200.000000	0.000000	0.030520	0.793520	-5.416874	209.807405	-10.900000	177.001497	-489.300996	95.248406	0.000000	-505.000000	200.000000	0.000000	1.992210	-0.893350	610.355018	-63935.661252	-9581.966024	586.433821
555				900.000000	200.000000	0.000000	0.762280	1.914200	1.390400	-269.518918	-817.909104	104.605868				300.000000	200.000000	0.000000	0.701960	0.579880	-4.501346	47.683501	65.399998	67.138499	-490.392966	93.821822	0.000000	-505.000000	200.000000	0.000000	5.071080	-1.786700	604.849238	-64221.790327	-8835.053400	879.060215
556				900.000000	200.000000	0.000000	0.885590	2.049320	2.085600	-182.823845	-884.425186	133.519702				300.000000	200.000000	0.000000	0.763000	0.244160	-2.822878	133.513803	348.799988	201.415496	-491.181721	90.609122	0.000000	-505.000000	200.000000	0.000000	3.441090	-1.072020	593.051139	-64874.384899	-8194.946285	468.660155
557				900.000000	200.000000	0.000000	0.896800	2.206960	1.303500	-233.429908	-950.017070	95.100132				300.000000	200.000000	0.000000	0.457800	0.763000	-3.890994	295.637708	0.000000	177.001497	-488.032784	97.173164	0.000000	-505.000000	200.000000	0.000000	2.897760	-1.608030	598.556919	-61547.714347	-10155.844484	468.194948
558				900.000000	200.000000	0.000000	0.728650	2.240740	0.869000	-156.098915	-886.962898	143.498953				300.000000	200.000000	0.000000	0.701960	0.610400	-5.111698	333.784509	-54.499998	140.380497	-492.592650	96.811956	0.000000	-505.000000	200.000000	0.000000	2.354430	-2.322710	602.489618	-62169.725027	-7475.299573	115.095591
559				900.000000	200.000000	0.000000	0.706230	2.083100	2.693900	-301.418492	-953.594409	121.688634				300.000000	200.000000	0.000000	0.640920	0.213640	-4.272464	200.270705	43.599998	152.587497	-493.181813	93.538133	0.000000	-505.000000	200.000000	0.000000	2.354430	0.714680	598.556919	-63723.487204	-7073.857419	470.442666
560				900.000000	200.000000	0.000000	0.638970	1.846640	2.867700	-290.873207	-1011.777915	201.057191				300.000000	200.000000	0.000000	1.220800	0.396760	-3.662112	171.660604	163.499994	189.208497	-491.525354	94.872490	0.000000	-505.000000	200.000000	0.000000	0.724440	-3.037390	596.197299	-62676.737707	-8033.547509	525.756450
561				900.000000	200.000000	0.000000	0.706230	2.105620	2.042150	-301.166332	-973.252161	172.312439				300.000000	200.000000	0.000000	0.366240	0.640920	-3.814700	171.660604	119.899996	183.104997	-490.229449	91.630940	0.000000	-505.000000	200.000000	0.000000	2.897760	-1.429360	597.770379	-64779.814002	-8829.397984	820.829098
562				900.000000	200.000000	0.000000	0.784700	2.161920	2.172500	-262.528083	-946.208962	133.728942				300.000000	200.000000	0.000000	0.213640	1.007160	-4.501346	228.880806	185.299994	97.655998	-490.995303	93.038687	0.000000	-505.000000	200.000000	0.000000	1.086660	-1.429360	614.287718	-65705.020630	-8602.913277	351.021197
563				900.000000	200.000000	0.000000	0.773490	1.925460	2.607000	-291.918015	-971.481269	157.617249				300.000000	200.000000	0.000000	0.763000	1.098720	-3.814700	343.321209	294.299990	183.104997	-488.775759	94.234007	0.000000	-505.000000	200.000000	0.000000	2.716650	-0.357340	600.916538	-63556.534360	-9749.414776	939.349131
564				900.000000	200.000000	0.000000	0.807120	1.835380	2.650450	-343.828858	-1023.566260	174.366254				300.000000	200.000000	0.000000	1.068200	0.427280	-4.272464	57.220201	370.599987	122.069998	-491.064402	92.844596	0.000000	-505.000000	200.000000	0.000000	3.078870	-2.858720	606.422318	-64981.428421	-8450.857618	349.505357
565				900.000000	200.000000	0.000000	0.762280	2.330820	1.216600	-208.316731	-888.671050	97.764345				300.000000	200.000000	0.000000	0.824040	0.213640	-4.730228	352.857909	207.099993	146.483997	-490.558900	93.830551	0.000000	-505.000000	200.000000	0.000000	2.535540	-0.536010	600.916538	-63798.977685	-8677.895752	1350.402753
566				900.000000	200.000000	0.000000	0.773490	2.128140	0.782100	-172.887403	-843.134863	97.564239				300.000000	200.000000	0.000000	0.610400	1.129240	-6.561284	286.101007	-119.899996	146.483997	-488.670126	94.510367	0.000000	-505.000000	200.000000	0.000000	4.165530	-0.357340	602.489618	-63556.408514	-9838.579352	293.048135
567				900.000000	200.000000	0.000000	0.952850	2.218220	2.042150	-268.385752	-902.352454	90.233216				300.000000	200.000000	0.000000	-0.030520	1.434440	-4.806522	257.490907	0.000000	128.173498	-491.017186	95.491314	0.000000	-505.000000	200.000000	0.000000	2.535540	-0.714680	601.703078	-62883.198069	-8413.502163	704.048109
568				900.000000	200.000000	0.000000	0.773490	2.116880	2.346300	-215.956411	-900.315238	138.517989				300.000000	200.000000	0.000000	0.549360	1.220800	-4.882816	257.490907	326.999989	115.966498	-491.413283	92.152880	0.000000	-505.000000	200.000000	0.000000	-0.362220	-3.037390	596.197299	-64298.161733	-8100.363724	1348.260764
569				900.000000	200.000000	0.000000	0.908010	2.161920	1.346950	-279.465474	-894.793437	109.504592				300.000000	200.000000	0.000000	0.915600	0.518840	-2.212526	152.587204	534.099981	164.794497	-492.808430	90.871115	0.000000	-505.000000	200.000000	0.000000	1.811100	-1.965370	587.545359	-64118.169957	-7163.100560	1172.871949
570				900.000000	200.000000	0.000000	0.975270	2.308300	0.825550	-173.464460	-816.022782	95.113083				300.000000	200.000000	0.000000	0.366240	0.763000	-3.280642	267.027607	272.499990	152.587497	-491.573362	92.007359	0.000000	-505.000000	200.000000	0.000000	3.984420	-2.680050	593.051139	-64045.158779	-7962.683167	232.114274
571				900.000000	200.000000	0.000000	0.661390	2.004280	2.476650	-280.766189	-885.688246	150.577707				300.000000	200.000000	0.000000	-0.061040	0.854560	-4.425052	410.078111	163.499994	189.208497	-491.017186	95.262898	0.000000	-505.000000	200.000000	0.000000	2.535540	-1.072020	601.703078	-63020.636714	-8413.502163	116.268007
572				900.000000	200.000000	0.000000	0.571710	1.857900	2.520100	-351.077587	-1039.080700	155.353802				300.000000	200.000000	0.000000	0.213640	0.549360	-3.280642	190.734005	228.899992	134.276998	-492.323804	94.999763	0.000000	-505.000000	200.000000	0.000000	2.535540	-2.322710	600.916538	-63096.378889	-7617.335693	996.242582
573				900.000000	200.000000	0.000000	0.840750	1.936720	1.868350	-348.506993	-998.893941	111.774497				300.000000	200.000000	0.000000	0.427280	0.640920	-5.493168	200.270705	174.399994	73.241999	-492.784990	92.906524	0.000000	-505.000000	200.000000	0.000000	0.000000	1.250690	600.129999	-64270.007402	-7330.593743	1117.324779
574				900.000000	200.000000	0.000000	0.807120	2.094360	1.824900	-293.814029	-967.072829	143.281524				300.000000	200.000000	0.000000	0.244160	1.159760	-4.501346	66.756902	108.999996	140.380497	-489.603500	92.794924	0.000000	-505.000000	200.000000	0.000000	3.259980	-1.250690	600.916538	-64421.302981	-9252.011643	1467.154763
575				900.000000	200.000000	0.000000	0.661390	2.071840	2.302850	-201.774051	-890.592582	153.050198				300.000000	200.000000	0.000000	0.274680	1.159760	-6.103520	267.027607	207.099993	158.690997	-492.460343	96.454372	0.000000	-505.000000	200.000000	0.000000	2.535540	0.000000	607.995398	-62955.265399	-7624.053531	234.773551
576				900.000000	200.000000	0.000000	0.638970	1.959240	2.954600	-290.166841	-1092.914251	174.655648				300.000000	200.000000	0.000000	0.488320	0.732480	-4.577640	133.513803	283.399990	122.069998	-490.190432	95.153673	0.000000	-505.000000	200.000000	0.000000	2.173320	-1.608030	602.489618	-63168.823758	-8922.610688	350.764706
577				900.000000	200.000000	0.000000	0.908010	2.353340	1.433850	-259.431179	-869.544404	116.911593				300.000000	200.000000	0.000000	0.976640	0.366240	-3.738406	152.587204	403.299986	170.897997	-488.777500	93.915736	0.000000	-505.000000	200.000000	0.000000	0.905550	-0.536010	602.489618	-63914.667841	-9773.887981	821.836264
578				900.000000	200.000000	0.000000	0.986480	2.297040	0.869000	-177.903663	-836.788698	54.126776				300.000000	200.000000	0.000000	0.793520	0.488320	-4.882816	133.513803	196.199993	103.759498	-489.934673	92.647914	0.000000	-505.000000	200.000000	0.000000	4.708860	-2.144040	593.051139	-63665.276808	-8934.509080	526.285485
579				900.000000	200.000000	0.000000	0.795910	2.206960	1.216600	-197.335165	-854.594143	128.939895				300.000000	200.000000	0.000000	0.000000	0.366240	-5.874638	76.293602	-76.299997	73.241999	-492.475594	95.115052	0.000000	-505.000000	200.000000	0.000000	1.629990	-0.893350	604.062698	-63357.084628	-7565.526571	468.974601
580				900.000000	200.000000	0.000000	0.795910	2.105620	2.346300	-288.789641	-962.030133	133.664969				300.000000	200.000000	0.000000	0.427280	1.190280	-5.493168	181.197305	228.899992	91.552498	-490.408572	94.532908	0.000000	-505.000000	200.000000	0.000000	3.078870	-1.250690	606.422318	-63957.598512	-8848.567640	644.751871
581				900.000000	200.000000	0.000000	0.829540	2.274520	1.520750	-294.751200	-861.327856	92.822984				300.000000	200.000000	0.000000	0.610400	0.793520	-4.425052	143.050504	305.199989	79.345499	-490.247102	96.690725	0.000000	-505.000000	200.000000	0.000000	3.441090	1.072020	600.916538	-62080.251764	-8865.260586	705.671244
582				900.000000	200.000000	0.000000	0.885590	2.240740	1.303500	-223.997787	-838.104103	112.010782				300.000000	200.000000	0.000000	0.763000	-0.244160	-3.585818	238.417506	337.899988	30.517499	-492.665206	94.448894	0.000000	-505.000000	200.000000	0.000000	0.181110	-0.178670	606.422318	-64008.546584	-7480.094127	704.745137
583				900.000000	200.000000	0.000000	0.672600	2.083100	2.954600	-228.778863	-916.990187	165.097356				300.000000	200.000000	0.000000	0.366240	0.213640	-5.187992	276.564307	152.599995	97.655998	-490.137995	91.639050	0.000000	-505.000000	200.000000	0.000000	2.354430	0.357340	591.478059	-64093.124161	-8790.549676	528.847649
584				900.000000	200.000000	0.000000	0.683810	2.128140	2.389750	-324.002026	-1053.707693	179.585591				300.000000	200.000000	0.000000	0.549360	1.007160	-4.730228	305.174408	108.999996	152.587497	-489.455835	93.637819	0.000000	-505.000000	200.000000	0.000000	2.535540	-0.536010	600.916538	-63914.793687	-9340.745788	880.449963
585				900.000000	200.000000	0.000000	0.896800	2.049320	2.520100	-323.092260	-925.818658	155.195029				300.000000	200.000000	0.000000	0.518840	0.946120	-5.722050	209.807405	-10.900000	18.310500	-492.433227	94.239180	0.000000	-505.000000	200.000000	0.000000	1.448880	1.608030	600.916538	-63553.425824	-7551.581900	1293.780281
586				900.000000	200.000000	0.000000	0.863170	2.094360	2.042150	-281.527367	-923.989281	116.717196				300.000000	200.000000	0.000000	0.671440	0.732480	-3.738406	152.587204	185.299994	67.138499	-491.639968	93.710254	0.000000	-505.000000	200.000000	0.000000	0.724440	0.714680	601.703078	-63954.867515	-8038.772494	1058.014052
587				900.000000	200.000000	0.000000	0.661390	1.970500	2.476650	-237.931417	-1007.271525	152.955951				300.000000	200.000000	0.000000	0.366240	0.854560	-6.027226	257.490907	207.099993	225.829496	-486.942116	92.346878	0.000000	-505.000000	200.000000	0.000000	4.889970	-0.893350	590.691519	-63589.786327	-10666.638862	409.969704
588				900.000000	200.000000	0.000000	0.784700	1.914200	3.302200	-239.394582	-972.589432	205.788365				300.000000	200.000000	0.000000	0.793520	0.640920	-3.662112	257.490907	174.399994	195.311996	-490.942567	93.982241	0.000000	-505.000000	200.000000	0.000000	1.086660	-2.322710	601.703078	-63791.211977	-8458.400447	761.382098
589				900.000000	200.000000	0.000000	1.076160	2.105620	0.955900	-241.983733	-952.013877	143.013271				300.000000	200.000000	0.000000	1.251320	0.396760	-3.662112	324.247808	152.599995	109.862998	-488.692975	90.857014	0.000000	-505.000000	200.000000	0.000000	2.535540	-1.608030	588.331899	-64212.300392	-9593.942980	526.968024
590				900.000000	200.000000	0.000000	0.874380	2.342080	0.869000	-240.377399	-852.436300	104.887661				300.000000	200.000000	0.000000	0.763000	0.457800	-3.280642	162.123904	108.999996	91.552498	-490.669369	94.457041	0.000000	-505.000000	200.000000	0.000000	3.803310	-1.429360	601.703078	-63505.523365	-8622.784929	762.012555
591				900.000000	200.000000	0.000000	0.762280	2.252000	1.216600	-203.521478	-848.143290	126.606963				300.000000	200.000000	0.000000	0.640920	0.976640	-3.204348	314.711108	130.799995	67.138499	-490.684335	94.822064	0.000000	-505.000000	200.000000	0.000000	1.811100	-0.536010	603.276158	-63451.340910	-8636.299169	1115.484313
592				900.000000	200.000000	0.000000	0.795910	2.173180	1.651100	-230.440325	-824.602409	92.763578				300.000000	200.000000	0.000000	0.579880	1.403920	-5.187992	343.321209	207.099993	164.794497	-490.377891	92.266438	0.000000	-505.000000	200.000000	0.000000	3.622200	-0.893350	597.770379	-64399.932031	-8740.663839	410.071125
593				900.000000	200.000000	0.000000	0.762280	2.116880	1.651100	-264.923001	-909.339014	109.613681				300.000000	200.000000	0.000000	0.427280	1.007160	-3.890994	19.073400	403.299986	134.276998	-491.319155	93.733322	0.000000	-505.000000	200.000000	0.000000	2.716650	-1.608030	606.422318	-64442.485162	-8296.369680	644.441733
594				900.000000	200.000000	0.000000	1.087370	2.094360	1.564200	-197.591389	-942.909284	116.484924				300.000000	200.000000	0.000000	0.549360	0.457800	-3.433230	38.146801	403.299986	158.690997	-492.465324	94.769215	0.000000	-505.000000	200.000000	0.000000	3.622200	-1.608030	602.489618	-63400.455761	-7552.012331	468.136993
595				900.000000	200.000000	0.000000	0.638970	1.790340	2.650450	-245.170349	-905.190504	169.679250				300.000000	200.000000	0.000000	0.915600	0.335720	-4.196170	104.903703	272.499990	73.241999	-490.410852	92.026668	0.000000	-505.000000	200.000000	0.000000	1.992210	-0.714680	601.703078	-64967.886103	-8778.335289	-177.069904
596				900.000000	200.000000	0.000000	0.728650	1.835380	2.693900	-315.640132	-1040.639154	198.544150				300.000000	200.000000	0.000000	0.701960	0.701960	-4.119876	400.541410	54.499998	219.725996	-492.385311	95.999770	0.000000	-505.000000	200.000000	0.000000	3.441090	-0.178670	608.781938	-63313.461803	-7679.594785	821.972536
597				900.000000	200.000000	0.000000	0.773490	2.083100	2.172500	-253.712300	-991.341063	140.896233				300.000000	200.000000	0.000000	0.244160	0.640920	-5.950932	276.564307	152.599995	42.724499	-492.883598	94.335734	0.000000	-505.000000	200.000000	0.000000	3.984420	0.357340	603.276158	-63744.732308	-7309.536674	763.693645
598				900.000000	200.000000	0.000000	0.829540	1.981760	2.911150	-305.366602	-1014.600027	133.514939				300.000000	200.000000	0.000000	0.274680	0.579880	-5.111698	-9.536700	217.999992	103.759498	-491.117861	92.209734	0.000000	-505.000000	200.000000	0.000000	2.716650	-1.965370	596.983839	-64349.046882	-8287.412563	350.382124
599				900.000000	200.000000	0.000000	0.773490	1.993020	2.693900	-252.861094	-1067.815515	145.631779				300.000000	200.000000	0.000000	0.579880	0.671440	-4.806522	9.536700	544.999981	85.448998	-491.492737	95.006723	0.000000	-505.000000	200.000000	0.000000	1.629990	-1.965370	609.568478	-64000.592105	-8233.601593	1231.630537
600				900.000000	200.000000	0.000000	0.616550	1.869160	2.650450	-274.088784	-995.454707	184.233741				300.000000	200.000000	0.000000	0.183120	0.701960	-4.730228	114.440403	163.499994	140.380497	-489.677601	91.206585	0.000000	-505.000000	200.000000	0.000000	2.897760	-0.714680	602.489618	-65546.903189	-9231.586565	469.042737
601				900.000000	200.000000	0.000000	0.795910	2.195700	1.520750	-237.689054	-890.338793	116.881123				300.000000	200.000000	0.000000	-0.061040	0.824040	-3.738406	219.344106	337.899988	219.725996	-488.823769	93.663504	0.000000	-505.000000	200.000000	0.000000	3.441090	0.893350	596.983839	-63481.169725	-9656.948498	118.060699
602				900.000000	200.000000	0.000000	0.919220	2.184440	1.216600	-178.159887	-814.078320	73.369020				300.000000	200.000000	0.000000	0.671440	0.091560	-4.653934	143.050504	130.799995	79.345499	-490.451223	93.126655	0.000000	-505.000000	200.000000	0.000000	2.897760	-1.965370	597.770379	-63885.719951	-8696.827977	526.599931
603				900.000000	200.000000	0.000000	0.952850	2.252000	1.955250	-218.838357	-826.282088	85.445311				300.000000	200.000000	0.000000	0.793520	0.030520	-3.967288	200.270705	326.999989	24.414000	-491.330755	96.783603	0.000000	-505.000000	200.000000	0.000000	0.905550	1.965370	608.781938	-62836.277937	-8321.589312	530.489580
604				900.000000	200.000000	0.000000	0.739860	2.038060	1.868350	-271.964267	-837.694222	128.840886				300.000000	200.000000	0.000000	0.305200	0.793520	-5.722050	209.807405	174.399994	170.897997	-490.230039	91.148044	0.000000	-505.000000	200.000000	0.000000	2.173320	-0.536010	594.624219	-64726.009086	-8782.576417	704.246645
605				900.000000	200.000000	0.000000	0.829540	2.353340	1.781450	-279.173716	-917.295977	121.812208				300.000000	200.000000	0.000000	0.183120	1.098720	-5.950932	276.564307	32.699999	30.517499	-492.735408	93.981900	0.000000	-505.000000	200.000000	0.000000	2.535540	-3.930740	599.343459	-63541.254636	-7350.702826	700.996068
606				900.000000	200.000000	0.000000	0.784700	2.116880	1.738000	-176.381307	-814.089658	119.229094				300.000000	200.000000	0.000000	0.274680	1.098720	-3.814700	181.197305	32.699999	91.552498	-492.892767	94.659236	0.000000	-505.000000	200.000000	0.000000	1.992210	-1.072020	604.849238	-63715.281033	-7323.050914	116.311474
607				900.000000	200.000000	0.000000	0.515660	1.902940	2.650450	-224.451360	-884.914688	162.682737				300.000000	200.000000	0.000000	0.824040	0.396760	-5.035404	181.197305	555.899981	103.759498	-489.174873	91.580534	0.000000	-505.000000	200.000000	0.000000	4.165530	0.893350	596.197299	-64639.392667	-9434.897919	0.514547
608				900.000000	200.000000	0.000000	0.627760	1.947980	2.650450	-290.945627	-975.652455	215.621011				300.000000	200.000000	0.000000	0.457800	0.457800	-3.204348	276.564307	43.599998	256.346995	-492.418182	91.534635	0.000000	-505.000000	200.000000	0.000000	4.165530	1.250690	591.478059	-64154.883555	-7441.869250	235.830057
609				900.000000	200.000000	0.000000	0.762280	1.880420	2.346300	-310.124968	-920.117490	191.322216				300.000000	200.000000	0.000000	0.305200	0.946120	-5.493168	314.711108	0.000000	158.690997	-490.429473	93.969309	0.000000	-505.000000	200.000000	0.000000	1.629990	-1.072020	600.916538	-63715.595649	-8755.670932	527.549142
610				900.000000	200.000000	0.000000	0.863170	2.206960	1.651100	-325.541990	-954.021424	107.183273				300.000000	200.000000	0.000000	0.274680	0.396760	-5.111698	228.880806	185.299994	91.552498	-492.101547	94.399979	0.000000	-505.000000	200.000000	0.000000	2.535540	-0.714680	611.928098	-64619.620096	-7892.925678	939.024504
611				900.000000	200.000000	0.000000	0.807120	2.060580	2.650450	-290.329289	-922.246861	126.382488				300.000000	200.000000	0.000000	0.946120	0.396760	-3.356936	28.610101	98.099997	42.724499	-490.657504	91.275317	0.000000	-505.000000	200.000000	0.000000	2.354430	0.714680	594.624219	-64650.329835	-8528.395367	705.419061
612				900.000000	200.000000	0.000000	0.784700	1.824120	2.650450	-292.025652	-1032.774944	155.101729				300.000000	200.000000	0.000000	0.427280	0.274680	-4.806522	76.293602	174.399994	152.587497	-490.117675	91.445753	0.000000	-505.000000	200.000000	0.000000	3.078870	-3.573400	603.276158	-65488.189408	-8978.151942	642.547619
613				900.000000	200.000000	0.000000	0.964060	2.285780	1.216600	-254.397310	-871.650500	121.610014				300.000000	200.000000	0.000000	0.427280	0.488320	-5.340580	200.270705	130.799995	231.932996	-487.699673	91.985003	0.000000	-505.000000	200.000000	0.000000	1.811100	-1.250690	598.556919	-64653.123755	-10355.230706	703.597391
614				900.000000	200.000000	0.000000	1.008900	2.297040	0.608300	-234.461171	-832.403533	99.887091				300.000000	200.000000	0.000000	0.488320	0.976640	-5.493168	343.321209	130.799995	97.655998	-494.341801	92.742754	0.000000	-505.000000	200.000000	0.000000	0.905550	-1.965370	606.422318	-65043.187815	-6463.369930	1231.688492
615				900.000000	200.000000	0.000000	0.863170	2.105620	1.694550	-164.828418	-878.072284	111.908347				300.000000	200.000000	0.000000	0.732480	0.305200	-5.035404	238.417506	272.499990	12.207000	-490.007860	91.487781	0.000000	-505.000000	200.000000	0.000000	3.078870	-0.714680	589.118439	-63926.548857	-8832.146259	762.748742
616				900.000000	200.000000	0.000000	0.919220	2.105620	2.389750	-256.580385	-891.158899	121.488920				300.000000	200.000000	0.000000	0.396760	0.885080	-5.340580	247.954206	337.899988	85.448998	-489.462107	91.636624	0.000000	-505.000000	200.000000	0.000000	1.629990	2.144040	588.331899	-63753.630634	-9141.438131	119.392492
617				900.000000	200.000000	0.000000	0.863170	2.184440	1.651100	-250.079289	-943.889484	145.716891				300.000000	200.000000	0.000000	0.579880	0.946120	-6.484990	429.151511	108.999996	73.241999	-492.503053	93.812895	0.000000	-505.000000	200.000000	0.000000	0.905550	-0.178670	601.703078	-63893.108121	-7519.451430	645.943083
618				900.000000	200.000000	0.000000	0.885590	2.263260	0.651750	-219.725096	-893.223645	112.031725				300.000000	200.000000	0.000000	0.183120	0.885080	-5.722050	286.101007	141.699995	244.139996	-490.861148	94.550112	0.000000	-505.000000	200.000000	0.000000	0.905550	-0.536010	607.208858	-64030.106304	-8585.236474	821.836264
619				900.000000	200.000000	0.000000	0.605340	1.790340	3.128400	-272.818905	-924.513994	172.123751				300.000000	200.000000	0.000000	0.824040	0.976640	-3.890994	38.146801	316.099989	164.794497	-493.876493	91.591043	0.000000	-505.000000	200.000000	0.000000	2.716650	-0.714680	602.489618	-65315.271185	-6701.797460	469.057226
620				900.000000	200.000000	0.000000	0.470820	1.835380	2.476650	-307.824143	-1060.215491	169.895341				300.000000	200.000000	0.000000	1.098720	0.763000	-3.051760	219.344106	316.099989	79.345499	-491.411652	92.429213	0.000000	-505.000000	200.000000	0.000000	2.173320	0.714680	597.770379	-64302.630136	-8122.712086	587.945352
621				900.000000	200.000000	0.000000	0.650180	2.083100	1.824900	-282.216125	-920.082280	177.168884				300.000000	200.000000	0.000000	0.793520	1.037680	-5.950932	219.344106	76.299997	152.587497	-490.571804	97.233721	0.000000	-505.000000	200.000000	0.000000	1.267770	0.357340	605.635778	-62238.935513	-8738.231559	176.469990
622				900.000000	200.000000	0.000000	0.706230	2.083100	1.694550	-274.310107	-886.807404	153.014215				300.000000	200.000000	0.000000	0.488320	1.129240	-4.501346	314.711108	43.599998	201.415496	-492.493320	94.292696	0.000000	-505.000000	200.000000	0.000000	2.354430	1.786700	608.781938	-64352.697283	-7613.840992	647.692309
623				900.000000	200.000000	0.000000	0.695020	1.914200	2.824250	-272.053980	-948.188037	160.097732				300.000000	200.000000	0.000000	0.457800	1.068200	-3.814700	114.440403	141.699995	183.104997	-493.656456	94.120750	0.000000	-505.000000	200.000000	0.000000	2.716650	-2.322710	602.489618	-63791.149054	-6834.367467	56.322515
624				900.000000	200.000000	0.000000	0.672600	1.993020	2.433200	-317.459662	-1078.616323	177.061882				300.000000	200.000000	0.000000	0.457800	0.518840	-2.136232	181.197305	479.599983	146.483997	-490.408572	94.670406	0.000000	-505.000000	200.000000	0.000000	3.078870	-1.786700	606.422318	-63874.216475	-8848.567640	644.243197
625				900.000000	200.000000	0.000000	0.908010	2.094360	1.216600	-298.464758	-945.331911	126.309382				300.000000	200.000000	0.000000	1.129240	0.579880	-3.967288	123.977103	250.699991	177.001497	-491.926054	94.023521	0.000000	-505.000000	200.000000	0.000000	0.543330	1.608030	604.062698	-64016.438139	-7897.482801	412.691245
626				900.000000	200.000000	0.000000	0.807120	2.240740	0.695200	-216.586926	-808.977140	114.501737				300.000000	200.000000	0.000000	0.427280	1.007160	-6.027226	371.931310	65.399998	164.794497	-491.883121	91.074406	0.000000	-505.000000	200.000000	0.000000	0.181110	-1.608030	600.129999	-65369.516563	-7871.832737	527.156379
627				900.000000	200.000000	0.000000	0.672600	2.319560	1.607650	-136.005746	-870.143794	114.714402				300.000000	200.000000	0.000000	0.061040	0.885080	-4.196170	162.123904	207.099993	128.173498	-491.625216	90.413833	0.000000	-505.000000	200.000000	0.000000	-0.905550	-1.072020	593.051139	-64990.200901	-7931.931114	-0.944903
628				900.000000	200.000000	0.000000	0.851960	2.150660	2.042150	-267.147343	-918.461683	95.094227				300.000000	200.000000	0.000000	0.640920	0.610400	-5.645756	-19.073400	348.799988	146.483997	-491.964097	93.742304	0.000000	-505.000000	200.000000	0.000000	2.354430	0.714680	604.062698	-64186.310749	-7874.502448	764.163160
629				900.000000	200.000000	0.000000	0.717440	2.297040	1.694550	-221.274225	-841.675302	109.827684				300.000000	200.000000	0.000000	0.244160	0.518840	-4.501346	162.123904	272.499990	158.690997	-492.320921	94.636720	0.000000	-505.000000	200.000000	0.000000	2.716650	0.357340	601.703078	-63397.410148	-7629.041085	940.027362
630				900.000000	200.000000	0.000000	0.874380	2.375860	1.303500	-222.454076	-893.368145	109.738397				300.000000	200.000000	0.000000	0.061040	0.915600	-5.493168	295.637708	174.399994	109.862998	-492.471718	92.722733	0.000000	-505.000000	200.000000	0.000000	2.354430	-1.250690	596.197299	-63958.416513	-7469.328162	527.321629
631				900.000000	200.000000	0.000000	0.549290	2.105620	2.129050	-192.521987	-936.474369	165.246049				300.000000	200.000000	0.000000	0.579880	0.518840	-4.882816	209.807405	32.699999	122.069998	-490.617535	91.787712	0.000000	-505.000000	200.000000	0.000000	0.905550	-0.893350	596.197299	-64515.873879	-8574.786504	938.985345
632				900.000000	200.000000	0.000000	0.751070	1.835380	3.258750	-315.054947	-1016.757870	184.062963				300.000000	200.000000	0.000000	0.763000	0.763000	-4.577640	209.807405	119.899996	152.587497	-490.822366	92.990948	0.000000	-505.000000	200.000000	0.000000	3.441090	0.000000	596.983839	-63882.674338	-8463.818432	352.189305
633				900.000000	200.000000	0.000000	0.717440	2.038060	2.085600	-283.800787	-933.226438	138.502754				300.000000	200.000000	0.000000	0.701960	0.152600	-4.730228	200.270705	87.199997	164.794497	-487.503370	93.287314	0.000000	-505.000000	200.000000	0.000000	1.992210	-0.714680	600.129999	-64041.483934	-10500.252531	469.115181
634				900.000000	200.000000	0.000000	0.874380	2.071840	1.694550	-246.630082	-984.919280	131.142599				300.000000	200.000000	0.000000	0.122080	0.335720	-4.577640	228.880806	32.699999	85.448998	-491.020727	91.583223	0.000000	-505.000000	200.000000	0.000000	1.992210	-0.893350	599.343459	-64978.886194	-8378.385988	116.481031
635				900.000000	200.000000	0.000000	0.661390	2.105620	2.693900	-244.203695	-956.813868	157.900933				300.000000	200.000000	0.000000	0.671440	0.763000	-3.433230	200.270705	196.199993	140.380497	-491.670256	96.810933	0.000000	-505.000000	200.000000	0.000000	2.354430	-1.786700	611.141558	-63063.126922	-8146.360301	703.045251
636				900.000000	200.000000	0.000000	0.650180	2.015540	2.389750	-304.515712	-971.267290	174.696393				300.000000	200.000000	0.000000	0.427280	0.549360	-5.035404	47.683501	163.499994	79.345499	-489.841306	91.819161	0.000000	-505.000000	200.000000	0.000000	1.267770	-0.357340	602.489618	-65177.832540	-9132.955876	1468.161929
637				900.000000	200.000000	0.000000	1.076160	2.195700	1.433850	-265.922794	-977.788220	111.771464				300.000000	200.000000	0.000000	0.946120	0.000000	-3.433230	104.903703	108.999996	134.276998	-491.563899	93.183784	0.000000	-505.000000	200.000000	0.000000	2.535540	-0.536010	596.197299	-63683.539223	-8010.567156	1585.379147
638				900.000000	200.000000	0.000000	0.952850	2.229480	1.260050	-200.383307	-790.173762	104.701648				300.000000	200.000000	0.000000	1.129240	0.274680	-3.433230	114.440403	119.899996	262.450495	-492.141740	92.391620	0.000000	-505.000000	200.000000	0.000000	3.259980	0.714680	595.410759	-64071.186902	-7655.946570	1057.811209
639				900.000000	200.000000	0.000000	0.829540	1.902940	1.477300	-181.440911	-835.957598	73.200134				300.000000	200.000000	0.000000	0.763000	0.396760	-4.119876	276.564307	-185.299994	97.655998	-492.265881	92.765708	0.000000	-505.000000	200.000000	0.000000	1.992210	0.178670	606.422318	-65029.267957	-7722.253789	881.171661
640				900.000000	200.000000	0.000000	0.773490	2.139400	1.738000	-251.844008	-864.287730	114.442331				300.000000	200.000000	0.000000	0.732480	0.824040	-4.653934	276.564307	-32.699999	103.759498	-489.822955	91.373596	0.000000	-505.000000	200.000000	0.000000	2.716650	0.357340	598.556919	-65019.085868	-9084.325460	763.795066
641				900.000000	200.000000	0.000000	0.818330	2.128140	1.303500	-301.004199	-830.268366	107.156425				300.000000	200.000000	0.000000	0.457800	0.396760	-5.493168	104.903703	43.599998	152.587497	-491.414558	95.552202	0.000000	-505.000000	200.000000	0.000000	1.267770	-0.357340	604.062698	-63093.018660	-8206.458677	528.256351
642				900.000000	200.000000	0.000000	0.863170	2.218220	0.825550	-197.276606	-796.208594	90.326124				300.000000	200.000000	0.000000	0.854560	0.946120	-5.111698	123.977103	130.799995	115.966498	-490.210506	93.771793	0.000000	-505.000000	200.000000	0.000000	3.984420	-2.501380	601.703078	-63917.839300	-8898.883909	584.748423
643				900.000000	200.000000	0.000000	0.504450	1.846640	1.868350	-251.703232	-949.583317	150.593691				300.000000	200.000000	0.000000	0.274680	1.129240	-3.967288	247.954206	43.599998	158.690997	-490.507247	93.725076	0.000000	-505.000000	200.000000	0.000000	1.992210	-2.858720	596.197299	-63360.822397	-8640.540297	-61.616401
644				900.000000	200.000000	0.000000	0.571710	1.801600	2.998050	-280.531321	-958.469675	172.169064				300.000000	200.000000	0.000000	0.824040	1.220800	-5.645756	324.247808	316.099989	134.276998	-492.629029	91.962716	0.000000	-505.000000	200.000000	0.000000	1.992210	1.072020	602.489618	-65091.341967	-7453.381642	470.810760
645				900.000000	200.000000	0.000000	0.717440	2.139400	2.607000	-331.354328	-1014.766859	141.006660				300.000000	200.000000	0.000000	0.854560	0.579880	-3.051760	314.711108	283.399990	201.415496	-490.582612	92.844826	0.000000	-505.000000	200.000000	0.000000	0.724440	-1.608030	593.837679	-63632.779920	-8561.588259	1114.553899
646				900.000000	200.000000	0.000000	0.762280	2.128140	2.259400	-267.849645	-955.498463	143.359394				300.000000	200.000000	0.000000	0.366240	0.793520	-3.738406	190.734005	32.699999	103.759498	-492.146051	97.424242	0.000000	-505.000000	200.000000	0.000000	6.157740	0.000000	610.355018	-62607.628623	-7845.472120	-59.236718
647				900.000000	200.000000	0.000000	0.829540	1.880420	2.215950	-286.136829	-948.095881	131.011033				300.000000	200.000000	0.000000	0.671440	0.946120	-5.493168	162.123904	32.699999	91.552498	-491.095149	95.878100	0.000000	-505.000000	200.000000	0.000000	1.086660	0.893350	598.556919	-62322.883859	-8322.844734	176.993152
648				900.000000	200.000000	0.000000	0.582920	1.959240	2.867700	-266.133688	-1080.393356	193.990996				300.000000	200.000000	0.000000	-0.213640	1.434440	-2.975466	247.954206	119.899996	177.001497	-491.007838	93.857845	0.000000	-505.000000	200.000000	0.000000	-0.905550	-0.893350	605.635778	-64283.486797	-8474.153966	-118.263543
649				900.000000	200.000000	0.000000	0.941640	2.308300	1.998700	-357.193467	-927.180267	133.702486				300.000000	200.000000	0.000000	0.244160	0.335720	-2.899172	162.123904	359.699987	91.552498	-490.793330	93.741878	0.000000	-505.000000	200.000000	0.000000	0.724440	0.178670	603.276158	-64102.991635	-8570.545376	940.017181
650				900.000000	200.000000	0.000000	0.863170	2.330820	0.477950	-257.328335	-816.149206	73.563222				300.000000	200.000000	0.000000	0.793520	0.610400	-5.187992	85.830302	381.499987	158.690997	-490.024300	94.145420	0.000000	-505.000000	200.000000	0.000000	1.086660	-1.072020	609.568478	-64525.615507	-9128.714748	703.824904
651				900.000000	200.000000	0.000000	0.986480	2.071840	1.520750	-226.707488	-837.394826	147.894084				300.000000	200.000000	0.000000	0.549360	0.122080	-4.882816	171.660604	316.099989	109.862998	-490.443385	95.040930	0.000000	-505.000000	200.000000	0.000000	0.362220	-0.536010	605.635778	-63566.968143	-8816.006739	586.903336
652				900.000000	200.000000	0.000000	0.818330	2.026800	1.260050	-297.181334	-936.613327	107.062179				300.000000	200.000000	0.000000	0.244160	0.671440	-5.645756	295.637708	0.000000	61.034999	-491.802284	96.030181	0.000000	-505.000000	200.000000	0.000000	0.543330	-1.786700	608.781938	-63294.947696	-8034.531367	409.469646
653				900.000000	200.000000	0.000000	0.964060	2.308300	1.346950	-265.396485	-947.761275	95.124697				300.000000	200.000000	0.000000	0.122080	0.518840	-4.425052	190.734005	108.999996	85.448998	-489.561617	94.687843	0.000000	-505.000000	200.000000	0.000000	0.543330	1.429360	596.983839	-62869.655750	-9216.465036	882.474476
654				900.000000	200.000000	0.000000	0.908010	2.285780	1.694550	-290.086926	-884.984765	92.752161				300.000000	200.000000	0.000000	0.824040	0.640920	-4.501346	162.123904	326.999989	24.414000	-490.210749	93.336179	0.000000	-505.000000	200.000000	0.000000	3.622200	-2.144040	600.129999	-64012.158505	-8875.473125	1055.069306
655				900.000000	200.000000	0.000000	0.818330	2.026800	2.954600	-194.912525	-958.453138	160.074701				300.000000	200.000000	0.000000	0.579880	0.763000	-3.280642	-38.146801	305.199989	146.483997	-490.616877	93.203060	0.000000	-505.000000	200.000000	0.000000	1.086660	0.178670	596.983839	-63756.047015	-8586.491896	235.059020
656				900.000000	200.000000	0.000000	0.695020	1.959240	2.998050	-290.121827	-999.009370	189.055540				300.000000	200.000000	0.000000	0.579880	0.793520	-4.959110	143.050504	108.999996	115.966498	-492.086522	93.078890	0.000000	-505.000000	200.000000	0.000000	3.803310	-0.178670	595.410759	-63661.979503	-7688.823466	528.223065
657				900.000000	200.000000	0.000000	0.739860	2.038060	1.955250	-344.243783	-1004.952047	152.937487				300.000000	200.000000	0.000000	0.518840	0.701960	-5.493168	123.977103	141.699995	225.829496	-491.121370	90.527910	0.000000	-505.000000	200.000000	0.000000	-0.181110	0.536010	593.837679	-65008.652085	-8241.653417	-58.220936
658				900.000000	200.000000	0.000000	0.851960	2.038060	1.868350	-275.984798	-918.300049	111.857130				300.000000	200.000000	0.000000	0.671440	0.732480	-4.043582	219.344106	446.899984	213.622496	-489.158507	92.250744	0.000000	-505.000000	200.000000	0.000000	2.716650	-0.536010	598.556919	-64494.062466	-9482.035482	704.203178
659				900.000000	200.000000	0.000000	0.784700	2.094360	1.738000	-269.780876	-986.332636	102.340530				300.000000	200.000000	0.000000	0.671440	0.274680	-4.882816	209.807405	403.299986	85.448998	-492.029209	95.114253	0.000000	-505.000000	200.000000	0.000000	-1.267770	0.178670	600.129999	-62945.083309	-7784.161014	1057.664755
660				900.000000	200.000000	0.000000	0.818330	2.038060	2.911150	-351.294531	-1009.072429	186.591434				300.000000	200.000000	0.000000	0.549360	0.427280	-5.874638	228.880806	43.599998	164.794497	-490.394446	91.279619	0.000000	-505.000000	200.000000	0.000000	1.267770	-1.072020	597.770379	-64989.823362	-8730.767295	175.113527
661				900.000000	200.000000	0.000000	1.020110	1.993020	1.520750	-322.425491	-940.099108	150.195601				300.000000	200.000000	0.000000	0.213640	0.854560	-4.730228	200.270705	0.000000	122.069998	-490.838823	93.956048	0.000000	-505.000000	200.000000	0.000000	3.622200	-0.893350	598.556919	-63473.341093	-8476.270251	233.838829
662				900.000000	200.000000	0.000000	0.908010	2.116880	0.955900	-201.314744	-858.967971	87.775764				300.000000	200.000000	0.000000	0.763000	0.244160	-3.814700	162.123904	359.699987	42.724499	-490.653255	92.162937	0.000000	-505.000000	200.000000	0.000000	3.441090	-0.893350	599.343459	-64631.438188	-8598.627719	292.597417
663				900.000000	200.000000	0.000000	0.807120	2.173180	1.998700	-246.162332	-835.519245	66.245704				300.000000	200.000000	0.000000	0.518840	0.061040	-3.280642	190.734005	130.799995	225.829496	-490.635234	95.792318	0.000000	-505.000000	200.000000	0.000000	0.905550	-1.072020	596.983839	-62210.302240	-8575.532930	468.862998
664				900.000000	200.000000	0.000000	0.784700	2.015540	1.868350	-232.686339	-910.464313	102.267227				300.000000	200.000000	0.000000	0.701960	0.335720	-4.882816	238.417506	43.599998	140.380497	-490.633875	91.791511	0.000000	-505.000000	200.000000	0.000000	1.267770	-1.250690	598.556919	-64768.939757	-8598.943714	879.873154
665				900.000000	200.000000	0.000000	0.751070	2.364600	1.477300	-283.045659	-908.715753	129.132955				300.000000	200.000000	0.000000	0.671440	0.854560	-6.637578	305.174408	-130.799995	146.483997	-489.969231	93.410832	0.000000	-505.000000	200.000000	0.000000	1.086660	-1.072020	597.770379	-63715.847341	-8984.948344	468.848510
666				900.000000	200.000000	0.000000	0.851960	2.297040	1.086250	-225.924954	-816.253297	102.459341				300.000000	200.000000	0.000000	0.579880	0.732480	-4.653934	352.857909	-76.299997	195.311996	-489.507980	92.003300	0.000000	-505.000000	200.000000	0.000000	-0.362220	-1.965370	600.129999	-64812.059197	-9297.225922	938.069420
667				900.000000	200.000000	0.000000	0.739860	1.925460	2.824250	-207.261809	-853.781119	152.832769				300.000000	200.000000	0.000000	0.793520	0.579880	-4.577640	114.440403	403.299986	115.966498	-491.164260	94.041275	0.000000	-505.000000	200.000000	0.000000	0.905550	-0.357340	600.916538	-63672.350362	-8314.125048	1056.982216
668				900.000000	200.000000	0.000000	0.594130	1.790340	2.520100	-297.572285	-1040.003956	184.183665				300.000000	200.000000	0.000000	1.098720	0.518840	-4.806522	391.004710	152.599995	231.932996	-490.325073	91.785278	0.000000	-505.000000	200.000000	0.000000	2.716650	1.786700	591.478059	-64006.633588	-8679.897600	295.198740
669				900.000000	200.000000	0.000000	0.762280	2.015540	1.911800	-309.031399	-995.702954	184.218898				300.000000	200.000000	0.000000	0.610400	0.579880	-4.806522	391.004710	87.199997	250.243495	-494.658003	93.514058	0.000000	-505.000000	200.000000	0.000000	1.629990	-0.178670	603.276158	-64240.430280	-6239.080072	1115.837918
670				900.000000	200.000000	0.000000	0.919220	1.993020	2.259400	-249.290705	-1002.489012	140.661483				300.000000	200.000000	0.000000	0.701960	0.396760	-4.959110	362.394609	119.899996	152.587497	-490.960344	92.272582	0.000000	-505.000000	200.000000	0.000000	3.441090	-1.072020	603.276158	-64989.382900	-8469.789844	1349.821635
671				900.000000	200.000000	0.000000	0.851960	1.959240	2.433200	-254.522239	-928.957300	126.241788				300.000000	200.000000	0.000000	0.274680	0.213640	-3.814700	104.903703	261.599991	128.173498	-492.070408	92.432984	0.000000	-505.000000	200.000000	0.000000	1.448880	-0.357340	604.849238	-65061.827769	-7820.454047	469.497763
672				900.000000	200.000000	0.000000	0.840750	1.857900	2.737350	-290.544563	-1004.768081	181.581338				300.000000	200.000000	0.000000	0.457800	0.640920	-3.356936	295.637708	108.999996	91.552498	-494.084667	95.859390	0.000000	-505.000000	200.000000	0.000000	2.716650	-2.858720	615.074258	-64054.208251	-6713.740283	995.719420
673				900.000000	200.000000	0.000000	0.807120	2.128140	1.607650	-348.935463	-916.211087	136.083960				300.000000	200.000000	0.000000	-0.030520	0.824040	-5.187992	400.541410	174.399994	170.897997	-489.693574	91.304978	0.000000	-505.000000	200.000000	0.000000	1.992210	0.178670	599.343459	-65145.650268	-9173.806032	704.939365
674				900.000000	200.000000	0.000000	0.930430	2.297040	0.955900	-270.285830	-809.231527	54.184844				300.000000	200.000000	0.000000	0.305200	1.129240	-4.119876	247.954206	228.899992	280.760995	-489.310629	93.634918	0.000000	-505.000000	200.000000	0.000000	0.362220	-0.357340	604.062698	-64251.178679	-9477.363923	-0.368093
675				900.000000	200.000000	0.000000	0.874380	2.071840	1.216600	-206.919936	-893.287328	104.636338				300.000000	200.000000	0.000000	0.763000	0.610400	-3.738406	38.146801	392.399986	109.862998	-492.134627	93.609174	0.000000	-505.000000	200.000000	0.000000	1.448880	0.357340	596.983839	-63513.603689	-7680.419775	1175.105179
676				900.000000	200.000000	0.000000	0.840750	2.083100	1.998700	-245.851296	-958.487407	119.139611				300.000000	200.000000	0.000000	0.518840	0.274680	-4.348758	333.784509	305.199989	122.069998	-491.790672	89.992368	0.000000	-505.000000	200.000000	0.000000	2.173320	-2.322710	594.624219	-65413.202312	-7854.586365	232.598277
677				900.000000	200.000000	0.000000	0.773490	2.319560	1.607650	-268.683243	-894.562324	102.561579				300.000000	200.000000	0.000000	0.305200	1.281840	-5.264286	267.027607	-43.599998	91.552498	-492.564362	95.461313	0.000000	-505.000000	200.000000	0.000000	2.535540	-0.357340	613.501178	-64134.607598	-7629.278516	821.875422
678				900.000000	200.000000	0.000000	0.896800	2.184440	0.955900	-206.573684	-848.374403	66.163267				300.000000	200.000000	0.000000	0.518840	0.824040	-5.722050	276.564307	-76.299997	73.241999	-490.984157	93.860816	0.000000	-505.000000	200.000000	0.000000	2.354430	-3.216060	599.343459	-63613.825351	-8400.303919	290.480098
679				900.000000	200.000000	0.000000	0.683810	1.925460	2.607000	-223.569001	-861.402877	116.745935				300.000000	200.000000	0.000000	-0.244160	1.068200	-3.662112	57.220201	305.199989	103.759498	-492.609512	93.835467	0.000000	-505.000000	200.000000	0.000000	3.078870	-1.965370	607.208858	-64464.044882	-7523.613994	1172.770528
680				900.000000	200.000000	0.000000	0.695020	1.801600	2.563550	-260.878812	-958.077526	152.764034				300.000000	200.000000	0.000000	0.305200	0.396760	-4.501346	47.683501	523.199982	79.345499	-489.600793	93.682123	0.000000	-505.000000	200.000000	0.000000	2.535540	1.608030	597.770379	-63553.677517	-9205.190075	588.764164
681				900.000000	200.000000	0.000000	0.762280	2.049320	2.346300	-254.923303	-1046.766739	162.563372				300.000000	200.000000	0.000000	0.671440	0.305200	-3.585818	85.830302	326.999989	67.138499	-489.821396	89.766923	0.000000	-505.000000	200.000000	0.000000	1.992210	-2.144040	595.410759	-65633.960071	-9037.503892	702.735113
682				900.000000	200.000000	0.000000	0.762280	2.330820	2.476650	-287.421923	-945.568566	141.138226				300.000000	200.000000	0.000000	0.518840	0.885080	-4.043582	410.078111	152.599995	115.966498	-490.513709	94.340867	0.000000	-505.000000	200.000000	0.000000	0.362220	0.357340	608.781938	-64323.371855	-8818.992445	235.286533
683				900.000000	200.000000	0.000000	0.627760	2.015540	2.520100	-268.195898	-924.871531	148.213359				300.000000	200.000000	0.000000	0.549360	0.671440	-5.798344	238.417506	-54.499998	128.173498	-494.003482	92.835420	0.000000	-505.000000	200.000000	0.000000	4.165530	0.357340	605.635778	-64902.703557	-6659.884882	704.935057
684				900.000000	200.000000	0.000000	0.672600	1.925460	2.867700	-303.709520	-1053.690558	169.770071				300.000000	200.000000	0.000000	0.366240	0.244160	-5.340580	38.146801	196.199993	115.966498	-491.792939	95.943529	0.000000	-505.000000	200.000000	0.000000	0.000000	-1.072020	605.635778	-63020.322098	-7998.668764	821.400034
685				900.000000	200.000000	0.000000	0.919220	2.105620	0.651750	-366.935270	-1006.059867	145.585521				300.000000	200.000000	0.000000	0.488320	0.518840	-5.111698	95.367002	152.599995	189.208497	-491.855200	91.261533	0.000000	-505.000000	200.000000	0.000000	2.173320	-1.250690	597.770379	-65000.634684	-7857.572071	1232.265302
686				900.000000	200.000000	0.000000	0.941640	2.240740	0.477950	-257.017299	-804.182691	83.036793				300.000000	200.000000	0.000000	0.763000	0.366240	-5.340580	171.660604	76.299997	177.001497	-490.606092	91.811525	0.000000	-505.000000	200.000000	0.000000	1.448880	-0.714680	607.995398	-65778.094731	-8751.429804	704.135042
687				900.000000	200.000000	0.000000	0.818330	2.083100	1.390400	-222.358314	-840.481123	121.572498				300.000000	200.000000	0.000000	0.244160	0.488320	-5.569462	190.734005	119.899996	134.276998	-493.636320	93.600342	0.000000	-505.000000	200.000000	0.000000	1.267770	0.357340	605.635778	-64439.439549	-6882.251457	763.910977
688				900.000000	200.000000	0.000000	0.706230	2.094360	1.911800	-257.539228	-927.537206	148.205367				300.000000	200.000000	0.000000	0.854560	0.335720	-4.577640	247.954206	239.799992	201.415496	-492.280415	91.860859	0.000000	-505.000000	200.000000	0.000000	2.354430	-1.072020	597.770379	-64642.375356	-7603.391022	175.026595
689				900.000000	200.000000	0.000000	0.638970	2.308300	1.477300	-261.240912	-828.109925	134.016052				300.000000	200.000000	0.000000	0.366240	1.068200	-4.196170	190.734005	32.699999	85.448998	-488.018218	94.921268	0.000000	-505.000000	200.000000	0.000000	1.267770	0.178670	600.129999	-63060.899311	-10191.276655	117.556334
690				900.000000	200.000000	0.000000	0.952850	2.330820	0.564850	-273.320427	-880.714685	92.747594				300.000000	200.000000	0.000000	0.183120	0.946120	-3.738406	419.614811	-76.299997	146.483997	-489.988585	92.475251	0.000000	-505.000000	200.000000	0.000000	1.992210	-3.394730	602.489618	-64782.544999	-9044.221730	172.851320
691				900.000000	200.000000	0.000000	0.717440	2.015540	2.389750	-208.022987	-898.047508	155.349431				300.000000	200.000000	0.000000	-0.061040	1.464960	-5.416874	200.270705	119.899996	115.966498	-490.317238	95.570100	0.000000	-505.000000	200.000000	0.000000	1.267770	-0.178670	604.062698	-63082.207338	-8869.308714	528.425909
692				900.000000	200.000000	0.000000	0.672600	1.835380	2.911150	-271.189229	-1008.137237	191.373238				300.000000	200.000000	0.000000	0.396760	0.701960	-3.662112	76.293602	425.099985	54.931499	-491.645960	91.722345	0.000000	-505.000000	200.000000	0.000000	0.181110	-1.429360	599.343459	-64895.504157	-8003.656318	644.814134
693				900.000000	200.000000	0.000000	0.717440	1.981760	1.998700	-330.435082	-1039.530990	143.269715				300.000000	200.000000	0.000000	0.793520	0.488320	-4.196170	76.293602	185.299994	109.862998	-492.995174	92.165626	0.000000	-505.000000	200.000000	0.000000	-0.181110	0.536010	598.556919	-64545.010538	-7185.571917	705.452346
694				900.000000	200.000000	0.000000	0.571710	2.004280	2.433200	-252.667492	-988.340184	136.212655				300.000000	200.000000	0.000000	0.579880	0.518840	-3.356936	76.293602	-43.599998	170.897997	-490.842503	91.713071	0.000000	-505.000000	200.000000	0.000000	5.433300	-3.037390	596.983839	-64645.546816	-8451.797045	877.844333
695				900.000000	200.000000	0.000000	0.773490	2.094360	2.259400	-297.384417	-879.970542	97.532823				300.000000	200.000000	0.000000	0.244160	0.701960	-6.027226	267.027607	-54.499998	115.966498	-492.277860	94.034083	0.000000	-505.000000	200.000000	0.000000	0.905550	-1.965370	612.714638	-64926.868428	-7795.041415	996.712097
696				900.000000	200.000000	0.000000	0.751070	1.902940	2.780800	-304.726922	-1046.709196	160.029192				300.000000	200.000000	0.000000	0.946120	0.518840	-5.187992	267.027607	152.599995	140.380497	-491.564526	96.042839	0.000000	-505.000000	200.000000	0.000000	3.259980	-0.536010	610.355018	-63450.774601	-8200.408701	1409.088896
697				900.000000	200.000000	0.000000	0.885590	2.173180	1.738000	-318.801961	-929.695647	123.996251				300.000000	200.000000	0.000000	0.427280	1.068200	-2.899172	123.977103	370.599987	177.001497	-491.184172	93.149455	0.000000	-505.000000	200.000000	0.000000	0.724440	-0.714680	590.691519	-63115.710997	-8160.892531	821.681195
698				900.000000	200.000000	0.000000	0.930430	2.285780	1.477300	-230.004044	-890.771948	99.957914				300.000000	200.000000	0.000000	0.396760	0.457800	-2.517702	228.880806	119.899996	128.173498	-493.020349	93.391112	0.000000	-505.000000	200.000000	0.000000	0.000000	-1.072020	600.916538	-64063.043654	-7198.770162	703.911837
699				900.000000	200.000000	0.000000	0.784700	2.150660	1.477300	-147.116620	-823.979147	150.586091				300.000000	200.000000	0.000000	0.885080	0.854560	-4.119876	152.587204	76.299997	42.724499	-490.375774	92.371987	0.000000	-505.000000	200.000000	0.000000	1.629990	-1.250690	598.556919	-64421.491751	-8753.431652	938.588275
700				900.000000	200.000000	0.000000	0.807120	1.981760	1.998700	-266.106598	-870.981034	145.586467				300.000000	200.000000	0.000000	0.763000	0.488320	-3.967288	181.197305	294.299990	238.036496	-491.838065	92.324070	0.000000	-505.000000	200.000000	0.000000	-1.086660	-1.072020	602.489618	-64873.629821	-7929.929266	703.998770
701				900.000000	200.000000	0.000000	0.885590	2.252000	1.911800	-271.150264	-863.999672	107.201933				300.000000	200.000000	0.000000	0.671440	0.793520	-5.111698	190.734005	196.199993	97.655998	-489.913102	93.826961	0.000000	-505.000000	200.000000	0.000000	-1.086660	0.178670	604.849238	-64218.681790	-9125.298611	763.929773
702				900.000000	200.000000	0.000000	0.930430	2.285780	1.173150	-254.442324	-885.423118	109.596554				300.000000	200.000000	0.000000	0.488320	0.640920	-5.493168	162.123904	185.299994	109.862998	-490.429881	93.004255	0.000000	-505.000000	200.000000	0.000000	1.448880	-1.608030	600.129999	-64211.356544	-8743.965540	820.775450
703				900.000000	200.000000	0.000000	0.538080	1.970500	2.867700	-245.567350	-891.105956	143.445060				300.000000	200.000000	0.000000	0.030520	1.159760	-4.425052	257.490907	196.199993	79.345499	-490.136078	90.902915	0.000000	-505.000000	200.000000	0.000000	1.086660	-0.536010	595.410759	-64957.578167	-8850.139057	1056.798170
704				900.000000	200.000000	0.000000	0.863170	1.745300	2.607000	-307.378064	-1061.295780	186.272713				300.000000	200.000000	0.000000	0.335720	1.281840	-3.967288	114.440403	141.699995	207.518996	-491.304343	92.225766	0.000000	-505.000000	200.000000	0.000000	-1.811100	-1.429360	594.624219	-64085.169683	-8143.769154	233.764820
705				900.000000	200.000000	0.000000	0.762280	2.071840	2.954600	-337.796866	-930.815149	140.897375				300.000000	200.000000	0.000000	0.640920	0.427280	-4.882816	143.050504	228.899992	122.069998	-489.896804	92.264516	0.000000	-505.000000	200.000000	0.000000	3.441090	-0.536010	595.410759	-64146.866154	-8992.605609	586.657026
706				900.000000	200.000000	0.000000	0.818330	2.139400	2.346300	-315.542293	-973.085329	162.589079				300.000000	200.000000	0.000000	0.305200	0.457800	-4.806522	123.977103	239.799992	134.276998	-491.298323	93.569064	0.000000	-505.000000	200.000000	0.000000	1.267770	-0.893350	598.556919	-63704.973096	-8201.233692	527.747677
707				900.000000	200.000000	0.000000	0.807120	2.105620	2.346300	-244.563809	-962.491761	143.291996				300.000000	200.000000	0.000000	0.274680	0.915600	-5.874638	286.101007	185.299994	146.483997	-491.532621	93.511149	0.000000	-505.000000	200.000000	0.000000	-0.724440	-2.322710	600.129999	-63907.153825	-8082.177925	1466.456170
708				900.000000	200.000000	0.000000	0.706230	1.914200	2.520100	-324.635972	-988.894565	186.592379				300.000000	200.000000	0.000000	-0.183120	1.190280	-5.493168	257.490907	-98.099997	97.655998	-489.677523	93.715952	0.000000	-505.000000	200.000000	0.000000	-0.362220	-1.250690	607.208858	-64536.615598	-9303.943760	527.538961
709				900.000000	200.000000	0.000000	0.964060	2.060580	2.389750	-310.702026	-963.928989	123.810238				300.000000	200.000000	0.000000	0.763000	0.579880	-4.959110	162.123904	217.999992	79.345499	-489.151880	93.698626	0.000000	-505.000000	200.000000	0.000000	0.724440	-0.893350	607.995398	-64630.746033	-9635.583993	586.535242
710				900.000000	200.000000	0.000000	0.930430	2.465940	1.477300	-278.872478	-850.244188	83.257842				300.000000	200.000000	0.000000	0.732480	0.152600	-5.416874	85.830302	316.099989	97.655998	-488.942968	94.102805	0.000000	-505.000000	200.000000	0.000000	1.448880	-2.501380	602.489618	-63801.960375	-9674.194870	878.671760
711				900.000000	200.000000	0.000000	0.739860	1.947980	1.694550	-239.669047	-862.862438	104.660511				300.000000	200.000000	0.000000	0.549360	0.885080	-3.585818	200.270705	163.499994	42.724499	-493.996690	93.995617	0.000000	-505.000000	200.000000	0.000000	2.173320	-0.893350	606.422318	-64283.423874	-6672.652696	57.722444
712				900.000000	200.000000	0.000000	0.773490	2.195700	1.086250	-258.241847	-868.747572	165.097552				300.000000	200.000000	0.000000	0.396760	0.946120	-5.187992	257.490907	76.299997	79.345499	-492.469701	92.185918	0.000000	-505.000000	200.000000	0.000000	1.086660	0.357340	600.916538	-64787.265094	-7529.663969	705.181367
713				900.000000	200.000000	0.000000	0.851960	2.139400	1.607650	-227.855869	-953.519388	99.903076				300.000000	200.000000	0.000000	0.915600	0.518840	-5.111698	181.197305	272.499990	122.069998	-493.148182	94.102673	0.000000	-505.000000	200.000000	0.000000	1.629990	-0.893350	604.849238	-64051.917717	-7168.562976	351.486404
714				900.000000	200.000000	0.000000	0.952850	2.071840	1.129700	-307.523220	-830.580296	119.013004				300.000000	200.000000	0.000000	0.732480	0.030520	-4.730228	257.490907	326.999989	128.173498	-490.281594	94.613586	0.000000	-505.000000	200.000000	0.000000	1.086660	-1.786700	601.703078	-63411.330006	-8856.110469	1290.587659
715				900.000000	200.000000	0.000000	0.807120	2.049320	2.346300	-190.594820	-881.436242	114.323716				300.000000	200.000000	0.000000	0.824040	0.946120	-3.738406	66.756902	163.499994	122.069998	-490.044341	93.888756	0.000000	-505.000000	200.000000	0.000000	2.535540	-0.178670	597.770379	-63430.158729	-8940.050061	293.348092
716				900.000000	200.000000	0.000000	0.773490	1.947980	2.737350	-331.060901	-1001.998314	184.144453				300.000000	200.000000	0.000000	0.793520	0.732480	-5.111698	247.954206	32.699999	-6.103500	-491.245117	92.396445	0.000000	-505.000000	200.000000	0.000000	1.267770	-1.608030	606.422318	-65253.197176	-8341.267964	703.301742
717				900.000000	200.000000	0.000000	0.706230	2.026800	2.563550	-231.502425	-999.066913	131.274915				300.000000	200.000000	0.000000	0.793520	0.579880	-4.653934	152.587204	305.199989	140.380497	-490.317238	93.335803	0.000000	-505.000000	200.000000	0.000000	1.267770	-1.429360	604.062698	-64431.862610	-8869.308714	1290.912286
718				900.000000	200.000000	0.000000	0.840750	2.195700	2.129050	-261.182037	-933.278782	143.340930				300.000000	200.000000	0.000000	1.281840	0.305200	-3.967288	305.174408	174.399994	109.862998	-489.159251	91.666196	0.000000	-505.000000	200.000000	0.000000	0.905550	-3.394730	600.129999	-65014.365772	-9506.508687	819.123338
719				900.000000	200.000000	0.000000	0.627760	2.116880	2.172500	-288.506011	-944.812142	155.536586				300.000000	200.000000	0.000000	0.671440	0.732480	-5.493168	133.513803	261.599991	109.862998	-490.843592	90.083277	0.000000	-505.000000	200.000000	0.000000	2.716650	-1.429360	594.624219	-65359.145704	-8417.743291	292.146699
720				900.000000	200.000000	0.000000	0.582920	1.981760	2.650450	-265.431385	-983.937884	201.240920				300.000000	200.000000	0.000000	0.457800	1.281840	-4.043582	476.835012	-119.899996	152.587497	-490.607359	91.477189	0.000000	-505.000000	200.000000	0.000000	1.086660	-1.250690	606.422318	-65810.654542	-8728.019020	468.678952
721				900.000000	200.000000	0.000000	0.840750	2.184440	1.477300	-342.731541	-917.474745	181.885020				300.000000	200.000000	0.000000	0.640920	0.824040	-4.348758	276.564307	130.799995	164.794497	-492.350100	87.896259	0.000000	-505.000000	200.000000	0.000000	0.905550	-2.322710	593.837679	-66571.425254	-7511.987166	643.908389
722				900.000000	200.000000	0.000000	0.930430	2.330820	1.042800	-272.825271	-859.972043	56.625919				300.000000	200.000000	0.000000	0.763000	0.640920	-2.670290	171.660604	326.999989	73.241999	-490.553709	95.805852	0.000000	-505.000000	200.000000	0.000000	1.448880	-0.536010	605.635778	-63103.704135	-8749.190525	234.351811
723				900.000000	200.000000	0.000000	0.829540	2.240740	1.303500	-236.059378	-886.455664	97.610889				300.000000	200.000000	0.000000	0.732480	0.579880	-3.204348	257.490907	108.999996	164.794497	-493.293285	92.213982	0.000000	-505.000000	200.000000	0.000000	1.811100	-2.680050	601.703078	-64855.178637	-7043.966228	173.544040
724				900.000000	200.000000	0.000000	0.829540	2.173180	1.216600	-198.726225	-926.902606	174.657181				300.000000	200.000000	0.000000	0.732480	0.183120	-4.501346	181.197305	250.699991	97.655998	-492.865745	95.696630	0.000000	-505.000000	200.000000	0.000000	0.362220	-1.072020	606.422318	-63251.891179	-7358.483085	821.371057
725				900.000000	200.000000	0.000000	0.829540	2.038060	1.651100	-236.004566	-896.910871	90.193416				300.000000	200.000000	0.000000	0.518840	1.098720	-4.806522	209.807405	32.699999	109.862998	-492.503053	91.318286	0.000000	-505.000000	200.000000	0.000000	0.905550	-3.930740	601.703078	-65394.121896	-7519.451430	231.173678
726				900.000000	200.000000	0.000000	0.739860	2.218220	1.824900	-308.816125	-832.587844	59.128292				300.000000	200.000000	0.000000	0.366240	1.068200	-4.272464	162.123904	108.999996	115.966498	-489.602406	93.794927	0.000000	-505.000000	200.000000	0.000000	1.267770	-0.357340	601.703078	-63903.919443	-9264.779456	175.791759
727				900.000000	200.000000	0.000000	0.739860	2.071840	1.868350	-222.326844	-939.013621	128.872302				300.000000	200.000000	0.000000	0.366240	0.915600	-3.738406	238.417506	414.199986	177.001497	-489.969643	90.017884	0.000000	-505.000000	200.000000	0.000000	1.992210	-1.608030	592.264599	-65138.513791	-8901.948179	350.779195
728				900.000000	200.000000	0.000000	0.762280	1.970500	2.476650	-330.403613	-1001.294235	208.273612				300.000000	200.000000	0.000000	0.061040	1.098720	-4.501346	200.270705	305.199989	134.276998	-488.405547	92.668002	0.000000	-505.000000	200.000000	0.000000	0.181110	-1.429360	593.837679	-63737.784601	-9854.411436	586.070035
729				900.000000	200.000000	0.000000	0.829540	2.083100	2.433200	-285.606456	-993.891653	172.163747				300.000000	200.000000	0.000000	0.213640	1.007160	-3.204348	190.734005	337.899988	73.241999	-492.825578	95.206021	0.000000	-505.000000	200.000000	0.000000	0.181110	-0.536010	603.276158	-63219.708906	-7344.538414	763.150120
730				900.000000	200.000000	0.000000	0.706230	2.128140	2.346300	-336.108631	-983.666961	194.020324				300.000000	200.000000	0.000000	0.915600	0.793520	-4.196170	200.270705	337.899988	91.552498	-490.940417	93.076338	0.000000	-505.000000	200.000000	0.000000	1.448880	-0.714680	603.276158	-64504.496249	-8481.811231	234.182253
731				900.000000	200.000000	0.000000	0.762280	2.038060	2.433200	-231.173781	-965.792037	160.143240				300.000000	200.000000	0.000000	0.366240	0.244160	-4.806522	200.270705	381.499987	109.862998	-490.316720	93.684466	0.000000	-505.000000	200.000000	0.000000	1.629990	-0.714680	605.635778	-64388.491477	-8892.719498	762.864652
732				900.000000	200.000000	0.000000	0.638970	1.993020	2.867700	-240.619446	-940.854336	186.735363				300.000000	200.000000	0.000000	0.213640	0.579880	-3.967288	190.734005	348.799988	128.173498	-492.326708	92.187145	0.000000	-505.000000	200.000000	0.000000	1.992210	-3.573400	609.568478	-65719.318027	-7725.239495	877.610946
733				900.000000	200.000000	0.000000	0.840750	2.094360	1.477300	-326.338384	-871.881016	138.427364				300.000000	200.000000	0.000000	0.244160	0.915600	-6.179814	314.711108	-152.599995	67.138499	-492.451554	91.254126	0.000000	-505.000000	200.000000	0.000000	0.362220	-2.322710	596.197299	-64833.996456	-7481.349549	585.207757
734				900.000000	200.000000	0.000000	0.773490	2.252000	0.955900	-207.812093	-828.098587	78.402148				300.000000	200.000000	0.000000	0.213640	1.037680	-4.653934	143.050504	65.399998	146.483997	-491.589370	96.729897	0.000000	-505.000000	200.000000	0.000000	-0.724440	-0.893350	613.501178	-63356.329550	-8227.437181	234.186561
735				900.000000	200.000000	0.000000	0.829540	2.229480	1.651100	-240.183481	-841.185202	95.190757				300.000000	200.000000	0.000000	0.305200	0.396760	-3.585818	104.903703	272.499990	73.241999	-491.494295	94.439558	0.000000	-505.000000	200.000000	0.000000	-0.181110	-2.144040	600.916538	-63433.015573	-8115.801248	-2.020205
736				900.000000	200.000000	0.000000	0.807120	1.959240	1.173150	-211.601819	-905.675062	152.794503				300.000000	200.000000	0.000000	0.732480	0.183120	-4.196170	38.146801	0.000000	177.001497	-493.366138	94.752162	0.000000	-505.000000	200.000000	0.000000	1.086660	-2.322710	601.703078	-63327.947969	-7000.130366	467.661605
737				900.000000	200.000000	0.000000	0.829540	1.981760	1.216600	-238.773142	-937.034546	92.550717				300.000000	200.000000	0.000000	0.701960	0.824040	-5.111698	333.784509	-54.499998	115.966498	-488.757947	88.490011	0.000000	-505.000000	200.000000	0.000000	2.897760	-1.250690	592.264599	-66043.419163	-9619.593043	1055.975050
738				900.000000	200.000000	0.000000	0.986480	2.218220	0.651750	-177.354011	-831.520686	116.704636				300.000000	200.000000	0.000000	1.068200	0.885080	-4.653934	123.977103	21.799999	122.069998	-492.887409	93.906266	0.000000	-505.000000	200.000000	0.000000	0.000000	-2.322710	605.635778	-64254.161368	-7335.818728	174.028044
739				900.000000	200.000000	0.000000	0.751070	2.116880	2.607000	-239.809507	-833.776824	138.541216				300.000000	200.000000	0.000000	0.793520	0.946120	-4.272464	247.954206	32.699999	61.034999	-493.559470	95.541304	0.000000	-505.000000	200.000000	0.000000	2.173320	-0.714680	606.422318	-63346.084537	-6937.792711	821.565284
740				900.000000	200.000000	0.000000	0.638970	2.060580	2.650450	-290.329289	-900.124534	186.798194				300.000000	200.000000	0.000000	0.488320	0.213640	-4.653934	0.000000	272.499990	61.034999	-489.819028	91.771712	0.000000	-505.000000	200.000000	0.000000	0.905550	-2.680050	590.691519	-63929.531547	-8967.271541	584.825175
741				900.000000	200.000000	0.000000	0.762280	1.914200	2.346300	-304.713378	-945.447340	152.799070				300.000000	200.000000	0.000000	0.457800	0.335720	-5.264286	143.050504	21.799999	54.931499	-489.895293	93.409104	0.000000	-505.000000	200.000000	0.000000	0.362220	-0.893350	600.916538	-64052.232333	-9076.668195	762.796516
742				900.000000	200.000000	0.000000	0.784700	2.161920	1.738000	-254.937164	-961.002786	153.006223				300.000000	200.000000	0.000000	0.701960	0.610400	-4.577640	209.807405	207.099993	61.034999	-491.971252	91.331547	0.000000	-505.000000	200.000000	0.000000	-0.543330	0.178670	589.904979	-64104.061329	-7685.723325	763.886307
743				900.000000	200.000000	0.000000	0.728650	2.060580	1.911800	-303.156121	-1004.450011	121.644463				300.000000	200.000000	0.000000	0.549360	0.244160	-2.059938	219.344106	76.299997	183.104997	-489.600111	89.529927	0.000000	-505.000000	200.000000	0.000000	2.354430	-1.608030	596.983839	-65948.848265	-9193.484683	174.517921
744				900.000000	200.000000	0.000000	0.582920	1.970500	2.693900	-285.952709	-897.856804	145.808266				300.000000	200.000000	0.000000	0.824040	0.305200	-6.027226	219.344106	141.699995	231.932996	-491.246362	93.034864	0.000000	-505.000000	200.000000	0.000000	1.448880	-3.394730	596.983839	-63856.457446	-8210.699805	877.823971
745				900.000000	200.000000	0.000000	0.863170	2.173180	2.042150	-294.363680	-979.714950	124.019478				300.000000	200.000000	0.000000	0.946120	0.640920	-4.501346	391.004710	21.799999	24.414000	-493.325519	91.555154	0.000000	-505.000000	200.000000	0.000000	1.629990	-1.072020	602.489618	-65336.893829	-7033.753689	116.340451
746				900.000000	200.000000	0.000000	0.807120	2.409640	0.521400	-229.914331	-849.343265	109.839493				300.000000	200.000000	0.000000	0.457800	1.281840	-6.332402	228.880806	87.199997	164.794497	-490.502421	92.933682	0.000000	-505.000000	200.000000	0.000000	0.905550	-1.786700	600.916538	-64337.920945	-8711.835070	1290.602148
747				900.000000	200.000000	0.000000	0.930430	2.229480	1.955250	-203.683610	-886.150471	83.037934				300.000000	200.000000	0.000000	0.366240	1.068200	-4.043582	9.536700	108.999996	213.622496	-489.821396	92.300832	0.000000	-505.000000	200.000000	0.000000	1.992210	-0.178670	595.410759	-64125.243510	-9037.503892	117.159263
748				900.000000	200.000000	0.000000	0.672600	2.173180	2.259400	-201.666414	-911.277681	150.723170				300.000000	200.000000	0.000000	0.915600	0.610400	-2.365114	162.123904	370.599987	109.862998	-491.475574	90.722137	0.000000	-505.000000	200.000000	0.000000	3.078870	-0.893350	594.624219	-64979.263733	-8041.951200	938.811480
749				900.000000	200.000000	0.000000	0.840750	2.139400	1.042800	-260.605296	-881.608870	140.878911				300.000000	200.000000	0.000000	0.793520	1.037680	-3.738406	133.513803	239.799992	109.862998	-491.616478	90.485976	0.000000	-505.000000	200.000000	0.000000	0.724440	-2.322710	589.904979	-64602.867838	-7895.006090	585.178780
750				900.000000	200.000000	0.000000	0.908010	2.161920	0.912450	-167.340769	-899.455322	109.504592				300.000000	200.000000	0.000000	0.976640	1.068200	-4.501346	305.174408	108.999996	274.657495	-491.029679	91.519406	0.000000	-505.000000	200.000000	0.000000	3.078870	-0.714680	594.624219	-64505.188404	-8307.091215	351.540051
751				900.000000	200.000000	0.000000	0.594130	2.150660	2.259400	-114.142123	-877.650467	97.770999				300.000000	200.000000	0.000000	0.305200	1.129240	-4.653934	410.078111	21.799999	146.483997	-492.472528	93.270398	0.000000	-505.000000	200.000000	0.000000	1.811100	0.357340	604.849238	-64555.318475	-7577.231963	-176.038068
752				900.000000	200.000000	0.000000	0.829540	1.857900	2.737350	-306.626684	-1014.438393	152.677030				300.000000	200.000000	0.000000	0.732480	0.793520	-2.059938	57.220201	555.899981	109.862998	-489.915477	90.870824	0.000000	-505.000000	200.000000	0.000000	3.441090	-0.357340	596.197299	-65062.519924	-8993.352035	1056.779373
753				900.000000	200.000000	0.000000	0.874380	1.970500	2.042150	-298.689513	-990.308518	205.747816				300.000000	200.000000	0.000000	0.549360	0.122080	-1.907350	123.977103	250.699991	128.173498	-493.615895	88.432091	0.000000	-505.000000	200.000000	0.000000	0.543330	-2.680050	587.545359	-65551.207266	-6688.677780	878.574646
754				900.000000	200.000000	0.000000	0.863170	2.083100	2.520100	-277.475368	-964.961534	174.538566				300.000000	200.000000	0.000000	0.701960	0.732480	-5.569462	123.977103	261.599991	67.138499	-493.620077	92.828980	0.000000	-505.000000	200.000000	0.000000	3.078870	-1.786700	602.489618	-64569.427102	-6856.285398	937.963691
755				900.000000	200.000000	0.000000	0.751070	2.060580	2.042150	-218.589944	-883.911213	172.224098				300.000000	200.000000	0.000000	0.579880	0.885080	-4.119876	209.807405	76.299997	262.450495	-490.454322	91.777814	0.000000	-505.000000	200.000000	0.000000	1.629990	-1.608030	592.264599	-64096.169774	-8614.890234	879.505060
756				900.000000	200.000000	0.000000	0.638970	2.071840	2.693900	-285.800058	-996.418372	169.941045				300.000000	200.000000	0.000000	0.518840	0.885080	-3.585818	181.197305	228.899992	122.069998	-492.753128	93.227978	0.000000	-505.000000	200.000000	0.000000	0.181110	-1.608030	611.141558	-65252.819636	-7484.572686	644.644576
757				900.000000	200.000000	0.000000	0.762280	2.173180	1.738000	-342.925143	-1010.739230	157.859242				300.000000	200.000000	0.000000	0.640920	0.366240	-3.738406	133.513803	283.399990	146.483997	-490.722243	92.827359	0.000000	-505.000000	200.000000	0.000000	1.086660	-2.322710	601.703078	-64486.107988	-8590.970454	937.614394
758				900.000000	200.000000	0.000000	0.885590	2.184440	0.999350	-274.877683	-853.019153	87.861822				300.000000	200.000000	0.000000	0.366240	0.976640	-4.196170	267.027607	305.199989	250.243495	-491.648179	94.587064	0.000000	-505.000000	200.000000	0.000000	1.448880	-1.250690	605.635778	-63841.845433	-8086.340488	879.858665
759				900.000000	200.000000	0.000000	0.919220	2.252000	1.738000	-178.858126	-890.552771	71.022191				300.000000	200.000000	0.000000	0.183120	1.068200	-5.187992	133.513803	239.799992	73.241999	-494.829399	93.669674	0.000000	-505.000000	200.000000	0.000000	1.992210	-1.072020	602.489618	-64062.917808	-6127.681569	527.520164
760				900.000000	200.000000	0.000000	0.661390	2.015540	1.911800	-288.928748	-900.360845	90.346676				300.000000	200.000000	0.000000	0.396760	0.793520	-4.882816	76.293602	228.899992	73.241999	-492.937815	95.235786	0.000000	-505.000000	200.000000	0.000000	0.362220	0.893350	610.355018	-63943.364038	-7362.215217	353.283404
761				900.000000	200.000000	0.000000	0.863170	2.252000	1.607650	-279.506424	-877.991467	131.321761				300.000000	200.000000	0.000000	0.366240	0.091560	-4.577640	123.977103	555.899981	73.241999	-491.029098	90.631910	0.000000	-505.000000	200.000000	0.000000	0.724440	-0.357340	593.837679	-64946.892692	-8296.448244	822.020310
762				900.000000	200.000000	0.000000	0.807120	2.274520	0.738650	-263.397214	-854.611278	90.436551				300.000000	200.000000	0.000000	0.732480	0.701960	-5.035404	143.050504	130.799995	109.862998	-492.719888	89.026753	0.000000	-505.000000	200.000000	0.000000	3.259980	-2.680050	590.691519	-65550.955573	-7253.757989	760.869117
763				900.000000	200.000000	0.000000	0.594130	2.004280	2.259400	-188.519065	-867.518527	145.828068				300.000000	200.000000	0.000000	-0.122080	0.732480	-5.950932	257.490907	-32.699999	85.448998	-491.474283	91.190042	0.000000	-505.000000	200.000000	0.000000	0.181110	0.536010	601.703078	-65471.286861	-8138.465605	881.655665
764				900.000000	200.000000	0.000000	0.762280	1.993020	2.607000	-377.587559	-1021.679340	181.788294				300.000000	200.000000	0.000000	0.122080	0.701960	-5.340580	400.541410	272.499990	152.587497	-490.498929	93.124719	0.000000	-505.000000	200.000000	0.000000	2.173320	-1.965370	606.422318	-64811.555811	-8793.772813	409.169689
765				900.000000	200.000000	0.000000	0.683810	2.026800	1.868350	-336.756438	-1078.552640	155.394743				300.000000	200.000000	0.000000	0.549360	0.671440	-5.493168	66.756902	403.299986	42.724499	-491.692569	92.885938	0.000000	-505.000000	200.000000	0.000000	1.267770	0.357340	596.197299	-63861.114618	-7933.854398	293.958187
766				900.000000	200.000000	0.000000	0.706230	2.116880	2.085600	-308.698691	-942.896750	112.081409				300.000000	200.000000	0.000000	0.793520	0.427280	-3.967288	123.977103	239.799992	103.759498	-493.719809	93.910988	0.000000	-505.000000	200.000000	0.000000	2.354430	-1.429360	604.062698	-64084.414605	-6813.942389	703.384367
767				900.000000	200.000000	0.000000	0.594130	2.128140	2.215950	-259.853599	-918.137818	177.268839				300.000000	200.000000	0.000000	0.579880	0.671440	-4.272464	438.688211	76.299997	85.448998	-492.521163	90.096177	0.000000	-505.000000	200.000000	0.000000	1.267770	-0.357340	593.051139	-65178.587618	-7400.588663	175.791759
768				900.000000	200.000000	0.000000	0.728650	1.857900	2.780800	-302.561139	-1030.588031	167.239513				300.000000	200.000000	0.000000	0.549360	0.793520	-6.484990	324.247808	-21.799999	238.036496	-490.839895	92.297950	0.000000	-505.000000	200.000000	0.000000	0.905550	-1.608030	596.197299	-64211.671160	-8442.216496	468.354325
769				900.000000	200.000000	0.000000	0.908010	2.161920	1.477300	-367.782096	-986.102121	162.517114				300.000000	200.000000	0.000000	0.885080	0.335720	-5.798344	200.270705	-10.900000	170.897997	-491.654541	94.662202	0.000000	-505.000000	200.000000	0.000000	0.000000	-1.608030	609.568478	-64210.601466	-8134.970904	820.891361
770				900.000000	200.000000	0.000000	0.773490	2.353340	1.086250	-211.544930	-767.428173	95.364015				300.000000	200.000000	0.000000	0.579880	-0.061040	-4.119876	104.903703	163.499994	115.966498	-491.413356	92.196831	0.000000	-505.000000	200.000000	0.000000	1.992210	-0.178670	596.983839	-64356.749668	-8111.006694	645.856151
771				900.000000	200.000000	0.000000	0.919220	2.218220	1.390400	-200.711951	-854.767713	138.461258				300.000000	200.000000	0.000000	0.671440	1.068200	-6.713872	104.903703	-130.799995	109.862998	-491.309493	89.901174	0.000000	-505.000000	200.000000	0.000000	2.354430	-1.786700	593.837679	-65380.831270	-8129.938919	1055.509843
772				900.000000	200.000000	0.000000	0.650180	2.173180	1.868350	-242.276844	-854.265079	131.469116				300.000000	200.000000	0.000000	0.457800	0.946120	-4.959110	219.344106	283.399990	109.862998	-491.789625	93.342311	0.000000	-505.000000	200.000000	0.000000	1.267770	0.357340	600.916538	-64092.369083	-7938.332957	881.399174
773				900.000000	200.000000	0.000000	0.784700	2.083100	1.955250	-253.937371	-870.017370	102.330058				300.000000	200.000000	0.000000	0.824040	0.579880	-2.975466	133.513803	272.499990	140.380497	-492.237809	91.743406	0.000000	-505.000000	200.000000	0.000000	0.543330	-0.893350	608.781938	-65904.659131	-7769.391352	1173.990718
774				900.000000	200.000000	0.000000	0.908010	2.285780	0.651750	-283.126206	-868.817051	99.981141				300.000000	200.000000	0.000000	0.793520	0.518840	-3.967288	133.513803	316.099989	109.862998	-489.307818	92.247944	0.000000	-505.000000	200.000000	0.000000	3.622200	-1.965370	599.343459	-64580.490116	-9405.006728	350.309680
775				900.000000	200.000000	0.000000	0.706230	2.094360	2.867700	-164.076721	-898.030374	126.518426				300.000000	200.000000	0.000000	0.824040	0.579880	-3.814700	314.711108	108.999996	238.036496	-491.030056	90.130113	0.000000	-505.000000	200.000000	0.000000	0.724440	-0.893350	604.062698	-66368.300678	-8438.721795	645.279341
776				900.000000	200.000000	0.000000	0.706230	1.914200	2.476650	-268.393563	-1009.118036	143.218498				300.000000	200.000000	0.000000	0.763000	1.159760	-5.416874	314.711108	65.399998	122.069998	-489.515681	94.685037	0.000000	-505.000000	200.000000	0.000000	-0.362220	0.536010	609.568478	-64196.681608	-9438.753046	1116.675526
777				900.000000	200.000000	0.000000	0.784700	2.038060	1.607650	-348.624427	-971.013501	133.613752				300.000000	200.000000	0.000000	0.701960	1.251320	-5.722050	200.270705	207.099993	103.759498	-491.485006	90.026590	0.000000	-505.000000	200.000000	0.000000	-0.905550	-0.536010	596.983839	-65652.348332	-8068.233254	939.469349
778				900.000000	200.000000	0.000000	0.773490	2.094360	1.955250	-297.699517	-930.347382	145.726025				300.000000	200.000000	0.000000	0.701960	0.640920	-4.501346	-38.146801	403.299986	103.759498	-491.792939	93.613061	0.000000	-505.000000	200.000000	0.000000	0.000000	-1.429360	605.635778	-64431.736764	-7998.668764	821.060919
779				900.000000	200.000000	0.000000	0.896800	1.993020	2.389750	-257.196723	-956.093252	111.768788				300.000000	200.000000	0.000000	0.579880	0.671440	-2.670290	123.977103	370.599987	189.208497	-491.702464	91.091363	0.000000	-505.000000	200.000000	0.000000	0.905550	-1.786700	605.635778	-65958.967432	-8053.463592	644.417063
780				900.000000	200.000000	0.000000	0.538080	2.049320	3.302200	-298.158823	-962.433621	203.759865				300.000000	200.000000	0.000000	0.427280	0.579880	-4.196170	200.270705	141.699995	146.483997	-493.297442	92.119125	0.000000	-505.000000	200.000000	0.000000	1.629990	1.608030	600.916538	-64827.401845	-7032.260836	765.068904
781				900.000000	200.000000	0.000000	0.919220	2.038060	2.042150	-352.194815	-951.627270	159.980651				300.000000	200.000000	0.000000	0.213640	1.190280	-3.967288	286.101007	272.499990	219.725996	-490.428254	90.455171	0.000000	-505.000000	200.000000	0.000000	2.173320	-1.965370	603.276158	-66085.783525	-8790.787107	585.401985
782				900.000000	200.000000	0.000000	0.863170	2.263260	1.607650	-226.775844	-883.057437	78.319711				300.000000	200.000000	0.000000	0.335720	1.434440	-3.204348	267.027607	305.199989	-12.207000	-491.483551	92.116323	0.000000	-505.000000	200.000000	0.000000	3.259980	-2.501380	606.422318	-65423.069786	-8196.676569	584.806379
783				900.000000	200.000000	0.000000	0.773490	2.139400	1.824900	-191.446026	-879.566457	124.080972				300.000000	200.000000	0.000000	0.335720	0.335720	-3.738406	143.050504	207.099993	146.483997	-494.901069	92.345197	0.000000	-505.000000	200.000000	0.000000	1.992210	-1.608030	607.208858	-65368.950254	-6132.160128	938.220181
784				900.000000	200.000000	0.000000	0.896800	2.240740	2.172500	-170.830610	-930.561360	136.095769				300.000000	200.000000	0.000000	0.518840	0.946120	-4.425052	343.321209	239.799992	103.759498	-492.493736	90.214455	0.000000	-505.000000	200.000000	0.000000	1.448880	-1.965370	604.062698	-66317.352606	-7554.567606	1290.389124
785				900.000000	200.000000	0.000000	0.807120	2.094360	2.172500	-245.207553	-962.330127	111.955943				300.000000	200.000000	0.000000	0.274680	1.007160	-6.637578	114.440403	185.299994	122.069998	-491.417471	90.852831	0.000000	-505.000000	200.000000	0.000000	2.716650	-0.714680	611.141558	-66704.371053	-8300.848239	410.313127
786				900.000000	200.000000	0.000000	0.908010	2.083100	1.173150	-234.644975	-930.093592	70.876728				300.000000	200.000000	0.000000	0.579880	0.763000	-3.585818	152.587204	98.099997	134.276998	-490.507247	89.443698	0.000000	-505.000000	200.000000	0.000000	1.992210	0.893350	596.197299	-65913.368687	-8640.540297	529.385300
787				900.000000	200.000000	0.000000	0.885590	2.071840	2.389750	-201.684023	-879.642075	107.034384				300.000000	200.000000	0.000000	0.793520	0.366240	-3.585818	286.101007	228.899992	170.897997	-490.062746	91.760580	0.000000	-505.000000	200.000000	0.000000	2.535540	0.357340	598.556919	-64787.453864	-8940.796487	881.297752
788				900.000000	200.000000	0.000000	0.594130	1.846640	2.389750	-291.368363	-1039.882730	155.320103				300.000000	200.000000	0.000000	0.488320	1.007160	-5.493168	314.711108	-10.900000	146.483997	-493.611008	90.487310	0.000000	-505.000000	200.000000	0.000000	2.897760	0.714680	600.916538	-65807.986468	-6843.833580	764.119693
789				900.000000	200.000000	0.000000	0.605340	2.173180	2.302850	-318.216777	-1050.395481	184.528093				300.000000	200.000000	0.000000	-0.152600	1.068200	-6.332402	209.807405	-130.799995	146.483997	-491.178333	91.599426	0.000000	-505.000000	200.000000	0.000000	1.267770	1.786700	603.276158	-65395.481763	-8338.282258	882.755637
790				900.000000	200.000000	0.000000	0.661390	2.139400	1.607650	-284.143292	-981.133505	165.161329				300.000000	200.000000	0.000000	0.640920	0.854560	-4.501346	104.903703	87.199997	140.380497	-492.859805	90.832556	0.000000	-505.000000	200.000000	0.000000	1.448880	-0.178670	600.129999	-65514.657994	-7285.695459	880.876012
791				900.000000	200.000000	0.000000	0.751070	2.049320	2.563550	-198.410809	-935.055815	138.478385				300.000000	200.000000	0.000000	0.885080	0.518840	-4.730228	171.660604	272.499990	207.518996	-490.956396	90.936900	0.000000	-505.000000	200.000000	0.000000	1.629990	0.000000	604.849238	-65966.733141	-8494.263049	939.775179
792				900.000000	200.000000	0.000000	0.683810	1.869160	2.954600	-269.753154	-993.441364	145.609498				300.000000	200.000000	0.000000	0.976640	0.274680	-3.738406	228.880806	359.699987	146.483997	-488.745186	88.829896	0.000000	-505.000000	200.000000	0.000000	1.629990	0.714680	586.758819	-65230.039076	-9537.655300	176.780128
793				900.000000	200.000000	0.000000	0.975270	2.015540	1.781450	-353.392274	-1049.946387	152.672659				300.000000	200.000000	0.000000	0.457800	0.976640	-6.027226	391.004710	-130.799995	219.725996	-491.023103	88.295875	0.000000	-505.000000	200.000000	0.000000	1.629990	-3.752070	597.770379	-66773.417213	-8354.975204	701.238070
794				900.000000	200.000000	0.000000	0.762280	2.297040	0.999350	-250.138164	-913.798857	104.961909				300.000000	200.000000	0.000000	0.549360	0.610400	-4.959110	343.321209	163.499994	122.069998	-491.789625	89.487666	0.000000	-505.000000	200.000000	0.000000	1.267770	0.357340	600.916538	-66408.689121	-7938.332957	1233.863766
795				900.000000	200.000000	0.000000	0.874380	2.094360	0.955900	-178.118936	-817.055328	114.295922				300.000000	200.000000	0.000000	0.213640	0.366240	-5.187992	104.903703	196.199993	183.104997	-490.230486	88.490011	0.000000	-505.000000	200.000000	0.000000	1.629990	-1.250690	592.264599	-66043.419163	-8747.460241	997.332373
796				900.000000	200.000000	0.000000	0.829540	1.959240	1.564200	-283.566235	-836.038415	160.000256				300.000000	200.000000	0.000000	0.488320	0.427280	-4.882816	190.734005	141.699995	30.517499	-490.843592	89.857369	0.000000	-505.000000	200.000000	0.000000	2.716650	0.178670	594.624219	-65493.475813	-8417.743291	939.857804
797				900.000000	200.000000	0.000000	0.919220	2.105620	1.520750	-321.809153	-859.954909	104.621299				300.000000	200.000000	0.000000	0.610400	0.610400	-4.425052	143.050504	261.599991	67.138499	-492.722768	89.638556	0.000000	-505.000000	200.000000	0.000000	1.629990	-0.536010	593.837679	-65536.784023	-7290.683013	704.290111
798				900.000000	200.000000	0.000000	0.863170	2.252000	1.042800	-183.598883	-902.796006	87.947880				300.000000	200.000000	0.000000	0.305200	0.488320	-5.264286	200.270705	-98.099997	97.655998	-491.467227	91.128379	0.000000	-505.000000	200.000000	0.000000	0.905550	0.000000	604.849238	-65850.917139	-8185.287173	1468.530023
799				900.000000	200.000000	0.000000	0.717440	2.116880	3.084950	-166.944806	-837.902405	126.527756				300.000000	200.000000	0.000000	0.213640	0.732480	-4.272464	324.247808	337.899988	115.966498	-493.490438	87.643203	0.000000	-505.000000	200.000000	0.000000	2.173320	2.501380	589.904979	-66279.834186	-6789.547748	824.617325
800				900.000000	200.000000	0.000000	0.605340	2.049320	2.998050	-322.597104	-959.854558	155.496982				300.000000	200.000000	0.000000	1.068200	0.213640	-3.662112	276.564307	130.799995	42.724499	-493.332875	86.881248	0.000000	-505.000000	200.000000	0.000000	2.354430	-0.357340	594.624219	-67263.149806	-6937.555279	763.145813
801				900.000000	200.000000	0.000000	0.874380	2.026800	2.520100	-336.081225	-1021.148831	135.920032				300.000000	200.000000	0.000000	0.549360	0.793520	-5.950932	362.394609	-239.799992	103.759498	-491.680311	91.533961	0.000000	-505.000000	200.000000	0.000000	1.448880	-0.178670	607.208858	-65861.539691	-8087.833341	1409.572900
802				900.000000	200.000000	0.000000	0.695020	2.071840	1.998700	-270.438164	-927.156395	160.244337				300.000000	200.000000	0.000000	0.335720	1.190280	-5.035404	276.564307	152.599995	189.208497	-492.458741	90.227351	0.000000	-505.000000	200.000000	0.000000	-0.543330	-2.322710	603.276158	-66223.222170	-7565.842567	937.744793
803				900.000000	200.000000	0.000000	0.807120	2.139400	2.172500	-295.619698	-937.000277	148.142732				300.000000	200.000000	0.000000	0.457800	0.579880	-3.585818	219.344106	217.999992	103.759498	-491.623723	89.258951	0.000000	-505.000000	200.000000	0.000000	0.724440	0.000000	600.916538	-66546.127766	-8038.026068	1174.824018
804				900.000000	200.000000	0.000000	0.930430	1.993020	2.563550	-309.283559	-977.903649	169.565790				300.000000	200.000000	0.000000	0.885080	0.579880	-3.967288	114.440403	457.799984	115.966498	-490.961444	90.094259	0.000000	-505.000000	200.000000	0.000000	3.259980	1.608030	602.489618	-66217.068021	-8458.084452	1176.147195
805				900.000000	200.000000	0.000000	0.650180	2.060580	1.781450	-319.373285	-950.437691	155.460999				300.000000	200.000000	0.000000	0.824040	0.457800	-3.356936	333.784509	207.099993	207.518996	-492.638933	89.990204	0.000000	-505.000000	200.000000	0.000000	2.897760	0.536010	596.197299	-65587.543325	-7369.635051	646.461938
806				900.000000	200.000000	0.000000	0.908010	2.252000	1.086250	-199.635990	-818.561436	104.769046				300.000000	200.000000	0.000000	0.488320	1.098720	-4.653934	314.711108	239.799992	238.036496	-490.248469	88.847147	0.000000	-505.000000	200.000000	0.000000	1.992210	-0.178670	594.624219	-66094.178466	-8771.617451	-176.561231
807				900.000000	200.000000	0.000000	0.762280	2.218220	2.129050	-268.295723	-838.859929	100.069287				300.000000	200.000000	0.000000	0.579880	0.763000	-3.890994	257.490907	108.999996	134.276998	-491.356760	92.570840	0.000000	-505.000000	200.000000	0.000000	-0.181110	-0.893350	604.849238	-64978.445732	-8252.103387	234.143094
808				900.000000	200.000000	0.000000	0.739860	2.173180	2.042150	-242.096788	-868.251676	109.689267				300.000000	200.000000	0.000000	0.701960	1.312360	-3.738406	228.880806	359.699987	170.897997	-492.165555	90.587762	0.000000	-505.000000	200.000000	0.000000	2.716650	3.037390	593.837679	-64973.109584	-7621.576821	942.570730
809				900.000000	200.000000	0.000000	0.784700	2.049320	1.824900	-271.545595	-880.028084	99.888983				300.000000	200.000000	0.000000	0.579880	0.885080	-4.425052	247.954206	207.099993	18.310500	-490.545228	89.250583	0.000000	-505.000000	200.000000	0.000000	3.984420	-0.536010	596.983839	-66115.612339	-8629.265336	762.845856
810				900.000000	200.000000	0.000000	0.863170	2.173180	1.042800	-227.049993	-907.861976	97.513217				300.000000	200.000000	0.000000	0.152600	0.824040	-4.653934	181.197305	185.299994	115.966498	-489.184722	90.424884	0.000000	-505.000000	200.000000	0.000000	5.614410	1.072020	602.489618	-66017.869982	-9528.541054	646.753280
811				900.000000	200.000000	0.000000	0.683810	2.128140	1.564200	-212.282449	-809.773374	155.488990				300.000000	200.000000	0.000000	-0.030520	1.251320	-4.348758	333.784509	316.099989	24.414000	-491.316047	91.072467	0.000000	-505.000000	200.000000	0.000000	3.078870	1.429360	607.995398	-66227.438880	-8319.780464	647.295238
812				900.000000	200.000000	0.000000	0.650180	1.812860	2.607000	-272.431702	-905.611723	152.820960				300.000000	200.000000	0.000000	0.793520	0.427280	-4.425052	181.197305	348.799988	158.690997	-490.708886	89.299370	0.000000	-505.000000	200.000000	0.000000	2.716650	0.893350	598.556919	-66260.627924	-8554.045430	940.536036
813				900.000000	200.000000	0.000000	0.683810	2.105620	2.433200	-324.884385	-1008.154372	153.058386				300.000000	200.000000	0.000000	0.427280	0.610400	-4.653934	200.270705	152.599995	164.794497	-492.069271	88.287723	0.000000	-505.000000	200.000000	0.000000	2.716650	-0.536010	600.129999	-67041.888662	-7760.118239	351.738586
814				900.000000	200.000000	0.000000	0.683810	2.128140	2.563550	-227.329243	-891.758288	150.669669				300.000000	200.000000	0.000000	0.396760	0.518840	-5.035404	247.954206	-10.900000	103.759498	-490.895795	89.486011	0.000000	-505.000000	200.000000	0.000000	2.716650	1.786700	596.983839	-65975.065158	-8419.982570	941.383825
815				900.000000	200.000000	0.000000	0.661390	1.947980	2.607000	-258.826399	-890.875441	131.248067				300.000000	200.000000	0.000000	-0.030520	0.946120	-6.637578	228.880806	228.899992	177.001497	-493.472124	89.934273	0.000000	-505.000000	200.000000	0.000000	1.811100	0.000000	599.343459	-65967.173603	-6909.156942	881.016592
816				900.000000	200.000000	0.000000	0.616550	1.835380	2.867700	-339.583257	-1015.920630	184.202325				300.000000	200.000000	0.000000	1.037680	0.366240	-4.348758	66.756902	316.099989	146.483997	-492.142630	87.398063	0.000000	-505.000000	200.000000	0.000000	0.905550	0.893350	594.624219	-66955.838551	-7645.303600	294.495838
817				900.000000	200.000000	0.000000	0.874380	2.038060	1.911800	-320.165616	-1015.517142	150.388464				300.000000	200.000000	0.000000	1.007160	0.030520	-3.585818	9.536700	76.299997	85.448998	-490.704030	88.020517	0.000000	-505.000000	200.000000	0.000000	1.267770	-0.357340	601.703078	-67378.399499	-8601.929420	528.256351
818				900.000000	200.000000	0.000000	0.683810	2.161920	1.260050	-219.247549	-768.962755	73.591961				300.000000	200.000000	0.000000	0.427280	0.061040	-5.340580	276.564307	-65.399998	164.794497	-491.519738	91.026734	0.000000	-505.000000	200.000000	0.000000	3.622200	1.250690	599.343459	-65312.414342	-8079.306655	529.594017
819				900.000000	200.000000	0.000000	0.683810	2.297040	0.955900	-201.936816	-819.339595	90.585244				300.000000	200.000000	0.000000	0.518840	0.640920	-5.645756	324.247808	-174.399994	115.966498	-491.719100	88.599645	0.000000	-505.000000	200.000000	0.000000	-0.543330	0.178670	599.343459	-66767.074294	-7959.820456	822.630406
820				900.000000	200.000000	0.000000	0.717440	2.071840	1.433850	-303.187591	-816.103002	119.256888				300.000000	200.000000	0.000000	0.518840	1.129240	-4.653934	228.880806	305.199989	67.138499	-490.247102	90.890766	0.000000	-505.000000	200.000000	0.000000	3.441090	0.893350	600.916538	-65565.543143	-8865.260586	999.222179
821				900.000000	200.000000	0.000000	0.930430	2.105620	1.911800	-265.116602	-916.505883	114.248326				300.000000	200.000000	0.000000	0.976640	0.183120	-3.433230	104.903703	337.899988	109.862998	-491.316047	91.036903	0.000000	-505.000000	200.000000	0.000000	3.078870	1.072020	607.995398	-66249.061524	-8319.780464	764.444320
822				900.000000	200.000000	0.000000	0.964060	2.263260	0.825550	-207.483449	-835.825034	99.902130				300.000000	200.000000	0.000000	0.701960	0.518840	-3.662112	200.270705	348.799988	79.345499	-490.937212	87.493686	0.000000	-505.000000	200.000000	0.000000	1.992210	-1.429360	605.635778	-68137.848825	-8516.927407	879.645640
823				900.000000	200.000000	0.000000	0.739860	2.128140	1.998700	-147.503824	-863.145297	109.647380				300.000000	200.000000	0.000000	0.305200	0.549360	-3.890994	448.224912	-10.900000	177.001497	-492.270142	88.493543	0.000000	-505.000000	200.000000	0.000000	0.724440	-2.322710	600.129999	-66918.369874	-7639.569619	291.458286
824				900.000000	200.000000	0.000000	0.627760	1.880420	1.955250	-310.530096	-985.137859	157.726338				300.000000	200.000000	0.000000	0.549360	1.159760	-4.348758	371.931310	130.799995	170.897997	-490.321114	88.778999	0.000000	-505.000000	200.000000	0.000000	1.992210	-0.893350	597.770379	-66484.620065	-8774.603157	880.154314
825				900.000000	200.000000	0.000000	0.728650	1.947980	2.824250	-314.888752	-1035.694409	157.684647				300.000000	200.000000	0.000000	0.366240	0.732480	-1.449586	143.050504	119.899996	170.897997	-493.265087	86.375889	0.000000	-505.000000	200.000000	0.000000	1.811100	-0.357340	600.129999	-68189.237359	-7042.473375	410.724687
826				900.000000	200.000000	0.000000	0.683810	2.139400	1.607650	-231.876399	-936.463031	162.728442				300.000000	200.000000	0.000000	0.457800	0.824040	-5.111698	267.027607	119.899996	170.897997	-491.330162	89.505658	0.000000	-505.000000	200.000000	0.000000	1.448880	0.536010	600.916538	-66397.877799	-8214.431937	940.298342
827				900.000000	200.000000	0.000000	0.728650	2.116880	2.433200	-235.969033	-923.879394	160.251384				300.000000	200.000000	0.000000	0.427280	1.007160	-3.967288	238.417506	141.699995	85.448998	-491.539889	90.176519	0.000000	-505.000000	200.000000	0.000000	3.259980	0.000000	598.556919	-65735.604522	-8056.642298	763.412484
828				900.000000	200.000000	0.000000	0.739860	1.824120	2.911150	-211.344962	-960.247305	135.870902				300.000000	200.000000	0.000000	0.244160	0.732480	-4.425052	305.174408	119.899996	238.036496	-492.422546	90.930212	0.000000	-505.000000	200.000000	0.000000	0.724440	0.000000	607.995398	-66313.929453	-7647.033884	646.127130
829				900.000000	200.000000	0.000000	0.863170	2.105620	2.389750	-316.888339	-939.510459	152.872569				300.000000	200.000000	0.000000	0.610400	1.068200	-5.340580	76.293602	239.799992	152.587497	-489.930594	85.905789	0.000000	-505.000000	200.000000	0.000000	0.000000	-0.178670	591.478059	-67484.222181	-8913.223140	587.271429
830				900.000000	200.000000	0.000000	0.896800	2.274520	1.086250	-250.975509	-889.023388	107.211263				300.000000	200.000000	0.000000	0.671440	0.732480	-4.119876	514.981813	98.099997	122.069998	-492.899973	86.685302	0.000000	-505.000000	200.000000	0.000000	0.905550	0.357340	599.343459	-67914.422992	-7252.072136	1468.869138
831				900.000000	200.000000	0.000000	0.885590	2.297040	1.824900	-237.221304	-833.523035	109.653481				300.000000	200.000000	0.000000	0.701960	0.488320	-4.730228	305.174408	87.199997	207.518996	-492.954981	87.374183	0.000000	-505.000000	200.000000	0.000000	4.165530	-0.357340	596.197299	-67147.207958	-7181.207794	-118.160555
832				900.000000	200.000000	0.000000	0.851960	1.959240	2.129050	-250.816808	-867.882801	104.554847				300.000000	200.000000	0.000000	0.091560	1.495480	-5.798344	267.027607	32.699999	103.759498	-494.904477	89.988557	0.000000	-505.000000	200.000000	0.000000	3.078870	-0.893350	600.129999	-66021.167288	-6058.626075	938.811480
833				900.000000	200.000000	0.000000	1.053740	2.105620	1.738000	-204.988706	-896.092305	130.988197				300.000000	200.000000	0.000000	0.152600	1.251320	-4.119876	228.880806	326.999989	67.138499	-490.928593	88.151287	0.000000	-505.000000	200.000000	0.000000	0.543330	-0.893350	598.556919	-66947.821149	-8422.537845	351.573336
834				900.000000	200.000000	0.000000	0.874380	2.173180	1.346950	-254.878605	-832.616914	85.453303				300.000000	200.000000	0.000000	0.518840	0.549360	-3.128054	171.660604	359.699987	85.448998	-492.425820	90.302955	0.000000	-505.000000	200.000000	0.000000	3.259980	1.250690	598.556919	-65659.925271	-7526.362268	588.367093
835				900.000000	200.000000	0.000000	0.762280	2.173180	1.911800	-165.841756	-823.459976	128.943321				300.000000	200.000000	0.000000	0.457800	1.129240	-4.501346	257.490907	152.599995	274.657495	-491.027273	87.902555	0.000000	-505.000000	200.000000	0.000000	3.441090	-0.893350	596.197299	-66832.193917	-8330.501998	1115.014798
836				900.000000	200.000000	0.000000	0.571710	1.779080	2.693900	-273.732734	-993.648605	184.196421				300.000000	200.000000	0.000000	0.518840	0.854560	-5.187992	333.784509	108.999996	244.139996	-492.693685	89.293857	0.000000	-505.000000	200.000000	0.000000	0.905550	1.786700	600.129999	-66438.077473	-7385.388570	1000.272812
837				900.000000	200.000000	0.000000	0.638970	2.060580	2.346300	-354.972872	-996.095104	162.701593				300.000000	200.000000	0.000000	0.335720	0.427280	-5.493168	162.123904	337.899988	177.001497	-493.756094	89.475731	0.000000	-505.000000	200.000000	0.000000	1.992210	2.144040	604.062698	-66763.588219	-6792.024458	354.339909
838				900.000000	200.000000	0.000000	0.773490	2.161920	1.955250	-270.794214	-975.941111	136.150216				300.000000	200.000000	0.000000	0.518840	0.610400	-3.585818	76.293602	283.399990	-42.724499	-490.685075	88.561586	0.000000	-505.000000	200.000000	0.000000	1.629990	3.573400	602.489618	-67140.487500	-8624.593777	414.469448
839				900.000000	200.000000	0.000000	0.795910	2.195700	2.129050	-265.202567	-956.762121	172.303305				300.000000	200.000000	0.000000	0.701960	1.129240	-3.356936	162.123904	130.799995	18.310500	-491.374971	87.171964	0.000000	-505.000000	200.000000	0.000000	3.078870	-0.178670	589.904979	-66557.820012	-8037.472641	1056.977909
840				900.000000	200.000000	0.000000	0.594130	2.026800	3.041500	-263.171510	-954.367369	145.849011				300.000000	200.000000	0.000000	0.274680	1.098720	-5.416874	171.660604	272.499990	146.483997	-494.511496	87.130738	0.000000	-505.000000	200.000000	0.000000	4.165530	1.072020	596.197299	-67292.349389	-6253.217743	353.148697
841				900.000000	200.000000	0.000000	0.829540	1.959240	1.868350	-319.435907	-902.178884	157.590596				300.000000	200.000000	0.000000	0.915600	0.854560	-4.043582	162.123904	163.499994	152.587497	-493.793379	88.331273	0.000000	-505.000000	200.000000	0.000000	1.086660	0.357340	600.916538	-67103.585132	-6734.243925	881.413663
842				900.000000	200.000000	0.000000	0.863170	2.184440	1.173150	-210.369143	-913.049171	71.017428				300.000000	200.000000	0.000000	0.305200	0.213640	-4.043582	123.977103	250.699991	140.380497	-492.340116	87.965009	0.000000	-505.000000	200.000000	0.000000	3.803310	0.178670	596.983839	-66883.079066	-7557.746312	528.562181
843				900.000000	200.000000	0.000000	0.840750	2.173180	1.477300	-286.907805	-811.089376	85.488144				300.000000	200.000000	0.000000	1.007160	0.854560	-5.111698	162.123904	316.099989	91.552498	-493.716324	87.606935	0.000000	-505.000000	200.000000	0.000000	1.448880	-0.536010	598.556919	-67273.646512	-6753.922577	1350.489685
844				900.000000	200.000000	0.000000	0.795910	2.083100	1.868350	-169.596265	-865.332211	104.728105				300.000000	200.000000	0.000000	0.091560	0.518840	-4.730228	343.321209	217.999992	134.276998	-489.325062	89.389682	0.000000	-505.000000	200.000000	0.000000	3.259980	1.786700	598.556919	-66206.571315	-9382.342371	1176.316753
845				900.000000	200.000000	0.000000	0.908010	2.094360	1.651100	-281.932495	-905.208236	109.441761				300.000000	200.000000	0.000000	0.671440	1.129240	-5.340580	219.344106	65.399998	54.931499	-491.860284	90.292732	0.000000	-505.000000	200.000000	0.000000	1.992210	1.250690	607.995398	-66701.514209	-7988.886657	118.515725
846				900.000000	200.000000	0.000000	0.829540	2.364600	1.433850	-202.680069	-810.587340	112.184039				300.000000	200.000000	0.000000	0.793520	0.824040	-4.653934	209.807405	272.499990	225.829496	-491.532736	89.162701	0.000000	-505.000000	200.000000	0.000000	2.354430	0.536010	593.837679	-65819.364098	-7997.368912	822.737700
847				900.000000	200.000000	0.000000	0.919220	2.015540	1.824900	-168.402869	-855.171798	85.260244				300.000000	200.000000	0.000000	0.915600	-0.091560	-3.585818	181.197305	250.699991	61.034999	-491.095149	87.666316	0.000000	-505.000000	200.000000	0.000000	1.086660	1.965370	598.556919	-67238.104011	-8322.844734	119.266401
848				900.000000	200.000000	0.000000	0.661390	1.767820	2.780800	-270.085862	-1017.686324	167.225420				300.000000	200.000000	0.000000	0.763000	0.671440	-4.501346	505.445113	-98.099997	195.311996	-491.697175	84.157712	0.000000	-505.000000	200.000000	0.000000	0.362220	2.322710	581.253039	-67333.681680	-7732.307461	589.616261
849				900.000000	200.000000	0.000000	0.695020	1.981760	2.389750	-330.029954	-998.443651	162.570223				300.000000	200.000000	0.000000	0.366240	1.037680	-6.484990	257.490907	65.399998	213.622496	-494.258261	88.691708	0.000000	-505.000000	200.000000	0.000000	0.724440	-0.357340	600.129999	-66799.445336	-6446.439553	645.788014
850				900.000000	200.000000	0.000000	0.840750	2.071840	1.824900	-347.008295	-912.732043	121.538799				300.000000	200.000000	0.000000	0.427280	1.007160	-5.340580	257.490907	-98.099997	170.897997	-490.078489	89.750150	0.000000	-505.000000	200.000000	0.000000	1.448880	1.072020	613.501178	-67638.413084	-9154.364811	823.318818
851				900.000000	200.000000	0.000000	0.762280	2.026800	2.867700	-255.310507	-900.338513	119.168547				300.000000	200.000000	0.000000	0.824040	0.763000	-4.501346	123.977103	163.499994	103.759498	-492.966254	85.493548	0.000000	-505.000000	200.000000	0.000000	3.622200	0.893350	593.837679	-67998.245491	-7146.091619	529.254901
852				900.000000	200.000000	0.000000	0.627760	1.812860	3.258750	-324.023381	-950.888325	191.398748				300.000000	200.000000	0.000000	0.427280	0.824040	-4.959110	219.344106	152.599995	128.173498	-489.303543	85.649210	0.000000	-505.000000	200.000000	0.000000	2.897760	1.786700	596.197299	-68175.632117	-9358.185161	1058.857533
853				900.000000	200.000000	0.000000	0.964060	2.071840	1.998700	-306.622936	-968.631282	157.555952				300.000000	200.000000	0.000000	0.671440	0.701960	-5.416874	295.637708	-130.799995	189.208497	-489.005876	87.179925	0.000000	-505.000000	200.000000	0.000000	1.448880	-0.357340	596.197299	-67263.023960	-9535.653451	1115.682849
854				900.000000	200.000000	0.000000	0.941640	2.398380	0.086900	-234.848691	-859.544684	124.147620				300.000000	200.000000	0.000000	0.763000	0.701960	-5.493168	181.197305	98.099997	219.725996	-489.316886	90.345781	0.000000	-505.000000	200.000000	0.000000	1.448880	0.357340	608.781938	-66755.507894	-9547.596274	1175.105179
855				900.000000	200.000000	0.000000	0.818330	2.161920	0.955900	-215.542118	-824.879128	78.271919				300.000000	200.000000	0.000000	1.068200	0.488320	-4.119876	228.880806	250.699991	183.104997	-491.044432	87.861556	0.000000	-505.000000	200.000000	0.000000	3.441090	1.072020	596.983839	-66944.838460	-8331.248425	881.903540
856				900.000000	200.000000	0.000000	0.582920	2.184440	1.520750	-250.214332	-922.095624	117.091309				300.000000	200.000000	0.000000	0.763000	0.701960	-5.111698	190.734005	228.899992	12.207000	-494.350644	87.382062	0.000000	-505.000000	200.000000	0.000000	3.259980	0.714680	607.995398	-68471.188203	-6474.759327	940.323012
857				900.000000	200.000000	0.000000	0.863170	2.105620	1.868350	-297.325858	-908.629737	123.956648				300.000000	200.000000	0.000000	0.763000	1.342880	-4.119876	-28.610101	-32.699999	97.655998	-492.433280	89.949112	0.000000	-505.000000	200.000000	0.000000	2.354430	0.178670	605.635778	-66650.754907	-7610.855286	646.166289
858				900.000000	200.000000	0.000000	0.885590	2.206960	1.390400	-185.093517	-858.448800	102.340726				300.000000	200.000000	0.000000	0.549360	1.495480	-5.493168	143.050504	196.199993	201.415496	-493.025924	87.466918	0.000000	-505.000000	200.000000	0.000000	1.992210	0.893350	600.129999	-67534.478098	-7186.002348	764.361695
859				900.000000	200.000000	0.000000	0.784700	2.094360	2.346300	-124.411589	-921.040746	116.798490				300.000000	200.000000	0.000000	0.946120	0.885080	-4.348758	104.903703	403.299986	207.518996	-492.118906	86.949400	0.000000	-505.000000	200.000000	0.000000	1.448880	-0.714680	596.197299	-67400.462605	-7679.673349	880.367338
860				900.000000	200.000000	0.000000	0.896800	1.846640	3.128400	-318.746833	-1042.901686	169.464497				300.000000	200.000000	0.000000	0.885080	-0.122080	-3.280642	190.734005	217.999992	146.483997	-492.983443	84.779351	0.000000	-505.000000	200.000000	0.000000	0.543330	-0.536010	589.904979	-67969.234678	-7088.627081	410.656551
861				900.000000	200.000000	0.000000	0.762280	1.959240	2.215950	-327.116854	-975.721934	164.889258				300.000000	200.000000	0.000000	0.122080	0.549360	-4.882816	343.321209	32.699999	219.725996	-491.451828	87.130738	0.000000	-505.000000	200.000000	0.000000	1.448880	1.072020	596.197299	-67292.349389	-8077.383371	1117.039311
862				900.000000	200.000000	0.000000	0.672600	2.274520	2.042150	-290.190499	-1032.658917	165.275377				300.000000	200.000000	0.000000	0.244160	0.854560	-5.416874	190.734005	108.999996	48.827999	-491.213236	85.761300	0.000000	-505.000000	200.000000	0.000000	1.086660	1.429360	604.062698	-69007.337542	-8328.069719	1058.663306
863				900.000000	200.000000	0.000000	0.762280	2.173180	2.650450	-289.712951	-884.938560	121.714340				300.000000	200.000000	0.000000	0.213640	0.549360	-5.264286	133.513803	435.999985	170.897997	-489.691897	89.886918	0.000000	-505.000000	200.000000	0.000000	1.448880	0.000000	596.983839	-65735.730369	-9138.689856	587.325076
864				900.000000	200.000000	0.000000	0.851960	1.925460	2.780800	-283.696898	-990.072207	167.174594				300.000000	200.000000	0.000000	0.732480	0.671440	-3.662112	114.440403	316.099989	109.862998	-491.575799	86.716046	0.000000	-505.000000	200.000000	0.000000	2.173320	0.357340	605.635778	-68608.815618	-8130.176350	1292.535421
865				900.000000	200.000000	0.000000	0.717440	1.959240	1.911800	-351.555135	-1054.648083	205.899934				300.000000	200.000000	0.000000	0.640920	0.793520	-3.356936	171.660604	446.899984	134.276998	-490.336854	87.107317	0.000000	-505.000000	200.000000	0.000000	3.441090	0.000000	604.849238	-68283.053178	-8868.992719	1350.838982
866				900.000000	200.000000	0.000000	0.795910	2.420900	1.260050	-216.623813	-839.436642	114.680899				300.000000	200.000000	0.000000	0.671440	0.549360	-4.272464	219.344106	152.599995	122.069998	-493.045955	86.363054	0.000000	-505.000000	200.000000	0.000000	3.984420	1.429360	600.129999	-68196.940144	-7173.980961	1175.919682
867				900.000000	200.000000	0.000000	0.896800	2.116880	1.173150	-180.987022	-838.444505	114.293638				300.000000	200.000000	0.000000	0.457800	0.701960	-4.653934	133.513803	468.699984	48.827999	-492.742297	88.753227	0.000000	-505.000000	200.000000	0.000000	2.173320	2.680050	597.770379	-66500.025636	-7327.292042	354.834094
868				900.000000	200.000000	0.000000	0.762280	2.071840	1.738000	-262.667189	-848.628192	99.933153				300.000000	200.000000	0.000000	0.946120	0.854560	-4.272464	257.490907	76.299997	24.414000	-492.492815	86.254964	0.000000	-505.000000	200.000000	0.000000	2.897760	0.357340	600.129999	-68261.808074	-7505.937190	1116.245169
869				900.000000	200.000000	0.000000	0.896800	2.173180	1.346950	-283.022317	-843.672109	83.020416				300.000000	200.000000	0.000000	0.305200	0.091560	-6.561284	0.000000	87.199997	170.897997	-490.391922	85.732548	0.000000	-505.000000	200.000000	0.000000	2.535540	0.714680	603.276158	-68934.829750	-8812.705038	646.660473
870				900.000000	200.000000	0.000000	0.930430	2.161920	1.216600	-211.251502	-804.408008	73.336463				300.000000	200.000000	0.000000	0.183120	1.739640	-4.959110	238.417506	130.799995	115.966498	-492.193428	87.479012	0.000000	-505.000000	200.000000	0.000000	3.984420	0.000000	601.703078	-67704.224862	-7705.753843	1174.563220
871				900.000000	200.000000	0.000000	0.706230	2.173180	1.564200	-210.427702	-780.300810	160.326970				300.000000	200.000000	0.000000	0.152600	0.549360	-5.950932	133.513803	305.199989	91.552498	-491.629448	87.004810	0.000000	-505.000000	200.000000	0.000000	2.535540	1.608030	599.343459	-67722.927738	-8013.552862	1117.461052
872				900.000000	200.000000	0.000000	0.773490	1.824120	2.737350	-287.915093	-991.866374	155.113342				300.000000	200.000000	0.000000	0.579880	0.000000	-3.433230	9.536700	381.499987	79.345499	-489.805467	87.556993	0.000000	-505.000000	200.000000	0.000000	3.259980	1.786700	600.129999	-67480.421490	-9118.695209	1470.037247
873				900.000000	200.000000	0.000000	0.717440	2.038060	2.302850	-279.555186	-1029.681909	167.418675				300.000000	200.000000	0.000000	0.915600	0.183120	-3.509524	57.220201	217.999992	0.000000	-492.134387	87.018594	0.000000	-505.000000	200.000000	0.000000	2.535540	1.608030	602.489618	-68070.124051	-7751.398553	882.484657
874				900.000000	200.000000	0.000000	0.706230	2.139400	1.824900	-247.733449	-988.248028	126.560313				300.000000	200.000000	0.000000	0.549360	0.579880	-4.959110	247.954206	108.999996	195.311996	-491.672065	86.612556	0.000000	-505.000000	200.000000	0.000000	3.078870	0.357340	604.062698	-68493.125462	-8050.908317	528.789694
875				900.000000	200.000000	0.000000	0.728650	2.004280	1.911800	-213.002360	-958.856281	143.279045				300.000000	200.000000	0.000000	0.640920	0.366240	-4.425052	295.637708	-141.699995	158.690997	-491.795785	87.185196	0.000000	-505.000000	200.000000	0.000000	3.078870	3.394730	599.343459	-67614.814522	-7913.859751	355.439881
876				900.000000	200.000000	0.000000	0.706230	2.038060	3.215300	-258.507236	-984.475131	172.249609				300.000000	200.000000	0.000000	1.434440	0.885080	-3.890994	47.683501	10.900000	0.000000	-492.123911	89.273447	0.000000	-505.000000	200.000000	0.000000	3.259980	1.072020	605.635778	-67059.962306	-7798.220121	823.173930
877				900.000000	200.000000	0.000000	0.986480	1.925460	1.998700	-308.630335	-999.950358	154.986931				300.000000	200.000000	0.000000	0.518840	0.457800	-3.738406	247.954206	337.899988	73.241999	-489.861171	87.227218	0.000000	-505.000000	200.000000	0.000000	1.992210	0.178670	606.422318	-68387.932012	-9180.523870	939.915760
878				900.000000	200.000000	0.000000	0.885590	2.342080	1.564200	-227.595581	-772.488945	102.466387				300.000000	200.000000	0.000000	0.946120	0.763000	-3.814700	257.490907	196.199993	207.518996	-491.356393	85.692961	0.000000	-505.000000	200.000000	0.000000	3.259980	0.714680	589.904979	-67430.291419	-8048.431607	764.090716
879				900.000000	200.000000	0.000000	0.829540	2.252000	1.607650	-199.095820	-891.804493	112.079321				300.000000	200.000000	0.000000	0.763000	0.793520	-5.798344	362.394609	65.399998	158.690997	-491.359921	88.138294	0.000000	-505.000000	200.000000	0.000000	2.354430	1.429360	596.197299	-66691.646736	-8132.178198	294.888602
880				900.000000	200.000000	0.000000	0.728650	2.094360	1.477300	-205.722478	-806.473098	119.266218				300.000000	200.000000	0.000000	1.312360	0.671440	-3.433230	286.101007	98.099997	97.655998	-493.741169	85.720425	0.000000	-505.000000	200.000000	0.000000	3.259980	1.429360	597.770379	-68312.944916	-6730.195798	412.304355
881				900.000000	200.000000	0.000000	0.930430	2.252000	1.911800	-226.924432	-906.373943	99.926499				300.000000	200.000000	0.000000	0.854560	0.640920	-4.196170	76.293602	174.399994	152.587497	-491.216754	86.653497	0.000000	-505.000000	200.000000	0.000000	5.433300	2.680050	604.062698	-68468.394283	-8325.944876	1411.967071
882				900.000000	200.000000	0.000000	0.919220	2.263260	1.129700	-239.332591	-879.855112	97.538924				300.000000	200.000000	0.000000	0.701960	0.427280	-4.882816	305.174408	185.299994	158.690997	-488.830335	85.777325	0.000000	-505.000000	200.000000	0.000000	3.984420	1.965370	590.691519	-67470.365246	-9551.283976	1822.613441
883				900.000000	200.000000	0.000000	0.840750	2.038060	2.172500	-219.382275	-872.527552	111.868743				300.000000	200.000000	0.000000	0.701960	1.068200	-4.653934	257.490907	130.799995	219.725996	-490.375098	85.910204	0.000000	-505.000000	200.000000	0.000000	1.992210	2.680050	600.129999	-68468.708899	-8776.842436	413.592681
884				900.000000	200.000000	0.000000	0.717440	1.857900	3.041500	-314.352645	-1020.236914	174.480106				300.000000	200.000000	0.000000	0.946120	1.464960	-3.890994	114.440403	250.699991	67.138499	-494.418514	87.967318	0.000000	-505.000000	200.000000	0.000000	3.078870	2.680050	611.141558	-68467.827974	-6466.786067	119.785255
885				900.000000	200.000000	0.000000	0.582920	2.083100	3.389100	-304.718795	-969.426919	167.599925				300.000000	200.000000	0.000000	1.007160	0.701960	-3.814700	104.903703	294.299990	140.380497	-491.237208	86.897363	0.000000	-505.000000	200.000000	0.000000	0.181110	1.429360	600.916538	-67965.245217	-8270.289186	1704.920835
886				900.000000	200.000000	0.000000	0.582920	2.060580	2.520100	-306.546453	-953.420839	150.711361				300.000000	200.000000	0.000000	0.915600	0.274680	-4.959110	238.417506	43.599998	85.448998	-491.078615	85.695270	0.000000	-505.000000	200.000000	0.000000	3.441090	1.608030	598.556919	-68417.886673	-8332.741278	764.924016
887				900.000000	200.000000	0.000000	0.695020	2.083100	2.172500	-245.671239	-901.988180	157.845149				300.000000	200.000000	0.000000	0.274680	0.640920	-5.493168	305.174408	-141.699995	97.655998	-491.847872	86.373140	0.000000	-505.000000	200.000000	0.000000	5.071080	1.965370	600.916538	-68280.259258	-7903.331217	471.412239
888				900.000000	200.000000	0.000000	0.795910	2.049320	3.519450	-265.769511	-983.385043	172.167172				300.000000	200.000000	0.000000	0.183120	0.885080	-5.111698	305.174408	98.099997	225.829496	-494.074107	85.555945	0.000000	-505.000000	200.000000	0.000000	1.267770	2.144040	605.635778	-69311.414414	-6617.111442	824.350654
889				900.000000	200.000000	0.000000	0.818330	1.835380	2.215950	-356.340591	-962.832163	155.077360				300.000000	200.000000	0.000000	0.427280	0.732480	-3.585818	-9.536700	446.899984	122.069998	-491.215766	84.816713	0.000000	-505.000000	200.000000	0.000000	3.441090	2.322710	594.624219	-68490.772004	-8196.439138	1235.555037
890				900.000000	200.000000	0.000000	0.807120	2.105620	1.911800	-188.726528	-845.570367	85.460154				300.000000	200.000000	0.000000	0.885080	0.427280	-4.043582	200.270705	370.599987	195.311996	-492.969370	84.626190	0.000000	-505.000000	200.000000	0.000000	0.362220	1.429360	600.129999	-69239.284161	-7219.941666	706.256669
891				900.000000	200.000000	0.000000	0.930430	2.128140	1.998700	-215.852837	-870.992970	99.811309				300.000000	200.000000	0.000000	0.366240	0.427280	-3.738406	324.247808	294.299990	109.862998	-493.635958	87.460371	0.000000	-505.000000	200.000000	0.000000	2.354430	3.752070	611.928098	-68866.161128	-6953.976661	767.045643
892				900.000000	200.000000	0.000000	0.807120	2.229480	2.042150	-199.573051	-936.879052	112.081605				300.000000	200.000000	0.000000	0.518840	0.824040	-5.874638	352.857909	130.799995	91.552498	-492.903640	86.970049	0.000000	-505.000000	200.000000	0.000000	2.173320	1.429360	606.422318	-68543.884764	-7335.502733	1469.785064
893				900.000000	200.000000	0.000000	0.717440	2.184440	1.564200	-338.620982	-882.081836	148.277528				300.000000	200.000000	0.000000	0.396760	0.885080	-4.730228	143.050504	283.399990	189.208497	-492.732622	84.799643	0.000000	-505.000000	200.000000	0.000000	4.165530	1.072020	596.197299	-68682.141411	-7313.777802	999.333782
894				900.000000	200.000000	0.000000	0.784700	2.274520	1.520750	-282.689609	-859.481345	129.014340				300.000000	200.000000	0.000000	0.915600	0.701960	-5.187992	181.197305	523.199982	12.207000	-490.387701	87.872040	0.000000	-505.000000	200.000000	0.000000	4.708860	0.714680	612.714638	-68702.442667	-8953.169741	881.463003
895				900.000000	200.000000	0.000000	0.751070	2.139400	2.085600	-179.114350	-777.566253	112.055898				300.000000	200.000000	0.000000	0.610400	0.701960	-6.484990	200.270705	283.399990	189.208497	-493.165793	85.667182	0.000000	-505.000000	200.000000	0.000000	3.078870	3.037390	601.703078	-68794.408415	-7120.678987	1412.494542
896				900.000000	200.000000	0.000000	0.560500	1.891680	2.780800	-297.149549	-1003.399734	196.361053				300.000000	200.000000	0.000000	0.244160	0.763000	-7.400518	238.417506	305.199989	134.276998	-490.809476	84.693830	0.000000	-505.000000	200.000000	0.000000	2.535540	1.786700	592.264599	-68291.762735	-8404.545046	295.213228
897				900.000000	200.000000	0.000000	0.762280	1.902940	2.607000	-300.886449	-1021.679340	196.162480				300.000000	200.000000	0.000000	0.549360	0.610400	-5.493168	200.270705	228.899992	189.208497	-496.483502	87.391205	0.000000	-505.000000	200.000000	0.000000	1.448880	0.357340	607.208858	-68377.057767	-5171.293180	1527.569771
898				900.000000	200.000000	0.000000	0.807120	1.891680	2.215950	-249.488371	-962.370536	152.731672				300.000000	200.000000	0.000000	0.335720	0.396760	-3.204348	38.146801	65.399998	85.448998	-491.877971	86.303511	0.000000	-505.000000	200.000000	0.000000	2.897760	2.144040	602.489618	-68500.954094	-7905.886492	1059.196649
899				900.000000	200.000000	0.000000	0.605340	1.880420	2.476650	-301.948865	-934.039806	140.881944				300.000000	200.000000	0.000000	0.244160	0.091560	-4.272464	257.490907	-98.099997	189.208497	-494.664157	82.459194	0.000000	-505.000000	200.000000	0.000000	2.173320	5.181430	593.051139	-69707.708727	-6129.683417	709.672496
900				900.000000	200.000000	0.000000	0.773490	1.914200	3.345650	-223.267446	-946.838363	172.064738				300.000000	200.000000	0.000000	0.000000	1.220800	-4.882816	333.784509	-87.199997	164.794497	-490.822366	85.836195	0.000000	-505.000000	200.000000	0.000000	3.441090	2.144040	596.983839	-68153.946551	-8463.818432	1117.897281
901				900.000000	200.000000	0.000000	0.773490	2.038060	2.650450	-319.400374	-1017.115407	160.131627				300.000000	200.000000	0.000000	0.366240	0.915600	-4.806522	143.050504	108.999996	201.415496	-492.249088	85.427470	0.000000	-505.000000	200.000000	0.000000	1.086660	2.144040	600.916538	-68848.527946	-7662.233977	1235.573833
902				900.000000	200.000000	0.000000	0.885590	2.263260	0.825550	-267.791402	-862.989459	95.164104				300.000000	200.000000	0.000000	0.701960	0.763000	-3.662112	133.513803	370.599987	134.276998	-493.681905	87.588453	0.000000	-505.000000	200.000000	0.000000	3.441090	3.216060	595.410759	-66931.044448	-6738.915484	355.241346
903				900.000000	200.000000	0.000000	0.919220	2.240740	1.651100	-195.493962	-860.076134	107.156621				300.000000	200.000000	0.000000	1.007160	0.915600	-3.433230	209.807405	261.599991	91.552498	-490.983021	84.608175	0.000000	-505.000000	200.000000	0.000000	2.535540	1.250690	600.129999	-69250.095483	-8412.009311	999.633739
904				900.000000	200.000000	0.000000	0.851960	2.150660	1.520750	-231.502741	-877.449022	150.516410				300.000000	200.000000	0.000000	0.793520	0.824040	-4.577640	324.247808	-32.699999	73.241999	-492.901727	83.941931	0.000000	-505.000000	200.000000	0.000000	2.354430	1.786700	595.410759	-69102.223055	-7203.441721	765.180507
905				900.000000	200.000000	0.000000	0.739860	2.161920	1.303500	-251.366776	-862.498761	109.678795				300.000000	200.000000	0.000000	0.701960	1.007160	-5.340580	267.027607	98.099997	183.104997	-493.861426	83.918187	0.000000	-505.000000	200.000000	0.000000	4.527750	3.573400	599.343459	-69572.875232	-6675.831402	414.237627
906				900.000000	200.000000	0.000000	0.762280	2.274520	1.738000	-210.094994	-828.364312	92.892665				300.000000	200.000000	0.000000	0.946120	0.763000	-5.493168	343.321209	326.999989	54.931499	-491.788185	86.726800	0.000000	-505.000000	200.000000	0.000000	2.716650	1.786700	607.995398	-68869.584280	-8032.722518	941.383825
907				900.000000	200.000000	0.000000	0.728650	2.060580	1.477300	-259.380431	-776.077278	114.415483				300.000000	200.000000	0.000000	0.732480	0.640920	-2.365114	85.830302	196.199993	42.724499	-495.065252	87.080955	0.000000	-505.000000	200.000000	0.000000	2.535540	1.072020	607.208858	-68565.444485	-6032.467017	353.279096
908				900.000000	200.000000	0.000000	0.638970	1.790340	2.824250	-269.113474	-981.341687	150.401970				300.000000	200.000000	0.000000	0.701960	1.007160	-4.501346	238.417506	207.099993	158.690997	-491.751383	86.745786	0.000000	-505.000000	200.000000	0.000000	-0.543330	3.752070	600.916538	-68056.330040	-7961.313309	591.045168
909				900.000000	200.000000	0.000000	0.728650	1.993020	2.389750	-309.463616	-989.696595	157.726534				300.000000	200.000000	0.000000	0.671440	1.190280	-4.806522	143.050504	54.499998	140.380497	-493.726267	86.433930	0.000000	-505.000000	200.000000	0.000000	4.346640	1.965370	603.276158	-68511.702492	-6801.174576	1000.167082
910				900.000000	200.000000	0.000000	0.762280	2.353340	1.998700	-295.030766	-1031.245561	177.304071				300.000000	200.000000	0.000000	0.793520	0.793520	-3.662112	190.734005	119.899996	152.587497	-494.401922	85.402354	0.000000	-505.000000	200.000000	0.000000	1.992210	1.250690	603.276158	-69134.027788	-6393.568010	1117.165403
911				900.000000	200.000000	0.000000	0.863170	1.959240	2.389750	-238.485133	-969.906279	145.507455				300.000000	200.000000	0.000000	0.305200	0.518840	-4.043582	123.977103	316.099989	115.966498	-492.097913	85.799975	0.000000	-505.000000	200.000000	0.000000	1.811100	1.786700	596.983839	-68175.569194	-7702.337706	941.456269
912				900.000000	200.000000	0.000000	0.728650	2.015540	2.607000	-276.146930	-1005.096547	136.060536				300.000000	200.000000	0.000000	0.640920	0.885080	-3.967288	333.784509	239.799992	42.724499	-493.983633	85.757441	0.000000	-505.000000	200.000000	0.000000	2.173320	6.074780	605.635778	-69189.381340	-6671.906269	1826.658159
913				900.000000	200.000000	0.000000	0.863170	2.071840	2.172500	-318.504470	-1035.561845	188.986055				300.000000	200.000000	0.000000	0.122080	1.190280	-4.882816	247.954206	10.900000	42.724499	-490.889693	84.068270	0.000000	-505.000000	200.000000	0.000000	3.803310	0.536010	601.703078	-69756.478931	-8490.214922	1351.318678
914				900.000000	200.000000	0.000000	0.795910	2.206960	1.390400	-132.826624	-854.755777	85.566014				300.000000	200.000000	0.000000	0.122080	1.007160	-5.187992	28.610101	272.499990	177.001497	-492.395539	84.212013	0.000000	-505.000000	200.000000	0.000000	4.165530	1.965370	601.703078	-69669.988358	-7584.142801	412.740584
915				900.000000	200.000000	0.000000	0.807120	2.229480	1.129700	-208.559410	-799.249285	90.394664				300.000000	200.000000	0.000000	0.854560	0.885080	-2.746584	-9.536700	337.899988	91.552498	-491.945955	83.166590	0.000000	-505.000000	200.000000	0.000000	2.535540	2.322710	604.062698	-70574.704960	-7885.461413	824.418790
916				900.000000	200.000000	0.000000	0.885590	1.981760	1.607650	-262.491196	-858.650842	102.131290				300.000000	200.000000	0.000000	0.152600	0.335720	-3.509524	181.197305	326.999989	91.552498	-491.653923	85.137567	0.000000	-505.000000	200.000000	0.000000	3.259980	2.858720	604.062698	-69384.110976	-8061.867283	1118.590002
917				900.000000	200.000000	0.000000	0.919220	2.094360	1.477300	-270.050961	-864.980470	116.659128				300.000000	200.000000	0.000000	0.549360	1.159760	-5.950932	267.027607	65.399998	128.173498	-494.756685	87.574374	0.000000	-505.000000	200.000000	0.000000	3.441090	4.109410	607.208858	-68265.836015	-6219.831851	1119.762418
918				900.000000	200.000000	0.000000	0.773490	2.218220	0.608300	-237.706979	-929.094718	109.696314				300.000000	200.000000	0.000000	0.152600	1.220800	-4.577640	238.417506	239.799992	115.966498	-494.472931	84.519309	0.000000	-505.000000	200.000000	0.000000	4.346640	1.072020	608.781938	-70302.558667	-6408.689539	705.598800
919				900.000000	200.000000	0.000000	0.795910	2.218220	2.607000	-211.513144	-795.095576	90.395806				300.000000	200.000000	0.000000	0.518840	0.335720	-3.662112	143.050504	305.199989	146.483997	-493.107245	85.365470	0.000000	-505.000000	200.000000	0.000000	3.803310	4.288080	602.489618	-69066.114246	-7165.261275	591.206110
920				900.000000	200.000000	0.000000	0.661390	1.936720	2.998050	-311.151851	-931.766877	174.611477				300.000000	200.000000	0.000000	0.915600	0.213640	-4.577640	114.440403	261.599991	183.104997	-494.524065	82.240708	0.000000	-505.000000	200.000000	0.000000	4.165530	3.037390	596.983839	-70300.393978	-6253.964170	1177.431214
921				900.000000	200.000000	0.000000	0.695020	1.767820	2.172500	-347.106135	-1043.835338	176.829219				300.000000	200.000000	0.000000	0.579880	0.701960	-4.882816	257.490907	185.299994	134.276998	-492.718896	84.655062	0.000000	-505.000000	200.000000	0.000000	4.889970	3.216060	599.343459	-69131.233868	-7360.599369	1823.727902
922				900.000000	200.000000	0.000000	0.795910	2.094360	1.738000	-285.862997	-976.662324	162.570419				300.000000	200.000000	0.000000	0.518840	0.915600	-4.653934	276.564307	250.699991	122.069998	-492.992592	83.050002	0.000000	-505.000000	200.000000	0.000000	2.897760	2.680050	603.276158	-70553.145240	-7243.782881	237.287941
923				900.000000	200.000000	0.000000	0.739860	2.015540	1.911800	-280.887687	-954.251939	138.458583				300.000000	200.000000	0.000000	0.122080	0.701960	-3.814700	47.683501	196.199993	115.966498	-493.052809	83.449959	0.000000	-505.000000	200.000000	0.000000	3.441090	4.109410	609.568478	-71045.231291	-7282.631189	297.345036
924				900.000000	200.000000	0.000000	0.616550	1.914200	2.737350	-248.020827	-894.216126	152.950047				300.000000	200.000000	0.000000	0.488320	0.366240	-4.501346	190.734005	163.499994	128.173498	-495.153531	82.891141	0.000000	-505.000000	200.000000	0.000000	0.724440	3.752070	600.916538	-70372.650078	-5916.905950	1178.384733
925				900.000000	200.000000	0.000000	0.863170	1.970500	2.737350	-382.400420	-1015.823276	147.927587				300.000000	200.000000	0.000000	0.488320	0.640920	-4.196170	228.880806	-65.399998	195.311996	-494.648416	84.858954	0.000000	-505.000000	200.000000	0.000000	3.803310	4.824090	616.647338	-71001.419695	-6383.276907	1707.852658
926				900.000000	200.000000	0.000000	0.975270	2.342080	1.173150	-228.000709	-907.533509	116.831440				300.000000	200.000000	0.000000	0.427280	0.915600	-5.493168	171.660604	-21.799999	219.725996	-496.784603	85.724932	0.000000	-505.000000	200.000000	0.000000	4.527750	4.466750	603.276158	-68939.423999	-4956.153439	767.550008
927				900.000000	200.000000	0.000000	0.807120	2.206960	1.520750	-192.999535	-900.932360	107.241341				300.000000	200.000000	0.000000	0.335720	0.793520	-4.043582	104.903703	152.599995	6.103500	-492.031648	83.243559	0.000000	-505.000000	200.000000	0.000000	5.433300	3.216060	611.928098	-71446.547135	-7935.699118	1353.731646
928				900.000000	200.000000	0.000000	0.594130	2.071840	1.781450	-222.416873	-937.997612	71.191435				300.000000	200.000000	0.000000	0.976640	0.000000	-4.043582	276.564307	261.599991	158.690997	-495.217993	83.071513	0.000000	-505.000000	200.000000	0.000000	3.078870	4.466750	606.422318	-70908.044338	-5932.027479	1707.571497
929				900.000000	200.000000	0.000000	0.829540	2.004280	1.651100	-213.272445	-851.317142	111.848942				300.000000	200.000000	0.000000	0.610400	0.366240	-4.959110	438.688211	-119.899996	170.897997	-493.284183	82.995573	0.000000	-505.000000	200.000000	0.000000	3.441090	3.752070	610.355018	-71414.239016	-7150.807608	1648.120190
930				900.000000	200.000000	0.000000	0.930430	2.297040	0.825550	-246.297691	-854.704031	80.691105				300.000000	200.000000	0.000000	-0.244160	0.885080	-5.111698	448.224912	-119.899996	122.069998	-491.900522	86.299438	0.000000	-505.000000	200.000000	0.000000	2.535540	3.930740	612.714638	-69665.998897	-8026.242112	1824.594488
931				900.000000	200.000000	0.000000	0.896800	2.060580	1.433850	-231.281734	-813.357107	111.831619				300.000000	200.000000	0.000000	0.885080	1.007160	-4.043582	143.050504	261.599991	79.345499	-494.925824	85.117186	0.000000	-505.000000	200.000000	0.000000	4.527750	6.432120	611.141558	-70209.662251	-6156.747769	1239.367934
932				900.000000	200.000000	0.000000	0.672600	1.824120	2.867700	-275.718460	-967.569069	188.953106				300.000000	200.000000	0.000000	0.457800	0.427280	-4.577640	95.367002	381.499987	128.173498	-493.072857	82.365822	0.000000	-505.000000	200.000000	0.000000	0.905550	4.288080	608.781938	-71613.562902	-7261.029254	1120.134819
933				900.000000	200.000000	0.000000	0.795910	2.083100	2.780800	-357.615887	-1002.961978	148.101986				300.000000	200.000000	0.000000	0.488320	0.579880	-3.738406	123.977103	305.199989	183.104997	-492.637525	83.670153	0.000000	-505.000000	200.000000	0.000000	2.535540	2.680050	617.433878	-71825.988643	-7633.010648	648.525610
934				900.000000	200.000000	0.000000	0.728650	2.139400	1.694550	-267.971143	-933.324389	169.910968				300.000000	200.000000	0.000000	0.671440	0.579880	-3.967288	343.321209	-141.699995	140.380497	-491.461992	80.105499	0.000000	-505.000000	200.000000	0.000000	3.803310	6.074780	607.995398	-72895.304631	-8231.046319	886.622182
935				900.000000	200.000000	0.000000	0.616550	1.925460	2.215950	-264.179431	-1121.699871	116.815617				300.000000	200.000000	0.000000	0.152600	0.427280	-2.593996	333.784509	-21.799999	183.104997	-493.795145	81.864141	0.000000	-505.000000	200.000000	0.000000	2.535540	5.360100	609.568478	-72011.896056	-6830.126340	886.045372
936				900.000000	200.000000	0.000000	0.762280	2.116880	3.041500	-263.482546	-1006.885515	138.529602				300.000000	200.000000	0.000000	0.885080	0.946120	-3.280642	276.564307	163.499994	189.208497	-495.538987	82.090150	0.000000	-505.000000	200.000000	0.000000	2.716650	8.397490	611.141558	-72059.609746	-5782.018100	1241.377958
937				900.000000	200.000000	0.000000	0.717440	2.094360	2.650450	-333.164061	-989.477418	157.832394				300.000000	200.000000	0.000000	0.946120	0.274680	-3.967288	114.440403	250.699991	134.276998	-493.898345	82.775469	0.000000	-505.000000	200.000000	0.000000	4.346640	5.002760	613.501178	-71917.388082	-6810.878119	1355.514157
938				900.000000	200.000000	0.000000	0.930430	2.263260	0.999350	-255.549755	-895.393424	92.707990				300.000000	200.000000	0.000000	0.335720	0.549360	-4.882816	190.734005	174.399994	189.208497	-495.502433	81.296660	0.000000	-505.000000	200.000000	0.000000	4.165530	6.253450	603.276158	-71610.894828	-5729.655552	1650.436044
939				900.000000	200.000000	0.000000	0.695020	2.173180	2.215950	-169.547187	-866.566799	126.603342				300.000000	200.000000	0.000000	0.274680	1.281840	-4.653934	200.270705	141.699995	109.862998	-494.414327	84.557161	0.000000	-505.000000	200.000000	0.000000	3.622200	6.253450	614.287718	-70915.117892	-6502.648669	945.550327
940				900.000000	200.000000	0.000000	0.762280	2.150660	1.955250	-218.991008	-919.753814	85.548495				300.000000	200.000000	0.000000	0.396760	0.976640	-3.509524	76.293602	141.699995	152.587497	-493.083782	82.895527	0.000000	-505.000000	200.000000	0.000000	3.984420	6.610790	614.287718	-71935.839265	-7319.986644	1298.325057
941				900.000000	200.000000	0.000000	0.616550	2.263260	1.738000	-246.743453	-913.550610	136.407052				300.000000	200.000000	0.000000	0.793520	0.671440	-3.585818	133.513803	457.799984	238.036496	-494.626616	83.275084	0.000000	-505.000000	200.000000	0.000000	6.338850	8.218820	617.433878	-72069.917682	-6404.878843	1182.174526
942				900.000000	200.000000	0.000000	0.773490	2.206960	0.738650	-270.199865	-838.028484	112.095502				300.000000	200.000000	0.000000	0.518840	0.885080	-4.272464	95.367002	305.199989	91.552498	-495.064651	82.249315	0.000000	-505.000000	200.000000	0.000000	5.433300	4.645420	611.928098	-72054.952573	-6079.719015	2118.761392
943				900.000000	200.000000	0.000000	0.672600	2.240740	1.564200	-175.481339	-753.586077	131.508720				300.000000	200.000000	0.000000	0.518840	1.342880	-4.501346	333.784509	196.199993	85.448998	-494.341350	83.975439	0.000000	-505.000000	200.000000	0.000000	3.984420	6.789460	611.928098	-70998.688698	-6522.327321	1592.215108
944				900.000000	200.000000	0.000000	0.695020	1.936720	3.519450	-290.509030	-999.494272	131.202754				300.000000	200.000000	0.000000	0.152600	1.587040	-4.272464	209.807405	348.799988	103.759498	-495.323804	85.364851	0.000000	-505.000000	200.000000	0.000000	4.889970	8.933500	611.141558	-70058.303748	-5913.525685	1182.968667
945				900.000000	200.000000	0.000000	0.863170	1.993020	2.911150	-312.943976	-980.523121	155.177511				300.000000	200.000000	0.000000	0.152600	0.946120	-3.356936	47.683501	457.799984	177.001497	-494.257337	83.676629	0.000000	-505.000000	200.000000	0.000000	2.897760	8.397490	613.501178	-71364.524965	-6590.636388	1006.387075
946				900.000000	200.000000	0.000000	0.952850	2.038060	1.955250	-304.038481	-907.337607	171.994110				300.000000	200.000000	0.000000	0.915600	0.457800	-2.593996	181.197305	239.799992	238.036496	-493.429536	79.677223	0.000000	-505.000000	200.000000	0.000000	5.252190	7.682810	604.062698	-72682.501350	-6989.285837	888.032292
947				900.000000	200.000000	0.000000	0.728650	1.869160	1.868350	-246.755328	-928.420053	191.346585				300.000000	200.000000	0.000000	0.213640	0.732480	-5.798344	362.394609	196.199993	164.794497	-492.620989	81.018417	0.000000	-505.000000	200.000000	0.000000	4.708860	8.040150	604.849238	-71965.919773	-7487.435396	888.414874
948				900.000000	200.000000	0.000000	0.728650	1.947980	2.520100	-279.019079	-939.158121	162.503967				300.000000	200.000000	0.000000	0.213640	1.037680	-4.577640	209.807405	152.599995	164.794497	-494.946102	82.402208	0.000000	-505.000000	200.000000	0.000000	3.078870	6.968130	617.433878	-72608.860941	-6207.617464	1122.504321
949				900.000000	200.000000	0.000000	0.762280	2.038060	1.781450	-336.382779	-985.449789	162.552900				300.000000	200.000000	0.000000	0.518840	0.824040	-5.111698	76.293602	228.899992	85.448998	-493.059346	79.103626	0.000000	-505.000000	200.000000	0.000000	4.708860	8.040150	604.849238	-73124.079791	-7222.295382	1358.367663
950				900.000000	200.000000	0.000000	0.919220	2.274520	0.651750	-231.323000	-859.146739	104.778376				300.000000	200.000000	0.000000	0.701960	0.366240	-2.975466	162.123904	228.899992	97.655998	-493.184356	79.545267	0.000000	-505.000000	200.000000	0.000000	4.165530	10.362860	608.781938	-73330.666000	-7193.150617	596.942099
951				900.000000	200.000000	0.000000	0.896800	2.218220	1.520750	-212.638499	-818.503894	95.110604				300.000000	200.000000	0.000000	0.518840	1.068200	-4.730228	57.220201	21.799999	36.620999	-494.490932	80.247852	0.000000	-505.000000	200.000000	0.000000	4.165530	7.861480	608.781938	-72902.944493	-6397.730573	1416.985670
952				900.000000	200.000000	0.000000	0.627760	2.049320	1.433850	-211.642769	-822.541919	109.690213				300.000000	200.000000	0.000000	0.457800	1.159760	-3.738406	181.197305	185.299994	48.827999	-492.642462	79.863103	0.000000	-505.000000	200.000000	0.000000	4.527750	7.504140	616.647338	-74082.097924	-7620.242835	535.456097
953				900.000000	200.000000	0.000000	0.874380	2.004280	1.390400	-326.117377	-873.185082	128.670108				300.000000	200.000000	0.000000	1.373400	0.763000	-3.280642	219.344106	217.999992	170.897997	-492.111799	79.778573	0.000000	-505.000000	200.000000	0.000000	1.811100	6.968130	608.781938	-73188.633105	-7846.104110	1416.326235
954				900.000000	200.000000	0.000000	0.964060	2.364600	0.695200	-219.527431	-810.373959	90.357736				300.000000	200.000000	0.000000	1.464960	0.061040	-4.043582	209.807405	207.099993	134.276998	-494.285525	78.378771	0.000000	-505.000000	200.000000	0.000000	4.708860	8.040150	599.343459	-72892.888250	-6421.650353	1123.391268
955				900.000000	200.000000	0.000000	0.695020	2.071840	1.520750	-206.604837	-936.843842	80.725554				300.000000	200.000000	0.000000	0.732480	0.763000	-5.416874	190.734005	21.799999	85.448998	-494.812384	79.178914	0.000000	-505.000000	200.000000	0.000000	5.433300	8.933500	609.568478	-73648.725654	-6210.049743	301.763721
956				900.000000	200.000000	0.000000	0.616550	1.981760	3.215300	-244.743550	-965.584198	169.880498				300.000000	200.000000	0.000000	0.488320	0.610400	-4.577640	352.857909	-21.799999	201.415496	-493.760441	76.775211	0.000000	-505.000000	200.000000	0.000000	5.795520	10.005520	600.916538	-74047.813886	-6754.037013	1183.913570
957				900.000000	200.000000	0.000000	0.762280	2.071840	2.737350	-338.021937	-966.074896	186.680917				300.000000	200.000000	0.000000	0.732480	0.946120	-3.890994	171.660604	152.599995	103.759498	-493.992173	78.439816	0.000000	-505.000000	200.000000	0.000000	6.338850	7.146800	604.849238	-73525.584405	-6658.076034	1181.157179
958				900.000000	200.000000	0.000000	0.818330	2.116880	2.172500	-248.300709	-993.187575	128.832894				300.000000	200.000000	0.000000	0.824040	0.427280	-3.433230	190.734005	239.799992	109.862998	-492.444097	76.435821	0.000000	-505.000000	200.000000	0.000000	3.984420	9.469510	603.276158	-74543.323089	-7574.676689	1829.734870
959				900.000000	200.000000	0.000000	0.773490	1.869160	2.042150	-274.718982	-940.560138	164.793870				300.000000	200.000000	0.000000	0.885080	0.183120	-3.280642	276.564307	163.499994	164.794497	-492.170200	76.882537	0.000000	-505.000000	200.000000	0.000000	3.259980	11.970890	607.995398	-74854.851055	-7800.459400	1244.725648
960				900.000000	200.000000	0.000000	0.728650	2.015540	3.171850	-291.643866	-1005.621857	193.892379				300.000000	200.000000	0.000000	-0.091560	1.037680	-4.882816	448.224912	98.099997	189.208497	-494.982442	77.918765	0.000000	-505.000000	200.000000	0.000000	2.354430	10.005520	615.074258	-75089.025286	-6161.542323	1066.700660
961				900.000000	200.000000	0.000000	0.650180	1.835380	1.781450	-360.811263	-996.031421	160.070884				300.000000	200.000000	0.000000	0.579880	0.915600	-4.348758	276.564307	-32.699999	177.001497	-491.420824	78.246666	0.000000	-505.000000	200.000000	0.000000	2.354430	9.112170	609.568478	-74216.994341	-8277.437455	1300.829266
962				900.000000	200.000000	0.000000	0.773490	2.263260	0.999350	-183.180211	-883.864665	102.509220				300.000000	200.000000	0.000000	0.549360	0.488320	-4.501346	76.293602	283.399990	134.276998	-494.232161	79.289333	0.000000	-505.000000	200.000000	0.000000	2.897760	11.077540	611.928098	-73866.249030	-6589.143535	1713.859626
963				900.000000	200.000000	0.000000	0.908010	2.173180	1.433850	-158.295852	-818.884704	90.237783				300.000000	200.000000	0.000000	0.763000	0.518840	-3.585818	314.711108	250.699991	61.034999	-491.956914	79.170526	0.000000	-505.000000	200.000000	0.000000	2.897760	13.221580	606.422318	-73273.689625	-7909.618624	1657.150221
964				900.000000	200.000000	0.000000	0.762280	2.285780	1.607650	-209.766350	-924.496516	157.963960				300.000000	200.000000	0.000000	0.610400	0.610400	-4.425052	238.417506	272.499990	6.103500	-491.983378	80.584934	0.000000	-505.000000	200.000000	0.000000	3.259980	11.613550	609.568478	-72791.659818	-7934.522260	1244.386533
965				900.000000	200.000000	0.000000	0.919220	2.083100	1.303500	-198.325161	-950.940325	126.287296				300.000000	200.000000	0.000000	0.244160	0.640920	-4.272464	104.903703	283.399990	219.725996	-494.173358	76.445932	0.000000	-505.000000	200.000000	0.000000	4.527750	10.184190	604.849238	-74731.583960	-6548.486380	772.975859
966				900.000000	200.000000	0.000000	0.863170	2.218220	0.869000	-277.642196	-862.106612	116.832385				300.000000	200.000000	0.000000	0.976640	0.640920	-3.585818	200.270705	239.799992	128.173498	-492.837070	78.079505	0.000000	-505.000000	200.000000	0.000000	5.614410	11.256210	609.568478	-74318.890485	-7414.138775	773.906273
967				900.000000	200.000000	0.000000	0.818330	2.409640	2.129050	-212.166685	-866.497917	112.237540				300.000000	200.000000	0.000000	0.976640	0.488320	-5.340580	171.660604	228.899992	146.483997	-495.658911	76.222162	0.000000	-505.000000	200.000000	0.000000	3.259980	11.077540	607.995398	-75256.355669	-5679.339283	1420.110155
968				900.000000	200.000000	0.000000	0.840750	1.745300	2.650450	-287.230399	-954.027564	171.837979				300.000000	200.000000	0.000000	0.457800	1.007160	-6.027226	190.734005	207.099993	134.276998	-498.432145	78.475180	0.000000	-505.000000	200.000000	0.000000	3.803310	12.328230	607.208858	-73790.947318	-3988.059658	775.068508
969				900.000000	200.000000	0.000000	0.582920	1.902940	3.084950	-296.370762	-989.407939	222.854558				300.000000	200.000000	0.000000	-0.152600	1.037680	-6.027226	343.321209	425.099985	146.483997	-490.434251	74.098846	0.000000	-505.000000	200.000000	0.000000	5.433300	13.221580	598.556919	-75359.006891	-8718.429913	1363.226885
970				900.000000	200.000000	0.000000	0.717440	1.824120	1.651100	-305.122569	-963.218173	150.352090				300.000000	200.000000	0.000000	0.122080	0.854560	-3.890994	123.977103	348.799988	250.243495	-491.694018	77.910270	0.000000	-505.000000	200.000000	0.000000	4.889970	12.685570	603.276158	-73653.823288	-8027.181538	1362.761678
971				900.000000	200.000000	0.000000	0.863170	2.049320	1.998700	-255.283417	-1010.070362	148.000890				300.000000	200.000000	0.000000	0.610400	0.396760	-3.585818	219.344106	272.499990	152.587497	-495.258871	76.709830	0.000000	-505.000000	200.000000	0.000000	2.897760	12.149560	607.995398	-74959.855735	-5922.561367	1009.947789
972				900.000000	200.000000	0.000000	0.571710	1.936720	2.520100	-247.318524	-958.025181	162.656085				300.000000	200.000000	0.000000	0.366240	0.763000	-3.738406	200.270705	174.399994	158.690997	-492.470158	75.702005	0.000000	-505.000000	200.000000	0.000000	5.614410	13.042910	601.703078	-74790.486510	-7539.244518	834.345950
973				900.000000	200.000000	0.000000	0.863170	2.094360	2.389750	-385.701039	-990.170158	138.404136				300.000000	200.000000	0.000000	0.488320	1.007160	-6.256108	286.101007	-174.399994	170.897997	-490.743039	75.839887	0.000000	-505.000000	200.000000	0.000000	2.897760	14.114930	600.916538	-74609.865502	-8567.243675	1129.301123
974				900.000000	200.000000	0.000000	0.863170	2.465940	0.825550	-175.013905	-846.868294	117.062765				300.000000	200.000000	0.000000	0.885080	0.885080	-5.798344	305.174408	305.199989	140.380497	-493.059346	73.739754	0.000000	-505.000000	200.000000	0.000000	4.708860	13.757590	604.849238	-76368.413558	-7222.295382	1951.234500
975				900.000000	200.000000	0.000000	0.818330	2.285780	1.433850	-217.987467	-810.125712	92.845069				300.000000	200.000000	0.000000	0.335720	0.610400	-4.730228	104.903703	217.999992	103.759498	-492.478668	77.088593	0.000000	-505.000000	200.000000	0.000000	1.448880	12.149560	603.276158	-74149.521261	-7553.821180	1538.760588
976				900.000000	200.000000	0.000000	0.627760	1.947980	1.824900	-259.636655	-929.290964	124.053927				300.000000	200.000000	0.000000	0.763000	0.305200	-4.653934	181.197305	294.299990	164.794497	-493.656169	77.047643	0.000000	-505.000000	200.000000	0.000000	3.259980	12.685570	605.635778	-74464.346532	-6870.230070	1010.427485
977				900.000000	200.000000	0.000000	0.795910	2.297040	1.477300	-233.560887	-895.364354	112.156049				300.000000	200.000000	0.000000	0.335720	0.946120	-4.119876	181.197305	185.299994	183.104997	-491.667548	75.999184	0.000000	-505.000000	200.000000	0.000000	5.252190	12.685570	593.051139	-73538.825288	-7906.825918	1538.964996
978				900.000000	200.000000	0.000000	0.885590	2.229480	1.129700	-280.928954	-848.074409	109.590650				300.000000	200.000000	0.000000	0.457800	0.549360	-5.340580	219.344106	65.399998	122.069998	-493.889758	77.022062	0.000000	-505.000000	200.000000	0.000000	2.716650	13.400250	603.276158	-74189.658011	-6702.543887	952.405084
979				900.000000	200.000000	0.000000	0.784700	2.173180	1.694550	-194.210538	-859.642979	73.497911				300.000000	200.000000	0.000000	0.915600	0.213640	-4.119876	181.197305	217.999992	54.931499	-492.803931	77.444216	0.000000	-505.000000	200.000000	0.000000	5.071080	12.506900	604.849238	-74127.772771	-7376.783320	833.880743
980				900.000000	200.000000	0.000000	0.605340	1.891680	2.911150	-264.850264	-1040.829260	172.217997				300.000000	200.000000	0.000000	0.793520	0.152600	-3.433230	152.587204	21.799999	85.448998	-494.205249	74.447087	0.000000	-505.000000	200.000000	0.000000	3.441090	13.400250	600.129999	-75348.069723	-6478.254028	1069.835326
981				900.000000	200.000000	0.000000	0.728650	2.083100	2.259400	-366.197118	-959.179549	184.316569				300.000000	200.000000	0.000000	0.671440	0.946120	-6.790166	171.660604	-21.799999	91.552498	-495.474459	75.664541	0.000000	-505.000000	200.000000	0.000000	3.441090	12.506900	596.197299	-74128.464926	-5679.101852	1421.452129
982				900.000000	200.000000	0.000000	0.717440	2.116880	2.737350	-328.126129	-964.228385	136.166396				300.000000	200.000000	0.000000	0.427280	0.274680	-5.645756	114.440403	43.599998	103.759498	-494.964992	77.410902	0.000000	-505.000000	200.000000	0.000000	5.614410	10.898870	606.422318	-74340.764821	-6085.452996	1067.287651
983				900.000000	200.000000	0.000000	0.683810	1.812860	2.129050	-276.947388	-906.552113	145.557139				300.000000	200.000000	0.000000	0.915600	0.854560	-2.746584	152.587204	283.399990	158.690997	-492.376062	78.139176	0.000000	-505.000000	200.000000	0.000000	3.078870	10.541530	606.422318	-73899.123457	-7655.437575	1184.639576
984				900.000000	200.000000	0.000000	0.751070	1.880420	2.737350	-261.473478	-925.085509	150.369608				300.000000	200.000000	0.000000	0.915600	0.213640	-3.128054	247.954206	250.699991	128.173498	-492.783451	75.145110	0.000000	-505.000000	200.000000	0.000000	3.078870	11.970890	593.051139	-74045.334582	-7245.038303	1479.716532
985				900.000000	200.000000	0.000000	0.818330	2.026800	2.215950	-344.437385	-978.030073	201.038923				300.000000	200.000000	0.000000	0.030520	0.335720	-4.272464	152.587204	76.299997	225.829496	-492.219884	75.315372	0.000000	-505.000000	200.000000	0.000000	3.259980	12.149560	599.343459	-74728.915886	-7659.678702	892.430614
986				900.000000	200.000000	0.000000	0.986480	2.342080	1.260050	-272.136513	-842.218345	109.590846				300.000000	200.000000	0.000000	0.671440	0.732480	-4.043582	305.174408	-32.699999	201.415496	-495.114292	76.486670	0.000000	-505.000000	200.000000	0.000000	1.811100	10.898870	605.635778	-74804.091752	-5987.138302	245.174535
987				900.000000	200.000000	0.000000	0.773490	2.353340	0.955900	-267.967396	-888.890226	95.364015				300.000000	200.000000	0.000000	0.305200	0.763000	-4.425052	276.564307	130.799995	158.690997	-491.431762	74.116427	0.000000	-505.000000	200.000000	0.000000	4.165530	9.290840	597.770379	-75249.470885	-8110.690699	772.157048
988				900.000000	200.000000	0.000000	0.751070	1.970500	1.911800	-238.516602	-898.987898	99.850521				300.000000	200.000000	0.000000	1.037680	0.488320	-2.975466	104.903703	316.099989	195.311996	-492.308130	73.610785	0.000000	-505.000000	200.000000	0.000000	2.897760	11.434880	590.691519	-74657.037326	-7496.980073	891.781361
989				900.000000	200.000000	0.000000	0.683810	2.083100	1.911800	-225.838673	-875.954251	126.531181				300.000000	200.000000	0.000000	1.007160	0.488320	-2.822878	343.321209	141.699995	115.966498	-491.506922	75.981036	0.000000	-505.000000	200.000000	0.000000	3.259980	10.184190	596.983839	-74037.317181	-8055.149445	949.309577
990				900.000000	200.000000	0.000000	0.885590	2.173180	1.303500	-234.820969	-772.246494	102.309310				300.000000	200.000000	0.000000	0.427280	1.342880	-5.340580	324.247808	174.399994	164.794497	-492.961730	76.100121	0.000000	-505.000000	200.000000	0.000000	5.252190	9.648180	602.489618	-74648.390693	-7252.932999	1183.617921
991				900.000000	200.000000	0.000000	0.728650	2.297040	2.042150	-208.852521	-806.998409	44.755248				300.000000	200.000000	0.000000	0.488320	0.793520	-3.662112	104.903703	239.799992	164.794497	-494.175816	74.434188	0.000000	-505.000000	200.000000	0.000000	5.795520	11.077540	599.343459	-75257.047824	-6487.404145	891.210424
992				900.000000	200.000000	0.000000	0.762280	1.767820	3.041500	-301.980018	-986.621636	150.253277				300.000000	200.000000	0.000000	0.488320	0.763000	-3.356936	143.050504	316.099989	158.690997	-494.652565	73.852222	0.000000	-505.000000	200.000000	0.000000	2.897760	12.149560	596.983839	-75308.184665	-6177.251411	1244.924184
993				900.000000	200.000000	0.000000	0.650180	1.959240	3.215300	-338.143118	-1048.024601	186.692334				300.000000	200.000000	0.000000	0.518840	0.854560	-5.111698	257.490907	468.699984	134.276998	-494.031126	77.558447	0.000000	-505.000000	200.000000	0.000000	2.716650	11.077540	598.556919	-73288.238715	-6565.495321	1243.921326
994				900.000000	200.000000	0.000000	0.571710	1.947980	1.781450	-275.763790	-937.074357	153.027916				300.000000	200.000000	0.000000	0.488320	0.518840	-5.035404	152.587204	239.799992	109.862998	-493.395376	74.022907	0.000000	-505.000000	200.000000	0.000000	4.346640	10.005520	596.983839	-75206.288521	-6927.773172	1360.261777
995				900.000000	200.000000	0.000000	0.650180	1.947980	1.868350	-251.550580	-920.122689	164.994922				300.000000	200.000000	0.000000	0.183120	0.579880	-5.645756	123.977103	359.699987	189.208497	-492.929345	72.234259	0.000000	-505.000000	200.000000	0.000000	3.984420	8.576160	593.837679	-75872.110797	-7168.009550	1065.213798
996				900.000000	200.000000	0.000000	0.751070	1.981760	2.520100	-281.648549	-955.279286	148.054194				300.000000	200.000000	0.000000	0.091560	0.885080	-4.272464	228.880806	479.599983	140.380497	-494.659105	74.630876	0.000000	-505.000000	200.000000	0.000000	3.803310	11.256210	589.118439	-73857.262481	-6092.011967	1655.212641
997				900.000000	200.000000	0.000000	0.616550	1.880420	2.563550	-402.372092	-1056.165530	140.870331				300.000000	200.000000	0.000000	0.335720	0.579880	-4.272464	181.197305	-76.299997	115.966498	-494.001707	73.106075	0.000000	-505.000000	200.000000	0.000000	2.716650	11.792220	583.612659	-74056.900982	-6418.743211	1303.343656
998				900.000000	200.000000	0.000000	0.908010	2.218220	1.781450	-228.450535	-824.273942	102.327970				300.000000	200.000000	0.000000	0.732480	1.068200	-5.493168	448.224912	119.899996	79.345499	-492.642315	73.823287	0.000000	-505.000000	200.000000	0.000000	4.165530	8.040150	591.478059	-74630.757510	-7309.299243	1828.363919
999				900.000000	200.000000	0.000000	0.717440	2.285780	1.086250	-202.265460	-805.647794	100.178572				300.000000	200.000000	0.000000	-0.457800	0.701960	-5.493168	200.270705	305.199989	36.620999	-493.456626	73.504357	0.000000	-505.000000	200.000000	0.000000	5.795520	10.362860	596.197299	-75416.360805	-6882.128462	1477.973179
1000				900.000000	200.000000	0.000000	0.829540	2.105620	1.607650	-261.411171	-957.662102	109.533528				300.000000	200.000000	0.000000	0.030520	0.549360	-4.272464	66.756902	228.899992	115.966498	-492.461301	75.111990	0.000000	-505.000000	200.000000	0.000000	4.346640	8.397490	594.624219	-74261.435169	-7455.813922	1711.200348
1001				900.000000	200.000000	0.000000	0.784700	2.161920	1.824900	-295.052438	-905.357934	104.813021				300.000000	200.000000	0.000000	0.366240	0.518840	-3.280642	133.513803	403.299986	67.138499	-496.864962	75.311990	0.000000	-505.000000	200.000000	0.000000	4.889970	10.362860	594.624219	-74142.510631	-4837.290672	1125.581031
1002				900.000000	200.000000	0.000000	0.706230	2.297040	0.825550	-274.441402	-885.999234	85.742696				300.000000	200.000000	0.000000	0.640920	0.488320	-5.187992	133.513803	108.999996	140.380497	-490.998099	72.463085	0.000000	-505.000000	200.000000	0.000000	5.071080	8.397490	592.264599	-75535.599959	-8292.830548	1476.165998
1003				900.000000	200.000000	0.000000	0.840750	2.308300	1.824900	-228.716556	-841.808464	107.300746				300.000000	200.000000	0.000000	0.274680	0.976640	-5.950932	333.784509	-87.199997	140.380497	-494.013811	73.686941	0.000000	-505.000000	200.000000	0.000000	4.165530	11.077540	593.051139	-74910.103204	-6515.372052	1361.293613
1004				900.000000	200.000000	0.000000	0.493240	1.801600	2.911150	-361.031954	-965.289403	167.431038				300.000000	200.000000	0.000000	0.579880	0.305200	-3.890994	200.270705	65.399998	67.138499	-496.292460	74.250716	0.000000	-505.000000	200.000000	0.000000	4.346640	6.789460	597.770379	-75169.197384	-5205.109503	1063.489242
1005				900.000000	200.000000	0.000000	0.818330	1.959240	2.737350	-306.474033	-1079.834374	155.192550				300.000000	200.000000	0.000000	0.854560	0.976640	-5.111698	181.197305	272.499990	189.208497	-493.977974	72.287650	0.000000	-505.000000	200.000000	0.000000	5.433300	6.789460	598.556919	-76443.110482	-6597.309795	1180.890507
1006				900.000000	200.000000	0.000000	0.683810	2.161920	2.172500	-302.733385	-957.252221	165.159045				300.000000	200.000000	0.000000	0.457800	0.701960	-5.722050	47.683501	163.499994	42.724499	-495.737451	71.125510	0.000000	-505.000000	200.000000	0.000000	6.882180	6.789460	592.264599	-76327.797865	-5485.880042	1063.286399
1007				900.000000	200.000000	0.000000	0.829540	1.914200	2.129050	-220.507314	-927.751185	116.584487				300.000000	200.000000	0.000000	0.579880	1.007160	-4.119876	143.050504	65.399998	152.587497	-496.921971	73.596365	0.000000	-505.000000	200.000000	0.000000	5.071080	7.146800	600.916538	-75958.035061	-4854.221049	1122.514502
1008				900.000000	200.000000	0.000000	0.762280	1.959240	2.737350	-246.166079	-961.008926	143.202317				300.000000	200.000000	0.000000	0.671440	0.091560	-5.187992	286.101007	-43.599998	122.069998	-493.007423	71.965675	0.000000	-505.000000	200.000000	0.000000	6.882180	6.610790	589.904979	-75528.085943	-7074.480850	886.884545
1009				900.000000	200.000000	0.000000	0.807120	2.004280	2.607000	-369.082812	-993.130032	152.836390				300.000000	200.000000	0.000000	0.701960	0.274680	-4.882816	238.417506	43.599998	152.587497	-495.422785	70.632091	0.000000	-505.000000	200.000000	0.000000	4.346640	10.898870	583.612659	-75500.749613	-5589.383849	1713.574158
1010				900.000000	200.000000	0.000000	0.908010	2.263260	0.434500	-276.237591	-833.153219	112.008498				300.000000	200.000000	0.000000	0.701960	0.122080	-3.738406	209.807405	87.199997	67.138499	-494.690777	73.164273	0.000000	-505.000000	200.000000	0.000000	4.346640	8.397490	594.624219	-75419.595188	-6130.113848	1476.223954
1011				900.000000	200.000000	0.000000	0.885590	2.161920	1.216600	-215.272033	-812.693436	126.395440				300.000000	200.000000	0.000000	0.091560	0.579880	-5.722050	448.224912	-21.799999	134.276998	-496.250274	71.253449	0.000000	-505.000000	200.000000	0.000000	5.433300	8.040150	585.972279	-75441.909986	-5127.096892	1240.821510
1012				900.000000	200.000000	0.000000	0.930430	2.049320	2.085600	-214.988086	-896.403637	138.292568				300.000000	200.000000	0.000000	0.793520	1.098720	-4.577640	371.931310	108.999996	183.104997	-493.240603	72.972197	0.000000	-505.000000	200.000000	0.000000	4.889970	9.290840	591.478059	-75134.158268	-6955.425083	1124.563684
1013				900.000000	200.000000	0.000000	0.818330	2.218220	1.911800	-216.253902	-977.747214	136.156120				300.000000	200.000000	0.000000	0.854560	0.610400	-3.890994	190.734005	185.299994	207.518996	-494.246927	72.732126	0.000000	-505.000000	200.000000	0.000000	4.708860	8.754830	596.983839	-75976.863784	-6419.411073	830.349006
1014				900.000000	200.000000	0.000000	0.919220	2.161920	1.346950	-211.116460	-864.859245	97.444678				300.000000	200.000000	0.000000	0.976640	0.427280	-3.433230	362.394609	370.599987	140.380497	-494.095654	71.837234	0.000000	-505.000000	200.000000	0.000000	3.622200	8.754830	594.624219	-76208.684558	-6483.988009	889.180038
1015				900.000000	200.000000	0.000000	0.863170	2.297040	1.520750	-169.187389	-852.580800	133.773309				300.000000	200.000000	0.000000	0.732480	0.885080	-2.822878	181.197305	228.899992	207.518996	-498.406695	70.782090	0.000000	-505.000000	200.000000	0.000000	4.708860	6.789460	590.691519	-76327.923712	-3894.609523	1357.180758
1016				900.000000	200.000000	0.000000	0.728650	1.767820	2.389750	-318.737352	-1050.488234	167.155738				300.000000	200.000000	0.000000	-0.122080	0.793520	-3.509524	295.637708	-54.499998	177.001497	-496.432531	73.973518	0.000000	-505.000000	200.000000	0.000000	3.259980	6.789460	600.129999	-75632.272622	-5141.594989	1885.993557
1017				900.000000	200.000000	0.000000	0.706230	1.857900	2.867700	-362.779064	-999.349772	157.624099				300.000000	200.000000	0.000000	0.366240	0.793520	-3.814700	371.931310	294.299990	201.415496	-491.877437	75.350482	0.000000	-505.000000	200.000000	0.000000	5.252190	8.218820	603.276158	-75198.082350	-7916.529462	1475.981952
1018				900.000000	200.000000	0.000000	0.795910	2.015540	1.911800	-272.846627	-850.174710	162.497116				300.000000	200.000000	0.000000	0.763000	0.763000	-3.585818	228.880806	392.399986	152.587497	-494.398673	71.456499	0.000000	-505.000000	200.000000	0.000000	6.338850	7.146800	589.118439	-75727.346905	-6245.437484	1533.621771
1019				900.000000	200.000000	0.000000	0.818330	2.116880	1.781450	-268.808488	-926.966289	162.568135				300.000000	200.000000	0.000000	0.640920	1.068200	-4.196170	267.027607	501.399982	164.794497	-493.644461	70.952640	0.000000	-505.000000	200.000000	0.000000	7.244400	8.218820	589.904979	-76125.680060	-6698.688759	1064.613884
1020				900.000000	200.000000	0.000000	0.638970	2.038060	2.867700	-230.723638	-1047.239705	181.957930				300.000000	200.000000	0.000000	0.427280	1.312360	-3.509524	295.637708	228.899992	122.069998	-494.315065	72.221232	0.000000	-505.000000	200.000000	0.000000	4.708860	6.432120	587.545359	-75075.822027	-6277.883949	1298.097544
1021				900.000000	200.000000	0.000000	0.672600	2.015540	2.650450	-280.122446	-997.762846	193.950447				300.000000	200.000000	0.000000	0.213640	0.824040	-4.196170	219.344106	294.299990	158.690997	-493.071031	70.098129	0.000000	-505.000000	200.000000	0.000000	5.976630	5.181430	588.331899	-76425.414376	-7018.193170	826.856428
1022				900.000000	200.000000	0.000000	0.885590	2.285780	1.390400	-230.094072	-752.063431	90.365728				300.000000	200.000000	0.000000	0.488320	0.549360	-4.196170	267.027607	261.599991	91.552498	-494.400123	72.183710	0.000000	-505.000000	200.000000	0.000000	6.701070	7.325470	591.478059	-75600.530812	-6269.594694	1416.274154
1023				900.000000	200.000000	0.000000	0.885590	2.184440	1.781450	-245.923716	-899.340236	54.126580				300.000000	200.000000	0.000000	0.091560	0.701960	-4.196170	257.490907	10.900000	189.208497	-492.580182	71.015341	0.000000	-505.000000	200.000000	0.000000	5.071080	7.861480	593.051139	-76494.499016	-7365.586923	1123.192733
1024				900.000000	200.000000	0.000000	0.739860	2.038060	1.868350	-235.779495	-903.551831	109.563605				300.000000	200.000000	0.000000	0.000000	0.885080	-5.493168	190.734005	163.499994	201.415496	-496.054422	71.321294	0.000000	-505.000000	200.000000	0.000000	3.259980	7.504140	588.331899	-75705.787185	-5262.968600	1357.974900
1025				900.000000	200.000000	0.000000	0.739860	1.925460	1.824900	-232.420317	-908.577393	123.916848				300.000000	200.000000	0.000000	-0.122080	1.251320	-6.332402	123.977103	228.899992	195.311996	-495.102188	72.080940	0.000000	-505.000000	200.000000	0.000000	7.787730	8.397490	585.972279	-74957.023335	-5799.843472	1299.716370
1026				900.000000	200.000000	0.000000	0.874380	2.240740	1.390400	-235.969350	-873.185082	119.251375				300.000000	200.000000	0.000000	0.457800	1.007160	-4.501346	209.807405	381.499987	158.690997	-493.185019	75.102549	0.000000	-505.000000	200.000000	0.000000	5.433300	7.146800	591.478059	-73874.102105	-6988.301979	1181.229623
1027				900.000000	200.000000	0.000000	0.908010	2.240740	1.694550	-187.407887	-829.259095	71.023333				300.000000	200.000000	0.000000	0.946120	0.549360	-4.425052	171.660604	207.099993	30.517499	-493.958478	70.148993	0.000000	-505.000000	200.000000	0.000000	1.992210	8.040150	589.904979	-76599.755389	-6513.448768	1123.608600
1028				900.000000	200.000000	0.000000	0.717440	1.869160	2.476650	-262.207250	-963.985934	186.538879				300.000000	200.000000	0.000000	0.244160	0.305200	-5.493168	295.637708	-21.799999	256.346995	-492.363211	72.843834	0.000000	-505.000000	200.000000	0.000000	5.614410	7.682810	596.197299	-75810.162633	-7534.019533	1122.979709
1029				900.000000	200.000000	0.000000	0.560500	1.902940	2.389750	-309.152580	-947.310388	179.503904				300.000000	200.000000	0.000000	0.335720	1.251320	-6.103520	257.490907	65.399998	122.069998	-492.317894	73.712918	0.000000	-505.000000	200.000000	0.000000	3.259980	7.504140	593.051139	-74894.697633	-7521.137283	711.789815
1030				900.000000	200.000000	0.000000	0.739860	2.184440	2.389750	-301.580940	-898.970763	116.928719				300.000000	200.000000	0.000000	0.274680	0.671440	-3.738406	123.977103	185.299994	152.587497	-490.883251	72.057436	0.000000	-505.000000	200.000000	0.000000	4.346640	8.754830	593.837679	-75977.115477	-8383.057546	1711.539464
1031				900.000000	200.000000	0.000000	0.773490	1.902940	2.476650	-256.795659	-925.766314	155.186645				300.000000	200.000000	0.000000	0.457800	0.488320	-3.738406	76.293602	228.899992	164.794497	-493.624083	71.481379	0.000000	-505.000000	200.000000	0.000000	5.252190	5.717440	589.904979	-75813.774555	-6710.710146	1062.399451
1032				900.000000	200.000000	0.000000	0.829540	1.835380	3.084950	-283.070762	-1004.629721	176.752687				300.000000	200.000000	0.000000	0.763000	0.854560	-5.722050	219.344106	119.899996	103.759498	-494.039818	72.531217	0.000000	-505.000000	200.000000	0.000000	3.259980	8.040150	589.118439	-75094.210288	-6456.845093	888.530784
1033				900.000000	200.000000	0.000000	0.616550	1.902940	2.129050	-325.504787	-1040.563535	191.494136				300.000000	200.000000	0.000000	0.640920	0.640920	-6.027226	209.807405	10.900000	152.587497	-495.217600	70.342052	0.000000	-505.000000	200.000000	0.000000	4.708860	7.325470	587.545359	-76179.925438	-5747.603919	828.992544
1034				900.000000	200.000000	0.000000	0.863170	2.184440	1.042800	-262.771079	-801.476607	83.065729				300.000000	200.000000	0.000000	0.640920	1.037680	-3.585818	66.756902	32.699999	140.380497	-494.048396	71.175755	0.000000	-505.000000	200.000000	0.000000	4.346640	4.645420	596.197299	-76804.667115	-6529.316723	1237.686844
1035				900.000000	200.000000	0.000000	0.874380	2.342080	1.346950	-219.779592	-817.419004	90.429700				300.000000	200.000000	0.000000	0.640920	0.549360	-3.280642	143.050504	130.799995	79.345499	-491.080297	71.998457	0.000000	-505.000000	200.000000	0.000000	5.614410	6.432120	588.331899	-75307.391107	-8189.405305	828.072311
1036				900.000000	200.000000	0.000000	0.739860	2.173180	1.694550	-210.292659	-898.324227	138.605188				300.000000	200.000000	0.000000	0.122080	0.427280	-2.899172	190.734005	196.199993	30.517499	-494.049264	69.491677	0.000000	-505.000000	200.000000	0.000000	4.708860	6.074780	585.185739	-76371.609461	-6408.214677	769.061540
1037				900.000000	200.000000	0.000000	0.885590	2.071840	1.738000	-254.626129	-909.431767	155.227586				300.000000	200.000000	0.000000	0.335720	1.068200	-4.425052	314.711108	76.299997	109.862998	-494.778745	70.121789	0.000000	-505.000000	200.000000	0.000000	4.708860	7.325470	588.331899	-76411.494518	-6013.490361	1063.968938
1038				900.000000	200.000000	0.000000	0.739860	2.161920	1.173150	-279.645530	-867.443506	97.630495				300.000000	200.000000	0.000000	0.946120	0.976640	-4.348758	295.637708	76.299997	134.276998	-493.358382	72.079316	0.000000	-505.000000	200.000000	0.000000	7.425510	6.968130	587.545359	-75159.204064	-6839.978453	417.227405
1039				900.000000	200.000000	0.000000	0.706230	2.161920	1.955250	-182.342549	-851.588065	104.894316				300.000000	200.000000	0.000000	0.915600	0.396760	-4.043582	143.050504	370.599987	201.415496	-493.984011	73.335937	0.000000	-505.000000	200.000000	0.000000	3.803310	8.218820	589.118439	-74620.134958	-6489.721989	1534.841961
1040				900.000000	200.000000	0.000000	0.650180	1.914200	2.693900	-276.209552	-951.286270	145.686226				300.000000	200.000000	0.000000	0.854560	0.213640	-2.441408	314.711108	21.799999	134.276998	-492.853738	71.425465	0.000000	-505.000000	200.000000	0.000000	2.535540	4.466750	593.837679	-76352.403198	-7212.907833	650.221188
1041				900.000000	200.000000	0.000000	0.706230	1.947980	2.563550	-355.364139	-958.539153	181.804475				300.000000	200.000000	0.000000	0.579880	0.976640	-6.103520	343.321209	-261.599991	158.690997	-490.929474	71.801602	0.000000	-505.000000	200.000000	0.000000	4.889970	6.432120	588.331899	-75423.207109	-8278.139451	1944.268140
1042				900.000000	200.000000	0.000000	0.717440	2.173180	2.129050	-266.129940	-958.596696	138.628415				300.000000	200.000000	0.000000	0.427280	0.885080	-4.577640	286.101007	87.199997	219.725996	-492.141133	76.916843	0.000000	-505.000000	200.000000	0.000000	5.433300	7.861480	606.422318	-74640.373291	-7797.904126	1064.419657
1043				900.000000	200.000000	0.000000	0.818330	1.936720	2.215950	-291.859456	-922.304404	111.797724				300.000000	200.000000	0.000000	0.274680	0.213640	-3.967288	104.903703	228.899992	128.173498	-493.099014	73.185968	0.000000	-505.000000	200.000000	0.000000	6.701070	6.432120	593.837679	-75306.950645	-7067.254017	1709.146858
1044				900.000000	200.000000	0.000000	0.616550	2.060580	3.476000	-221.125006	-1021.552319	148.266860				300.000000	200.000000	0.000000	0.488320	0.518840	-3.051760	85.830302	228.899992	97.655998	-491.801366	72.502212	0.000000	-505.000000	200.000000	0.000000	3.622200	6.610790	591.478059	-75412.144095	-7806.702376	1122.121738
1045				900.000000	200.000000	0.000000	0.795910	1.902940	2.302850	-313.263139	-997.451514	167.211718				300.000000	200.000000	0.000000	0.030520	1.007160	-5.264286	247.954206	-32.699999	85.448998	-493.658822	74.501486	0.000000	-505.000000	200.000000	0.000000	3.803310	6.789460	596.197299	-74821.875225	-6761.579841	1944.694189
1046				900.000000	200.000000	0.000000	0.885590	2.353340	0.782100	-219.901090	-832.553231	63.922298				300.000000	200.000000	0.000000	0.396760	0.885080	-3.967288	343.321209	141.699995	183.104997	-490.916985	75.788755	0.000000	-505.000000	200.000000	0.000000	4.527750	6.074780	596.197299	-74054.408498	-8396.255791	1062.796522
1047				900.000000	200.000000	0.000000	0.919220	2.161920	1.346950	-178.952218	-849.661335	87.806037				300.000000	200.000000	0.000000	0.640920	1.007160	-4.272464	171.660604	196.199993	91.552498	-492.925488	72.783008	0.000000	-505.000000	200.000000	0.000000	4.889970	7.861480	598.556919	-76146.610548	-7227.282936	1240.695419
1048				900.000000	200.000000	0.000000	0.807120	2.083100	2.302850	-205.330895	-851.000014	99.897171				300.000000	200.000000	0.000000	0.671440	0.732480	-5.340580	-28.610101	326.999989	189.208497	-492.453442	73.836310	0.000000	-505.000000	200.000000	0.000000	1.629990	6.253450	591.478059	-74623.054725	-7421.013741	1356.918394
1049				900.000000	200.000000	0.000000	0.807120	2.128140	1.824900	-312.525620	-855.621490	114.397019				300.000000	200.000000	0.000000	0.488320	0.915600	-5.264286	76.293602	326.999989	140.380497	-489.879969	74.333622	0.000000	-505.000000	200.000000	0.000000	4.527750	6.253450	599.343459	-75317.321504	-9062.091534	1180.454277
1050				900.000000	200.000000	0.000000	0.683810	2.083100	1.738000	-282.306153	-875.792617	100.024920				300.000000	200.000000	0.000000	0.366240	1.281840	-3.967288	200.270705	163.499994	85.448998	-491.534525	75.172677	0.000000	-505.000000	200.000000	0.000000	4.527750	6.789460	593.837679	-74127.167983	-7996.306490	1768.403938
1051				900.000000	200.000000	0.000000	0.739860	2.128140	1.129700	-160.465698	-842.073248	100.008739				300.000000	200.000000	0.000000	0.763000	0.457800	-3.509524	209.807405	217.999992	146.483997	-492.634077	75.103899	0.000000	-505.000000	200.000000	0.000000	3.984420	5.181430	601.703078	-75150.368661	-7440.613829	827.015805
1052				900.000000	200.000000	0.000000	0.425980	1.857900	2.433200	-310.962313	-931.679323	124.179197				300.000000	200.000000	0.000000	1.007160	0.305200	-3.280642	19.073400	108.999996	91.552498	-492.194214	72.066803	0.000000	-505.000000	200.000000	0.000000	2.897760	7.682810	596.197299	-76273.426641	-7634.775065	535.756054
1053				900.000000	200.000000	0.000000	0.706230	1.824120	2.476650	-324.369950	-1044.579825	176.869965				300.000000	200.000000	0.000000	0.366240	0.915600	-5.493168	324.247808	207.099993	213.622496	-492.253958	74.172176	0.000000	-505.000000	200.000000	0.000000	4.346640	5.181430	595.410759	-74919.240043	-7589.130355	1120.707321
1054				900.000000	200.000000	0.000000	0.605340	2.206960	2.302850	-304.764126	-1019.999661	124.318006				300.000000	200.000000	0.000000	0.793520	0.946120	-6.408696	152.587204	65.399998	97.655998	-493.189497	74.813794	0.000000	-505.000000	200.000000	0.000000	3.622200	5.181430	593.837679	-74340.285880	-7013.521611	1179.509374
1055				900.000000	200.000000	0.000000	0.739860	2.071840	2.085600	-330.656089	-893.621934	136.101282				300.000000	200.000000	0.000000	0.305200	1.129240	-5.340580	104.903703	119.899996	103.759498	-491.086739	77.758133	0.000000	-505.000000	200.000000	0.000000	4.708860	6.074780	604.849238	-73937.900341	-8415.425448	1415.246625
1056				900.000000	200.000000	0.000000	0.594130	1.970500	2.129050	-262.414712	-1004.178490	148.206312				300.000000	200.000000	0.000000	0.915600	0.518840	-3.967288	57.220201	414.199986	109.862998	-491.240744	76.608115	0.000000	-505.000000	200.000000	0.000000	4.527750	6.432120	600.916538	-74148.224317	-8268.164343	1180.623835
1057				900.000000	200.000000	0.000000	0.807120	1.947980	2.215950	-303.457360	-1063.689934	174.470972				300.000000	200.000000	0.000000	0.061040	0.366240	-3.051760	267.027607	119.899996	122.069998	-490.802205	74.766922	0.000000	-505.000000	200.000000	0.000000	3.984420	6.432120	598.556919	-74959.125100	-8498.188181	1239.411400
1058				900.000000	200.000000	0.000000	0.874380	2.297040	0.434500	-278.867060	-857.098185	83.158833				300.000000	200.000000	0.000000	0.549360	0.030520	-5.340580	267.027607	76.299997	146.483997	-494.090476	76.132694	0.000000	-505.000000	200.000000	0.000000	4.708860	5.538770	600.916538	-74433.912929	-6555.713213	1238.505656
1059				900.000000	200.000000	0.000000	0.807120	2.297040	1.346950	-233.695930	-758.923568	119.373416				300.000000	200.000000	0.000000	0.457800	0.701960	-6.408696	276.564307	32.699999	128.173498	-492.358473	76.782849	0.000000	-505.000000	200.000000	0.000000	3.622200	6.610790	596.983839	-73558.647602	-7546.787346	1180.865837
1060				900.000000	200.000000	0.000000	0.751070	2.015540	1.824900	-284.998246	-898.907081	128.808329				300.000000	200.000000	0.000000	0.274680	0.640920	-3.356936	181.197305	32.699999	61.034999	-490.680667	77.101752	0.000000	-505.000000	200.000000	0.000000	2.716650	4.288080	607.208858	-74624.904797	-8694.826129	650.037141
1061				900.000000	200.000000	0.000000	0.863170	2.038060	1.433850	-280.455470	-898.093712	131.122797				300.000000	200.000000	0.000000	0.488320	0.396760	-4.348758	162.123904	21.799999	24.414000	-489.897966	76.575407	0.000000	-505.000000	200.000000	0.000000	4.165530	5.181430	598.556919	-73876.644333	-9039.427176	1414.442303
1062				900.000000	200.000000	0.000000	1.020110	2.195700	1.564200	-253.726161	-838.820118	121.468172				300.000000	200.000000	0.000000	0.183120	0.976640	-4.196170	152.587204	217.999992	109.862998	-489.991285	76.327728	0.000000	-505.000000	200.000000	0.000000	5.433300	4.645420	598.556919	-74024.894300	-8983.569927	767.647122
1063				900.000000	200.000000	0.000000	0.863170	2.285780	1.216600	-173.986706	-811.770181	124.124196				300.000000	200.000000	0.000000	0.366240	0.793520	-5.493168	438.688211	152.599995	128.173498	-493.437327	75.704328	0.000000	-505.000000	200.000000	0.000000	4.346640	6.432120	599.343459	-74495.798169	-6930.012451	886.917831
1064				900.000000	200.000000	0.000000	0.504450	1.812860	2.780800	-288.333766	-970.695775	167.429897				300.000000	200.000000	0.000000	0.457800	0.640920	-4.959110	228.880806	272.499990	146.483997	-492.264849	78.269087	0.000000	-505.000000	200.000000	0.000000	4.346640	6.432120	607.208858	-73916.088928	-7732.896759	1063.150127
1065				900.000000	200.000000	0.000000	0.717440	2.116880	2.085600	-300.657631	-1039.611807	138.576056				300.000000	200.000000	0.000000	0.763000	0.671440	-6.027226	305.174408	185.299994	140.380497	-493.169782	74.729594	0.000000	-505.000000	200.000000	0.000000	2.897760	5.002760	600.916538	-75277.058908	-7108.973595	1120.653673
1066				900.000000	200.000000	0.000000	0.751070	2.240740	1.955250	-315.794769	-969.951885	136.246745				300.000000	200.000000	0.000000	0.640920	0.885080	-4.501346	324.247808	-130.799995	91.552498	-491.728589	76.149085	0.000000	-505.000000	200.000000	0.000000	2.354430	6.610790	603.276158	-74716.304236	-8006.326029	828.502667
1067				900.000000	200.000000	0.000000	0.627760	2.060580	2.346300	-278.582798	-914.577957	138.616606				300.000000	200.000000	0.000000	0.549360	0.976640	-4.501346	190.734005	-10.900000	219.725996	-490.436241	72.912106	0.000000	-505.000000	200.000000	0.000000	1.629990	6.789460	591.478059	-75169.700769	-8614.143807	1181.194772
1068				900.000000	200.000000	0.000000	0.695020	1.959240	2.563550	-286.551438	-958.077526	189.055540				300.000000	200.000000	0.000000	0.793520	0.915600	-3.890994	286.101007	152.599995	152.587497	-491.909619	76.206485	0.000000	-505.000000	200.000000	0.000000	3.984420	5.360100	598.556919	-74097.465015	-7835.338145	1473.370448
1069				900.000000	200.000000	0.000000	0.638970	1.936720	2.911150	-367.529303	-986.488474	189.092665				300.000000	200.000000	0.000000	0.518840	0.946120	-3.128054	267.027607	261.599991	134.276998	-489.565580	77.358464	0.000000	-505.000000	200.000000	0.000000	3.259980	7.504140	599.343459	-73504.402224	-9250.518790	1357.974900
1070				900.000000	200.000000	0.000000	0.874380	2.252000	1.173150	-279.956566	-913.510799	99.984566				300.000000	200.000000	0.000000	0.763000	0.671440	-4.043582	276.564307	305.199989	97.655998	-490.264954	78.258155	0.000000	-505.000000	200.000000	0.000000	3.622200	6.253450	602.489618	-73348.197779	-8877.712405	2296.664596
1071				900.000000	200.000000	0.000000	0.863170	2.297040	0.955900	-145.649393	-801.395790	100.038067				300.000000	200.000000	0.000000	0.366240	0.732480	-3.890994	410.078111	-65.399998	158.690997	-491.599497	74.567000	0.000000	-505.000000	200.000000	0.000000	3.803310	6.432120	604.062698	-75769.396651	-8094.744179	1591.890481
1072				900.000000	200.000000	0.000000	0.773490	2.128140	1.607650	-244.401677	-909.760234	138.528460				300.000000	200.000000	0.000000	0.091560	1.434440	-5.416874	257.490907	152.599995	183.104997	-491.348911	78.259303	0.000000	-505.000000	200.000000	0.000000	3.078870	7.325470	609.568478	-74209.291556	-8321.273317	946.611140
1073				900.000000	200.000000	0.000000	0.941640	2.195700	1.824900	-321.805089	-982.744303	114.320487				300.000000	200.000000	0.000000	0.152600	0.701960	-5.111698	257.490907	185.299994	36.620999	-489.021782	78.110481	0.000000	-505.000000	200.000000	0.000000	3.441090	7.682810	604.849238	-73724.782444	-9664.412762	1534.362265
1074				900.000000	200.000000	0.000000	1.008900	2.240740	1.955250	-235.384165	-934.975596	114.292693				300.000000	200.000000	0.000000	0.610400	0.976640	-3.890994	57.220201	326.999989	54.931499	-491.866630	76.559560	0.000000	-505.000000	200.000000	0.000000	2.535540	9.469510	600.129999	-74080.310775	-7881.729281	1066.177498
1075				900.000000	200.000000	0.000000	0.874380	2.240740	0.738650	-168.295549	-867.512984	61.419533				300.000000	200.000000	0.000000	0.305200	1.098720	-3.204348	286.101007	414.199986	73.241999	-492.645608	81.303042	0.000000	-505.000000	200.000000	0.000000	2.716650	6.253450	607.208858	-72073.844219	-7501.696063	886.878672
1076				900.000000	200.000000	0.000000	0.784700	1.835380	2.911150	-287.271349	-967.159786	145.473560				300.000000	200.000000	0.000000	0.213640	0.946120	-5.035404	247.954206	261.599991	134.276998	-491.468428	76.570737	0.000000	-505.000000	200.000000	0.000000	1.448880	6.432120	596.983839	-73685.274926	-8078.129797	769.661454
1077				900.000000	200.000000	0.000000	0.795910	2.128140	2.476650	-319.891467	-1012.811058	148.143874				300.000000	200.000000	0.000000	0.061040	0.610400	-3.890994	114.440403	250.699991	122.069998	-488.778558	77.988738	0.000000	-505.000000	200.000000	0.000000	5.071080	8.754830	610.355018	-74470.186065	-9900.838444	1182.784621
1078				900.000000	200.000000	0.000000	0.795910	2.128140	1.911800	-280.271349	-926.164259	162.601834				300.000000	200.000000	0.000000	0.610400	0.305200	-5.416874	114.440403	359.699987	79.345499	-489.810937	79.896534	0.000000	-505.000000	200.000000	0.000000	4.346640	6.789460	614.287718	-73778.083974	-9330.454685	769.768749
1079				900.000000	200.000000	0.000000	0.616550	2.116880	1.911800	-276.714506	-913.712244	167.596500				300.000000	200.000000	0.000000	0.244160	0.305200	-4.501346	286.101007	261.599991	109.862998	-490.186955	82.127081	0.000000	-505.000000	200.000000	0.000000	3.441090	6.074780	617.433878	-72778.733551	-9146.075556	827.907060
1080				900.000000	200.000000	0.000000	0.739860	1.993020	2.520100	-261.082211	-1000.411388	162.534240				300.000000	200.000000	0.000000	0.091560	0.732480	-5.798344	85.830302	250.699991	170.897997	-491.882876	78.671341	0.000000	-505.000000	200.000000	0.000000	1.448880	8.218820	606.422318	-73576.406631	-7954.516907	1417.542118
1081				900.000000	200.000000	0.000000	0.795910	1.902940	2.607000	-280.783798	-1028.130194	176.850359				300.000000	200.000000	0.000000	0.549360	1.159760	-5.950932	9.536700	196.199993	115.966498	-489.988753	77.390561	0.000000	-505.000000	200.000000	0.000000	2.173320	7.504140	603.276158	-73967.351616	-9055.927122	1299.317734
1082				900.000000	200.000000	0.000000	0.975270	2.353340	1.564200	-190.947122	-857.237486	104.793611				300.000000	200.000000	0.000000	0.824040	0.152600	-3.890994	123.977103	359.699987	0.000000	-489.770813	80.736492	0.000000	-505.000000	200.000000	0.000000	2.897760	7.861480	606.422318	-72324.053253	-9235.318697	2004.528078
1083				900.000000	200.000000	0.000000	0.840750	2.173180	1.607650	-210.382688	-790.946722	78.259164				300.000000	200.000000	0.000000	0.640920	0.366240	-5.111698	143.050504	76.299997	158.690997	-489.457564	78.660557	0.000000	-505.000000	200.000000	0.000000	2.897760	6.432120	602.489618	-73105.754454	-9364.156572	1356.986530
1084				900.000000	200.000000	0.000000	0.941640	2.116880	1.129700	-217.216808	-885.844338	133.524465				300.000000	200.000000	0.000000	-0.305200	0.824040	-5.798344	295.637708	-54.499998	152.587497	-487.085412	78.462830	0.000000	-505.000000	200.000000	0.000000	3.078870	9.290840	604.849238	-73511.664548	-10835.624897	948.476276
1085				900.000000	200.000000	0.000000	0.896800	2.038060	2.129050	-243.550471	-905.191102	106.991355				300.000000	200.000000	0.000000	0.335720	0.793520	-5.645756	114.440403	141.699995	91.552498	-488.173301	81.385572	0.000000	-505.000000	200.000000	0.000000	3.984420	5.538770	607.995398	-72117.026583	-10230.555394	1708.516401
1086				900.000000	200.000000	0.000000	0.840750	2.094360	0.825550	-242.582463	-856.076978	95.053482				300.000000	200.000000	0.000000	0.488320	1.129240	-4.501346	57.220201	239.799992	73.241999	-487.188260	80.252316	0.000000	-505.000000	200.000000	0.000000	3.803310	7.325470	603.276158	-72240.922909	-10745.397899	1886.458764
1087				900.000000	200.000000	0.000000	0.874380	2.342080	1.216600	-151.565621	-857.825538	73.562080				300.000000	200.000000	0.000000	0.579880	0.396760	-2.441408	171.660604	163.499994	238.036496	-488.486468	79.188571	0.000000	-505.000000	200.000000	0.000000	3.803310	7.861480	602.489618	-72787.631877	-9949.231429	1358.270549
1088				900.000000	200.000000	0.000000	0.661390	1.869160	3.302200	-249.290389	-987.775406	184.187286				300.000000	200.000000	0.000000	0.610400	0.579880	-4.272464	295.637708	65.399998	140.380497	-488.792261	78.677214	0.000000	-505.000000	200.000000	0.000000	2.354430	7.504140	600.129999	-72809.443290	-9726.750418	1181.815048
1089				900.000000	200.000000	0.000000	0.695020	1.959240	2.085600	-299.108185	-1058.952431	181.826560				300.000000	200.000000	0.000000	0.946120	0.824040	-5.111698	429.151511	-54.499998	115.966498	-487.792572	80.550435	0.000000	-505.000000	200.000000	0.000000	2.716650	7.325470	613.501178	-73282.448925	-10556.777643	1240.360611
1090				900.000000	200.000000	0.000000	0.762280	2.173180	2.215950	-314.286275	-970.655964	145.810941				300.000000	200.000000	0.000000	0.824040	1.037680	-4.577640	276.564307	185.299994	103.759498	-489.048653	80.063457	0.000000	-505.000000	200.000000	0.000000	3.803310	7.146800	598.556919	-71788.847763	-9547.789275	1005.127726
1091				900.000000	200.000000	0.000000	0.784700	2.105620	2.129050	-301.076303	-936.036613	172.231145				300.000000	200.000000	0.000000	0.305200	0.335720	-5.493168	57.220201	174.399994	115.966498	-488.748273	81.621776	0.000000	-505.000000	200.000000	0.000000	1.992210	6.789460	605.635778	-71694.088095	-9842.627480	1063.677597
1092				900.000000	200.000000	0.000000	0.773490	1.959240	3.345650	-269.659062	-931.640454	145.600364				300.000000	200.000000	0.000000	0.549360	0.610400	-4.043582	133.513803	141.699995	115.966498	-486.575725	79.307551	0.000000	-505.000000	200.000000	0.000000	4.165530	7.325470	598.556919	-72241.300448	-11027.977286	1240.244701
1093				900.000000	200.000000	0.000000	0.784700	1.947980	2.867700	-302.782147	-977.251317	198.590800				300.000000	200.000000	0.000000	0.427280	0.640920	-4.730228	209.807405	98.099997	201.415496	-487.238398	77.759615	0.000000	-505.000000	200.000000	0.000000	1.992210	7.325470	598.556919	-73167.828464	-10631.329686	1651.627257
1094				900.000000	200.000000	0.000000	0.908010	2.173180	1.216600	-299.239481	-828.814602	131.202004				300.000000	200.000000	0.000000	0.915600	0.549360	-3.128054	171.660604	228.899992	152.587497	-487.510205	78.838062	0.000000	-505.000000	200.000000	0.000000	2.354430	7.861480	601.703078	-72903.510802	-10523.663315	712.201374
1095				900.000000	200.000000	0.000000	0.941640	2.274520	0.825550	-178.876051	-921.023268	99.935829				300.000000	200.000000	0.000000	0.640920	0.122080	-2.212526	238.417506	10.900000	152.587497	-488.040004	83.899179	0.000000	-505.000000	200.000000	0.000000	2.716650	8.933500	606.422318	-70406.129293	-10284.919790	1476.863026
1096				900.000000	200.000000	0.000000	0.874380	2.071840	1.781450	-178.191040	-934.340398	128.732939				300.000000	200.000000	0.000000	0.763000	0.885080	-4.577640	238.417506	98.099997	207.518996	-486.662974	82.510974	0.000000	-505.000000	200.000000	0.000000	3.441090	10.362860	614.287718	-72172.065519	-11264.209968	1360.673336
1097				900.000000	200.000000	0.000000	0.683810	2.195700	1.694550	-265.652709	-936.543848	124.226239				300.000000	200.000000	0.000000	0.274680	1.190280	-5.416874	314.711108	0.000000	189.208497	-482.839890	81.382124	0.000000	-505.000000	200.000000	0.000000	4.165530	8.218820	605.635778	-71839.229526	-13420.955256	771.139701
1098				900.000000	200.000000	0.000000	0.784700	2.206960	0.912450	-249.917157	-899.443386	87.987287				300.000000	200.000000	0.000000	0.152600	1.098720	-3.814700	200.270705	326.999989	48.827999	-488.655899	82.095794	0.000000	-505.000000	200.000000	0.000000	2.716650	7.325470	604.849238	-71314.269048	-9885.716915	1534.081104
1099				900.000000	200.000000	0.000000	0.739860	2.387120	1.390400	-137.469226	-766.326149	64.104689				300.000000	200.000000	0.000000	0.915600	0.946120	-3.890994	38.146801	501.399982	122.069998	-486.966749	80.234395	0.000000	-505.000000	200.000000	0.000000	1.629990	7.146800	603.276158	-72251.734231	-10879.030328	1064.045690
1100				900.000000	200.000000	0.000000	0.683810	1.734040	3.171850	-246.948613	-993.643406	184.038398				300.000000	200.000000	0.000000	0.701960	0.579880	-3.128054	238.417506	272.499990	91.552498	-485.951526	85.075228	0.000000	-505.000000	200.000000	0.000000	1.267770	8.397490	604.849238	-69512.161090	-11521.455287	1241.493869
1101				900.000000	200.000000	0.000000	0.560500	1.993020	2.259400	-281.454947	-1018.112742	186.816658				300.000000	200.000000	0.000000	0.244160	0.824040	-5.264286	305.174408	174.399994	195.311996	-487.744278	82.488672	0.000000	-505.000000	200.000000	0.000000	1.086660	5.896110	605.635778	-71169.064694	-10450.682689	1062.902252
1102				900.000000	200.000000	0.000000	0.661390	2.116880	2.346300	-264.202773	-946.358660	162.730725				300.000000	200.000000	0.000000	0.122080	1.037680	-5.187992	371.931310	185.299994	170.897997	-487.513610	83.122874	0.000000	-505.000000	200.000000	0.000000	2.535540	8.754830	602.489618	-70417.255231	-10535.368707	1182.987464
1103				900.000000	200.000000	0.000000	0.840750	2.060580	2.476650	-286.488816	-928.536080	135.986288				300.000000	200.000000	0.000000	0.640920	0.915600	-4.806522	257.490907	217.999992	170.897997	-487.783594	87.105800	0.000000	-505.000000	200.000000	0.000000	2.173320	9.290840	611.141558	-68994.337088	-10521.661467	302.363635
1104				900.000000	200.000000	0.000000	0.739860	2.026800	2.780800	-295.605837	-914.532350	179.433277				300.000000	200.000000	0.000000	0.335720	0.396760	-4.730228	162.123904	152.599995	146.483997	-489.510369	82.858867	0.000000	-505.000000	200.000000	0.000000	0.181110	8.040150	602.489618	-70576.316519	-9332.342097	947.521192
1105				900.000000	200.000000	0.000000	0.818330	1.857900	2.607000	-302.741196	-1064.515239	200.881845				300.000000	200.000000	0.000000	0.091560	0.885080	-4.196170	333.784509	21.799999	164.794497	-485.682190	81.721604	0.000000	-505.000000	200.000000	0.000000	1.811100	7.861480	597.770379	-70703.321382	-11547.614345	2004.615011
1106				900.000000	200.000000	0.000000	0.863170	2.263260	1.694550	-230.706346	-852.742434	104.825972				300.000000	200.000000	0.000000	0.366240	0.701960	-4.577640	352.857909	141.699995	164.794497	-484.575503	81.695805	0.000000	-505.000000	200.000000	0.000000	1.448880	7.682810	589.904979	-69788.233921	-12048.512179	1299.545247
1107				900.000000	200.000000	0.000000	0.851960	2.297040	0.999350	-121.481197	-846.568300	109.688321				300.000000	200.000000	0.000000	0.701960	0.366240	-4.425052	181.197305	217.999992	85.448998	-486.199071	86.322466	0.000000	-505.000000	200.000000	0.000000	1.086660	9.290840	597.770379	-67953.062765	-11238.638469	1007.379752
1108				900.000000	200.000000	0.000000	0.739860	2.116880	1.911800	-188.262841	-852.932540	109.636908				300.000000	200.000000	0.000000	0.701960	0.396760	-4.272464	38.146801	174.399994	79.345499	-485.301756	84.573154	0.000000	-505.000000	200.000000	0.000000	3.622200	9.648180	598.556919	-69089.537218	-11790.520434	1242.492419
1109				900.000000	200.000000	0.000000	0.717440	1.959240	1.998700	-303.218744	-897.683831	109.513530				300.000000	200.000000	0.000000	0.335720	0.946120	-5.798344	133.513803	-21.799999	231.932996	-485.893314	84.612472	0.000000	-505.000000	200.000000	0.000000	0.905550	7.861480	601.703078	-69429.030745	-11496.551650	1006.037778
1110				900.000000	200.000000	0.000000	0.851960	2.161920	1.433850	-271.334385	-882.434175	124.020620				300.000000	200.000000	0.000000	-0.183120	0.976640	-5.493168	123.977103	65.399998	73.241999	-484.759469	84.628895	0.000000	-505.000000	200.000000	0.000000	0.724440	9.112170	600.129999	-69237.661338	-12146.949868	1242.215566
1111				900.000000	200.000000	0.000000	0.919220	2.184440	1.086250	-226.541292	-758.231425	119.152562				300.000000	200.000000	0.000000	0.396760	0.701960	-4.653934	85.830302	272.499990	97.655998	-484.657755	84.657487	0.000000	-505.000000	200.000000	0.000000	1.811100	9.290840	607.208858	-70036.995721	-12351.991506	654.857205
1112				900.000000	200.000000	0.000000	0.482030	1.767820	2.780800	-258.024271	-964.706550	174.640217				300.000000	200.000000	0.000000	0.640920	0.000000	-3.433230	171.660604	392.399986	134.276998	-488.571615	87.226381	0.000000	-505.000000	200.000000	0.000000	0.362220	6.610790	600.916538	-67767.532892	-9872.088239	1063.638438
1113				900.000000	200.000000	0.000000	0.706230	1.846640	2.259400	-343.770299	-1049.443753	174.481248				300.000000	200.000000	0.000000	1.068200	0.335720	-4.577640	209.807405	348.799988	177.001497	-483.663418	86.026359	0.000000	-505.000000	200.000000	0.000000	0.905550	10.005520	600.916538	-68488.645796	-12821.505297	1243.048867
1114				900.000000	200.000000	0.000000	0.661390	2.105620	2.911150	-260.060745	-916.488151	136.213992				300.000000	200.000000	0.000000	0.701960	0.763000	-7.324224	410.078111	-54.499998	170.897997	-485.368220	86.050498	0.000000	-505.000000	200.000000	0.000000	2.716650	8.576160	604.849238	-68922.269758	-11874.267025	771.594727
1115				900.000000	200.000000	0.000000	0.672600	1.902940	2.476650	-196.487706	-952.007483	119.146266				300.000000	200.000000	0.000000	0.946120	0.457800	-4.577640	228.880806	-98.099997	134.276998	-487.909776	86.635366	0.000000	-505.000000	200.000000	0.000000	0.362220	8.397490	600.916538	-68122.683683	-10269.798261	1006.589918
1116				900.000000	200.000000	0.000000	0.695020	2.049320	2.520100	-250.722716	-932.707267	136.126793				300.000000	200.000000	0.000000	0.793520	0.122080	-4.653934	267.027607	98.099997	195.311996	-486.040786	86.573211	0.000000	-505.000000	200.000000	0.000000	1.629990	8.218820	601.703078	-68249.248083	-11407.817505	477.622050
1117				900.000000	200.000000	0.000000	0.885590	1.914200	2.607000	-368.771776	-1062.219036	174.358262				300.000000	200.000000	0.000000	0.915600	0.305200	-4.806522	162.123904	163.499994	158.690997	-486.006449	86.144373	0.000000	-505.000000	200.000000	0.000000	1.267770	8.397490	599.343459	-68238.625531	-11383.660294	1593.958461
1118				900.000000	200.000000	0.000000	0.930430	2.173180	1.173150	-291.243434	-844.895359	114.311157				300.000000	200.000000	0.000000	0.763000	0.854560	-3.890994	257.490907	207.099993	164.794497	-482.111777	83.894901	0.000000	-505.000000	200.000000	0.000000	3.078870	8.576160	594.624219	-69038.903762	-13609.891508	771.565749
1119				900.000000	200.000000	0.000000	0.896800	2.353340	1.086250	-127.113795	-853.561598	56.681704				300.000000	200.000000	0.000000	0.701960	0.885080	-3.967288	267.027607	163.499994	140.380497	-487.023273	85.557789	0.000000	-505.000000	200.000000	0.000000	0.181110	8.754830	600.129999	-68680.203972	-10788.372899	948.199424
1120				900.000000	200.000000	0.000000	0.863170	2.105620	1.390400	-233.492531	-892.987334	116.727667				300.000000	200.000000	0.000000	0.793520	0.763000	-4.272464	200.270705	185.299994	152.587497	-486.240838	87.421348	0.000000	-505.000000	200.000000	0.000000	0.905550	9.112170	598.556919	-67384.731154	-11228.425930	1065.968781
1121				900.000000	200.000000	0.000000	0.773490	2.161920	1.998700	-270.749200	-930.387790	160.246817				300.000000	200.000000	0.000000	1.159760	0.427280	-3.890994	209.807405	130.799995	30.517499	-485.236865	84.457344	0.000000	-505.000000	200.000000	0.000000	-0.362220	10.005520	597.770379	-69067.977498	-11813.816781	1008.173894
1122				900.000000	200.000000	0.000000	0.728650	2.297040	1.346950	-201.531688	-872.209482	95.358110				300.000000	200.000000	0.000000	0.671440	1.312360	-5.950932	362.394609	163.499994	170.897997	-484.731697	86.994603	0.000000	-505.000000	200.000000	0.000000	3.259980	7.861480	607.208858	-68617.878270	-12307.093223	1182.081720
1123				900.000000	200.000000	0.000000	0.874380	2.387120	1.651100	-185.445503	-827.833803	124.206829				300.000000	200.000000	0.000000	0.213640	1.526000	-5.264286	295.637708	196.199993	146.483997	-486.522561	89.010196	0.000000	-505.000000	200.000000	0.000000	1.448880	8.040150	602.489618	-66870.204459	-11132.464951	477.466981
1124				900.000000	200.000000	0.000000	0.605340	1.812860	2.911150	-268.096072	-990.169561	191.421976				300.000000	200.000000	0.000000	0.701960	1.159760	-4.730228	219.344106	294.299990	109.862998	-484.656021	87.282269	0.000000	-505.000000	200.000000	0.000000	-1.448880	8.754830	596.983839	-67290.663642	-12145.026584	478.377034
1125				900.000000	200.000000	0.000000	0.739860	1.835380	2.476650	-323.906264	-939.579340	159.977975				300.000000	200.000000	0.000000	0.671440	0.640920	-3.433230	219.344106	370.599987	85.448998	-483.781204	84.873988	0.000000	-505.000000	200.000000	0.000000	-0.181110	10.541530	594.624219	-68456.715216	-12617.210085	891.179881
1126				900.000000	200.000000	0.000000	0.751070	2.105620	1.998700	-317.293467	-964.926324	133.711424				300.000000	200.000000	0.000000	0.915600	0.854560	-4.119876	267.027607	217.999992	195.311996	-484.744076	87.423690	0.000000	-505.000000	200.000000	0.000000	1.629990	9.469510	602.489618	-67826.057903	-12203.983975	1007.505843
1127				900.000000	200.000000	0.000000	0.784700	1.936720	2.346300	-287.703883	-921.040746	169.664407				300.000000	200.000000	0.000000	-0.396760	1.251320	-5.722050	371.931310	119.899996	85.448998	-483.339501	88.509117	0.000000	-505.000000	200.000000	0.000000	1.086660	10.184190	604.849238	-67435.175841	-13101.336409	1066.971640
1128				900.000000	200.000000	0.000000	0.695020	1.936720	3.258750	-238.512222	-958.724062	148.070375				300.000000	200.000000	0.000000	0.152600	1.251320	-4.501346	133.513803	119.899996	158.690997	-485.142108	88.279072	0.000000	-505.000000	200.000000	0.000000	1.086660	10.720200	606.422318	-67750.064035	-12042.269203	715.015721
1129				900.000000	200.000000	0.000000	0.672600	1.835380	3.432550	-347.039132	-1033.951989	191.373238				300.000000	200.000000	0.000000	0.763000	1.129240	-3.738406	-123.977103	348.799988	91.552498	-485.404457	88.521852	0.000000	-505.000000	200.000000	0.000000	2.354430	8.397490	604.849238	-67427.473055	-11852.349094	1182.662837
1130				900.000000	200.000000	0.000000	0.773490	2.454680	0.955900	-271.835275	-838.230527	124.374182				300.000000	200.000000	0.000000	0.152600	0.579880	-4.806522	276.564307	261.599991	152.587497	-485.298602	86.793900	0.000000	-505.000000	200.000000	0.000000	0.000000	9.826850	593.837679	-67226.047405	-11699.432573	890.487161
1131				900.000000	200.000000	0.000000	0.829540	2.263260	1.216600	-219.139912	-871.176937	116.909113				300.000000	200.000000	0.000000	-0.091560	0.549360	-4.119876	276.564307	250.699991	189.208497	-488.023708	89.357775	0.000000	-505.000000	200.000000	0.000000	1.629990	9.112170	601.703078	-66573.767448	-10214.687439	1007.166728
1132				900.000000	200.000000	0.000000	0.863170	2.083100	2.346300	-253.532243	-898.942291	87.790803				300.000000	200.000000	0.000000	0.305200	0.305200	-5.493168	276.564307	261.599991	177.001497	-485.678792	88.912849	0.000000	-505.000000	200.000000	0.000000	1.086660	10.898870	602.489618	-66928.855316	-11640.827049	597.697082
1133				900.000000	200.000000	0.000000	0.661390	2.060580	1.564200	-271.351993	-935.499367	104.846524				300.000000	200.000000	0.000000	0.366240	0.427280	-4.119876	66.756902	76.299997	67.138499	-486.905287	88.019886	0.000000	-505.000000	200.000000	0.000000	0.905550	9.290840	598.556919	-67026.471827	-10830.715908	1594.835227
1134				900.000000	200.000000	0.000000	0.863170	2.206960	1.303500	-253.532559	-842.246817	124.050894				300.000000	200.000000	0.000000	0.488320	0.671440	-4.272464	47.683501	54.499998	73.241999	-486.154502	91.555040	0.000000	-505.000000	200.000000	0.000000	1.992210	8.397490	599.343459	-64995.777478	-11294.926149	712.739025
1135				900.000000	200.000000	0.000000	0.874380	2.116880	0.912450	-165.174986	-842.344769	75.762304				300.000000	200.000000	0.000000	0.274680	0.701960	-5.035404	343.321209	21.799999	201.415496	-487.924038	89.091874	0.000000	-505.000000	200.000000	0.000000	1.992210	6.968130	599.343459	-66472.060074	-10234.366090	1122.591253
1136				900.000000	200.000000	0.000000	0.605340	1.779080	2.693900	-293.835385	-1010.231398	174.522939				300.000000	200.000000	0.000000	0.335720	0.885080	-5.340580	57.220201	141.699995	73.241999	-485.555659	89.874310	0.000000	-505.000000	200.000000	0.000000	0.362220	9.469510	603.276158	-66436.202957	-11730.307621	478.910377
1137				900.000000	200.000000	0.000000	0.807120	1.925460	2.693900	-307.910107	-988.144879	169.630709				300.000000	200.000000	0.000000	0.885080	0.763000	-3.662112	200.270705	294.299990	128.173498	-486.541543	87.806902	0.000000	-505.000000	200.000000	0.000000	1.629990	9.648180	596.197299	-66889.221952	-11004.882498	713.954908
1138				900.000000	200.000000	0.000000	0.739860	1.970500	1.303500	-335.639526	-943.554280	121.549075				300.000000	200.000000	0.000000	1.098720	0.244160	-3.814700	305.174408	283.399990	170.897997	-485.804847	88.360938	0.000000	-505.000000	200.000000	0.000000	0.362220	9.826850	596.983839	-66646.715703	-11459.196195	537.993591
1139				900.000000	200.000000	0.000000	0.773490	2.128140	1.607650	-324.812281	-909.760234	138.528460				300.000000	200.000000	0.000000	1.190280	0.671440	-5.111698	286.101007	43.599998	201.415496	-486.243875	88.425943	0.000000	-505.000000	200.000000	0.000000	0.181110	10.005520	596.197299	-66520.151303	-11182.350788	1125.618625
1140				900.000000	200.000000	0.000000	0.638970	1.993020	2.172500	-265.462855	-1031.395259	153.000122				300.000000	200.000000	0.000000	0.274680	0.946120	-5.645756	219.344106	-43.599998	128.173498	-483.506170	90.145664	0.000000	-505.000000	200.000000	0.000000	0.543330	9.290840	601.703078	-66099.692119	-12932.903800	831.190922
1141				900.000000	200.000000	0.000000	0.818330	1.846640	2.998050	-322.902406	-1029.417126	145.449191				300.000000	200.000000	0.000000	0.640920	0.640920	-5.340580	219.344106	239.799992	36.620999	-482.275331	87.846602	0.000000	-505.000000	200.000000	0.000000	0.905550	8.218820	593.051139	-66512.700210	-13476.891069	1417.585584
1142				900.000000	200.000000	0.000000	0.885590	2.285780	0.912450	-230.589228	-842.806397	116.871989				300.000000	200.000000	0.000000	0.488320	0.122080	-4.653934	19.073400	163.499994	164.794497	-484.520464	90.802619	0.000000	-505.000000	200.000000	0.000000	2.173320	9.648180	604.062698	-65962.064704	-12370.923732	537.679145
1143				900.000000	200.000000	0.000000	0.885590	2.161920	1.868350	-170.370987	-838.629414	111.937479				300.000000	200.000000	0.000000	0.610400	0.061040	-4.043582	343.321209	-98.099997	91.552498	-485.886043	87.240832	0.000000	-505.000000	200.000000	0.000000	-0.543330	7.504140	582.039579	-65630.298406	-11125.079251	1064.558671
1144				900.000000	200.000000	0.000000	0.683810	2.094360	2.302850	-156.620845	-840.856138	116.903012				300.000000	200.000000	0.000000	0.244160	0.824040	-4.577640	305.174408	-98.099997	183.104997	-484.132353	87.757715	0.000000	-505.000000	200.000000	0.000000	1.267770	11.077540	596.197299	-66918.547380	-12441.234647	539.108052
1145				900.000000	200.000000	0.000000	0.795910	2.139400	1.520750	-252.069079	-880.206853	116.828764				300.000000	200.000000	0.000000	0.763000	0.579880	-5.264286	352.857909	-87.199997	122.069998	-483.475812	91.168178	0.000000	-505.000000	200.000000	0.000000	-0.543330	9.469510	604.062698	-65741.244022	-13001.959293	1066.423808
1146				900.000000	200.000000	0.000000	0.964060	2.206960	1.303500	-301.778922	-897.061167	109.488411				300.000000	200.000000	0.000000	0.427280	0.610400	-5.493168	133.513803	228.899992	122.069998	-483.297674	89.913221	0.000000	-505.000000	200.000000	0.000000	1.267770	8.397490	597.770379	-65806.615338	-12973.007529	360.332389
1147				900.000000	200.000000	0.000000	0.930430	2.319560	1.260050	-200.694343	-814.580356	102.398990				300.000000	200.000000	0.000000	0.610400	0.976640	-4.882816	276.564307	152.599995	67.138499	-483.248908	91.046829	0.000000	-505.000000	200.000000	0.000000	1.992210	8.754830	604.849238	-65900.242388	-13156.131236	125.637154
1148				900.000000	200.000000	0.000000	0.571710	1.925460	2.563550	-247.737197	-927.669770	131.320032				300.000000	200.000000	0.000000	0.732480	0.976640	-4.730228	257.490907	185.299994	213.622496	-487.395183	90.423908	0.000000	-505.000000	200.000000	0.000000	2.173320	10.184190	604.849238	-66277.015822	-10648.260063	361.955523
1149				900.000000	200.000000	0.000000	0.695020	2.015540	3.215300	-299.639912	-999.211413	150.553338				300.000000	200.000000	0.000000	0.549360	1.190280	-4.806522	267.027607	130.799995	152.587497	-485.458755	92.439590	0.000000	-505.000000	200.000000	0.000000	1.086660	9.648180	602.489618	-64804.030532	-11773.397057	831.486572
1150				900.000000	200.000000	0.000000	0.616550	2.015540	2.302850	-272.441499	-964.735620	148.224973				300.000000	200.000000	0.000000	0.732480	0.610400	-3.814700	76.293602	228.899992	128.173498	-484.460869	92.550028	0.000000	-505.000000	200.000000	0.000000	1.086660	10.898870	605.635778	-65075.547593	-12439.232799	1067.649871
1151				900.000000	200.000000	0.000000	0.739860	1.959240	2.302850	-202.390389	-949.549646	114.309623				300.000000	200.000000	0.000000	0.213640	0.457800	-4.196170	143.050504	207.099993	91.552498	-484.573132	89.249968	0.000000	-505.000000	200.000000	0.000000	3.078870	8.040150	601.703078	-66638.635378	-12290.909272	1064.777569
1152				900.000000	200.000000	0.000000	0.650180	1.981760	2.520100	-273.607488	-971.388516	179.484298				300.000000	200.000000	0.000000	0.457800	0.640920	-4.730228	352.857909	119.899996	231.932996	-485.085111	93.052016	0.000000	-505.000000	200.000000	0.000000	1.629990	9.826850	599.343459	-64098.574892	-11935.858255	890.356762
1153				900.000000	200.000000	0.000000	0.549290	1.846640	2.302850	-351.766345	-1012.625552	174.643838				300.000000	200.000000	0.000000	0.122080	1.342880	-4.882816	162.123904	163.499994	140.380497	-485.645813	93.297098	0.000000	-505.000000	200.000000	0.000000	0.181110	10.720200	605.635778	-64623.094907	-11721.587935	1243.785053
1154				900.000000	200.000000	0.000000	0.739860	2.477200	1.303500	-254.465667	-796.641152	141.297587				300.000000	200.000000	0.000000	0.610400	0.763000	-3.433230	47.683501	381.499987	134.276998	-481.608011	91.079634	0.000000	-505.000000	200.000000	0.000000	0.724440	8.933500	598.556919	-65195.038440	-14001.437118	889.581416
1155				900.000000	200.000000	0.000000	1.008900	2.139400	1.042800	-264.625826	-807.477768	94.921166				300.000000	200.000000	0.000000	0.518840	-0.030520	-3.509524	76.293602	305.199989	115.966498	-482.099638	93.394815	0.000000	-505.000000	200.000000	0.000000	0.905550	8.397490	606.422318	-64647.763164	-13887.290340	1006.546451
1156				900.000000	200.000000	0.000000	0.661390	2.161920	1.607650	-174.661603	-859.550226	88.073149				300.000000	200.000000	0.000000	0.335720	0.701960	-3.738406	133.513803	348.799988	164.794497	-482.204909	92.508245	0.000000	-505.000000	200.000000	0.000000	0.905550	8.933500	603.276158	-64847.212895	-13751.734627	1300.775618
1157				900.000000	200.000000	0.000000	0.650180	1.914200	1.998700	-200.539705	-915.177944	109.541324				300.000000	200.000000	0.000000	0.579880	0.854560	-6.561284	391.004710	21.799999	146.483997	-485.299179	94.021370	0.000000	-505.000000	200.000000	0.000000	0.000000	10.005520	607.995398	-64434.519421	-11978.008263	831.912620
1158				900.000000	200.000000	0.000000	0.896800	2.229480	0.912450	-236.928193	-802.740265	124.036997				300.000000	200.000000	0.000000	0.366240	0.732480	-5.798344	143.050504	32.699999	177.001497	-487.261779	93.823357	0.000000	-505.000000	200.000000	0.000000	3.078870	7.146800	595.410759	-63218.715315	-10561.527766	124.024201
1159				900.000000	200.000000	0.000000	0.739860	2.263260	1.781450	-226.595788	-817.349525	124.231002				300.000000	200.000000	0.000000	0.305200	0.488320	-4.730228	200.270705	272.499990	109.862998	-482.680045	93.048168	0.000000	-505.000000	200.000000	0.000000	1.629990	8.397490	600.129999	-64185.002542	-13394.874762	947.744398
1160				900.000000	200.000000	0.000000	0.683810	1.779080	2.737350	-245.544008	-1054.030961	157.574024				300.000000	200.000000	0.000000	0.366240	0.549360	-5.645756	295.637708	294.299990	177.001497	-484.567815	90.733158	0.000000	-505.000000	200.000000	0.000000	0.181110	9.826850	599.343459	-65488.366914	-12245.896553	1066.704968
1161				900.000000	200.000000	0.000000	0.706230	1.947980	2.520100	-287.060139	-983.828595	189.033455				300.000000	200.000000	0.000000	0.457800	1.159760	-4.806522	171.660604	250.699991	164.794497	-484.387468	95.373402	0.000000	-505.000000	200.000000	0.000000	0.543330	7.682810	601.703078	-62954.145961	-12402.623770	359.712112
1162				900.000000	200.000000	0.000000	0.638970	2.060580	2.085600	-270.811823	-955.324893	162.701593				300.000000	200.000000	0.000000	0.671440	0.976640	-4.730228	228.880806	348.799988	79.345499	-484.866028	94.339491	0.000000	-505.000000	200.000000	0.000000	0.362220	8.397490	595.410759	-62911.404060	-11987.983371	830.357622
1163				900.000000	200.000000	0.000000	0.706230	1.936720	2.215950	-291.859456	-963.281855	162.516722				300.000000	200.000000	0.000000	0.732480	0.091560	-4.806522	200.270705	207.099993	18.310500	-485.343894	93.624852	0.000000	-505.000000	200.000000	0.000000	2.716650	9.112170	604.062698	-64257.258641	-11873.520599	478.382907
1164				900.000000	200.000000	0.000000	0.638970	1.767820	2.172500	-254.633940	-1056.725109	123.874765				300.000000	200.000000	0.000000	0.640920	0.213640	-4.959110	76.293602	239.799992	134.276998	-484.961392	97.059137	0.000000	-505.000000	200.000000	0.000000	2.897760	8.754830	606.422318	-62425.636484	-12151.858858	419.285204
1165				900.000000	200.000000	0.000000	0.762280	2.026800	2.129050	-264.116809	-1016.168877	148.084468				300.000000	200.000000	0.000000	0.549360	0.610400	-5.950932	352.857909	130.799995	152.587497	-482.747301	97.189102	0.000000	-505.000000	200.000000	0.000000	0.181110	9.112170	610.355018	-62751.147231	-13582.046596	1359.747230
1166				900.000000	200.000000	0.000000	1.008900	2.229480	1.433850	-264.531734	-888.896964	114.282221				300.000000	200.000000	0.000000	0.732480	0.854560	-6.179814	143.050504	-21.799999	128.173498	-483.129579	95.132165	0.000000	-505.000000	200.000000	0.000000	2.897760	7.504140	610.355018	-64006.609145	-13348.721056	1358.003877
1167				900.000000	200.000000	0.000000	1.098580	2.229480	1.346950	-232.457520	-811.453650	80.454071				300.000000	200.000000	0.000000	0.549360	0.549360	-3.204348	162.123904	272.499990	140.380497	-483.494818	96.298099	0.000000	-505.000000	200.000000	0.000000	1.992210	8.218820	605.635778	-62805.581378	-13024.307656	418.848974
1168				900.000000	200.000000	0.000000	0.784700	2.128140	2.042150	-191.684642	-854.900277	116.829906				300.000000	200.000000	0.000000	0.640920	0.427280	-5.493168	104.903703	130.799995	164.794497	-485.187703	97.019743	0.000000	-505.000000	200.000000	0.000000	-1.086660	6.253450	600.916538	-61882.539438	-11905.536633	240.997852
1169				900.000000	200.000000	0.000000	0.829540	2.173180	1.824900	-226.239738	-866.676686	136.102620				300.000000	200.000000	0.000000	0.671440	0.274680	-5.035404	371.931310	108.999996	128.173498	-484.049932	96.248814	0.000000	-505.000000	200.000000	0.000000	1.448880	6.253450	600.916538	-62345.803446	-12589.242179	1004.468291
1170				900.000000	200.000000	0.000000	0.728650	2.285780	1.260050	-254.352296	-851.864785	107.395938				300.000000	200.000000	0.000000	0.122080	1.007160	-4.653934	286.101007	-98.099997	177.001497	-484.008968	97.579559	0.000000	-505.000000	200.000000	0.000000	2.897760	8.397490	604.062698	-61868.367888	-12679.899608	1182.619371
1171				900.000000	200.000000	0.000000	0.818330	2.263260	1.303500	-190.906172	-799.872547	75.956505				300.000000	200.000000	0.000000	0.366240	0.671440	-5.187992	352.857909	32.699999	158.690997	-483.814555	99.334462	0.000000	-505.000000	200.000000	0.000000	0.543330	7.682810	597.770379	-60174.876532	-12664.031653	1064.641296
1172				900.000000	200.000000	0.000000	0.571710	1.891680	2.737350	-204.722368	-963.293194	162.614198				300.000000	200.000000	0.000000	0.793520	0.793520	-3.585818	114.440403	305.199989	152.587497	-482.171924	98.963836	0.000000	-505.000000	200.000000	0.000000	0.181110	6.789460	606.422318	-61270.585002	-13843.454479	1533.775274
1173				900.000000	200.000000	0.000000	0.773490	2.015540	2.998050	-311.926574	-951.581065	222.761846				300.000000	200.000000	0.000000	0.763000	0.824040	-3.051760	228.880806	196.199993	122.069998	-484.487286	97.217193	0.000000	-505.000000	200.000000	0.000000	0.724440	8.397490	598.556919	-61521.360345	-12278.027023	360.375855
1174				900.000000	200.000000	0.000000	0.885590	2.105620	2.780800	-256.175258	-1006.655000	157.668662				300.000000	200.000000	0.000000	0.457800	1.007160	-6.103520	448.224912	76.299997	158.690997	-484.088861	97.666505	0.000000	-505.000000	200.000000	0.000000	0.543330	7.682810	599.343459	-61332.910704	-12532.954498	124.735718
1175				900.000000	200.000000	0.000000	0.739860	2.071840	1.998700	-246.314983	-918.870967	160.197883				300.000000	200.000000	0.000000	0.854560	0.854560	-4.043582	267.027607	76.299997	36.620999	-484.408984	102.188453	0.000000	-505.000000	200.000000	0.000000	0.543330	6.610790	615.860798	-60238.297228	-12681.199461	182.462469
1176				900.000000	200.000000	0.000000	0.773490	1.959240	2.737350	-270.289261	-956.404584	150.419684				300.000000	200.000000	0.000000	0.427280	0.671440	-4.653934	123.977103	228.899992	115.966498	-484.594706	99.918748	0.000000	-505.000000	200.000000	0.000000	0.000000	6.789460	606.422318	-60691.504992	-12374.225432	417.651888
1177				900.000000	200.000000	0.000000	0.717440	1.857900	2.693900	-371.000182	-1019.913646	172.070446				300.000000	200.000000	0.000000	0.610400	1.037680	-4.730228	123.977103	152.599995	85.448998	-486.579092	101.232105	0.000000	-505.000000	200.000000	0.000000	-0.543330	3.930740	612.714638	-60516.534747	-11286.759889	1237.399811
1178				900.000000	200.000000	0.000000	0.919220	2.353340	1.173150	-279.803915	-854.565671	121.719299				300.000000	200.000000	0.000000	0.244160	0.732480	-4.043582	162.123904	207.099993	201.415496	-484.496748	101.979272	0.000000	-505.000000	200.000000	0.000000	-0.543330	4.466750	601.703078	-58979.373682	-12336.869977	1061.676188
1179				900.000000	200.000000	0.000000	0.706230	2.116880	1.390400	-204.885132	-825.732905	95.213788				300.000000	200.000000	0.000000	0.122080	0.824040	-4.806522	47.683501	65.399998	238.036496	-484.239149	102.052432	0.000000	-505.000000	200.000000	0.000000	1.629990	3.930740	607.208858	-59474.631193	-12606.172555	-290.120620
1180				900.000000	200.000000	0.000000	0.706230	2.026800	2.172500	-215.825432	-872.053988	124.045935				300.000000	200.000000	0.000000	0.366240	0.732480	-4.730228	66.756902	305.199989	207.518996	-481.187105	100.623342	0.000000	-505.000000	200.000000	0.000000	1.992210	5.002760	602.489618	-59873.404809	-14347.022023	1120.726117
1181				900.000000	200.000000	0.000000	0.706230	2.173180	1.998700	-242.141802	-912.420113	114.543428				300.000000	200.000000	0.000000	0.793520	0.396760	-3.128054	209.807405	403.299986	140.380497	-482.715424	98.646369	0.000000	-505.000000	200.000000	0.000000	0.724440	3.394730	598.556919	-60665.917332	-13338.587081	649.348729
1182				900.000000	200.000000	0.000000	0.874380	2.263260	0.564850	-264.040957	-907.879110	131.320620				300.000000	200.000000	0.000000	-0.030520	-0.091560	-6.561284	228.880806	0.000000	152.587497	-482.082032	98.710307	0.000000	-505.000000	200.000000	0.000000	1.086660	3.930740	588.331899	-59591.957351	-13483.371476	1119.781214
1183				900.000000	200.000000	0.000000	0.863170	2.364600	0.955900	-175.031514	-806.461760	104.920218				300.000000	200.000000	0.000000	0.000000	1.373400	-5.722050	162.123904	87.199997	91.552498	-481.758143	101.140517	0.000000	-505.000000	200.000000	0.000000	1.267770	3.752070	604.062698	-59717.326211	-14039.538999	1002.108970
1184				900.000000	200.000000	0.000000	0.728650	1.812860	3.041500	-235.796788	-990.302722	131.052724				300.000000	200.000000	0.000000	0.671440	0.854560	-5.035404	95.367002	283.399990	103.759498	-484.141167	103.071183	0.000000	-505.000000	200.000000	0.000000	2.354430	3.930740	606.422318	-58779.798104	-12649.261991	1354.656187
1185				900.000000	200.000000	0.000000	0.683810	1.846640	2.693900	-367.443338	-967.869063	188.962436				300.000000	200.000000	0.000000	0.335720	0.640920	-3.890994	133.513803	370.599987	134.276998	-483.870435	103.344602	0.000000	-505.000000	200.000000	0.000000	-3.078870	4.645420	601.703078	-58157.850348	-12713.724490	827.072195
1186				900.000000	200.000000	0.000000	0.728650	2.105620	2.042150	-321.268983	-1009.637206	138.553971				300.000000	200.000000	0.000000	0.732480	0.183120	-4.119876	114.440403	370.599987	158.690997	-484.438742	100.417665	0.000000	-505.000000	200.000000	0.000000	0.543330	3.573400	603.276158	-60075.648461	-12404.116623	884.509170
1187				900.000000	200.000000	0.000000	0.706230	2.128140	1.433850	-228.499613	-937.224653	167.514063				300.000000	200.000000	0.000000	-0.122080	1.037680	-4.577640	286.101007	-108.999996	140.380497	-482.836621	102.033641	0.000000	-505.000000	200.000000	0.000000	1.992210	5.002760	599.343459	-58715.496483	-13283.476259	-171.644053
1188				900.000000	200.000000	0.000000	0.840750	2.004280	3.128400	-259.988325	-969.669968	152.801550				300.000000	200.000000	0.000000	0.671440	0.335720	-4.043582	219.344106	141.699995	134.276998	-484.135111	104.660707	0.000000	-505.000000	200.000000	0.000000	-1.448880	5.896110	607.995398	-57965.851709	-12685.756584	593.152306
1189				900.000000	200.000000	0.000000	0.807120	1.857900	3.041500	-366.619538	-998.600087	188.845159				300.000000	200.000000	0.000000	0.610400	0.122080	-3.509524	162.123904	130.799995	170.897997	-482.674251	104.712951	0.000000	-505.000000	200.000000	0.000000	0.362220	5.181430	608.781938	-58009.034072	-13591.512709	827.305581
1190				900.000000	200.000000	0.000000	0.964060	2.274520	1.694550	-173.955236	-811.303355	148.105804				300.000000	200.000000	0.000000	0.427280	0.427280	-4.272464	190.734005	152.599995	128.173498	-484.691766	103.826992	0.000000	-505.000000	200.000000	0.000000	-0.543330	3.037390	600.916538	-57791.951158	-12203.553544	1530.272515
1191				900.000000	200.000000	0.000000	0.885590	2.297040	1.216600	-245.892563	-853.221196	95.195520				300.000000	200.000000	0.000000	0.549360	1.007160	-5.264286	476.835012	163.499994	170.897997	-483.658991	105.903079	0.000000	-505.000000	200.000000	0.000000	-0.181110	5.360100	604.062698	-56840.440271	-12891.307217	651.286309
1192				900.000000	200.000000	0.000000	0.795910	2.060580	1.955250	-222.700503	-905.940787	126.394102				300.000000	200.000000	0.000000	0.335720	0.671440	-5.645756	85.830302	403.299986	170.897997	-483.622139	102.936938	0.000000	-505.000000	200.000000	0.000000	-0.543330	3.037390	595.410759	-57792.391620	-12728.608588	237.902344
1193				900.000000	200.000000	0.000000	0.986480	2.071840	1.781450	-230.457933	-857.901157	150.303744				300.000000	200.000000	0.000000	0.488320	0.213640	-3.967288	228.880806	196.199993	36.620999	-485.992684	107.160662	0.000000	-505.000000	200.000000	0.000000	0.543330	3.216060	611.141558	-56737.977818	-11616.160844	355.473167
1194				900.000000	200.000000	0.000000	0.840750	2.285780	0.782100	-258.867982	-911.762239	114.508783				300.000000	200.000000	0.000000	0.915600	0.061040	-4.730228	247.954206	108.999996	103.759498	-483.766136	105.134786	0.000000	-505.000000	200.000000	0.000000	-0.905550	2.501380	598.556919	-56782.229875	-12709.676363	296.166747
1195				900.000000	200.000000	0.000000	0.784700	2.173180	1.129700	-138.508300	-788.194089	92.775192				300.000000	200.000000	0.000000	-0.030520	0.488320	-4.882816	324.247808	43.599998	177.001497	-484.008938	105.430216	0.000000	-505.000000	200.000000	0.000000	-0.181110	2.144040	607.995398	-57497.993452	-12762.469342	295.769676
1196				900.000000	200.000000	0.000000	0.560500	1.902940	3.041500	-260.231005	-932.718606	152.997643				300.000000	200.000000	0.000000	0.549360	1.159760	-6.942754	123.977103	21.799999	177.001497	-485.538417	108.839100	0.000000	-505.000000	200.000000	0.000000	0.724440	3.752070	618.220418	-56357.529538	-12031.547669	473.455549
1197				900.000000	200.000000	0.000000	0.661390	1.824120	2.911150	-319.899278	-1012.741580	193.784040				300.000000	200.000000	0.000000	0.854560	0.946120	-4.959110	190.734005	359.699987	158.690997	-482.674765	106.123968	0.000000	-505.000000	200.000000	0.000000	1.992210	2.680050	607.208858	-57002.358402	-13556.080538	883.545471
1198				900.000000	200.000000	0.000000	0.863170	2.116880	2.520100	-280.104837	-980.159444	203.485903				300.000000	200.000000	0.000000	0.885080	0.396760	-3.128054	-9.536700	403.299986	91.552498	-481.759981	107.789867	0.000000	-505.000000	200.000000	0.000000	2.535540	2.144040	613.501178	-56571.024974	-14257.778882	589.272837
1199				900.000000	200.000000	0.000000	0.717440	2.026800	1.955250	-212.029972	-958.435062	186.685484				300.000000	200.000000	0.000000	0.518840	0.610400	-4.196170	247.954206	21.799999	128.173498	-485.464761	106.858153	0.000000	-505.000000	200.000000	0.000000	-0.181110	2.322710	598.556919	-55750.697180	-11692.952166	178.451037
1200				900.000000	200.000000	0.000000	0.784700	2.083100	2.563550	-233.204521	-971.902488	145.703940				300.000000	200.000000	0.000000	0.640920	1.007160	-5.493168	362.394609	76.299997	54.931499	-480.304219	107.853067	0.000000	-505.000000	200.000000	0.000000	0.724440	3.752070	610.355018	-56242.342768	-15073.193573	532.199647
1201				900.000000	200.000000	0.000000	0.795910	2.094360	2.693900	-345.180638	-1013.013101	186.667020				300.000000	200.000000	0.000000	0.579880	0.824040	-4.730228	228.880806	54.499998	152.587497	-483.394489	108.007197	0.000000	-505.000000	200.000000	0.000000	0.000000	2.680050	603.276158	-55497.064994	-13034.089763	883.704847
1202				900.000000	200.000000	0.000000	0.908010	2.364600	1.216600	-166.720368	-833.880572	124.151045				300.000000	200.000000	0.000000	0.732480	0.579880	-3.509524	333.784509	305.199989	134.276998	-485.063422	105.841671	0.000000	-505.000000	200.000000	0.000000	3.078870	2.144040	603.276158	-56803.474980	-12027.262110	1176.670358
1203				900.000000	200.000000	0.000000	0.952850	2.353340	1.173150	-255.680734	-820.488765	97.587858				300.000000	200.000000	0.000000	0.457800	0.610400	-4.501346	209.807405	185.299994	42.724499	-485.707250	106.908770	0.000000	-505.000000	200.000000	0.000000	1.086660	0.714680	596.197299	-55500.739839	-11502.285630	646.776384
1204				900.000000	200.000000	0.000000	0.840750	2.229480	1.173150	-244.699168	-932.389795	99.998464				300.000000	200.000000	0.000000	0.091560	0.854560	-4.119876	286.101007	283.399990	170.897997	-485.667172	108.586151	0.000000	-505.000000	200.000000	0.000000	0.724440	0.536010	600.916538	-54932.093612	-11617.416265	352.915310
1205				900.000000	200.000000	0.000000	0.807120	2.083100	1.911800	-225.838673	-926.625886	107.126151				300.000000	200.000000	0.000000	0.854560	1.068200	-3.662112	343.321209	272.499990	73.241999	-483.859328	109.861754	0.000000	-505.000000	200.000000	0.000000	0.181110	1.786700	611.141558	-55087.228363	-12919.942986	1176.563063
1206				900.000000	200.000000	0.000000	0.941640	2.184440	0.955900	-238.737926	-860.352854	92.623074				300.000000	200.000000	0.000000	1.190280	0.122080	-3.890994	171.660604	414.199986	79.345499	-482.406674	110.072077	0.000000	-505.000000	200.000000	0.000000	-0.543330	1.786700	604.849238	-54392.835737	-13665.555756	589.180031
1207				900.000000	200.000000	0.000000	0.908010	2.443420	0.695200	-131.850489	-792.867910	109.766387				300.000000	200.000000	0.000000	-0.030520	0.763000	-4.653934	219.344106	239.799992	115.966498	-481.874404	109.939749	0.000000	-505.000000	200.000000	0.000000	-0.181110	0.893350	603.276158	-54331.202189	-13951.120849	940.767857
1208				900.000000	200.000000	0.000000	0.605340	1.914200	2.433200	-212.151154	-994.791037	174.648601				300.000000	200.000000	0.000000	0.061040	1.159760	-5.569462	190.734005	316.099989	146.483997	-481.661293	110.937144	0.000000	-505.000000	200.000000	0.000000	0.181110	2.322710	610.355018	-54359.961309	-14244.896633	883.351243
1209				900.000000	200.000000	0.000000	0.538080	1.869160	3.128400	-329.881051	-957.206017	191.544016				300.000000	200.000000	0.000000	0.274680	1.129240	-3.890994	133.513803	305.199989	213.622496	-485.584774	110.543444	0.000000	-505.000000	200.000000	0.000000	1.992210	1.429360	609.568478	-54529.896843	-11834.909722	529.893974
1210				900.000000	200.000000	0.000000	0.885590	2.184440	2.215950	-281.658346	-1001.063720	145.693664				300.000000	200.000000	0.000000	0.885080	0.732480	-3.738406	152.587204	283.399990	109.862998	-481.608204	112.717020	0.000000	-505.000000	200.000000	0.000000	1.448880	1.072020	606.422318	-52930.347152	-14185.307251	647.086522
1211				900.000000	200.000000	0.000000	0.784700	2.060580	2.737350	-270.136610	-936.602332	150.502316				300.000000	200.000000	0.000000	0.640920	0.152600	-4.043582	200.270705	425.099985	128.173498	-481.489401	110.354395	0.000000	-505.000000	200.000000	0.000000	-0.724440	-0.714680	603.276158	-54081.056079	-14183.383967	763.053006
[truncated: 7,789 more rows]
