# Supplementary material for: A Plyometric Warm-Up Protocol Improves Running Economy in Recreational Endurance Athletes
Source: Front Physiol. 2020 Mar 12;11:197. doi: 10.3389/fphys.2020.00197 (PMC7080849; doi:10.3389/fphys.2020.00197)
Supplement: Supplementary file 1 [file Data_Sheet_1.zip › Datasheet 1/Force plate data -leg stiffness/12/12 Resistance .csv]

FORCE PLATES
600.000000	Hz
	Corner 1			Corner 2			Corner 3			Corner 4
Plate#	X	Y	Z	X	Y	Z	X	Y	Z	X	Y	Z
1	1200.000000	400.000000	0.000000	1200.000000	0.000000	0.000000	600.000000	0.000000	0.000000	600.000000	400.000000	0.000000
2	600.000000	400.000000	0.000000	600.000000	0.000000	0.000000	0.000000	0.000000	0.000000	0.000000	400.000000	0.000000
3	-55.000000	500.000000	0.000000	-55.000000	-100.000000	0.000000	-955.000000	-100.000000	0.000000	-955.000000	500.000000	0.000000
	Force Plate 1												Force Plate 2												Force Plate 3
Sample #	COP:X	COP:Y	COP:Z	Ref:X	Ref:Y	Ref:Z	Force:X	Force:Y	Force:Z	Moment:X	Moment:Y	Moment:Z	COP:X	COP:Y	COP:Z	Ref:X	Ref:Y	Ref:Z	Force:X	Force:Y	Force:Z	Moment:X	Moment:Y	Moment:Z	COP:X	COP:Y	COP:Z	Ref:X	Ref:Y	Ref:Z	Force:X	Force:Y	Force:Z	Moment:X	Moment:Y	Moment:Z
Units:	mm	mm	mm	mm	mm	mm	N	N	N	Nmm	Nmm	Nmm	mm	mm	mm	mm	mm	mm	N	N	N	Nmm	Nmm	Nmm	mm	mm	mm	mm	mm	mm	N	N	N	Nmm	Nmm	Nmm
1				900.000000	200.000000	0.000000	0.493240	0.574260	-1.260050	-130.437533	-110.327236	130.144711				300.000000	200.000000	0.000000	2.380560	0.518840	-10.223396	286.101007	566.799980	-183.104997				-505.000000	200.000000	0.000000	0.362220	-4.109410	15.730799	1721.470098	-169.416467	-1824.995866
2				900.000000	200.000000	0.000000	0.459610	0.450400	-1.303500	-83.316209	-98.770004	168.618923				300.000000	200.000000	0.000000	1.159760	0.518840	-10.528572	391.004710	326.999989	-201.415496				-505.000000	200.000000	0.000000	0.362220	-0.893350	11.011560	1568.248343	1160.762165	-1645.711529
3				900.000000	200.000000	0.000000	0.437190	0.731900	-1.694550	-88.211288	-148.142772	161.674965				300.000000	200.000000	0.000000	0.824040	1.770160	-11.062630	400.541410	228.899992	-219.725996				-505.000000	200.000000	0.000000	-0.905550	-2.858720	18.876959	1797.401043	2158.000710	-2587.380823
4				900.000000	200.000000	0.000000	0.459610	0.619300	-1.564200	-56.528341	-52.933824	166.366340				300.000000	200.000000	0.000000	1.556520	1.129240	-11.215218	352.857909	523.199982	-286.864495				-505.000000	200.000000	0.000000	-0.543330	-2.858720	8.651940	-56.472989	2013.216316	-2117.457011
5				900.000000	200.000000	0.000000	0.437190	0.540480	-1.694550	-116.196615	-148.142772	171.135585				300.000000	200.000000	0.000000	2.258480	1.129240	-9.384162	171.660604	621.299978	-244.139996				-505.000000	200.000000	0.000000	0.362220	-2.858720	9.438480	638.485945	1162.255018	-2000.041257
6				900.000000	200.000000	0.000000	0.594130	0.731900	-1.520750	-55.866989	-48.381826	166.331695				300.000000	200.000000	0.000000	1.495480	0.488320	-9.078986	333.784509	544.999981	-170.897997				-505.000000	200.000000	0.000000	-1.448880	-3.752070	13.371180	1627.087970	1002.972526	-1883.255961
7				900.000000	200.000000	0.000000	0.414770	0.641820	-1.260050	-115.593822	-71.634052	185.711019				300.000000	200.000000	0.000000	2.044840	0.671440	-9.384162	371.931310	490.499983	-213.622496				-505.000000	200.000000	0.000000	-0.724440	-3.394730	7.865400	1764.086153	566.651627	-2470.415788
8				900.000000	200.000000	0.000000	0.336300	0.709380	-0.999350	-72.336313	-53.447198	176.216504				300.000000	200.000000	0.000000	1.068200	1.434440	-11.291512	429.151511	283.399990	-140.380497				-505.000000	200.000000	0.000000	0.362220	-3.037390	13.371180	-66.906772	1556.232908	-1882.722618
9				900.000000	200.000000	0.000000	0.493240	0.585520	-1.694550	-74.136565	-120.055091	159.071104				300.000000	200.000000	0.000000	1.983800	1.159760	-10.299690	391.004710	457.799984	-146.483997	-551.019811	202.533761	0.000000	-505.000000	200.000000	0.000000	0.181110	-0.893350	25.169279	63.772936	1158.285455	-1998.161633
10				900.000000	200.000000	0.000000	0.336300	0.517960	-1.260050	-32.242712	-22.808928	161.580523				300.000000	200.000000	0.000000	1.403920	0.763000	-9.994514	286.101007	588.599979	-195.311996				-505.000000	200.000000	0.000000	-0.724440	-5.002760	11.798100	624.754857	562.919495	-1825.756723
11				900.000000	200.000000	0.000000	0.392350	0.686860	-1.346950	-105.788043	-40.234159	147.221571				300.000000	200.000000	0.000000	1.220800	1.373400	-8.239752	295.637708	479.599983	-213.622496				-505.000000	200.000000	0.000000	-1.267770	-2.501380	3.146160	312.157197	2062.277162	-1705.851249
12				900.000000	200.000000	0.000000	0.369930	0.619300	-1.520750	-92.668099	-99.940909	183.326869				300.000000	200.000000	0.000000	1.098720	1.892240	-9.231574	362.394609	359.699987	-152.587497				-505.000000	200.000000	0.000000	-1.086660	-4.824090	8.651940	751.130488	190.113109	-1884.302286
13				900.000000	200.000000	0.000000	0.336300	0.506700	-1.477300	-61.075181	-83.398524	168.799031				300.000000	200.000000	0.000000	1.312360	1.098720	-7.781988	247.954206	599.499979	-158.690997				-505.000000	200.000000	0.000000	-1.992210	-3.394730	8.651940	1416.701070	244.907937	-2000.361577
14				900.000000	200.000000	0.000000	0.392350	0.596780	-1.086250	-89.124801	-20.212731	161.595758				300.000000	200.000000	0.000000	1.739640	1.373400	-10.452278	286.101007	457.799984	-238.036496				-505.000000	200.000000	0.000000	-0.724440	-1.608030	8.651940	1177.366281	35.625171	-2057.511519
15				900.000000	200.000000	0.000000	0.470820	0.596780	-1.042800	-89.079786	-99.474083	149.466162				300.000000	200.000000	0.000000	1.281840	1.281840	-10.070808	410.078111	326.999989	-238.036496				-505.000000	200.000000	0.000000	-1.629990	-2.501380	11.011560	196.970427	1679.020807	-2117.030962
16				900.000000	200.000000	0.000000	0.470820	0.563000	-1.651100	-103.162636	-83.710454	159.073387				300.000000	200.000000	0.000000	1.251320	1.953280	-11.062630	429.151511	610.399979	-231.932996				-505.000000	200.000000	0.000000	1.086660	-2.501380	11.798100	1702.641375	851.039862	-1882.271900
17				900.000000	200.000000	0.000000	0.414770	0.540480	-1.998700	-80.326942	-86.145017	159.110511				300.000000	200.000000	0.000000	1.373400	1.831200	-10.833748	162.123904	697.599976	-268.553995				-505.000000	200.000000	0.000000	-0.362220	-2.858720	18.876959	1797.401043	1197.133762	-1999.983302
18				900.000000	200.000000	0.000000	0.425980	0.686860	-1.607650	-102.037597	-61.640472	147.186731				300.000000	200.000000	0.000000	1.709120	1.129240	-8.850104	190.734005	915.599968	-183.104997				-505.000000	200.000000	0.000000	-1.448880	-3.037390	6.292320	974.870937	611.980342	-2939.971506
19				900.000000	200.000000	0.000000	0.313880	0.664340	-1.520750	-114.936533	-102.698740	149.691583				300.000000	200.000000	0.000000	1.953280	0.396760	-9.307868	238.417506	784.799973	-158.690997				-505.000000	200.000000	0.000000	0.724440	-1.429360	4.719240	840.414981	1277.385653	-2292.434266
20				900.000000	200.000000	0.000000	0.425980	0.754420	-1.390400	-111.091996	-112.502214	176.165483				300.000000	200.000000	0.000000	1.037680	1.190280	-11.444100	391.004710	381.499987	-231.932996				-505.000000	200.000000	0.000000	-1.267770	-1.786700	17.303879	1746.327124	2048.841487	-2116.381709
21				900.000000	200.000000	0.000000	0.493240	0.709380	-1.173150	-32.311068	-135.737903	183.282894				300.000000	200.000000	0.000000	1.373400	1.831200	-10.681160	209.807405	544.999981	-207.518996				-505.000000	200.000000	0.000000	1.267770	-2.858720	11.011560	406.979788	2431.667411	-1471.416814
22				900.000000	200.000000	0.000000	0.571710	0.630560	-1.346950	-63.880644	-57.752144	161.441356				300.000000	200.000000	0.000000	1.922760	1.129240	-11.062630	114.440403	621.299978	-231.932996				-505.000000	200.000000	0.000000	-0.362220	-2.501380	13.371180	-381.920812	1069.788740	-2352.108779
23				900.000000	200.000000	0.000000	0.414770	0.596780	-1.173150	-57.050587	-36.253079	130.246949				300.000000	200.000000	0.000000	1.220800	1.464960	-10.147102	123.977103	686.699976	-238.036496				-505.000000	200.000000	0.000000	-0.905550	-3.037390	10.225020	511.921545	1105.651342	-1177.692012
24				900.000000	200.000000	0.000000	0.369930	0.585520	-1.477300	-77.932025	-79.717438	132.692592				300.000000	200.000000	0.000000	1.281840	1.434440	-11.596688	238.417506	523.199982	-177.001497				-505.000000	200.000000	0.000000	-0.362220	-2.858720	16.517339	2260.476281	1331.943049	-2117.471500
25				900.000000	200.000000	0.000000	0.425980	0.484180	-0.912450	-105.643203	-67.352978	163.865859				300.000000	200.000000	0.000000	1.434440	1.190280	-9.613044	324.247808	588.599979	-170.897997				-505.000000	200.000000	0.000000	-0.724440	-2.144040	10.225020	1029.242161	-363.577704	-2058.020192
26				900.000000	200.000000	0.000000	0.381140	0.585520	-1.173150	-65.555334	-100.725805	154.367919				300.000000	200.000000	0.000000	1.922760	1.190280	-11.138924	219.344106	643.099977	-195.311996				-505.000000	200.000000	0.000000	0.724440	-1.250690	13.371180	851.918458	-454.235133	-1352.359129
27				900.000000	200.000000	0.000000	0.358720	0.585520	-0.999350	-113.621640	-69.568364	183.307067				300.000000	200.000000	0.000000	1.434440	0.457800	-10.833748	343.321209	435.999985	-164.794497				-505.000000	200.000000	0.000000	0.905550	-3.930740	11.011560	1500.271877	-330.384812	-2529.798959
28				900.000000	200.000000	0.000000	0.470820	0.619300	-1.477300	-112.725736	-73.740148	178.403027				300.000000	200.000000	0.000000	1.617560	1.342880	-10.986336	343.321209	403.299986	-256.346995				-505.000000	200.000000	0.000000	0.181110	-1.429360	14.157719	1536.066071	1699.015454	-1704.949813
29				900.000000	200.000000	0.000000	0.347510	0.641820	-1.824900	-120.199537	-63.273004	173.732400				300.000000	200.000000	0.000000	1.037680	0.854560	-11.520394	314.711108	425.099985	-207.518996				-505.000000	200.000000	0.000000	-1.629990	-1.429360	13.371180	1651.819150	351.081455	-2174.757714
30				900.000000	200.000000	0.000000	0.381140	0.540480	-1.477300	-79.786772	-59.915186	161.555012				300.000000	200.000000	0.000000	1.495480	1.434440	-8.697516	267.027607	632.199978	-231.932996				-505.000000	200.000000	0.000000	1.629990	-2.680050	11.011560	649.423113	288.629363	-1588.764431
31				900.000000	200.000000	0.000000	0.313880	0.630560	-1.390400	-88.048840	-92.688026	168.937448				300.000000	200.000000	0.000000	1.617560	0.457800	-9.155280	267.027607	719.399975	-250.243495				-505.000000	200.000000	0.000000	0.724440	-3.394730	0.786540	605.359825	353.127734	-1883.090711
32				900.000000	200.000000	0.000000	0.269040	0.754420	-1.738000	-115.472640	-39.858547	140.183171				300.000000	200.000000	0.000000	2.197440	0.854560	-11.215218	391.004710	501.399982	-158.690997				-505.000000	200.000000	0.000000	-1.086660	-1.786700	7.078860	2092.957128	191.605962	-1940.163901
33				900.000000	200.000000	0.000000	0.414770	0.596780	-1.477300	-5.098794	-41.036190	176.030491				300.000000	200.000000	0.000000	1.495480	1.709120	-10.070808	314.711108	250.699991	-189.208497				-505.000000	200.000000	0.000000	-0.724440	-0.714680	13.371180	1579.248434	959.136664	-1939.175532
34				900.000000	200.000000	0.000000	0.482030	0.608040	-1.738000	-81.295266	-63.827385	154.284341				300.000000	200.000000	0.000000	1.007160	1.556520	-10.604866	400.541410	414.199986	-213.622496				-505.000000	200.000000	0.000000	0.362220	-1.072020	16.517339	978.797474	1685.817209	-2115.833876
35				900.000000	200.000000	0.000000	0.448400	0.709380	-1.781450	-24.900206	-62.402093	161.642408				300.000000	200.000000	0.000000	1.495480	1.709120	-9.536750	228.880806	621.299978	-286.864495				-505.000000	200.000000	0.000000	-1.811100	-3.930740	13.371180	573.932631	-433.379624	-2000.884739
36				900.000000	200.000000	0.000000	0.482030	0.484180	-0.912450	-133.786914	-39.265297	156.578811				300.000000	200.000000	0.000000	1.831200	1.129240	-9.002692	333.784509	632.199978	-201.415496				-505.000000	200.000000	0.000000	0.362220	-2.501380	7.865400	-1656.337296	1031.177863	-1471.005254
37				900.000000	200.000000	0.000000	0.347510	0.551740	-0.912450	-143.066384	-94.517403	178.467945				300.000000	200.000000	0.000000	1.403920	0.885080	-10.223396	486.371713	610.399979	-103.759498				-505.000000	200.000000	0.000000	0.181110	-1.786700	13.371180	1282.748501	-23.648215	-2410.218112
38				900.000000	200.000000	0.000000	0.358720	0.551740	-1.303500	-26.876135	-89.549384	163.998371				300.000000	200.000000	0.000000	2.014320	1.434440	-10.757454	467.298312	414.199986	-140.380497				-505.000000	200.000000	0.000000	0.905550	-2.858720	10.225020	985.996874	2321.761761	-1882.596527
39				900.000000	200.000000	0.000000	0.448400	0.551740	-1.346950	-131.454935	-164.125577	139.808862				300.000000	200.000000	0.000000	1.617560	1.281840	-9.002692	333.784509	544.999981	-170.897997				-505.000000	200.000000	0.000000	0.724440	-1.072020	11.798100	862.603933	1270.667815	-1939.630558
40				900.000000	200.000000	0.000000	0.437190	0.664340	-1.694550	-103.055000	-82.285162	164.021794				300.000000	200.000000	0.000000	1.159760	0.763000	-8.850104	104.903703	555.899981	-201.415496	-585.606649	242.701769	0.000000	-505.000000	200.000000	0.000000	0.000000	-1.965370	24.382739	1041.186100	1965.410890	-1881.676293
41				900.000000	200.000000	0.000000	0.437190	0.563000	-1.824900	-99.322163	-127.757666	161.517888				300.000000	200.000000	0.000000	1.220800	1.495480	-12.283334	295.637708	610.399979	-305.174994				-505.000000	200.000000	0.000000	4.527750	-3.037390	13.371180	1438.701253	376.186650	-2059.288156
42				900.000000	200.000000	0.000000	0.459610	0.720640	-1.477300	-64.326722	-32.750761	149.592965				300.000000	200.000000	0.000000	1.495480	1.678600	-9.536750	200.270705	632.199978	-219.725996				-505.000000	200.000000	0.000000	2.716650	-3.752070	9.438480	931.877343	622.078445	-2236.053796
43				900.000000	200.000000	0.000000	0.459610	0.551740	-1.738000	-71.552110	-62.904130	159.074529				300.000000	200.000000	0.000000	1.403920	1.342880	-8.773810	114.440403	719.399975	-170.897997				-505.000000	200.000000	0.000000	-1.629990	-5.538770	13.371180	708.262740	218.511447	-1826.192952
44				900.000000	200.000000	0.000000	0.336300	0.698120	-1.303500	-77.135630	-93.692098	168.977052				300.000000	200.000000	0.000000	2.258480	0.885080	-8.163458	162.123904	664.899977	-177.001497				-505.000000	200.000000	0.000000	0.724440	-4.288080	13.371180	1942.102011	1534.314977	-2647.611783
45				900.000000	200.000000	0.000000	0.358720	0.551740	-1.260050	-99.200665	-94.655762	183.275652				300.000000	200.000000	0.000000	1.648080	1.007160	-10.986336	400.541410	425.099985	-158.690997				-505.000000	200.000000	0.000000	-0.181110	-0.536010	12.584640	1126.732825	396.726165	-1997.793539
46				900.000000	200.000000	0.000000	0.493240	0.619300	-1.651100	-68.679961	-120.095499	171.150820				300.000000	200.000000	0.000000	1.068200	1.648080	-11.825570	400.541410	217.999992	-158.690997				-505.000000	200.000000	0.000000	-0.905550	-1.072020	18.090419	52.395306	302.767034	-1293.315074
47				900.000000	200.000000	0.000000	0.336300	0.653080	-2.085600	-71.759572	-103.096685	200.260746				300.000000	200.000000	0.000000	1.037680	1.068200	-10.375984	324.247808	610.399979	-183.104997				-505.000000	200.000000	0.000000	0.543330	-3.752070	11.798100	1742.778126	-441.783315	-2177.135831
48				900.000000	200.000000	0.000000	0.392350	0.619300	-1.998700	-81.101665	-100.419671	156.797381				300.000000	200.000000	0.000000	1.617560	0.885080	-8.850104	47.683501	926.499968	-256.346995				-505.000000	200.000000	0.000000	-1.267770	-3.573400	3.146160	131.473266	-191.412962	-1295.659906
49				900.000000	200.000000	0.000000	0.358720	0.563000	-1.260050	-78.634327	-84.523823	142.321902				300.000000	200.000000	0.000000	1.037680	0.885080	-10.147102	276.564307	730.299974	-152.587497				-505.000000	200.000000	0.000000	0.905550	-1.608030	3.146160	1061.109817	870.209518	-1763.921424
50				900.000000	200.000000	0.000000	0.403560	0.574260	-1.651100	-50.432057	-80.940687	166.382521				300.000000	200.000000	0.000000	1.800680	1.007160	-10.070808	410.078111	512.299982	-122.069998				-505.000000	200.000000	0.000000	0.000000	-1.429360	6.292320	1187.988833	259.168603	-2233.632212
51				900.000000	200.000000	0.000000	0.291460	0.596780	-0.999350	-44.808940	-71.864567	125.555378				300.000000	200.000000	0.000000	1.068200	0.915600	-11.215218	219.344106	283.399990	-177.001497				-505.000000	200.000000	0.000000	0.000000	-0.178670	13.371180	3233.106426	1047.870809	-2056.213011
52				900.000000	200.000000	0.000000	0.291460	0.461660	-1.868350	-83.437707	-116.650126	161.574618				300.000000	200.000000	0.000000	1.526000	0.793520	-11.367806	276.564307	425.099985	-244.139996				-505.000000	200.000000	0.000000	0.000000	-1.608030	14.944259	1293.685669	913.807949	-2057.569474
53				900.000000	200.000000	0.000000	0.302670	0.585520	-1.260050	-101.830135	-77.149714	139.991253				300.000000	200.000000	0.000000	1.709120	0.701960	-10.757454	257.490907	577.699980	-225.829496				-505.000000	200.000000	0.000000	1.086660	-3.930740	17.303879	458.431246	1906.374935	-2647.301645
54				900.000000	200.000000	0.000000	0.560500	0.686860	-1.781450	-102.217654	-117.678071	180.782609				300.000000	200.000000	0.000000	1.526000	1.007160	-10.299690	352.857909	446.899984	-292.967995				-505.000000	200.000000	0.000000	0.543330	-2.322710	15.730799	555.607294	1145.324641	-1470.850185
55				900.000000	200.000000	0.000000	0.369930	0.630560	-1.868350	-100.605587	-43.891972	147.192439				300.000000	200.000000	0.000000	1.800680	1.464960	-11.062630	448.224912	599.499979	-244.139996				-505.000000	200.000000	0.000000	-0.905550	-2.858720	3.932700	2259.469509	316.202710	-1941.195737
56				900.000000	200.000000	0.000000	0.291460	0.653080	-1.738000	-59.337868	-121.837322	135.246377				300.000000	200.000000	0.000000	2.289000	0.732480	-9.384162	286.101007	643.099977	-177.001497				-505.000000	200.000000	0.000000	0.724440	-3.752070	10.225020	931.940266	344.170616	-2353.382616
57				900.000000	200.000000	0.000000	0.425980	0.630560	-1.433850	-39.847491	-16.208376	156.773012				300.000000	200.000000	0.000000	2.136400	0.366240	-10.147102	305.174408	479.599983	-231.932996				-505.000000	200.000000	0.000000	-0.181110	-1.965370	7.865400	460.784703	3.494701	-2351.614594
58				900.000000	200.000000	0.000000	0.403560	0.720640	-1.694550	-64.551793	-35.306549	152.060693				300.000000	200.000000	0.000000	1.556520	1.129240	-12.283334	591.275415	435.999985	-231.932996				-505.000000	200.000000	0.000000	-1.992210	-5.717440	10.225020	465.567722	1701.685164	-1767.589434
59				900.000000	200.000000	0.000000	0.437190	0.641820	-1.955250	-39.923975	-76.976741	185.687792				300.000000	200.000000	0.000000	1.159760	1.861720	-10.147102	295.637708	316.099989	-170.897997				-505.000000	200.000000	0.000000	1.267770	-3.752070	11.798100	816.250110	309.800867	-1824.729195
60				900.000000	200.000000	0.000000	0.470820	0.608040	-1.651100	-69.143647	-93.842394	190.440856				300.000000	200.000000	0.000000	1.587040	1.373400	-9.613044	209.807405	599.499979	-219.725996				-505.000000	200.000000	0.000000	1.086660	-1.965370	9.438480	808.358555	322.999112	-2057.995522
61				900.000000	200.000000	0.000000	0.347510	0.540480	-1.086250	-67.320053	-48.762039	151.951212				300.000000	200.000000	0.000000	1.556520	0.946120	-8.392340	267.027607	752.099974	-311.278494				-505.000000	200.000000	0.000000	0.181110	-0.536010	11.011560	2053.134994	243.731079	-2467.775306
62				900.000000	200.000000	0.000000	0.493240	0.630560	-1.433850	-76.032263	-130.429482	156.703331				300.000000	200.000000	0.000000	1.281840	0.885080	-8.010870	457.761612	653.999977	-103.759498				-505.000000	200.000000	0.000000	0.181110	-3.216060	9.438480	37.783293	510.363947	-1706.645391
63				900.000000	200.000000	0.000000	0.392350	0.664340	-1.346950	-70.530644	-55.432069	144.790968				300.000000	200.000000	0.000000	1.648080	1.068200	-10.604866	467.298312	348.799988	-183.104997				-505.000000	200.000000	0.000000	-0.362220	-1.429360	19.663499	-663.997503	1196.387336	-2116.115037
64				900.000000	200.000000	0.000000	0.336300	0.608040	-1.260050	-76.779580	-108.930417	168.893277				300.000000	200.000000	0.000000	0.946120	1.464960	-10.681160	448.224912	392.399986	-231.932996				-505.000000	200.000000	0.000000	0.000000	-3.573400	11.011560	1521.894520	1315.250103	-3058.084287
65				900.000000	200.000000	0.000000	0.414770	0.574260	-1.173150	-78.080612	-56.516959	173.599887				300.000000	200.000000	0.000000	1.800680	1.098720	-10.299690	181.197305	632.199978	-170.897997	-501.438538	282.353639	0.000000	-505.000000	200.000000	0.000000	1.086660	-2.144040	25.169279	2072.781719	-89.639439	-1646.956389
66				900.000000	200.000000	0.000000	0.459610	0.585520	-1.303500	-81.772498	-63.308215	168.744585				300.000000	200.000000	0.000000	1.129240	1.251320	-9.460456	228.880806	534.099981	-189.208497				-505.000000	200.000000	0.000000	0.362220	0.714680	11.798100	1665.613161	1557.725760	-2407.858791
67				900.000000	200.000000	0.000000	0.403560	0.596780	-1.520750	-5.143808	-101.325793	147.126183				300.000000	200.000000	0.000000	1.190280	1.037680	-10.223396	162.123904	512.299982	-195.311996				-505.000000	200.000000	0.000000	0.181110	-3.037390	16.517339	280.792927	768.786123	-2000.196327
68				900.000000	200.000000	0.000000	0.414770	0.517960	-1.998700	-65.172195	-15.221438	168.728208				300.000000	200.000000	0.000000	1.526000	1.495480	-10.681160	333.784509	686.699976	-201.415496				-505.000000	200.000000	0.000000	-0.181110	-3.573400	12.584640	1753.652370	1324.716216	-2823.093404
69				900.000000	200.000000	0.000000	0.336300	0.765680	-1.390400	-66.402477	-37.885612	193.136484				300.000000	200.000000	0.000000	1.770160	0.854560	-10.986336	171.660604	675.799976	-201.415496				-505.000000	200.000000	0.000000	-0.724440	-1.786700	14.944259	-222.733678	294.793774	-2233.913372
70				900.000000	200.000000	0.000000	0.336300	0.698120	-1.694550	-65.479167	-17.338873	171.386712				300.000000	200.000000	0.000000	1.892240	1.220800	-8.773810	219.344106	566.799980	-231.932996				-505.000000	200.000000	0.000000	-1.267770	-0.714680	15.730799	1231.989198	1122.344288	-1762.899770
71				900.000000	200.000000	0.000000	0.448400	0.720640	-1.607650	-44.359114	-67.629697	176.110840				300.000000	200.000000	0.000000	0.946120	1.526000	-10.223396	410.078111	239.799992	-177.001497				-505.000000	200.000000	0.000000	-0.362220	-0.178670	6.292320	1726.932092	811.366563	-2291.160428
72				900.000000	200.000000	0.000000	0.302670	0.664340	-1.607650	-46.677548	-107.222265	188.257758				300.000000	200.000000	0.000000	1.281840	1.526000	-10.757454	238.417506	653.999977	-152.587497				-505.000000	200.000000	0.000000	-2.716650	-4.288080	14.944259	89.171827	945.622424	-1766.175016
73				900.000000	200.000000	0.000000	0.381140	0.529220	-1.781450	-56.442377	-120.423966	188.050801				300.000000	200.000000	0.000000	1.526000	1.251320	-10.375984	267.027607	893.799969	-238.036496				-505.000000	200.000000	0.000000	0.181110	-0.714680	15.730799	2390.149217	902.102557	-1763.015680
74				900.000000	200.000000	0.000000	0.358720	0.653080	-0.869000	-74.519705	-54.491679	156.863637				300.000000	200.000000	0.000000	2.044840	0.915600	-8.697516	295.637708	871.999969	-177.001497				-505.000000	200.000000	0.000000	-1.086660	-0.178670	6.292320	1379.484087	855.202425	-1879.893782
75				900.000000	200.000000	0.000000	0.425980	0.653080	-1.651100	-139.658444	-71.732003	183.300217				300.000000	200.000000	0.000000	2.166920	0.763000	-11.444100	314.711108	664.899977	-280.760995				-505.000000	200.000000	0.000000	1.629990	-2.144040	17.303879	334.912458	2006.068046	-1353.279362
76				900.000000	200.000000	0.000000	0.302670	0.619300	-1.477300	-104.684676	-87.079611	118.335728				300.000000	200.000000	0.000000	1.464960	1.129240	-10.681160	391.004710	359.699987	-244.139996				-505.000000	200.000000	0.000000	-2.173320	-3.037390	9.438480	1090.938631	1050.540520	-1823.775676
77				900.000000	200.000000	0.000000	0.325090	0.664340	-1.129700	-110.510875	-88.326135	185.824871				300.000000	200.000000	0.000000	1.159760	1.434440	-11.367806	362.394609	381.499987	-177.001497				-505.000000	200.000000	0.000000	0.905550	-2.858720	5.505780	1912.147350	1530.820275	-2705.013908
78				900.000000	200.000000	0.000000	0.392350	0.653080	-1.520750	-119.420750	-131.259984	178.515737				300.000000	200.000000	0.000000	1.678600	1.556520	-10.299690	66.756902	544.999981	-238.036496				-505.000000	200.000000	0.000000	0.362220	-3.216060	7.078860	1079.938540	369.074253	-1530.427584
79				900.000000	200.000000	0.000000	0.437190	0.551740	-1.824900	-123.909031	-31.504237	132.591495				300.000000	200.000000	0.000000	1.617560	0.610400	-10.147102	228.880806	686.699976	-250.243495				-505.000000	200.000000	0.000000	-0.181110	-1.072020	16.517339	2021.141491	392.994032	-2703.231397
80				900.000000	200.000000	0.000000	0.325090	0.743160	-1.781450	-27.529676	-102.917917	164.211232				300.000000	200.000000	0.000000	1.983800	1.190280	-10.299690	362.394609	435.999985	-201.415496				-505.000000	200.000000	0.000000	0.000000	-0.893350	7.865400	1220.548645	1053.095794	-2233.123538
81				900.000000	200.000000	0.000000	0.482030	0.686860	-1.868350	-66.122911	-99.167949	159.176963				300.000000	200.000000	0.000000	1.556520	1.464960	-10.528572	371.931310	457.799984	-140.380497				-505.000000	200.000000	0.000000	-2.716650	-3.037390	8.651940	1554.139716	-374.106238	-2176.196802
82				900.000000	200.000000	0.000000	0.381140	0.653080	-1.651100	-139.658444	-130.677131	176.117691				300.000000	200.000000	0.000000	1.556520	0.549360	-10.528572	305.174408	490.499983	-189.208497				-505.000000	200.000000	0.000000	0.362220	-3.573400	18.090419	-98.963197	-304.225754	-1941.975390
83				900.000000	200.000000	0.000000	0.459610	0.551740	-1.260050	-71.056954	-7.622954	156.664869				300.000000	200.000000	0.000000	1.526000	0.640920	-10.528572	295.637708	435.999985	-201.415496				-505.000000	200.000000	0.000000	-1.811100	-1.608030	8.651940	482.470270	2089.929074	-2468.633276
84				900.000000	200.000000	0.000000	0.414770	0.585520	-1.390400	-110.006238	-66.446856	163.971719				300.000000	200.000000	0.000000	1.373400	1.281840	-10.604866	305.174408	359.699987	-177.001497				-505.000000	200.000000	0.000000	-1.086660	-0.893350	3.932700	2146.762044	1255.151727	-2350.524803
85				900.000000	200.000000	0.000000	0.313880	0.776940	-1.042800	-73.619737	-98.077264	164.254261				300.000000	200.000000	0.000000	1.068200	1.312360	-10.528572	228.880806	468.699984	-170.897997				-505.000000	200.000000	0.000000	-2.173320	-1.965370	14.157719	-233.607922	-147.068105	-1764.014230
86				900.000000	200.000000	0.000000	0.302670	0.506700	-1.868350	-89.624020	-132.309664	149.556591				300.000000	200.000000	0.000000	1.434440	1.220800	-8.926398	362.394609	719.399975	-158.690997				-505.000000	200.000000	0.000000	1.992210	-1.250690	12.584640	1894.199552	1458.348645	-2116.133834
87				900.000000	200.000000	0.000000	0.437190	0.563000	-1.390400	-54.646188	-77.502052	149.469587				300.000000	200.000000	0.000000	2.258480	0.885080	-9.536750	295.637708	643.099977	-195.311996				-505.000000	200.000000	0.000000	-1.811100	-3.930740	3.932700	804.809557	-1352.412558	-1707.164246
88				900.000000	200.000000	0.000000	0.392350	0.630560	-1.129700	-103.860875	-111.359781	168.856153				300.000000	200.000000	0.000000	1.709120	1.312360	-9.155280	343.321209	337.899988	-152.587497				-505.000000	200.000000	0.000000	0.362220	-3.930740	11.798100	1268.702796	1822.865775	-2471.011394
89				900.000000	200.000000	0.000000	0.358720	0.619300	-1.303500	-116.566210	-33.823715	180.928823				300.000000	200.000000	0.000000	1.159760	1.281840	-11.138924	419.614811	326.999989	-195.311996				-505.000000	200.000000	0.000000	0.724440	-1.786700	14.157719	240.467407	2063.848579	-2234.029283
90				900.000000	200.000000	0.000000	0.437190	0.720640	-1.781450	-72.682882	-92.336285	192.990074				300.000000	200.000000	0.000000	1.709120	1.617560	-9.078986	257.490907	610.399979	-244.139996				-505.000000	200.000000	0.000000	0.905550	-2.144040	15.730799	1956.210638	460.556673	-1999.406493
91				900.000000	200.000000	0.000000	0.403560	0.675600	-1.651100	-38.217815	-126.534417	152.018806				300.000000	200.000000	0.000000	1.800680	1.526000	-9.536750	257.490907	730.299974	-140.380497				-505.000000	200.000000	0.000000	0.362220	-2.680050	17.303879	2039.718522	-436.049334	-1941.127601
92				900.000000	200.000000	0.000000	0.336300	0.630560	-1.477300	-76.077277	-108.728374	200.239802				300.000000	200.000000	0.000000	1.434440	1.434440	-8.697516	238.417506	686.699976	-219.725996				-505.000000	200.000000	0.000000	-1.086660	-2.144040	8.651940	913.300312	720.393139	-1235.573833
93				900.000000	200.000000	0.000000	0.313880	0.709380	-1.607650	-81.007573	-82.354043	154.552790				300.000000	200.000000	0.000000	1.617560	1.739640	-10.604866	371.931310	599.499979	-158.690997				-505.000000	200.000000	0.000000	1.629990	-3.037390	13.371180	1554.517255	1877.230171	-1471.615349
94				900.000000	200.000000	0.000000	0.425980	0.664340	-1.173150	-94.473769	-92.440376	176.081708				300.000000	200.000000	0.000000	1.800680	1.953280	-9.536750	438.688211	555.899981	-140.380497				-505.000000	200.000000	0.000000	0.362220	-3.216060	13.371180	1080.441926	-167.177188	-2059.124472
95				900.000000	200.000000	0.000000	0.493240	0.664340	-1.694550	-66.870227	-155.516881	180.831347				300.000000	200.000000	0.000000	1.159760	1.312360	-9.078986	276.564307	675.799976	-238.036496	-539.679481	239.042867	0.000000	-505.000000	200.000000	0.000000	-1.086660	-2.144040	20.450039	798.428159	709.196742	-1000.597438
96				900.000000	200.000000	0.000000	0.414770	0.641820	-1.738000	-108.047918	-116.783288	156.795097				300.000000	200.000000	0.000000	1.373400	1.434440	-9.689338	257.490907	686.699976	-219.725996				-505.000000	200.000000	0.000000	0.000000	-1.072020	13.371180	978.545782	1180.440817	-1410.875715
97				900.000000	200.000000	0.000000	0.482030	0.484180	-1.042800	-85.675594	-135.397500	154.169151				300.000000	200.000000	0.000000	1.220800	1.373400	-10.299690	343.321209	457.799984	-177.001497				-505.000000	200.000000	0.000000	-1.992210	-0.714680	11.011560	768.347651	905.518694	-2291.538702
98				900.000000	200.000000	0.000000	0.347510	0.596780	-1.520750	-81.533882	-53.423924	166.461532				300.000000	200.000000	0.000000	1.861720	1.495480	-9.689338	190.734005	588.599979	-219.725996				-505.000000	200.000000	0.000000	-0.362220	-2.858720	7.078860	869.929180	-382.509929	-2117.471500
99				900.000000	200.000000	0.000000	0.425980	0.563000	-1.607650	-103.117622	-51.508532	173.577802				300.000000	200.000000	0.000000	1.922760	0.824040	-9.841926	333.784509	708.499975	-146.483997				-505.000000	200.000000	0.000000	0.724440	-1.965370	18.876959	-233.230383	866.239955	-1059.316867
100				900.000000	200.000000	0.000000	0.313880	0.653080	-1.868350	-115.760334	-61.847713	185.826012				300.000000	200.000000	0.000000	1.129240	0.701960	-9.689338	410.078111	555.899981	-195.311996				-505.000000	200.000000	0.000000	-0.181110	-1.786700	10.225020	1050.864804	266.395436	-2410.189135
101				900.000000	200.000000	0.000000	0.425980	0.529220	-1.216600	-35.754541	-67.070118	166.317406				300.000000	200.000000	0.000000	1.709120	1.281840	-12.817392	295.637708	272.499990	-183.104997				-505.000000	200.000000	0.000000	1.629990	-4.645420	13.371180	2383.743375	-243.889946	-2060.582356
102				900.000000	200.000000	0.000000	0.470820	0.574260	-1.738000	-110.830038	-63.365757	163.903179				300.000000	200.000000	0.000000	0.915600	1.434440	-10.757454	162.123904	490.499983	-146.483997				-505.000000	200.000000	0.000000	-0.724440	-2.501380	14.944259	1934.525072	825.073804	-1882.127012
103				900.000000	200.000000	0.000000	0.470820	0.484180	-1.998700	-86.665906	-103.651066	187.916006				300.000000	200.000000	0.000000	1.587040	1.373400	-9.384162	9.536700	370.599987	-164.794497				-505.000000	200.000000	0.000000	-0.905550	-2.144040	9.438480	2187.339256	1371.537783	-2645.446690
104				900.000000	200.000000	0.000000	0.403560	0.641820	-1.694550	-103.982373	-85.966249	161.626031				300.000000	200.000000	0.000000	1.709120	0.915600	-9.002692	162.123904	741.199974	-268.553995				-505.000000	200.000000	0.000000	0.181110	-1.786700	13.371180	1630.196506	904.341836	-2703.938606
105				900.000000	200.000000	0.000000	0.470820	0.653080	-1.564200	-103.383644	-68.593361	147.108861				300.000000	200.000000	0.000000	1.434440	0.793520	-9.307868	343.321209	468.699984	-152.587497				-505.000000	200.000000	0.000000	-1.992210	-1.786700	6.292320	471.470179	777.427245	-882.697681
106				900.000000	200.000000	0.000000	0.347510	0.596780	-1.477300	-81.488868	-104.124032	156.822892				300.000000	200.000000	0.000000	1.739640	0.854560	-9.994514	371.931310	283.399990	-140.380497				-505.000000	200.000000	0.000000	-1.086660	-4.645420	0.000000	877.065656	993.743844	-1237.947643
107				900.000000	200.000000	0.000000	0.358720	0.776940	-1.477300	-33.864577	-74.189840	142.520866				300.000000	200.000000	0.000000	1.312360	1.068200	-11.062630	410.078111	326.999989	-238.036496				-505.000000	200.000000	0.000000	2.897760	-3.216060	3.932700	1427.134853	1014.054486	-1706.862723
108				900.000000	200.000000	0.000000	0.392350	0.608040	-1.173150	-104.833263	-30.263854	142.328949				300.000000	200.000000	0.000000	1.983800	1.220800	-8.621222	143.050504	621.299978	-213.622496				-505.000000	200.000000	0.000000	1.448880	-2.144040	11.798100	-12.976010	563.981916	-2821.867340
109				900.000000	200.000000	0.000000	0.347510	0.439140	-1.607650	-124.300298	-88.804897	183.182548				300.000000	200.000000	0.000000	1.526000	1.068200	-9.918220	219.344106	501.399982	-262.450495	-607.237166	205.591357	0.000000	-505.000000	200.000000	0.000000	0.181110	-1.965370	20.450039	114.343469	2090.754064	-1470.482092
110				900.000000	200.000000	0.000000	0.403560	0.608040	-1.781450	-77.319750	-85.885432	139.907675				300.000000	200.000000	0.000000	1.281840	1.190280	-10.299690	391.004710	577.699980	-146.483997				-505.000000	200.000000	0.000000	-0.362220	-3.394730	6.292320	-204.911726	1871.926622	-1883.003778
111				900.000000	200.000000	0.000000	0.269040	0.641820	-1.955250	-56.006096	-29.524565	176.223355				300.000000	200.000000	0.000000	1.617560	0.946120	-8.773810	305.174408	577.699980	-219.725996				-505.000000	200.000000	0.000000	-1.811100	-2.144040	13.371180	797.861850	-168.239609	-2586.630147
112				900.000000	200.000000	0.000000	0.269040	0.698120	-1.433850	-77.270673	-75.603196	183.504694				300.000000	200.000000	0.000000	1.831200	0.793520	-8.316046	381.468010	610.399979	-286.864495				-505.000000	200.000000	0.000000	-1.267770	-3.216060	17.303879	617.492534	1651.131465	-2881.411454
113				900.000000	200.000000	0.000000	0.482030	0.551740	-1.042800	-131.139836	-84.737801	137.364361				300.000000	200.000000	0.000000	1.495480	1.342880	-10.452278	524.518514	337.899988	-262.450495				-505.000000	200.000000	0.000000	-1.811100	-1.786700	10.225020	587.600796	762.736148	-2821.267426
114				900.000000	200.000000	0.000000	0.392350	0.495440	-1.998700	-70.120099	-64.957882	166.320832				300.000000	200.000000	0.000000	1.159760	1.373400	-10.910042	238.417506	283.399990	-268.553995				-505.000000	200.000000	0.000000	-0.724440	-3.394730	18.876959	1649.151076	1484.191708	-2176.695294
115				900.000000	200.000000	0.000000	0.325090	0.664340	-1.607650	-66.780199	-98.013581	173.776570				300.000000	200.000000	0.000000	1.159760	1.892240	-10.375984	305.174408	446.899984	-250.243495				-505.000000	200.000000	0.000000	1.811100	-3.573400	10.225020	1869.279603	1869.256911	-2353.299991
116				900.000000	200.000000	0.000000	0.269040	0.608040	-1.824900	-41.179993	-65.107580	171.372619				300.000000	200.000000	0.000000	1.190280	1.129240	-10.070808	181.197305	915.599968	-146.483997	-487.870405	214.274734	0.000000	-505.000000	200.000000	0.000000	1.086660	-2.858720	20.450039	291.918864	-350.300895	-2058.843311
117				900.000000	200.000000	0.000000	0.235410	0.754420	-1.477300	-79.017783	-48.848054	173.953253				300.000000	200.000000	0.000000	1.953280	1.312360	-9.078986	190.734005	632.199978	-207.518996				-505.000000	200.000000	0.000000	0.181110	-4.288080	9.438480	1478.523387	-682.766119	-1766.406837
118				900.000000	200.000000	0.000000	0.459610	0.517960	-1.129700	-88.395092	-58.403879	173.501074				300.000000	200.000000	0.000000	1.739640	1.037680	-9.765632	486.371713	501.399982	-115.966498				-505.000000	200.000000	0.000000	0.905550	-3.394730	4.719240	374.042437	471.006643	-1648.128805
119				900.000000	200.000000	0.000000	0.437190	0.686860	-1.607650	-73.893886	-82.365979	164.042738				300.000000	200.000000	0.000000	1.251320	1.617560	-11.978158	333.784509	512.299982	-79.345499				-505.000000	200.000000	0.000000	1.629990	-2.322710	14.944259	1134.624380	1610.597304	-2117.122203
120				900.000000	200.000000	0.000000	0.336300	0.653080	-1.824900	-67.468957	-88.141226	161.706184				300.000000	200.000000	0.000000	0.701960	1.556520	-10.147102	333.784509	446.899984	-164.794497				-505.000000	200.000000	0.000000	0.905550	-2.144040	16.517339	566.481539	1785.510320	-1999.406493
121				900.000000	200.000000	0.000000	0.482030	0.585520	-1.564200	-98.124704	-58.923049	171.131018				300.000000	200.000000	0.000000	2.319520	0.885080	-9.307868	181.197305	588.599979	-231.932996				-505.000000	200.000000	0.000000	0.362220	-2.680050	14.157719	881.306810	2881.186554	-1471.174812
122				900.000000	200.000000	0.000000	0.403560	0.686860	-1.260050	-65.492712	-157.293913	147.209958				300.000000	200.000000	0.000000	1.373400	1.251320	-8.621222	209.807405	632.199978	-268.553995				-505.000000	200.000000	0.000000	-0.543330	-5.717440	9.438480	1855.296822	1482.189860	-1826.449443
123				900.000000	200.000000	0.000000	0.437190	0.731900	-1.694550	-43.985456	-87.351132	166.494285				300.000000	200.000000	0.000000	1.526000	1.739640	-9.841926	324.247808	534.099981	-177.001497				-505.000000	200.000000	0.000000	-0.543330	-3.930740	7.865400	1036.756177	555.692661	-1648.521569
124				900.000000	200.000000	0.000000	0.515660	0.698120	-1.694550	-25.273865	-131.110286	171.200895				300.000000	200.000000	0.000000	1.190280	1.495480	-10.452278	429.151511	708.499975	-164.794497	-615.275512	231.264824	0.000000	-505.000000	200.000000	0.000000	-2.535540	-2.858720	20.450039	639.366870	2255.138547	-2234.785831
125				900.000000	200.000000	0.000000	0.369930	0.619300	-1.694550	-137.073989	-74.449425	125.495027				300.000000	200.000000	0.000000	1.495480	0.763000	-9.841926	391.004710	501.399982	-231.932996				-505.000000	200.000000	0.000000	0.362220	-2.501380	8.651940	775.861667	897.861430	-2410.910832
126				900.000000	200.000000	0.000000	0.347510	0.641820	-1.607650	-79.769163	-63.475047	168.913079				300.000000	200.000000	0.000000	1.007160	1.373400	-10.528572	343.321209	741.199974	-213.622496				-505.000000	200.000000	0.000000	-0.543330	-3.394730	18.876959	1533.335074	1473.232743	-2294.197980
127				900.000000	200.000000	0.000000	0.526870	0.574260	-1.477300	-90.457302	-50.718438	183.122392				300.000000	200.000000	0.000000	1.251320	1.678600	-12.283334	429.151511	534.099981	-225.829496				-505.000000	200.000000	0.000000	0.181110	-2.680050	6.292320	764.861576	513.349652	-1647.392619
128				900.000000	200.000000	0.000000	0.392350	0.608040	-1.520750	-97.152316	-19.808646	192.931811				300.000000	200.000000	0.000000	1.068200	1.373400	-9.765632	219.344106	632.199978	-225.829496				-505.000000	200.000000	0.000000	-0.543330	-2.322710	7.078860	554.915139	291.299073	-1823.227844
129				900.000000	200.000000	0.000000	0.291460	0.630560	-1.260050	-63.790616	-26.028386	200.286257				300.000000	200.000000	0.000000	1.373400	1.464960	-9.460456	228.880806	839.299971	-244.139996				-505.000000	200.000000	0.000000	-1.629990	-4.288080	12.584640	783.879069	-311.022156	-2118.726541
130				900.000000	200.000000	0.000000	0.381140	0.630560	-1.390400	-23.720356	-24.534213	137.542186				300.000000	200.000000	0.000000	2.044840	0.640920	-9.918220	123.977103	653.999977	-231.932996				-505.000000	200.000000	0.000000	-1.448880	-2.322710	7.865400	1481.506077	-52.362548	-2528.084584
131				900.000000	200.000000	0.000000	0.425980	0.731900	-1.346950	-75.789584	-158.136352	173.734879				300.000000	200.000000	0.000000	1.251320	0.915600	-9.994514	343.321209	359.699987	-329.588994				-505.000000	200.000000	0.000000	-2.173320	-3.216060	14.157719	1080.504849	118.071910	-1882.689333
132				900.000000	200.000000	0.000000	0.437190	0.540480	-0.999350	-103.414797	-82.931698	185.593545				300.000000	200.000000	0.000000	1.312360	1.892240	-10.604866	324.247808	381.499987	-152.587497	-455.098152	252.808277	0.000000	-505.000000	200.000000	0.000000	0.362220	-0.893350	27.528899	1453.753728	-1373.742929	-2468.128911
133				900.000000	200.000000	0.000000	0.459610	0.664340	-1.781450	-83.042377	-118.589390	156.769587				300.000000	200.000000	0.000000	1.495480	1.281840	-8.773810	352.857909	610.399979	-335.692494				-505.000000	200.000000	0.000000	-2.535540	-2.322710	10.225020	207.718826	674.002002	-2939.206342
134				900.000000	200.000000	0.000000	0.493240	0.664340	-1.955250	-79.201903	-155.274430	166.373387				300.000000	200.000000	0.000000	1.587040	0.946120	-9.689338	143.050504	773.899973	-286.864495				-505.000000	200.000000	0.000000	-0.362220	-4.645420	9.438480	2151.796755	410.670836	-1884.190683
135				900.000000	200.000000	0.000000	0.381140	0.540480	-1.607650	-124.147647	-105.387690	161.555012				300.000000	200.000000	0.000000	1.373400	1.098720	-9.231574	276.564307	534.099981	-183.104997				-505.000000	200.000000	0.000000	0.181110	-0.357340	7.865400	1484.614613	776.996814	-2232.629354
136				900.000000	200.000000	0.000000	0.302670	0.619300	-1.564200	-84.672053	-102.196704	185.806211				300.000000	200.000000	0.000000	1.464960	0.579880	-10.299690	352.857909	425.099985	-201.415496				-505.000000	200.000000	0.000000	1.629990	-2.144040	14.157719	1145.372779	1081.063701	-2704.393632
137				900.000000	200.000000	0.000000	0.459610	0.619300	-1.694550	-104.909747	-128.802147	156.727700				300.000000	200.000000	0.000000	1.678600	1.068200	-9.613044	343.321209	468.699984	-207.518996				-505.000000	200.000000	0.000000	-1.086660	-3.037390	10.225020	743.553549	56.050249	-2587.535892
138				900.000000	200.000000	0.000000	0.347510	0.675600	-1.477300	-58.140409	-175.047611	168.944495				300.000000	200.000000	0.000000	1.922760	0.610400	-10.147102	228.880806	566.799980	-244.139996				-505.000000	200.000000	0.000000	-0.181110	-3.573400	7.078860	1058.315897	401.951150	-2235.652417
139				900.000000	200.000000	0.000000	0.526870	0.529220	-1.260050	-31.779025	-101.580180	149.345264				300.000000	200.000000	0.000000	1.648080	1.464960	-10.757454	391.004710	577.699980	-201.415496				-505.000000	200.000000	0.000000	-0.181110	-4.109410	13.371180	2416.177340	1191.399782	-2118.672893
140				900.000000	200.000000	0.000000	0.437190	0.686860	-1.738000	-61.967338	-61.980874	149.584777				300.000000	200.000000	0.000000	1.648080	1.495480	-11.215218	305.174408	337.899988	-262.450495				-505.000000	200.000000	0.000000	-1.629990	-3.573400	13.371180	1290.451286	1544.211520	-2294.280605
141				900.000000	200.000000	0.000000	0.493240	0.630560	-1.477300	-76.077277	-120.257133	190.438572				300.000000	200.000000	0.000000	1.770160	1.617560	-11.215218	343.321209	523.199982	-268.553995				-505.000000	200.000000	0.000000	-0.905550	-3.216060	8.651940	385.168375	-218.555878	-2235.255346
142				900.000000	200.000000	0.000000	0.425980	0.585520	-1.260050	-41.522182	-67.029710	166.369765				300.000000	200.000000	0.000000	1.709120	1.526000	-8.850104	429.151511	446.899984	-213.622496				-505.000000	200.000000	0.000000	-0.905550	-5.002760	8.651940	1087.767172	709.434173	-1943.230431
143				900.000000	200.000000	0.000000	0.358720	0.709380	-1.042800	-32.176025	-54.330045	149.687016				300.000000	200.000000	0.000000	1.526000	1.037680	-9.536750	514.981813	588.599979	-183.104997				-505.000000	200.000000	0.000000	-2.354430	-3.394730	13.371180	722.182598	1985.757404	-2587.773586
144				900.000000	200.000000	0.000000	0.538080	0.709380	-1.390400	-88.823562	-86.722672	144.681879				300.000000	200.000000	0.000000	1.251320	1.464960	-10.681160	562.665315	370.599987	-158.690997				-505.000000	200.000000	0.000000	-1.992210	-4.645420	0.000000	1919.409673	385.688635	-1942.804383
145				900.000000	200.000000	0.000000	0.403560	0.630560	-1.520750	-88.183882	-65.864003	178.483180				300.000000	200.000000	0.000000	1.098720	1.556520	-10.681160	314.711108	435.999985	-231.932996				-505.000000	200.000000	0.000000	-0.724440	-2.858720	11.798100	1101.938722	1490.909546	-1941.210226
146				900.000000	200.000000	0.000000	0.201780	0.641820	-0.999350	-71.097904	-118.831244	166.654395				300.000000	200.000000	0.000000	1.312360	1.068200	-9.536750	276.564307	697.599976	-201.415496				-505.000000	200.000000	0.000000	-0.724440	-6.253450	16.517339	549.453145	293.300921	-2414.384614
147				900.000000	200.000000	0.000000	0.482030	0.641820	-1.303500	-95.536185	-104.759230	180.822017				300.000000	200.000000	0.000000	1.831200	1.495480	-8.773810	247.954206	850.199970	-231.932996				-505.000000	200.000000	0.000000	0.000000	-2.858720	3.932700	290.597477	1321.967941	-2352.476872
148				900.000000	200.000000	0.000000	0.403560	0.630560	-1.651100	-104.401046	-50.544868	195.350801				300.000000	200.000000	0.000000	1.190280	1.281840	-8.697516	314.711108	555.899981	-213.622496				-505.000000	200.000000	0.000000	-0.181110	-3.394730	3.146160	373.916591	1731.383355	-2117.994662
149				900.000000	200.000000	0.000000	0.425980	0.551740	-1.738000	-107.736882	-162.838645	168.748010				300.000000	200.000000	0.000000	1.098720	1.373400	-9.765632	438.688211	544.999981	-109.862998	-540.666113	200.429759	0.000000	-505.000000	200.000000	0.000000	-0.181110	-1.786700	22.023119	9.464635	785.479069	-2762.653727
150				900.000000	200.000000	0.000000	0.414770	0.619300	-1.129700	-52.057669	-137.612887	176.051435				300.000000	200.000000	0.000000	1.648080	1.495480	-10.910042	333.784509	621.299978	-256.346995				-505.000000	200.000000	0.000000	-1.267770	-3.573400	17.303879	1174.949900	192.861384	-2059.333188
151				900.000000	200.000000	0.000000	0.470820	0.731900	-1.738000	-80.215242	-73.497697	183.327065				300.000000	200.000000	0.000000	1.007160	1.342880	-10.910042	295.637708	599.499979	-213.622496				-505.000000	200.000000	0.000000	-1.086660	-4.288080	14.157719	1826.348932	1245.448183	-2001.281810
152				900.000000	200.000000	0.000000	0.493240	0.551740	-1.390400	-79.233057	-69.678251	183.136289				300.000000	200.000000	0.000000	0.793520	1.251320	-11.749276	276.564307	501.399982	-225.829496				-505.000000	200.000000	0.000000	-1.992210	-3.752070	5.505780	1279.010732	645.603664	-2059.444791
153				900.000000	200.000000	0.000000	0.313880	0.596780	-1.607650	-49.459669	-41.826284	173.725353				300.000000	200.000000	0.000000	1.190280	1.648080	-10.223396	534.055214	577.699980	-183.104997				-505.000000	200.000000	0.000000	-0.724440	-5.002760	13.371180	1319.776715	2417.406744	-1708.268525
154				900.000000	200.000000	0.000000	0.369930	0.641820	-1.390400	-27.277199	-59.534375	188.167133				300.000000	200.000000	0.000000	1.678600	1.190280	-9.918220	209.807405	577.699980	-268.553995				-505.000000	200.000000	0.000000	-1.811100	-2.144040	3.932700	2186.898794	-424.422507	-2469.141950
155				900.000000	200.000000	0.000000	0.493240	0.653080	-2.172500	-99.993312	-94.280748	161.543595				300.000000	200.000000	0.000000	1.464960	0.885080	-8.087164	257.490907	468.699984	-244.139996	-537.206180	262.707388	0.000000	-505.000000	200.000000	0.000000	-4.165530	-4.288080	23.596199	1479.656005	759.943442	-2177.267796
156				900.000000	200.000000	0.000000	0.313880	0.641820	-1.694550	-87.900252	-51.877407	176.176900				300.000000	200.000000	0.000000	1.587040	0.549360	-11.520394	247.954206	457.799984	-225.829496				-505.000000	200.000000	0.000000	-1.448880	-6.074780	10.225020	443.945079	740.818217	-2120.436608
157				900.000000	200.000000	0.000000	0.325090	0.608040	-1.086250	-80.620053	-118.762363	176.133871				300.000000	200.000000	0.000000	0.671440	1.159760	-12.283334	371.931310	316.099989	-231.932996				-505.000000	200.000000	0.000000	-2.716650	-3.573400	11.011560	363.734501	1081.924563	-2176.705475
158				900.000000	200.000000	0.000000	0.347510	0.630560	-1.520750	-68.081231	-53.423924	164.083287				300.000000	200.000000	0.000000	1.098720	1.434440	-11.978158	400.541410	544.999981	-219.725996				-505.000000	200.000000	0.000000	-1.086660	-3.216060	18.876959	617.618380	312.979573	-2000.264463
159				900.000000	200.000000	0.000000	0.336300	0.731900	-1.607650	-104.203380	-103.541179	169.008467				300.000000	200.000000	0.000000	1.770160	0.854560	-10.375984	123.977103	599.499979	-158.690997				-505.000000	200.000000	0.000000	-0.905550	-4.466750	13.371180	1468.026682	307.245593	-1649.001264
160				900.000000	200.000000	0.000000	0.493240	0.450400	-1.694550	-75.680277	-33.933602	146.897142				300.000000	200.000000	0.000000	1.831200	0.122080	-8.316046	162.123904	708.499975	-183.104997				-505.000000	200.000000	0.000000	1.448880	-3.216060	17.303879	964.940540	-501.803127	-2529.164194
161				900.000000	200.000000	0.000000	0.347510	0.619300	-1.303500	-84.401968	-104.285666	185.759756				300.000000	200.000000	0.000000	1.312360	0.824040	-10.528572	267.027607	588.599979	-207.518996				-505.000000	200.000000	0.000000	0.905550	-5.717440	11.011560	928.894653	995.315261	-2120.285847
162				900.000000	200.000000	0.000000	0.313880	0.596780	-2.172500	-66.126974	-36.235003	154.448072				300.000000	200.000000	0.000000	1.648080	1.098720	-11.672982	343.321209	207.099993	-280.760995				-505.000000	200.000000	0.000000	0.000000	-3.752070	17.303879	1859.034590	1441.848699	-2529.556957
163				900.000000	200.000000	0.000000	0.392350	0.754420	-1.216600	-74.727167	-60.619265	173.790663				300.000000	200.000000	0.000000	1.770160	1.464960	-9.918220	286.101007	381.499987	-213.622496				-505.000000	200.000000	0.000000	1.448880	-5.538770	10.225020	360.563042	432.904762	-2825.088939
164				900.000000	200.000000	0.000000	0.470820	0.619300	-1.694550	-60.683914	-139.395715	166.354726				300.000000	200.000000	0.000000	1.678600	1.007160	-9.307868	162.123904	566.799980	-164.794497				-505.000000	200.000000	0.000000	-0.905550	-5.181430	14.944259	1424.907241	1498.882806	-2589.585074
165				900.000000	200.000000	0.000000	0.403560	0.641820	-1.651100	-47.649936	-65.742778	127.890790				300.000000	200.000000	0.000000	1.617560	0.885080	-9.384162	362.394609	686.699976	-140.380497				-505.000000	200.000000	0.000000	-0.724440	-5.002760	3.932700	624.125625	1498.373810	-2413.197709
166				900.000000	200.000000	0.000000	0.437190	0.517960	-1.433850	-72.628071	-77.461643	156.656681				300.000000	200.000000	0.000000	1.648080	1.342880	-9.384162	467.298312	425.099985	-286.864495				-505.000000	200.000000	0.000000	-1.811100	-3.216060	5.505780	1543.076701	899.784714	-2352.671100
167				900.000000	200.000000	0.000000	0.302670	0.664340	-1.738000	-42.792060	-26.045521	195.486738				300.000000	200.000000	0.000000	2.075360	1.129240	-9.002692	305.174408	523.199982	-146.483997				-505.000000	200.000000	0.000000	-2.716650	-2.680050	6.292320	1923.021595	-106.726944	-2645.810475
168				900.000000	200.000000	0.000000	0.347510	0.731900	-1.303500	-83.785630	-89.087756	156.948553				300.000000	200.000000	0.000000	2.014320	1.037680	-7.934576	333.784509	457.799984	-311.278494				-505.000000	200.000000	0.000000	-1.811100	-5.360100	15.730799	719.262832	94.661126	-2119.729399
169				900.000000	200.000000	0.000000	0.470820	0.529220	-1.520750	-40.090171	-88.897650	163.861292				300.000000	200.000000	0.000000	1.526000	1.434440	-9.841926	295.637708	283.399990	-177.001497				-505.000000	200.000000	0.000000	-0.905550	-4.288080	12.584640	320.615061	2296.542129	-2353.760891
170				900.000000	200.000000	0.000000	0.392350	0.641820	-1.694550	-7.489648	-44.976861	156.818325				300.000000	200.000000	0.000000	1.159760	1.892240	-11.901864	333.784509	468.699984	-170.897997				-505.000000	200.000000	0.000000	-0.362220	-2.501380	7.078860	1123.183827	1473.470174	-1764.667792
171				900.000000	200.000000	0.000000	0.336300	0.675600	-2.085600	-34.647427	-189.218174	156.907808				300.000000	200.000000	0.000000	1.190280	1.281840	-9.994514	352.857909	719.399975	-262.450495				-505.000000	200.000000	0.000000	1.086660	-2.501380	10.225020	660.171512	1382.812744	-2469.712886
172				900.000000	200.000000	0.000000	0.392350	0.551740	-1.694550	-131.815049	-110.834471	163.963530				300.000000	200.000000	0.000000	2.258480	1.037680	-9.002692	171.660604	784.799973	-286.864495				-505.000000	200.000000	0.000000	-1.992210	-3.573400	14.157719	1058.882205	1167.673003	-1706.810641
173				900.000000	200.000000	0.000000	0.336300	0.596780	-1.129700	-97.210875	-78.655823	171.292466				300.000000	200.000000	0.000000	2.258480	0.488320	-8.773810	333.784509	675.799976	-219.725996				-505.000000	200.000000	0.000000	0.000000	-1.786700	7.078860	587.349104	788.702206	-2057.739032
174				900.000000	200.000000	0.000000	0.504450	0.630560	-1.651100	-64.195743	-74.963398	137.414436				300.000000	200.000000	0.000000	1.434440	0.915600	-9.536750	476.835012	512.299982	-177.001497				-505.000000	200.000000	0.000000	-1.811100	-3.394730	11.011560	1185.257836	-298.570337	-2176.608361
175				900.000000	200.000000	0.000000	0.313880	0.506700	-1.824900	-89.579006	-41.624241	144.725657				300.000000	200.000000	0.000000	1.007160	2.075360	-11.825570	362.394609	381.499987	-91.552498	-637.217697	310.022435	0.000000	-505.000000	200.000000	0.000000	0.543330	-4.466750	19.663499	2163.426079	2599.862589	-2354.046359
176				900.000000	200.000000	0.000000	0.448400	0.517960	-1.955250	-73.168241	-97.702249	180.741668				300.000000	200.000000	0.000000	1.709120	1.129240	-10.986336	238.417506	861.099970	-219.725996	-589.396950	230.207484	0.000000	-505.000000	200.000000	0.000000	-0.362220	-3.216060	20.450039	617.744227	1725.920939	-2470.275207
177				900.000000	200.000000	0.000000	0.291460	0.574260	-1.824900	-94.837946	-50.832926	161.679336				300.000000	200.000000	0.000000	1.770160	1.068200	-10.375984	228.880806	861.099970	-213.622496				-505.000000	200.000000	0.000000	1.086660	-3.573400	14.157719	-99.277813	53.380539	-1883.289247
178				900.000000	200.000000	0.000000	0.358720	0.574260	-1.260050	-102.293822	1.597666	173.657955				300.000000	200.000000	0.000000	1.434440	0.885080	-9.536750	314.711108	752.099974	-238.036496				-505.000000	200.000000	0.000000	0.905550	-2.858720	6.292320	638.234253	2060.353878	-2470.037513
179				900.000000	200.000000	0.000000	0.482030	0.596780	-1.911800	-81.939010	-78.863661	168.731829				300.000000	200.000000	0.000000	1.464960	1.159760	-9.689338	362.394609	588.599979	-244.139996				-505.000000	200.000000	0.000000	-0.905550	-3.394730	10.225020	258.666898	1238.221350	-1824.216213
180				900.000000	200.000000	0.000000	0.515660	0.720640	-1.433850	-88.404890	-106.022888	156.763878				300.000000	200.000000	0.000000	1.526000	0.854560	-9.613044	190.734005	555.899981	-256.346995				-505.000000	200.000000	0.000000	0.000000	-3.930740	9.438480	805.250019	1051.602941	-2177.261923
181				900.000000	200.000000	0.000000	0.493240	0.484180	-1.651100	-118.470035	-74.501770	171.025158				300.000000	200.000000	0.000000	2.044840	1.007160	-9.765632	333.784509	664.899977	-231.932996				-505.000000	200.000000	0.000000	-1.448880	-2.680050	15.730799	881.432656	1663.583283	-1764.750417
182				900.000000	200.000000	0.000000	0.459610	0.563000	-1.390400	-90.830960	-48.029488	190.410582				300.000000	200.000000	0.000000	0.976640	1.037680	-11.901864	343.321209	523.199982	-280.760995				-505.000000	200.000000	0.000000	-1.086660	-3.752070	7.078860	584.240568	59.035955	-2353.237728
183				900.000000	200.000000	0.000000	0.482030	0.563000	-1.868350	-51.120814	-109.299889	147.013473				300.000000	200.000000	0.000000	1.129240	1.739640	-9.765632	295.637708	370.599987	-256.346995				-505.000000	200.000000	0.000000	0.905550	-2.680050	18.090419	1229.069432	1916.587475	-2234.891561
184				900.000000	200.000000	0.000000	0.336300	0.540480	-1.520750	-91.893377	-93.490056	164.011126				300.000000	200.000000	0.000000	1.587040	1.037680	-9.689338	143.050504	632.199978	-213.622496				-505.000000	200.000000	0.000000	-0.724440	-4.288080	11.011560	2173.545245	-99.184116	-2177.543083
185				900.000000	200.000000	0.000000	0.381140	0.664340	-1.694550	-66.870227	-34.383294	132.754281				300.000000	200.000000	0.000000	1.281840	1.281840	-8.392340	381.468010	523.199982	-256.346995				-505.000000	200.000000	0.000000	-0.181110	-4.109410	7.865400	446.864846	533.774730	-2001.184696
186				900.000000	200.000000	0.000000	0.493240	0.664340	-1.390400	5.814416	-89.942131	166.373387				300.000000	200.000000	0.000000	1.800680	0.610400	-8.773810	371.931310	348.799988	-134.276998				-505.000000	200.000000	0.000000	-1.267770	-3.394730	9.438480	1648.395997	1658.595729	-2294.140025
187				900.000000	200.000000	0.000000	0.302670	0.540480	-1.520750	-47.667544	-46.511443	151.997667				300.000000	200.000000	0.000000	1.068200	0.732480	-11.901864	362.394609	250.699991	-311.278494				-505.000000	200.000000	0.000000	1.448880	-4.109410	15.730799	2532.182112	-235.170260	-1707.594602
188				900.000000	200.000000	0.000000	0.291460	0.551740	-1.607650	-111.622369	-86.496758	144.790772				300.000000	200.000000	0.000000	0.885080	1.281840	-10.528572	429.151511	326.999989	-238.036496				-505.000000	200.000000	0.000000	1.267770	-1.786700	13.371180	819.484493	1501.438080	-1881.608157
189				900.000000	200.000000	0.000000	0.425980	0.540480	-2.085600	-84.437501	-137.185527	151.869917				300.000000	200.000000	0.000000	1.129240	1.281840	-10.147102	57.220201	664.899977	-250.243495				-505.000000	200.000000	0.000000	-2.173320	-2.680050	13.371180	417.979879	-13.751671	-1764.692462
190				900.000000	200.000000	0.000000	0.470820	0.506700	-0.999350	-100.785327	-28.590912	154.201708				300.000000	200.000000	0.000000	2.166920	1.190280	-9.384162	391.004710	512.299982	-183.104997				-505.000000	200.000000	0.000000	-1.992210	-1.429360	5.505780	608.845901	380.463650	-1528.543651
191				900.000000	200.000000	0.000000	0.414770	0.551740	-1.173150	-54.884804	-41.319049	149.482343				300.000000	200.000000	0.000000	1.800680	0.946120	-9.536750	391.004710	425.099985	-164.794497				-505.000000	200.000000	0.000000	-2.354430	-3.752070	9.438480	2437.485367	-264.200588	-2411.880405
192				900.000000	200.000000	0.000000	0.459610	0.641820	-2.215950	-36.173530	-72.591576	166.387284				300.000000	200.000000	0.000000	1.709120	0.732480	-8.468634	562.665315	207.099993	-213.622496				-505.000000	200.000000	0.000000	-1.629990	-3.037390	9.438480	1901.650644	619.953601	-2528.748327
193				900.000000	200.000000	0.000000	0.381140	0.619300	-1.520750	-48.442267	-90.270597	166.447635				300.000000	200.000000	0.000000	1.587040	1.159760	-10.299690	391.004710	370.599987	-170.897997				-505.000000	200.000000	0.000000	-0.181110	-2.858720	4.719240	2143.716431	-258.659608	-2293.718284
194				900.000000	200.000000	0.000000	0.302670	0.574260	-1.260050	-66.109050	-26.490014	130.342141				300.000000	200.000000	0.000000	1.648080	1.251320	-10.452278	247.954206	664.899977	-274.657495				-505.000000	200.000000	0.000000	1.811100	-3.573400	10.225020	942.751588	2266.966933	-2353.299991
195				900.000000	200.000000	0.000000	0.493240	0.472920	-1.042800	-82.118751	-90.265399	175.834006				300.000000	200.000000	0.000000	1.495480	1.342880	-9.460456	333.784509	610.399979	-207.518996				-505.000000	200.000000	0.000000	0.543330	-1.965370	3.146160	2776.727202	-433.572624	-2234.184352
196				900.000000	200.000000	0.000000	0.425980	0.619300	-1.824900	-40.716306	-31.042610	178.449481				300.000000	200.000000	0.000000	1.648080	0.915600	-10.147102	333.784509	446.899984	-299.071495				-505.000000	200.000000	0.000000	-0.181110	-1.965370	13.371180	461.225166	263.409731	-2175.382298
197				900.000000	200.000000	0.000000	0.381140	0.641820	-1.303500	-39.248762	-171.528159	161.649258				300.000000	200.000000	0.000000	1.434440	1.434440	-9.078986	295.637708	762.999973	-286.864495				-505.000000	200.000000	0.000000	-0.543330	-1.786700	16.517339	1630.448199	1740.612037	-2292.671960
198				900.000000	200.000000	0.000000	0.493240	0.698120	-1.086250	-88.972150	-110.488870	142.308201				300.000000	200.000000	0.000000	1.556520	1.342880	-9.384162	314.711108	708.499975	-256.346995				-505.000000	200.000000	0.000000	-0.543330	-1.786700	5.505780	1861.199278	690.501948	-2410.160157
199				900.000000	200.000000	0.000000	0.526870	0.743160	-1.520750	-27.259591	-106.403699	159.182868				300.000000	200.000000	0.000000	1.556520	0.976640	-9.307868	457.761612	490.499983	-134.276998				-505.000000	200.000000	0.000000	-0.905550	-3.037390	16.517339	2018.032955	304.259887	-2235.085788
200				900.000000	200.000000	0.000000	0.414770	0.754420	-1.477300	-22.730360	-147.421558	132.803214				300.000000	200.000000	0.000000	1.037680	1.800680	-10.223396	448.224912	544.999981	-311.278494				-505.000000	200.000000	0.000000	-2.535540	-2.144040	18.090419	914.055391	1329.387775	-1999.131205
201				900.000000	200.000000	0.000000	0.425980	0.619300	-1.998700	-125.327497	-101.804555	163.991521				300.000000	200.000000	0.000000	1.220800	1.983800	-11.825570	257.490907	588.599979	-341.795994	-544.911204	220.307580	0.000000	-505.000000	200.000000	0.000000	0.000000	-0.893350	25.955819	527.099867	1035.927986	-1704.426650
202				900.000000	200.000000	0.000000	0.392350	0.540480	-1.651100	-59.864177	-50.083240	171.182039				300.000000	200.000000	0.000000	1.709120	1.526000	-9.841926	171.660604	719.399975	-238.036496				-505.000000	200.000000	0.000000	-1.448880	-1.965370	9.438480	1039.990559	608.994636	-1587.839890
203				900.000000	200.000000	0.000000	0.526870	0.765680	-1.346950	-82.439584	-66.037573	151.974831				300.000000	200.000000	0.000000	1.587040	1.007160	-8.544928	257.490907	697.599976	-177.001497				-505.000000	200.000000	0.000000	1.086660	-1.429360	6.292320	1882.884845	856.264847	-2233.719145
204				900.000000	200.000000	0.000000	0.358720	0.765680	-2.085600	-30.937932	-88.822031	164.197335				300.000000	200.000000	0.000000	1.373400	1.037680	-11.444100	410.078111	643.099977	-177.001497				-505.000000	200.000000	0.000000	-3.078870	-2.501380	7.078860	312.471813	709.864604	-2116.915052
205				900.000000	200.000000	0.000000	0.313880	0.731900	-1.433850	-19.592189	-87.581647	176.260675				300.000000	200.000000	0.000000	1.526000	1.098720	-12.130746	429.151511	523.199982	-201.415496				-505.000000	200.000000	0.000000	0.000000	-1.072020	18.090419	515.659313	-17.167808	-2292.037195
206				900.000000	200.000000	0.000000	0.482030	0.743160	-1.824900	-75.821053	-99.208358	176.096943				300.000000	200.000000	0.000000	1.495480	1.220800	-10.299690	352.857909	577.699980	-189.208497				-505.000000	200.000000	0.000000	-0.724440	-2.144040	19.663499	1145.813241	820.595245	-1705.555600
207				900.000000	200.000000	0.000000	0.347510	0.608040	-1.564200	-61.012558	-88.845305	147.194723				300.000000	200.000000	0.000000	1.617560	1.159760	-10.604866	181.197305	588.599979	-219.725996				-505.000000	200.000000	0.000000	-1.629990	-3.037390	18.876959	-413.914315	876.136499	-2000.051439
208				900.000000	200.000000	0.000000	0.291460	0.574260	-0.955900	-81.876071	-87.102885	164.088996				300.000000	200.000000	0.000000	1.495480	1.526000	-11.062630	247.954206	643.099977	-207.518996				-505.000000	200.000000	0.000000	-1.992210	-1.965370	8.651940	1734.823647	377.477944	-2468.957903
209				900.000000	200.000000	0.000000	0.336300	0.540480	-1.520750	-116.016558	-103.621996	159.191806				300.000000	200.000000	0.000000	1.342880	1.342880	-9.689338	467.298312	599.499979	-109.862998				-505.000000	200.000000	0.000000	-0.905550	0.536010	13.371180	2581.455701	837.525622	-2055.462336
210				900.000000	200.000000	0.000000	0.336300	0.664340	-1.868350	-46.947633	-67.836938	149.668356				300.000000	200.000000	0.000000	1.861720	1.007160	-10.375984	200.270705	490.499983	-280.760995				-505.000000	200.000000	0.000000	-0.543330	-2.680050	7.865400	1691.515438	1218.542698	-2704.728440
211				900.000000	200.000000	0.000000	0.493240	0.517960	-1.564200	-88.845234	-104.978407	146.959972				300.000000	200.000000	0.000000	1.922760	0.427280	-10.757454	238.417506	523.199982	-164.794497				-505.000000	200.000000	0.000000	1.448880	-3.752070	15.730799	353.300719	427.679777	-1942.231881
212				900.000000	200.000000	0.000000	0.381140	0.495440	-1.346950	-101.609128	-54.970442	185.609726				300.000000	200.000000	0.000000	1.373400	1.190280	-11.138924	238.417506	359.699987	-183.104997				-505.000000	200.000000	0.000000	-0.181110	-1.072020	6.292320	167.267459	1860.967657	-2468.255002
213				900.000000	200.000000	0.000000	0.425980	0.450400	-0.999350	-74.960050	-87.536040	183.111724				300.000000	200.000000	0.000000	1.556520	0.946120	-12.207040	333.784509	544.999981	-238.036496				-505.000000	200.000000	0.000000	-0.181110	-5.538770	1.573080	591.502891	-2111.654005	-2061.285257
214				900.000000	200.000000	0.000000	0.425980	0.619300	-1.477300	-64.479373	-16.167968	166.401181				300.000000	200.000000	0.000000	1.312360	1.556520	-10.299690	333.784509	632.199978	-238.036496				-505.000000	200.000000	0.000000	-1.086660	-3.394730	4.719240	1648.018458	856.695278	-2000.434021
215				900.000000	200.000000	0.000000	0.369930	0.551740	-1.824900	-127.929561	-94.592080	142.299817				300.000000	200.000000	0.000000	2.227960	1.068200	-8.926398	257.490907	686.699976	-152.587497				-505.000000	200.000000	0.000000	-1.629990	-1.250690	8.651940	1893.884936	488.130020	-2233.332255
216				900.000000	200.000000	0.000000	0.403560	0.630560	-1.694550	-11.973865	-96.098189	147.157599				300.000000	200.000000	0.000000	2.258480	0.701960	-10.070808	305.174408	599.499979	-189.208497				-505.000000	200.000000	0.000000	-1.811100	-4.288080	11.011560	1826.097239	231.709692	-1824.991559
217				900.000000	200.000000	0.000000	0.403560	0.574260	-1.173150	-82.101142	-147.242790	168.792181				300.000000	200.000000	0.000000	1.770160	1.037680	-9.994514	467.298312	174.399994	-170.897997				-505.000000	200.000000	0.000000	1.086660	-2.680050	7.865400	880.803424	987.342001	-1882.441458
218				900.000000	200.000000	0.000000	0.347510	0.495440	-1.607650	-49.612320	-73.606987	176.005926				300.000000	200.000000	0.000000	1.617560	1.342880	-11.291512	410.078111	283.399990	-201.415496				-505.000000	200.000000	0.000000	1.448880	-3.573400	14.157719	711.434200	-101.107400	-2177.038718
219				900.000000	200.000000	0.000000	0.302670	0.551740	-1.173150	-66.946395	-143.088140	178.514400				300.000000	200.000000	0.000000	1.800680	1.342880	-8.468634	352.857909	523.199982	-170.897997				-505.000000	200.000000	0.000000	1.811100	-3.394730	11.011560	1301.073838	1338.230456	-2588.106828
220				900.000000	200.000000	0.000000	0.425980	0.281500	-1.564200	-114.664778	-76.878790	158.858046				300.000000	200.000000	0.000000	1.464960	0.701960	-9.078986	286.101007	762.999973	-256.346995				-505.000000	200.000000	0.000000	-0.724440	-4.466750	9.438480	888.632056	-893.111307	-2295.200839
221				900.000000	200.000000	0.000000	0.403560	0.596780	-1.607650	-57.500729	-86.047066	166.403464				300.000000	200.000000	0.000000	1.526000	1.281840	-10.223396	438.688211	588.599979	-170.897997				-505.000000	200.000000	0.000000	-1.448880	-2.501380	3.146160	891.237207	1542.956099	-1705.836761
222				900.000000	200.000000	0.000000	0.526870	0.596780	-1.303500	-65.226690	-81.275891	173.504695				300.000000	200.000000	0.000000	1.403920	1.037680	-10.299690	400.541410	534.099981	-146.483997				-505.000000	200.000000	0.000000	-0.543330	-3.573400	9.438480	1405.952672	554.199809	-2411.855735
223				900.000000	200.000000	0.000000	0.291460	0.641820	-1.216600	-99.466687	-91.926404	168.971147				300.000000	200.000000	0.000000	1.617560	1.037680	-11.215218	486.371713	664.899977	-183.104997				-505.000000	200.000000	0.000000	-1.267770	-3.394730	14.157719	1764.589538	726.127119	-2705.348716
224				900.000000	200.000000	0.000000	0.560500	0.686860	-1.824900	-54.016306	-97.373783	166.324649				300.000000	200.000000	0.000000	1.434440	0.671440	-10.147102	247.954206	555.899981	-219.725996				-505.000000	200.000000	0.000000	-1.448880	-2.322710	15.730799	1250.503305	2591.573334	-1999.387696
225				900.000000	200.000000	0.000000	0.470820	0.810720	-1.607650	-80.854922	-78.684893	144.845806				300.000000	200.000000	0.000000	1.342880	1.373400	-9.841926	228.880806	468.699984	-122.069998				-505.000000	200.000000	0.000000	-2.354430	-2.858720	14.157719	59.783475	1322.160941	-1823.591630
226				900.000000	200.000000	0.000000	0.470820	0.630560	-1.607650	-72.191790	-114.146682	173.594179				300.000000	200.000000	0.000000	1.159760	1.892240	-9.994514	400.541410	632.199978	-122.069998				-505.000000	200.000000	0.000000	1.448880	-3.573400	14.944259	16.601112	1754.126277	-2588.247408
227				900.000000	200.000000	0.000000	0.437190	0.720640	-1.303500	-56.105605	-107.978688	180.941774				300.000000	200.000000	0.000000	1.281840	1.312360	-8.926398	228.880806	610.399979	-170.897997				-505.000000	200.000000	0.000000	-1.267770	-3.394730	11.798100	2111.848775	330.656376	-2117.907729
228				900.000000	200.000000	0.000000	0.403560	0.608040	-1.086250	-48.455812	-86.531968	144.726995				300.000000	200.000000	0.000000	2.258480	0.854560	-6.484990	286.101007	861.099970	-347.899494				-505.000000	200.000000	0.000000	-0.543330	-4.645420	9.438480	1920.164752	-241.220235	-2765.337674
229				900.000000	200.000000	0.000000	0.425980	0.574260	-1.477300	-86.436772	-41.497817	175.997934				300.000000	200.000000	0.000000	1.648080	0.732480	-9.994514	400.541410	512.299982	-213.622496				-505.000000	200.000000	0.000000	-1.267770	-1.786700	9.438480	471.721871	1128.315700	-1470.196623
230				900.000000	200.000000	0.000000	0.448400	0.585520	-1.564200	-29.775690	-72.736076	190.443139				300.000000	200.000000	0.000000	1.068200	1.495480	-11.291512	400.541410	250.699991	-219.725996				-505.000000	200.000000	0.000000	-1.448880	-1.786700	4.719240	2324.400362	613.473194	-1998.879022
231				900.000000	200.000000	0.000000	0.313880	0.641820	-1.911800	-55.961081	-61.807304	183.405881				300.000000	200.000000	0.000000	1.312360	1.129240	-11.901864	181.197305	501.399982	-219.725996				-505.000000	200.000000	0.000000	0.905550	-2.858720	8.651940	985.871028	864.984533	-2293.805217
232				900.000000	200.000000	0.000000	0.392350	0.641820	-1.694550	-91.920782	-85.504621	159.227985				300.000000	200.000000	0.000000	1.190280	1.892240	-9.460456	209.807405	566.799980	-292.967995				-505.000000	200.000000	0.000000	-1.992210	-2.858720	11.011560	-172.100222	242.668657	-2234.829298
233				900.000000	200.000000	0.000000	0.280250	0.529220	-1.998700	-40.585327	-166.726972	173.697363				300.000000	200.000000	0.000000	1.495480	1.037680	-10.070808	171.660604	784.799973	-170.897997				-505.000000	200.000000	0.000000	0.724440	-0.893350	15.730799	1105.361875	471.515639	-1704.484606
234				900.000000	200.000000	0.000000	0.313880	0.619300	-1.520750	-56.483327	-41.907101	140.011055				300.000000	200.000000	0.000000	1.861720	1.190280	-10.223396	295.637708	577.699980	-128.173498				-505.000000	200.000000	0.000000	-1.811100	-1.786700	15.730799	703.857261	-170.478889	-1470.153157
235				900.000000	200.000000	0.000000	0.358720	0.731900	-1.390400	-59.752477	-104.666477	176.214220				300.000000	200.000000	0.000000	1.068200	0.671440	-9.765632	276.564307	305.199989	-195.311996				-505.000000	200.000000	0.000000	-1.629990	-3.037390	14.944259	1438.827099	1807.858682	-1941.307340
236				900.000000	200.000000	0.000000	0.257830	0.776940	-1.955250	-46.421324	-84.788606	171.541309				300.000000	200.000000	0.000000	1.190280	0.610400	-9.307868	228.880806	414.199986	-225.829496				-505.000000	200.000000	0.000000	0.000000	-0.893350	18.090419	1800.446656	1573.672280	-2526.844032
237				900.000000	200.000000	0.000000	0.504450	0.653080	-1.564200	-67.198872	-64.912275	173.580281				300.000000	200.000000	0.000000	1.617560	1.159760	-10.375984	200.270705	577.699980	-164.794497				-505.000000	200.000000	0.000000	-0.362220	-1.786700	14.944259	-106.917676	1598.575917	-2175.198251
238				900.000000	200.000000	0.000000	0.403560	0.608040	-1.955250	-89.561398	-111.053647	149.546315				300.000000	200.000000	0.000000	1.037680	1.312360	-12.207040	286.101007	490.499983	-152.587497				-505.000000	200.000000	0.000000	0.000000	-0.893350	8.651940	988.979564	124.359317	-1704.426650
239				900.000000	200.000000	0.000000	0.392350	0.574260	-1.781450	-26.443918	-105.687684	151.936174				300.000000	200.000000	0.000000	1.129240	1.434440	-11.367806	200.270705	501.399982	-219.725996				-505.000000	200.000000	0.000000	-0.181110	-4.288080	10.225020	667.874297	-396.454600	-2412.562944
240				900.000000	200.000000	0.000000	0.459610	0.506700	-2.215950	-89.984134	-82.723516	163.851962				300.000000	200.000000	0.000000	1.709120	0.701960	-9.918220	104.903703	599.499979	-164.794497				-505.000000	200.000000	0.000000	0.000000	-1.608030	13.371180	1293.559822	385.020773	-2645.010460
241				900.000000	200.000000	0.000000	0.325090	0.698120	-2.085600	-110.110127	-51.975358	118.385803				300.000000	200.000000	0.000000	1.953280	0.244160	-8.697516	219.344106	425.099985	-256.346995				-505.000000	200.000000	0.000000	-2.173320	-3.037390	16.517339	164.976925	2104.382740	-1412.566986
242				900.000000	200.000000	0.000000	0.437190	0.630560	-2.085600	-112.892248	-51.525666	154.351738				300.000000	200.000000	0.000000	1.495480	0.488320	-11.291512	333.784509	283.399990	-152.587497				-505.000000	200.000000	0.000000	0.724440	-3.573400	12.584640	1637.836369	474.501344	-1413.307480
243				900.000000	200.000000	0.000000	0.392350	0.551740	-1.781450	-27.371291	-65.159924	147.095910				300.000000	200.000000	0.000000	1.495480	1.648080	-11.749276	352.857909	196.199993	-128.173498				-505.000000	200.000000	0.000000	-1.267770	-2.858720	16.517339	2028.844277	591.317832	-1882.422661
244				900.000000	200.000000	0.000000	0.313880	0.675600	-1.260050	-65.956399	-72.545371	173.798656				300.000000	200.000000	0.000000	1.129240	1.342880	-10.452278	333.784509	446.899984	-207.518996				-505.000000	200.000000	0.000000	-0.905550	-3.752070	18.876959	701.000417	2555.710732	-2118.275822
245				900.000000	200.000000	0.000000	0.269040	0.540480	-2.085600	-56.293789	-4.073489	144.803527				300.000000	200.000000	0.000000	1.678600	1.129240	-8.392340	200.270705	828.399971	-225.829496				-505.000000	200.000000	0.000000	-0.181110	-1.608030	6.292320	2451.153532	1198.117620	-2116.299084
246				900.000000	200.000000	0.000000	0.470820	0.641820	-1.390400	-99.646743	-94.084845	149.508049				300.000000	200.000000	0.000000	1.892240	0.854560	-8.010870	238.417506	675.799976	-256.346995				-505.000000	200.000000	0.000000	1.629990	-4.288080	8.651940	1362.644462	-902.261424	-2412.707832
247				900.000000	200.000000	0.000000	0.459610	0.630560	-1.998700	-68.576387	-37.331829	151.918851				300.000000	200.000000	0.000000	1.373400	1.159760	-9.231574	486.371713	381.499987	-158.690997				-505.000000	200.000000	0.000000	1.629990	-3.037390	8.651940	743.427702	953.718679	-2470.265026
248				900.000000	200.000000	0.000000	0.302670	0.686860	-1.607650	-45.750174	-107.222265	161.772440				300.000000	200.000000	0.000000	1.709120	1.159760	-9.613044	410.078111	261.599991	-201.415496				-505.000000	200.000000	0.000000	-0.362220	-2.858720	9.438480	754.301947	808.380858	-2352.447894
249				900.000000	200.000000	0.000000	0.302670	0.608040	-1.260050	-92.861701	-107.545533	176.157098				300.000000	200.000000	0.000000	1.373400	1.312360	-9.460456	181.197305	555.899981	-91.552498				-505.000000	200.000000	0.000000	-2.535540	-2.858720	11.798100	1449.386728	1070.219171	-2469.762226
250				900.000000	200.000000	0.000000	0.515660	0.799460	-1.346950	-36.822691	-90.905795	166.475821				300.000000	200.000000	0.000000	1.800680	0.488320	-9.384162	286.101007	653.999977	-244.139996				-505.000000	200.000000	0.000000	-0.181110	-2.680050	11.798100	2155.094061	795.182613	-1412.387247
251				900.000000	200.000000	0.000000	0.414770	0.686860	-1.520750	-53.701206	-66.325631	159.246645				300.000000	200.000000	0.000000	1.464960	1.495480	-10.452278	429.151511	708.499975	-183.104997				-505.000000	200.000000	0.000000	0.181110	-3.394730	11.011560	1764.337846	1702.001160	-2411.744133
252				900.000000	200.000000	0.000000	0.347510	0.630560	-1.433850	-35.826961	-48.438771	176.131588				300.000000	200.000000	0.000000	1.342880	1.342880	-7.476812	219.344106	653.999977	-103.759498				-505.000000	200.000000	0.000000	-3.259980	-1.429360	10.225020	1304.119451	187.557835	-1293.465835
253				900.000000	200.000000	0.000000	0.448400	0.675600	-1.824900	-78.603174	-57.295715	178.478613				300.000000	200.000000	0.000000	1.831200	1.098720	-9.689338	362.394609	588.599979	-231.932996	-533.026241	225.864044	0.000000	-505.000000	200.000000	0.000000	-2.535540	-1.429360	23.596199	610.293134	661.312753	-2115.941171
254				900.000000	200.000000	0.000000	0.358720	0.776940	-0.955900	-101.673420	-94.938622	161.798147				300.000000	200.000000	0.000000	1.709120	0.701960	-9.155280	305.174408	719.399975	-170.897997				-505.000000	200.000000	0.000000	-0.724440	-3.394730	17.303879	1533.209227	1618.254568	-2294.183492
255				900.000000	200.000000	0.000000	0.470820	0.641820	-1.173150	-91.380612	-13.231368	156.737030				300.000000	200.000000	0.000000	0.915600	1.556520	-9.918220	429.151511	326.999989	-225.829496				-505.000000	200.000000	0.000000	0.181110	-4.645420	13.371180	762.319349	1302.051858	-1884.234150
256				900.000000	200.000000	0.000000	0.448400	0.675600	-1.520750	-42.103303	-62.644544	178.478613				300.000000	200.000000	0.000000	0.671440	1.678600	-9.765632	438.688211	523.199982	-189.208497				-505.000000	200.000000	0.000000	0.181110	-2.501380	16.517339	-150.037116	2889.906241	-1882.199456
257				900.000000	200.000000	0.000000	0.325090	0.596780	-1.346950	-65.271704	-108.387972	176.123400				300.000000	200.000000	0.000000	1.220800	1.678600	-10.375984	190.734005	643.099977	-213.622496				-505.000000	200.000000	0.000000	-3.078870	-3.394730	7.078860	1069.127218	444.724590	-2822.692025
258				900.000000	200.000000	0.000000	0.414770	0.563000	-0.912450	-86.315274	-56.759410	183.228056				300.000000	200.000000	0.000000	1.709120	1.159760	-8.163458	95.367002	686.699976	-195.311996				-505.000000	200.000000	0.000000	0.181110	-2.501380	7.865400	2744.670776	-1078.983288	-1588.478962
259				900.000000	200.000000	0.000000	0.358720	0.551740	-1.086250	-70.876897	-135.345156	163.998371				300.000000	200.000000	0.000000	2.227960	0.976640	-10.070808	257.490907	817.499971	-231.932996				-505.000000	200.000000	0.000000	2.535540	-2.858720	2.359620	1796.079655	1037.465270	-2705.144307
260				900.000000	200.000000	0.000000	0.325090	0.585520	-1.824900	-58.189487	-128.207358	135.148706				300.000000	200.000000	0.000000	1.190280	1.281840	-11.749276	391.004710	337.899988	-207.518996				-505.000000	200.000000	0.000000	-1.629990	-0.893350	11.798100	2263.207278	2075.984403	-1880.528547
261				900.000000	200.000000	0.000000	0.313880	0.596780	-1.477300	-49.324626	-62.211389	188.183314				300.000000	200.000000	0.000000	1.220800	1.648080	-11.062630	400.541410	141.699995	-140.380497				-505.000000	200.000000	0.000000	-0.905550	-3.930740	8.651940	1152.635102	576.864166	-1883.468986
262				900.000000	200.000000	0.000000	0.526870	0.641820	-1.303500	-79.454064	-61.012012	151.859642				300.000000	200.000000	0.000000	1.495480	1.861720	-9.384162	257.490907	610.399979	-262.450495	-521.103373	275.278692	0.000000	-505.000000	200.000000	0.000000	1.448880	-4.109410	25.955819	1953.920104	417.976233	-1707.594602
263				900.000000	200.000000	0.000000	0.425980	0.720640	-1.781450	-80.723943	-91.874657	152.037466				300.000000	200.000000	0.000000	1.526000	1.007160	-10.299690	247.954206	577.699980	-256.346995	-567.805506	278.686410	0.000000	-505.000000	200.000000	0.000000	0.362220	-2.144040	20.450039	1609.140172	1284.375055	-1705.642533
264				900.000000	200.000000	0.000000	0.515660	0.563000	-1.433850	-90.875975	-106.022888	173.484894				300.000000	200.000000	0.000000	1.373400	1.159760	-10.147102	362.394609	555.899981	-195.311996				-505.000000	200.000000	0.000000	0.905550	-3.573400	8.651940	826.809739	-460.715540	-2470.715745
265				900.000000	200.000000	0.000000	0.336300	0.653080	-1.303500	-83.010907	-27.834489	154.477204				300.000000	200.000000	0.000000	1.648080	1.037680	-9.460456	438.688211	501.399982	-183.104997				-505.000000	200.000000	0.000000	-0.362220	-4.109410	17.303879	1721.595945	1596.336637	-2118.658404
266				900.000000	200.000000	0.000000	0.291460	0.664340	-1.564200	-66.735185	-61.207316	166.582431				300.000000	200.000000	0.000000	1.983800	0.793520	-8.697516	200.270705	414.199986	-347.899494				-505.000000	200.000000	0.000000	-0.362220	-1.786700	15.730799	1398.753272	-125.580605	-1529.013166
267				900.000000	200.000000	0.000000	0.358720	0.653080	-1.129700	-102.933502	-84.645048	152.044317				300.000000	200.000000	0.000000	1.770160	1.190280	-9.155280	257.490907	305.199989	-256.346995				-505.000000	200.000000	0.000000	0.181110	-1.965370	9.438480	345.094548	510.363947	-1764.202585
268				900.000000	200.000000	0.000000	0.280250	0.540480	-1.303500	-107.750427	-76.186049	178.527155				300.000000	200.000000	0.000000	1.220800	1.190280	-10.528572	295.637708	359.699987	-286.864495				-505.000000	200.000000	0.000000	0.000000	-4.288080	5.505780	2404.736786	-402.935007	-2060.112841
269				900.000000	200.000000	0.000000	0.369930	0.686860	-1.694550	-69.963384	-114.977185	156.883439				300.000000	200.000000	0.000000	1.281840	1.770160	-11.367806	267.027607	370.599987	-219.725996				-505.000000	200.000000	0.000000	0.000000	-3.573400	14.157719	1406.330211	516.844353	-2176.922807
270				900.000000	200.000000	0.000000	0.291460	0.563000	-1.607650	-30.748078	-66.232878	152.030224				300.000000	200.000000	0.000000	1.739640	0.915600	-8.544928	209.807405	643.099977	-238.036496				-505.000000	200.000000	0.000000	-1.992210	-2.680050	6.292320	996.493580	909.997253	-2704.612529
271				900.000000	200.000000	0.000000	0.369930	0.563000	-1.564200	-74.928896	-99.900501	149.539269				300.000000	200.000000	0.000000	2.014320	1.251320	-9.765632	333.784509	686.699976	-91.552498				-505.000000	200.000000	0.000000	-1.811100	-2.322710	12.584640	1134.435611	-565.203205	-2175.591014
272				900.000000	200.000000	0.000000	0.414770	0.608040	-1.607650	-97.242345	-71.310784	154.354022				300.000000	200.000000	0.000000	1.739640	0.885080	-8.850104	257.490907	501.399982	-134.276998				-505.000000	200.000000	0.000000	1.629990	-1.072020	12.584640	2831.538889	154.566502	-2115.935298
273				900.000000	200.000000	0.000000	0.482030	0.596780	-1.564200	-113.743138	-69.054989	183.189790				300.000000	200.000000	0.000000	1.434440	1.220800	-10.223396	448.224912	425.099985	-207.518996				-505.000000	200.000000	0.000000	-0.905550	-2.144040	10.225020	2071.586178	442.801306	-2116.749802
274				900.000000	200.000000	0.000000	0.381140	0.608040	-1.738000	-37.069434	-125.530344	156.798523				300.000000	200.000000	0.000000	1.068200	1.373400	-10.757454	247.954206	403.299986	-152.587497				-505.000000	200.000000	0.000000	1.267770	-1.786700	13.371180	1166.932499	706.018036	-2351.560946
275				900.000000	200.000000	0.000000	0.381140	0.731900	-1.433850	-71.859082	-85.285444	193.058614				300.000000	200.000000	0.000000	1.587040	0.854560	-9.689338	133.513803	752.099974	-299.071495				-505.000000	200.000000	0.000000	0.181110	-3.752070	11.011560	932.003189	-21.408936	-2235.850953
276				900.000000	200.000000	0.000000	0.269040	0.608040	-1.694550	-73.209192	-65.228805	154.504998				300.000000	200.000000	0.000000	1.312360	1.007160	-7.247930	114.440403	501.399982	-268.553995				-505.000000	200.000000	0.000000	0.362220	-3.216060	11.011560	848.621152	-430.077923	-2470.333162
277				900.000000	200.000000	0.000000	0.448400	0.551740	-1.738000	-79.593170	-97.904291	190.411724				300.000000	200.000000	0.000000	1.800680	0.885080	-8.850104	400.541410	708.499975	-109.862998				-505.000000	200.000000	0.000000	-0.724440	-3.037390	14.944259	2249.539113	1753.063855	-1882.635685
278				900.000000	200.000000	0.000000	0.392350	0.563000	-1.824900	-39.014210	-105.647275	183.251283				300.000000	200.000000	0.000000	0.763000	0.854560	-11.138924	486.371713	566.799980	-177.001497				-505.000000	200.000000	0.000000	-0.181110	-3.573400	15.730799	1059.008052	-269.109578	-1530.723233
279				900.000000	200.000000	0.000000	0.425980	0.608040	-1.303500	-32.598762	-82.187211	159.161729				300.000000	200.000000	0.000000	1.800680	1.007160	-10.833748	429.151511	425.099985	-189.208497				-505.000000	200.000000	0.000000	-0.181110	-4.109410	9.438480	1257.702705	399.711870	-1531.231907
280				900.000000	200.000000	0.000000	0.313880	0.641820	-1.824900	-124.220067	-87.217971	154.489959				300.000000	200.000000	0.000000	1.068200	1.678600	-10.375984	295.637708	577.699980	-219.725996				-505.000000	200.000000	0.000000	2.716650	-2.322710	9.438480	670.919910	91.798415	-1764.744544
281				900.000000	200.000000	0.000000	0.470820	0.596780	-1.651100	-85.689455	-43.182695	147.056502				300.000000	200.000000	0.000000	1.281840	1.281840	-10.452278	171.660604	664.899977	-158.690997				-505.000000	200.000000	0.000000	-1.992210	-2.144040	14.944259	103.091685	371.506533	-2057.918770
282				900.000000	200.000000	0.000000	0.437190	0.608040	-1.173150	-72.669021	-52.374245	166.379095				300.000000	200.000000	0.000000	0.946120	1.861720	-10.375984	257.490907	708.499975	-213.622496				-505.000000	200.000000	0.000000	-0.181110	-2.322710	18.876959	1134.938996	1451.314812	-1940.745019
283				900.000000	200.000000	0.000000	0.414770	0.540480	-1.824900	-64.064765	-71.108741	147.062211				300.000000	200.000000	0.000000	1.403920	1.098720	-7.934576	267.027607	621.299978	-244.139996				-505.000000	200.000000	0.000000	0.362220	-1.786700	11.011560	1398.375733	2619.032245	-1881.535713
284				900.000000	200.000000	0.000000	0.336300	0.619300	-1.651100	-64.659430	-68.038981	144.807148				300.000000	200.000000	0.000000	1.526000	0.701960	-9.002692	276.564307	686.699976	-201.415496				-505.000000	200.000000	0.000000	0.724440	-4.288080	10.225020	1015.322303	1935.010704	-2236.403092
285				900.000000	200.000000	0.000000	0.336300	0.574260	-1.824900	-110.920067	-27.349587	137.536281				300.000000	200.000000	0.000000	1.434440	1.281840	-10.375984	467.298312	425.099985	-219.725996				-505.000000	200.000000	0.000000	0.181110	-2.501380	16.517339	544.858895	1166.496145	-1999.687653
286				900.000000	200.000000	0.000000	0.470820	0.686860	-1.868350	-134.471924	-48.046622	161.598237				300.000000	200.000000	0.000000	1.129240	1.617560	-11.138924	429.151511	272.499990	-213.622496				-505.000000	200.000000	0.000000	0.543330	-2.501380	10.225020	1007.619517	1945.969670	-1705.996137
287				900.000000	200.000000	0.000000	0.437190	0.585520	-1.346950	-61.714861	-67.410520	185.635433				300.000000	200.000000	0.000000	1.068200	1.556520	-8.926398	305.174408	664.899977	-268.553995				-505.000000	200.000000	0.000000	-0.724440	-3.037390	8.651940	2017.403723	300.765186	-2058.867981
288				900.000000	200.000000	0.000000	0.291460	0.574260	-1.303500	-62.133534	-71.581707	159.269676				300.000000	200.000000	0.000000	1.434440	0.793520	-8.926398	162.123904	893.799969	-323.485494	-478.564833	251.415177	0.000000	-505.000000	200.000000	0.000000	0.181110	-3.037390	21.236579	1091.882479	-561.392508	-1471.499439
289				900.000000	200.000000	0.000000	0.482030	0.608040	-1.824900	-105.508476	-94.142388	166.332641				300.000000	200.000000	0.000000	2.105880	0.854560	-9.536750	123.977103	523.199982	-177.001497				-505.000000	200.000000	0.000000	-1.086660	-4.288080	14.157719	1826.348932	1112.878176	-2236.258204
290				900.000000	200.000000	0.000000	0.369930	0.563000	-1.564200	-74.928896	-94.834531	163.997229				300.000000	200.000000	0.000000	1.648080	0.549360	-11.749276	362.394609	141.699995	-146.483997				-505.000000	200.000000	0.000000	2.897760	-3.752070	9.438480	816.061341	1273.969516	-2118.580087
291				900.000000	200.000000	0.000000	0.403560	0.619300	-1.564200	-60.548872	-70.889564	192.930669				300.000000	200.000000	0.000000	1.464960	1.251320	-9.994514	438.688211	468.699984	-250.243495				-505.000000	200.000000	0.000000	-0.181110	-3.573400	8.651940	942.625741	1726.158370	-2059.420121
292				900.000000	200.000000	0.000000	0.392350	0.630560	-1.651100	-76.257334	-75.413090	164.036833				300.000000	200.000000	0.000000	1.800680	1.037680	-10.528572	257.490907	348.799988	-213.622496				-505.000000	200.000000	0.000000	1.811100	-3.216060	18.090419	617.555457	5.812545	-1413.055297
293				900.000000	200.000000	0.000000	0.302670	0.506700	-1.868350	-77.562430	-142.441604	132.688970				300.000000	200.000000	0.000000	1.281840	0.946120	-10.681160	371.931310	381.499987	-207.518996				-505.000000	200.000000	0.000000	0.724440	-2.322710	9.438480	1597.447925	1935.757131	-2645.746647
294				900.000000	200.000000	0.000000	0.392350	0.720640	-1.042800	-75.938171	-116.506568	140.024006				300.000000	200.000000	0.000000	1.556520	1.434440	-10.757454	267.027607	588.599979	-183.104997				-505.000000	200.000000	0.000000	0.000000	-2.144040	7.078860	218.278455	1981.832272	-2293.054542
295				900.000000	200.000000	0.000000	0.392350	0.664340	-1.651100	-66.825213	-50.083240	171.297229				300.000000	200.000000	0.000000	1.587040	1.587040	-8.087164	295.637708	544.999981	-219.725996				-505.000000	200.000000	0.000000	1.267770	-2.680050	6.292320	2038.837597	-82.684170	-1295.014960
296				900.000000	200.000000	0.000000	0.425980	0.686860	-1.738000	-74.028929	-66.585216	132.728770				300.000000	200.000000	0.000000	1.464960	0.824040	-9.765632	228.880806	784.799973	-115.966498				-505.000000	200.000000	0.000000	-1.992210	-4.288080	14.157719	1363.084925	2625.943084	-1824.977070
297				900.000000	200.000000	0.000000	0.448400	0.596780	-1.477300	-113.653110	-62.684953	132.621769				300.000000	200.000000	0.000000	1.922760	1.037680	-10.375984	391.004710	479.599983	-109.862998				-505.000000	200.000000	0.000000	-0.905550	-3.930740	11.798100	1616.150802	839.018475	-1589.748492
298				900.000000	200.000000	0.000000	0.470820	0.630560	-1.607650	-88.273911	-93.882803	151.907238				300.000000	200.000000	0.000000	1.831200	1.098720	-11.062630	400.541410	337.899988	-134.276998				-505.000000	200.000000	0.000000	-0.362220	-3.930740	16.517339	2079.792349	801.663020	-2001.000649
299				900.000000	200.000000	0.000000	0.369930	0.810720	-1.651100	-52.756224	-109.951624	178.685570				300.000000	200.000000	0.000000	0.701960	1.129240	-9.155280	162.123904	337.899988	-122.069998				-505.000000	200.000000	0.000000	1.629990	-2.144040	14.944259	1724.515711	1743.167311	-1999.464448
300				900.000000	200.000000	0.000000	0.425980	0.574260	-1.868350	-82.821369	-157.651450	147.082013				300.000000	200.000000	0.000000	1.464960	1.251320	-9.384162	247.954206	577.699980	-225.829496				-505.000000	200.000000	0.000000	1.448880	-2.858720	19.663499	1797.463966	-238.902392	-1941.384092
301				900.000000	200.000000	0.000000	0.459610	0.608040	-1.260050	-116.984882	-134.272202	137.439947				300.000000	200.000000	0.000000	2.014320	0.763000	-8.773810	200.270705	817.499971	-170.897997				-505.000000	200.000000	0.000000	0.000000	-0.714680	4.719240	999.476270	-4.478559	-1821.745290
302				900.000000	200.000000	0.000000	0.358720	0.506700	-1.824900	-65.455825	-68.800602	166.366144				300.000000	200.000000	0.000000	1.831200	1.526000	-9.765632	352.857909	643.099977	-146.483997				-505.000000	200.000000	0.000000	0.000000	-1.608030	1.573080	366.087959	1721.917242	-1587.616684
303				900.000000	200.000000	0.000000	0.448400	0.540480	-1.260050	-79.561701	-57.821025	147.027370				300.000000	200.000000	0.000000	1.403920	1.464960	-9.536750	343.321209	425.099985	-152.587497				-505.000000	200.000000	0.000000	1.448880	-3.394730	8.651940	721.805059	566.967622	-2353.101456
304				900.000000	200.000000	0.000000	0.369930	0.551740	-1.346950	-75.167512	-140.630303	161.577097				300.000000	200.000000	0.000000	1.403920	1.220800	-9.765632	476.835012	435.999985	-97.655998				-505.000000	200.000000	0.000000	-0.724440	-3.037390	14.944259	2712.803120	1355.353833	-2411.332573
305				900.000000	200.000000	0.000000	0.392350	0.563000	-1.694550	-79.084469	-24.712982	149.516042				300.000000	200.000000	0.000000	1.281840	0.976640	-11.291512	209.807405	577.699980	-262.450495				-505.000000	200.000000	0.000000	1.267770	-4.824090	13.371180	1446.404038	706.018036	-2941.884416
306				900.000000	200.000000	0.000000	0.414770	0.675600	-1.738000	-98.615797	-55.991648	190.561754				300.000000	200.000000	0.000000	1.739640	1.556520	-8.392340	181.197305	675.799976	-225.829496				-505.000000	200.000000	0.000000	-1.086660	-2.858720	14.157719	2723.551519	1908.298220	-2117.413544
307				900.000000	200.000000	0.000000	0.515660	0.551740	-1.781450	-95.720305	-80.369770	178.293742				300.000000	200.000000	0.000000	1.648080	1.556520	-9.002692	171.660604	479.599983	-164.794497				-505.000000	200.000000	0.000000	-0.362220	-3.752070	4.719240	2205.475824	1077.999431	-2177.063387
308				900.000000	200.000000	0.000000	0.470820	0.563000	-1.868350	-111.428768	-108.838261	180.760328				300.000000	200.000000	0.000000	1.129240	1.434440	-10.299690	267.027607	621.299978	-189.208497				-505.000000	200.000000	0.000000	-0.905550	-3.752070	14.944259	353.237796	1631.452813	-2353.252217
309				900.000000	200.000000	0.000000	0.302670	0.585520	-1.781450	-38.041822	-26.005112	156.858874				300.000000	200.000000	0.000000	1.617560	0.885080	-9.155280	66.756902	534.099981	-225.829496				-505.000000	200.000000	0.000000	0.905550	-4.824090	11.011560	1446.215269	2188.445327	-1943.205761
310				900.000000	200.000000	0.000000	0.347510	0.608040	-1.173150	-36.484249	-79.077042	180.929964				300.000000	200.000000	0.000000	1.281840	1.251320	-10.299690	228.880806	457.799984	-219.725996				-505.000000	200.000000	0.000000	-1.267770	-5.002760	3.146160	1087.326709	2327.417177	-2530.642440
311				900.000000	200.000000	0.000000	0.392350	0.630560	-1.260050	-83.893267	-96.040646	173.675473				300.000000	200.000000	0.000000	0.976640	1.526000	-11.672982	362.394609	326.999989	-256.346995				-505.000000	200.000000	0.000000	0.362220	-2.501380	18.090419	1239.880753	1286.614334	-2704.631326
312				900.000000	200.000000	0.000000	0.425980	0.664340	-1.694550	-99.034469	-56.493685	173.672048				300.000000	200.000000	0.000000	1.098720	1.129240	-9.918220	257.490907	577.699980	-109.862998	-547.769778	201.361997	0.000000	-505.000000	200.000000	0.000000	-1.629990	-3.394730	20.450039	27.852896	874.643646	-2470.343344
313				900.000000	200.000000	0.000000	0.336300	0.731900	-2.085600	-76.554825	-67.634896	171.418127				300.000000	200.000000	0.000000	1.800680	1.281840	-10.375984	143.050504	708.499975	-262.450495				-505.000000	200.000000	0.000000	-3.078870	-4.645420	18.090419	1689.224903	1362.264671	-2236.437943
314				900.000000	200.000000	0.000000	0.369930	0.653080	-1.564200	-71.219402	-69.504681	161.671344				300.000000	200.000000	0.000000	1.526000	0.701960	-9.841926	162.123904	599.499979	-219.725996				-505.000000	200.000000	0.000000	1.992210	-3.216060	2.359620	616.296993	142.352115	-2411.719463
315				900.000000	200.000000	0.000000	0.392350	0.563000	-1.216600	-50.445601	-106.212994	180.841623				300.000000	200.000000	0.000000	1.434440	1.281840	-8.926398	410.078111	446.899984	-207.518996				-505.000000	200.000000	0.000000	-0.181110	-4.466750	17.303879	773.445286	1850.517686	-1884.035614
316				900.000000	200.000000	0.000000	0.425980	0.596780	-1.781450	-89.845028	-61.478838	154.331937				300.000000	200.000000	0.000000	1.007160	1.434440	-10.070808	438.688211	250.699991	-207.518996				-505.000000	200.000000	0.000000	0.905550	-3.930740	13.371180	921.380637	2186.206048	-2236.078466
317				900.000000	200.000000	0.000000	0.325090	0.585520	-1.998700	-86.513255	-62.188115	164.064627				300.000000	200.000000	0.000000	1.587040	1.495480	-10.833748	314.711108	523.199982	-238.036496	-595.780991	221.905833	0.000000	-505.000000	200.000000	0.000000	1.086660	-3.752070	26.742359	585.813647	2427.697848	-2470.899791
318				900.000000	200.000000	0.000000	0.414770	0.596780	-1.303500	-89.349872	-51.329763	159.162870				300.000000	200.000000	0.000000	2.075360	0.824040	-8.926398	57.220201	675.799976	-286.864495	-620.738313	215.708737	0.000000	-505.000000	200.000000	0.000000	0.000000	-4.288080	20.450039	321.244293	2366.853045	-2530.065631
319				900.000000	200.000000	0.000000	0.437190	0.608040	-1.216600	-72.714036	-62.465776	195.295017				300.000000	200.000000	0.000000	1.709120	1.068200	-10.833748	123.977103	686.699976	-219.725996				-505.000000	200.000000	0.000000	0.000000	-3.930740	13.371180	1153.012641	-277.829264	-2470.982416
320				900.000000	200.000000	0.000000	0.482030	0.653080	-1.477300	-111.334676	-59.003866	149.506908				300.000000	200.000000	0.000000	1.831200	1.526000	-10.299690	467.298312	381.499987	-213.622496				-505.000000	200.000000	0.000000	-0.724440	-4.466750	4.719240	1004.070519	1497.627384	-2118.968543
321				900.000000	200.000000	0.000000	0.482030	0.698120	-1.911800	-65.704238	-109.259481	151.958455				300.000000	200.000000	0.000000	1.373400	0.824040	-11.062630	276.564307	316.099989	-140.380497	-571.005899	242.158033	0.000000	-505.000000	200.000000	0.000000	0.181110	-4.645420	23.596199	994.769354	1557.488329	-2530.419235
322				900.000000	200.000000	0.000000	0.425980	0.608040	-1.911800	-85.495853	-106.951342	135.065128				300.000000	200.000000	0.000000	1.892240	0.915600	-10.528572	391.004710	305.199989	-48.827999				-505.000000	200.000000	0.000000	-3.622200	-3.752070	4.719240	120.787790	1010.120795	-2705.499477
323				900.000000	200.000000	0.000000	0.504450	0.585520	-1.694550	-86.198156	-95.186869	134.962889				300.000000	200.000000	0.000000	1.770160	1.220800	-10.299690	352.857909	490.499983	-268.553995				-505.000000	200.000000	0.000000	-1.086660	-3.930740	13.371180	1500.460647	848.484587	-2353.407286
324				900.000000	200.000000	0.000000	0.369930	0.664340	-1.433850	-46.497491	-8.834267	147.223855				300.000000	200.000000	0.000000	1.617560	1.556520	-10.147102	429.151511	403.299986	-170.897997				-505.000000	200.000000	0.000000	-0.724440	-4.466750	11.798100	-153.523191	165.209473	-2471.433135
325				900.000000	200.000000	0.000000	0.313880	0.686860	-1.564200	-57.766751	-122.922211	166.580147				300.000000	200.000000	0.000000	1.312360	1.861720	-10.375984	228.880806	523.199982	-256.346995				-505.000000	200.000000	0.000000	-2.173320	-3.037390	7.865400	2133.156802	1847.453417	-2587.448959
326				900.000000	200.000000	0.000000	0.291460	0.472920	-1.824900	-70.867416	-167.350234	183.272031				300.000000	200.000000	0.000000	1.922760	0.854560	-8.239752	247.954206	686.699976	-152.587497				-505.000000	200.000000	0.000000	-0.543330	-5.002760	5.505780	508.435470	1618.491999	-2295.724001
327				900.000000	200.000000	0.000000	0.302670	0.517960	-1.607650	-72.808128	-102.156295	164.025024				300.000000	200.000000	0.000000	2.014320	0.488320	-7.171636	247.954206	795.699972	-189.208497				-505.000000	200.000000	0.000000	0.362220	-4.645420	11.798100	-48.518511	1027.445731	-2354.201428
328				900.000000	200.000000	0.000000	0.257830	0.664340	-1.260050	-98.584327	-75.303202	152.159311				300.000000	200.000000	0.000000	1.129240	0.824040	-9.384162	343.321209	490.499983	-286.864495				-505.000000	200.000000	0.000000	1.992210	-3.930740	14.157719	458.179553	926.575763	-2764.862286
329				900.000000	200.000000	0.000000	0.313880	0.630560	-1.346950	-92.024356	-97.794404	140.021527				300.000000	200.000000	0.000000	1.403920	2.197440	-10.833748	495.908413	468.699984	-195.311996				-505.000000	200.000000	0.000000	-0.181110	-3.930740	15.730799	226.673395	-931.959614	-3175.897111
330				900.000000	200.000000	0.000000	0.403560	0.675600	-1.303500	-57.960352	-91.395895	166.476767				300.000000	200.000000	0.000000	1.617560	1.526000	-9.689338	190.734005	534.099981	-189.208497				-505.000000	200.000000	0.000000	-0.543330	-3.930740	16.517339	342.552320	414.911963	-1942.242062
331				900.000000	200.000000	0.000000	0.425980	0.698120	-1.651100	-73.475213	-51.468123	154.426183				300.000000	200.000000	0.000000	1.861720	0.946120	-8.697516	104.903703	882.899969	-219.725996				-505.000000	200.000000	0.000000	0.000000	-5.538770	10.225020	244.747040	-274.843558	-2178.787943
332				900.000000	200.000000	0.000000	0.403560	0.563000	-1.303500	-26.412448	-101.527835	156.733408				300.000000	200.000000	0.000000	1.556520	1.342880	-7.934576	362.394609	850.199970	-244.139996				-505.000000	200.000000	0.000000	0.181110	-2.501380	11.011560	2050.026458	1834.571167	-1705.967160
333				900.000000	200.000000	0.000000	0.369930	0.608040	-1.520750	-85.090726	-34.083300	123.074895				300.000000	200.000000	0.000000	1.373400	1.220800	-11.138924	352.857909	414.199986	-244.139996	-571.470336	312.221702	0.000000	-505.000000	200.000000	0.000000	0.000000	-3.752070	19.663499	2206.671365	1307.039412	-2059.604168
334				900.000000	200.000000	0.000000	0.582920	0.596780	-1.781450	-57.680786	-52.743717	151.759687				300.000000	200.000000	0.000000	1.007160	1.526000	-9.841926	219.344106	544.999981	-201.415496	-570.764032	285.270675	0.000000	-505.000000	200.000000	0.000000	-0.181110	-5.360100	22.023119	1877.926236	1448.329106	-2472.324390
335				900.000000	200.000000	0.000000	0.347510	0.608040	-1.042800	-92.636630	-43.736478	161.652684				300.000000	200.000000	0.000000	1.464960	0.488320	-8.163458	152.587204	697.599976	-268.553995	-576.847178	261.304216	0.000000	-505.000000	200.000000	0.000000	-1.448880	-3.394730	21.236579	1301.891840	1525.788291	-1941.660944
336				900.000000	200.000000	0.000000	0.560500	0.720640	-1.129700	-84.069260	-27.096739	166.356064				300.000000	200.000000	0.000000	0.976640	1.403920	-9.841926	247.954206	555.899981	-256.346995				-505.000000	200.000000	0.000000	0.362220	-4.824090	14.944259	1099.081879	96.469974	-2295.626887
337				900.000000	200.000000	0.000000	0.358720	0.608040	-1.868350	-73.389249	-78.892134	166.460390				300.000000	200.000000	0.000000	1.068200	1.526000	-10.070808	333.784509	621.299978	-164.794497				-505.000000	200.000000	0.000000	0.000000	-3.752070	12.584640	932.129036	916.047228	-1942.115970
338				900.000000	200.000000	0.000000	0.414770	0.585520	-1.173150	-57.514274	-142.638448	176.020019				300.000000	200.000000	0.000000	1.281840	1.251320	-10.375984	247.954206	544.999981	-256.346995				-505.000000	200.000000	0.000000	0.905550	-3.216060	13.371180	269.729912	462.795953	-1824.191544
339				900.000000	200.000000	0.000000	0.336300	0.619300	-1.607650	-120.901839	-63.013419	168.903749				300.000000	200.000000	0.000000	2.044840	0.793520	-8.926398	200.270705	599.499979	-189.208497				-505.000000	200.000000	0.000000	-0.724440	-4.645420	3.146160	993.133351	1101.410215	-3176.531876
340				900.000000	200.000000	0.000000	0.392350	0.653080	-1.520750	-47.051206	-75.534315	154.419136				300.000000	200.000000	0.000000	1.892240	0.427280	-11.749276	228.880806	697.599976	-299.071495				-505.000000	200.000000	0.000000	-0.724440	-4.288080	15.730799	1826.474779	1089.467392	-2412.519478
341				900.000000	200.000000	0.000000	0.448400	0.563000	-1.433850	-70.773324	-42.461482	139.819333				300.000000	200.000000	0.000000	1.464960	1.098720	-10.757454	371.931310	544.999981	-311.278494				-505.000000	200.000000	0.000000	-1.811100	-2.858720	3.932700	985.493489	1564.127603	-2587.308379
342				900.000000	200.000000	0.000000	0.246620	0.630560	-1.303500	-91.979341	-135.592805	188.284410				300.000000	200.000000	0.000000	1.220800	1.434440	-11.749276	400.541410	228.899992	-317.381994				-505.000000	200.000000	0.000000	-0.181110	-3.752070	14.944259	1743.029818	527.056893	-2177.077876
343				900.000000	200.000000	0.000000	0.381140	0.574260	-1.433850	-58.248046	-75.153504	180.863708				300.000000	200.000000	0.000000	0.915600	1.190280	-10.681160	247.954206	534.099981	-152.587497				-505.000000	200.000000	0.000000	1.086660	-4.109410	7.865400	1373.392861	-868.638101	-1766.309723
344				900.000000	200.000000	0.000000	0.347510	0.664340	-1.520750	-66.690171	-58.489894	152.066402				300.000000	200.000000	0.000000	2.044840	0.763000	-6.103520	190.734005	741.199974	-207.518996				-505.000000	200.000000	0.000000	1.086660	-3.037390	8.651940	1554.139716	323.745538	-2763.942053
345				900.000000	200.000000	0.000000	0.358720	0.619300	-1.781450	-92.938184	-53.643101	183.338483				300.000000	200.000000	0.000000	1.892240	1.312360	-9.765632	410.078111	643.099977	-164.794497				-505.000000	200.000000	0.000000	-0.724440	-0.714680	16.517339	73.892102	1221.290973	-2291.640124
346				900.000000	200.000000	0.000000	0.403560	0.664340	-1.998700	-71.205857	-29.957720	152.008334				300.000000	200.000000	0.000000	1.190280	1.159760	-10.223396	562.665315	381.499987	-152.587497				-505.000000	200.000000	0.000000	-0.905550	-3.752070	8.651940	352.734410	2035.134246	-3410.645993
347				900.000000	200.000000	0.000000	0.425980	0.675600	-1.998700	-82.803761	-127.134404	159.224559				300.000000	200.000000	0.000000	1.434440	1.220800	-11.825570	534.055214	381.499987	-146.483997	-532.125073	228.092804	0.000000	-505.000000	200.000000	0.000000	-0.724440	-3.930740	20.450039	574.498940	554.708804	-2059.715770
348				900.000000	200.000000	0.000000	0.515660	0.484180	-1.303500	-61.822498	-106.144113	161.363290				300.000000	200.000000	0.000000	1.953280	1.098720	-10.223396	95.367002	370.599987	-238.036496				-505.000000	200.000000	0.000000	-1.448880	-3.573400	12.584640	827.124355	473.438923	-2588.015587
349				900.000000	200.000000	0.000000	0.291460	0.506700	-1.564200	-16.939377	-56.141346	183.303446				300.000000	200.000000	0.000000	1.403920	1.464960	-10.299690	362.394609	599.499979	-305.174994				-505.000000	200.000000	0.000000	-1.448880	-0.536010	7.078860	1821.188374	213.523893	-1938.948019
350				900.000000	200.000000	0.000000	0.459610	0.517960	-1.477300	-92.775736	-129.004190	142.175493				300.000000	200.000000	0.000000	1.495480	1.648080	-10.375984	429.151511	468.699984	-152.587497				-505.000000	200.000000	0.000000	0.362220	-3.930740	14.944259	574.058478	1289.600040	-2294.779098
351				900.000000	200.000000	0.000000	0.269040	0.619300	-1.694550	-52.642854	-105.756565	152.105810				300.000000	200.000000	0.000000	1.648080	0.854560	-10.070808	371.931310	599.499979	-219.725996				-505.000000	200.000000	0.000000	-1.811100	-2.858720	14.157719	1681.207502	1554.424059	-1823.635096
352				900.000000	200.000000	0.000000	0.313880	0.574260	-1.260050	-78.170640	-62.413432	173.704409				300.000000	200.000000	0.000000	1.800680	1.159760	-9.613044	267.027607	599.499979	-177.001497				-505.000000	200.000000	0.000000	0.362220	-3.930740	10.225020	1036.944946	100.948533	-2001.058604
353				900.000000	200.000000	0.000000	0.336300	0.461660	-1.216600	-78.741964	-58.311126	147.070203				300.000000	200.000000	0.000000	2.227960	0.885080	-11.138924	362.394609	490.499983	-115.966498				-505.000000	200.000000	0.000000	0.905550	-4.466750	12.584640	1004.699751	993.822408	-2295.331238
354				900.000000	200.000000	0.000000	0.269040	0.765680	-1.303500	-114.558811	-80.790392	154.651603				300.000000	200.000000	0.000000	1.648080	1.251320	-11.215218	467.298312	468.699984	-146.483997				-505.000000	200.000000	0.000000	0.362220	-1.786700	10.225020	2324.840825	1559.218613	-1587.815220
355				900.000000	200.000000	0.000000	0.358720	0.686860	-1.607650	-13.585933	-84.200555	130.388791				300.000000	200.000000	0.000000	1.129240	1.159760	-9.994514	333.784509	621.299978	-177.001497				-505.000000	200.000000	0.000000	-0.181110	-3.216060	5.505780	1774.708705	-259.406034	-1647.872315
356				900.000000	200.000000	0.000000	0.459610	0.608040	-1.651100	-69.143647	-83.248826	135.030287				300.000000	200.000000	0.000000	1.678600	1.281840	-8.239752	267.027607	861.099970	-256.346995				-505.000000	200.000000	0.000000	-1.267770	-3.573400	3.932700	1868.776217	338.120641	-2646.774175
357				900.000000	200.000000	0.000000	0.336300	0.653080	-1.303500	-95.072498	-37.966429	147.248224				300.000000	200.000000	0.000000	1.831200	1.251320	-9.994514	324.247808	784.799973	-213.622496				-505.000000	200.000000	0.000000	-0.724440	-5.181430	7.865400	266.180914	1627.211685	-2589.599563
358				900.000000	200.000000	0.000000	0.560500	0.619300	-2.042150	-57.023498	-102.237710	156.623178				300.000000	200.000000	0.000000	1.800680	0.915600	-9.078986	295.637708	512.299982	-244.139996				-505.000000	200.000000	0.000000	-3.259980	-2.144040	7.865400	-360.738632	720.077143	-2116.561448
359				900.000000	200.000000	0.000000	0.392350	0.709380	-1.303500	-44.507701	-65.604418	173.748776				300.000000	200.000000	0.000000	1.068200	0.701960	-8.239752	448.224912	414.199986	-219.725996				-505.000000	200.000000	0.000000	1.992210	-3.394730	18.876959	1417.519072	-271.032862	-2529.377218
360				900.000000	200.000000	0.000000	0.448400	0.630560	-1.781450	-80.412907	-102.929853	163.978765				300.000000	200.000000	0.000000	1.220800	1.678600	-9.155280	247.954206	599.499979	-189.208497				-505.000000	200.000000	0.000000	1.629990	-1.429360	9.438480	1188.240526	687.832237	-2586.227203
361				900.000000	200.000000	0.000000	0.369930	0.630560	-1.260050	-47.708495	-105.249330	166.469720				300.000000	200.000000	0.000000	1.068200	1.159760	-9.384162	143.050504	621.299978	-189.208497				-505.000000	200.000000	0.000000	0.543330	-3.930740	12.584640	1037.133716	2076.300398	-1824.840797
362				900.000000	200.000000	0.000000	0.437190	0.630560	-1.260050	-75.852206	-57.359398	183.267660				300.000000	200.000000	0.000000	1.434440	1.495480	-10.910042	162.123904	501.399982	-323.485494				-505.000000	200.000000	0.000000	-0.362220	-0.714680	6.292320	2157.762135	148.516527	-1645.484016
363				900.000000	200.000000	0.000000	0.302670	0.596780	-1.651100	-69.607334	-137.577676	168.917646				300.000000	200.000000	0.000000	1.220800	1.037680	-10.986336	314.711108	588.599979	-189.208497				-505.000000	200.000000	0.000000	0.181110	-4.109410	6.292320	2183.979028	645.919660	-1648.749082
364				900.000000	200.000000	0.000000	0.369930	0.641820	-1.781450	-79.949220	-43.972789	149.612571				300.000000	200.000000	0.000000	1.037680	0.915600	-10.604866	410.078111	664.899977	-128.173498				-505.000000	200.000000	0.000000	-1.086660	-3.752070	2.359620	236.415023	593.794543	-2353.237728
365				900.000000	200.000000	0.000000	0.280250	0.675600	-1.694550	-46.303890	-80.888343	144.917575				300.000000	200.000000	0.000000	1.403920	0.793520	-10.604866	314.711108	414.199986	-268.553995				-505.000000	200.000000	0.000000	-0.181110	-1.965370	11.011560	2777.356434	1723.919091	-1940.405903
366				900.000000	200.000000	0.000000	0.515660	0.630560	-1.346950	-100.065416	-14.916246	188.005685				300.000000	200.000000	0.000000	1.342880	1.159760	-11.215218	305.174408	479.599983	-164.794497				-505.000000	200.000000	0.000000	-1.267770	-1.965370	13.371180	577.041168	-68.546498	-2175.295365
367				900.000000	200.000000	0.000000	0.493240	0.596780	-2.085600	-82.119067	-104.493505	144.623615				300.000000	200.000000	0.000000	1.281840	1.342880	-11.291512	362.394609	414.199986	-213.622496				-505.000000	200.000000	0.000000	-1.086660	-3.752070	13.371180	816.375957	-79.505464	-2118.261334
368				900.000000	200.000000	0.000000	0.437190	0.641820	-1.651100	-47.649936	-102.589451	190.507112				300.000000	200.000000	0.000000	1.403920	1.434440	-10.681160	238.417506	577.699980	-177.001497				-505.000000	200.000000	0.000000	-0.543330	-2.322710	8.651940	1134.120995	820.086250	-2704.389324
369				900.000000	200.000000	0.000000	0.437190	0.765680	-2.172500	-139.582277	-26.114999	183.393321				300.000000	200.000000	0.000000	1.861720	1.556520	-9.078986	162.123904	632.199978	-189.208497				-505.000000	200.000000	0.000000	-0.543330	-3.752070	7.865400	352.671487	-107.157375	-1824.584307
370				900.000000	200.000000	0.000000	0.437190	0.709380	-1.433850	-48.663274	-77.461643	156.834701				300.000000	200.000000	0.000000	2.136400	0.396760	-9.307868	343.321209	599.499979	-189.208497				-505.000000	200.000000	0.000000	-1.629990	-4.288080	11.798100	899.632147	-575.415744	-1707.517850
371				900.000000	200.000000	0.000000	0.414770	0.563000	-1.173150	-82.564829	-81.846809	168.770095				300.000000	200.000000	0.000000	1.770160	0.915600	-10.681160	410.078111	370.599987	-231.932996				-505.000000	200.000000	0.000000	1.811100	-3.037390	15.730799	-66.718002	1068.611883	-1882.838528
372				900.000000	200.000000	0.000000	0.482030	0.585520	-1.738000	-110.366352	-28.365596	171.131018				300.000000	200.000000	0.000000	1.281840	1.617560	-11.138924	410.078111	152.599995	-152.587497				-505.000000	200.000000	0.000000	-2.173320	0.000000	18.090419	464.711241	379.479792	-2173.357785
373				900.000000	200.000000	0.000000	0.403560	0.596780	-1.738000	-77.738423	-106.189720	185.680745				300.000000	200.000000	0.000000	1.373400	1.068200	-9.536750	247.954206	457.799984	-213.622496				-505.000000	200.000000	0.000000	-0.543330	-3.394730	16.517339	27.538280	282.341956	-1178.060106
374				900.000000	200.000000	0.000000	0.347510	0.596780	-1.129700	-69.067164	-124.711180	164.051872				300.000000	200.000000	0.000000	2.075360	0.701960	-8.697516	95.367002	479.599983	-231.932996				-505.000000	200.000000	0.000000	-1.086660	-6.074780	6.292320	1601.790482	-868.207670	-1885.489191
375				900.000000	200.000000	0.000000	0.437190	0.641820	-1.477300	-71.593060	-77.421235	135.084929				300.000000	200.000000	0.000000	1.983800	0.946120	-8.773810	476.835012	697.599976	-201.415496				-505.000000	200.000000	0.000000	0.000000	-1.608030	6.292320	1292.993513	259.168603	-2292.545868
376				900.000000	200.000000	0.000000	0.414770	0.596780	-1.651100	-33.422562	-56.072465	173.620831				300.000000	200.000000	0.000000	1.342880	1.251320	-9.078986	410.078111	239.799992	-225.829496				-505.000000	200.000000	0.000000	0.000000	-4.645420	11.798100	530.561498	-1204.326462	-2060.451957
377				900.000000	200.000000	0.000000	0.403560	0.596780	-1.738000	-81.758953	-106.189720	161.584144				300.000000	200.000000	0.000000	2.044840	1.007160	-8.621222	400.541410	501.399982	-305.174994				-505.000000	200.000000	0.000000	0.905550	-4.645420	18.090419	1225.960895	590.887401	-2412.988993
378				900.000000	200.000000	0.000000	0.560500	0.585520	-1.477300	-98.034676	-11.575562	154.182102				300.000000	200.000000	0.000000	1.403920	0.824040	-9.002692	476.835012	555.899981	-201.415496				-505.000000	200.000000	0.000000	0.362220	-2.680050	10.225020	765.176192	498.658555	-1999.871700
379				900.000000	200.000000	0.000000	0.560500	0.529220	-1.564200	-92.402078	-67.220414	151.720083				300.000000	200.000000	0.000000	1.739640	1.617560	-9.078986	343.321209	555.899981	-323.485494				-505.000000	200.000000	0.000000	-1.086660	-3.930740	7.865400	341.860165	-206.850486	-2059.686793
380				900.000000	200.000000	0.000000	0.369930	0.641820	-1.477300	-23.346698	-64.519528	159.251212				300.000000	200.000000	0.000000	0.946120	2.014320	-10.910042	391.004710	359.699987	-238.036496				-505.000000	200.000000	0.000000	-0.543330	-2.322710	16.517339	1829.646238	945.191993	-2175.692436
381				900.000000	200.000000	0.000000	0.358720	0.585520	-1.694550	-50.013384	-73.987798	178.487747				300.000000	200.000000	0.000000	1.709120	1.648080	-10.299690	143.050504	686.699976	-262.450495				-505.000000	200.000000	0.000000	0.362220	-2.501380	1.573080	2049.271379	1169.719282	-1764.725747
382				900.000000	200.000000	0.000000	0.549290	0.585520	-1.303500	-49.608256	-92.331087	139.735755				300.000000	200.000000	0.000000	1.800680	0.671440	-8.163458	247.954206	773.899973	-207.518996				-505.000000	200.000000	0.000000	-0.543330	-1.965370	14.157719	692.920093	-643.408816	-1705.400531
383				900.000000	200.000000	0.000000	0.347510	0.641820	-1.520750	-55.555954	-43.291984	152.045459				300.000000	200.000000	0.000000	1.617560	0.610400	-9.918220	438.688211	468.699984	-158.690997				-505.000000	200.000000	0.000000	-1.992210	-1.072020	6.292320	1672.875484	1307.707275	-1998.157325
384				900.000000	200.000000	0.000000	0.425980	0.698120	-1.303500	-40.950858	-107.517061	173.703464				300.000000	200.000000	0.000000	1.495480	1.251320	-10.757454	314.711108	294.299990	-170.897997				-505.000000	200.000000	0.000000	1.267770	-2.322710	13.371180	787.050528	706.018036	-2234.581423
385				900.000000	200.000000	0.000000	0.437190	0.608040	-1.520750	-56.947014	-62.182916	151.921135				300.000000	200.000000	0.000000	0.885080	2.166920	-10.986336	276.564307	403.299986	-201.415496				-505.000000	200.000000	0.000000	-1.629990	-2.680050	14.944259	1923.713750	1145.008646	-2117.200520
386				900.000000	200.000000	0.000000	0.291460	0.585520	-1.433850	-29.640648	-111.988241	154.460827				300.000000	200.000000	0.000000	1.617560	1.648080	-10.986336	276.564307	741.199974	-225.829496				-505.000000	200.000000	0.000000	2.354430	-2.680050	11.798100	302.038031	1039.467118	-1823.798780
387				900.000000	200.000000	0.000000	0.403560	0.675600	-1.260050	-73.997459	-55.974514	166.476767				300.000000	200.000000	0.000000	1.617560	1.098720	-8.316046	257.490907	686.699976	-256.346995				-505.000000	200.000000	0.000000	-1.086660	-4.824090	3.932700	1908.912968	194.591668	-1708.069990
388				900.000000	200.000000	0.000000	0.392350	0.776940	-1.433850	-61.963274	-19.889463	152.124666				300.000000	200.000000	0.000000	1.495480	1.007160	-10.452278	190.734005	621.299978	-262.450495				-505.000000	200.000000	0.000000	0.362220	-2.680050	6.292320	996.493580	634.960694	-2234.848094
389				900.000000	200.000000	0.000000	0.358720	0.720640	-1.868350	-84.834501	-144.749743	154.516808				300.000000	200.000000	0.000000	1.251320	1.098720	-11.138924	534.055214	305.199989	-195.311996				-505.000000	200.000000	0.000000	-0.543330	-1.608030	-3.932700	1523.807516	1229.739095	-1822.549613
390				900.000000	200.000000	0.000000	0.403560	0.698120	-2.129050	-69.949839	-126.089923	168.907371				300.000000	200.000000	0.000000	1.312360	1.190280	-11.291512	152.587204	621.299978	-256.346995				-505.000000	200.000000	0.000000	0.000000	-2.501380	13.371180	428.791201	1710.720846	-2352.137756
391				900.000000	200.000000	0.000000	0.594130	0.619300	-1.564200	-136.938946	-68.605297	183.094598				300.000000	200.000000	0.000000	1.464960	0.976640	-9.613044	200.270705	643.099977	-323.485494				-505.000000	200.000000	0.000000	-1.086660	-3.573400	11.798100	1406.141442	-210.582618	-2059.347677
392				900.000000	200.000000	0.000000	0.470820	0.675600	-1.781450	-46.393918	-78.523259	159.178105				300.000000	200.000000	0.000000	1.251320	0.885080	-9.765632	123.977103	686.699976	-213.622496				-505.000000	200.000000	0.000000	-0.543330	-1.072020	7.865400	1093.921321	953.402683	-2115.761432
393				900.000000	200.000000	0.000000	0.414770	0.551740	-1.651100	-75.482612	-101.666195	156.711323				300.000000	200.000000	0.000000	1.190280	1.281840	-11.825570	267.027607	566.799980	-115.966498				-505.000000	200.000000	0.000000	-1.629990	-2.501380	17.303879	2513.793851	82.209308	-2058.286864
394				900.000000	200.000000	0.000000	0.336300	0.641820	-1.390400	-67.482502	-73.347402	159.286052				300.000000	200.000000	0.000000	1.861720	1.281840	-9.918220	295.637708	544.999981	-219.725996				-505.000000	200.000000	0.000000	-2.897760	-1.250690	5.505780	1546.185237	1893.528558	-1822.022143
395				900.000000	200.000000	0.000000	0.560500	0.686860	-1.694550	-158.415049	-72.165158	144.637708				300.000000	200.000000	0.000000	1.800680	0.885080	-9.994514	362.394609	599.499979	-152.587497				-505.000000	200.000000	0.000000	-0.905550	-1.429360	8.651940	377.465590	842.004181	-1646.118781
396				900.000000	200.000000	0.000000	0.392350	0.585520	-1.390400	-130.108889	-50.325691	151.946645				300.000000	200.000000	0.000000	1.617560	0.610400	-10.223396	295.637708	446.899984	-256.346995				-505.000000	200.000000	0.000000	-0.543330	-1.965370	14.944259	1735.327033	151.264801	-1646.656432
397				900.000000	200.000000	0.000000	0.369930	0.720640	-1.824900	-80.768957	-140.185809	173.782475				300.000000	200.000000	0.000000	0.671440	1.464960	-11.062630	276.564307	337.899988	-238.036496				-505.000000	200.000000	0.000000	-1.267770	-3.037390	5.505780	1322.256019	1132.047832	-2058.824515
398				900.000000	200.000000	0.000000	0.347510	0.675600	-1.955250	-98.840868	-63.151779	185.812115				300.000000	200.000000	0.000000	1.617560	1.831200	-10.604866	295.637708	348.799988	-219.725996				-505.000000	200.000000	0.000000	1.267770	-1.786700	7.078860	239.901098	-83.430596	-2469.049144
399				900.000000	200.000000	0.000000	0.437190	0.574260	-2.215950	-67.099362	-147.657870	188.034621				300.000000	200.000000	0.000000	1.342880	0.915600	-8.544928	123.977103	544.999981	-299.071495				-505.000000	200.000000	0.000000	1.086660	-3.752070	14.944259	816.501803	848.054156	-2647.132087
400				900.000000	200.000000	0.000000	0.369930	0.641820	-2.129050	-32.062971	-89.243250	154.431892				300.000000	200.000000	0.000000	2.105880	1.037680	-8.621222	400.541410	686.699976	-244.139996				-505.000000	200.000000	0.000000	1.811100	-5.002760	8.651940	1898.479185	545.049691	-2648.376947
401				900.000000	200.000000	0.000000	0.358720	0.472920	-1.346950	-42.228548	-119.904795	156.696088				300.000000	200.000000	0.000000	1.648080	0.976640	-10.223396	591.275415	272.499990	-244.139996				-505.000000	200.000000	0.000000	-0.362220	-2.144040	3.932700	1607.818785	415.895821	-2645.490156
402				900.000000	200.000000	0.000000	0.302670	0.551740	-1.520750	-55.244918	-102.237112	159.237119				300.000000	200.000000	0.000000	1.831200	1.312360	-10.681160	600.812116	468.699984	-207.518996				-505.000000	200.000000	0.000000	-0.724440	-1.786700	10.225020	-107.295215	2552.962457	-2703.866162
403				900.000000	200.000000	0.000000	0.336300	0.664340	-1.564200	-74.776245	-52.921888	159.306996				300.000000	200.000000	0.000000	1.373400	0.976640	-11.749276	371.931310	588.599979	-256.346995				-505.000000	200.000000	0.000000	-0.362220	-2.680050	13.371180	-276.916132	539.508711	-2939.719323
404				900.000000	200.000000	0.000000	0.493240	0.585520	-1.433850	-81.907541	-130.429482	183.167705				300.000000	200.000000	0.000000	1.281840	1.190280	-10.223396	228.880806	435.999985	-256.346995				-505.000000	200.000000	0.000000	-0.543330	-2.680050	10.225020	649.360190	155.743360	-2587.240242
405				900.000000	200.000000	0.000000	0.336300	0.619300	-1.607650	-60.593886	-133.936998	180.952050				300.000000	200.000000	0.000000	1.709120	1.251320	-10.833748	95.367002	544.999981	-177.001497				-505.000000	200.000000	0.000000	-1.267770	-1.072020	14.944259	1326.119634	460.240678	-2526.912168
406				900.000000	200.000000	0.000000	0.448400	0.596780	-1.998700	-21.721085	-143.255570	163.947350				300.000000	200.000000	0.000000	1.648080	1.556520	-10.299690	371.931310	643.099977	-213.622496	-574.256963	290.914074	0.000000	-505.000000	200.000000	0.000000	-1.086660	-2.858720	23.596199	2145.226587	1634.201088	-2469.878136
407				900.000000	200.000000	0.000000	0.392350	0.540480	-1.433850	-176.234483	-65.483192	178.411019				300.000000	200.000000	0.000000	2.105880	1.159760	-8.773810	400.541410	490.499983	-262.450495				-505.000000	200.000000	0.000000	-0.543330	-2.501380	14.157719	428.854124	417.151243	-2410.838388
408				900.000000	200.000000	0.000000	0.425980	0.596780	-1.694550	-53.570227	-86.889504	176.018877				300.000000	200.000000	0.000000	1.678600	0.091560	-7.858282	391.004710	686.699976	-122.069998				-505.000000	200.000000	0.000000	-1.267770	-2.680050	15.730799	1807.960671	1785.194325	-2352.205892
409				900.000000	200.000000	0.000000	0.392350	0.540480	-1.346950	-91.713320	-90.893859	154.314418				300.000000	200.000000	0.000000	1.617560	0.976640	-10.147102	600.812116	566.799980	-164.794497				-505.000000	200.000000	0.000000	0.724440	-0.893350	7.865400	757.284637	346.409896	-1939.461000
410				900.000000	200.000000	0.000000	0.493240	0.517960	-1.955250	-65.127181	-114.746670	166.237253				300.000000	200.000000	0.000000	1.526000	1.922760	-10.299690	152.587204	316.099989	-152.587497	-582.430384	252.860937	0.000000	-505.000000	200.000000	0.000000	1.992210	-3.216060	20.450039	1081.008234	1583.454388	-1941.766674
411				900.000000	200.000000	0.000000	0.313880	0.709380	-0.999350	-24.089951	-82.919762	154.552790				300.000000	200.000000	0.000000	1.037680	1.556520	-10.070808	219.344106	643.099977	-354.002994				-505.000000	200.000000	0.000000	0.362220	-2.680050	18.090419	649.989422	-436.795761	-1764.895305
412				900.000000	200.000000	0.000000	0.425980	0.630560	-1.868350	-56.379754	-112.057720	113.399130				300.000000	200.000000	0.000000	1.953280	1.770160	-7.476812	209.807405	795.699972	-268.553995				-505.000000	200.000000	0.000000	0.181110	-2.858720	6.292320	1333.130264	645.919660	-2117.514966
413				900.000000	200.000000	0.000000	0.392350	0.641820	-1.173150	-67.257431	-80.923553	171.276285				300.000000	200.000000	0.000000	1.709120	1.037680	-8.621222	257.490907	599.499979	-213.622496				-505.000000	200.000000	0.000000	-0.724440	-2.144040	1.573080	1028.550006	705.193046	-1235.602811
414				900.000000	200.000000	0.000000	0.347510	0.608040	-1.564200	-105.238391	-53.383516	154.423703				300.000000	200.000000	0.000000	1.526000	0.701960	-11.062630	448.224912	425.099985	-195.311996				-505.000000	200.000000	0.000000	0.543330	-3.394730	3.932700	1647.955535	1023.951030	-1706.843926
415				900.000000	200.000000	0.000000	0.190570	0.799460	-1.173150	-48.704225	-67.548283	193.318875				300.000000	200.000000	0.000000	0.946120	1.342880	-10.147102	324.247808	577.699980	-122.069998				-505.000000	200.000000	0.000000	0.543330	-2.322710	9.438480	670.919910	-174.404021	-1588.338382
416				900.000000	200.000000	0.000000	0.347510	0.619300	-1.738000	-88.872640	-114.013521	168.892136				300.000000	200.000000	0.000000	0.854560	1.251320	-11.520394	133.513803	555.899981	-292.967995				-505.000000	200.000000	0.000000	-0.181110	-3.573400	15.730799	711.560046	-534.249593	-2118.164220
417				900.000000	200.000000	0.000000	0.515660	0.596780	-1.477300	-89.529928	-75.586660	163.877668				300.000000	200.000000	0.000000	1.312360	1.007160	-10.223396	162.123904	632.199978	-189.208497				-505.000000	200.000000	0.000000	0.543330	-1.786700	11.798100	1166.806652	88.496714	-1999.038399
418				900.000000	200.000000	0.000000	0.459610	0.596780	-1.998700	-65.946918	-82.925558	156.706756				300.000000	200.000000	0.000000	1.495480	0.915600	-11.520394	257.490907	523.199982	-195.311996	-540.267322	199.247317	0.000000	-505.000000	200.000000	0.000000	0.905550	-4.109410	20.450039	-15.392391	721.218129	-1707.551135
419				900.000000	200.000000	0.000000	0.336300	0.630560	-1.346950	-71.921705	-113.915570	176.143201				300.000000	200.000000	0.000000	1.312360	1.190280	-10.910042	371.931310	534.099981	-244.139996				-505.000000	200.000000	0.000000	0.181110	-2.680050	13.371180	881.243887	771.771829	-2646.042296
420				900.000000	200.000000	0.000000	0.313880	0.630560	-1.651100	-88.318925	-82.313635	178.576089				300.000000	200.000000	0.000000	1.831200	0.671440	-9.078986	219.344106	534.099981	-244.139996				-505.000000	200.000000	0.000000	-1.629990	-2.501380	7.078860	1007.367825	-173.227163	-2469.495554
421				900.000000	200.000000	0.000000	0.482030	0.608040	-1.694550	-89.291313	-94.263613	147.055360				300.000000	200.000000	0.000000	1.526000	0.396760	-9.689338	295.637708	446.899984	-256.346995				-505.000000	200.000000	0.000000	0.000000	-1.965370	14.944259	692.983016	1444.087978	-2351.629083
422				900.000000	200.000000	0.000000	0.336300	0.653080	-1.694550	-83.416035	-123.724241	123.151623				300.000000	200.000000	0.000000	1.159760	0.885080	-9.994514	505.445113	457.799984	-152.587497				-505.000000	200.000000	0.000000	0.724440	-3.752070	7.865400	1742.463510	-449.010148	-2177.150320
423				900.000000	200.000000	0.000000	0.493240	0.619300	-1.433850	-48.352238	-79.769782	151.873539				300.000000	200.000000	0.000000	1.312360	1.617560	-10.681160	247.954206	457.799984	-195.311996				-505.000000	200.000000	0.000000	-0.724440	-2.501380	15.730799	1008.059980	1752.317428	-2704.544393
424				900.000000	200.000000	0.000000	0.302670	0.608040	-1.520750	-73.029135	-71.841293	178.566759				300.000000	200.000000	0.000000	1.648080	0.854560	-9.536750	114.440403	512.299982	-189.208497				-505.000000	200.000000	0.000000	0.181110	-2.858720	15.730799	1681.333348	636.962542	-1941.282670
425				900.000000	200.000000	0.000000	0.313880	0.574260	-1.173150	-118.285914	-52.362309	164.065769				300.000000	200.000000	0.000000	2.411080	0.549360	-9.002692	238.417506	653.999977	-256.346995				-505.000000	200.000000	0.000000	-1.086660	-3.752070	3.146160	468.109950	460.478109	-2118.261334
426				900.000000	200.000000	0.000000	0.358720	0.439140	-2.215950	-88.745725	-22.843196	149.435693				300.000000	200.000000	0.000000	1.953280	0.610400	-11.062630	343.321209	435.999985	-195.311996				-505.000000	200.000000	0.000000	-1.448880	-3.573400	3.146160	826.369277	614.966047	-2646.759686
427				900.000000	200.000000	0.000000	0.414770	0.641820	-2.085600	-76.243789	-60.734350	185.711019				300.000000	200.000000	0.000000	1.434440	1.800680	-10.757454	286.101007	217.999992	-109.862998				-505.000000	200.000000	0.000000	-1.086660	-6.253450	3.932700	1359.158387	194.591668	-2355.611538
428				900.000000	200.000000	0.000000	0.369930	0.529220	-1.824900	-120.815874	-94.592080	176.014114				300.000000	200.000000	0.000000	0.946120	1.251320	-12.359628	343.321209	239.799992	-128.173498				-505.000000	200.000000	0.000000	-1.086660	-1.608030	0.786540	1640.001057	2053.557476	-1998.738442
429				900.000000	200.000000	0.000000	0.302670	0.574260	-1.651100	-86.616829	-86.917977	132.751801				300.000000	200.000000	0.000000	1.373400	1.251320	-8.392340	247.954206	621.299978	-286.864495				-505.000000	200.000000	0.000000	-0.905550	-1.429360	12.584640	1883.388230	-1282.848069	-2233.559768
430				900.000000	200.000000	0.000000	0.526870	0.563000	-1.346950	-30.477993	-76.169513	130.099398				300.000000	200.000000	0.000000	2.258480	1.373400	-10.223396	343.321209	501.399982	-189.208497				-505.000000	200.000000	0.000000	-0.724440	-4.466750	7.865400	1235.954215	2290.061722	-1766.503951
431				900.000000	200.000000	0.000000	0.414770	0.630560	-1.346950	-27.695872	-86.751145	166.423266				300.000000	200.000000	0.000000	1.281840	1.220800	-9.307868	219.344106	348.799988	-238.036496				-505.000000	200.000000	0.000000	0.905550	-1.965370	11.011560	1503.380413	1525.595290	-1823.004639
432				900.000000	200.000000	0.000000	0.369930	0.608040	-1.303500	-28.578231	-79.879072	161.629456				300.000000	200.000000	0.000000	1.220800	1.312360	-9.918220	438.688211	425.099985	-134.276998				-505.000000	200.000000	0.000000	-0.362220	-3.752070	10.225020	1626.836277	277.354402	-2529.527979
433				900.000000	200.000000	0.000000	0.190570	0.574260	-0.825550	-117.925801	-37.475731	152.145218				300.000000	200.000000	0.000000	1.159760	1.342880	-9.231574	343.321209	643.099977	-207.518996				-505.000000	200.000000	0.000000	0.000000	-3.573400	9.438480	-794.551364	2377.303015	-2881.851991
434				900.000000	200.000000	0.000000	0.403560	0.731900	-1.477300	-92.006747	-40.574562	137.613205				300.000000	200.000000	0.000000	1.922760	1.068200	-9.155280	190.734005	566.799980	-158.690997				-505.000000	200.000000	0.000000	1.811100	-0.714680	19.663499	653.223805	-260.820323	-2233.098869
435				900.000000	200.000000	0.000000	0.493240	0.574260	-1.346950	-58.158018	-130.510299	151.831652				300.000000	200.000000	0.000000	1.495480	1.312360	-10.375984	267.027607	632.199978	-189.208497				-505.000000	200.000000	0.000000	0.362220	-4.466750	18.090419	657.692208	756.334305	-2119.055475
436				900.000000	200.000000	0.000000	0.470820	0.585520	-1.260050	-81.727484	-134.733830	188.010252				300.000000	200.000000	0.000000	1.129240	1.373400	-10.986336	276.564307	490.499983	-213.622496	-546.685697	274.544390	0.000000	-505.000000	200.000000	0.000000	-0.181110	-1.608030	22.023119	1641.699983	918.049077	-1940.066788
437				900.000000	200.000000	0.000000	0.224200	0.653080	-2.042150	-51.611907	-93.454846	190.738241				300.000000	200.000000	0.000000	1.403920	1.251320	-9.536750	190.734005	795.699972	-189.208497				-505.000000	200.000000	0.000000	-0.181110	-2.858720	0.786540	174.529783	938.202590	-2822.415172
438				900.000000	200.000000	0.000000	0.280250	0.551740	-1.955250	-67.756651	-90.777832	166.489326				300.000000	200.000000	0.000000	2.166920	1.159760	-9.384162	133.513803	861.099970	-219.725996				-505.000000	200.000000	0.000000	-0.362220	-2.322710	14.157719	1482.009463	-654.367781	-1940.730530
439				900.000000	200.000000	0.000000	0.448400	0.675600	-1.651100	-78.423117	-87.853169	161.610992				300.000000	200.000000	0.000000	2.136400	1.129240	-11.367806	267.027607	468.699984	-183.104997				-505.000000	200.000000	0.000000	2.354430	-4.288080	13.371180	1015.573996	242.554221	-2119.045294
440				900.000000	200.000000	0.000000	0.515660	0.731900	-1.520750	-84.010701	-95.810131	176.051631				300.000000	200.000000	0.000000	0.946120	1.037680	-9.841926	314.711108	544.999981	-207.518996				-505.000000	200.000000	0.000000	0.181110	-2.858720	15.730799	407.357327	371.822528	-2469.979558
441				900.000000	200.000000	0.000000	0.414770	0.720640	-1.824900	-44.584185	-71.108741	195.422962				300.000000	200.000000	0.000000	0.701960	1.617560	-9.689338	305.174408	490.499983	-238.036496				-505.000000	200.000000	0.000000	0.362220	-3.037390	14.944259	975.563092	1422.170047	-2528.907703
442				900.000000	200.000000	0.000000	0.414770	0.653080	-1.216600	-54.777167	-5.816851	151.986249				300.000000	200.000000	0.000000	1.526000	1.068200	-10.833748	133.513803	980.999966	-213.622496				-505.000000	200.000000	0.000000	0.724440	-3.037390	8.651940	395.979697	1538.793535	-1706.519300
443				900.000000	200.000000	0.000000	0.336300	0.664340	-1.564200	-74.776245	-103.581587	147.258696				300.000000	200.000000	0.000000	1.526000	0.488320	-10.833748	200.270705	784.799973	-244.139996				-505.000000	200.000000	0.000000	-1.992210	-3.216060	7.078860	1079.938540	1837.240878	-2000.192019
444				900.000000	200.000000	0.000000	0.313880	0.608040	-1.477300	-64.943060	-77.409299	176.145485				300.000000	200.000000	0.000000	1.678600	0.946120	-10.604866	476.835012	523.199982	-262.450495				-505.000000	200.000000	0.000000	-1.629990	-2.858720	14.157719	1681.207502	-577.655023	-2234.858275
445				900.000000	200.000000	0.000000	0.269040	0.551740	-1.390400	-95.315177	-75.643605	180.958900				300.000000	200.000000	0.000000	1.739640	1.129240	-10.681160	486.371713	294.299990	-201.415496				-505.000000	200.000000	0.000000	0.905550	0.893350	15.730799	1445.107095	990.836703	-1702.803516
446				900.000000	200.000000	0.000000	0.347510	0.641820	-1.477300	-71.593060	-109.190002	147.226138				300.000000	200.000000	0.000000	1.617560	0.976640	-10.223396	162.123904	588.599979	-262.450495	-521.355327	202.267331	0.000000	-505.000000	200.000000	0.000000	0.724440	-5.002760	20.450039	46.367003	334.467073	-2707.034113
447				900.000000	200.000000	0.000000	0.437190	0.776940	-1.781450	-30.159146	-102.468225	154.487872				300.000000	200.000000	0.000000	1.373400	1.098720	-11.138924	305.174408	675.799976	-189.208497				-505.000000	200.000000	0.000000	-0.724440	-3.037390	14.157719	975.500169	2549.230325	-1706.403389
448				900.000000	200.000000	0.000000	0.369930	0.596780	-1.868350	-65.811875	-43.891972	178.486605				300.000000	200.000000	0.000000	1.251320	1.617560	-10.528572	343.321209	610.399979	-231.932996				-505.000000	200.000000	0.000000	1.267770	-4.109410	4.719240	2531.301187	316.518705	-2471.253396
449				900.000000	200.000000	0.000000	0.482030	0.563000	-1.824900	-67.157921	-109.340298	161.471434				300.000000	200.000000	0.000000	1.709120	1.129240	-11.062630	123.977103	479.599983	-91.552498				-505.000000	200.000000	0.000000	1.448880	-3.216060	18.090419	849.187461	955.720527	-2235.443701
450				900.000000	200.000000	0.000000	0.347510	0.686860	-2.042150	-54.241377	-7.345293	147.268026				300.000000	200.000000	0.000000	1.953280	0.793520	-9.689338	200.270705	534.099981	-152.587497				-505.000000	200.000000	0.000000	1.992210	-3.930740	3.932700	-353.350462	-256.850760	-2001.189004
451				900.000000	200.000000	0.000000	0.302670	0.698120	-1.694550	-81.561288	-26.085929	183.469853				300.000000	200.000000	0.000000	1.831200	0.640920	-8.087164	123.977103	621.299978	-195.311996				-505.000000	200.000000	0.000000	2.354430	-4.466750	11.011560	657.125899	775.073530	-1884.238457
452				900.000000	200.000000	0.000000	0.325090	0.653080	-1.346950	-83.055922	-77.992152	168.946778				300.000000	200.000000	0.000000	1.617560	1.098720	-10.375984	286.101007	457.799984	-256.346995				-505.000000	200.000000	0.000000	1.992210	-5.002760	7.865400	1319.336252	2523.387262	-2472.159140
453				900.000000	200.000000	0.000000	0.392350	0.653080	-1.781450	-79.485533	-80.357834	132.732195				300.000000	200.000000	0.000000	1.037680	1.831200	-12.130746	247.954206	468.699984	-177.001497				-505.000000	200.000000	0.000000	-0.362220	-3.752070	4.719240	1510.579813	547.719402	-2823.248473
454				900.000000	200.000000	0.000000	0.470820	0.619300	-1.346950	-52.282740	-109.323163	171.174047				300.000000	200.000000	0.000000	1.648080	1.098720	-9.002692	276.564307	599.499979	-207.518996				-505.000000	200.000000	0.000000	2.535540	-1.965370	18.876959	577.481630	226.370271	-1881.879137
455				900.000000	200.000000	0.000000	0.526870	0.563000	-1.781450	-34.948665	-121.359157	146.967019				300.000000	200.000000	0.000000	1.709120	0.793520	-8.468634	276.564307	839.299971	-170.897997				-505.000000	200.000000	0.000000	-1.629990	-3.216060	10.225020	616.926225	1547.197226	-1882.732799
456				900.000000	200.000000	0.000000	0.392350	0.608040	-0.955900	-108.628722	-65.927686	135.099968				300.000000	200.000000	0.000000	1.983800	0.579880	-8.392340	333.784509	588.599979	-195.311996				-505.000000	200.000000	0.000000	0.181110	-3.037390	3.932700	163.970154	-147.261105	-2058.940425
457				900.000000	200.000000	0.000000	0.269040	0.664340	-1.694550	-38.726516	-80.426715	185.882939				300.000000	200.000000	0.000000	1.617560	0.763000	-9.460456	371.931310	468.699984	-207.518996				-505.000000	200.000000	0.000000	-0.724440	-3.216060	0.786540	268.723141	-354.620587	-1354.108355
458				900.000000	200.000000	0.000000	0.347510	0.619300	-2.042150	-73.105619	-103.598721	180.940436				300.000000	200.000000	0.000000	1.617560	1.617560	-9.994514	457.761612	512.299982	-299.071495				-505.000000	200.000000	0.000000	0.543330	-3.037390	16.517339	975.688938	746.868192	-2587.666291
459				900.000000	200.000000	0.000000	0.470820	0.664340	-1.346950	-46.407463	-104.257193	173.625594				300.000000	200.000000	0.000000	1.983800	1.373400	-8.316046	143.050504	806.599972	-250.243495	-472.838344	266.248735	0.000000	-505.000000	200.000000	0.000000	0.000000	-3.573400	21.236579	1406.896520	-683.003550	-2411.899202
460				900.000000	200.000000	0.000000	0.448400	0.551740	-1.216600	-131.319893	-83.191284	173.544103				300.000000	200.000000	0.000000	1.800680	1.434440	-9.384162	286.101007	632.199978	-341.795994				-505.000000	200.000000	0.000000	0.543330	-4.645420	7.865400	1572.590900	357.368861	-2001.751325
461				900.000000	200.000000	0.000000	0.280250	0.653080	-1.694550	-91.457096	-80.888343	166.583572				300.000000	200.000000	0.000000	1.678600	1.220800	-9.231574	438.688211	588.599979	-213.622496				-505.000000	200.000000	0.000000	0.181110	-3.037390	12.584640	1091.190324	1700.508307	-2000.196327
462				900.000000	200.000000	0.000000	0.414770	0.709380	-1.477300	-44.687758	-66.366039	173.725549				300.000000	200.000000	0.000000	1.648080	1.373400	-10.070808	572.202015	446.899984	-152.587497				-505.000000	200.000000	0.000000	0.000000	-1.250690	4.719240	-191.117714	923.511493	-2703.415443
463				900.000000	200.000000	0.000000	0.459610	0.653080	-1.824900	-31.284185	-72.955252	159.168775				300.000000	200.000000	0.000000	1.373400	1.464960	-9.994514	295.637708	457.799984	-146.483997				-505.000000	200.000000	0.000000	0.543330	-2.858720	16.517339	1218.132264	216.588163	-1823.823450
464				900.000000	200.000000	0.000000	0.325090	0.619300	-1.520750	-84.627039	-143.688127	166.505703				300.000000	200.000000	0.000000	1.648080	1.220800	-10.528572	305.174408	752.099974	-317.381994				-505.000000	200.000000	0.000000	-1.086660	-2.501380	7.865400	659.982742	853.709572	-1705.865738
465				900.000000	200.000000	0.000000	0.425980	0.709380	-1.520750	-121.122847	-71.853229	166.484955				300.000000	200.000000	0.000000	0.610400	1.556520	-10.223396	419.614811	577.699980	-329.588994				-505.000000	200.000000	0.000000	0.362220	-3.216060	19.663499	1080.945311	489.701438	-2117.868570
466				900.000000	200.000000	0.000000	0.414770	0.596780	-1.738000	-49.594711	-111.717318	188.078792				300.000000	200.000000	0.000000	1.709120	1.892240	-12.283334	228.880806	555.899981	-219.725996				-505.000000	200.000000	0.000000	-1.629990	-3.394730	9.438480	258.603975	885.093616	-2529.087442
467				900.000000	200.000000	0.000000	0.448400	0.619300	-1.824900	-40.716306	-118.087354	197.703535				300.000000	200.000000	0.000000	1.068200	1.495480	-10.375984	190.734005	697.599976	-280.760995	-474.369258	268.265017	0.000000	-505.000000	200.000000	0.000000	1.267770	-3.752070	20.450039	1396.022275	-626.399875	-2235.937885
468				900.000000	200.000000	0.000000	0.347510	0.720640	-1.738000	-96.761049	-93.749641	181.034682				300.000000	200.000000	0.000000	1.281840	1.007160	-8.773810	305.174408	653.999977	-280.760995				-505.000000	200.000000	0.000000	-1.629990	-3.394730	5.505780	1184.817374	1949.385807	-2000.390554
469				900.000000	200.000000	0.000000	0.437190	0.653080	-1.738000	-23.153096	-122.772513	149.553362				300.000000	200.000000	0.000000	2.014320	0.427280	-10.070808	267.027607	457.799984	-122.069998				-505.000000	200.000000	0.000000	-2.354430	-2.501380	3.932700	891.300130	1597.004500	-1881.996613
470				900.000000	200.000000	0.000000	0.470820	0.630560	-1.651100	-92.339455	-93.842394	188.052139				300.000000	200.000000	0.000000	0.915600	1.342880	-11.520394	324.247808	141.699995	-158.690997				-505.000000	200.000000	0.000000	-1.992210	-1.072020	14.944259	2021.015645	636.646547	-2585.598311
471				900.000000	200.000000	0.000000	0.347510	0.540480	-1.651100	-124.192661	-53.302699	163.999513				300.000000	200.000000	0.000000	1.159760	0.946120	-11.062630	247.954206	381.499987	-280.760995				-505.000000	200.000000	0.000000	-4.165530	-3.037390	14.944259	1091.379094	-27.265911	-1882.360398
472				900.000000	200.000000	0.000000	0.381140	0.630560	-1.651100	-88.318925	-74.951462	171.277427				300.000000	200.000000	0.000000	1.098720	1.129240	-9.155280	143.050504	762.999973	-329.588994				-505.000000	200.000000	0.000000	0.724440	-4.645420	13.371180	1573.031362	1136.604955	-2471.718603
473				900.000000	200.000000	0.000000	0.347510	0.585520	-1.433850	-178.400266	-73.768621	139.944799				300.000000	200.000000	0.000000	1.648080	1.007160	-9.536750	286.101007	653.999977	-109.862998				-505.000000	200.000000	0.000000	-0.543330	-3.216060	4.719240	269.037757	558.678367	-2117.796126
474				900.000000	200.000000	0.000000	0.414770	0.551740	-1.651100	-67.441551	-91.534255	173.578944				300.000000	200.000000	0.000000	1.526000	0.763000	-9.994514	362.394609	512.299982	-256.346995				-505.000000	200.000000	0.000000	-1.629990	-4.466750	10.225020	541.246974	-43.642862	-2765.081184
475				900.000000	200.000000	0.000000	0.313880	0.765680	-2.085600	-55.061114	-46.447760	142.556849				300.000000	200.000000	0.000000	1.587040	0.854560	-10.147102	371.931310	326.999989	-207.518996				-505.000000	200.000000	0.000000	-1.267770	-1.250690	3.932700	1430.243389	1000.970677	-2409.593528
476				900.000000	200.000000	0.000000	0.538080	0.585520	-1.868350	-70.296092	-50.816389	166.253630				300.000000	200.000000	0.000000	1.648080	1.068200	-11.367806	295.637708	381.499987	-292.967995				-505.000000	200.000000	0.000000	1.267770	-3.394730	6.292320	605.800288	-1143.244228	-2411.831066
477				900.000000	200.000000	0.000000	0.336300	0.574260	-1.607650	-74.510224	-63.013419	183.319823				300.000000	200.000000	0.000000	1.617560	0.946120	-10.299690	267.027607	501.399982	-256.346995				-505.000000	200.000000	0.000000	-1.267770	-2.680050	18.876959	1113.316353	589.078553	-2645.926386
478				900.000000	200.000000	0.000000	0.425980	0.608040	-1.564200	-69.053619	-51.548940	151.932748				300.000000	200.000000	0.000000	1.007160	1.220800	-11.291512	391.004710	446.899984	-207.518996				-505.000000	200.000000	0.000000	0.181110	-2.501380	7.865400	2513.038772	511.856799	-1764.711258
479				900.000000	200.000000	0.000000	0.369930	0.754420	-2.389750	-92.024672	-89.000799	130.440009				300.000000	200.000000	0.000000	1.373400	1.159760	-10.070808	438.688211	686.699976	-213.622496				-505.000000	200.000000	0.000000	-1.086660	-4.109410	3.932700	1952.158254	990.011712	-2412.320943
480				900.000000	200.000000	0.000000	0.392350	0.596780	-1.998700	-73.987978	-95.353701	183.282698				300.000000	200.000000	0.000000	1.526000	1.068200	-8.926398	152.587204	664.899977	-140.380497				-505.000000	200.000000	0.000000	0.724440	-3.930740	10.225020	342.048935	609.310631	-2059.831681
481				900.000000	200.000000	0.000000	0.414770	0.698120	-1.129700	-80.976103	-66.689307	120.702555				300.000000	200.000000	0.000000	2.014320	0.305200	-10.070808	391.004710	621.299978	-201.415496				-505.000000	200.000000	0.000000	2.354430	-2.501380	0.000000	196.089503	-805.316588	-2234.837913
482				900.000000	200.000000	0.000000	0.392350	0.574260	-1.433850	-82.371227	-85.747072	168.803794				300.000000	200.000000	0.000000	1.953280	1.312360	-10.070808	495.908413	370.599987	-280.760995				-505.000000	200.000000	0.000000	-1.992210	-3.930740	10.225020	921.128944	1303.975142	-1178.452869
483				900.000000	200.000000	0.000000	0.459610	0.574260	-1.346950	-70.219608	-98.729596	173.553433				300.000000	200.000000	0.000000	1.495480	1.678600	-11.062630	476.835012	272.499990	-256.346995				-505.000000	200.000000	0.000000	-0.905550	-4.645420	15.730799	1804.852135	702.716335	-1825.403118
484				900.000000	200.000000	0.000000	0.392350	0.585520	-1.346950	-61.714861	-101.025799	159.175626				300.000000	200.000000	0.000000	1.312360	1.861720	-9.307868	228.880806	555.899981	-183.104997				-505.000000	200.000000	0.000000	-0.724440	-4.824090	8.651940	635.314486	1361.325244	-1414.378474
485				900.000000	200.000000	0.000000	0.392350	0.709380	-1.868350	-89.318718	-136.002686	178.568096				300.000000	200.000000	0.000000	1.739640	1.678600	-8.850104	295.637708	653.999977	-177.001497				-505.000000	200.000000	0.000000	-2.354430	-3.752070	10.225020	121.228253	1060.753059	-1354.486629
486				900.000000	200.000000	0.000000	0.336300	0.360320	-1.173150	-111.013843	-124.209143	173.482218				300.000000	200.000000	0.000000	2.014320	1.312360	-8.316046	267.027607	773.899973	-183.104997				-505.000000	200.000000	0.000000	0.724440	-3.037390	12.584640	3754.958368	341.931337	-2117.727990
487				900.000000	200.000000	0.000000	0.313880	0.641820	-1.346950	-63.416957	-57.266645	152.080299				300.000000	200.000000	0.000000	1.800680	1.342880	-11.138924	362.394609	457.799984	-109.862998				-505.000000	200.000000	0.000000	0.543330	-3.752070	4.719240	1163.131807	-1760.765550	-2412.112226
488				900.000000	200.000000	0.000000	0.392350	0.698120	-1.651100	-65.434153	-19.687420	183.376945				300.000000	200.000000	0.000000	1.007160	1.587040	-10.604866	324.247808	261.599991	-213.622496				-505.000000	200.000000	0.000000	-1.629990	-4.109410	18.876959	1374.273785	345.856469	-2705.997970
489				900.000000	200.000000	0.000000	0.381140	0.596780	-1.651100	-77.648395	-29.357732	144.739750				300.000000	200.000000	0.000000	1.526000	1.312360	-10.070808	219.344106	599.499979	-238.036496	-628.776658	227.716140	0.000000	-505.000000	200.000000	0.000000	-2.716650	-2.144040	20.450039	566.796155	2531.237527	-2704.045901
490				900.000000	200.000000	0.000000	0.414770	0.664340	-1.520750	-74.731231	-81.523541	142.358080				300.000000	200.000000	0.000000	1.922760	1.190280	-10.223396	200.270705	653.999977	-238.036496	-489.074403	258.135821	0.000000	-505.000000	200.000000	0.000000	3.259980	-3.752070	22.023119	1280.332120	-350.731326	-2823.538249
491				900.000000	200.000000	0.000000	0.414770	0.495440	-1.129700	-109.425117	-92.019157	200.032846				300.000000	200.000000	0.000000	1.495480	1.526000	-10.452278	238.417506	817.499971	-213.622496				-505.000000	200.000000	0.000000	-1.448880	-2.501380	14.157719	313.038122	471.946070	-2410.765944
492				900.000000	200.000000	0.000000	0.526870	0.641820	-1.260050	-91.470640	-96.514210	171.136922				300.000000	200.000000	0.000000	0.579880	1.892240	-8.621222	247.954206	686.699976	-128.173498				-505.000000	200.000000	0.000000	0.905550	-6.074780	11.798100	1254.782939	66.578783	-2003.136765
493				900.000000	200.000000	0.000000	0.280250	0.630560	-1.607650	-80.232850	-86.035130	152.104668				300.000000	200.000000	0.000000	1.739640	0.976640	-10.223396	171.660604	741.199974	-183.104997	-561.384451	202.904641	0.000000	-505.000000	200.000000	0.000000	1.086660	-4.824090	19.663499	57.115401	1108.715612	-2001.964349
494				900.000000	200.000000	0.000000	0.504450	0.585520	-1.651100	-110.276323	-59.765488	137.372549				300.000000	200.000000	0.000000	1.556520	1.068200	-9.078986	314.711108	457.799984	-250.243495				-505.000000	200.000000	0.000000	-1.448880	-4.645420	14.944259	878.261197	736.339658	-1120.430468
495				900.000000	200.000000	0.000000	0.336300	0.619300	-1.260050	-128.582786	-68.402657	161.674769				300.000000	200.000000	0.000000	1.526000	1.403920	-9.918220	553.128614	326.999989	-140.380497				-505.000000	200.000000	0.000000	-0.905550	-1.965370	18.090419	809.050711	965.617071	-2821.509428
496				900.000000	200.000000	0.000000	0.325090	0.517960	-1.564200	-52.660462	-67.658170	183.279077				300.000000	200.000000	0.000000	1.098720	1.312360	-9.994514	286.101007	305.199989	-256.346995				-505.000000	200.000000	0.000000	-1.629990	-4.466750	13.371180	1120.578676	1411.641513	-1883.919704
497				900.000000	200.000000	0.000000	0.291460	0.641820	-1.781450	-47.784978	-86.335124	185.838768				300.000000	200.000000	0.000000	1.220800	1.526000	-8.163458	171.660604	523.199982	-299.071495	-590.750724	252.140640	0.000000	-505.000000	200.000000	0.000000	0.181110	-1.429360	22.809659	1189.310220	1955.944778	-2762.343589
498				900.000000	200.000000	0.000000	0.425980	0.630560	-1.520750	-84.163352	-56.655319	147.134372				300.000000	200.000000	0.000000	1.739640	0.946120	-9.460456	276.564307	719.399975	-177.001497				-505.000000	200.000000	0.000000	0.181110	-3.930740	7.865400	-121.403842	-150.993237	-2001.044116
499				900.000000	200.000000	0.000000	0.246620	0.484180	-1.694550	-110.473988	-44.041670	173.690316				300.000000	200.000000	0.000000	1.678600	0.640920	-9.918220	410.078111	490.499983	-189.208497				-505.000000	200.000000	0.000000	0.724440	-3.930740	1.573080	1499.516799	219.811300	-2353.552174
500				900.000000	200.000000	0.000000	0.369930	0.776940	-1.346950	-98.058018	-69.706724	183.473474				300.000000	200.000000	0.000000	1.373400	1.129240	-10.833748	391.004710	359.699987	-158.690997				-505.000000	200.000000	0.000000	-0.543330	-3.394730	17.303879	1764.841231	546.735544	-2000.477487
501				900.000000	200.000000	0.000000	0.313880	0.709380	-1.564200	-20.654605	-51.998632	164.191431				300.000000	200.000000	0.000000	1.373400	1.464960	-11.520394	410.078111	457.799984	-134.276998				-505.000000	200.000000	0.000000	2.173320	-4.288080	14.944259	89.171827	1180.010385	-2001.542608
502				900.000000	200.000000	0.000000	0.358720	0.630560	-1.433850	-88.093854	-64.098309	156.842693				300.000000	200.000000	0.000000	1.342880	0.579880	-10.604866	209.807405	555.899981	-219.725996				-505.000000	200.000000	0.000000	-1.629990	-3.216060	11.011560	732.805150	2076.730829	-1941.476898
503				900.000000	200.000000	0.000000	0.515660	0.563000	-0.955900	-130.586121	-45.675742	144.568972				300.000000	200.000000	0.000000	1.464960	0.885080	-9.994514	162.123904	599.499979	-164.794497				-505.000000	200.000000	0.000000	1.267770	-3.752070	9.438480	584.429337	-350.809890	-2588.402477
504				900.000000	200.000000	0.000000	0.392350	0.540480	-1.260050	-75.541171	-131.502435	156.724078				300.000000	200.000000	0.000000	1.098720	0.976640	-10.223396	324.247808	566.799980	-134.276998				-505.000000	200.000000	0.000000	1.448880	-3.752070	13.371180	2206.167980	32.209034	-2000.975979
505				900.000000	200.000000	0.000000	0.134520	0.641820	-1.216600	-19.056082	-65.199735	190.820678				300.000000	200.000000	0.000000	1.800680	0.793520	-9.994514	438.688211	534.099981	-256.346995				-505.000000	200.000000	0.000000	-1.448880	-3.037390	13.371180	627.989240	1135.542533	-1823.833631
506				900.000000	200.000000	0.000000	0.459610	0.608040	-1.346950	-44.705367	-68.333776	149.488247				300.000000	200.000000	0.000000	1.831200	0.640920	-10.070808	343.321209	697.599976	-207.518996				-505.000000	200.000000	0.000000	-0.724440	-3.216060	18.090419	270.107452	2545.498193	-2411.502131
507				900.000000	200.000000	0.000000	0.403560	0.686860	-1.346950	-93.726452	-55.893697	147.209958				300.000000	200.000000	0.000000	2.075360	0.457800	-9.384162	419.614811	381.499987	-164.794497				-505.000000	200.000000	0.000000	0.181110	-5.002760	13.371180	624.880703	771.771829	-2589.502449
508				900.000000	200.000000	0.000000	0.336300	0.540480	-1.651100	-92.028419	-32.577191	156.782146				300.000000	200.000000	0.000000	1.495480	1.342880	-11.596688	371.931310	490.499983	-225.829496				-505.000000	200.000000	0.000000	-1.992210	-4.288080	7.865400	1478.397541	643.364385	-2588.650352
509				900.000000	200.000000	0.000000	0.403560	0.540480	-1.738000	-55.933676	-90.991810	175.989746				300.000000	200.000000	0.000000	0.824040	1.617560	-9.918220	209.807405	348.799988	-170.897997				-505.000000	200.000000	0.000000	1.086660	-4.645420	17.303879	994.265968	-347.315189	-2882.956271
510				900.000000	200.000000	0.000000	0.526870	0.630560	-1.260050	-47.708495	-66.118390	134.981549				300.000000	200.000000	0.000000	1.648080	1.526000	-9.765632	371.931310	675.799976	-164.794497				-505.000000	200.000000	0.000000	1.267770	-4.109410	6.292320	1604.899018	712.735874	-2177.532902
511				900.000000	200.000000	0.000000	0.425980	0.585520	-1.520750	-37.771737	-122.512928	149.502145				300.000000	200.000000	0.000000	2.014320	1.098720	-7.400518	333.784509	719.399975	-207.518996				-505.000000	200.000000	0.000000	-2.535540	-0.893350	3.932700	1683.498036	149.693384	-2350.408893
512				900.000000	200.000000	0.000000	0.482030	0.675600	-1.390400	-50.009320	-43.886773	137.479551				300.000000	200.000000	0.000000	1.892240	0.824040	-9.765632	352.857909	523.199982	-183.104997				-505.000000	200.000000	0.000000	-0.543330	-4.466750	6.292320	1120.012367	1087.465544	-2177.727130
513				900.000000	200.000000	0.000000	0.336300	0.686860	-1.173150	-49.320563	-93.813324	137.640999				300.000000	200.000000	0.000000	1.434440	1.464960	-10.910042	610.348816	370.599987	-195.311996				-505.000000	200.000000	0.000000	0.362220	-3.216060	9.438480	1543.391317	-1621.715136	-2411.589064
514				900.000000	200.000000	0.000000	0.425980	0.619300	-1.651100	-48.577309	-76.797973	173.630161				300.000000	200.000000	0.000000	1.251320	1.526000	-9.841926	295.637708	457.799984	-183.104997				-505.000000	200.000000	0.000000	-1.267770	-4.466750	12.584640	309.803740	-598.080101	-2295.157372
515				900.000000	200.000000	0.000000	0.302670	0.619300	-1.694550	-56.663384	-56.481749	178.577230				300.000000	200.000000	0.000000	1.281840	1.526000	-8.239752	171.660604	708.499975	-219.725996				-505.000000	200.000000	0.000000	-1.086660	-3.037390	19.663499	1902.468646	444.803154	-2705.024089
516				900.000000	200.000000	0.000000	0.504450	0.675600	-1.824900	-62.521053	-49.471914	168.781905				300.000000	200.000000	0.000000	1.495480	1.190280	-9.231574	276.564307	784.799973	-97.655998				-505.000000	200.000000	0.000000	-0.905550	-5.181430	9.438480	845.386770	-1147.292356	-2472.096877
517				900.000000	200.000000	0.000000	0.381140	0.653080	-1.564200	-59.157811	-135.823918	164.069390				300.000000	200.000000	0.000000	1.312360	1.312360	-9.841926	286.101007	621.299978	-177.001497				-505.000000	200.000000	0.000000	1.448880	-2.680050	4.719240	1691.263745	-489.860304	-2176.190928
518				900.000000	200.000000	0.000000	0.403560	0.630560	-1.738000	-68.306302	-15.002261	166.434880				300.000000	200.000000	0.000000	1.464960	1.037680	-9.078986	391.004710	610.399979	-262.450495				-505.000000	200.000000	0.000000	-1.086660	-4.466750	18.090419	1120.956215	-1542.254103	-2941.356946
519				900.000000	200.000000	0.000000	0.257830	0.686860	-1.129700	-61.337139	-156.479947	169.047875				300.000000	200.000000	0.000000	1.556520	1.281840	-10.604866	209.807405	457.799984	-268.553995				-505.000000	200.000000	0.000000	-0.724440	-5.360100	13.371180	603.258060	1091.706671	-2061.072233
520				900.000000	200.000000	0.000000	0.549290	0.720640	-1.520750	-80.453858	-26.271435	171.186998				300.000000	200.000000	0.000000	1.251320	1.281840	-9.307868	123.977103	468.699984	-256.346995				-505.000000	200.000000	0.000000	1.992210	-6.610790	9.438480	758.896196	-129.505737	-3061.126147
521				900.000000	200.000000	0.000000	0.269040	0.686860	-1.738000	-90.111049	-75.320337	166.626601				300.000000	200.000000	0.000000	1.159760	1.434440	-10.375984	190.734005	523.199982	-262.450495				-505.000000	200.000000	0.000000	0.724440	-4.466750	18.876959	773.571133	998.809962	-2882.757736
522				900.000000	200.000000	0.000000	0.347510	0.709380	-1.998700	-61.310049	-83.375250	152.108289				300.000000	200.000000	0.000000	0.671440	1.892240	-9.994514	343.321209	664.899977	-152.587497				-505.000000	200.000000	0.000000	-1.629990	-5.717440	8.651940	1391.969891	488.130020	-2531.291694
523				900.000000	200.000000	0.000000	0.482030	0.608040	-1.955250	-97.602458	-73.757283	168.742301				300.000000	200.000000	0.000000	1.831200	0.763000	-8.697516	247.954206	741.199974	-213.622496				-505.000000	200.000000	0.000000	-1.629990	-3.394730	10.225020	606.114904	1149.487204	-2470.343344
524				900.000000	200.000000	0.000000	0.448400	0.720640	-1.520750	-128.700220	-52.512604	171.291520				300.000000	200.000000	0.000000	1.464960	0.732480	-7.247930	305.174408	697.599976	-219.725996				-505.000000	200.000000	0.000000	-1.629990	-4.288080	4.719240	1825.593854	757.002167	-2529.935231
525				900.000000	200.000000	0.000000	0.403560	0.585520	-1.868350	-114.521924	-50.342825	139.886731				300.000000	200.000000	0.000000	1.587040	1.068200	-10.681160	410.078111	337.899988	-189.208497				-505.000000	200.000000	0.000000	-3.622200	-2.501380	18.090419	1008.248749	334.581509	-2116.871586
526				900.000000	200.000000	0.000000	0.470820	0.574260	-1.477300	-58.293060	-73.740148	161.493519				300.000000	200.000000	0.000000	1.220800	1.464960	-11.520394	305.174408	512.299982	-183.104997				-505.000000	200.000000	0.000000	0.905550	-6.968130	14.944259	1316.794025	196.163085	-2591.425541
527				900.000000	200.000000	0.000000	0.347510	0.686860	-1.564200	-61.787281	-83.779335	185.822587				300.000000	200.000000	0.000000	1.495480	1.098720	-10.757454	228.880806	403.299986	-213.622496	-527.631723	191.243659	0.000000	-505.000000	200.000000	0.000000	0.181110	-3.216060	22.023119	-192.841940	498.421124	-2587.806871
528				900.000000	200.000000	0.000000	0.470820	0.630560	-1.520750	-96.224943	-93.963620	163.955538				300.000000	200.000000	0.000000	1.678600	0.854560	-10.070808	276.564307	741.199974	-244.139996				-505.000000	200.000000	0.000000	-0.724440	-4.288080	1.573080	1477.894155	440.053031	-2471.263577
529				900.000000	200.000000	0.000000	0.437190	0.585520	-1.564200	-49.878341	-82.406388	159.129171				300.000000	200.000000	0.000000	0.854560	0.701960	-9.765632	333.784509	588.599979	-219.725996				-505.000000	200.000000	0.000000	-1.811100	-4.466750	14.944259	889.072519	1421.107626	-2647.578498
530				900.000000	200.000000	0.000000	0.448400	0.709380	-1.129700	-68.450826	-37.678371	190.558329				300.000000	200.000000	0.000000	1.526000	1.098720	-9.536750	438.688211	534.099981	-146.483997				-505.000000	200.000000	0.000000	-0.362220	-6.253450	14.157719	896.712381	2262.172380	-2649.389986
531				900.000000	200.000000	0.000000	0.437190	0.743160	-1.477300	-63.399349	-77.421235	123.130875				300.000000	200.000000	0.000000	1.281840	1.342880	-10.147102	371.931310	392.399986	-115.966498				-505.000000	200.000000	0.000000	-0.724440	-4.109410	14.944259	1605.591173	1753.063855	-2412.349920
532				900.000000	200.000000	0.000000	0.504450	0.664340	-1.173150	-118.596950	-146.331470	161.542453				300.000000	200.000000	0.000000	1.556520	1.129240	-9.689338	190.734005	446.899984	-219.725996				-505.000000	200.000000	0.000000	-0.543330	-4.824090	18.090419	1446.781578	1076.269147	-2295.554443
533				900.000000	200.000000	0.000000	0.369930	0.472920	-1.346950	-130.680213	-59.574784	166.323115				300.000000	200.000000	0.000000	1.129240	1.434440	-9.613044	257.490907	577.699980	-244.139996				-505.000000	200.000000	0.000000	1.448880	-5.360100	18.876959	1182.778532	822.404093	-2589.942987
534				900.000000	200.000000	0.000000	0.336300	0.596780	-1.868350	-93.955586	-128.628577	154.424845				300.000000	200.000000	0.000000	1.312360	1.312360	-9.994514	362.394609	490.499983	-109.862998				-505.000000	200.000000	0.000000	1.086660	-6.432120	18.876959	1349.542606	1109.462039	-2708.419553
535				900.000000	200.000000	0.000000	0.448400	0.653080	-1.390400	-34.854573	-113.425469	188.096310				300.000000	200.000000	0.000000	1.403920	1.251320	-10.070808	448.224912	588.599979	-170.897997				-505.000000	200.000000	0.000000	0.000000	-3.037390	16.517339	1323.136944	382.035067	-3468.784304
536				900.000000	200.000000	0.000000	0.381140	0.574260	-1.433850	-54.227516	-70.087534	192.912009				300.000000	200.000000	0.000000	1.861720	0.885080	-9.231574	410.078111	817.499971	-213.622496				-505.000000	200.000000	0.000000	-0.181110	-4.824090	7.865400	1098.515570	533.774730	-2295.583421
537				900.000000	200.000000	0.000000	0.347510	0.653080	-1.346950	-83.055922	-99.179288	159.284911				300.000000	200.000000	0.000000	1.953280	0.518840	-8.163458	362.394609	534.099981	-152.587497				-505.000000	200.000000	0.000000	-1.086660	-4.466750	14.944259	1004.888520	316.711705	-2647.636453
538				900.000000	200.000000	0.000000	0.470820	0.698120	-1.651100	-117.701046	-38.116725	137.512108				300.000000	200.000000	0.000000	1.617560	1.007160	-9.613044	505.445113	457.799984	-213.622496				-505.000000	200.000000	0.000000	0.724440	-3.216060	14.944259	-656.672256	-1913.998067	-2999.059028
539				900.000000	200.000000	0.000000	0.347510	0.731900	-1.346950	-63.727993	-99.179288	178.635494				300.000000	200.000000	0.000000	1.068200	1.892240	-11.749276	391.004710	446.899984	-231.932996				-505.000000	200.000000	0.000000	-0.543330	-4.288080	16.517339	205.113675	945.191993	-2353.789868
540				900.000000	200.000000	0.000000	0.369930	0.675600	-1.303500	-82.083534	-59.615192	185.788888				300.000000	200.000000	0.000000	1.312360	1.312360	-10.757454	267.027607	621.299978	-256.346995	-530.181764	245.504920	0.000000	-505.000000	200.000000	0.000000	-1.086660	-3.930740	22.809659	1037.951717	574.387456	-2177.174990
541				900.000000	200.000000	0.000000	0.381140	0.551740	-1.998700	-79.863255	-110.089983	154.336504				300.000000	200.000000	0.000000	1.678600	1.434440	-8.316046	429.151511	675.799976	-207.518996				-505.000000	200.000000	0.000000	0.543330	-3.394730	7.865400	374.294130	224.798854	-2529.261308
542				900.000000	200.000000	0.000000	0.448400	0.472920	-1.998700	-107.232244	-36.870201	183.109441				300.000000	200.000000	0.000000	1.861720	1.220800	-9.231574	276.564307	414.199986	-140.380497				-505.000000	200.000000	0.000000	-0.724440	-5.360100	13.371180	834.890064	-233.993402	-2707.257318
543				900.000000	200.000000	0.000000	0.470820	0.675600	-1.955250	-66.676626	-63.163715	192.913347				300.000000	200.000000	0.000000	1.434440	1.159760	-9.918220	391.004710	512.299982	-207.518996				-505.000000	200.000000	0.000000	0.905550	-5.002760	15.730799	856.701477	-600.003385	-2413.328109
544				900.000000	200.000000	0.000000	0.381140	0.653080	-1.173150	-42.670563	-131.121625	190.575651				300.000000	200.000000	0.000000	1.007160	1.342880	-11.444100	524.518514	435.999985	-213.622496				-505.000000	200.000000	0.000000	-0.362220	-4.109410	9.438480	1489.334709	1073.520872	-2236.146602
545				900.000000	200.000000	0.000000	0.280250	0.461660	-1.520750	-115.241835	-25.324308	176.044192				300.000000	200.000000	0.000000	1.281840	1.007160	-10.070808	228.880806	686.699976	-286.864495				-505.000000	200.000000	0.000000	0.905550	-4.109410	10.225020	-479.474400	730.921673	-2588.712615
546				900.000000	200.000000	0.000000	0.403560	0.574260	-1.346950	-162.691803	-55.893697	144.695580				300.000000	200.000000	0.000000	1.678600	1.373400	-10.681160	324.247808	534.099981	-213.622496				-505.000000	200.000000	0.000000	-1.992210	-2.858720	17.303879	1565.643192	-558.722798	-2176.085199
547				900.000000	200.000000	0.000000	0.448400	0.619300	-1.303500	-72.340377	-78.044497	183.245574				300.000000	200.000000	0.000000	1.281840	1.495480	-10.604866	238.417506	523.199982	-170.897997				-505.000000	200.000000	0.000000	0.724440	-4.109410	10.225020	-363.658398	1007.020653	-2236.233535
548				900.000000	200.000000	0.000000	0.280250	0.630560	-2.129050	-56.649839	-95.682168	154.514328				300.000000	200.000000	0.000000	1.068200	1.068200	-9.994514	247.954206	621.299978	-201.415496				-505.000000	200.000000	0.000000	1.267770	-3.394730	6.292320	2111.408312	845.305881	-2881.783855
549				900.000000	200.000000	0.000000	0.549290	0.709380	-1.260050	-28.380566	-82.239555	144.670265				300.000000	200.000000	0.000000	1.770160	0.793520	-9.231574	324.247808	544.999981	-183.104997				-505.000000	200.000000	0.000000	-1.267770	-2.858720	7.078860	-404.046841	997.984972	-1588.702168
550				900.000000	200.000000	0.000000	0.526870	0.630560	-1.738000	-72.326832	-50.475987	118.113928				300.000000	200.000000	0.000000	1.800680	0.854560	-9.460456	343.321209	381.499987	-292.967995	-528.381863	266.241094	0.000000	-505.000000	200.000000	0.000000	-0.724440	-4.824090	23.596199	1563.038042	551.723098	-2060.563560
551				900.000000	200.000000	0.000000	0.369930	0.686860	-1.868350	-118.389804	-104.683611	154.473779				300.000000	200.000000	0.000000	1.251320	1.526000	-11.215218	324.247808	348.799988	-305.174994	-575.185838	243.400837	0.000000	-505.000000	200.000000	0.000000	-1.448880	-6.074780	23.596199	1024.094783	1656.119019	-1826.716115
552				900.000000	200.000000	0.000000	0.470820	0.664340	-1.694550	-82.952348	-58.340196	159.167633				300.000000	200.000000	0.000000	1.007160	1.434440	-11.215218	228.880806	490.499983	-219.725996	-534.320584	199.247317	0.000000	-505.000000	200.000000	0.000000	0.724440	-4.109410	20.450039	-15.392391	599.607087	-2353.721732
553				900.000000	200.000000	0.000000	0.448400	0.653080	-1.477300	-67.108843	-52.553013	166.409369				300.000000	200.000000	0.000000	1.587040	1.373400	-8.621222	76.293602	664.899977	-207.518996				-505.000000	200.000000	0.000000	-0.905550	-4.466750	14.157719	1120.641599	1101.919210	-2471.418646
554				900.000000	200.000000	0.000000	0.302670	0.653080	-1.738000	-59.337868	-61.507310	154.512045				300.000000	200.000000	0.000000	1.617560	0.671440	-8.239752	295.637708	610.399979	-225.829496				-505.000000	200.000000	0.000000	-1.629990	-5.181430	4.719240	381.745223	1022.142182	-2707.015317
555				900.000000	200.000000	0.000000	0.369930	0.630560	-1.781450	-48.248665	-38.906819	149.602100				300.000000	200.000000	0.000000	1.922760	0.640920	-10.147102	438.688211	348.799988	-189.208497				-505.000000	200.000000	0.000000	0.181110	-3.930740	6.292320	1152.446332	-16.930377	-2529.741004
556				900.000000	200.000000	0.000000	0.313880	0.540480	-1.738000	-55.933676	-51.836998	171.263334				300.000000	200.000000	0.000000	1.617560	0.854560	-11.901864	410.078111	337.899988	-152.587497				-505.000000	200.000000	0.000000	0.000000	-4.288080	4.719240	551.617833	-269.618573	-2882.530223
557				900.000000	200.000000	0.000000	0.437190	0.608040	-1.086250	-4.229979	-108.180731	147.101815				300.000000	200.000000	0.000000	0.824040	1.434440	-10.986336	400.541410	272.499990	-262.450495				-505.000000	200.000000	0.000000	0.543330	-4.824090	11.011560	1677.847273	1414.943214	-2706.850066
558				900.000000	200.000000	0.000000	0.358720	0.540480	-1.998700	-116.511714	-78.770908	142.300958				300.000000	200.000000	0.000000	1.129240	1.098720	-9.078986	238.417506	446.899984	-183.104997				-505.000000	200.000000	0.000000	-0.181110	-2.501380	18.876959	1819.023686	921.034782	-2528.355563
559				900.000000	200.000000	0.000000	0.425980	0.619300	-1.433850	-64.434359	-142.857625	132.665939				300.000000	200.000000	0.000000	1.251320	1.190280	-10.681160	267.027607	523.199982	-146.483997				-505.000000	200.000000	0.000000	-1.811100	-4.288080	12.584640	668.063067	230.216839	-1707.503361
560				900.000000	200.000000	0.000000	0.313880	0.709380	-1.781450	-89.228690	-77.126439	169.010751				300.000000	200.000000	0.000000	1.495480	1.526000	-9.994514	295.637708	632.199978	-152.587497				-505.000000	200.000000	0.000000	-2.716650	-4.824090	4.719240	55.919860	425.045938	-2354.124676
561				900.000000	200.000000	0.000000	0.538080	0.810720	-1.173150	-100.507431	-127.452474	154.414765				300.000000	200.000000	0.000000	1.678600	1.526000	-10.528572	562.665315	446.899984	-134.276998				-505.000000	200.000000	0.000000	-1.267770	-4.824090	3.146160	2024.666046	1797.137148	-1766.799600
562				900.000000	200.000000	0.000000	0.549290	0.731900	-1.260050	-75.699555	-117.701345	171.197470				300.000000	200.000000	0.000000	1.617560	0.793520	-10.223396	391.004710	512.299982	-201.415496				-505.000000	200.000000	0.000000	-1.629990	-5.538770	10.225020	823.827050	1282.057212	-2589.866235
563				900.000000	200.000000	0.000000	0.392350	0.596780	-1.303500	-25.021388	-65.604418	173.644058				300.000000	200.000000	0.000000	1.617560	1.159760	-10.375984	238.417506	501.399982	-256.346995				-505.000000	200.000000	0.000000	0.000000	-3.930740	18.090419	458.494169	513.112221	-2001.029627
564				900.000000	200.000000	0.000000	0.526870	0.653080	-1.433850	-75.104890	-81.154666	149.460453				300.000000	200.000000	0.000000	1.037680	1.922760	-9.689338	305.174408	326.999989	-225.829496				-505.000000	200.000000	0.000000	-0.543330	-2.858720	4.719240	985.556412	293.538352	-1823.736518
565				900.000000	200.000000	0.000000	0.369930	0.608040	-1.651100	-61.102587	-94.753714	159.219796				300.000000	200.000000	0.000000	1.526000	1.678600	-10.147102	324.247808	599.499979	-177.001497	-518.649518	240.993112	0.000000	-505.000000	200.000000	0.000000	-0.362220	-3.930740	19.663499	806.068021	268.397285	-2588.441636
566				900.000000	200.000000	0.000000	0.302670	0.675600	-1.824900	-50.459462	-56.360523	154.532988				300.000000	200.000000	0.000000	2.166920	1.098720	-8.621222	295.637708	861.099970	-201.415496				-505.000000	200.000000	0.000000	0.362220	-4.466750	11.798100	425.556818	629.735709	-3117.705153
567				900.000000	200.000000	0.000000	0.459610	0.585520	-1.781450	-34.021292	-123.655360	173.563905				300.000000	200.000000	0.000000	1.739640	1.190280	-9.231574	171.660604	850.199970	-213.622496				-505.000000	200.000000	0.000000	-2.716650	-4.466750	3.146160	2046.288690	1221.958835	-2177.553264
568				900.000000	200.000000	0.000000	0.302670	0.664340	-1.477300	-78.706747	-71.881701	190.667418				300.000000	200.000000	0.000000	1.129240	1.037680	-9.918220	333.784509	359.699987	-195.311996				-505.000000	200.000000	0.000000	-0.543330	-4.466750	8.651940	1815.097148	24.666206	-2882.656314
569				900.000000	200.000000	0.000000	0.381140	0.653080	-1.781450	-63.403412	-105.226056	142.382449				300.000000	200.000000	0.000000	0.793520	1.587040	-10.910042	324.247808	337.899988	-115.966498				-505.000000	200.000000	0.000000	-2.716650	-4.288080	12.584640	1826.223086	-908.118399	-2059.895509
570				900.000000	200.000000	0.000000	0.425980	0.698120	-1.433850	-45.106431	-92.197925	164.064823				300.000000	200.000000	0.000000	1.098720	1.587040	-9.460456	238.417506	621.299978	-280.760995	-618.949857	225.779682	0.000000	-505.000000	200.000000	0.000000	-1.086660	-4.288080	25.955819	669.132761	2957.661882	-2529.978698
571				900.000000	200.000000	0.000000	0.414770	0.698120	-1.303500	-65.074039	-71.593643	176.124737				300.000000	200.000000	0.000000	1.281840	1.068200	-9.994514	123.977103	839.299971	-207.518996				-505.000000	200.000000	0.000000	0.362220	-3.037390	7.078860	164.221847	1164.494297	-2117.699013
572				900.000000	200.000000	0.000000	0.459610	0.585520	-1.390400	-93.924117	-98.689187	175.973565				300.000000	200.000000	0.000000	0.946120	1.190280	-9.918220	295.637708	566.799980	-134.276998				-505.000000	200.000000	0.000000	-1.448880	-4.109410	14.944259	679.063158	1664.329709	-2471.036064
573				900.000000	200.000000	0.000000	0.358720	0.765680	-1.651100	-106.877865	-79.094176	166.606995				300.000000	200.000000	0.000000	1.220800	1.281840	-9.994514	219.344106	555.899981	-152.587497				-505.000000	200.000000	0.000000	-1.448880	-3.752070	17.303879	1279.954580	2457.510474	-2588.185145
574				900.000000	200.000000	0.000000	0.325090	0.596780	-1.260050	-28.996904	-27.413270	180.942720				300.000000	200.000000	0.000000	1.587040	1.312360	-10.223396	276.564307	534.099981	-225.829496	-420.267858	222.619863	0.000000	-505.000000	200.000000	0.000000	-1.267770	-3.573400	21.236579	480.368505	-1799.420858	-2646.774175
575				900.000000	200.000000	0.000000	0.291460	0.675600	-1.738000	-46.348904	-66.111652	144.905961				300.000000	200.000000	0.000000	1.526000	0.976640	-10.757454	247.954206	435.999985	-219.725996				-505.000000	200.000000	0.000000	-0.543330	-2.144040	15.730799	1261.314627	283.088382	-2293.011075
576				900.000000	200.000000	0.000000	0.280250	0.653080	-1.607650	-95.387597	-60.705280	171.402893				300.000000	200.000000	0.000000	1.281840	1.281840	-10.299690	228.880806	468.699984	-213.622496				-505.000000	200.000000	0.000000	-0.543330	-4.645420	13.371180	-395.840670	-642.662390	-3294.034562
577				900.000000	200.000000	0.000000	0.437190	0.675600	-1.651100	-58.320466	-87.391541	168.851586				300.000000	200.000000	0.000000	1.098720	1.037680	-11.138924	276.564307	544.999981	-170.897997				-505.000000	200.000000	0.000000	-1.811100	-2.144040	14.157719	1029.556777	1289.284045	-2410.397851
578				900.000000	200.000000	0.000000	0.369930	0.754420	-2.085600	-111.812224	-63.953809	181.042871				300.000000	200.000000	0.000000	1.587040	1.342880	-10.910042	219.344106	610.399979	-195.311996				-505.000000	200.000000	0.000000	0.724440	0.357340	14.944259	2107.506218	1135.112102	-1997.018194
579				900.000000	200.000000	0.000000	0.358720	0.630560	-2.085600	-56.604825	-43.228301	161.662014				300.000000	200.000000	0.000000	1.403920	0.610400	-9.155280	276.564307	762.999973	-201.415496				-505.000000	200.000000	0.000000	-0.181110	-5.002760	15.730799	625.069473	791.450481	-2883.193965
580				900.000000	200.000000	0.000000	0.369930	0.563000	-1.564200	-54.826245	-13.779012	156.768249				300.000000	200.000000	0.000000	1.648080	0.518840	-9.918220	295.637708	534.099981	-219.725996				-505.000000	200.000000	0.000000	-0.181110	-3.573400	3.146160	1289.633285	1466.243340	-2470.628812
581				900.000000	200.000000	0.000000	0.470820	0.596780	-1.824900	-114.013223	-22.757181	154.285482				300.000000	200.000000	0.000000	1.281840	1.068200	-11.291512	343.321209	65.399998	-134.276998				-505.000000	200.000000	0.000000	-0.905550	-4.288080	9.438480	1825.971393	973.827761	-2764.969581
582				900.000000	200.000000	0.000000	0.425980	0.551740	-2.346300	-88.264429	-81.217407	192.844611				300.000000	200.000000	0.000000	1.434440	1.922760	-10.375984	257.490907	457.799984	-170.897997				-505.000000	200.000000	0.000000	-0.543330	-4.824090	2.359620	1098.075108	1488.907698	-2354.298542
583				900.000000	200.000000	0.000000	0.325090	0.563000	-1.390400	-46.605128	-93.149654	156.814703				300.000000	200.000000	0.000000	1.373400	1.220800	-10.070808	324.247808	555.899981	-274.657495				-505.000000	200.000000	0.000000	0.000000	-6.610790	3.146160	642.576809	-135.555713	-2473.525784
584				900.000000	200.000000	0.000000	0.482030	0.664340	-1.260050	-58.379025	-94.667698	168.794660				300.000000	200.000000	0.000000	1.861720	1.007160	-9.002692	238.417506	675.799976	-189.208497				-505.000000	200.000000	0.000000	0.000000	-3.752070	10.225020	2090.100285	388.006478	-2353.324661
585				900.000000	200.000000	0.000000	0.425980	0.608040	-1.955250	-77.499807	-35.987354	142.294108				300.000000	200.000000	0.000000	1.800680	1.251320	-9.231574	391.004710	686.699976	-164.794497				-505.000000	200.000000	0.000000	-1.448880	-4.824090	9.438480	1214.457419	1271.844672	-2354.226098
586				900.000000	200.000000	0.000000	0.358720	0.630560	-2.042150	-108.826704	-78.730500	183.348955				300.000000	200.000000	0.000000	1.373400	1.251320	-10.604866	371.931310	414.199986	-36.620999				-505.000000	200.000000	0.000000	-0.905550	-2.144040	11.798100	1029.368007	308.738445	-1999.261605
587				900.000000	200.000000	0.000000	0.347510	0.608040	-1.868350	-65.348188	-42.968716	178.520304				300.000000	200.000000	0.000000	1.220800	0.946120	-9.613044	476.835012	348.799988	-244.139996				-505.000000	200.000000	0.000000	-1.267770	-5.002760	16.517339	46.052387	1519.307884	-1943.201454
588				900.000000	200.000000	0.000000	0.538080	0.608040	-1.520750	-69.008605	-76.469507	166.274573				300.000000	200.000000	0.000000	1.617560	1.068200	-9.307868	267.027607	708.499975	-213.622496				-505.000000	200.000000	0.000000	0.000000	-4.645420	11.011560	-743.477446	387.260052	-2236.684253
589				900.000000	200.000000	0.000000	0.425980	0.563000	-1.216600	-50.445601	-41.740268	137.432900				300.000000	200.000000	0.000000	1.556520	1.220800	-9.613044	391.004710	523.199982	-158.690997				-505.000000	200.000000	0.000000	0.724440	-1.786700	18.876959	1051.556959	203.389918	-2292.773381
590				900.000000	200.000000	0.000000	0.347510	0.641820	-1.781450	-55.826039	-58.247443	173.732400				300.000000	200.000000	0.000000	1.648080	1.495480	-9.841926	324.247808	490.499983	-128.173498				-505.000000	200.000000	0.000000	-1.086660	-5.002760	9.438480	972.014093	-340.913346	-2236.936436
591				900.000000	200.000000	0.000000	0.302670	0.540480	-1.520750	-55.708605	-31.313533	195.371548				300.000000	200.000000	0.000000	1.464960	1.312360	-9.231574	362.394609	577.699980	-219.725996				-505.000000	200.000000	0.000000	-0.724440	-4.645420	8.651940	1456.837821	1759.035266	-2295.370396
592				900.000000	200.000000	0.000000	0.459610	0.776940	-1.911800	-58.437900	-133.666075	154.464645				300.000000	200.000000	0.000000	2.105880	1.312360	-8.239752	286.101007	817.499971	-170.897997				-505.000000	200.000000	0.000000	0.362220	-5.002760	4.719240	508.372546	106.173518	-2589.516938
593				900.000000	200.000000	0.000000	0.392350	0.495440	-1.564200	-138.018971	-90.691816	188.007772				300.000000	200.000000	0.000000	1.220800	1.037680	-9.841926	267.027607	719.399975	-189.208497				-505.000000	200.000000	0.000000	0.181110	-4.645420	11.798100	1572.905516	-552.435391	-2471.675136
594				900.000000	200.000000	0.000000	0.347510	0.653080	-1.433850	-75.104890	-109.230410	176.152531				300.000000	200.000000	0.000000	1.312360	1.495480	-10.833748	314.711108	250.699991	-134.276998				-505.000000	200.000000	0.000000	-1.629990	-5.360100	11.011560	718.885292	353.320734	-2119.743888
595				900.000000	200.000000	0.000000	0.313880	0.641820	-1.346950	-83.519608	-148.454104	161.718940				300.000000	200.000000	0.000000	1.281840	1.861720	-11.291512	228.880806	425.099985	-207.518996				-505.000000	200.000000	0.000000	0.181110	-5.181430	15.730799	1656.602168	504.392535	-3000.880698
596				900.000000	200.000000	0.000000	0.403560	0.551740	-1.433850	-71.237010	-81.142730	171.180897				300.000000	200.000000	0.000000	1.556520	1.800680	-9.536750	257.490907	795.699972	-286.864495				-505.000000	200.000000	0.000000	-1.267770	-2.322710	18.090419	1482.324079	987.535002	-2528.099073
597				900.000000	200.000000	0.000000	0.470820	0.585520	-1.433850	-65.825420	-63.648617	175.961951				300.000000	200.000000	0.000000	1.556520	1.617560	-8.773810	190.734005	675.799976	-207.518996				-505.000000	200.000000	0.000000	-0.905550	-4.466750	7.078860	888.443287	48.076989	-2295.186350
598				900.000000	200.000000	0.000000	0.515660	0.630560	-1.694550	-76.302348	-70.318647	178.367045				300.000000	200.000000	0.000000	1.678600	1.159760	-10.910042	381.468010	621.299978	-79.345499				-505.000000	200.000000	0.000000	-2.354430	-4.466750	10.225020	1931.038996	663.043037	-1766.373551
599				900.000000	200.000000	0.000000	0.437190	0.641820	-1.390400	-51.400381	-72.436082	178.458811				300.000000	200.000000	0.000000	1.220800	1.281840	-10.375984	543.591914	512.299982	-256.346995				-505.000000	200.000000	0.000000	-0.905550	-3.573400	7.078860	710.867891	578.357019	-2646.803153
600				900.000000	200.000000	0.000000	0.336300	0.574260	-1.651100	-14.247285	-57.907041	180.910163				300.000000	200.000000	0.000000	1.129240	1.556520	-10.223396	152.587204	566.799980	-244.139996				-505.000000	200.000000	0.000000	-0.362220	-1.250690	16.517339	1315.434158	1597.083064	-1880.969084
601				900.000000	200.000000	0.000000	0.392350	0.641820	-1.738000	-87.945266	-75.332273	178.505265				300.000000	200.000000	0.000000	1.526000	1.098720	-9.689338	267.027607	686.699976	-225.829496				-505.000000	200.000000	0.000000	-0.181110	-3.573400	19.663499	1522.586675	-405.411717	-2529.372910
602				900.000000	200.000000	0.000000	0.425980	0.619300	-0.738650	-83.816783	-47.250732	163.991521				300.000000	200.000000	0.000000	1.648080	1.526000	-10.681160	190.734005	610.399979	-158.690997				-505.000000	200.000000	0.000000	1.267770	-3.394730	16.517339	722.434291	1233.312360	-2235.598770
603				900.000000	200.000000	0.000000	0.381140	0.619300	-1.129700	-84.221911	-39.974574	168.857295				300.000000	200.000000	0.000000	1.709120	1.251320	-10.681160	295.637708	425.099985	-207.518996				-505.000000	200.000000	0.000000	-0.905550	-3.752070	9.438480	1626.773354	-617.012326	-2411.996316
604				900.000000	200.000000	0.000000	0.291460	0.540480	-1.651100	-75.946298	-20.598740	166.467241				300.000000	200.000000	0.000000	1.770160	0.793520	-9.765632	162.123904	468.699984	-219.725996				-505.000000	200.000000	0.000000	0.362220	-1.965370	14.157719	2893.424129	2085.766510	-1999.193468
605				900.000000	200.000000	0.000000	0.347510	0.585520	-1.346950	-81.817512	-63.717498	164.041400				300.000000	200.000000	0.000000	2.014320	0.793520	-9.231574	143.050504	632.199978	-201.415496	-591.808454	191.593418	0.000000	-505.000000	200.000000	0.000000	-1.267770	-5.002760	22.023119	-185.139155	1911.792921	-2530.642440
606				900.000000	200.000000	0.000000	0.313880	0.619300	-1.260050	-72.295363	-67.479401	159.288336				300.000000	200.000000	0.000000	1.648080	0.885080	-10.528572	314.711108	501.399982	-207.518996				-505.000000	200.000000	0.000000	0.543330	-3.394730	8.651940	1995.781080	2212.602537	-2000.564420
607				900.000000	200.000000	0.000000	0.425980	0.641820	-1.173150	-87.360082	-72.176497	149.554504				300.000000	200.000000	0.000000	1.159760	1.495480	-10.375984	314.711108	392.399986	-244.139996				-505.000000	200.000000	0.000000	0.181110	-3.216060	3.932700	1774.582859	383.018924	-2059.109983
608				900.000000	200.000000	0.000000	0.437190	0.653080	-1.868350	-59.472911	-77.057558	168.830643				300.000000	200.000000	0.000000	1.007160	1.526000	-9.155280	190.734005	490.499983	-189.208497				-505.000000	200.000000	0.000000	0.000000	-3.573400	14.944259	1985.473144	1709.227993	-1471.993623
609				900.000000	200.000000	0.000000	0.392350	0.529220	-1.651100	-56.307334	-65.281150	139.845986				300.000000	200.000000	0.000000	1.648080	1.251320	-9.231574	181.197305	697.599976	-170.897997				-505.000000	200.000000	0.000000	0.181110	-4.109410	14.157719	1373.896246	240.745373	-2588.654660
610				900.000000	200.000000	0.000000	0.403560	0.585520	-1.738000	-122.427942	-90.991810	168.802653				300.000000	200.000000	0.000000	1.770160	0.396760	-11.291512	371.931310	577.699980	-201.415496				-505.000000	200.000000	0.000000	-1.267770	-3.216060	7.865400	1774.897475	1129.808553	-2411.458665
611				900.000000	200.000000	0.000000	0.358720	0.653080	-1.651100	-95.432612	-48.698356	156.863637				300.000000	200.000000	0.000000	1.526000	0.915600	-10.910042	629.422216	446.899984	-225.829496				-505.000000	200.000000	0.000000	0.905550	-2.680050	14.944259	1228.817739	991.583129	-1999.915166
612				900.000000	200.000000	0.000000	0.269040	0.675600	-1.607650	-66.316512	-75.441562	166.616130				300.000000	200.000000	0.000000	1.281840	1.190280	-10.604866	419.614811	359.699987	-231.932996				-505.000000	200.000000	0.000000	0.000000	-5.360100	8.651940	834.512525	124.359317	-2354.850682
613				900.000000	200.000000	0.000000	0.605340	0.709380	-1.651100	-97.134708	-63.920138	166.299138				300.000000	200.000000	0.000000	1.526000	1.434440	-8.926398	200.270705	501.399982	-213.622496				-505.000000	200.000000	0.000000	-2.897760	-1.786700	11.011560	124.399712	430.033492	-2409.971803
614				900.000000	200.000000	0.000000	0.526870	0.698120	-1.868350	-29.474452	-90.882521	151.912001				300.000000	200.000000	0.000000	1.770160	1.037680	-9.231574	209.807405	686.699976	-189.208497				-505.000000	200.000000	0.000000	-0.724440	-3.573400	17.303879	827.501894	-105.155527	-2294.353049
615				900.000000	200.000000	0.000000	0.280250	0.653080	-1.173150	-70.814274	-86.439215	168.993232				300.000000	200.000000	0.000000	1.495480	1.037680	-9.307868	429.151511	403.299986	-128.173498				-505.000000	200.000000	0.000000	-1.086660	-1.608030	16.517339	1177.995513	-82.491170	-1470.041554
616				900.000000	200.000000	0.000000	0.392350	0.596780	-1.911800	-77.918480	-49.840789	154.366777				300.000000	200.000000	0.000000	1.464960	1.739640	-10.986336	438.688211	523.199982	-195.311996				-505.000000	200.000000	0.000000	0.905550	-4.824090	5.505780	2372.302822	1795.960290	-2295.670353
617				900.000000	200.000000	0.000000	0.470820	0.754420	-1.564200	-67.046221	-149.648880	183.348009				300.000000	200.000000	0.000000	1.434440	0.946120	-9.078986	247.954206	621.299978	-134.276998	-533.153694	270.617127	0.000000	-505.000000	200.000000	0.000000	0.362220	-3.037390	22.023119	1555.209410	620.032166	-2117.699013
618				900.000000	200.000000	0.000000	0.414770	0.540480	-1.607650	-83.942345	-45.980934	192.845753				300.000000	200.000000	0.000000	1.709120	0.915600	-8.697516	267.027607	425.099985	-225.829496				-505.000000	200.000000	0.000000	1.267770	-4.824090	7.865400	635.251563	48.392985	-2530.675726
619				900.000000	200.000000	0.000000	0.493240	0.461660	-0.564850	-53.943570	-24.852283	163.775234				300.000000	200.000000	0.000000	1.526000	1.556520	-8.850104	257.490907	523.199982	-91.552498				-505.000000	200.000000	0.000000	-1.629990	-2.680050	14.157719	2850.178842	482.905035	-1705.991830
620				900.000000	200.000000	0.000000	0.358720	0.619300	-1.564200	-68.589932	-89.306933	152.012901				300.000000	200.000000	0.000000	1.403920	1.373400	-9.918220	429.151511	599.499979	-207.518996				-505.000000	200.000000	0.000000	-0.543330	-2.501380	6.292320	1238.936905	1220.035551	-2058.373796
621				900.000000	200.000000	0.000000	0.336300	0.540480	-1.346950	-39.446427	-48.057960	183.288407				300.000000	200.000000	0.000000	1.648080	1.739640	-10.681160	324.247808	686.699976	-183.104997				-505.000000	200.000000	0.000000	-0.724440	-2.501380	16.517339	1471.386911	823.580951	-2587.056196
622				900.000000	200.000000	0.000000	0.459610	0.608040	-1.781450	-53.196569	-103.391481	166.355868				300.000000	200.000000	0.000000	1.892240	1.037680	-9.002692	209.807405	839.299971	-299.071495				-505.000000	200.000000	0.000000	-0.181110	-3.216060	16.517339	617.429611	-137.285997	-3057.730683
623				900.000000	200.000000	0.000000	0.549290	0.529220	-1.520750	-52.151761	-122.524864	137.273736				300.000000	200.000000	0.000000	1.251320	0.824040	-8.697516	209.807405	446.899984	-231.932996				-505.000000	200.000000	0.000000	0.362220	-3.573400	11.798100	1753.589447	-33.114327	-1883.231292
624				900.000000	200.000000	0.000000	0.493240	0.720640	-1.390400	-88.359875	-100.074071	188.112686				300.000000	200.000000	0.000000	1.434440	1.739640	-10.528572	400.541410	305.199989	-244.139996				-505.000000	200.000000	0.000000	1.448880	-4.109410	8.651940	910.191776	832.107637	-2001.315095
625				900.000000	200.000000	0.000000	0.560500	0.686860	-1.520750	-61.742267	-138.184402	171.143969				300.000000	200.000000	0.000000	0.610400	1.770160	-10.910042	333.784509	403.299986	-213.622496	-576.677858	251.666660	0.000000	-505.000000	200.000000	0.000000	-1.086660	-1.608030	22.809659	1178.498899	1634.947514	-2762.411725
626				900.000000	200.000000	0.000000	0.493240	0.608040	-1.651100	-117.390010	-89.699680	166.321028				300.000000	200.000000	0.000000	0.732480	0.488320	-9.689338	228.880806	643.099977	-231.932996				-505.000000	200.000000	0.000000	1.811100	-4.466750	13.371180	657.314668	142.861111	-2236.659583
627				900.000000	200.000000	0.000000	0.302670	0.517960	-1.564200	-84.824704	-41.405064	173.663664				300.000000	200.000000	0.000000	1.587040	0.946120	-9.689338	181.197305	675.799976	-274.657495				-505.000000	200.000000	0.000000	-1.086660	-4.288080	7.865400	667.685528	853.709572	-2647.466895
628				900.000000	200.000000	0.000000	0.336300	0.698120	-2.129050	-94.073021	-67.594487	161.748072				300.000000	200.000000	0.000000	1.403920	1.251320	-10.833748	371.931310	523.199982	-219.725996				-505.000000	200.000000	0.000000	0.543330	-2.680050	14.944259	1692.081746	1013.501060	-2704.815372
629				900.000000	200.000000	0.000000	0.347510	0.574260	-1.651100	-58.473117	-58.368669	178.488889				300.000000	200.000000	0.000000	1.464960	0.824040	-9.841926	343.321209	468.699984	-140.380497				-505.000000	200.000000	0.000000	0.543330	-4.288080	14.944259	320.803831	615.791038	-2060.156308
630				900.000000	200.000000	0.000000	0.392350	0.551740	-1.520750	-119.573401	-29.940586	156.734550				300.000000	200.000000	0.000000	1.312360	1.220800	-9.536750	286.101007	425.099985	-213.622496				-505.000000	200.000000	0.000000	1.267770	-4.288080	9.438480	1015.259380	577.180161	-2412.678855
631				900.000000	200.000000	0.000000	0.381140	0.551740	-1.260050	-95.180135	-100.644988	161.565484				300.000000	200.000000	0.000000	1.617560	0.549360	-10.299690	333.784509	490.499983	-268.553995				-505.000000	200.000000	0.000000	-0.362220	-2.680050	12.584640	1112.812967	1335.675181	-2822.231126
632				900.000000	200.000000	0.000000	0.414770	0.574260	-1.868350	-98.903490	-86.266243	137.454986				300.000000	200.000000	0.000000	1.617560	0.976640	-11.291512	257.490907	435.999985	-201.415496				-505.000000	200.000000	0.000000	-1.629990	-3.573400	14.944259	943.129127	747.298624	-2118.048309
633				900.000000	200.000000	0.000000	0.470820	0.608040	-1.477300	-81.025181	-94.004028	151.886294				300.000000	200.000000	0.000000	1.617560	1.434440	-9.689338	209.807405	566.799980	-231.932996				-505.000000	200.000000	0.000000	-2.354430	-4.645420	12.584640	530.624422	-797.466323	-2295.239997
634				900.000000	200.000000	0.000000	0.515660	0.574260	-1.824900	-70.714765	-44.867572	159.037405				300.000000	200.000000	0.000000	1.617560	1.281840	-10.223396	324.247808	762.999973	-115.966498	-614.255684	221.372101	0.000000	-505.000000	200.000000	0.000000	0.000000	-4.288080	20.450039	437.060295	2234.283037	-2118.856940
635				900.000000	200.000000	0.000000	0.437190	0.698120	-1.564200	-77.405715	-52.010568	164.053210				300.000000	200.000000	0.000000	1.800680	0.427280	-9.613044	267.027607	697.599976	-213.622496				-505.000000	200.000000	0.000000	-1.448880	-4.824090	9.438480	172.113402	-716.705437	-2060.505604
636				900.000000	200.000000	0.000000	0.594130	0.698120	-1.129700	-64.893982	-99.405202	149.432659				300.000000	200.000000	0.000000	1.739640	0.518840	-9.155280	371.931310	512.299982	-195.311996				-505.000000	200.000000	0.000000	-1.992210	-4.645420	11.011560	414.682573	1038.088701	-2060.292580
637				900.000000	200.000000	0.000000	0.336300	0.608040	-1.868350	-93.491900	-108.364698	176.122258				300.000000	200.000000	0.000000	1.678600	1.342880	-11.749276	514.981813	523.199982	-158.690997				-505.000000	200.000000	0.000000	-2.354430	-2.322710	0.786540	1480.939768	-521.129912	-2116.803449
638				900.000000	200.000000	0.000000	0.448400	0.585520	-1.824900	-86.333199	-113.021384	192.852799				300.000000	200.000000	0.000000	1.068200	1.678600	-10.375984	534.055214	490.499983	-292.967995				-505.000000	200.000000	0.000000	-0.181110	-4.288080	14.157719	-258.339102	1190.653356	-2236.330648
639				900.000000	200.000000	0.000000	0.347510	0.540480	-1.694550	-51.868131	-73.526170	173.638153				300.000000	200.000000	0.000000	1.983800	1.464960	-9.002692	362.394609	697.599976	-152.587497				-505.000000	200.000000	0.000000	-0.362220	-4.645420	2.359620	1340.518433	1743.088747	-2589.119867
640				900.000000	200.000000	0.000000	0.336300	0.551740	-1.694550	-83.568686	-103.460362	173.660239				300.000000	200.000000	0.000000	1.464960	0.793520	-9.765632	295.637708	479.599983	-164.794497				-505.000000	200.000000	0.000000	0.181110	-5.002760	17.303879	393.563316	-822.800391	-2295.781956
641				900.000000	200.000000	0.000000	0.168150	0.563000	-2.042150	-99.547234	-65.816857	147.338653				300.000000	200.000000	0.000000	2.319520	0.885080	-9.613044	400.541410	403.299986	-158.690997				-505.000000	200.000000	0.000000	0.362220	-2.858720	1.573080	1216.936723	-155.980791	-2998.690935
642				900.000000	200.000000	0.000000	0.269040	0.596780	-1.173150	-81.173769	-126.505347	144.855886				300.000000	200.000000	0.000000	1.220800	1.526000	-9.841926	391.004710	381.499987	-109.862998				-505.000000	200.000000	0.000000	-0.905550	-3.930740	14.157719	110.731547	1367.059225	-3234.583255
643				900.000000	200.000000	0.000000	0.403560	0.619300	-0.869000	-67.869705	-91.799980	151.966447				300.000000	200.000000	0.000000	1.617560	1.220800	-9.384162	448.224912	664.899977	-140.380497				-505.000000	200.000000	0.000000	1.448880	-5.181430	5.505780	-776.351873	437.383320	-2589.773429
644				900.000000	200.000000	0.000000	0.437190	0.675600	-1.042800	-89.854509	-37.297560	178.490227				300.000000	200.000000	0.000000	1.678600	1.373400	-8.621222	171.660604	839.299971	-238.036496	-495.565745	255.764405	0.000000	-505.000000	200.000000	0.000000	1.448880	-4.824090	25.955819	1447.410810	-244.873803	-2413.202017
645				900.000000	200.000000	0.000000	0.470820	0.765680	-1.173150	-98.341648	-139.880617	192.997121				300.000000	200.000000	0.000000	1.434440	1.464960	-11.062630	162.123904	893.799969	-177.001497				-505.000000	200.000000	0.000000	-0.543330	-1.965370	8.651940	229.215623	289.806220	-2057.865123
646				900.000000	200.000000	0.000000	0.459610	0.653080	-1.911800	-63.538455	-93.138315	166.397755				300.000000	200.000000	0.000000	1.739640	1.678600	-10.833748	391.004710	534.099981	-115.966498				-505.000000	200.000000	0.000000	-2.535540	-1.072020	16.517339	2136.957493	668.030591	-2468.066648
647				900.000000	200.000000	0.000000	0.493240	0.619300	-1.129700	-35.975548	-125.646371	154.283199				300.000000	200.000000	0.000000	1.831200	1.251320	-9.384162	391.004710	610.399979	-256.346995				-505.000000	200.000000	0.000000	-1.629990	-1.786700	-1.573080	1165.736958	-165.016473	-1763.888139
648				900.000000	200.000000	0.000000	0.504450	0.596780	-2.042150	-98.156174	-110.061511	163.889282				300.000000	200.000000	0.000000	1.739640	1.464960	-9.231574	257.490907	566.799980	-213.622496				-505.000000	200.000000	0.000000	0.724440	-2.322710	11.011560	671.045757	2464.544307	-2587.002548
649				900.000000	200.000000	0.000000	0.403560	0.731900	-0.738650	-123.405748	-76.723296	154.480825				300.000000	200.000000	0.000000	1.098720	1.312360	-10.375984	371.931310	348.799988	-225.829496				-505.000000	200.000000	0.000000	-1.811100	-2.322710	14.157719	2061.089472	493.864001	-1588.150028
650				900.000000	200.000000	0.000000	0.425980	0.653080	-1.781450	-67.423943	-46.280928	204.987158				300.000000	200.000000	0.000000	1.281840	1.556520	-10.375984	362.394609	425.099985	-183.104997	-501.354265	246.880797	0.000000	-505.000000	200.000000	0.000000	1.086660	-4.109410	24.382739	1143.082244	-88.893012	-3234.912189
651				900.000000	200.000000	0.000000	0.291460	0.596780	-1.694550	-65.631818	-126.943700	183.387221				300.000000	200.000000	0.000000	0.732480	1.800680	-9.765632	190.734005	643.099977	-201.415496				-505.000000	200.000000	0.000000	-0.543330	-5.002760	14.944259	1088.270557	2139.814911	-2648.188593
652				900.000000	200.000000	0.000000	0.369930	0.743160	-2.129050	-136.444106	-58.847431	152.116478				300.000000	200.000000	0.000000	1.922760	1.220800	-9.841926	47.683501	1013.699965	-158.690997				-505.000000	200.000000	0.000000	0.181110	-3.216060	7.865400	1774.897475	1704.986865	-1706.645391
653				900.000000	200.000000	0.000000	0.392350	0.540480	-1.564200	-91.938391	-110.955696	173.591699				300.000000	200.000000	0.000000	1.648080	0.824040	-9.536750	324.247808	741.199974	-177.001497				-505.000000	200.000000	0.000000	-1.811100	-4.824090	14.944259	1330.713883	-567.442484	-1531.779739
654				900.000000	200.000000	0.000000	0.425980	0.506700	-1.868350	-129.829323	-51.266081	149.428842				300.000000	200.000000	0.000000	1.190280	0.763000	-11.672982	495.908413	392.399986	-85.448998				-505.000000	200.000000	0.000000	0.362220	-1.786700	11.011560	1282.559731	763.052143	-1822.791615
655				900.000000	200.000000	0.000000	0.280250	0.765680	-1.868350	-78.959224	-45.264919	159.459310				300.000000	200.000000	0.000000	1.220800	1.312360	-11.291512	267.027607	425.099985	-213.622496	-576.080930	182.155553	0.000000	-505.000000	200.000000	0.000000	-0.543330	-3.394730	24.382739	-435.096496	1733.147772	-2646.662572
656				900.000000	200.000000	0.000000	0.313880	0.664340	-1.824900	-107.210572	-87.217971	154.510903				300.000000	200.000000	0.000000	1.464960	1.770160	-11.596688	219.344106	534.099981	-317.381994	-525.358803	218.693522	0.000000	-505.000000	200.000000	0.000000	-0.905550	-3.037390	21.236579	396.986468	432.351336	-2117.597591
657				900.000000	200.000000	0.000000	0.437190	0.698120	-1.433850	-65.209082	-102.791493	154.414569				300.000000	200.000000	0.000000	1.464960	1.068200	-10.070808	133.513803	719.399975	-146.483997				-505.000000	200.000000	0.000000	0.181110	-3.394730	11.798100	606.240750	242.984653	-2176.767738
658				900.000000	200.000000	0.000000	0.291460	0.484180	-1.433850	-45.875420	-76.526452	159.185901				300.000000	200.000000	0.000000	1.648080	1.526000	-11.367806	181.197305	468.699984	-231.932996				-505.000000	200.000000	0.000000	-1.629990	-3.037390	9.438480	1901.650644	-1103.456494	-2470.004228
659				900.000000	200.000000	0.000000	0.392350	0.698120	-2.259400	-49.982231	-44.451551	176.147964				300.000000	200.000000	0.000000	1.495480	1.159760	-10.528572	391.004710	392.399986	-146.483997				-505.000000	200.000000	0.000000	0.000000	-5.181430	11.798100	1308.839547	1181.933669	-2295.937025
660				900.000000	200.000000	0.000000	0.336300	0.686860	-1.824900	-58.036836	-78.009286	140.050659				300.000000	200.000000	0.000000	1.709120	1.068200	-9.613044	247.954206	435.999985	-219.725996				-505.000000	200.000000	0.000000	-1.086660	-3.394730	9.438480	490.235978	1515.066756	-2705.363205
661				900.000000	200.000000	0.000000	0.392350	0.585520	-1.651100	-114.296853	-60.215180	156.765966				300.000000	200.000000	0.000000	2.044840	0.671440	-10.147102	219.344106	544.999981	-152.587497	-561.710536	187.457545	0.000000	-505.000000	200.000000	0.000000	-1.267770	-2.680050	22.023119	-276.223977	1248.942884	-2293.461794
662				900.000000	200.000000	0.000000	0.437190	0.641820	-1.651100	-83.834708	-107.655420	164.000851				300.000000	200.000000	0.000000	0.885080	1.281840	-10.299690	324.247808	283.399990	-122.069998				-505.000000	200.000000	0.000000	-0.181110	-1.786700	11.798100	1282.622654	2783.732723	-1646.515852
663				900.000000	200.000000	0.000000	0.538080	0.574260	-1.086250	-45.826342	-117.401351	180.701118				300.000000	200.000000	0.000000	1.159760	1.464960	-10.299690	381.468010	381.499987	-201.415496				-505.000000	200.000000	0.000000	1.992210	-3.216060	11.798100	732.868074	2519.655130	-2587.951759
664				900.000000	200.000000	0.000000	0.437190	0.506700	-1.998700	-89.759063	-66.804393	159.055869				300.000000	200.000000	0.000000	1.037680	1.007160	-9.536750	181.197305	632.199978	-170.897997				-505.000000	200.000000	0.000000	2.173320	-3.573400	11.011560	1521.894520	-141.957556	-2059.608475
665				900.000000	200.000000	0.000000	0.325090	0.630560	-1.911800	-120.753252	-67.334902	127.961613				300.000000	200.000000	0.000000	1.953280	0.701960	-8.468634	190.734005	643.099977	-219.725996	-542.704802	298.242889	0.000000	-505.000000	200.000000	0.000000	1.267770	-4.466750	22.023119	2163.614848	830.377353	-2236.616117
666				900.000000	200.000000	0.000000	0.560500	0.596780	-1.086250	-77.063210	-108.192667	139.734613				300.000000	200.000000	0.000000	2.166920	0.976640	-10.757454	400.541410	490.499983	-256.346995				-505.000000	200.000000	0.000000	-0.724440	-4.824090	7.865400	982.699568	-361.338424	-1825.587165
667				900.000000	200.000000	0.000000	0.369930	0.596780	-1.651100	-29.402032	-54.225954	149.570684				300.000000	200.000000	0.000000	1.190280	0.579880	-9.994514	324.247808	403.299986	-128.173498				-505.000000	200.000000	0.000000	0.543330	-4.824090	17.303879	404.374637	215.841737	-944.527107
668				900.000000	200.000000	0.000000	0.414770	0.709380	-1.390400	-76.761972	-56.314916	161.677248				300.000000	200.000000	0.000000	0.946120	1.556520	-10.833748	410.078111	577.699980	-244.139996				-505.000000	200.000000	0.000000	-0.724440	-3.037390	17.303879	1786.463875	1750.824576	-2411.332573
669				900.000000	200.000000	0.000000	0.347510	0.709380	-1.694550	-85.118131	-53.262290	178.614551				300.000000	200.000000	0.000000	1.648080	1.281840	-9.536750	228.880806	708.499975	-195.311996				-505.000000	200.000000	0.000000	0.362220	-2.501380	11.011560	1007.682441	232.772114	-2587.143128
670				900.000000	200.000000	0.000000	0.470820	0.506700	-1.651100	-73.316829	-78.644484	146.972728				300.000000	200.000000	0.000000	1.495480	1.129240	-9.613044	400.541410	653.999977	-115.966498				-505.000000	200.000000	0.000000	0.181110	-3.216060	11.011560	385.357145	1834.571167	-2059.109983
671				900.000000	200.000000	0.000000	0.459610	0.731900	-2.129050	-4.230295	-42.276573	159.242078				300.000000	200.000000	0.000000	1.403920	1.281840	-9.841926	400.541410	621.299978	-140.380497				-505.000000	200.000000	0.000000	-0.362220	-3.394730	10.225020	953.562909	807.634431	-2294.212469
672				900.000000	200.000000	0.000000	0.358720	0.630560	-1.303500	-43.732979	-59.153564	161.662014				300.000000	200.000000	0.000000	1.831200	1.373400	-9.765632	438.688211	348.799988	-158.690997	-493.765192	227.564134	0.000000	-505.000000	200.000000	0.000000	-0.905550	-4.109410	20.450039	563.687619	-229.752275	-2236.103135
673				900.000000	200.000000	0.000000	0.302670	0.731900	-1.651100	-19.817260	-71.720067	176.272288				300.000000	200.000000	0.000000	1.770160	0.946120	-10.147102	362.394609	621.299978	-195.311996				-505.000000	200.000000	0.000000	-1.811100	-4.109410	11.798100	1026.259471	893.813302	-3234.680369
674				900.000000	200.000000	0.000000	0.482030	0.574260	-1.303500	-82.236185	-54.099530	144.614285				300.000000	200.000000	0.000000	1.526000	1.037680	-9.994514	343.321209	555.899981	-213.622496				-505.000000	200.000000	0.000000	-2.354430	-4.466750	17.303879	1352.525296	1849.455265	-2530.046834
675				900.000000	200.000000	0.000000	0.459610	0.495440	-1.607650	-69.714971	-113.685055	190.347751				300.000000	200.000000	0.000000	1.373400	1.800680	-9.918220	190.734005	523.199982	-189.208497				-505.000000	200.000000	0.000000	-0.724440	-4.109410	11.011560	1721.092559	431.095914	-1707.420736
676				900.000000	200.000000	0.000000	0.493240	0.630560	-1.216600	-47.663481	-59.707945	151.884011				300.000000	200.000000	0.000000	0.976640	1.464960	-9.689338	438.688211	664.899977	-146.483997				-505.000000	200.000000	0.000000	0.181110	-5.002760	1.573080	855.568859	-542.731848	-2237.037857
677				900.000000	200.000000	0.000000	0.470820	0.743160	-1.346950	-43.161655	-33.333614	190.566517				300.000000	200.000000	0.000000	1.770160	1.037680	-8.316046	286.101007	741.199974	-146.483997				-505.000000	200.000000	0.000000	0.181110	-3.216060	12.584640	1312.011006	507.378241	-2294.086378
678				900.000000	200.000000	0.000000	0.224200	0.675600	-1.955250	-54.615035	-73.271783	169.072244				300.000000	200.000000	0.000000	1.861720	1.007160	-8.850104	238.417506	621.299978	-164.794497				-505.000000	200.000000	0.000000	-0.905550	-3.573400	11.011560	1406.078518	44.344857	-1941.873969
679				900.000000	200.000000	0.000000	0.414770	0.551740	-1.390400	-51.089345	-51.248946	147.072683				300.000000	200.000000	0.000000	1.709120	0.976640	-10.223396	438.688211	435.999985	-177.001497				-505.000000	200.000000	0.000000	-1.267770	-3.037390	6.292320	743.238933	1131.301405	-3116.218291
680				900.000000	200.000000	0.000000	0.369930	0.608040	-1.303500	-56.721943	-64.681162	183.316397				300.000000	200.000000	0.000000	0.976640	1.342880	-10.528572	305.174408	348.799988	-164.794497				-505.000000	200.000000	0.000000	-0.724440	-2.680050	8.651940	70.154334	1493.895252	-2469.737556
681				900.000000	200.000000	0.000000	0.448400	0.754420	-1.390400	-62.845634	-98.227559	188.190556				300.000000	200.000000	0.000000	1.312360	1.220800	-11.291512	104.903703	708.499975	-238.036496				-505.000000	200.000000	0.000000	2.354430	-2.322710	13.371180	2524.290556	242.554221	-1764.715566
682				900.000000	200.000000	0.000000	0.358720	0.608040	-1.955250	-97.602458	-53.481467	152.002430				300.000000	200.000000	0.000000	1.770160	0.915600	-9.841926	133.513803	697.599976	-244.139996				-505.000000	200.000000	0.000000	-2.535540	-5.360100	17.303879	1645.916693	1595.274216	-1649.718654
683				900.000000	200.000000	0.000000	0.504450	0.574260	-2.042150	-123.206728	-59.401811	168.687659				300.000000	200.000000	0.000000	1.526000	1.007160	-8.544928	219.344106	806.599972	-286.864495				-505.000000	200.000000	0.000000	-0.905550	-1.965370	13.371180	1503.569183	-488.174451	-2292.812540
684				900.000000	200.000000	0.000000	0.347510	0.641820	-1.433850	-103.712288	-68.702651	149.635798				300.000000	200.000000	0.000000	2.044840	1.190280	-10.299690	362.394609	414.199986	-146.483997				-505.000000	200.000000	0.000000	-1.448880	-4.824090	5.505780	1677.406810	480.156761	-2295.481999
685				900.000000	200.000000	0.000000	0.470820	0.686860	-2.433200	-58.667035	-57.653251	149.549937				300.000000	200.000000	0.000000	1.251320	1.281840	-10.910042	400.541410	370.599987	-134.276998				-505.000000	200.000000	0.000000	-0.362220	-1.786700	18.876959	240.844946	1064.563755	-2762.639238
686				900.000000	200.000000	0.000000	0.246620	0.630560	-1.738000	-68.306302	-69.331111	166.597469				300.000000	200.000000	0.000000	1.159760	0.915600	-9.994514	267.027607	435.999985	-146.483997				-505.000000	200.000000	0.000000	0.543330	-4.645420	10.225020	762.067656	1017.979619	-2060.495423
687				900.000000	200.000000	0.000000	0.448400	0.529220	-1.173150	-104.058541	-62.967812	175.932820				300.000000	200.000000	0.000000	1.861720	1.220800	-10.147102	343.321209	501.399982	-231.932996				-505.000000	200.000000	0.000000	-1.811100	-5.717440	13.371180	1160.715426	892.320449	-1885.092120
688				900.000000	200.000000	0.000000	0.347510	0.596780	-1.607650	-97.706031	-78.672957	159.232552				300.000000	200.000000	0.000000	1.129240	1.220800	-7.934576	114.440403	403.299986	-231.932996				-505.000000	200.000000	0.000000	0.905550	-3.752070	10.225020	1279.388272	465.781658	-2235.908908
689				900.000000	200.000000	0.000000	0.403560	0.743160	-2.172500	-44.016925	-9.532206	152.081637				300.000000	200.000000	0.000000	1.526000	1.495480	-10.757454	371.931310	555.899981	-231.932996				-505.000000	200.000000	0.000000	-1.448880	-3.930740	7.078860	457.613244	1274.083952	-1824.681421
690				900.000000	200.000000	0.000000	0.347510	0.529220	-1.651100	-128.676878	-149.556128	183.266322				300.000000	200.000000	0.000000	1.617560	0.579880	-9.918220	295.637708	501.399982	-207.518996				-505.000000	200.000000	0.000000	0.724440	-3.752070	14.157719	1048.070884	-985.261589	-2470.870814
691				900.000000	200.000000	0.000000	0.381140	0.540480	-0.869000	-99.259224	-70.612845	163.964672				300.000000	200.000000	0.000000	1.861720	0.213640	-10.833748	286.101007	501.399982	-195.311996				-505.000000	200.000000	0.000000	0.362220	-3.930740	0.786540	-121.970151	109.905650	-2529.755492
692				900.000000	200.000000	0.000000	0.325090	0.641820	-1.520750	-63.597014	-77.830518	156.888006				300.000000	200.000000	0.000000	1.373400	1.251320	-10.147102	362.394609	359.699987	-189.208497				-505.000000	200.000000	0.000000	-1.267770	-3.930740	13.371180	2426.988662	859.443553	-3234.554277
693				900.000000	200.000000	0.000000	0.470820	0.585520	-1.998700	-46.307953	-63.123306	147.046030				300.000000	200.000000	0.000000	1.037680	1.617560	-9.613044	448.224912	512.299982	-158.690997				-505.000000	200.000000	0.000000	-0.905550	-2.144040	15.730799	1492.946631	967.856350	-2586.702591
694				900.000000	200.000000	0.000000	0.403560	0.540480	-1.520750	-116.016558	-106.391763	178.399406				300.000000	200.000000	0.000000	1.831200	1.342880	-10.070808	362.394609	588.599979	-183.104997				-505.000000	200.000000	0.000000	1.267770	-2.680050	17.303879	1229.006508	1365.135941	-1999.944144
695				900.000000	200.000000	0.000000	0.358720	0.653080	-1.433850	-91.187010	-79.296219	139.996016				300.000000	200.000000	0.000000	2.014320	1.129240	-7.400518	171.660604	599.499979	-183.104997				-505.000000	200.000000	0.000000	-1.267770	-6.253450	4.719240	432.693295	-60.335808	-2414.341148
696				900.000000	200.000000	0.000000	0.392350	0.585520	-0.955900	-69.350794	-111.521415	183.272227				300.000000	200.000000	0.000000	1.800680	1.281840	-7.858282	257.490907	544.999981	-219.725996				-505.000000	200.000000	0.000000	-1.811100	-2.501380	4.719240	-614.244971	-690.308948	-1940.784178
697				900.000000	200.000000	0.000000	0.470820	0.551740	-1.651100	-63.421021	-124.238214	159.062915				300.000000	200.000000	0.000000	1.617560	1.098720	-11.062630	410.078111	523.199982	-195.311996				-505.000000	200.000000	0.000000	0.543330	-3.573400	18.090419	1059.196821	612.805332	-2823.151359
698				900.000000	200.000000	0.000000	0.269040	0.709380	-1.086250	-48.303161	-86.058404	159.418565				300.000000	200.000000	0.000000	1.312360	1.434440	-11.215218	391.004710	534.099981	-189.208497				-505.000000	200.000000	0.000000	-1.629990	-2.680050	13.371180	533.795881	1676.781528	-2117.200520
699				900.000000	200.000000	0.000000	0.459610	0.472920	-1.824900	-94.990597	-37.493463	171.049527				300.000000	200.000000	0.000000	1.495480	1.159760	-10.452278	219.344106	566.799980	-219.725996				-505.000000	200.000000	0.000000	1.629990	-3.930740	10.225020	342.048935	2145.355892	-1942.415927
700				900.000000	200.000000	0.000000	0.493240	0.698120	-1.564200	-77.405715	-74.582587	200.140043				300.000000	200.000000	0.000000	1.220800	0.915600	-9.841926	104.903703	675.799976	-195.311996				-505.000000	200.000000	0.000000	0.181110	-3.752070	8.651940	700.182416	1306.530417	-2118.362755
701				900.000000	200.000000	0.000000	0.403560	0.731900	-1.607650	-100.182850	-65.783186	147.251845				300.000000	200.000000	0.000000	1.251320	1.800680	-11.291512	238.417506	588.599979	-201.415496				-505.000000	200.000000	0.000000	-0.181110	-4.645420	16.517339	1110.019047	525.564040	-2647.878455
702				900.000000	200.000000	0.000000	0.403560	0.686860	-1.607650	-21.626993	-116.442885	164.077579				300.000000	200.000000	0.000000	1.861720	1.281840	-10.375984	286.101007	653.999977	-189.208497				-505.000000	200.000000	0.000000	-0.543330	-5.360100	16.517339	1066.773761	1077.762000	-2237.319018
703				900.000000	200.000000	0.000000	0.459610	0.731900	-1.433850	-67.838552	-73.318929	192.977319				300.000000	200.000000	0.000000	1.800680	1.220800	-9.231574	333.784509	708.499975	-158.690997	-558.107539	280.649083	0.000000	-505.000000	200.000000	0.000000	1.448880	-3.394730	20.450039	1649.276922	1086.051255	-2118.125061
704				900.000000	200.000000	0.000000	0.437190	0.596780	-1.781450	-53.660256	-87.270315	192.874885				300.000000	200.000000	0.000000	1.678600	0.885080	-10.833748	143.050504	534.099981	-219.725996				-505.000000	200.000000	0.000000	-1.992210	-4.109410	10.225020	1141.949626	1966.825179	-2118.528005
705				900.000000	200.000000	0.000000	0.493240	0.574260	-1.390400	-70.264623	-49.414371	180.747573				300.000000	200.000000	0.000000	0.793520	1.800680	-9.689338	305.174408	599.499979	-238.036496				-505.000000	200.000000	0.000000	0.362220	-3.216060	18.090419	965.003463	1154.044327	-2411.589064
706				900.000000	200.000000	0.000000	0.347510	0.619300	-1.129700	-84.221911	-38.589691	159.253495				300.000000	200.000000	0.000000	1.129240	1.434440	-10.375984	104.903703	632.199978	-152.587497				-505.000000	200.000000	0.000000	-1.086660	-4.109410	18.090419	910.946855	2169.706102	-1766.135857
707				900.000000	200.000000	0.000000	0.437190	0.563000	-1.260050	-62.552206	-128.282977	166.337208				300.000000	200.000000	0.000000	1.800680	1.037680	-9.994514	267.027607	773.899973	-238.036496				-505.000000	200.000000	0.000000	1.267770	-4.288080	16.517339	668.377683	1233.312360	-2118.958361
708				900.000000	200.000000	0.000000	0.280250	0.574260	-1.520750	-102.563907	-45.588187	154.461969				300.000000	200.000000	0.000000	1.678600	0.640920	-9.460456	38.146801	686.699976	-268.553995				-505.000000	200.000000	0.000000	-1.992210	-4.824090	2.359620	287.363095	2637.139480	-2060.462138
709				900.000000	200.000000	0.000000	0.437190	0.585520	-0.869000	-113.486598	-77.986954	149.490531				300.000000	200.000000	0.000000	0.976640	0.854560	-10.910042	429.151511	686.699976	-238.036496				-505.000000	200.000000	0.000000	-1.992210	-1.250690	10.225020	2473.090792	-684.574967	-2174.559179
710				900.000000	200.000000	0.000000	0.269040	0.698120	-1.477300	-53.192505	-126.222487	152.179113				300.000000	200.000000	0.000000	1.434440	1.190280	-11.520394	333.784509	403.299986	-256.346995				-505.000000	200.000000	0.000000	-2.354430	-2.501380	18.090419	544.984742	1185.858802	-2175.717106
711				900.000000	200.000000	0.000000	0.336300	0.641820	-1.824900	-84.014765	-98.273166	161.695713				300.000000	200.000000	0.000000	1.068200	1.342880	-11.215218	362.394609	403.299986	-152.587497				-505.000000	200.000000	0.000000	-0.543330	-2.680050	18.090419	1808.149441	2269.399213	-2293.519749
712				900.000000	200.000000	0.000000	0.257830	0.720640	-1.129700	-67.987139	-121.018157	161.850310				300.000000	200.000000	0.000000	1.495480	1.434440	-11.138924	228.880806	534.099981	-262.450495				-505.000000	200.000000	0.000000	1.267770	-5.002760	6.292320	740.130397	845.305881	-2648.333481
713				900.000000	200.000000	0.000000	0.437190	0.495440	-1.477300	-162.052123	-107.817054	161.455057				300.000000	200.000000	0.000000	1.434440	0.732480	-9.536750	295.637708	621.299978	-158.690997				-505.000000	200.000000	0.000000	0.905550	-4.288080	10.225020	436.242293	465.781658	-2412.649877
714				900.000000	200.000000	0.000000	0.448400	0.596780	-1.651100	-69.607334	-77.721229	161.537690				300.000000	200.000000	0.000000	1.617560	1.281840	-10.833748	391.004710	512.299982	-225.829496				-505.000000	200.000000	0.000000	-0.543330	-4.645420	13.371180	646.503347	417.897669	-2412.873082
715				900.000000	200.000000	0.000000	0.459610	0.608040	-1.694550	-93.311843	-103.472298	166.355868				300.000000	200.000000	0.000000	1.648080	0.854560	-9.994514	257.490907	403.299986	-158.690997				-505.000000	200.000000	0.000000	-0.543330	-3.037390	6.292320	2480.478961	822.325529	-2293.858865
716				900.000000	200.000000	0.000000	0.257830	0.585520	-2.042150	-38.311907	-64.443909	142.447368				300.000000	200.000000	0.000000	2.258480	0.763000	-9.384162	228.880806	468.699984	-189.208497				-505.000000	200.000000	0.000000	0.543330	-5.181430	18.876959	1656.853861	1805.188972	-2237.236393
717				900.000000	200.000000	0.000000	0.224200	0.540480	-1.390400	-71.655683	-119.390823	130.392021				300.000000	200.000000	0.000000	1.800680	0.793520	-9.384162	257.490907	425.099985	-231.932996				-505.000000	200.000000	0.000000	-0.543330	-1.786700	1.573080	934.356647	959.374095	-2057.695565
718				900.000000	200.000000	0.000000	0.515660	0.675600	-2.042150	-66.766654	-69.995379	122.986749				300.000000	200.000000	0.000000	1.190280	1.556520	-9.384162	400.541410	435.999985	-146.483997				-505.000000	200.000000	0.000000	-2.535540	-2.680050	11.798100	2155.094061	937.649164	-2058.383978
719				900.000000	200.000000	0.000000	0.425980	0.619300	-1.738000	-64.749459	-91.915066	185.678461				300.000000	200.000000	0.000000	1.526000	1.587040	-9.384162	276.564307	588.599979	-195.311996				-505.000000	200.000000	0.000000	-0.543330	-0.536010	5.505780	2515.958539	27.651911	-2056.508660
720				900.000000	200.000000	0.000000	0.369930	0.585520	-1.911800	-94.464287	-33.719623	149.560212				300.000000	200.000000	0.000000	1.739640	1.220800	-8.239752	362.394609	697.599976	-183.104997				-505.000000	200.000000	0.000000	-1.086660	-1.965370	3.146160	1271.119177	2051.318197	-2527.774446
721				900.000000	200.000000	0.000000	0.381140	0.653080	-1.955250	-43.480818	-110.130392	156.840410				300.000000	200.000000	0.000000	1.983800	0.854560	-7.705694	257.490907	599.499979	-195.311996				-505.000000	200.000000	0.000000	2.535540	-2.680050	7.078860	1459.820511	-27.573347	-1353.860480
722				900.000000	200.000000	0.000000	0.560500	0.619300	-1.564200	-64.569402	-36.824594	185.539099				300.000000	200.000000	0.000000	1.648080	1.220800	-10.986336	486.371713	544.999981	-152.587497				-505.000000	200.000000	0.000000	-0.905550	-3.573400	11.011560	711.182507	1635.184945	-2176.850363
723				900.000000	200.000000	0.000000	0.493240	0.540480	-1.694550	-67.950252	-54.197482	149.390576				300.000000	200.000000	0.000000	0.976640	1.770160	-10.299690	391.004710	414.199986	-164.794497				-505.000000	200.000000	0.000000	-3.078870	-2.858720	17.303879	639.115177	-625.539012	-2058.510069
724				900.000000	200.000000	0.000000	0.470820	0.506700	-1.564200	-69.206270	-53.395452	151.792048				300.000000	200.000000	0.000000	1.098720	1.587040	-8.697516	286.101007	435.999985	-189.208497				-505.000000	200.000000	0.000000	0.000000	-4.288080	14.157719	1131.452921	384.274346	-2001.368743
725				900.000000	200.000000	0.000000	0.582920	0.596780	-1.651100	-81.668925	-88.326732	149.350027				300.000000	200.000000	0.000000	1.251320	1.220800	-9.460456	267.027607	806.599972	-195.311996				-505.000000	200.000000	0.000000	-1.992210	-2.144040	5.505780	681.416616	1573.593716	-2645.359757
726				900.000000	200.000000	0.000000	0.448400	0.551740	-1.303500	-59.040377	-88.176437	173.544103				300.000000	200.000000	0.000000	1.831200	1.159760	-9.384162	152.587204	708.499975	-91.552498				-505.000000	200.000000	0.000000	0.905550	-4.466750	2.359620	1698.777761	870.955945	-1472.913856
727				900.000000	200.000000	0.000000	0.437190	0.585520	-1.694550	-78.157096	-87.351132	185.635433				300.000000	200.000000	0.000000	1.434440	1.159760	-8.316046	247.954206	435.999985	-122.069998				-505.000000	200.000000	0.000000	-0.724440	-3.930740	7.865400	1731.652188	434.081620	-2294.692165
728				900.000000	200.000000	0.000000	0.381140	0.585520	-1.433850	-33.661178	-49.823655	130.271318				300.000000	200.000000	0.000000	1.587040	1.434440	-8.926398	267.027607	403.299986	-189.208497	-480.518519	249.090870	0.000000	-505.000000	200.000000	0.000000	1.992210	-3.216060	22.023119	1081.134081	-539.158582	-1648.046180
729				900.000000	200.000000	0.000000	0.392350	0.641820	-0.955900	-75.073420	-20.333956	173.685945				300.000000	200.000000	0.000000	1.373400	1.098720	-9.994514	162.123904	664.899977	-256.346995				-505.000000	200.000000	0.000000	1.086660	-2.858720	4.719240	869.740410	-335.372366	-2411.307903
730				900.000000	200.000000	0.000000	0.538080	0.630560	-1.781450	-132.679800	-76.227056	187.982458				300.000000	200.000000	0.000000	2.105880	1.129240	-10.375984	200.270705	653.999977	-256.346995				-505.000000	200.000000	0.000000	0.000000	-1.786700	13.371180	-338.675526	385.020773	-1822.762637
731				900.000000	200.000000	0.000000	0.504450	0.743160	-1.390400	-71.350381	-24.546149	151.977115				300.000000	200.000000	0.000000	1.098720	1.342880	-11.749276	114.440403	621.299978	-195.311996				-505.000000	200.000000	0.000000	-1.448880	-3.037390	10.225020	1901.713568	-319.741842	-1882.577730
732				900.000000	200.000000	0.000000	0.437190	0.720640	-1.607650	-40.338584	-133.025679	188.170754				300.000000	200.000000	0.000000	0.946120	1.556520	-9.918220	257.490907	675.799976	-207.518996				-505.000000	200.000000	0.000000	-1.811100	-2.501380	17.303879	660.737821	490.878295	-2704.457460
733				900.000000	200.000000	0.000000	0.336300	0.653080	-1.303500	-95.072498	-37.966429	188.212445				300.000000	200.000000	0.000000	1.953280	1.007160	-9.384162	247.954206	675.799976	-195.311996				-505.000000	200.000000	0.000000	0.181110	-3.394730	13.371180	374.734593	771.771829	-2411.744133
734				900.000000	200.000000	0.000000	0.358720	0.517960	-1.651100	-88.935263	-124.687906	154.328315				300.000000	200.000000	0.000000	1.678600	0.915600	-10.833748	305.174408	588.599979	-280.760995				-505.000000	200.000000	0.000000	-0.905550	-4.466750	2.359620	656.433744	1378.255621	-2177.698152
735				900.000000	200.000000	0.000000	0.369930	0.585520	-1.260050	-97.809605	-44.457691	176.066473				300.000000	200.000000	0.000000	0.885080	0.824040	-11.291512	429.151511	381.499987	-183.104997				-505.000000	200.000000	0.000000	0.000000	-4.824090	-0.786540	518.743406	1061.306485	-1708.156923
736				900.000000	200.000000	0.000000	0.381140	0.630560	-1.607650	-72.191790	-64.859930	161.638787				300.000000	200.000000	0.000000	1.312360	1.068200	-9.307868	343.321209	523.199982	-256.346995				-505.000000	200.000000	0.000000	0.181110	-3.752070	18.876959	1164.264425	368.836822	-2118.362755
737				900.000000	200.000000	0.000000	0.313880	0.529220	-1.346950	-92.177007	-26.870825	168.843202				300.000000	200.000000	0.000000	1.312360	0.885080	-9.994514	314.711108	621.299978	-286.864495				-505.000000	200.000000	0.000000	0.543330	-3.037390	5.505780	1553.888023	227.038133	-2058.969403
738				900.000000	200.000000	0.000000	0.269040	0.529220	-1.433850	-120.410747	-35.075437	139.973735				300.000000	200.000000	0.000000	1.831200	1.007160	-9.460456	314.711108	762.999973	-256.346995				-505.000000	200.000000	0.000000	-1.086660	-2.501380	13.371180	2513.479235	53.064543	-2058.330330
739				900.000000	200.000000	0.000000	0.437190	0.461660	-1.477300	-107.155761	-31.827505	142.146361				300.000000	200.000000	0.000000	1.800680	1.251320	-10.986336	486.371713	414.199986	-183.104997				-505.000000	200.000000	0.000000	0.181110	-2.144040	10.225020	565.978153	907.327542	-2351.813129
740				900.000000	200.000000	0.000000	0.280250	0.506700	-0.738650	-112.576833	-91.909270	144.760498				300.000000	200.000000	0.000000	1.464960	1.251320	-10.986336	267.027607	174.399994	-177.001497				-505.000000	200.000000	0.000000	-0.181110	-5.181430	2.359620	613.188457	936.709737	-2413.410734
741				900.000000	200.000000	0.000000	0.470820	0.596780	-0.999350	-64.911591	-89.382552	166.333783				300.000000	200.000000	0.000000	1.526000	1.037680	-10.528572	352.857909	239.799992	-207.518996				-505.000000	200.000000	0.000000	-0.905550	-5.360100	8.651940	1529.408536	179.154144	-2237.290040
742				900.000000	200.000000	0.000000	0.526870	0.540480	-1.173150	-123.697505	-51.001297	158.994376				300.000000	200.000000	0.000000	1.464960	1.342880	-8.163458	123.977103	686.699976	-262.450495				-505.000000	200.000000	0.000000	0.905550	-5.360100	9.438480	-91.952567	-196.321952	-2648.643619
743				900.000000	200.000000	0.000000	0.425980	0.529220	-1.390400	-116.345202	-16.248785	149.449786				300.000000	200.000000	0.000000	1.800680	1.007160	-8.544928	181.197305	534.099981	-152.587497				-505.000000	200.000000	0.000000	-1.629990	-4.109410	12.584640	678.874388	86.687866	-2588.509772
744				900.000000	200.000000	0.000000	0.470820	0.619300	-1.173150	-80.246395	-63.891068	147.077446				300.000000	200.000000	0.000000	1.556520	1.403920	-9.841926	314.711108	544.999981	-213.622496				-505.000000	200.000000	0.000000	-0.181110	-3.394730	10.225020	953.562909	1724.665517	-2176.738761
745				900.000000	200.000000	0.000000	0.291460	0.641820	-1.433850	-123.814939	-91.724362	142.464886				300.000000	200.000000	0.000000	1.678600	1.617560	-9.994514	371.931310	457.799984	-201.415496				-505.000000	200.000000	0.000000	-3.259980	-1.965370	14.157719	-349.423924	-479.024334	-2468.856482
746				900.000000	200.000000	0.000000	0.291460	0.506700	-1.955250	-77.652458	-70.975580	176.074466				300.000000	200.000000	0.000000	2.166920	0.579880	-9.231574	314.711108	664.899977	-256.346995				-505.000000	200.000000	0.000000	-0.362220	-4.288080	6.292320	1362.455693	1871.926622	-2412.548456
747				900.000000	200.000000	0.000000	0.403560	0.461660	-1.607650	-103.270273	-70.849156	113.265280				300.000000	200.000000	0.000000	1.739640	0.610400	-10.147102	362.394609	479.599983	-183.104997				-505.000000	200.000000	0.000000	-1.629990	-5.538770	5.505780	1749.977526	225.975712	-2824.842629
748				900.000000	200.000000	0.000000	0.302670	0.608040	-0.999350	-56.406844	-92.590074	137.602537				300.000000	200.000000	0.000000	1.037680	1.373400	-10.986336	438.688211	217.999992	-201.415496				-505.000000	200.000000	0.000000	-1.448880	-2.680050	14.157719	70.594797	869.656092	-1940.982713
749				900.000000	200.000000	0.000000	0.381140	0.619300	-1.651100	-16.413068	-29.357732	166.447635				300.000000	200.000000	0.000000	0.732480	1.312360	-10.223396	362.394609	457.799984	-170.897997				-505.000000	200.000000	0.000000	-1.629990	-2.680050	12.584640	649.548960	749.537903	-1705.991830
750				900.000000	200.000000	0.000000	0.302670	0.630560	-1.738000	-72.326832	-66.573280	159.310421				300.000000	200.000000	0.000000	1.678600	1.251320	-8.468634	343.321209	653.999977	-158.690997				-505.000000	200.000000	0.000000	-0.362220	-4.109410	9.438480	1836.782715	1206.090880	-2059.914306
751				900.000000	200.000000	0.000000	0.347510	0.563000	-1.868350	-47.100284	-73.364536	149.562496				300.000000	200.000000	0.000000	1.800680	0.915600	-7.095342	104.903703	806.599972	-201.415496				-505.000000	200.000000	0.000000	0.181110	-5.360100	13.371180	371.626056	-421.358237	-1532.447789
752				900.000000	200.000000	0.000000	0.482030	0.686860	-1.868350	-98.287152	-63.706160	188.092885				300.000000	200.000000	0.000000	1.617560	0.946120	-11.444100	362.394609	479.599983	-201.415496				-505.000000	200.000000	0.000000	1.811100	-2.501380	0.786540	311.968428	817.653970	-1823.585756
753				900.000000	200.000000	0.000000	0.448400	0.653080	-1.651100	-103.473672	-97.985108	176.048009				300.000000	200.000000	0.000000	1.098720	1.342880	-9.078986	505.445113	337.899988	-189.208497				-505.000000	200.000000	0.000000	-1.448880	-1.965370	8.651940	345.031625	874.881077	-2292.769074
754				900.000000	200.000000	0.000000	0.425980	0.720640	-1.781450	-72.682882	-86.808687	159.266447				300.000000	200.000000	0.000000	1.342880	1.556520	-10.833748	410.078111	588.599979	-152.587497	-570.077023	232.473276	0.000000	-505.000000	200.000000	0.000000	0.543330	-2.680050	23.596199	766.245886	1535.570398	-1471.189300
755				900.000000	200.000000	0.000000	0.224200	0.641820	-1.738000	-87.945266	-119.067555	161.811848				300.000000	200.000000	0.000000	1.251320	1.129240	-9.384162	162.123904	599.499979	-201.415496				-505.000000	200.000000	0.000000	-1.267770	-3.216060	13.371180	-1004.246108	64.023509	-2000.249974
756				900.000000	200.000000	0.000000	0.437190	0.675600	-1.433850	-90.259637	18.791786	180.899887				300.000000	200.000000	0.000000	1.587040	0.915600	-9.002692	438.688211	643.099977	-152.587497				-505.000000	200.000000	0.000000	0.543330	-1.786700	9.438480	703.353875	-704.684050	-2116.526597
757				900.000000	200.000000	0.000000	0.381140	0.709380	-1.868350	-93.339249	-79.815389	156.892769				300.000000	200.000000	0.000000	1.403920	0.854560	-10.910042	343.321209	675.799976	-128.173498				-505.000000	200.000000	0.000000	-0.905550	-1.429360	11.798100	1304.245298	-221.541584	-2233.559768
758				900.000000	200.000000	0.000000	0.235410	0.529220	-1.086250	-107.989042	-44.145761	178.563137				300.000000	200.000000	0.000000	1.312360	1.068200	-9.994514	429.151511	403.299986	-225.829496				-505.000000	200.000000	0.000000	1.267770	-3.216060	14.944259	848.935768	-1018.884912	-2411.661508
759				900.000000	200.000000	0.000000	0.291460	0.675600	-1.346950	-53.984836	-86.739209	176.231543				300.000000	200.000000	0.000000	1.495480	0.763000	-10.833748	219.344106	621.299978	-134.276998				-505.000000	200.000000	0.000000	-1.086660	-2.858720	14.157719	-56.032527	1378.018190	-1823.693051
760				900.000000	200.000000	0.000000	0.403560	0.585520	-1.216600	-73.641409	-45.882983	176.031633				300.000000	200.000000	0.000000	1.587040	1.129240	-8.239752	171.660604	501.399982	-311.278494				-505.000000	200.000000	0.000000	-0.181110	-1.429360	14.157719	1999.330078	2383.783421	-1704.920835
761				900.000000	200.000000	0.000000	0.515660	0.653080	-1.129700	-102.933502	-91.107837	197.665269				300.000000	200.000000	0.000000	0.915600	1.678600	-10.375984	419.614811	534.099981	-213.622496				-505.000000	200.000000	0.000000	-1.992210	-5.002760	18.090419	1320.154254	368.520827	-1943.143498
762				900.000000	200.000000	0.000000	0.459610	0.619300	-1.824900	-80.921608	-78.021222	180.824301				300.000000	200.000000	0.000000	1.464960	1.556520	-10.757454	267.027607	370.599987	-207.518996				-505.000000	200.000000	0.000000	2.354430	-3.394730	11.798100	374.608746	1172.037126	-1119.547828
763				900.000000	200.000000	0.000000	0.347510	0.563000	-1.738000	-127.375846	-108.947551	156.791476				300.000000	200.000000	0.000000	2.044840	1.068200	-9.613044	47.683501	675.799976	-231.932996				-505.000000	200.000000	0.000000	-0.543330	-1.608030	8.651940	1177.366281	2278.356330	-1528.829119
764				900.000000	200.000000	0.000000	0.313880	0.698120	-1.694550	-97.643409	-51.877407	130.445717				300.000000	200.000000	0.000000	2.289000	0.793520	-8.773810	400.541410	621.299978	-128.173498				-505.000000	200.000000	0.000000	0.181110	-3.394730	4.719240	-205.037572	117.132483	-2235.511837
765				900.000000	200.000000	0.000000	0.482030	0.653080	-1.216600	-99.003000	-114.971987	147.097247				300.000000	200.000000	0.000000	1.587040	1.068200	-9.994514	448.224912	196.199993	-122.069998				-505.000000	200.000000	0.000000	0.000000	-2.680050	8.651940	-856.373681	2112.909426	-2881.004202
766				900.000000	200.000000	0.000000	0.313880	0.563000	-1.824900	-39.014210	-92.283941	171.284277				300.000000	200.000000	0.000000	1.526000	1.464960	-12.588510	419.614811	250.699991	-170.897997				-505.000000	200.000000	0.000000	0.000000	-0.714680	6.292320	1231.234120	2777.998742	-2232.953981
767				900.000000	200.000000	0.000000	0.470820	0.472920	-1.911800	-18.690551	-139.193673	163.808933				300.000000	200.000000	0.000000	1.800680	1.007160	-10.147102	286.101007	348.799988	-274.657495				-505.000000	200.000000	0.000000	1.086660	-2.501380	16.517339	1008.122903	1244.271325	-1177.342716
768				900.000000	200.000000	0.000000	0.313880	0.630560	-1.477300	-96.179928	-57.145419	161.708468				300.000000	200.000000	0.000000	1.770160	0.946120	-9.155280	162.123904	784.799973	-201.415496				-505.000000	200.000000	0.000000	-1.629990	-3.573400	15.730799	-99.151967	2735.102307	-2059.304211
769				900.000000	200.000000	0.000000	0.358720	0.563000	-1.346950	-58.621704	-84.443006	168.828163				300.000000	200.000000	0.000000	1.587040	0.854560	-9.613044	343.321209	577.699980	-103.759498				-505.000000	200.000000	0.000000	1.992210	-1.608030	5.505780	250.586573	-125.773605	-1176.567371
770				900.000000	200.000000	0.000000	0.291460	0.630560	-1.260050	-79.872737	-76.688086	147.273734				300.000000	200.000000	0.000000	1.556520	1.342880	-9.002692	486.371713	512.299982	-146.483997				-505.000000	200.000000	0.000000	-2.354430	-3.216060	9.438480	1195.943311	531.219456	-2411.371732
771				900.000000	200.000000	0.000000	0.425980	0.608040	-1.564200	-40.909907	-112.340580	188.077650				300.000000	200.000000	0.000000	1.587040	1.037680	-9.536750	333.784509	501.399982	-97.655998				-505.000000	200.000000	0.000000	1.267770	-4.109410	13.371180	447.305308	2561.998139	-2412.509297
772				900.000000	200.000000	0.000000	0.392350	0.585520	-1.564200	-21.734630	-80.559877	163.994946				300.000000	200.000000	0.000000	1.190280	1.403920	-10.070808	209.807405	534.099981	-195.311996				-505.000000	200.000000	0.000000	-0.181110	-2.680050	16.517339	2155.471600	2248.974135	-2234.804628
773				900.000000	200.000000	0.000000	0.369930	0.619300	-1.694550	-108.930277	-94.713305	152.001288				300.000000	200.000000	0.000000	1.220800	1.495480	-10.604866	429.151511	621.299978	-115.966498				-505.000000	200.000000	0.000000	1.992210	-4.824090	14.157719	1099.018956	1456.855792	-1825.804497
774				900.000000	200.000000	0.000000	0.448400	0.540480	-1.520750	-43.647014	-67.710514	212.088193				300.000000	200.000000	0.000000	1.007160	1.587040	-10.375984	228.880806	468.699984	-128.173498				-505.000000	200.000000	0.000000	0.181110	-2.858720	14.157719	986.311490	-24.394641	-2235.003163
775				900.000000	200.000000	0.000000	0.347510	0.439140	-1.651100	-76.098949	-58.368669	144.627986				300.000000	200.000000	0.000000	1.495480	1.648080	-10.757454	362.394609	501.399982	-164.794497				-505.000000	200.000000	0.000000	1.267770	-4.288080	10.225020	320.426292	-86.416302	-1883.981967
776				900.000000	200.000000	0.000000	0.482030	0.686860	-1.260050	-53.431121	-44.007999	176.044584				300.000000	200.000000	0.000000	1.922760	0.793520	-8.163458	209.807405	675.799976	-280.760995				-505.000000	200.000000	0.000000	1.448880	-3.930740	0.786540	1499.453875	1104.711916	-2588.586524
777				900.000000	200.000000	0.000000	0.504450	0.619300	-1.564200	-140.959476	-64.912275	197.645467				300.000000	200.000000	0.000000	1.739640	1.312360	-8.163458	181.197305	566.799980	-274.657495				-505.000000	200.000000	0.000000	-0.905550	-1.250690	3.932700	-191.180637	-346.647327	-2174.646111
778				900.000000	200.000000	0.000000	0.414770	0.585520	-1.346950	-29.550619	-61.421295	156.742738				300.000000	200.000000	0.000000	1.373400	0.915600	-10.757454	333.784509	446.899984	-201.415496				-505.000000	200.000000	0.000000	0.181110	-2.858720	15.730799	1218.069340	-158.457501	-1295.097585
779				900.000000	200.000000	0.000000	0.571710	0.630560	-1.607650	-96.314971	-133.499242	195.176597				300.000000	200.000000	0.000000	1.190280	1.983800	-11.138924	333.784509	730.299974	-183.104997				-505.000000	200.000000	0.000000	-1.086660	-1.965370	16.517339	1156.372870	1110.638896	-2234.053953
780				900.000000	200.000000	0.000000	0.347510	0.608040	-1.390400	-36.709320	-38.347240	200.207245				300.000000	200.000000	0.000000	0.335720	1.251320	-9.689338	133.513803	795.699972	-85.448998	-486.821504	273.738703	0.000000	-505.000000	200.000000	0.000000	-2.716650	-2.858720	21.236579	1565.957808	-386.049061	-2117.283145
781				900.000000	200.000000	0.000000	0.325090	0.686860	-1.520750	-41.639616	-42.368729	168.978194				300.000000	200.000000	0.000000	1.861720	1.373400	-9.002692	219.344106	817.499971	-256.346995				-505.000000	200.000000	0.000000	-0.724440	-1.786700	5.505780	703.039259	38.610877	-1998.936978
782				900.000000	200.000000	0.000000	0.414770	0.574260	-1.520750	-58.338074	-40.995781	166.370907				300.000000	200.000000	0.000000	1.617560	0.824040	-8.850104	247.954206	708.499975	-256.346995				-505.000000	200.000000	0.000000	-1.629990	-3.573400	14.944259	1290.577132	1277.578653	-2235.536507
783				900.000000	200.000000	0.000000	0.358720	0.698120	-1.390400	-65.164068	-119.864387	152.086204				300.000000	200.000000	0.000000	0.915600	1.068200	-12.664804	362.394609	479.599983	-152.587497				-505.000000	200.000000	0.000000	0.724440	-3.037390	17.303879	396.671852	1000.302815	-2117.727990
784				900.000000	200.000000	0.000000	0.280250	0.529220	-1.607650	-68.323911	-65.771250	149.600762				300.000000	200.000000	0.000000	1.129240	1.098720	-11.901864	228.880806	381.499987	-201.415496				-505.000000	200.000000	0.000000	0.181110	-1.786700	4.719240	934.608340	-545.717553	-1646.544830
785				900.000000	200.000000	0.000000	0.280250	0.585520	-1.998700	-78.472195	-40.077724	183.388362				300.000000	200.000000	0.000000	1.098720	1.068200	-10.604866	66.756902	490.499983	-244.139996				-505.000000	200.000000	0.000000	-0.362220	-1.786700	11.798100	703.542645	806.141578	-2645.151041
786				900.000000	200.000000	0.000000	0.594130	0.608040	-0.999350	-100.632676	-124.856277	151.758545				300.000000	200.000000	0.000000	1.495480	1.373400	-9.765632	181.197305	457.799984	-262.450495				-505.000000	200.000000	0.000000	-0.362220	-2.680050	19.663499	1924.091289	1991.807380	-1647.349152
787				900.000000	200.000000	0.000000	0.358720	0.653080	-1.955250	-59.562939	-68.679377	156.863637				300.000000	200.000000	0.000000	1.495480	1.098720	-9.155280	171.660604	425.099985	-213.622496				-505.000000	200.000000	0.000000	-0.543330	-2.322710	18.876959	1482.387002	1075.522721	-2351.924732
788				900.000000	200.000000	0.000000	0.325090	0.585520	-1.694550	-90.218686	-42.207095	166.474287				300.000000	200.000000	0.000000	0.946120	1.220800	-11.444100	190.734005	599.499979	-207.518996				-505.000000	200.000000	0.000000	-0.905550	-3.216060	16.517339	2007.221634	-888.870179	-2000.278952
789				900.000000	200.000000	0.000000	0.448400	0.664340	-1.651100	-74.866274	-32.127499	161.600521				300.000000	200.000000	0.000000	1.678600	0.946120	-9.307868	276.564307	806.599972	-231.932996				-505.000000	200.000000	0.000000	-2.535540	-3.573400	8.651940	1753.337754	277.784833	-1765.511273
790				900.000000	200.000000	0.000000	0.493240	0.585520	-1.651100	-62.029960	-13.710131	190.396685				300.000000	200.000000	0.000000	1.983800	0.427280	-10.147102	333.784509	566.799980	-152.587497				-505.000000	200.000000	0.000000	0.362220	-2.858720	9.438480	985.933951	101.694959	-2058.785356
791				900.000000	200.000000	0.000000	0.482030	0.653080	-2.042150	-144.084102	-33.148706	176.013169				300.000000	200.000000	0.000000	1.587040	1.281840	-11.062630	333.784509	446.899984	-195.311996				-505.000000	200.000000	0.000000	-1.629990	-1.250690	13.371180	1199.366464	2472.201572	-2350.820452
792				900.000000	200.000000	0.000000	0.313880	0.619300	-1.390400	-84.491996	-118.017875	164.107656				300.000000	200.000000	0.000000	1.190280	1.587040	-10.375984	391.004710	435.999985	-219.725996				-505.000000	200.000000	0.000000	-0.543330	-3.752070	11.798100	1047.882114	817.100544	-1472.119715
793				900.000000	200.000000	0.000000	0.414770	0.641820	-1.173150	-67.257431	-97.044718	171.253058				300.000000	200.000000	0.000000	1.648080	1.159760	-9.689338	219.344106	621.299978	-207.518996	-558.643429	253.012943	0.000000	-505.000000	200.000000	0.000000	1.267770	-1.250690	20.450039	1084.116771	1097.010220	-1822.355385
794				900.000000	200.000000	0.000000	0.325090	0.641820	-1.824900	-79.994234	-97.811538	183.394267				300.000000	200.000000	0.000000	2.472120	1.129240	-7.629400	228.880806	686.699976	-286.864495				-505.000000	200.000000	0.000000	0.181110	-1.965370	12.584640	461.162243	1965.648321	-2234.155374
795				900.000000	200.000000	0.000000	0.347510	0.551740	-1.129700	-70.921911	-43.655661	159.190664				300.000000	200.000000	0.000000	1.739640	0.732480	-8.316046	410.078111	446.899984	-91.552498				-505.000000	200.000000	0.000000	1.448880	-3.037390	7.078860	395.853850	833.600490	-2352.762340
796				900.000000	200.000000	0.000000	0.269040	0.574260	-1.955250	-90.952458	-49.788444	180.979844				300.000000	200.000000	0.000000	1.403920	1.159760	-11.520394	381.468010	337.899988	-256.346995				-505.000000	200.000000	0.000000	-0.543330	-1.250690	5.505780	2009.449245	1485.921992	-2585.883780
797				900.000000	200.000000	0.000000	0.257830	0.596780	-1.303500	-45.124039	-80.328764	183.422061				300.000000	200.000000	0.000000	1.587040	1.464960	-9.841926	429.151511	523.199982	-170.897997				-505.000000	200.000000	0.000000	0.905550	-3.573400	9.438480	1405.952672	2189.938180	-2411.971646
798				900.000000	200.000000	0.000000	0.347510	0.641820	-1.303500	-71.413004	-58.691937	147.226138				300.000000	200.000000	0.000000	1.861720	0.763000	-9.765632	162.123904	501.399982	-238.036496				-505.000000	200.000000	0.000000	-1.086660	-2.144040	8.651940	1260.748318	720.393139	-2410.455806
799				900.000000	200.000000	0.000000	0.437190	0.517960	-1.607650	-40.643886	-122.893739	166.295321				300.000000	200.000000	0.000000	1.464960	1.526000	-9.460456	152.587204	501.399982	-286.864495				-505.000000	200.000000	0.000000	0.000000	-4.288080	10.225020	1710.218314	-407.413566	-1825.136447
800				900.000000	200.000000	0.000000	0.291460	0.529220	-0.869000	-59.517609	-66.919822	151.998808				300.000000	200.000000	0.000000	1.434440	1.526000	-10.528572	343.321209	566.799980	-128.173498				-505.000000	200.000000	0.000000	2.354430	-3.573400	14.944259	1406.393134	638.771391	-2235.855260
801				900.000000	200.000000	0.000000	0.347510	0.574260	-1.390400	-98.408334	-78.874999	185.717869				300.000000	200.000000	0.000000	1.861720	1.556520	-10.910042	362.394609	512.299982	-183.104997				-505.000000	200.000000	0.000000	1.448880	-1.965370	6.292320	229.026853	701.776909	-1999.280401
802				900.000000	200.000000	0.000000	0.403560	0.641820	-1.303500	-95.536185	-116.725745	195.361273				300.000000	200.000000	0.000000	1.892240	1.037680	-10.147102	209.807405	501.399982	-103.759498				-505.000000	200.000000	0.000000	-0.362220	-4.109410	10.225020	1489.397632	277.354402	-2236.146602
803				900.000000	200.000000	0.000000	0.538080	0.731900	-1.564200	-104.158366	-86.561038	159.160783				300.000000	200.000000	0.000000	1.861720	1.342880	-9.613044	295.637708	588.599979	-195.311996				-505.000000	200.000000	0.000000	1.267770	-3.752070	17.303879	-341.469446	-358.274155	-1942.217392
804				900.000000	200.000000	0.000000	0.336300	0.686860	-1.738000	-86.090519	-108.485923	195.472841				300.000000	200.000000	0.000000	1.068200	1.892240	-9.613044	314.711108	555.899981	-115.966498				-505.000000	200.000000	0.000000	-1.086660	-1.429360	7.078860	1303.867758	324.175970	-1939.824786
805				900.000000	200.000000	0.000000	0.493240	0.461660	-1.998700	-7.182676	-119.772231	173.413874				300.000000	200.000000	0.000000	1.373400	1.464960	-9.613044	228.880806	577.699980	-183.104997				-505.000000	200.000000	0.000000	-0.362220	-3.752070	18.090419	1743.281511	-127.819884	-2823.248473
806				900.000000	200.000000	0.000000	0.291460	0.596780	-1.694550	-101.816590	-56.020121	166.519600				300.000000	200.000000	0.000000	1.617560	1.068200	-11.367806	267.027607	871.999969	-189.208497				-505.000000	200.000000	0.000000	-0.362220	-4.288080	5.505780	667.496758	812.112990	-2118.827962
807				900.000000	200.000000	0.000000	0.358720	0.788200	-1.694550	-126.098156	-89.185707	144.940998				300.000000	200.000000	0.000000	2.105880	1.098720	-9.536750	324.247808	621.299978	-170.897997				-505.000000	200.000000	0.000000	-0.181110	-1.250690	-5.505780	2240.200324	679.033987	-1880.983573
808				900.000000	200.000000	0.000000	0.437190	0.641820	-1.520750	-107.822847	-82.446796	144.723570				300.000000	200.000000	0.000000	1.617560	1.068200	-9.994514	591.275415	305.199989	-146.483997				-505.000000	200.000000	0.000000	-1.992210	-2.144040	6.292320	1955.455560	3031.117370	-1470.477784
809				900.000000	200.000000	0.000000	0.347510	0.709380	-1.911800	-21.014719	-103.719947	137.650329				300.000000	200.000000	0.000000	1.098720	1.892240	-10.757454	333.784509	359.699987	-177.001497				-505.000000	200.000000	0.000000	0.724440	-4.109410	11.011560	1142.012550	210.854183	-2060.001239
810				900.000000	200.000000	0.000000	0.425980	0.563000	-1.998700	-95.481690	-86.606645	149.481201				300.000000	200.000000	0.000000	1.556520	1.526000	-10.910042	276.564307	817.499971	-134.276998				-505.000000	200.000000	0.000000	2.354430	-4.288080	18.090419	1826.663548	768.355692	-1884.068900
811				900.000000	200.000000	0.000000	0.392350	0.630560	-1.346950	-100.065416	-151.685498	168.856153				300.000000	200.000000	0.000000	1.495480	1.068200	-8.773810	209.807405	719.399975	-244.139996				-505.000000	200.000000	0.000000	-0.362220	-1.250690	12.584640	1778.383550	-255.164907	-2057.201380
812				900.000000	200.000000	0.000000	0.504450	0.585520	-1.173150	-81.637455	-105.803711	178.336771				300.000000	200.000000	0.000000	1.190280	0.915600	-9.689338	238.417506	566.799980	-164.794497				-505.000000	200.000000	0.000000	1.811100	-4.109410	7.078860	2415.673955	679.112551	-1707.623579
813				900.000000	200.000000	0.000000	0.381140	0.540480	-1.390400	-107.840455	-80.259883	173.603313				300.000000	200.000000	0.000000	1.312360	1.495480	-10.833748	362.394609	544.999981	-152.587497				-505.000000	200.000000	0.000000	-2.716650	-1.250690	11.011560	1430.809698	1347.064578	-2115.757125
814				900.000000	200.000000	0.000000	0.369930	0.686860	-1.520750	-101.947569	-54.347180	193.028340				300.000000	200.000000	0.000000	1.281840	1.251320	-9.765632	457.761612	588.599979	-170.897997				-505.000000	200.000000	0.000000	0.362220	-2.858720	19.663499	1797.463966	1152.551474	-2058.785356
815				900.000000	200.000000	0.000000	0.325090	0.517960	-1.520750	-96.841281	-1.840969	173.640437				300.000000	200.000000	0.000000	1.403920	1.190280	-10.986336	352.857909	501.399982	-274.657495				-505.000000	200.000000	0.000000	0.000000	-1.429360	8.651940	1883.073614	2643.189456	-1939.911719
816				900.000000	200.000000	0.000000	0.369930	0.596780	-1.911800	-81.939010	-33.719623	161.618985				300.000000	200.000000	0.000000	1.648080	0.610400	-10.070808	305.174408	479.599983	-183.104997				-505.000000	200.000000	0.000000	-0.362220	-2.501380	16.517339	1123.938905	1597.083064	-1940.900088
817				900.000000	200.000000	0.000000	0.347510	0.686860	-1.564200	-57.766751	-114.175155	164.135646				300.000000	200.000000	0.000000	1.434440	1.220800	-11.062630	314.711108	207.099993	-122.069998				-505.000000	200.000000	0.000000	-0.362220	-1.072020	12.584640	746.850855	672.825145	-1058.382145
818				900.000000	200.000000	0.000000	0.246620	0.619300	-0.999350	-11.717324	-90.281935	168.996658				300.000000	200.000000	0.000000	1.495480	0.763000	-9.613044	209.807405	425.099985	-219.725996				-505.000000	200.000000	0.000000	1.448880	-4.109410	11.798100	1373.707477	1889.681990	-2118.803292
819				900.000000	200.000000	0.000000	0.414770	0.461660	-1.477300	-115.196821	-96.761859	163.856529				300.000000	200.000000	0.000000	1.831200	0.824040	-9.536750	247.954206	523.199982	-170.897997				-505.000000	200.000000	0.000000	0.362220	-2.144040	1.573080	1607.630015	1699.999311	-2058.107125
820				900.000000	200.000000	0.000000	0.381140	0.596780	-1.564200	-93.640487	-75.032279	151.968731				300.000000	200.000000	0.000000	1.739640	0.396760	-9.536750	228.880806	446.899984	-274.657495				-505.000000	200.000000	0.000000	0.181110	-4.824090	6.292320	1098.389724	380.779645	-2001.891905
821				900.000000	200.000000	0.000000	0.313880	0.517960	-1.129700	-20.046078	-82.798537	159.194090				300.000000	200.000000	0.000000	1.098720	1.007160	-10.375984	333.784509	261.599991	-262.450495				-505.000000	200.000000	0.000000	-1.992210	-5.002760	9.438480	1203.646097	1967.571606	-1649.423005
822				900.000000	200.000000	0.000000	0.425980	0.675600	-1.477300	-98.345711	-97.223487	137.537618				300.000000	200.000000	0.000000	1.190280	0.824040	-9.994514	314.711108	501.399982	-195.311996				-505.000000	200.000000	0.000000	-0.543330	-1.429360	8.651940	1651.441610	1217.796272	-1704.891858
823				900.000000	200.000000	0.000000	0.392350	0.517960	-1.129700	-28.087139	-91.095901	151.883815				300.000000	200.000000	0.000000	1.648080	1.587040	-9.384162	400.541410	414.199986	-262.450495				-505.000000	200.000000	0.000000	0.000000	-1.786700	5.505780	1397.935271	1055.335074	-1705.274440
824				900.000000	200.000000	0.000000	0.425980	0.641820	-1.303500	-67.392473	-41.659451	154.373824				300.000000	200.000000	0.000000	1.526000	0.946120	-9.536750	314.711108	904.699968	-256.346995				-505.000000	200.000000	0.000000	2.716650	-4.288080	6.292320	1246.639691	1818.194216	-1649.121483
825				900.000000	200.000000	0.000000	0.459610	0.585520	-1.824900	-46.127896	-57.757343	161.515604				300.000000	200.000000	0.000000	1.220800	1.098720	-9.384162	391.004710	599.499979	-177.001497				-505.000000	200.000000	0.000000	-0.905550	-2.322710	9.438480	2060.711933	1238.967776	-2351.895754
826				900.000000	200.000000	0.000000	0.437190	0.619300	-1.824900	-48.757366	-61.900057	159.160587				300.000000	200.000000	0.000000	1.526000	1.739640	-9.460456	410.078111	337.899988	-91.552498				-505.000000	200.000000	0.000000	-1.629990	-2.144040	5.505780	681.416616	1419.105777	-2469.156439
827				900.000000	200.000000	0.000000	0.448400	0.776940	-1.564200	-50.036726	-98.065925	188.211500				300.000000	200.000000	0.000000	1.526000	1.159760	-9.307868	247.954206	566.799980	-183.104997				-505.000000	200.000000	0.000000	-0.543330	-3.573400	18.876959	364.363733	14.962662	-2294.367538
828				900.000000	200.000000	0.000000	0.425980	0.698120	-1.651100	-73.475213	-26.138274	171.293803				300.000000	200.000000	0.000000	1.556520	1.007160	-9.155280	295.637708	784.799973	-219.725996				-505.000000	200.000000	0.000000	-0.905550	-1.786700	2.359620	818.603568	582.835577	-1646.457897
829				900.000000	200.000000	0.000000	0.313880	0.709380	-1.303500	-76.671943	-97.834813	159.372110				300.000000	200.000000	0.000000	1.739640	1.068200	-9.002692	371.931310	446.899984	-231.932996				-505.000000	200.000000	0.000000	-0.543330	-2.501380	3.932700	428.036122	1487.414845	-2410.838388
830				900.000000	200.000000	0.000000	0.504450	0.653080	-1.216600	-38.695047	-80.433453	159.122321				300.000000	200.000000	0.000000	1.159760	2.044840	-9.002692	333.784509	490.499983	-152.587497	-512.606884	277.839596	0.000000	-505.000000	200.000000	0.000000	1.267770	-2.322710	22.023119	1714.270698	167.527316	-2058.349127
831				900.000000	200.000000	0.000000	0.302670	0.664340	-1.129700	-18.038680	-82.336909	166.570817				300.000000	200.000000	0.000000	1.190280	1.861720	-8.392340	276.564307	512.299982	-195.311996				-505.000000	200.000000	0.000000	0.181110	-3.216060	14.157719	1891.216862	240.745373	-2529.062772
832				900.000000	200.000000	0.000000	0.313880	0.517960	-2.302850	-73.528355	-86.773477	164.013410				300.000000	200.000000	0.000000	1.373400	1.190280	-8.697516	95.367002	871.999969	-201.415496				-505.000000	200.000000	0.000000	2.354430	-3.394730	13.371180	1417.078610	1700.824302	-2176.941604
833				900.000000	200.000000	0.000000	0.448400	0.529220	-1.477300	-100.353110	-57.618983	168.703839				300.000000	200.000000	0.000000	1.556520	1.190280	-9.918220	219.344106	501.399982	-213.622496				-505.000000	200.000000	0.000000	1.086660	-2.322710	13.371180	671.234526	-78.443042	-2469.543328
834				900.000000	200.000000	0.000000	0.201780	0.506700	-1.694550	-65.320782	-72.590978	149.661113				300.000000	200.000000	0.000000	1.251320	1.434440	-10.528572	247.954206	566.799980	-122.069998				-505.000000	200.000000	0.000000	1.811100	-3.216060	13.371180	964.625924	540.571133	-2176.728580
835				900.000000	200.000000	0.000000	0.482030	0.641820	-2.085600	-72.223259	-22.976358	176.002697				300.000000	200.000000	0.000000	1.068200	1.617560	-11.215218	371.931310	490.499983	-195.311996				-505.000000	200.000000	0.000000	-0.724440	-2.144040	13.371180	450.413844	-366.563409	-2234.252488
836				900.000000	200.000000	0.000000	0.336300	0.754420	-1.433850	-91.034359	-108.768783	144.932810				300.000000	200.000000	0.000000	1.037680	0.579880	-9.536750	95.367002	632.199978	-268.553995				-505.000000	200.000000	0.000000	-0.362220	-4.824090	12.584640	867.261106	540.255137	-2824.265820
837				900.000000	200.000000	0.000000	0.392350	0.686860	-1.998700	-22.032121	-110.551611	183.366473				300.000000	200.000000	0.000000	1.281840	0.885080	-10.910042	267.027607	555.899981	-152.587497	-521.487035	254.237976	0.000000	-505.000000	200.000000	0.000000	0.000000	-4.466750	22.809659	1237.149756	376.063655	-2295.258794
838				900.000000	200.000000	0.000000	0.347510	0.720640	-1.129700	-72.007669	-89.249390	171.396042				300.000000	200.000000	0.000000	1.251320	1.098720	-11.291512	286.101007	512.299982	-207.518996				-505.000000	200.000000	0.000000	-0.362220	-1.786700	13.371180	124.588482	1732.638777	-1646.501363
839				900.000000	200.000000	0.000000	0.369930	0.731900	-1.694550	-108.313939	-44.053606	181.021927				300.000000	200.000000	0.000000	1.251320	1.556520	-11.138924	429.151511	359.699987	-195.311996	-558.227252	278.330504	0.000000	-505.000000	200.000000	0.000000	0.000000	-2.144040	22.023119	1725.082020	1172.230126	-1999.334049
840				900.000000	200.000000	0.000000	0.403560	0.585520	-1.477300	-73.911494	-50.706502	144.706051				300.000000	200.000000	0.000000	0.824040	1.068200	-10.528572	276.564307	610.399979	-256.346995				-505.000000	200.000000	0.000000	0.181110	-0.893350	14.944259	2842.538980	902.848984	-1117.000153
841				900.000000	200.000000	0.000000	0.269040	0.529220	-1.868350	-88.696647	-105.594931	144.793055				300.000000	200.000000	0.000000	1.526000	1.159760	-10.986336	286.101007	653.999977	-256.346995				-505.000000	200.000000	0.000000	-0.362220	-2.858720	12.584640	754.553640	275.115123	-2234.959697
842				900.000000	200.000000	0.000000	0.347510	0.540480	-2.433200	-72.736024	-57.641315	139.902912				300.000000	200.000000	0.000000	1.556520	1.373400	-9.613044	104.903703	468.699984	-177.001497				-505.000000	200.000000	0.000000	1.086660	-3.216060	2.359620	847.928997	64.576935	-1882.950131
843				900.000000	200.000000	0.000000	0.482030	0.596780	-1.868350	-101.996647	-68.772130	159.093189				300.000000	200.000000	0.000000	1.434440	1.312360	-9.994514	305.174408	599.499979	-195.311996				-505.000000	200.000000	0.000000	0.362220	-2.858720	14.157719	2260.287511	494.926423	-1530.088468
844				900.000000	200.000000	0.000000	0.347510	0.506700	-1.738000	-125.673750	-78.551731	163.968098				300.000000	200.000000	0.000000	1.617560	0.030520	-8.316046	219.344106	501.399982	-134.276998				-505.000000	200.000000	0.000000	-0.543330	-3.752070	10.225020	1163.572270	23.173353	-2529.513491
845				900.000000	200.000000	0.000000	0.459610	0.608040	-1.173150	-96.792203	-93.825260	173.584849				300.000000	200.000000	0.000000	1.800680	0.915600	-7.934576	219.344106	468.699984	-201.415496				-505.000000	200.000000	0.000000	1.086660	-1.250690	7.865400	388.213988	1119.912009	-2409.781883
846				900.000000	200.000000	0.000000	0.336300	0.585520	-1.520750	-114.161811	-73.226176	178.510974				300.000000	200.000000	0.000000	1.770160	0.671440	-10.757454	276.564307	316.099989	-164.794497				-505.000000	200.000000	0.000000	-0.181110	-5.538770	11.011560	1866.233990	1326.209069	-1415.100172
847				900.000000	200.000000	0.000000	0.482030	0.574260	-1.520750	-98.543377	-79.227338	183.168846				300.000000	200.000000	0.000000	0.732480	1.495480	-11.749276	391.004710	261.599991	-195.311996				-505.000000	200.000000	0.000000	2.354430	-3.037390	7.865400	627.548777	2103.759309	-2646.555277
848				900.000000	200.000000	0.000000	0.291460	0.495440	-2.042150	-110.370415	-106.356552	178.473654				300.000000	200.000000	0.000000	1.281840	1.770160	-9.613044	257.490907	653.999977	-305.174994				-505.000000	200.000000	0.000000	-1.086660	-5.002760	13.371180	740.696705	-344.645479	-2060.704140
849				900.000000	200.000000	0.000000	0.313880	0.585520	-1.433850	-53.763829	-123.043437	161.666581				300.000000	200.000000	0.000000	1.495480	1.556520	-8.392340	343.321209	675.799976	-201.415496				-505.000000	200.000000	0.000000	0.905550	-0.536010	17.303879	1474.558370	591.633828	-1939.136373
850				900.000000	200.000000	0.000000	0.358720	0.563000	-1.520750	-70.863352	-28.555702	166.418503				300.000000	200.000000	0.000000	2.136400	0.885080	-9.078986	410.078111	621.299978	-238.036496				-505.000000	200.000000	0.000000	0.724440	-1.250690	10.225020	2009.826784	609.310631	-941.150439
851				900.000000	200.000000	0.000000	0.414770	0.709380	-1.955250	-77.347156	-86.185426	176.135209				300.000000	200.000000	0.000000	1.526000	0.763000	-10.528572	362.394609	337.899988	-225.829496				-505.000000	200.000000	0.000000	0.362220	-2.680050	7.865400	649.171421	766.037849	-1529.918910
852				900.000000	200.000000	0.000000	0.493240	0.585520	-1.564200	-78.022053	-94.846467	190.396685				300.000000	200.000000	0.000000	0.946120	1.434440	-10.604866	438.688211	337.899988	-225.829496				-505.000000	200.000000	0.000000	-0.181110	-1.965370	18.090419	693.234709	1054.351216	-2410.358693
853				900.000000	200.000000	0.000000	0.448400	0.664340	-2.042150	-35.066099	-77.357552	183.287461				300.000000	200.000000	0.000000	1.495480	1.648080	-10.147102	228.880806	523.199982	-207.518996				-505.000000	200.000000	0.000000	-0.905550	-1.429360	5.505780	956.293906	2303.259967	-1234.910091
854				900.000000	200.000000	0.000000	0.381140	0.653080	-1.651100	-95.432612	-135.743101	176.117691				300.000000	200.000000	0.000000	1.648080	1.220800	-8.392340	228.880806	643.099977	-244.139996				-505.000000	200.000000	0.000000	-1.629990	-5.002760	5.505780	624.251472	-304.304318	-1296.987391
855				900.000000	200.000000	0.000000	0.425980	0.608040	-1.477300	-89.066242	-117.487367	149.523088				300.000000	200.000000	0.000000	1.587040	1.373400	-9.536750	410.078111	621.299978	-134.276998				-505.000000	200.000000	0.000000	-0.905550	-3.752070	9.438480	1626.773354	576.117739	-2000.787625
856				900.000000	200.000000	0.000000	0.403560	0.619300	-1.477300	-64.479373	-106.432171	154.376107				300.000000	200.000000	0.000000	1.220800	1.220800	-9.613044	524.518514	566.799980	-183.104997				-505.000000	200.000000	0.000000	-0.543330	-1.786700	6.292320	2092.894205	159.475492	-2116.439664
857				900.000000	200.000000	0.000000	0.403560	0.619300	-1.303500	-56.258256	-172.451414	192.930669				300.000000	200.000000	0.000000	1.495480	1.098720	-9.384162	190.734005	784.799973	-85.448998				-505.000000	200.000000	0.000000	1.086660	-3.394730	10.225020	1416.826917	454.822693	-2176.840182
858				900.000000	200.000000	0.000000	0.470820	0.720640	-1.520750	-52.310146	-78.765710	171.268293				300.000000	200.000000	0.000000	1.678600	1.159760	-11.291512	352.857909	708.499975	-250.243495				-505.000000	200.000000	0.000000	-1.086660	-3.573400	16.517339	1174.886977	1375.778911	-1648.138986
859				900.000000	200.000000	0.000000	0.392350	0.731900	-1.824900	-80.305270	-80.317426	200.275981				300.000000	200.000000	0.000000	0.976640	1.434440	-9.994514	152.587204	599.499979	-201.415496	-577.708975	223.873235	0.000000	-505.000000	200.000000	0.000000	2.354430	-3.752070	19.663499	469.431337	1429.712876	-2177.280719
860				900.000000	200.000000	0.000000	0.347510	0.563000	-1.433850	-106.958096	-119.362350	173.659097				300.000000	200.000000	0.000000	1.220800	1.190280	-9.460456	314.711108	621.299978	-201.415496				-505.000000	200.000000	0.000000	-0.905550	-4.645420	8.651940	1225.205817	46.584137	-2001.635414
861				900.000000	200.000000	0.000000	0.515660	0.776940	-1.129700	-89.791886	-80.975898	178.503178				300.000000	200.000000	0.000000	1.495480	1.342880	-10.299690	467.298312	741.199974	-213.622496				-505.000000	200.000000	0.000000	-1.811100	-1.965370	9.438480	1155.806561	1691.472625	-1999.019603
862				900.000000	200.000000	0.000000	0.414770	0.686860	-1.173150	-81.484804	-81.846809	164.065965				300.000000	200.000000	0.000000	1.739640	1.190280	-9.384162	257.490907	948.299967	-207.518996				-505.000000	200.000000	0.000000	-0.543330	-3.394730	11.798100	1069.504758	21.680500	-2117.965684
863				900.000000	200.000000	0.000000	0.470820	0.551740	-1.303500	-127.389391	-13.110143	151.833935				300.000000	200.000000	0.000000	1.403920	1.037680	-7.934576	448.224912	523.199982	-122.069998				-505.000000	200.000000	0.000000	-0.543330	0.714680	7.078860	1086.155612	1086.719117	-2114.065854
864				900.000000	200.000000	0.000000	0.425980	0.630560	-1.520750	-47.978580	-66.787259	166.411652				300.000000	200.000000	0.000000	1.495480	1.556520	-10.604866	371.931310	425.099985	-170.897997				-505.000000	200.000000	0.000000	-1.992210	-3.573400	14.157719	1290.514209	372.252959	-2000.531134
865				900.000000	200.000000	0.000000	0.425980	0.540480	-2.259400	-88.638088	-81.298224	183.195499				300.000000	200.000000	0.000000	0.946120	1.709120	-10.681160	295.637708	446.899984	-195.311996				-505.000000	200.000000	0.000000	2.173320	-2.680050	6.292320	1343.941586	127.661018	-2293.737081
866				900.000000	200.000000	0.000000	0.425980	0.506700	-1.564200	-77.247330	-81.944760	173.525443				300.000000	200.000000	0.000000	1.434440	0.915600	-10.528572	200.270705	675.799976	-195.311996				-505.000000	200.000000	0.000000	-1.629990	-2.144040	11.011560	1724.201095	1148.740778	-2057.947748
867				900.000000	200.000000	0.000000	0.392350	0.506700	-2.259400	-94.049679	-84.979310	163.921643				300.000000	200.000000	0.000000	1.922760	0.640920	-8.926398	314.711108	752.099974	-286.864495				-505.000000	200.000000	0.000000	-3.078870	-2.144040	11.011560	1376.753090	1368.982509	-1705.367246
868				900.000000	200.000000	0.000000	0.414770	0.585520	-0.825550	-109.421053	-77.104107	168.791039				300.000000	200.000000	0.000000	1.922760	1.251320	-10.223396	448.224912	403.299986	-177.001497				-505.000000	200.000000	0.000000	-0.181110	-3.930740	15.730799	1153.201410	128.600444	-1707.294645
869				900.000000	200.000000	0.000000	0.347510	0.630560	-1.955250	-72.551903	-83.415659	183.360568				300.000000	200.000000	0.000000	1.159760	0.976640	-11.367806	314.711108	479.599983	-219.725996				-505.000000	200.000000	0.000000	1.992210	-3.037390	15.730799	-645.798012	1853.072961	-1589.132524
870				900.000000	200.000000	0.000000	0.358720	0.529220	-1.651100	-76.409985	-74.028206	171.206408				300.000000	200.000000	0.000000	1.709120	1.281840	-11.596688	267.027607	414.199986	-250.243495				-505.000000	200.000000	0.000000	-0.362220	-1.608030	19.663499	830.799200	268.397285	-2644.981483
871				900.000000	200.000000	0.000000	0.403560	0.664340	-1.694550	-86.972879	-45.438489	171.285615				300.000000	200.000000	0.000000	1.770160	1.007160	-9.918220	419.614811	468.699984	-292.967995				-505.000000	200.000000	0.000000	0.181110	-2.680050	0.786540	1922.581133	783.714652	-1412.416224
872				900.000000	200.000000	0.000000	0.448400	0.585520	-1.781450	-94.329245	-107.995823	178.394839				300.000000	200.000000	0.000000	1.495480	0.824040	-9.841926	238.417506	370.599987	-115.966498				-505.000000	200.000000	0.000000	-0.543330	-1.429360	7.865400	1188.114680	1351.112705	-1587.403660
873				900.000000	200.000000	0.000000	0.425980	0.675600	-1.477300	-78.243060	-127.619306	161.634219				300.000000	200.000000	0.000000	1.739640	1.464960	-10.147102	362.394609	446.899984	-238.036496				-505.000000	200.000000	0.000000	-0.181110	-4.109410	17.303879	910.883931	524.817613	-1883.696499
874				900.000000	200.000000	0.000000	0.347510	0.619300	-1.564200	-52.507811	-68.581425	149.614855				300.000000	200.000000	0.000000	1.739640	1.220800	-9.536750	228.880806	741.199974	-195.311996				-505.000000	200.000000	0.000000	-1.448880	-3.930740	-0.786540	2657.488048	-309.291872	-2177.146012
875				900.000000	200.000000	0.000000	0.358720	0.540480	-1.824900	-120.352188	-83.998512	144.710619				300.000000	200.000000	0.000000	1.983800	1.129240	-10.681160	276.564307	621.299978	-244.139996				-505.000000	200.000000	0.000000	1.448880	-1.250690	13.371180	851.918458	1888.189137	-1998.602170
876				900.000000	200.000000	0.000000	0.448400	0.608040	-1.607650	-97.242345	-52.431787	185.644763				300.000000	200.000000	0.000000	1.617560	1.251320	-9.002692	371.931310	544.999981	-140.380497				-505.000000	200.000000	0.000000	1.086660	-0.714680	10.225020	1347.364738	1913.092773	-1998.064519
877				900.000000	200.000000	0.000000	0.482030	0.574260	-1.738000	-70.624736	-48.629475	190.397827				300.000000	200.000000	0.000000	1.587040	1.342880	-10.147102	295.637708	185.299994	-238.036496				-505.000000	200.000000	0.000000	-0.181110	-0.178670	8.651940	800.592847	-262.391740	-1997.454424
878				900.000000	200.000000	0.000000	0.459610	0.720640	-1.433850	-80.363829	-134.110568	168.870246				300.000000	200.000000	0.000000	1.556520	1.464960	-10.375984	314.711108	621.299978	-213.622496	-585.007058	221.213519	0.000000	-505.000000	200.000000	0.000000	-0.724440	-2.144040	26.742359	567.299540	2139.577480	-1940.531995
879				900.000000	200.000000	0.000000	0.482030	0.596780	-1.260050	-85.284327	-59.205909	142.225568				300.000000	200.000000	0.000000	1.587040	1.068200	-9.841926	276.564307	697.599976	-317.381994				-505.000000	200.000000	0.000000	1.267770	-2.680050	7.865400	2270.595447	711.243021	-1236.270861
880				900.000000	200.000000	0.000000	0.538080	0.698120	-1.433850	-113.455445	-76.550324	171.177668				300.000000	200.000000	0.000000	0.915600	0.976640	-10.223396	228.880806	490.499983	-183.104997				-505.000000	200.000000	0.000000	-1.811100	-2.501380	12.584640	891.992285	1290.776898	-1177.110895
881				900.000000	200.000000	0.000000	0.414770	0.630560	-1.651100	-72.236804	-45.940526	166.423266				300.000000	200.000000	0.000000	1.373400	1.526000	-10.833748	667.569017	534.099981	-128.173498				-505.000000	200.000000	0.000000	0.724440	-3.930740	18.090419	1153.390180	-326.143685	-2001.087582
882				900.000000	200.000000	0.000000	0.369930	0.563000	-1.346950	-62.642235	-64.640754	192.913151				300.000000	200.000000	0.000000	1.312360	1.464960	-11.062630	371.931310	544.999981	-299.071495				-505.000000	200.000000	0.000000	-3.259980	-1.965370	7.865400	1850.576726	1250.357173	-1763.927298
883				900.000000	200.000000	0.000000	0.437190	0.653080	-1.390400	-62.998285	-57.238172	161.601662				300.000000	200.000000	0.000000	1.648080	0.701960	-9.994514	152.587204	773.899973	-268.553995				-505.000000	200.000000	0.000000	0.362220	-2.858720	4.719240	1912.084427	1564.443598	-2235.017652
884				900.000000	200.000000	0.000000	0.470820	0.574260	-1.564200	-74.465210	-73.659331	137.396918				300.000000	200.000000	0.000000	1.281840	1.281840	-8.544928	190.734005	664.899977	-146.483997				-505.000000	200.000000	0.000000	-0.543330	-1.072020	11.798100	862.603933	419.390522	-2233.249630
885				900.000000	200.000000	0.000000	0.425980	0.664340	-1.520750	-46.587520	-71.853229	168.852728				300.000000	200.000000	0.000000	1.159760	0.854560	-9.765632	343.321209	479.599983	-280.760995				-505.000000	200.000000	0.000000	-1.448880	-3.216060	3.146160	268.911911	1940.666121	-1941.491387
886				900.000000	200.000000	0.000000	0.280250	0.506700	-1.824900	-25.250523	-80.767117	156.808799				300.000000	200.000000	0.000000	1.281840	1.678600	-11.596688	238.417506	653.999977	-219.725996				-505.000000	200.000000	0.000000	0.362220	0.000000	8.651940	1737.932184	1958.421488	-1174.910951
887				900.000000	200.000000	0.000000	0.392350	0.709380	-1.346950	-44.552716	-55.432069	166.519796				300.000000	200.000000	0.000000	1.464960	1.129240	-8.926398	209.807405	686.699976	-225.829496				-505.000000	200.000000	0.000000	0.905550	-2.322710	18.090419	1598.140081	458.317394	-1705.855557
888				900.000000	200.000000	0.000000	0.302670	0.709380	-1.086250	-132.734295	-77.311348	159.383724				300.000000	200.000000	0.000000	1.800680	1.220800	-10.147102	200.270705	752.099974	-152.587497				-505.000000	200.000000	0.000000	-1.267770	-2.858720	-0.786540	637.667944	342.599199	-1941.166760
889				900.000000	200.000000	0.000000	0.414770	0.472920	-1.303500	-94.450426	-66.527673	151.818700				300.000000	200.000000	0.000000	1.281840	1.251320	-10.223396	181.197305	577.699980	-305.174994	-585.153877	261.813306	0.000000	-505.000000	200.000000	0.000000	-2.173320	-3.216060	21.236579	1312.703161	1702.194160	-2411.386221
890				900.000000	200.000000	0.000000	0.482030	0.563000	-1.651100	-83.059985	-94.304022	190.387355				300.000000	200.000000	0.000000	1.037680	1.312360	-12.283334	257.490907	294.299990	-201.415496				-505.000000	200.000000	0.000000	1.267770	-1.250690	18.090419	620.663993	2292.379566	-2644.772766
891				900.000000	200.000000	0.000000	0.414770	0.641820	-1.260050	-71.367989	-66.568082	180.891698				300.000000	200.000000	0.000000	1.464960	1.739640	-9.613044	143.050504	523.199982	-195.311996				-505.000000	200.000000	0.000000	1.629990	0.000000	9.438480	1737.995107	1218.112267	-2232.406148
892				900.000000	200.000000	0.000000	0.437190	0.517960	-1.260050	-92.550665	-77.623277	173.524301				300.000000	200.000000	0.000000	1.648080	1.007160	-8.239752	123.977103	904.699968	-201.415496				-505.000000	200.000000	0.000000	-0.362220	-2.858720	12.584640	1217.817648	275.115123	-1999.983302
893				900.000000	200.000000	0.000000	0.381140	0.641820	-1.998700	-116.359063	-84.760134	171.287899				300.000000	200.000000	0.000000	1.617560	0.946120	-10.757454	343.321209	664.899977	-152.587497				-505.000000	200.000000	0.000000	0.543330	-4.109410	4.719240	330.797151	1553.484633	-2118.730848
894				900.000000	200.000000	0.000000	0.425980	0.641820	-1.738000	-79.904206	-56.453276	176.060765				300.000000	200.000000	0.000000	1.220800	1.037680	-10.604866	438.688211	250.699991	-183.104997				-505.000000	200.000000	0.000000	1.267770	-2.322710	1.573080	2060.082701	-343.345626	-1705.884535
895				900.000000	200.000000	0.000000	0.459610	0.731900	-2.172500	-60.562733	-37.170195	178.519359				300.000000	200.000000	0.000000	1.373400	1.739640	-11.749276	295.637708	577.699980	-195.311996				-505.000000	200.000000	0.000000	-0.543330	-1.608030	6.292320	134.833495	159.475492	-1587.573218
896				900.000000	200.000000	0.000000	0.616550	0.664340	-1.824900	-34.841028	-109.813861	149.378017				300.000000	200.000000	0.000000	1.861720	0.579880	-11.367806	352.857909	555.899981	-189.208497				-505.000000	200.000000	0.000000	2.535540	-2.858720	10.225020	870.180872	367.150969	-1530.262334
897				900.000000	200.000000	0.000000	0.325090	0.517960	-1.346950	-100.681754	-72.926182	137.495535				300.000000	200.000000	0.000000	1.739640	0.518840	-9.918220	219.344106	305.199989	-256.346995				-505.000000	200.000000	0.000000	1.267770	-2.501380	10.225020	1239.251521	709.003742	-2234.750980
898				900.000000	200.000000	0.000000	0.437190	0.506700	-1.738000	-89.488978	-122.772513	156.646209				300.000000	200.000000	0.000000	1.251320	1.220800	-10.910042	362.394609	501.399982	-231.932996				-505.000000	200.000000	0.000000	-0.905550	0.357340	18.876959	833.844813	2290.570717	-2173.120091
899				900.000000	200.000000	0.000000	0.459610	0.641820	-1.433850	-55.465925	-98.648779	161.567963				300.000000	200.000000	0.000000	1.403920	1.220800	-10.681160	600.812116	512.299982	-140.380497				-505.000000	200.000000	0.000000	-0.181110	-3.573400	5.505780	2679.614077	1464.004061	-1471.979134
900				900.000000	200.000000	0.000000	0.257830	0.529220	-1.520750	-84.316003	-110.522541	161.672289				300.000000	200.000000	0.000000	1.434440	1.464960	-11.291512	486.371713	653.999977	-231.932996				-505.000000	200.000000	0.000000	1.267770	-2.322710	3.932700	1944.455469	582.405146	-2117.093225
901				900.000000	200.000000	0.000000	0.437190	0.563000	-1.824900	-111.383754	-72.031997	161.517888				300.000000	200.000000	0.000000	1.587040	0.518840	-9.994514	257.490907	621.299978	-177.001497				-505.000000	200.000000	0.000000	-2.716650	-2.322710	11.011560	1597.573772	286.504519	-2762.959557
902				900.000000	200.000000	0.000000	0.313880	0.653080	-0.869000	-102.663416	-67.843078	144.861791				300.000000	200.000000	0.000000	1.617560	1.129240	-10.604866	190.734005	359.699987	-231.932996				-505.000000	200.000000	0.000000	0.000000	0.178670	11.798100	1285.731190	1314.503677	-1879.641599
903				900.000000	200.000000	0.000000	0.269040	0.630560	-1.390400	-96.089900	-80.709575	149.706622				300.000000	200.000000	0.000000	1.312360	1.770160	-10.681160	295.637708	370.599987	-183.104997				-505.000000	200.000000	0.000000	0.362220	-2.858720	12.584640	1796.897657	2087.259363	-2646.226343
904				900.000000	200.000000	0.000000	0.425980	0.596780	-1.651100	-21.360971	-127.457672	168.789897				300.000000	200.000000	0.000000	1.983800	1.312360	-9.384162	257.490907	599.499979	-219.725996				-505.000000	200.000000	0.000000	0.905550	-0.714680	14.157719	2158.391367	859.759548	-1116.888550
905				900.000000	200.000000	0.000000	0.313880	0.630560	-1.564200	-80.187836	-67.196542	161.708468				300.000000	200.000000	0.000000	2.105880	1.648080	-9.536750	247.954206	653.999977	-152.587497				-505.000000	200.000000	0.000000	-0.362220	-1.965370	15.730799	2546.101969	934.979454	-2175.367809
906				900.000000	200.000000	0.000000	0.515660	0.619300	-1.260050	-92.398014	-80.854672	154.259972				300.000000	200.000000	0.000000	1.922760	0.915600	-9.155280	286.101007	653.999977	-201.415496				-505.000000	200.000000	0.000000	-0.362220	-3.752070	6.292320	1047.441652	281.086534	-2000.831091
907				900.000000	200.000000	0.000000	0.482030	0.484180	-0.825550	-69.368402	-115.335663	175.856092				300.000000	200.000000	0.000000	1.312360	0.946120	-9.994514	324.247808	141.699995	-262.450495				-505.000000	200.000000	0.000000	1.086660	-0.714680	6.292320	-390.189907	-71.725204	-1939.320420
908				900.000000	200.000000	0.000000	0.448400	0.585520	-1.607650	-78.067067	-57.497757	161.527218				300.000000	200.000000	0.000000	1.556520	1.281840	-11.215218	352.857909	621.299978	-225.829496				-505.000000	200.000000	0.000000	1.811100	-3.037390	6.292320	1090.686938	1872.989044	-2881.488206
909				900.000000	200.000000	0.000000	0.313880	0.540480	-2.042150	-56.248775	-102.213838	149.576393				300.000000	200.000000	0.000000	1.007160	1.251320	-8.773810	286.101007	643.099977	-256.346995				-505.000000	200.000000	0.000000	-0.362220	0.000000	12.584640	1390.798794	1998.525218	-2643.455462
910				900.000000	200.000000	0.000000	0.526870	0.506700	-1.260050	-88.993822	-106.646150	144.505000				300.000000	200.000000	0.000000	1.312360	1.220800	-9.536750	400.541410	806.599972	-207.518996				-505.000000	200.000000	0.000000	2.173320	-0.893350	0.000000	872.471407	1857.042524	-1704.600516
911				900.000000	200.000000	0.000000	0.403560	0.641820	-1.477300	-131.901014	-96.300231	171.264672				300.000000	200.000000	0.000000	1.495480	1.342880	-9.536750	410.078111	675.799976	-256.346995	-521.006582	243.271302	0.000000	-505.000000	200.000000	0.000000	0.181110	-2.858720	22.809659	987.003645	365.104690	-1588.818078
912				900.000000	200.000000	0.000000	0.381140	0.585520	-1.738000	-62.119989	-64.738705	183.283840				300.000000	200.000000	0.000000	1.251320	1.159760	-9.613044	181.197305	773.899973	-231.932996				-505.000000	200.000000	0.000000	0.362220	-2.858720	9.438480	291.037940	2090.245069	-2058.785356
913				900.000000	200.000000	0.000000	0.201780	0.664340	-1.651100	-62.804683	-42.235567	176.313979				300.000000	200.000000	0.000000	1.953280	1.159760	-10.147102	381.468010	773.899973	-323.485494				-505.000000	200.000000	0.000000	-0.181110	0.357340	11.798100	1643.990518	2120.882686	-1761.969355
914				900.000000	200.000000	0.000000	0.347510	0.608040	-1.738000	-49.131025	-27.892032	161.652684				300.000000	200.000000	0.000000	1.831200	1.220800	-11.138924	228.880806	566.799980	-238.036496				-505.000000	200.000000	0.000000	-0.543330	-2.322710	11.798100	1945.084701	154.250507	-1059.554561
915				900.000000	200.000000	0.000000	0.257830	0.529220	-1.738000	-92.582134	-69.792739	159.262629				300.000000	200.000000	0.000000	1.098720	1.037680	-10.223396	352.857909	621.299978	-170.897997				-505.000000	200.000000	0.000000	1.629990	-3.573400	0.000000	1521.013596	431.649340	-2059.565009
916				900.000000	200.000000	0.000000	0.414770	0.574260	-1.520750	-94.522846	-71.391601	156.732267				300.000000	200.000000	0.000000	0.854560	1.281840	-9.002692	209.807405	446.899984	-146.483997				-505.000000	200.000000	0.000000	-0.543330	-2.144040	2.359620	2070.956946	-367.072405	-1999.290582
917				900.000000	200.000000	0.000000	0.369930	0.641820	-1.303500	-59.351413	-115.340862	154.431892				300.000000	200.000000	0.000000	1.312360	1.220800	-10.223396	133.513803	697.599976	-274.657495				-505.000000	200.000000	0.000000	1.086660	-2.680050	11.798100	881.118040	-76.950189	-2058.673754
918				900.000000	200.000000	0.000000	0.381140	0.776940	-1.477300	-122.316242	-9.255487	166.594240				300.000000	200.000000	0.000000	1.495480	0.579880	-8.544928	143.050504	817.499971	-292.967995				-505.000000	200.000000	0.000000	0.362220	-2.322710	12.584640	1829.331622	-564.140783	-2528.229472
919				900.000000	200.000000	0.000000	0.313880	0.517960	-1.781450	-60.926594	-102.456289	147.145789				300.000000	200.000000	0.000000	1.434440	0.518840	-10.147102	324.247808	272.499990	-177.001497				-505.000000	200.000000	0.000000	0.000000	-1.786700	7.865400	1282.308038	1583.375824	-2645.180018
920				900.000000	200.000000	0.000000	0.291460	0.461660	-0.912450	-110.591106	-122.605083	200.129180				300.000000	200.000000	0.000000	1.312360	1.434440	-10.757454	276.564307	403.299986	-238.036496				-505.000000	200.000000	0.000000	-0.724440	-0.893350	8.651940	2031.323581	1096.185230	-1939.345090
921				900.000000	200.000000	0.000000	0.560500	0.754420	-2.085600	-51.504270	-92.065362	183.255100				300.000000	200.000000	0.000000	1.037680	1.342880	-10.299690	286.101007	501.399982	-292.967995				-505.000000	200.000000	0.000000	2.173320	-0.357340	14.944259	1021.916914	1047.440378	-1410.371349
922				900.000000	200.000000	0.000000	0.369930	0.675600	-2.085600	-94.955380	-48.755899	159.282627				300.000000	200.000000	0.000000	1.526000	1.129240	-10.070808	286.101007	588.599979	-305.174994				-505.000000	200.000000	0.000000	1.448880	-1.608030	10.225020	714.228120	300.334755	-1705.220792
923				900.000000	200.000000	0.000000	0.302670	0.585520	-1.520750	-122.202871	-122.500992	159.268534				300.000000	200.000000	0.000000	2.014320	0.701960	-12.207040	371.931310	446.899984	-201.415496				-505.000000	200.000000	0.000000	1.448880	-3.394730	8.651940	490.173055	699.537629	-1295.707680
924				900.000000	200.000000	0.000000	0.257830	0.563000	-1.694550	-63.002348	-74.899117	159.294045				300.000000	200.000000	0.000000	1.770160	0.946120	-11.901864	410.078111	381.499987	-140.380497				-505.000000	200.000000	0.000000	-0.724440	-0.536010	8.651940	894.786205	433.335193	-1997.750073
925				900.000000	200.000000	0.000000	0.414770	0.495440	-1.433850	-57.473323	-132.264057	154.249304				300.000000	200.000000	0.000000	1.770160	1.098720	-11.520394	352.857909	294.299990	-158.690997				-505.000000	200.000000	0.000000	0.000000	-1.072020	9.438480	862.415164	1184.172949	-1998.316702
926				900.000000	200.000000	0.000000	0.369930	0.630560	-1.607650	-36.007018	-115.058002	171.289040				300.000000	200.000000	0.000000	1.373400	0.976640	-11.215218	391.004710	577.699980	-85.448998				-505.000000	200.000000	0.000000	0.362220	-2.501380	6.292320	196.592888	767.530702	-2175.934438
927				900.000000	200.000000	0.000000	0.392350	0.461660	-1.651100	-75.171576	-50.083240	147.012135				300.000000	200.000000	0.000000	1.861720	1.098720	-9.765632	400.541410	566.799980	-152.587497				-505.000000	200.000000	0.000000	-1.267770	-0.357340	9.438480	1021.476452	332.895656	-2467.489838
928				900.000000	200.000000	0.000000	0.347510	0.495440	-1.564200	-81.731547	-53.383516	173.596266				300.000000	200.000000	0.000000	1.312360	1.831200	-9.765632	276.564307	381.499987	-280.760995				-505.000000	200.000000	0.000000	0.000000	-3.037390	13.371180	1901.965260	1578.150839	-1471.484950
929				900.000000	200.000000	0.000000	0.257830	0.619300	-2.172500	-65.199601	-38.992834	202.720286				300.000000	200.000000	0.000000	1.129240	0.946120	-11.215218	257.490907	534.099981	-134.276998	-602.857816	275.862887	0.000000	-505.000000	200.000000	0.000000	0.905550	-1.072020	23.596199	1790.075796	2309.072511	-2233.365540
930				900.000000	200.000000	0.000000	0.459610	0.630560	-1.781450	-32.166544	-47.665811	204.931373				300.000000	200.000000	0.000000	1.892240	1.342880	-10.070808	448.224912	697.599976	-231.932996				-505.000000	200.000000	0.000000	-0.362220	-2.858720	14.157719	1565.391500	2394.742387	-1588.774612
931				900.000000	200.000000	0.000000	0.448400	0.563000	-1.520750	-82.924943	-72.776484	151.867634				300.000000	200.000000	0.000000	2.411080	0.732480	-9.307868	305.174408	828.399971	-225.829496				-505.000000	200.000000	0.000000	-0.724440	-2.322710	11.798100	2871.612716	2418.899597	-2293.166145
932				900.000000	200.000000	0.000000	0.347510	0.596780	-1.911800	-73.897950	-47.994278	164.051872				300.000000	200.000000	0.000000	1.373400	1.831200	-8.621222	486.371713	359.699987	-140.380497				-505.000000	200.000000	0.000000	-0.543330	-1.250690	14.157719	967.797383	1345.141294	-1939.698694
933				900.000000	200.000000	0.000000	0.504450	0.574260	-1.346950	-21.973246	-90.444167	173.506979				300.000000	200.000000	0.000000	0.946120	1.587040	-10.223396	333.784509	403.299986	-158.690997				-505.000000	200.000000	0.000000	0.000000	-0.536010	15.730799	84.640501	1841.051574	-2232.784423
934				900.000000	200.000000	0.000000	0.493240	0.585520	-1.607650	-66.005477	-79.608148	173.529064				300.000000	200.000000	0.000000	1.098720	1.556520	-8.316046	238.417506	599.499979	-195.311996				-505.000000	200.000000	0.000000	-0.181110	-2.501380	13.371180	1355.319216	793.689760	-2587.099662
935				900.000000	200.000000	0.000000	0.571710	0.596780	-1.738000	-17.430470	-97.916227	142.132660				300.000000	200.000000	0.000000	1.526000	1.159760	-8.392340	123.977103	610.399979	-262.450495				-505.000000	200.000000	0.000000	-2.354430	-2.501380	8.651940	-266.482350	399.395875	-1294.555626
936				900.000000	200.000000	0.000000	0.403560	0.675600	-1.564200	-94.415210	-81.021504	166.476767				300.000000	200.000000	0.000000	2.014320	1.251320	-10.223396	314.711108	577.699980	-280.760995				-505.000000	200.000000	0.000000	0.362220	-1.072020	14.944259	862.855626	1024.460025	-1763.369285
937				900.000000	200.000000	0.000000	0.381140	0.653080	-1.651100	-91.412081	-125.611161	147.201770				300.000000	200.000000	0.000000	1.617560	1.464960	-11.749276	343.321209	435.999985	-213.622496				-505.000000	200.000000	0.000000	0.724440	-0.893350	15.730799	1452.809880	1532.075697	-1763.228704
938				900.000000	200.000000	0.000000	0.493240	0.619300	-1.781450	-72.835533	-69.314574	139.825238				300.000000	200.000000	0.000000	1.098720	1.464960	-11.672982	257.490907	762.999973	-201.415496	-503.553388	292.775441	0.000000	-505.000000	200.000000	0.000000	0.181110	-0.714680	22.023119	2043.204597	-31.858906	-1645.527483
939				900.000000	200.000000	0.000000	0.280250	0.641820	-1.086250	-143.557477	-91.586002	164.163440				300.000000	200.000000	0.000000	1.495480	1.587040	-9.536750	143.050504	741.199974	-238.036496				-505.000000	200.000000	0.000000	-2.897760	0.893350	17.303879	1445.232941	2412.612191	-2289.940238
940				900.000000	200.000000	0.000000	0.526870	0.596780	-1.694550	-53.570227	-85.978185	125.311493				300.000000	200.000000	0.000000	1.281840	1.434440	-7.705694	104.903703	523.199982	-256.346995				-505.000000	200.000000	0.000000	0.905550	-1.965370	14.157719	1272.000102	2052.889614	-2116.725132
941				900.000000	200.000000	0.000000	0.403560	0.563000	-1.738000	-50.985772	-75.793900	190.468650				300.000000	200.000000	0.000000	1.587040	1.434440	-10.070808	295.637708	697.599976	-164.794497				-505.000000	200.000000	0.000000	1.086660	-1.250690	14.944259	2126.020325	450.344134	-2997.222869
942				900.000000	200.000000	0.000000	0.459610	0.709380	-1.564200	-8.593015	-57.999794	197.775696				300.000000	200.000000	0.000000	1.678600	1.129240	-8.773810	190.734005	632.199978	-122.069998				-505.000000	200.000000	0.000000	1.086660	-1.786700	13.371180	-107.043522	1247.257031	-1822.849570
943				900.000000	200.000000	0.000000	0.358720	0.641820	-1.086250	-67.167402	-89.751427	180.949766				300.000000	200.000000	0.000000	1.129240	0.915600	-10.223396	371.931310	577.699980	-225.829496				-505.000000	200.000000	0.000000	1.448880	-1.786700	15.730799	-106.854753	295.109770	-2351.575435
944				900.000000	200.000000	0.000000	0.403560	0.686860	-1.260050	-65.492712	-162.359883	168.896899				300.000000	200.000000	0.000000	1.800680	1.068200	-8.621222	324.247808	490.499983	-213.622496				-505.000000	200.000000	0.000000	-0.905550	-2.144040	10.225020	2766.482189	45.091284	-2116.749802
945				900.000000	200.000000	0.000000	0.313880	0.686860	-1.868350	-142.512985	-127.705322	166.580147				300.000000	200.000000	0.000000	1.220800	1.098720	-10.910042	114.440403	283.399990	-219.725996				-505.000000	200.000000	0.000000	-0.181110	-3.216060	11.798100	2585.924104	927.752620	-2352.801499
946				900.000000	200.000000	0.000000	0.313880	0.630560	-1.998700	-72.596918	-71.858427	190.624389				300.000000	200.000000	0.000000	0.915600	1.312360	-10.528572	438.688211	414.199986	-231.932996				-505.000000	200.000000	0.000000	1.448880	-1.072020	11.011560	746.725008	-760.971730	-1822.200316
947				900.000000	200.000000	0.000000	0.437190	0.653080	-1.738000	-91.502110	-51.848934	190.517584				300.000000	200.000000	0.000000	1.709120	1.312360	-10.223396	247.954206	544.999981	-183.104997				-505.000000	200.000000	0.000000	1.448880	-1.786700	14.157719	356.283409	1357.162681	-1822.878547
948				900.000000	200.000000	0.000000	0.482030	0.574260	-1.694550	-110.785024	-79.065704	180.759186				300.000000	200.000000	0.000000	2.014320	0.640920	-9.231574	257.490907	555.899981	-219.725996				-505.000000	200.000000	0.000000	-1.629990	-0.536010	7.865400	547.275276	-306.543597	-2408.886320
949				900.000000	200.000000	0.000000	0.246620	0.574260	-1.477300	-122.621544	-74.639532	130.400209				300.000000	200.000000	0.000000	1.403920	0.885080	-10.910042	391.004710	348.799988	-183.104997				-505.000000	200.000000	0.000000	-1.811100	-1.072020	4.719240	167.141613	2093.661206	-2056.915912
950				900.000000	200.000000	0.000000	0.425980	0.608040	-1.694550	-77.229722	-31.163835	144.703768				300.000000	200.000000	0.000000	1.037680	0.763000	-10.070808	438.688211	207.099993	-195.311996				-505.000000	200.000000	0.000000	-2.535540	-1.786700	17.303879	703.983107	-260.705887	-1822.559794
951				900.000000	200.000000	0.000000	0.403560	0.709380	-1.694550	-52.953890	-50.504459	193.014443				300.000000	200.000000	0.000000	1.434440	1.068200	-11.520394	228.880806	283.399990	-225.829496				-505.000000	200.000000	0.000000	2.173320	-1.250690	14.944259	967.860306	119.450327	-1234.986842
952				900.000000	200.000000	0.000000	0.425980	0.484180	-1.173150	-101.892758	-117.770226	171.094839				300.000000	200.000000	0.000000	1.617560	1.159760	-9.765632	209.807405	653.999977	-170.897997				-505.000000	200.000000	0.000000	-1.086660	-1.250690	6.292320	851.352149	987.772433	-1998.399327
953				900.000000	200.000000	0.000000	0.369930	0.653080	-1.824900	-83.551078	-114.855960	154.442363				300.000000	200.000000	0.000000	1.648080	1.220800	-8.773810	362.394609	588.599979	-280.760995				-505.000000	200.000000	0.000000	0.905550	-2.144040	8.651940	1260.748318	69.564489	-1881.918295
954				900.000000	200.000000	0.000000	0.482030	0.664340	-1.346950	-98.674356	-109.784791	154.336700				300.000000	200.000000	0.000000	1.739640	1.495480	-10.070808	219.344106	555.899981	-201.415496				-505.000000	200.000000	0.000000	-0.543330	-1.250690	11.798100	1546.688623	817.100544	-1998.442793
955				900.000000	200.000000	0.000000	0.358720	0.630560	-1.607650	-64.150729	-8.211005	183.348955				300.000000	200.000000	0.000000	1.770160	1.312360	-10.604866	391.004710	403.299986	-115.966498				-505.000000	200.000000	0.000000	0.181110	-2.680050	15.730799	302.352647	-25.887494	-1471.160323
956				900.000000	200.000000	0.000000	0.336300	0.585520	-2.042150	-54.394028	-52.477394	161.643354				300.000000	200.000000	0.000000	1.526000	1.220800	-9.002692	410.078111	719.399975	-146.483997				-505.000000	200.000000	0.000000	-0.724440	-1.072020	18.090419	2252.899342	1750.078149	-1880.770549
957				900.000000	200.000000	0.000000	0.437190	0.563000	-1.260050	-82.654857	-87.755217	147.059927				300.000000	200.000000	0.000000	1.953280	1.068200	-9.841926	267.027607	446.899984	-268.553995				-505.000000	200.000000	0.000000	0.543330	-1.072020	11.798100	51.891920	883.916758	-2174.592464
958				900.000000	200.000000	0.000000	0.683810	0.653080	-1.564200	-99.363113	-62.166380	115.562622				300.000000	200.000000	0.000000	1.678600	1.587040	-8.773810	410.078111	457.799984	-262.450495				-505.000000	200.000000	0.000000	0.181110	0.357340	14.157719	1065.099278	-422.104663	-1703.254234
959				900.000000	200.000000	0.000000	0.347510	0.461660	-1.868350	-123.643009	-154.420055	163.926210				300.000000	200.000000	0.000000	0.946120	1.373400	-10.833748	381.468010	621.299978	-134.276998				-505.000000	200.000000	0.000000	0.905550	-3.930740	14.944259	1037.322485	2052.143188	-2118.590268
960				900.000000	200.000000	0.000000	0.325090	0.653080	-1.216600	-46.736107	-73.047408	161.717798				300.000000	200.000000	0.000000	1.739640	1.312360	-9.231574	333.784509	784.799973	-183.104997				-505.000000	200.000000	0.000000	1.992210	-2.322710	4.719240	902.174375	-257.597186	-1940.918885
961				900.000000	200.000000	0.000000	0.403560	0.529220	-1.520750	-84.316003	-40.534153	171.159954				300.000000	200.000000	0.000000	1.861720	0.701960	-10.375984	333.784509	446.899984	-244.139996				-505.000000	200.000000	0.000000	1.086660	-0.714680	4.719240	1810.188283	-202.802359	-2174.296815
962				900.000000	200.000000	0.000000	0.369930	0.709380	-1.651100	-129.298950	-125.149533	166.543023				300.000000	200.000000	0.000000	1.098720	0.854560	-10.299690	419.614811	534.099981	-268.553995				-505.000000	200.000000	0.000000	0.724440	-2.858720	3.932700	2143.653508	747.852050	-2235.046630
963				900.000000	200.000000	0.000000	0.493240	0.585520	-1.564200	-53.898872	-79.648557	154.251783				300.000000	200.000000	0.000000	1.495480	1.709120	-11.825570	467.298312	305.199989	-170.897997				-505.000000	200.000000	0.000000	2.354430	-3.037390	10.225020	1206.817556	112.969920	-2117.858389
964				900.000000	200.000000	0.000000	0.504450	0.698120	-1.086250	-52.787378	-60.290798	156.754548				300.000000	200.000000	0.000000	0.946120	1.770160	-12.130746	257.490907	773.899973	-170.897997	-538.270131	230.772292	0.000000	-505.000000	200.000000	0.000000	1.992210	-1.429360	23.596199	726.109136	785.048638	-1352.630109
965				900.000000	200.000000	0.000000	0.403560	0.698120	-1.216600	-56.942950	-25.619103	176.136351				300.000000	200.000000	0.000000	1.403920	1.251320	-9.613044	162.123904	741.199974	-213.622496				-505.000000	200.000000	0.000000	0.905550	0.536010	11.798100	1075.721830	1789.988879	-1585.654434
966				900.000000	200.000000	0.000000	0.459610	0.551740	-1.781450	-99.740836	-98.325511	122.929627				300.000000	200.000000	0.000000	1.617560	1.159760	-9.765632	324.247808	708.499975	-146.483997				-505.000000	200.000000	0.000000	1.811100	-1.072020	9.438480	746.599162	676.873272	-1293.532406
967				900.000000	200.000000	0.000000	0.448400	0.664340	-1.433850	-82.682263	-103.253121	132.684599				300.000000	200.000000	0.000000	1.464960	1.709120	-9.994514	495.908413	479.599983	-158.690997				-505.000000	200.000000	0.000000	-2.354430	-1.429360	7.078860	1303.867758	1328.878779	-1234.794180
968				900.000000	200.000000	0.000000	0.369930	0.619300	-1.824900	-88.962668	-74.328200	166.459248				300.000000	200.000000	0.000000	1.526000	0.915600	-10.757454	381.468010	446.899984	-207.518996	-602.384936	227.565391	0.000000	-505.000000	200.000000	0.000000	0.724440	-1.965370	25.169279	693.801017	2451.108631	-1529.269657
969				900.000000	200.000000	0.000000	0.515660	0.641820	-1.520750	-83.699665	-60.348341	175.967856				300.000000	200.000000	0.000000	1.617560	1.281840	-10.681160	66.756902	479.599983	-201.415496	-541.506187	317.513952	0.000000	-505.000000	200.000000	0.000000	0.000000	-0.893350	21.236579	2495.594360	775.266530	-1586.938453
970				900.000000	200.000000	0.000000	0.493240	0.574260	-1.346950	-78.260669	-74.784629	173.518592				300.000000	200.000000	0.000000	1.434440	1.159760	-10.452278	362.394609	479.599983	-170.897997				-505.000000	200.000000	0.000000	-0.543330	-2.680050	2.359620	532.914956	1223.767683	-1764.822861
971				900.000000	200.000000	0.000000	0.470820	0.506700	-1.303500	-105.120957	-18.176113	149.382388				300.000000	200.000000	0.000000	1.373400	1.220800	-10.528572	247.954206	512.299982	-146.483997				-505.000000	200.000000	0.000000	0.905550	-1.608030	2.359620	250.334880	208.105908	-2057.641918
972				900.000000	200.000000	0.000000	0.313880	0.641820	-1.824900	-47.829993	-66.954091	176.176900				300.000000	200.000000	0.000000	1.373400	1.342880	-10.681160	324.247808	643.099977	-170.897997				-505.000000	200.000000	0.000000	-0.543330	-2.322710	2.359620	1365.249613	1091.197676	-2410.668831
973				900.000000	200.000000	0.000000	0.313880	0.551740	-1.477300	-47.158843	-62.211389	197.780067				300.000000	200.000000	0.000000	1.953280	1.312360	-10.910042	247.954206	730.299974	-274.657495				-505.000000	200.000000	0.000000	-1.629990	-1.429360	8.651940	1767.257612	2741.820145	-1939.781319
974				900.000000	200.000000	0.000000	0.336300	0.495440	-0.999350	-121.351665	-53.447198	156.740259				300.000000	200.000000	0.000000	1.861720	0.763000	-8.773810	400.541410	599.499979	-201.415496				-505.000000	200.000000	0.000000	-2.716650	-2.144040	9.438480	1608.259247	420.567380	-1999.116717
975				900.000000	200.000000	0.000000	0.358720	0.664340	-1.781450	-83.042377	-89.104890	144.825808				300.000000	200.000000	0.000000	1.617560	0.824040	-10.681160	467.298312	435.999985	-109.862998				-505.000000	200.000000	0.000000	-0.543330	-3.216060	17.303879	1312.388545	1474.725595	-2176.540225
976				900.000000	200.000000	0.000000	0.414770	0.641820	-1.607650	-111.933405	-76.376754	132.698496				300.000000	200.000000	0.000000	1.526000	0.946120	-10.986336	219.344106	272.499990	-177.001497				-505.000000	200.000000	0.000000	-1.267770	-1.608030	4.719240	1292.867667	602.514229	-1705.003460
977				900.000000	200.000000	0.000000	0.291460	0.608040	-1.433850	-80.980167	-132.252121	178.578372				300.000000	200.000000	0.000000	1.495480	1.068200	-9.918220	314.711108	752.099974	-122.069998				-505.000000	200.000000	0.000000	2.897760	-2.501380	14.157719	1587.014143	739.210928	-1941.160886
978				900.000000	200.000000	0.000000	0.482030	0.506700	-2.259400	-53.844376	-103.870243	161.419075				300.000000	200.000000	0.000000	1.800680	1.281840	-9.155280	305.174408	588.599979	-256.346995				-505.000000	200.000000	0.000000	-1.267770	-3.216060	5.505780	1774.708705	469.197795	-2470.202763
979				900.000000	200.000000	0.000000	0.448400	0.653080	-1.129700	-94.892441	-32.612401	173.638349				300.000000	200.000000	0.000000	1.373400	0.457800	-10.757454	190.734005	501.399982	-158.690997				-505.000000	200.000000	0.000000	-0.543330	-2.144040	1.573080	1144.366007	1091.944102	-1764.314188
980				900.000000	200.000000	0.000000	0.470820	0.675600	-1.911800	-147.042216	-78.402033	166.407085				300.000000	200.000000	0.000000	1.617560	1.648080	-10.528572	410.078111	294.299990	-189.208497				-505.000000	200.000000	0.000000	-2.897760	-2.144040	-0.786540	449.281227	1766.929962	-3056.496004
981				900.000000	200.000000	0.000000	0.414770	0.619300	-1.477300	-92.623085	-30.904250	154.364494				300.000000	200.000000	0.000000	1.312360	1.342880	-11.672982	333.784509	457.799984	-219.725996				-505.000000	200.000000	0.000000	-0.724440	-1.786700	11.798100	2093.334667	2153.759583	-1528.984188
982				900.000000	200.000000	0.000000	0.470820	0.743160	-1.694550	-71.665480	-88.736016	152.011956				300.000000	200.000000	0.000000	1.678600	0.885080	-8.544928	276.564307	643.099977	-268.553995				-505.000000	200.000000	0.000000	-0.181110	-1.608030	14.944259	-327.738358	261.916878	-2468.763676
983				900.000000	200.000000	0.000000	0.515660	0.630560	-1.477300	-76.077277	-70.520690	175.957384				300.000000	200.000000	0.000000	1.617560	0.976640	-8.697516	247.954206	446.899984	-183.104997				-505.000000	200.000000	0.000000	-1.086660	-1.786700	5.505780	1050.487265	325.668822	-2586.348987
984				900.000000	200.000000	0.000000	0.392350	0.731900	-1.868350	-76.329754	-65.079107	183.408360				300.000000	200.000000	0.000000	1.434440	1.434440	-10.070808	619.885516	326.999989	-231.932996				-505.000000	200.000000	0.000000	-0.724440	-2.322710	11.798100	1713.452697	828.059509	-1588.236961
985				900.000000	200.000000	0.000000	0.403560	0.630560	-1.477300	-31.851445	-45.640532	173.663860				300.000000	200.000000	0.000000	1.587040	1.281840	-10.375984	190.734005	544.999981	-195.311996				-505.000000	200.000000	0.000000	0.000000	-2.858720	10.225020	1101.812876	-9.703544	-2176.244576
986				900.000000	200.000000	0.000000	0.358720	0.574260	-1.651100	-106.719480	-79.094176	156.790334				300.000000	200.000000	0.000000	1.495480	0.152600	-8.163458	295.637708	675.799976	-207.518996				-505.000000	200.000000	0.000000	0.362220	-3.037390	10.225020	1206.817556	1559.218613	-2000.210815
987				900.000000	200.000000	0.000000	0.325090	0.743160	-1.824900	-116.026355	-67.415719	166.620893				300.000000	200.000000	0.000000	1.709120	1.159760	-10.299690	429.151511	555.899981	-177.001497				-505.000000	200.000000	0.000000	-0.543330	-0.714680	11.798100	1000.042578	1347.380573	-2702.863303
988				900.000000	200.000000	0.000000	0.336300	0.630560	-1.260050	-59.770085	-48.138777	188.191502				300.000000	200.000000	0.000000	1.007160	1.312360	-9.918220	324.247808	359.699987	-207.518996				-505.000000	200.000000	0.000000	1.811100	-3.216060	16.517339	964.877616	935.295449	-1413.055297
989				900.000000	200.000000	0.000000	0.269040	0.619300	-1.868350	-93.028213	-65.067171	171.383091				300.000000	200.000000	0.000000	1.312360	1.464960	-9.994514	276.564307	523.199982	-170.897997				-505.000000	200.000000	0.000000	0.000000	-2.144040	8.651940	1492.380322	1052.349368	-2293.054542
990				900.000000	200.000000	0.000000	0.403560	0.653080	-0.825550	-26.228328	-86.774419	147.178542				300.000000	200.000000	0.000000	1.281840	1.678600	-9.689338	257.490907	861.099970	-305.174994				-505.000000	200.000000	0.000000	0.724440	-3.573400	8.651940	1174.257745	345.663469	-2000.748466
991				900.000000	200.000000	0.000000	0.425980	0.563000	-1.260050	-114.819099	-92.359559	185.626102				300.000000	200.000000	0.000000	1.739640	0.579880	-9.002692	247.954206	882.899969	-262.450495				-505.000000	200.000000	0.000000	0.724440	-1.786700	14.157719	703.731414	-587.551567	-2586.493875
992				900.000000	200.000000	0.000000	0.482030	0.653080	-1.129700	-127.056683	-74.525044	168.784188				300.000000	200.000000	0.000000	2.227960	0.976640	-9.231574	400.541410	555.899981	-170.897997				-505.000000	200.000000	0.000000	-1.086660	-3.037390	8.651940	2017.403723	1383.243175	-2000.094905
993				900.000000	200.000000	0.000000	0.425980	0.619300	-1.607650	-88.737597	-71.772412	173.630161				300.000000	200.000000	0.000000	0.976640	1.495480	-10.986336	419.614811	196.199993	-103.759498	-581.075569	240.654335	0.000000	-505.000000	200.000000	0.000000	1.448880	-1.072020	21.236579	863.359012	1615.584858	-2820.849993
994				900.000000	200.000000	0.000000	0.403560	0.720640	-1.781450	-60.621292	-106.149312	147.241373				300.000000	200.000000	0.000000	1.251320	1.129240	-9.384162	305.174408	621.299978	-146.483997				-505.000000	200.000000	0.000000	-1.629990	-1.608030	16.517339	483.099502	878.375778	-1646.230384
995				900.000000	200.000000	0.000000	0.538080	0.540480	-1.607650	-87.962875	-91.586599	163.802082				300.000000	200.000000	0.000000	0.549360	1.495480	-9.918220	219.344106	555.899981	-219.725996				-505.000000	200.000000	0.000000	-0.543330	-1.965370	11.011560	1155.932407	287.566941	-2234.097419
996				900.000000	200.000000	0.000000	0.448400	0.585520	-1.346950	-69.755922	-123.597818	166.346538				300.000000	200.000000	0.000000	1.312360	1.098720	-10.299690	219.344106	653.999977	-183.104997				-505.000000	200.000000	0.000000	-0.181110	-3.394730	7.865400	605.926134	-791.925343	-1765.530070
997				900.000000	200.000000	0.000000	0.291460	0.608040	-1.781450	-105.463462	-71.137214	173.759052				300.000000	200.000000	0.000000	1.403920	0.732480	-9.155280	324.247808	697.599976	-238.036496				-505.000000	200.000000	0.000000	1.448880	-3.394730	11.011560	1301.073838	2685.848460	-1648.172272
998				900.000000	200.000000	0.000000	0.459610	0.709380	-1.346950	-84.758018	-53.135866	185.727395				300.000000	200.000000	0.000000	1.922760	1.007160	-10.299690	343.321209	414.199986	-213.622496				-505.000000	200.000000	0.000000	1.629990	-4.109410	11.011560	99.668533	1614.329436	-1883.841387
999				900.000000	200.000000	0.000000	0.515660	0.608040	-2.259400	-126.061269	-74.859307	134.972219				300.000000	200.000000	0.000000	1.648080	0.518840	-11.138924	305.174408	359.699987	-201.415496				-505.000000	200.000000	0.000000	0.000000	-3.216060	13.371180	385.545914	252.450765	-2529.048284
1000				900.000000	200.000000	0.000000	0.392350	0.619300	-1.694550	-100.889217	-151.362230	173.665002				300.000000	200.000000	0.000000	1.526000	1.098720	-10.604866	324.247808	479.599983	-213.622496				-505.000000	200.000000	0.000000	-0.724440	-2.680050	3.932700	185.592797	-92.466278	-2410.993458
1001				900.000000	200.000000	0.000000	0.280250	0.641820	-1.781450	-100.051871	-55.477676	149.705480				300.000000	200.000000	0.000000	1.403920	1.281840	-11.444100	391.004710	326.999989	-268.553995				-505.000000	200.000000	0.000000	-2.897760	-3.216060	11.011560	501.173147	827.743514	-1882.631377
1002				900.000000	200.000000	0.000000	0.437190	0.551740	-1.911800	-119.978529	-36.489390	151.868776				300.000000	200.000000	0.000000	1.464960	1.129240	-11.825570	247.954206	468.699984	-140.380497				-505.000000	200.000000	0.000000	0.905550	-1.786700	14.157719	8.835403	1390.039577	-2292.787870
1003				900.000000	200.000000	0.000000	0.325090	0.529220	-1.868350	-64.573466	-102.837100	156.783288				300.000000	200.000000	0.000000	1.983800	1.312360	-8.773810	209.807405	664.899977	-268.553995				-505.000000	200.000000	0.000000	0.724440	-3.037390	7.865400	1206.628787	81.269881	-2000.239793
1004				900.000000	200.000000	0.000000	0.358720	0.585520	-1.303500	-77.751968	-79.417444	135.113865				300.000000	200.000000	0.000000	2.227960	0.763000	-10.147102	247.954206	632.199978	-201.415496				-505.000000	200.000000	0.000000	-0.181110	-3.930740	14.157719	921.443560	527.803319	-2823.432519
1005				900.000000	200.000000	0.000000	0.358720	0.641820	-1.564200	-99.826800	-104.504843	139.985545				300.000000	200.000000	0.000000	2.044840	0.885080	-8.468634	352.857909	163.499994	-91.552498				-505.000000	200.000000	0.000000	0.543330	-2.858720	10.225020	1333.444880	752.839604	-1823.823450
1006				900.000000	200.000000	0.000000	0.526870	0.698120	-1.607650	-25.183836	-126.586761	161.550641				300.000000	200.000000	0.000000	1.220800	1.220800	-11.596688	371.931310	316.099989	-244.139996				-505.000000	200.000000	0.000000	-0.362220	-3.930740	10.225020	1268.576950	1072.774446	-2470.953439
1007				900.000000	200.000000	0.000000	0.437190	0.619300	-1.651100	-20.433598	-82.325571	154.341267				300.000000	200.000000	0.000000	1.983800	1.678600	-10.757454	343.321209	490.499983	-201.415496				-505.000000	200.000000	0.000000	-0.362220	-4.109410	17.303879	1605.779943	270.636564	-2353.634799
1008				900.000000	200.000000	0.000000	0.358720	0.653080	-1.260050	-111.109605	-64.259943	161.682957				300.000000	200.000000	0.000000	2.044840	1.464960	-8.544928	171.660604	741.199974	-225.829496				-505.000000	200.000000	0.000000	-1.992210	-3.930740	12.584640	-700.106313	-1349.664283	-2118.358447
1009				900.000000	200.000000	0.000000	0.459610	0.495440	-1.216600	-61.268783	-58.323062	161.431830				300.000000	200.000000	0.000000	1.251320	1.526000	-7.324224	362.394609	457.799984	-286.864495				-505.000000	200.000000	0.000000	-1.448880	-2.501380	14.944259	544.733049	1664.329709	-1999.557254
1010				900.000000	200.000000	0.000000	0.224200	0.698120	-1.520750	-45.196459	-124.335567	159.454547				300.000000	200.000000	0.000000	1.556520	1.434440	-10.070808	438.688211	217.999992	-250.243495				-505.000000	200.000000	0.000000	-1.267770	-2.680050	11.011560	417.791110	2452.522920	-2175.973596
1011				900.000000	200.000000	0.000000	0.336300	0.653080	-1.738000	-11.091505	-113.551893	154.477204				300.000000	200.000000	0.000000	1.800680	1.007160	-9.078986	476.835012	599.499979	-158.690997				-505.000000	200.000000	0.000000	0.724440	-4.824090	8.651940	-291.213529	-1642.886641	-2471.888161
1012				900.000000	200.000000	0.000000	0.414770	0.664340	-1.346950	-102.694886	-101.949054	154.406381				300.000000	200.000000	0.000000	1.800680	0.610400	-9.613044	143.050504	719.399975	-256.346995	-540.168502	314.510309	0.000000	-505.000000	200.000000	0.000000	0.000000	-4.288080	22.023119	2521.874175	774.520104	-2177.601039
1013				900.000000	200.000000	0.000000	0.414770	0.574260	-1.564200	-82.506270	-111.878952	188.057848				300.000000	200.000000	0.000000	1.373400	1.861720	-10.452278	352.857909	544.999981	-115.966498				-505.000000	200.000000	0.000000	-0.905550	-0.714680	11.798100	768.410575	1369.298504	-1939.161043
1014				900.000000	200.000000	0.000000	0.336300	0.574260	-1.694550	-50.477071	-123.724241	168.861862				300.000000	200.000000	0.000000	1.526000	1.892240	-10.528572	143.050504	643.099977	-244.139996				-505.000000	200.000000	0.000000	-0.905550	-2.858720	18.876959	1334.137035	1760.290688	-1941.195737
1015				900.000000	200.000000	0.000000	0.269040	0.619300	-1.607650	-84.717067	-80.507532	159.334790				300.000000	200.000000	0.000000	1.526000	1.983800	-11.520394	343.321209	621.299978	-128.173498				-505.000000	200.000000	0.000000	0.181110	-2.858720	6.292320	1912.210273	513.349652	-2646.211854
1016				900.000000	200.000000	0.000000	0.470820	0.675600	-1.303500	-70.021943	-68.835812	151.949125				300.000000	200.000000	0.000000	1.739640	0.976640	-10.757454	391.004710	664.899977	-201.415496				-505.000000	200.000000	0.000000	0.362220	-2.501380	4.719240	1238.811059	238.743525	-1764.725747
1017				900.000000	200.000000	0.000000	0.459610	0.675600	-1.520750	-82.308605	-47.908262	168.828359				300.000000	200.000000	0.000000	1.587040	0.549360	-8.087164	276.564307	544.999981	-207.518996				-505.000000	200.000000	0.000000	-0.543330	-2.680050	7.865400	-45.724591	953.402683	-1764.822861
1018				900.000000	200.000000	0.000000	0.470820	0.551740	-1.173150	-99.110637	-58.825098	168.701556				300.000000	200.000000	0.000000	1.159760	1.281840	-10.910042	305.174408	534.099981	-213.622496				-505.000000	200.000000	0.000000	-0.905550	-1.786700	7.865400	1513.940042	-217.809452	-1822.690193
1019				900.000000	200.000000	0.000000	0.392350	0.675600	-0.738650	-53.354638	-131.987338	147.211100				300.000000	200.000000	0.000000	0.763000	1.526000	-11.291512	352.857909	403.299986	-134.276998				-505.000000	200.000000	0.000000	0.543330	-2.501380	15.730799	892.243978	84.764582	-1940.972532
1020				900.000000	200.000000	0.000000	0.325090	0.529220	-1.824900	-92.672163	-138.339298	173.650909				300.000000	200.000000	0.000000	1.739640	1.678600	-9.994514	66.756902	741.199974	-244.139996	-545.090330	316.743943	0.000000	-505.000000	200.000000	0.000000	-0.724440	-2.680050	20.450039	2387.418220	819.848819	-2410.993458
1021				900.000000	200.000000	0.000000	0.425980	0.641820	-1.520750	-55.555954	-132.644868	159.193144				300.000000	200.000000	0.000000	1.556520	1.098720	-9.460456	162.123904	621.299978	-164.794497				-505.000000	200.000000	0.000000	-2.173320	-0.178670	3.146160	-10.559629	128.521880	-1879.806849
1022				900.000000	200.000000	0.000000	0.425980	0.540480	-1.260050	-135.849124	-61.963740	156.689238				300.000000	200.000000	0.000000	1.403920	1.098720	-9.002692	238.417506	708.499975	-183.104997				-505.000000	200.000000	0.000000	-0.724440	-1.250690	16.517339	967.986153	1486.430987	-2468.381094
1023				900.000000	200.000000	0.000000	0.425980	0.563000	-1.651100	-83.059985	-66.666033	166.348822				300.000000	200.000000	0.000000	1.464960	1.342880	-10.528572	333.784509	468.699984	-244.139996				-505.000000	200.000000	0.000000	-2.173320	-1.072020	16.517339	1326.245480	248.402638	-1821.910540
1024				900.000000	200.000000	0.000000	0.358720	0.563000	-1.346950	-114.909128	-48.981216	180.876464				300.000000	200.000000	0.000000	1.556520	0.976640	-10.986336	228.880806	566.799980	-262.450495				-505.000000	200.000000	0.000000	-1.992210	-0.893350	16.517339	-168.551223	1165.433724	-1351.802682
1025				900.000000	200.000000	0.000000	0.280250	0.551740	-1.738000	-119.798472	-101.111814	171.308646				300.000000	200.000000	0.000000	1.495480	0.579880	-10.147102	181.197305	730.299974	-274.657495				-505.000000	200.000000	0.000000	0.905550	-3.216060	18.090419	2007.347480	-337.102650	-1882.935642
1026				900.000000	200.000000	0.000000	0.369930	0.641820	-1.433850	-71.548046	-59.493967	176.118832				300.000000	200.000000	0.000000	1.434440	1.434440	-11.444100	181.197305	599.499979	-262.450495				-505.000000	200.000000	0.000000	-0.724440	-1.250690	14.944259	1546.940316	1222.783826	-2115.916502
1027				900.000000	200.000000	0.000000	0.403560	0.574260	-1.303500	-78.215655	-126.857685	180.840481				300.000000	200.000000	0.000000	1.129240	1.587040	-9.765632	267.027607	457.799984	-238.036496				-505.000000	200.000000	0.000000	0.362220	-3.573400	16.517339	1174.886977	-700.442923	-2823.136870
1028				900.000000	200.000000	0.000000	0.257830	0.686860	-1.607650	-85.955477	-110.441724	178.686515				300.000000	200.000000	0.000000	1.464960	1.373400	-10.299690	410.078111	752.099974	-238.036496				-505.000000	200.000000	0.000000	1.992210	-1.786700	-3.146160	1744.691121	412.717115	-2762.827592
1029				900.000000	200.000000	0.000000	0.482030	0.596780	-1.607650	-109.767622	-104.476370	168.731829				300.000000	200.000000	0.000000	1.281840	0.549360	-10.910042	209.807405	610.399979	-280.760995				-505.000000	200.000000	0.000000	-2.354430	-0.893350	9.438480	873.226485	1856.919529	-1939.214691
1030				900.000000	200.000000	0.000000	0.381140	0.641820	-1.303500	-71.413004	-60.076820	130.323677				300.000000	200.000000	0.000000	1.831200	0.915600	-9.841926	286.101007	555.899981	-231.932996				-505.000000	200.000000	0.000000	0.000000	-0.536010	3.932700	-263.751353	-136.302139	-2467.760817
1031				900.000000	200.000000	0.000000	0.448400	0.596780	-1.651100	-89.709985	-77.721229	185.634291				300.000000	200.000000	0.000000	1.220800	1.159760	-9.994514	352.857909	414.199986	-134.276998	-556.985920	233.201934	0.000000	-505.000000	200.000000	0.000000	-3.803310	-1.965370	24.382739	809.554096	1267.559114	-2351.324818
1032				900.000000	200.000000	0.000000	0.313880	0.574260	-1.390400	-90.367274	-77.490116	166.475429				300.000000	200.000000	0.000000	1.190280	1.068200	-9.536750	324.247808	370.599987	-109.862998				-505.000000	200.000000	0.000000	-0.543330	-3.930740	18.090419	2543.182203	2401.969220	-3117.124035
1033				900.000000	200.000000	0.000000	0.336300	0.653080	-1.520750	-75.194918	-108.687966	164.115844				300.000000	200.000000	0.000000	1.709120	1.464960	-9.613044	429.151511	697.599976	-225.829496				-505.000000	200.000000	0.000000	-1.629990	-3.037390	1.573080	1206.125401	1820.547932	-1706.330945
1034				900.000000	200.000000	0.000000	0.414770	0.619300	-1.564200	-48.487281	-106.812982	149.545174				300.000000	200.000000	0.000000	2.044840	1.342880	-8.850104	352.857909	664.899977	-225.829496				-505.000000	200.000000	0.000000	2.173320	-3.037390	11.798100	627.863393	917.856076	-473.009138
1035				900.000000	200.000000	0.000000	0.459610	0.574260	-1.173150	-57.977961	-114.089140	151.866492				300.000000	200.000000	0.000000	1.617560	1.495480	-10.833748	352.857909	588.599979	-134.276998				-505.000000	200.000000	0.000000	0.000000	-3.037390	6.292320	2248.846957	-5.971411	-2117.670035
1036				900.000000	200.000000	0.000000	0.493240	0.608040	-1.520750	-52.926484	-99.952845	185.598308				300.000000	200.000000	0.000000	1.159760	1.434440	-10.299690	419.614811	512.299982	-183.104997				-505.000000	200.000000	0.000000	0.362220	-2.501380	14.157719	1934.462149	-1095.913665	-2293.422635
1037				900.000000	200.000000	0.000000	0.403560	0.619300	-1.564200	-64.569402	-116.483294	183.292029				300.000000	200.000000	0.000000	1.159760	1.312360	-9.918220	314.711108	534.099981	-311.278494				-505.000000	200.000000	0.000000	-0.181110	-2.858720	18.876959	1565.769039	523.324760	-1941.253692
1038				900.000000	200.000000	0.000000	0.448400	0.675600	-1.781450	-110.722402	-87.731943	178.478613				300.000000	200.000000	0.000000	1.434440	1.129240	-9.384162	219.344106	555.899981	-170.897997				-505.000000	200.000000	0.000000	-0.362220	-3.394730	3.932700	1300.507529	1211.315865	-1178.074595
1039				900.000000	200.000000	0.000000	0.414770	0.675600	-1.129700	-53.759765	-46.425428	159.236173				300.000000	200.000000	0.000000	1.190280	1.495480	-9.231574	190.734005	523.199982	-219.725996				-505.000000	200.000000	0.000000	0.362220	-3.573400	10.225020	-331.224433	1956.928635	-2118.207686
1040				900.000000	200.000000	0.000000	0.336300	0.709380	-1.998700	-73.371640	-42.385863	166.577864				300.000000	200.000000	0.000000	1.373400	1.098720	-9.689338	391.004710	555.899981	-238.036496				-505.000000	200.000000	0.000000	0.181110	-1.250690	7.865400	2009.638015	776.996814	-2233.477143
1041				900.000000	200.000000	0.000000	0.369930	0.675600	-1.433850	-37.992744	-100.021726	185.788888				300.000000	200.000000	0.000000	1.526000	1.617560	-10.070808	343.321209	752.099974	-164.794497	-522.808610	204.266590	0.000000	-505.000000	200.000000	0.000000	1.448880	-4.109410	23.596199	100.675304	420.215512	-2295.035588
1042				900.000000	200.000000	0.000000	0.526870	0.619300	-1.955250	-97.138771	-35.076034	130.151757				300.000000	200.000000	0.000000	1.556520	0.854560	-9.536750	152.587204	588.599979	-262.450495				-505.000000	200.000000	0.000000	-1.629990	-3.930740	13.371180	921.380637	351.081455	-1354.714142
1043				900.000000	200.000000	0.000000	0.414770	0.563000	-1.042800	-78.409256	-5.978485	188.047376				300.000000	200.000000	0.000000	1.281840	0.854560	-10.223396	162.123904	555.899981	-219.725996	-505.357231	255.297792	0.000000	-505.000000	200.000000	0.000000	-0.543330	0.000000	25.169279	1391.805565	8.991251	-2173.488184
1044				900.000000	200.000000	0.000000	0.437190	0.608040	-1.477300	-56.902000	-97.685115	166.379095				300.000000	200.000000	0.000000	1.464960	1.831200	-11.596688	391.004710	566.799980	-183.104997				-505.000000	200.000000	0.000000	-1.992210	-0.536010	14.944259	1126.921595	371.506533	-2115.136849
1045				900.000000	200.000000	0.000000	0.437190	0.608040	-1.824900	-49.221053	-46.702147	163.969435				300.000000	200.000000	0.000000	0.946120	1.678600	-8.850104	219.344106	599.499979	-219.725996	-580.182921	254.975617	0.000000	-505.000000	200.000000	0.000000	-1.629990	-2.501380	20.450039	1124.253521	1537.493683	-2058.286864
1046				900.000000	200.000000	0.000000	0.358720	0.776940	-1.173150	-113.960082	-160.594189	171.436787				300.000000	200.000000	0.000000	1.892240	1.373400	-7.553106	228.880806	784.799973	-195.311996				-505.000000	200.000000	0.000000	-1.992210	-1.786700	8.651940	703.290952	-285.372093	-1705.115063
1047				900.000000	200.000000	0.000000	0.437190	0.709380	-1.129700	-56.389235	-52.414653	156.834701				300.000000	200.000000	0.000000	1.831200	0.763000	-9.231574	371.931310	599.499979	-213.622496				-505.000000	200.000000	0.000000	-1.629990	-2.858720	14.157719	1912.839505	482.905035	-2646.066966
1048				900.000000	200.000000	0.000000	0.414770	0.585520	-1.390400	-158.252601	-86.710736	147.104098				300.000000	200.000000	0.000000	1.159760	0.610400	-10.299690	352.857909	414.199986	-201.415496				-505.000000	200.000000	0.000000	-0.724440	-2.680050	13.371180	1923.587904	1091.706671	-2822.202148
1049				900.000000	200.000000	0.000000	0.482030	0.574260	-1.433850	-90.412288	-23.582485	151.843265				300.000000	200.000000	0.000000	1.159760	1.312360	-11.520394	286.101007	305.199989	-170.897997	-534.696153	260.346212	0.000000	-505.000000	200.000000	0.000000	0.000000	-2.858720	25.955819	1566.335348	770.787972	-2646.197365
1050				900.000000	200.000000	0.000000	0.459610	0.653080	-1.520750	-59.112797	-98.567962	144.710814				300.000000	200.000000	0.000000	1.342880	1.312360	-9.765632	238.417506	523.199982	-299.071495				-505.000000	200.000000	0.000000	-3.078870	-4.466750	13.371180	1583.842684	41.043156	-2647.477076
1051				900.000000	200.000000	0.000000	0.257830	0.596780	-1.651100	-105.792106	-39.477736	161.735120				300.000000	200.000000	0.000000	1.434440	1.281840	-10.070808	133.513803	664.899977	-280.760995				-505.000000	200.000000	0.000000	-1.992210	-4.109410	6.292320	1141.635010	379.717223	-2059.783907
1052				900.000000	200.000000	0.000000	0.448400	0.574260	-1.260050	-90.232231	-88.216845	156.697426				300.000000	200.000000	0.000000	1.556520	1.037680	-9.841926	267.027607	599.499979	-183.104997				-505.000000	200.000000	0.000000	2.173320	-3.037390	9.438480	1322.570635	1450.375385	-3057.749479
1053				900.000000	200.000000	0.000000	0.392350	0.664340	-1.433850	-98.764384	-55.351252	156.839268				300.000000	200.000000	0.000000	1.220800	1.526000	-8.926398	257.490907	512.299982	-109.862998				-505.000000	200.000000	0.000000	0.362220	-3.037390	7.078860	-414.858163	634.214268	-1882.722618
1054				900.000000	200.000000	0.000000	0.313880	0.495440	-1.086250	-93.297982	-16.981336	178.450427				300.000000	200.000000	0.000000	1.709120	0.610400	-10.375984	410.078111	316.099989	-225.829496				-505.000000	200.000000	0.000000	0.905550	-2.144040	0.000000	912.608157	873.195224	-2410.615183
1055				900.000000	200.000000	0.000000	0.347510	0.619300	-1.781450	-76.856064	-78.511323	147.205195				300.000000	200.000000	0.000000	1.312360	0.640920	-9.231574	276.564307	577.699980	-280.760995				-505.000000	200.000000	0.000000	-1.267770	-3.394730	14.157719	1417.141533	-334.432939	-1647.954940
1056				900.000000	200.000000	0.000000	0.504450	0.540480	-1.390400	-79.696743	-34.678089	175.885224				300.000000	200.000000	0.000000	1.709120	0.763000	-10.299690	247.954206	555.899981	-268.553995				-505.000000	200.000000	0.000000	-0.724440	-4.824090	15.730799	1099.144802	294.047348	-2589.260448
1057				900.000000	200.000000	0.000000	0.414770	0.529220	-1.607650	-68.323911	-45.980934	130.184118				300.000000	200.000000	0.000000	1.434440	1.617560	-10.147102	314.711108	523.199982	-262.450495				-505.000000	200.000000	0.000000	1.267770	-1.429360	11.011560	840.918367	-219.732736	-2233.733633
1058				900.000000	200.000000	0.000000	0.358720	0.596780	-1.390400	-85.419370	-94.534537	176.088559				300.000000	200.000000	0.000000	1.464960	1.403920	-10.299690	228.880806	719.399975	-183.104997				-505.000000	200.000000	0.000000	-0.362220	-3.216060	13.371180	732.993920	539.508711	-1589.113727
1059				900.000000	200.000000	0.000000	0.369930	0.472920	-1.129700	-98.290900	-95.238616	151.865154				300.000000	200.000000	0.000000	2.075360	0.915600	-8.468634	143.050504	719.399975	-201.415496				-505.000000	200.000000	0.000000	-0.543330	-2.858720	9.438480	291.037940	289.059794	-2352.433405
1060				900.000000	200.000000	0.000000	0.459610	0.596780	-2.215950	-106.377291	-82.723516	166.345396				300.000000	200.000000	0.000000	1.678600	0.640920	-9.078986	343.321209	610.399979	-244.139996				-505.000000	200.000000	0.000000	-1.448880	-2.144040	10.225020	1839.954174	1933.948283	-2116.706335
1061				900.000000	200.000000	0.000000	0.168150	0.574260	-1.346950	-94.342790	-106.991152	164.216745				300.000000	200.000000	0.000000	1.373400	1.037680	-11.978158	476.835012	316.099989	-183.104997				-505.000000	200.000000	0.000000	-0.724440	-1.429360	10.225020	-664.752581	34.132318	-1939.853763
1062				900.000000	200.000000	0.000000	0.369930	0.619300	-1.738000	-36.605747	-109.870807	161.639928				300.000000	200.000000	0.000000	1.373400	1.953280	-9.002692	410.078111	479.599983	-158.690997				-505.000000	200.000000	0.000000	-1.629990	-3.394730	12.584640	837.935677	1544.957947	-1941.646456
1063				900.000000	200.000000	0.000000	0.459610	0.574260	-1.955250	-22.603444	-128.559696	180.782413				300.000000	200.000000	0.000000	1.434440	1.251320	-9.841926	19.073400	512.299982	-207.518996				-505.000000	200.000000	0.000000	-0.362220	-3.394730	11.011560	837.809831	2132.588078	-2000.491976
1064				900.000000	200.000000	0.000000	0.448400	0.698120	-1.303500	-61.053509	-78.044497	178.499557				300.000000	200.000000	0.000000	1.373400	1.129240	-8.926398	381.468010	839.299971	-189.208497				-505.000000	200.000000	0.000000	0.000000	-1.429360	2.359620	-86.301804	1323.460794	-2233.632212
1065				900.000000	200.000000	0.000000	0.403560	0.641820	-1.520750	-55.555954	-75.995943	142.348750				300.000000	200.000000	0.000000	1.678600	1.342880	-8.468634	324.247808	348.799988	-170.897997				-505.000000	200.000000	0.000000	0.181110	-1.965370	7.865400	1618.944722	-416.133252	-2527.875867
1066				900.000000	200.000000	0.000000	0.437190	0.517960	-1.564200	-80.804174	-92.538328	195.211242				300.000000	200.000000	0.000000	1.220800	1.220800	-10.070808	429.151511	490.499983	-177.001497				-505.000000	200.000000	0.000000	-3.259980	-4.288080	15.730799	899.946763	845.182886	-1766.131550
1067				900.000000	200.000000	0.000000	0.425980	0.653080	-1.086250	-98.867957	-36.795524	144.745655				300.000000	200.000000	0.000000	1.495480	1.007160	-10.375984	486.371713	370.599987	-274.657495				-505.000000	200.000000	0.000000	-0.724440	-1.608030	11.011560	830.107045	298.525906	-1998.767420
1068				900.000000	200.000000	0.000000	0.369930	0.608040	-1.477300	-113.189423	-29.057738	171.268097				300.000000	200.000000	0.000000	1.587040	1.495480	-10.528572	219.344106	741.199974	-183.104997				-505.000000	200.000000	0.000000	1.448880	-2.680050	10.225020	2270.784217	565.474769	-1823.726336
1069				900.000000	200.000000	0.000000	0.482030	0.608040	-1.086250	-104.743235	-54.301573	168.742301				300.000000	200.000000	0.000000	1.526000	1.342880	-9.918220	352.857909	490.499983	-213.622496				-505.000000	200.000000	0.000000	1.267770	-1.965370	6.292320	576.474859	-612.964199	-2234.242307
1070				900.000000	200.000000	0.000000	0.313880	0.641820	-1.477300	-79.634121	-67.277359	183.405881				300.000000	200.000000	0.000000	1.281840	1.556520	-9.841926	219.344106	490.499983	-128.173498				-505.000000	200.000000	0.000000	0.905550	-1.965370	5.505780	-350.116079	337.690210	-2469.189724
1071				900.000000	200.000000	0.000000	0.325090	0.754420	-1.129700	-90.719260	-27.534495	169.041024				300.000000	200.000000	0.000000	1.281840	1.159760	-10.223396	352.857909	610.399979	-146.483997	-533.603065	213.892881	0.000000	-505.000000	200.000000	0.000000	-1.992210	-0.714680	22.023119	305.964569	629.928709	-2056.562308
1072				900.000000	200.000000	0.000000	0.325090	0.619300	-1.477300	-92.623085	-72.804957	154.457402				300.000000	200.000000	0.000000	1.800680	1.098720	-9.231574	190.734005	643.099977	-244.139996				-505.000000	200.000000	0.000000	1.811100	-1.429360	6.292320	1072.172831	812.428985	-2997.450382
1073				900.000000	200.000000	0.000000	0.414770	0.664340	-1.260050	-110.645918	-86.831962	168.864342				300.000000	200.000000	0.000000	1.770160	0.885080	-11.138924	219.344106	316.099989	-164.794497				-505.000000	200.000000	0.000000	-1.992210	-0.536010	7.865400	894.723282	908.504400	-2291.369145
1074				900.000000	200.000000	0.000000	0.403560	0.551740	-1.346950	-63.105921	-96.421457	163.951917				300.000000	200.000000	0.000000	1.129240	1.434440	-12.359628	352.857909	403.299986	-183.104997				-505.000000	200.000000	0.000000	-1.992210	-2.858720	11.798100	1333.570726	1567.622304	-2293.573396
1075				900.000000	200.000000	0.000000	0.347510	0.675600	-1.651100	-118.628419	-58.368669	185.812115				300.000000	200.000000	0.000000	1.129240	1.098720	-10.833748	190.734005	544.999981	-219.725996	-532.125073	244.025554	0.000000	-505.000000	200.000000	0.000000	-0.724440	-4.288080	20.450039	900.324303	554.708804	-2882.472267
1076				900.000000	200.000000	0.000000	0.336300	0.563000	-1.477300	-90.920989	-63.134645	180.899691				300.000000	200.000000	0.000000	1.556520	1.098720	-9.689338	38.146801	675.799976	-262.450495				-505.000000	200.000000	0.000000	-2.535540	-1.429360	12.584640	1188.492219	-653.937350	-1939.708875
1077				900.000000	200.000000	0.000000	0.414770	0.698120	-1.651100	-101.618925	-76.336345	164.076437				300.000000	200.000000	0.000000	1.953280	0.976640	-8.468634	162.123904	686.699976	-213.622496				-505.000000	200.000000	0.000000	-3.078870	-2.144040	8.651940	797.484311	1768.931810	-1470.390851
1078				900.000000	200.000000	0.000000	0.504450	0.641820	-1.520750	-91.740726	-70.018653	185.618110				300.000000	200.000000	0.000000	1.892240	1.251320	-11.291512	343.321209	577.699980	-164.794497				-505.000000	200.000000	0.000000	0.181110	-2.680050	1.573080	-277.859980	252.688196	-2234.833606
1079				900.000000	200.000000	0.000000	0.448400	0.664340	-1.303500	-90.588281	-103.374346	149.552220				300.000000	200.000000	0.000000	1.037680	1.098720	-10.604866	410.078111	294.299990	-140.380497	-545.215535	301.967661	0.000000	-505.000000	200.000000	0.000000	-0.181110	-1.786700	22.809659	2325.847596	917.302650	-1822.748148
1080				900.000000	200.000000	0.000000	0.358720	0.641820	-1.477300	-51.490409	-109.651630	149.624185				300.000000	200.000000	0.000000	1.464960	0.976640	-10.375984	238.417506	534.099981	-250.243495	-528.857783	199.775987	0.000000	-505.000000	200.000000	0.000000	-1.811100	-3.930740	20.450039	-4.581069	487.892589	-2059.628838
1081				900.000000	200.000000	0.000000	0.347510	0.709380	-0.869000	-64.160210	-74.293931	171.385570				300.000000	200.000000	0.000000	1.464960	1.159760	-8.926398	171.660604	501.399982	-207.518996				-505.000000	200.000000	0.000000	-1.267770	-1.250690	11.798100	851.792612	65.516362	-2115.873035
1082				900.000000	200.000000	0.000000	0.392350	0.506700	-1.346950	-129.289152	-19.970280	180.789264				300.000000	200.000000	0.000000	1.556520	1.068200	-9.841926	314.711108	610.399979	-201.415496				-505.000000	200.000000	0.000000	-2.716650	-3.573400	9.438480	1174.320668	685.707394	-2059.217278
1083				900.000000	200.000000	0.000000	0.470820	0.495440	-1.998700	-78.161159	-108.717036	175.878177				300.000000	200.000000	0.000000	1.281840	1.495480	-11.215218	467.298312	468.699984	-201.415496				-505.000000	200.000000	0.000000	0.905550	-4.288080	8.651940	783.564453	1527.834570	-2118.929384
1084				900.000000	200.000000	0.000000	0.347510	0.517960	-1.260050	-68.427484	-68.864285	173.617210				300.000000	200.000000	0.000000	1.678600	0.946120	-8.087164	362.394609	479.599983	-122.069998				-505.000000	200.000000	0.000000	2.173320	-2.680050	11.011560	1807.583132	-1467.657629	-1412.575601
1085				900.000000	200.000000	0.000000	0.358720	0.517960	-1.042800	-88.305064	-44.198106	185.653897				300.000000	200.000000	0.000000	1.739640	0.610400	-9.384162	333.784509	446.899984	-250.243495				-505.000000	200.000000	0.000000	0.724440	-0.893350	11.011560	2147.328352	343.424190	-2644.390184
1086				900.000000	200.000000	0.000000	0.257830	0.585520	-1.433850	-41.702238	-90.339478	135.218387				300.000000	200.000000	0.000000	1.831200	1.220800	-10.833748	400.541410	512.299982	-189.208497	-557.519697	214.803404	0.000000	-505.000000	200.000000	0.000000	-0.543330	-2.680050	20.450039	302.730186	1074.029868	-2058.543354
1087				900.000000	200.000000	0.000000	0.381140	0.720640	-1.738000	-80.678929	-100.200494	144.854940				300.000000	200.000000	0.000000	1.373400	1.373400	-9.994514	429.151511	446.899984	-140.380497				-505.000000	200.000000	0.000000	0.000000	-2.322710	16.517339	1018.934225	-280.814970	-1823.271310
1088				900.000000	200.000000	0.000000	0.526870	0.686860	-1.086250	-53.251064	-61.214054	151.901529				300.000000	200.000000	0.000000	1.007160	1.342880	-9.841926	286.101007	425.099985	-213.622496	-461.436293	281.065006	0.000000	-505.000000	200.000000	0.000000	-1.992210	-2.680050	25.169279	2040.347754	-1096.467092	-1647.218753
1089				900.000000	200.000000	0.000000	0.403560	0.709380	-1.173150	-60.454780	-45.923391	152.050222				300.000000	200.000000	0.000000	1.861720	1.068200	-7.629400	314.711108	686.699976	-280.760995				-505.000000	200.000000	0.000000	-1.267770	-1.965370	17.303879	1040.619791	-602.558660	-1881.574872
1090				900.000000	200.000000	0.000000	0.313880	0.641820	-1.129700	-71.232947	-57.468687	152.080299				300.000000	200.000000	0.000000	1.495480	1.495480	-10.604866	286.101007	534.099981	-140.380497				-505.000000	200.000000	0.000000	0.362220	-4.466750	6.292320	2162.356384	502.390687	-2119.055475
1091				900.000000	200.000000	0.000000	0.448400	0.585520	-1.477300	-89.993615	-32.289133	159.117558				300.000000	200.000000	0.000000	1.922760	1.098720	-10.604866	410.078111	490.499983	-140.380497				-505.000000	200.000000	0.000000	-2.173320	-3.394730	14.944259	2343.732471	647.605513	-2411.555778
1092				900.000000	200.000000	0.000000	0.313880	0.641820	-1.998700	-88.215352	-76.924397	200.273501				300.000000	200.000000	0.000000	1.068200	1.159760	-10.833748	410.078111	512.299982	-256.346995				-505.000000	200.000000	0.000000	0.181110	-1.072020	18.876959	1094.802246	-824.293244	-1763.354796
1093				900.000000	200.000000	0.000000	0.414770	0.664340	-1.868350	-54.988694	-30.540573	168.864342				300.000000	200.000000	0.000000	1.831200	1.526000	-8.621222	305.174408	457.799984	-292.967995	-552.644738	221.524107	0.000000	-505.000000	200.000000	0.000000	-1.086660	-2.322710	20.450039	440.168831	974.336757	-2175.648970
1094				900.000000	200.000000	0.000000	0.437190	0.675600	-1.868350	-74.627658	-71.991588	188.128867				300.000000	200.000000	0.000000	1.312360	1.251320	-9.155280	190.734005	795.699972	-158.690997				-505.000000	200.000000	0.000000	-0.362220	-3.930740	18.090419	226.862165	4.750123	-2001.000649
1095				900.000000	200.000000	0.000000	0.403560	0.630560	-1.260050	-120.078039	-30.644664	149.567259				300.000000	200.000000	0.000000	1.342880	0.610400	-11.444100	267.027607	283.399990	-201.415496				-505.000000	200.000000	0.000000	-0.543330	-0.714680	16.517339	1232.052121	-380.508081	-1997.934119
1096				900.000000	200.000000	0.000000	0.291460	0.529220	-1.781450	-96.647679	-101.533033	166.456769				300.000000	200.000000	0.000000	1.434440	0.885080	-9.765632	257.490907	512.299982	-109.862998				-505.000000	200.000000	0.000000	-0.181110	-3.216060	16.517339	269.981605	1718.694106	-2000.336907
1097				900.000000	200.000000	0.000000	0.414770	0.506700	-1.781450	-97.575053	-126.874819	144.621135				300.000000	200.000000	0.000000	1.007160	1.342880	-9.536750	247.954206	599.499979	-256.346995				-505.000000	200.000000	0.000000	-0.905550	-0.893350	16.517339	757.976792	39.119872	-1821.842404
1098				900.000000	200.000000	0.000000	0.425980	0.551740	-1.129700	-111.127213	-77.282875	132.603108				300.000000	200.000000	0.000000	1.434440	1.098720	-9.536750	190.734005	534.099981	-225.829496	-522.109751	222.305775	0.000000	-505.000000	200.000000	0.000000	0.000000	-3.394730	22.023119	491.242750	376.810082	-2059.265052
1099				900.000000	200.000000	0.000000	0.482030	0.641820	-1.260050	-107.552761	-119.997548	188.050997				300.000000	200.000000	0.000000	1.495480	0.763000	-11.215218	324.247808	425.099985	-164.794497				-505.000000	200.000000	0.000000	-0.543330	-2.858720	14.944259	1912.902429	-246.445220	-1295.039630
1100				900.000000	200.000000	0.000000	0.369930	0.709380	-1.433850	-108.971228	-79.757846	171.362343				300.000000	200.000000	0.000000	0.824040	1.526000	-11.062630	476.835012	512.299982	-213.622496				-505.000000	200.000000	0.000000	-0.181110	-3.037390	8.651940	1785.771719	267.888289	-2822.584730
1101				900.000000	200.000000	0.000000	0.437190	0.563000	-1.868350	-87.305586	-122.651288	154.288908				300.000000	200.000000	0.000000	0.885080	1.129240	-11.520394	267.027607	675.799976	-274.657495				-505.000000	200.000000	0.000000	1.448880	-2.322710	15.730799	1250.503305	2151.089872	-2645.804602
1102				900.000000	200.000000	0.000000	0.403560	0.630560	-1.564200	-76.167306	-30.361805	151.976919				300.000000	200.000000	0.000000	1.678600	0.793520	-10.070808	219.344106	752.099974	-170.897997				-505.000000	200.000000	0.000000	-1.267770	-2.144040	11.798100	1029.368007	65.516362	-1881.744430
1103				900.000000	200.000000	0.000000	0.381140	0.641820	-1.129700	-63.191886	-29.842634	180.926539				300.000000	200.000000	0.000000	1.434440	0.701960	-10.070808	267.027607	501.399982	-152.587497				-505.000000	200.000000	0.000000	-2.897760	-1.429360	6.292320	1535.436839	-95.767979	-2174.656292
1104				900.000000	200.000000	0.000000	0.482030	0.720640	-1.477300	-96.490964	-104.597596	164.027699				300.000000	200.000000	0.000000	0.946120	1.007160	-10.681160	419.614811	435.999985	-164.794497				-505.000000	200.000000	0.000000	-0.724440	-3.037390	15.730799	743.994011	294.047348	-1941.379784
1105				900.000000	200.000000	0.000000	0.437190	0.698120	-1.738000	-85.626832	-82.244754	139.956609				300.000000	200.000000	0.000000	1.587040	1.098720	-9.460456	371.931310	326.999989	-201.415496	-521.230468	253.451535	0.000000	-505.000000	200.000000	0.000000	0.543330	-2.322710	21.236579	1135.127766	344.679612	-1940.802974
1106				900.000000	200.000000	0.000000	0.313880	0.517960	-1.911800	-117.349059	-66.873274	183.290691				300.000000	200.000000	0.000000	1.526000	1.068200	-8.392340	181.197305	577.699980	-213.622496				-505.000000	200.000000	0.000000	1.448880	-2.680050	13.371180	-45.284128	32.209034	-2411.167323
1107				900.000000	200.000000	0.000000	0.538080	0.585520	-1.129700	-85.612971	-173.086612	161.434309				300.000000	200.000000	0.000000	1.861720	1.159760	-9.841926	362.394609	544.999981	-262.450495				-505.000000	200.000000	0.000000	-0.543330	-2.858720	14.157719	1912.839505	-378.268801	-1530.016024
1108				900.000000	200.000000	0.000000	0.302670	0.574260	-1.086250	-106.134295	-122.905077	161.667722				300.000000	200.000000	0.000000	1.556520	1.220800	-10.147102	448.224912	566.799980	-207.518996				-505.000000	200.000000	0.000000	-0.905550	-1.250690	4.719240	156.330291	845.736313	-1528.461026
1109				900.000000	200.000000	0.000000	0.313880	0.574260	-0.999350	-98.003206	-179.173191	166.475429				300.000000	200.000000	0.000000	1.098720	1.281840	-9.994514	553.128614	425.099985	-152.587497				-505.000000	200.000000	0.000000	-0.543330	-2.322710	11.011560	1018.493762	685.276963	-1940.716041
1110				900.000000	200.000000	0.000000	0.235410	0.619300	-2.129050	-113.400949	-73.571777	178.646912				300.000000	200.000000	0.000000	1.587040	0.854560	-8.773810	505.445113	414.199986	-207.518996				-505.000000	200.000000	0.000000	-1.267770	-1.072020	6.292320	1672.875484	70.741347	-2585.656267
1111				900.000000	200.000000	0.000000	0.347510	0.551740	-1.564200	-79.413113	-83.779335	176.058285				300.000000	200.000000	0.000000	2.044840	0.671440	-10.070808	286.101007	577.699980	-231.932996				-505.000000	200.000000	0.000000	-0.181110	-1.965370	14.157719	461.288089	1323.223363	-2469.102791
1112				900.000000	200.000000	0.000000	0.526870	0.731900	-1.477300	-92.006747	-10.190678	156.762736				300.000000	200.000000	0.000000	0.793520	0.976640	-10.375984	295.637708	272.499990	-225.829496				-505.000000	200.000000	0.000000	0.181110	-1.072020	12.584640	2136.642877	772.518256	-1645.866598
1113				900.000000	200.000000	0.000000	0.515660	0.596780	-2.129050	-86.184611	-140.838141	147.010048				300.000000	200.000000	0.000000	1.403920	1.587040	-9.460456	429.151511	512.299982	-115.966498				-505.000000	200.000000	0.000000	0.181110	-1.250690	7.078860	1662.127086	1573.163285	-1939.756650
1114				900.000000	200.000000	0.000000	0.470820	0.619300	-1.911800	-24.724213	-53.072184	173.583707				300.000000	200.000000	0.000000	1.678600	1.312360	-8.316046	228.880806	555.899981	-238.036496				-505.000000	200.000000	0.000000	0.181110	-1.786700	14.157719	124.651405	1301.305432	-2351.474014
1115				900.000000	200.000000	0.000000	0.358720	0.698120	-1.651100	-117.701046	-68.962236	159.315184				300.000000	200.000000	0.000000	1.861720	0.824040	-8.773810	276.564307	719.399975	-195.311996				-505.000000	200.000000	0.000000	0.000000	-4.109410	11.011560	99.668533	122.120037	-1648.734593
1116				900.000000	200.000000	0.000000	0.336300	0.574260	-1.781450	-82.731341	-57.785815	127.897640				300.000000	200.000000	0.000000	1.495480	0.701960	-10.528572	467.298312	643.099977	-109.862998				-505.000000	200.000000	0.000000	0.905550	0.000000	16.517339	1738.561416	592.380254	-1879.883601
1117				900.000000	200.000000	0.000000	0.325090	0.664340	-1.086250	-58.198968	-32.640874	171.366910				300.000000	200.000000	0.000000	1.129240	1.434440	-10.147102	324.247808	370.599987	-122.069998				-505.000000	200.000000	0.000000	-3.078870	-1.429360	14.157719	146.274048	703.146767	-2115.897705
1118				900.000000	200.000000	0.000000	0.392350	0.675600	-1.781450	-82.578690	-141.149473	161.669060				300.000000	200.000000	0.000000	1.129240	1.556520	-9.002692	448.224912	599.499979	-299.071495				-505.000000	200.000000	0.000000	-2.716650	-3.216060	11.011560	-772.802874	-243.775510	-2528.830952
1119				900.000000	200.000000	0.000000	0.381140	0.563000	-1.260050	-86.675388	-120.908868	185.672557				300.000000	200.000000	0.000000	1.526000	1.281840	-9.460456	267.027607	839.299971	-195.311996				-505.000000	200.000000	0.000000	-0.181110	-1.072020	17.303879	-1221.643638	-800.882460	-2057.046311
1120				900.000000	200.000000	0.000000	0.381140	0.517960	-2.042150	-105.422511	-59.389875	173.582369				300.000000	200.000000	0.000000	1.373400	0.946120	-9.460456	362.394609	544.999981	-250.243495				-505.000000	200.000000	0.000000	1.086660	-2.680050	5.505780	2154.590676	-866.398822	-2058.673754
1121				900.000000	200.000000	0.000000	0.369930	0.517960	-1.520750	-80.759160	-79.677029	171.184322				300.000000	200.000000	0.000000	1.831200	1.037680	-9.841926	343.321209	643.099977	-189.208497				-505.000000	200.000000	0.000000	-0.543330	-1.608030	2.359620	3145.734928	30.637617	-2233.758303
1122				900.000000	200.000000	0.000000	0.459610	0.619300	-1.216600	-56.168228	-68.455002	147.089059				300.000000	200.000000	0.000000	1.098720	1.739640	-10.833748	305.174408	381.499987	-225.829496				-505.000000	200.000000	0.000000	-1.086660	-2.680050	14.157719	1576.202821	184.888124	-2117.243987
1123				900.000000	200.000000	0.000000	0.448400	0.608040	-1.998700	-77.544821	-143.255570	137.451561				300.000000	200.000000	0.000000	1.098720	1.526000	-9.841926	257.490907	741.199974	-213.622496				-505.000000	200.000000	0.000000	0.000000	-2.680050	11.798100	1576.014052	121.373611	-1529.889933
1124				900.000000	200.000000	0.000000	0.437190	0.653080	-1.260050	-74.924833	-82.689247	156.782342				300.000000	200.000000	0.000000	1.403920	1.251320	-10.375984	85.830302	643.099977	-207.518996				-505.000000	200.000000	0.000000	0.181110	-2.680050	10.225020	186.096183	-816.082553	-2469.810000
1125				900.000000	200.000000	0.000000	0.482030	0.574260	-1.477300	-50.252000	-69.135806	168.710886				300.000000	200.000000	0.000000	0.946120	1.312360	-9.918220	333.784509	599.499979	-134.276998				-505.000000	200.000000	0.000000	1.629990	-0.178670	14.944259	1727.624247	-112.812791	-2467.552101
1126				900.000000	200.000000	0.000000	0.437190	0.608040	-1.564200	-81.115210	-107.736237	173.608076				300.000000	200.000000	0.000000	1.068200	1.648080	-10.986336	305.174408	501.399982	-219.725996				-505.000000	200.000000	0.000000	-1.992210	-1.965370	14.944259	461.351012	901.786562	-1881.516917
1127				900.000000	200.000000	0.000000	0.459610	0.619300	-1.651100	-64.659430	-93.380766	151.908379				300.000000	200.000000	0.000000	1.434440	0.946120	-10.147102	295.637708	708.499975	-146.483997				-505.000000	200.000000	0.000000	-1.448880	-2.501380	15.730799	1355.507986	72.743195	-1470.860366
1128				900.000000	200.000000	0.000000	0.403560	0.664340	-1.651100	-58.784153	0.114832	139.960034				300.000000	200.000000	0.000000	1.648080	0.885080	-10.299690	228.880806	675.799976	-256.346995				-505.000000	200.000000	0.000000	-0.181110	-2.144040	8.651940	-129.043705	665.598311	-1000.669882
1129				900.000000	200.000000	0.000000	0.414770	0.596780	-0.869000	-129.105032	-82.129668	163.982191				300.000000	200.000000	0.000000	1.617560	0.701960	-10.299690	419.614811	326.999989	-274.657495				-505.000000	200.000000	0.000000	-0.181110	-3.930740	10.225020	1731.840958	-396.454600	-1766.038743
1130				900.000000	200.000000	0.000000	0.381140	0.630560	-1.564200	-68.126245	-34.504519	168.867767				300.000000	200.000000	0.000000	0.946120	1.617560	-11.291512	295.637708	337.899988	-91.552498	-559.667710	209.459949	0.000000	-505.000000	200.000000	0.000000	-1.992210	-0.536010	21.236579	200.896965	1160.955165	-1821.416355
1131				900.000000	200.000000	0.000000	0.347510	0.765680	-1.911800	-66.942647	-88.522037	159.389629				300.000000	200.000000	0.000000	1.464960	1.068200	-9.460456	295.637708	577.699980	-170.897997				-505.000000	200.000000	0.000000	1.086660	-1.429360	16.517339	-432.617192	-1407.128821	-1293.813566
1132				900.000000	200.000000	0.000000	0.425980	0.596780	-1.346950	-121.559128	-82.146802	151.922276				300.000000	200.000000	0.000000	1.648080	0.885080	-9.231574	238.417506	741.199974	-256.346995				-505.000000	200.000000	0.000000	-1.267770	-3.216060	18.876959	617.618380	854.218568	-2293.970467
1133				900.000000	200.000000	0.000000	0.425980	0.619300	-1.390400	-48.307224	-117.568184	142.304580				300.000000	200.000000	0.000000	1.403920	0.732480	-10.223396	295.637708	479.599983	-225.829496				-505.000000	200.000000	0.000000	-2.354430	-2.322710	-0.786540	2059.893931	1999.193080	-2293.035745
1134				900.000000	200.000000	0.000000	0.381140	0.563000	-1.260050	-38.429025	-105.710958	183.262897				300.000000	200.000000	0.000000	1.709120	1.373400	-10.681160	429.151511	425.099985	-158.690997				-505.000000	200.000000	0.000000	-1.086660	-0.714680	17.303879	1116.299043	1507.602492	-1880.402456
1135				900.000000	200.000000	0.000000	0.425980	0.698120	-1.868350	-105.864526	-46.200111	161.655163				300.000000	200.000000	0.000000	1.220800	1.251320	-9.918220	286.101007	272.499990	-225.829496				-505.000000	200.000000	0.000000	-1.086660	-1.072020	18.090419	1789.635334	2037.136095	-1763.253374
1136				900.000000	200.000000	0.000000	0.369930	0.551740	-1.694550	-55.424975	-145.373005	142.299817				300.000000	200.000000	0.000000	1.617560	1.037680	-10.604866	181.197305	610.399979	-152.587497				-505.000000	200.000000	0.000000	0.362220	-0.893350	10.225020	757.473407	-694.471511	-2115.664319
1137				900.000000	200.000000	0.000000	0.313880	0.540480	-1.216600	-63.434566	-47.255930	147.166733				300.000000	200.000000	0.000000	1.648080	0.793520	-8.850104	295.637708	719.399975	-311.278494				-505.000000	200.000000	0.000000	-0.543330	-3.394730	13.371180	-88.529415	815.607691	-1824.245191
1138				900.000000	200.000000	0.000000	0.526870	0.585520	-1.260050	-93.789074	-61.052420	171.084563				300.000000	200.000000	0.000000	2.044840	1.464960	-11.749276	228.880806	425.099985	-177.001497				-505.000000	200.000000	0.000000	-1.448880	-1.072020	14.157719	283.712693	737.086085	-2350.665383
1139				900.000000	200.000000	0.000000	0.381140	0.608040	-1.824900	-65.303174	-110.251617	173.666143				300.000000	200.000000	0.000000	1.129240	1.342880	-9.613044	343.321209	544.999981	-170.897997				-505.000000	200.000000	0.000000	-3.078870	-2.501380	14.157719	1007.934133	1763.706825	-2528.123743
1140				900.000000	200.000000	0.000000	0.437190	0.551740	-1.520750	-55.244918	-107.776646	175.965377				300.000000	200.000000	0.000000	1.739640	1.129240	-9.078986	371.931310	643.099977	-213.622496				-505.000000	200.000000	0.000000	-2.716650	-4.288080	16.517339	1826.537702	-116.430488	-1707.430917
1141				900.000000	200.000000	0.000000	0.313880	0.675600	-1.694550	-50.324420	-137.998896	161.750355				300.000000	200.000000	0.000000	1.983800	0.610400	-9.918220	324.247808	588.599979	-286.864495				-505.000000	200.000000	0.000000	-0.362220	-2.144040	14.944259	334.723689	538.015858	-2586.746058
1142				900.000000	200.000000	0.000000	0.392350	0.653080	-1.173150	-2.465260	-40.395793	164.057777				300.000000	200.000000	0.000000	1.220800	1.190280	-10.528572	448.224912	403.299986	-195.311996				-505.000000	200.000000	0.000000	-0.181110	-1.429360	0.000000	955.853444	1071.519024	-1881.153131
1143				900.000000	200.000000	0.000000	0.459610	0.563000	-1.433850	-26.547491	-53.055049	142.217380				300.000000	200.000000	0.000000	0.854560	1.464960	-11.291512	267.027607	675.799976	-231.932996				-505.000000	200.000000	0.000000	0.000000	-1.786700	15.730799	-338.486756	382.781493	-1822.762637
1144				900.000000	200.000000	0.000000	0.313880	0.776940	-1.738000	-14.032011	-61.968938	159.434941				300.000000	200.000000	0.000000	1.556520	1.129240	-10.223396	295.637708	577.699980	-268.553995				-505.000000	200.000000	0.000000	0.543330	-1.608030	11.011560	830.107045	221.813148	-1998.868841
1145				900.000000	200.000000	0.000000	0.302670	0.641820	-1.477300	-47.469879	-92.145581	144.862933				300.000000	200.000000	0.000000	1.739640	1.220800	-8.621222	209.807405	861.099970	-140.380497				-505.000000	200.000000	0.000000	0.362220	-4.824090	7.865400	1330.147574	633.467841	-2060.650492
1146				900.000000	200.000000	0.000000	0.425980	0.619300	-1.216600	-3.901335	-102.531908	147.123900				300.000000	200.000000	0.000000	1.556520	0.976640	-9.994514	410.078111	697.599976	-256.346995				-505.000000	200.000000	0.000000	0.000000	-2.858720	17.303879	754.931179	-811.841425	-2469.965069
1147				900.000000	200.000000	0.000000	0.482030	0.821980	-1.260050	-116.215893	-33.876059	168.941265				300.000000	200.000000	0.000000	1.495480	1.342880	-9.536750	419.614811	534.099981	-158.690997				-505.000000	200.000000	0.000000	0.181110	-4.645420	18.876959	-279.584206	-28.873200	-1766.745952
1148				900.000000	200.000000	0.000000	0.392350	0.484180	-1.651100	-66.203142	-95.676969	149.442739				300.000000	200.000000	0.000000	1.159760	1.190280	-10.299690	267.027607	577.699980	-225.829496				-505.000000	200.000000	0.000000	-0.543330	-3.216060	11.798100	-77.843940	684.530537	-2294.028422
1149				900.000000	200.000000	0.000000	0.437190	0.686860	-1.042800	-93.411352	-11.967711	178.500698				300.000000	200.000000	0.000000	1.526000	0.793520	-9.613044	267.027607	784.799973	-311.278494				-505.000000	200.000000	0.000000	-1.086660	-3.394730	17.303879	143.417205	1772.742507	-1882.945823
1150				900.000000	200.000000	0.000000	0.448400	0.641820	-1.868350	-140.347202	-67.387246	147.121616				300.000000	200.000000	0.000000	1.251320	1.373400	-10.452278	257.490907	708.499975	-225.829496				-505.000000	200.000000	0.000000	0.905550	-1.965370	16.517339	1040.556868	-1528.739863	-2292.957428
1151				900.000000	200.000000	0.000000	0.515660	0.675600	-1.303500	-102.186185	-151.737843	171.179951				300.000000	200.000000	0.000000	1.251320	0.946120	-9.689338	228.880806	490.499983	-146.483997				-505.000000	200.000000	0.000000	-1.629990	-3.216060	9.438480	616.863302	-42.896435	-2528.917884
1152				900.000000	200.000000	0.000000	0.302670	0.754420	-1.173150	-78.702684	-46.834711	183.522212				300.000000	200.000000	0.000000	1.007160	1.098720	-10.528572	295.637708	621.299978	-292.967995				-505.000000	200.000000	0.000000	2.354430	-2.322710	7.865400	91.714054	645.489228	-2175.924257
1153				900.000000	200.000000	0.000000	0.448400	0.596780	-1.955250	-102.086675	-138.230008	142.260409				300.000000	200.000000	0.000000	1.403920	1.281840	-9.155280	-9.536700	697.599976	-323.485494				-505.000000	200.000000	0.000000	-1.629990	-4.288080	11.011560	1131.201228	2209.300836	-2059.982442
1154				900.000000	200.000000	0.000000	0.347510	0.439140	-1.781450	-124.480355	-27.851623	183.182548				300.000000	200.000000	0.000000	1.373400	1.159760	-10.452278	267.027607	403.299986	-268.553995				-505.000000	200.000000	0.000000	0.000000	-3.394730	4.719240	1763.834460	2116.641559	-2000.520953
1155				900.000000	200.000000	0.000000	0.493240	0.574260	-1.173150	-102.203793	-95.210143	168.699272				300.000000	200.000000	0.000000	1.068200	1.526000	-12.207040	162.123904	479.599983	-170.897997	-519.747658	258.524300	0.000000	-505.000000	200.000000	0.000000	1.267770	-3.216060	20.450039	1196.824236	301.590176	-2176.685113
1156				900.000000	200.000000	0.000000	0.257830	0.653080	-1.694550	-51.251793	-3.975538	169.016460				300.000000	200.000000	0.000000	1.495480	1.587040	-10.528572	247.954206	512.299982	-238.036496				-505.000000	200.000000	0.000000	-2.173320	-2.858720	13.371180	754.616563	781.668373	-1471.141526
1157				900.000000	200.000000	0.000000	0.246620	0.506700	-1.738000	-89.488978	-125.056780	171.301600				300.000000	200.000000	0.000000	1.220800	0.915600	-10.681160	247.954206	512.299982	-152.587497				-505.000000	200.000000	0.000000	-1.267770	-4.288080	14.944259	320.803831	62.530656	-2177.499617
1158				900.000000	200.000000	0.000000	0.414770	0.529220	-1.346950	-84.135946	-76.619205	168.738680				300.000000	200.000000	0.000000	2.197440	1.129240	-9.231574	200.270705	708.499975	-231.932996				-505.000000	200.000000	0.000000	-2.354430	-1.250690	12.584640	620.223531	-664.896316	-2115.786102
1159				900.000000	200.000000	0.000000	0.470820	0.574260	-1.477300	-114.580483	-104.135968	154.264539				300.000000	200.000000	0.000000	2.227960	0.579880	-9.994514	429.151511	283.399990	-177.001497				-505.000000	200.000000	0.000000	-2.354430	-2.144040	11.798100	-592.056019	794.120191	-1940.401596
1160				900.000000	200.000000	0.000000	0.493240	0.641820	-1.651100	-192.389024	-120.095499	168.762103				300.000000	200.000000	0.000000	1.037680	0.763000	-10.375984	267.027607	425.099985	-158.690997				-505.000000	200.000000	0.000000	-1.267770	-1.965370	12.584640	576.978244	860.189979	-1646.598477
1161				900.000000	200.000000	0.000000	0.291460	0.675600	-1.998700	-86.824291	-30.407412	188.279843				300.000000	200.000000	0.000000	0.793520	1.159760	-10.604866	314.711108	446.899984	-238.036496				-505.000000	200.000000	0.000000	-1.267770	-3.573400	18.090419	1869.908835	589.824980	-1941.844991
1162				900.000000	200.000000	0.000000	0.470820	0.585520	-1.390400	-85.883057	-63.689025	156.684671				300.000000	200.000000	0.000000	1.739640	1.068200	-9.613044	200.270705	599.499979	-244.139996				-505.000000	200.000000	0.000000	0.000000	-2.858720	10.225020	-287.979147	-539.983573	-2000.012280
1163				900.000000	200.000000	0.000000	0.459610	0.563000	-1.564200	-99.052078	-78.263673	154.265680				300.000000	200.000000	0.000000	1.892240	1.007160	-9.155280	391.004710	468.699984	-225.829496				-505.000000	200.000000	0.000000	0.724440	-4.288080	7.865400	1130.949535	-714.150163	-2177.658994
1164				900.000000	200.000000	0.000000	0.414770	0.608040	-1.303500	-68.783534	-86.791553	159.173342				300.000000	200.000000	0.000000	1.739640	1.281840	-11.367806	438.688211	359.699987	-244.139996				-505.000000	200.000000	0.000000	-1.992210	-1.250690	17.303879	-421.742947	634.407268	-1998.326883
1165				900.000000	200.000000	0.000000	0.291460	0.484180	-1.911800	-94.616939	-131.807628	185.692163				300.000000	200.000000	0.000000	1.434440	1.068200	-9.613044	371.931310	577.699980	-195.311996				-505.000000	200.000000	0.000000	-2.354430	-3.394730	12.584640	374.671669	-267.186294	-2117.820796
1166				900.000000	200.000000	0.000000	0.414770	0.472920	-2.085600	-87.219622	-75.932260	178.324961				300.000000	200.000000	0.000000	1.617560	1.190280	-10.681160	343.321209	544.999981	-225.829496				-505.000000	200.000000	0.000000	-3.622200	-3.752070	0.000000	583.674259	1412.309375	-2764.243576
1167				900.000000	200.000000	0.000000	0.403560	0.630560	-1.564200	-100.290487	-121.549264	166.434880				300.000000	200.000000	0.000000	1.678600	1.434440	-9.765632	190.734005	414.199986	-231.932996				-505.000000	200.000000	0.000000	-1.086660	-4.109410	7.078860	-1174.622104	-73.534052	-2177.344548
1168				900.000000	200.000000	0.000000	0.291460	0.731900	-1.346950	-79.810114	-25.947569	147.367981				300.000000	200.000000	0.000000	0.976640	1.312360	-9.536750	267.027607	479.599983	-201.415496				-505.000000	200.000000	0.000000	0.543330	-3.216060	9.438480	-425.480715	-41.834014	-2999.044539
1169				900.000000	200.000000	0.000000	0.392350	0.461660	-1.129700	-90.713526	-126.557691	163.879756				300.000000	200.000000	0.000000	1.709120	1.281840	-8.850104	486.371713	675.799976	-189.208497				-505.000000	200.000000	0.000000	-0.905550	-4.109410	16.517339	-15.707007	569.399902	-2706.055925
1170				900.000000	200.000000	0.000000	0.437190	0.495440	-1.694550	-81.866590	-72.153222	175.913018				300.000000	200.000000	0.000000	1.800680	1.281840	-9.613044	238.417506	828.399971	-183.104997				-505.000000	200.000000	0.000000	-2.535540	-4.824090	10.225020	519.624330	1601.992054	-2295.395066
1171				900.000000	200.000000	0.000000	0.425980	0.608040	-1.260050	-60.697459	-102.491499	154.342408				300.000000	200.000000	0.000000	1.861720	1.098720	-10.681160	343.321209	697.599976	-219.725996				-505.000000	200.000000	0.000000	-0.181110	-0.536010	16.517339	-494.376585	790.704054	-2409.002230
1172				900.000000	200.000000	0.000000	0.403560	0.596780	-1.303500	-57.185630	-15.406346	192.909725				300.000000	200.000000	0.000000	1.220800	0.915600	-9.765632	410.078111	523.199982	-183.104997				-505.000000	200.000000	0.000000	-1.629990	-4.288080	16.517339	1015.825689	2071.505844	-2118.726541
1173				900.000000	200.000000	0.000000	0.392350	0.698120	-1.520750	-77.360701	-50.204465	147.232043				300.000000	200.000000	0.000000	0.824040	1.587040	-10.223396	391.004710	348.799988	-189.208497	-493.630105	212.221734	0.000000	-505.000000	200.000000	0.000000	-0.724440	-3.394730	21.236579	259.547823	-241.457666	-1882.974801
1174				900.000000	200.000000	0.000000	0.538080	0.630560	-1.303500	-71.876690	-76.671549	183.163138				300.000000	200.000000	0.000000	1.251320	1.678600	-9.918220	352.857909	795.699972	-262.450495				-505.000000	200.000000	0.000000	0.181110	-2.501380	16.517339	544.858895	-159.203928	-1882.199456
1175				900.000000	200.000000	0.000000	0.392350	0.686860	-1.346950	-61.562210	-19.970280	156.860212				300.000000	200.000000	0.000000	1.526000	1.403920	-9.307868	152.587204	839.299971	-238.036496				-505.000000	200.000000	0.000000	0.000000	-4.645420	6.292320	-859.670987	259.168603	-2589.148845
1176				900.000000	200.000000	0.000000	0.538080	0.630560	-1.520750	-72.101761	-56.205627	161.476197				300.000000	200.000000	0.000000	1.495480	0.915600	-9.536750	324.247808	719.399975	-158.690997				-505.000000	200.000000	0.000000	-0.543330	-2.322710	11.011560	1018.493762	2408.687058	-1588.251449
1177				900.000000	200.000000	0.000000	0.448400	0.608040	-1.520750	-133.337088	-93.040364	176.006122				300.000000	200.000000	0.000000	1.281840	1.037680	-11.444100	295.637708	588.599979	-219.725996				-505.000000	200.000000	0.000000	0.181110	-3.394730	15.730799	27.475356	371.822528	-2118.023640
1178				900.000000	200.000000	0.000000	0.302670	0.574260	-1.868350	-34.575007	-91.781904	149.619422				300.000000	200.000000	0.000000	1.312360	1.434440	-10.833748	352.857909	588.599979	-231.932996				-505.000000	200.000000	0.000000	0.000000	-2.144040	13.371180	-823.562177	782.730795	-2410.542739
1179				900.000000	200.000000	0.000000	0.515660	0.574260	-1.520750	-134.728149	-126.205950	161.447065				300.000000	200.000000	0.000000	1.526000	0.915600	-9.613044	171.660604	653.999977	-170.897997				-505.000000	200.000000	0.000000	-1.267770	-3.573400	14.157719	132.354190	2847.247236	-2646.774175
1180				900.000000	200.000000	0.000000	0.358720	0.664340	-1.694550	-135.219241	-149.977347	166.512749				300.000000	200.000000	0.000000	1.281840	1.281840	-9.078986	123.977103	534.099981	-225.829496				-505.000000	200.000000	0.000000	-2.354430	-3.394730	11.011560	1648.521844	-530.833456	-2411.541290
1181				900.000000	200.000000	0.000000	0.437190	0.709380	-1.260050	-96.729580	-97.887157	178.521642				300.000000	200.000000	0.000000	1.251320	1.007160	-10.528572	200.270705	512.299982	-219.725996				-505.000000	200.000000	0.000000	-1.811100	-4.645420	18.090419	646.880886	-570.428190	-2706.492154
1182				900.000000	200.000000	0.000000	0.336300	0.596780	-1.868350	-93.955586	-88.100818	159.244165				300.000000	200.000000	0.000000	1.068200	1.342880	-9.613044	362.394609	501.399982	-152.587497				-505.000000	200.000000	0.000000	-0.543330	-5.181430	13.371180	150.805374	683.037684	-1649.708473
1183				900.000000	200.000000	0.000000	0.459610	0.574260	-1.824900	-131.022718	-88.153162	163.914793				300.000000	200.000000	0.000000	1.617560	0.885080	-9.841926	286.101007	632.199978	-213.622496				-505.000000	200.000000	0.000000	0.543330	-3.037390	16.517339	1438.952946	216.588163	-2411.433995
1184				900.000000	200.000000	0.000000	0.358720	0.585520	-1.824900	-86.333199	-94.130452	156.800806				300.000000	200.000000	0.000000	1.617560	0.824040	-8.773810	352.857909	446.899984	-201.415496				-505.000000	200.000000	0.000000	-0.362220	-4.824090	14.944259	-174.894142	-124.834179	-2648.033524
1185				900.000000	200.000000	0.000000	0.369930	0.653080	-1.346950	-75.014861	-34.244934	147.213383				300.000000	200.000000	0.000000	1.373400	1.495480	-10.757454	352.857909	283.399990	-280.760995				-505.000000	200.000000	0.000000	-1.448880	-1.965370	11.798100	1155.995331	-453.804702	-3115.186455
1186				900.000000	200.000000	0.000000	0.246620	0.585520	-1.824900	-86.333199	-84.448204	159.326602				300.000000	200.000000	0.000000	1.709120	0.915600	-11.749276	448.224912	501.399982	-219.725996				-505.000000	200.000000	0.000000	-0.724440	-3.930740	12.584640	1152.949718	297.033054	-2647.156757
1187				900.000000	200.000000	0.000000	0.414770	0.585520	-2.433200	-99.024988	-95.872872	173.610359				300.000000	200.000000	0.000000	2.014320	1.068200	-10.833748	219.344106	850.199970	-122.069998	-552.605758	202.490327	0.000000	-505.000000	200.000000	0.000000	-0.181110	-4.645420	27.528899	68.555955	1310.534114	-2530.390257
1188				900.000000	200.000000	0.000000	0.280250	0.405360	-1.651100	-117.695312	-55.598902	139.846932				300.000000	200.000000	0.000000	2.014320	0.579880	-9.002692	333.784509	730.299974	-207.518996				-505.000000	200.000000	0.000000	1.086660	-2.501380	7.078860	659.919819	1120.658435	-2352.224689
1189				900.000000	200.000000	0.000000	0.302670	0.574260	-1.564200	-114.670512	-92.064764	183.354663				300.000000	200.000000	0.000000	1.861720	1.037680	-11.367806	381.468010	381.499987	-164.794497				-505.000000	200.000000	0.000000	1.629990	-2.322710	14.944259	1018.808378	417.467238	-2175.866302
1190				900.000000	200.000000	0.000000	0.358720	0.686860	-1.607650	-85.955477	-84.200555	178.581993				300.000000	200.000000	0.000000	0.915600	1.007160	-10.299690	438.688211	316.099989	-195.311996				-505.000000	200.000000	0.000000	-1.448880	-6.253450	13.371180	-377.326563	-190.157540	-2884.279448
1191				900.000000	200.000000	0.000000	0.493240	0.540480	-1.868350	-44.007128	-130.025397	159.029216				300.000000	200.000000	0.000000	1.831200	1.434440	-10.910042	371.931310	457.799984	-140.380497				-505.000000	200.000000	0.000000	-0.362220	-2.680050	14.944259	1113.001737	-124.834179	-2176.046040
1192				900.000000	200.000000	0.000000	0.358720	0.585520	-1.694550	-154.547170	-94.251677	147.162166				300.000000	200.000000	0.000000	1.678600	0.579880	-9.536750	190.734005	534.099981	-292.967995				-505.000000	200.000000	0.000000	-1.267770	-5.181430	11.011560	-775.911410	-994.297270	-2237.091505
1193				900.000000	200.000000	0.000000	0.493240	0.698120	-0.825550	-24.373581	-141.127141	149.537181				300.000000	200.000000	0.000000	1.709120	1.251320	-8.392340	305.174408	435.999985	-195.311996				-505.000000	200.000000	0.000000	-1.629990	-1.965370	13.371180	1619.385185	1013.931491	-3056.427867
1194				900.000000	200.000000	0.000000	0.526870	0.574260	-1.260050	-90.232231	-40.788540	144.567831				300.000000	200.000000	0.000000	1.434440	1.281840	-9.765632	219.344106	577.699980	-158.690997				-505.000000	200.000000	0.000000	-1.629990	-3.930740	14.944259	-352.469537	-180.691428	-2529.596116
1195				900.000000	200.000000	0.000000	0.313880	0.675600	-1.738000	-70.472085	-102.496698	168.979335				300.000000	200.000000	0.000000	1.617560	1.251320	-8.850104	295.637708	577.699980	-213.622496				-505.000000	200.000000	0.000000	1.448880	-4.466750	10.225020	541.246974	35.194740	-2882.815691
1196				900.000000	200.000000	0.000000	0.437190	0.686860	-1.477300	-45.615132	-102.751085	159.223418				300.000000	200.000000	0.000000	1.800680	1.007160	-7.705694	391.004710	719.399975	-238.036496	-530.517404	189.883264	0.000000	-505.000000	200.000000	0.000000	-0.181110	-5.360100	20.450039	-206.887644	521.831907	-2531.068489
1197				900.000000	200.000000	0.000000	0.392350	0.698120	-1.738000	-69.544712	-75.332273	185.786605				300.000000	200.000000	0.000000	1.281840	1.159760	-9.918220	276.564307	588.599979	-292.967995	-518.034160	265.739646	0.000000	-505.000000	200.000000	0.000000	-2.716650	-3.752070	21.236579	1396.085198	276.800976	-2646.827822
1198				900.000000	200.000000	0.000000	0.313880	0.574260	-1.694550	-78.620782	-36.679497	168.885089				300.000000	200.000000	0.000000	1.190280	1.678600	-11.978158	295.637708	555.899981	-213.622496				-505.000000	200.000000	0.000000	-2.354430	-3.573400	10.225020	1290.199593	397.903022	-2294.222650
1199				900.000000	200.000000	0.000000	0.571710	0.731900	-1.824900	-116.490042	-67.439591	188.041863				300.000000	200.000000	0.000000	1.373400	1.556520	-9.918220	276.564307	479.599983	-256.346995				-505.000000	200.000000	0.000000	-1.811100	-5.717440	17.303879	697.766035	93.168273	-1943.836219
1200				900.000000	200.000000	0.000000	0.582920	0.517960	-1.998700	-65.172195	-77.871524	161.325024				300.000000	200.000000	0.000000	1.648080	1.556520	-9.307868	333.784509	719.399975	-250.243495				-505.000000	200.000000	0.000000	-0.543330	-4.288080	16.517339	89.297673	945.191993	-2001.325276
1201				900.000000	200.000000	0.000000	0.414770	0.563000	-1.346950	-70.683295	-61.421295	175.999076				300.000000	200.000000	0.000000	1.770160	0.518840	-9.078986	247.954206	850.199970	-158.690997	-461.352049	230.207484	0.000000	-505.000000	200.000000	0.000000	-0.905550	-3.216060	20.450039	617.744227	-892.602311	-2352.743544
1202				900.000000	200.000000	0.000000	0.414770	0.608040	-1.868350	-93.491900	-96.398182	149.534702				300.000000	200.000000	0.000000	0.946120	1.037680	-9.765632	276.564307	468.699984	-201.415496				-505.000000	200.000000	0.000000	-1.992210	-4.824090	18.090419	1215.149574	633.660842	-3646.552802
1203				900.000000	200.000000	0.000000	0.437190	0.574260	-1.781450	-78.710811	-92.336285	161.528360				300.000000	200.000000	0.000000	0.763000	1.526000	-10.375984	438.688211	523.199982	-231.932996				-505.000000	200.000000	0.000000	0.000000	-4.288080	14.944259	-374.092181	-14.182102	-2706.297927
1204				900.000000	200.000000	0.000000	0.414770	0.540480	-0.738650	-115.206302	-87.316864	163.929832				300.000000	200.000000	0.000000	1.251320	1.464960	-9.994514	200.270705	632.199978	-122.069998	-521.696482	219.565325	0.000000	-505.000000	200.000000	0.000000	-1.811100	-4.645420	21.236579	415.500575	354.576156	-2236.539365
1205				900.000000	200.000000	0.000000	0.269040	0.608040	-1.477300	-81.025181	-75.562788	154.504998				300.000000	200.000000	0.000000	0.885080	0.579880	-9.613044	200.270705	697.599976	-317.381994				-505.000000	200.000000	0.000000	-0.181110	-5.360100	14.157719	255.872978	262.663304	-2589.812587
1206				900.000000	200.000000	0.000000	0.414770	0.686860	-1.086250	-69.333185	-117.389415	164.065965				300.000000	200.000000	0.000000	1.739640	0.915600	-10.910042	219.344106	577.699980	-213.622496				-505.000000	200.000000	0.000000	-0.362220	-2.144040	14.944259	913.803698	405.445851	-2528.001959
1207				900.000000	200.000000	0.000000	0.403560	0.664340	-1.433850	-62.579612	-131.802429	188.153236				300.000000	200.000000	0.000000	1.129240	0.946120	-9.841926	429.151511	490.499983	-201.415496				-505.000000	200.000000	0.000000	-1.086660	-4.645420	12.584640	-48.455588	716.661007	-2706.550109
1208				900.000000	200.000000	0.000000	0.526870	0.765680	-1.042800	-41.919182	-127.112072	188.119733				300.000000	200.000000	0.000000	1.037680	1.434440	-9.613044	219.344106	599.499979	-286.864495	-551.190505	234.395310	0.000000	-505.000000	200.000000	0.000000	-2.173320	-6.074780	19.663499	676.332161	908.266969	-2590.331442
1209				900.000000	200.000000	0.000000	0.414770	0.619300	-1.303500	-88.422498	-117.187373	142.316193				300.000000	200.000000	0.000000	1.861720	1.037680	-9.231574	286.101007	610.399979	-201.415496				-505.000000	200.000000	0.000000	-0.543330	-5.717440	12.584640	349.940490	1479.204154	-2825.099120
1210				900.000000	200.000000	0.000000	0.403560	0.664340	-1.433850	-78.661733	-111.538550	166.466295				300.000000	200.000000	0.000000	1.434440	1.220800	-11.825570	276.564307	588.599979	-256.346995				-505.000000	200.000000	0.000000	1.267770	-1.072020	18.876959	1326.434250	-94.626993	-1528.465334
1211				900.000000	200.000000	0.000000	0.302670	0.630560	-1.868350	-64.420814	-101.913844	152.081441				300.000000	200.000000	0.000000	1.129240	1.220800	-10.375984	286.101007	425.099985	-177.001497				-505.000000	200.000000	0.000000	-1.992210	-3.037390	13.371180	164.725232	372.999385	-1530.069672
1212				900.000000	200.000000	0.000000	0.313880	0.754420	-1.738000	-71.246808	-72.100878	154.594677				300.000000	200.000000	0.000000	1.220800	1.251320	-9.765632	495.908413	643.099977	-201.415496				-505.000000	200.000000	0.000000	-0.724440	-5.896110	11.011560	-124.260686	-364.324130	-2707.765992
1213				900.000000	200.000000	0.000000	0.235410	0.551740	-1.433850	-91.339661	-53.954433	161.716460				300.000000	200.000000	0.000000	1.892240	0.885080	-9.841926	276.564307	675.799976	-219.725996				-505.000000	200.000000	0.000000	2.173320	-3.216060	14.944259	-309.224251	649.730356	-2881.686741
1214				900.000000	200.000000	0.000000	0.560500	0.608040	-1.651100	-97.287359	-62.073627	149.383725				300.000000	200.000000	0.000000	2.136400	0.396760	-9.078986	238.417506	534.099981	-213.622496				-505.000000	200.000000	0.000000	0.362220	-5.181430	16.517339	-428.022942	-37.592886	-1884.757312
1215				900.000000	200.000000	0.000000	0.358720	0.551740	-1.520750	-75.347569	-53.885552	137.492110				300.000000	200.000000	0.000000	1.434440	1.007160	-10.757454	476.835012	207.099993	-195.311996				-505.000000	200.000000	0.000000	-0.724440	-3.216060	11.011560	153.725141	563.665921	-2176.525736
1216				900.000000	200.000000	0.000000	0.425980	0.630560	-1.651100	-80.277864	-91.995883	190.508253				300.000000	200.000000	0.000000	1.312360	1.709120	-12.741098	324.247808	294.299990	-140.380497	-593.847142	216.556030	0.000000	-505.000000	200.000000	0.000000	0.181110	-3.573400	22.023119	364.615426	1956.691204	-2353.169592
1217				900.000000	200.000000	0.000000	0.414770	0.517960	-1.564200	-84.824704	-111.878952	159.089568				300.000000	200.000000	0.000000	1.220800	1.495480	-10.070808	209.807405	643.099977	-274.657495				-505.000000	200.000000	0.000000	1.629990	-6.432120	13.371180	-735.585890	21.250069	-2414.742526
1218				900.000000	200.000000	0.000000	0.325090	0.551740	-1.998700	-160.273860	-158.441544	137.526951				300.000000	200.000000	0.000000	1.678600	1.159760	-7.476812	286.101007	719.399975	-238.036496				-505.000000	200.000000	0.000000	-1.267770	-3.930740	13.371180	1268.828643	-1261.676564	-2647.113291
1219				900.000000	200.000000	0.000000	0.425980	0.596780	-1.607650	-41.418608	-97.102261	149.512616				300.000000	200.000000	0.000000	1.892240	1.068200	-9.002692	333.784509	468.699984	-207.518996				-505.000000	200.000000	0.000000	0.000000	-6.789460	11.011560	-525.765300	387.260052	-2591.183539
1220				900.000000	200.000000	0.000000	0.403560	0.596780	-1.346950	-73.312765	-71.091607	156.764824				300.000000	200.000000	0.000000	1.373400	1.434440	-11.520394	286.101007	446.899984	-231.932996	-621.641485	200.566757	0.000000	-505.000000	200.000000	0.000000	-1.629990	-7.504140	18.876959	10.698655	2201.836572	-1651.825792
1221				900.000000	200.000000	0.000000	0.235410	0.855760	-1.564200	-78.955160	-69.031117	149.950898				300.000000	200.000000	0.000000	1.159760	1.373400	-10.757454	276.564307	359.699987	-207.518996				-505.000000	200.000000	0.000000	-2.897760	-8.218820	15.730799	198.833680	1220.974977	-1711.146701
1222				900.000000	200.000000	0.000000	0.482030	0.720640	-1.520750	-72.412797	-129.887037	151.979398				300.000000	200.000000	0.000000	1.800680	1.251320	-9.765632	305.174408	490.499983	-109.862998				-505.000000	200.000000	0.000000	-1.267770	-8.040150	14.944259	-2106.737960	327.670671	-2181.060331
1223				900.000000	200.000000	0.000000	0.526870	0.675600	-1.303500	-102.186185	-50.880072	147.071737				300.000000	200.000000	0.000000	1.922760	0.885080	-9.155280	247.954206	773.899973	-164.794497	-557.932439	210.677632	0.000000	-505.000000	200.000000	0.000000	-2.173320	-8.040150	19.663499	209.959617	1040.836976	-1828.523296
1224				900.000000	200.000000	0.000000	0.414770	0.675600	-1.694550	-18.160178	-142.153546	176.103794				300.000000	200.000000	0.000000	1.312360	1.556520	-11.367806	162.123904	686.699976	-152.587497	-571.686759	193.531795	0.000000	-505.000000	200.000000	0.000000	0.362220	-8.040150	21.236579	-137.362542	1416.198636	-1769.982040
1225				900.000000	200.000000	0.000000	0.459610	0.574260	-1.607650	9.920911	-118.751024	197.650034				300.000000	200.000000	0.000000	1.342880	1.800680	-9.994514	352.857909	599.499979	-183.104997				-505.000000	200.000000	0.000000	-0.181110	-8.397490	15.730799	-1201.769665	526.310466	-2357.718676
1226				900.000000	200.000000	0.000000	0.358720	0.675600	-1.216600	-73.952445	-114.960051	178.571522				300.000000	200.000000	0.000000	1.648080	0.915600	-9.231574	257.490907	643.099977	-109.862998	-573.858873	210.678629	0.000000	-505.000000	200.000000	0.000000	-1.086660	-8.576160	27.528899	293.970886	1895.608970	-1946.607099
1227				900.000000	200.000000	0.000000	0.437190	0.619300	-1.738000	-88.872640	-102.508634	180.847528				300.000000	200.000000	0.000000	1.526000	0.854560	-10.070808	209.807405	555.899981	-152.587497	-613.719795	117.164875	0.000000	-505.000000	200.000000	0.000000	0.181110	-6.968130	20.450039	-1693.981562	2223.324072	-1475.229711
1228				900.000000	200.000000	0.000000	0.403560	0.619300	-1.303500	-124.607270	-76.197985	176.063048				300.000000	200.000000	0.000000	1.159760	1.464960	-11.520394	419.614811	370.599987	-286.864495	-566.400379	189.159222	0.000000	-505.000000	200.000000	0.000000	-0.543330	-9.290840	19.663499	-213.167640	1207.346301	-2123.561093
1229				900.000000	200.000000	0.000000	0.425980	0.585520	-1.564200	-94.104174	-81.944760	154.321465				300.000000	200.000000	0.000000	0.549360	1.648080	-10.452278	362.394609	588.599979	-225.829496	-533.591512	106.243987	0.000000	-505.000000	200.000000	0.000000	-0.181110	-8.576160	22.809659	-2138.542693	652.162636	-1887.935444
1230				900.000000	200.000000	0.000000	0.470820	0.619300	-1.651100	-92.803142	-144.502094	175.993367				300.000000	200.000000	0.000000	1.617560	1.281840	-10.375984	143.050504	719.399975	-219.725996	-500.641252	111.321486	0.000000	-505.000000	200.000000	0.000000	-0.905550	-8.576160	22.809659	-2022.726691	-99.421547	-2651.550772
1231				900.000000	200.000000	0.000000	0.313880	0.754420	-1.694550	-91.304445	-31.613527	169.052638				300.000000	200.000000	0.000000	1.648080	0.946120	-9.078986	238.417506	643.099977	-274.657495	-633.510128	100.624587	0.000000	-505.000000	200.000000	0.000000	-1.267770	-5.002760	25.169279	-2501.207500	3234.507288	-2354.410144
1232				900.000000	200.000000	0.000000	0.482030	0.619300	-1.433850	-64.434359	-150.231734	156.704472				300.000000	200.000000	0.000000	1.403920	1.129240	-10.299690	333.784509	523.199982	-207.518996	-547.316243	142.043525	0.000000	-505.000000	200.000000	0.000000	0.362220	-5.181430	39.326999	-2279.254200	1664.170843	-1414.804523
1233				900.000000	200.000000	0.000000	0.459610	0.709380	-1.955250	-45.182914	-103.229847	188.137055				300.000000	200.000000	0.000000	1.434440	1.434440	-10.604866	391.004710	468.699984	-225.829496	-562.276791	163.276725	0.000000	-505.000000	200.000000	0.000000	0.000000	-1.429360	43.259698	-1588.637822	2477.776685	-2879.817297
1234				900.000000	200.000000	0.000000	0.448400	0.551740	-1.781450	-67.576594	-72.534033	173.544103				300.000000	200.000000	0.000000	1.495480	1.190280	-9.689338	276.564307	632.199978	-164.794497	-564.436671	104.257177	0.000000	-505.000000	200.000000	0.000000	1.267770	-0.178670	44.832778	-4292.416769	2664.711089	-2996.220011
1235				900.000000	200.000000	0.000000	0.280250	0.720640	-1.173150	-96.175865	-86.439215	142.549802				300.000000	200.000000	0.000000	1.312360	1.037680	-10.299690	9.536700	621.299978	-238.036496	-588.572772	120.982884	0.000000	-505.000000	200.000000	0.000000	0.905550	2.501380	46.405858	-3666.857091	3878.266233	-2641.183074
1236				900.000000	200.000000	0.000000	0.403560	0.596780	-1.564200	-89.619957	-86.087474	151.945504				300.000000	200.000000	0.000000	1.312360	1.098720	-11.520394	247.954206	653.999977	-280.760995	-604.420016	114.230700	0.000000	-505.000000	200.000000	0.000000	0.543330	1.786700	43.259698	-3710.354070	4300.879891	-3229.273315
1237				900.000000	200.000000	0.000000	0.425980	0.461660	-2.129050	-103.810444	-45.957660	159.025595				300.000000	200.000000	0.000000	1.190280	1.190280	-10.452278	410.078111	544.999981	-238.036496	-582.993612	138.474626	0.000000	-505.000000	200.000000	0.000000	-0.362220	7.146800	45.619318	-2806.745642	3558.015396	-3282.858234
1238				900.000000	200.000000	0.000000	0.336300	0.698120	-1.477300	-61.233566	-113.794344	142.470791				300.000000	200.000000	0.000000	1.373400	0.732480	-9.689338	267.027607	337.899988	-158.690997	-583.112855	84.563353	0.000000	-505.000000	200.000000	0.000000	-0.181110	6.432120	48.765478	-5629.323281	3809.210739	-4223.456533
1239				900.000000	200.000000	0.000000	0.347510	0.563000	-1.694550	-107.228181	-68.460200	166.430117				300.000000	200.000000	0.000000	2.014320	0.763000	-11.291512	123.977103	599.499979	-152.587497	-602.152724	90.627330	0.000000	-505.000000	200.000000	0.000000	-1.267770	6.610790	53.484718	-5849.766424	5196.186046	-3988.223648
1240				900.000000	200.000000	0.000000	0.381140	0.461660	-2.085600	-99.744899	-84.679317	147.023749				300.000000	200.000000	0.000000	1.159760	0.885080	-10.375984	123.977103	501.399982	-238.036496	-606.001432	71.350341	0.000000	-505.000000	200.000000	0.000000	-0.181110	8.218820	45.619318	-5868.909763	4607.616489	-4221.760955
1241				900.000000	200.000000	0.000000	0.437190	0.574260	-1.303500	-74.195124	-57.318989	183.215301				300.000000	200.000000	0.000000	1.251320	1.098720	-10.757454	438.688211	425.099985	-164.794497	-589.938137	115.013041	0.000000	-505.000000	200.000000	0.000000	1.629990	6.432120	62.136658	-5280.805581	5277.771923	-3166.207645
1242				900.000000	200.000000	0.000000	0.347510	0.608040	-1.346950	-48.725897	-170.102867	156.833363				300.000000	200.000000	0.000000	1.098720	1.251320	-9.002692	429.151511	381.499987	-146.483997	-610.505060	75.960933	0.000000	-505.000000	200.000000	0.000000	3.803310	6.253450	46.405858	-5756.139374	4896.052851	-4047.712548
1243				900.000000	200.000000	0.000000	0.369930	0.754420	-1.607650	-67.091235	-89.728152	173.813890				300.000000	200.000000	0.000000	2.044840	0.976640	-8.926398	247.954206	523.199982	-207.518996	-619.961753	100.198311	0.000000	-505.000000	200.000000	0.000000	4.346640	7.146800	62.923198	-6279.841388	7233.761131	-3400.723140
1244				900.000000	200.000000	0.000000	0.325090	0.574260	-1.651100	-126.822131	-72.643323	147.186535				300.000000	200.000000	0.000000	2.014320	0.946120	-9.536750	247.954206	686.699976	-238.036496	-622.367924	91.011202	0.000000	-505.000000	200.000000	0.000000	3.803310	4.824090	65.282818	-7115.095811	7662.108771	-3931.580814
1245				900.000000	200.000000	0.000000	0.425980	0.506700	-2.042150	-33.516654	-71.368327	156.657822				300.000000	200.000000	0.000000	1.464960	1.220800	-9.536750	286.101007	294.299990	-164.794497	-614.987521	100.179255	0.000000	-505.000000	200.000000	0.000000	1.448880	5.896110	61.350118	-6124.014482	6747.747395	-2638.004942
1246				900.000000	200.000000	0.000000	0.280250	0.585520	-2.085600	-106.705935	-121.052426	144.833801				300.000000	200.000000	0.000000	1.342880	1.037680	-10.528572	429.151511	425.099985	-115.966498	-612.831329	79.885803	0.000000	-505.000000	200.000000	0.000000	1.086660	5.360100	67.642438	-8124.817094	7293.973944	-3049.693328
1247				900.000000	200.000000	0.000000	0.470820	0.608040	-1.694550	-81.250252	-124.197805	166.344255				300.000000	200.000000	0.000000	1.281840	1.220800	-9.689338	295.637708	577.699980	-244.139996	-612.523009	77.122730	0.000000	-505.000000	200.000000	0.000000	3.622200	0.357340	67.642438	-8311.718098	7273.118435	-2995.899692
1248				900.000000	200.000000	0.000000	0.257830	0.765680	-2.042150	-63.057160	-84.707789	142.614916				300.000000	200.000000	0.000000	1.251320	1.770160	-9.155280	333.784509	752.099974	-225.829496	-632.934323	68.122154	0.000000	-505.000000	200.000000	0.000000	1.811100	2.501380	62.923198	-8298.175779	8050.036685	-2465.023222
1249				900.000000	200.000000	0.000000	0.582920	0.596780	-0.782100	-92.830231	-104.332812	146.940366				300.000000	200.000000	0.000000	1.556520	1.434440	-10.375984	410.078111	762.999973	-213.622496	-649.015094	46.506335	0.000000	-505.000000	200.000000	0.000000	2.354430	-0.178670	56.630878	-8692.480993	8155.701207	-2467.610056
1250				900.000000	200.000000	0.000000	0.392350	0.731900	-1.607650	-96.162320	-80.519468	183.408360				300.000000	200.000000	0.000000	1.251320	0.976640	-9.918220	391.004710	621.299978	-177.001497	-615.023247	59.943880	0.000000	-505.000000	200.000000	0.000000	1.629990	-1.250690	70.788597	-9914.376325	7788.391371	-2174.848955
1251				900.000000	200.000000	0.000000	0.425980	0.664340	-1.607650	-98.944441	-10.980772	164.033408				300.000000	200.000000	0.000000	1.709120	0.885080	-9.078986	391.004710	599.499979	-256.346995	-620.929760	79.306590	0.000000	-505.000000	200.000000	0.000000	3.803310	-1.072020	76.294377	-9208.228529	8844.788866	-2174.853262
1252				900.000000	200.000000	0.000000	0.493240	0.608040	-1.260050	-68.738520	-105.261266	154.272727				300.000000	200.000000	0.000000	1.434440	1.129240	-8.468634	305.174408	708.499975	-195.311996	-610.760451	61.324956	0.000000	-505.000000	200.000000	0.000000	3.622200	-3.573400	70.002057	-9707.538424	7403.449163	-1707.259794
1253				900.000000	200.000000	0.000000	0.425980	0.585520	-1.086250	-85.567957	-87.455223	132.634524				300.000000	200.000000	0.000000	1.068200	1.190280	-9.460456	133.513803	621.299978	-238.036496	-638.449679	84.182879	0.000000	-505.000000	200.000000	0.000000	0.543330	-3.394730	74.721297	-8654.005546	9971.533149	-2118.052617
1254				900.000000	200.000000	0.000000	0.470820	0.641820	-1.651100	-75.793647	-53.314635	171.194990				300.000000	200.000000	0.000000	1.281840	1.861720	-9.536750	286.101007	534.099981	-244.139996	-626.304776	62.732150	0.000000	-505.000000	200.000000	0.000000	3.984420	-3.216060	73.934757	-10148.865172	8968.639188	-1765.693754
1255				900.000000	200.000000	0.000000	0.549290	0.585520	-1.694550	-13.828612	-132.495170	180.699977				300.000000	200.000000	0.000000	1.373400	1.434440	-11.444100	295.637708	643.099977	-183.104997	-597.794156	85.320890	0.000000	-505.000000	200.000000	0.000000	2.535540	-3.930740	81.800157	-9380.769213	7590.576566	-1825.000174
1256				900.000000	200.000000	0.000000	0.526870	0.608040	-1.911800	-61.372672	-111.105992	197.611768				300.000000	200.000000	0.000000	1.373400	1.281840	-10.299690	152.587204	762.999973	-219.725996	-621.377788	71.642455	0.000000	-505.000000	200.000000	0.000000	1.992210	-3.037390	82.586697	-10600.625703	9611.257146	-1706.620721
1257				900.000000	200.000000	0.000000	0.403560	0.608040	-1.651100	-45.020466	-65.742778	164.004276				300.000000	200.000000	0.000000	1.587040	0.366240	-9.918220	267.027607	446.899984	-177.001497	-627.117070	74.968607	0.000000	-505.000000	200.000000	0.000000	0.905550	-5.002760	85.732857	-10719.298548	10469.445277	-2883.280898
1258				900.000000	200.000000	0.000000	0.482030	0.585520	-1.216600	-105.805651	-54.180347	161.492377				300.000000	200.000000	0.000000	1.037680	1.342880	-11.596688	343.321209	490.499983	-170.897997	-623.635817	81.343583	0.000000	-505.000000	200.000000	0.000000	1.811100	-2.144040	88.879017	-10546.065709	10544.234751	-1470.782049
1259				900.000000	200.000000	0.000000	0.448400	0.608040	-2.172500	-73.704348	-36.708567	168.777142				300.000000	200.000000	0.000000	0.976640	1.739640	-11.901864	381.468010	512.299982	-164.794497	-627.633412	76.942737	0.000000	-505.000000	200.000000	0.000000	0.905550	-4.466750	89.665557	-11033.997973	10995.993174	-1766.634350
1260				900.000000	200.000000	0.000000	0.358720	0.596780	-1.955250	-65.901903	-68.679377	161.630598				300.000000	200.000000	0.000000	0.946120	1.159760	-10.528572	190.734005	741.199974	-183.104997	-613.915742	79.395210	0.000000	-505.000000	200.000000	0.000000	3.803310	-5.538770	92.025177	-11098.677133	10022.990404	-1944.115814
1261				900.000000	200.000000	0.000000	0.369930	0.698120	-1.651100	-25.228851	-44.094014	166.532551				300.000000	200.000000	0.000000	1.861720	0.976640	-10.299690	162.123904	795.699972	-170.897997	-607.741580	64.548257	0.000000	-505.000000	200.000000	0.000000	0.724440	-2.322710	96.744417	-13104.199840	9939.674243	-2234.537956
1262				900.000000	200.000000	0.000000	0.358720	0.563000	-1.738000	-55.006302	-13.155750	137.502582				300.000000	200.000000	0.000000	2.014320	1.007160	-9.765632	314.711108	392.399986	-122.069998	-621.371451	73.423135	0.000000	-505.000000	200.000000	0.000000	2.173320	-4.824090	98.317496	-12444.720483	11441.349755	-1473.354394
1263				900.000000	200.000000	0.000000	0.235410	0.461660	-1.955250	-79.507205	-124.393110	176.090646				300.000000	200.000000	0.000000	1.464960	1.129240	-11.138924	467.298312	337.899988	-103.759498	-649.789157	60.096122	0.000000	-505.000000	200.000000	0.000000	2.716650	-5.896110	94.384797	-13204.799041	13665.895115	-1239.438812
1264				900.000000	200.000000	0.000000	0.392350	0.630560	-1.738000	-40.162591	-90.530182	156.807853				300.000000	200.000000	0.000000	1.068200	0.915600	-10.757454	314.711108	326.999989	-225.829496	-634.309645	66.802289	0.000000	-505.000000	200.000000	0.000000	3.259980	-4.824090	95.171337	-12676.604180	12306.571719	-1473.441326
1265				900.000000	200.000000	0.000000	0.392350	0.495440	-0.955900	-81.101349	-55.795746	151.862871				300.000000	200.000000	0.000000	1.312360	0.854560	-8.316046	114.440403	544.999981	-189.208497	-644.519799	83.949568	0.000000	-505.000000	200.000000	0.000000	2.535540	-5.538770	104.609816	-12140.014379	14595.140588	-1062.852912
1266				900.000000	200.000000	0.000000	0.425980	0.596780	-1.607650	-93.685501	-132.564051	168.789897				300.000000	200.000000	0.000000	1.403920	1.373400	-10.681160	362.394609	381.499987	-201.415496	-634.863261	63.453006	0.000000	-505.000000	200.000000	0.000000	2.716650	-5.002760	113.261756	-15465.552314	14708.540939	-1238.591023
1267				900.000000	200.000000	0.000000	0.493240	0.641820	-1.955250	-47.965035	-94.482790	183.220064				300.000000	200.000000	0.000000	1.220800	0.915600	-11.291512	343.321209	370.599987	-140.380497	-632.020665	75.633297	0.000000	-505.000000	200.000000	0.000000	1.992210	-6.789460	114.048296	-14183.810584	14486.490360	-65.346673
1268				900.000000	200.000000	0.000000	0.313880	0.551740	-2.085600	-39.747982	-56.579700	156.815845				300.000000	200.000000	0.000000	1.739640	1.220800	-10.070808	391.004710	468.699984	-164.794497	-621.010021	62.940517	0.000000	-505.000000	200.000000	0.000000	2.535540	-10.184190	110.902136	-15200.189401	12865.759081	-1243.493712
1269				900.000000	200.000000	0.000000	0.336300	0.675600	-1.781450	-82.578690	-98.313575	164.136788				300.000000	200.000000	0.000000	2.014320	0.885080	-9.994514	181.197305	588.599979	-85.448998	-635.082821	71.845456	0.000000	-505.000000	200.000000	0.000000	0.362220	-9.112170	117.194456	-15019.002084	15244.985380	-478.629216
1270				900.000000	200.000000	0.000000	0.549290	0.653080	-1.433850	-115.310192	-61.814042	154.256546				300.000000	200.000000	0.000000	1.434440	0.610400	-11.138924	381.468010	490.499983	-231.932996	-648.752408	74.847853	0.000000	-505.000000	200.000000	0.000000	1.086660	-10.005520	125.059856	-15651.509470	17977.655408	107.906026
1271				900.000000	200.000000	0.000000	0.549290	0.709380	-1.303500	-44.507701	-72.067207	161.537886				300.000000	200.000000	0.000000	1.495480	1.556520	-9.613044	495.908413	294.299990	-128.173498	-627.848080	85.782138	0.000000	-505.000000	200.000000	0.000000	2.354430	-9.290840	130.565635	-14912.927709	16039.737562	-67.749460
1272				900.000000	200.000000	0.000000	0.325090	0.664340	-1.173150	-106.535359	-37.626027	171.366910				300.000000	200.000000	0.000000	1.800680	1.281840	-9.460456	467.298312	544.999981	-256.346995	-638.447881	78.867748	0.000000	-505.000000	200.000000	0.000000	1.448880	-11.256210	138.431035	-16768.463044	18473.328257	165.434242
1273				900.000000	200.000000	0.000000	0.459610	0.619300	-1.520750	-84.627039	-83.370052	156.727700				300.000000	200.000000	0.000000	1.312360	1.312360	-9.460456	162.123904	632.199978	-262.450495	-629.629297	76.636712	0.000000	-505.000000	200.000000	0.000000	1.992210	-11.970890	144.723355	-17853.548962	18036.769927	-951.425330
1274				900.000000	200.000000	0.000000	0.571710	0.585520	-1.303500	-134.039391	-57.792553	156.580149				300.000000	200.000000	0.000000	1.495480	1.281840	-9.002692	324.247808	806.599972	-170.897997	-635.333504	84.686718	0.000000	-505.000000	200.000000	0.000000	2.716650	-12.685570	143.150275	-16507.128072	18657.276954	868.905542
1275				900.000000	200.000000	0.000000	0.358720	0.686860	-1.564200	-81.889932	-89.306933	149.666072				300.000000	200.000000	0.000000	1.617560	1.342880	-10.070808	457.761612	555.899981	-195.311996	-620.620671	76.879373	0.000000	-505.000000	200.000000	0.000000	3.984420	-12.328230	142.363735	-17527.912369	16460.190505	516.678644
1276				900.000000	200.000000	0.000000	0.448400	0.619300	-1.303500	-64.299317	-113.506286	171.197274				300.000000	200.000000	0.000000	0.915600	1.495480	-11.672982	247.954206	425.099985	-122.069998	-632.999119	75.186063	0.000000	-505.000000	200.000000	0.000000	3.078870	-15.901630	148.656055	-18554.347430	19027.844060	630.848128
1277				900.000000	200.000000	0.000000	0.280250	0.619300	-1.520750	-36.380676	-65.852067	144.865216				300.000000	200.000000	0.000000	1.892240	1.739640	-10.986336	219.344106	632.199978	-189.208497	-638.045320	95.338147	0.000000	-505.000000	200.000000	0.000000	4.889970	-12.506900	162.027234	-16958.070601	21556.965303	575.180741
1278				900.000000	200.000000	0.000000	0.448400	0.585520	-1.694550	-66.095505	-128.340520	142.249937				300.000000	200.000000	0.000000	1.892240	0.976640	-8.926398	343.321209	741.199974	-213.622496	-629.710959	81.097332	0.000000	-505.000000	200.000000	0.000000	1.992210	-15.008280	160.454154	-19078.426983	20010.391508	514.294653
1279				900.000000	200.000000	0.000000	0.448400	0.551740	-1.173150	-66.946395	-57.901842	207.279344				300.000000	200.000000	0.000000	0.763000	1.434440	-10.833748	352.857909	643.099977	-207.518996	-630.912233	96.436481	0.000000	-505.000000	200.000000	0.000000	0.362220	-17.509660	172.252254	-17839.049615	21688.665889	1099.492229
1280				900.000000	200.000000	0.000000	0.347510	0.540480	-1.346950	-59.549078	-119.443167	188.096114				300.000000	200.000000	0.000000	1.526000	1.556520	-10.452278	314.711108	610.399979	-213.622496	-633.947661	89.692872	0.000000	-505.000000	200.000000	0.000000	2.173320	-18.045670	171.465714	-18913.890520	22110.102690	1451.303260
1281				900.000000	200.000000	0.000000	0.302670	0.709380	-1.520750	-64.835423	-97.171142	176.251345				300.000000	200.000000	0.000000	1.251320	1.953280	-9.460456	209.807405	534.099981	-207.518996	-636.020900	99.368871	0.000000	-505.000000	200.000000	0.000000	3.803310	-21.440400	191.129213	-19233.548554	25041.921508	1859.159952
1282				900.000000	200.000000	0.000000	0.425980	0.754420	-1.390400	-50.784043	-71.974454	166.526842				300.000000	200.000000	0.000000	1.739640	0.793520	-11.367806	162.123904	762.999973	-341.795994	-638.960458	94.319472	0.000000	-505.000000	200.000000	0.000000	4.165530	-24.477791	184.836893	-19533.660409	24760.834974	2267.457182
1283				900.000000	200.000000	0.000000	0.414770	0.619300	-1.433850	-100.619131	-81.604358	151.954834				300.000000	200.000000	0.000000	1.373400	0.579880	-9.994514	333.784509	577.699980	-256.346995	-644.054769	91.810724	0.000000	-505.000000	200.000000	0.000000	5.795520	-27.693851	188.769593	-20422.845594	26249.312240	3204.180321
1284				900.000000	200.000000	0.000000	0.425980	0.641820	-1.260050	-111.573292	-92.359559	166.422124				300.000000	200.000000	0.000000	1.342880	1.526000	-11.367806	219.344106	370.599987	-225.829496	-633.827909	96.459813	0.000000	-505.000000	200.000000	0.000000	8.693280	-31.267251	198.208073	-20522.500947	25534.731646	3259.301442
1285				900.000000	200.000000	0.000000	0.369930	0.664340	-1.520750	-30.505399	-145.534639	166.501136				300.000000	200.000000	0.000000	1.403920	1.190280	-10.604866	162.123904	479.599983	-170.897997	-636.740723	95.187514	0.000000	-505.000000	200.000000	0.000000	9.779940	-33.232621	201.354233	-21104.437799	26526.552206	4432.231346
1286				900.000000	200.000000	0.000000	0.313880	0.585520	-1.868350	-54.213971	-87.177562	166.485901				300.000000	200.000000	0.000000	1.373400	1.403920	-8.621222	171.660604	795.699972	-225.829496	-637.476610	93.632121	0.000000	-505.000000	200.000000	0.000000	7.787730	-37.878041	202.140773	-21501.285241	26778.924407	4016.773529
1287				900.000000	200.000000	0.000000	0.257830	0.608040	-1.564200	-93.176800	-64.888403	183.432533				300.000000	200.000000	0.000000	1.495480	0.701960	-9.384162	247.954206	599.499979	-213.622496	-651.773728	96.045905	0.000000	-505.000000	200.000000	0.000000	11.228820	-37.699371	204.500393	-21258.653146	30015.284974	4310.388293
1288				900.000000	200.000000	0.000000	0.358720	0.596780	-1.781450	-45.619195	-104.302800	185.727199				300.000000	200.000000	0.000000	1.678600	0.976640	-10.757454	324.247808	425.099985	-128.173498	-635.398635	90.661704	0.000000	-505.000000	200.000000	0.000000	14.669910	-38.950061	216.298492	-23649.708587	28205.028146	5190.087580
1289				900.000000	200.000000	0.000000	0.403560	0.563000	-1.824900	-111.383754	-95.976963	188.058990				300.000000	200.000000	0.000000	1.526000	1.648080	-9.155280	324.247808	283.399990	-238.036496	-636.278413	103.489602	0.000000	-505.000000	200.000000	0.000000	13.583250	-35.019321	223.377352	-21558.237172	29324.624160	5017.672490
1290				900.000000	200.000000	0.000000	0.269040	0.709380	-1.868350	-77.257128	-49.869261	161.828225				300.000000	200.000000	0.000000	1.587040	1.129240	-10.604866	343.321209	621.299978	-256.346995	-641.133886	94.191501	0.000000	-505.000000	200.000000	0.000000	17.567669	-36.806021	223.377352	-23635.222421	30409.226992	5133.146355
1291				900.000000	200.000000	0.000000	0.325090	0.450400	-1.651100	-63.573672	-72.643323	151.890665				300.000000	200.000000	0.000000	1.434440	0.610400	-8.926398	267.027607	610.399979	-262.450495	-641.838265	98.506418	0.000000	-505.000000	200.000000	0.000000	15.575460	-33.947301	228.883132	-23230.168808	31319.970672	4666.065868
1292				900.000000	200.000000	0.000000	0.459610	0.698120	-1.520750	-61.278580	-37.776322	180.897603				300.000000	200.000000	0.000000	1.464960	1.312360	-9.689338	295.637708	577.699980	-262.450495	-642.186818	96.097546	0.000000	-505.000000	200.000000	0.000000	16.843230	-34.840651	229.669672	-23863.242503	31507.651501	5017.581249
1293				900.000000	200.000000	0.000000	0.313880	0.653080	-1.955250	-75.645060	-76.964805	152.090771				300.000000	200.000000	0.000000	1.739640	0.793520	-9.536750	238.417506	468.699984	-256.346995	-651.467027	105.145648	0.000000	-505.000000	200.000000	0.000000	15.032130	-33.589961	231.242752	-21934.381375	33869.438428	5136.401239
1294				900.000000	200.000000	0.000000	0.482030	0.619300	-1.173150	-60.143744	-140.342245	159.114133				300.000000	200.000000	0.000000	1.495480	1.190280	-9.689338	314.711108	403.299986	-231.932996	-641.908369	99.836209	0.000000	-505.000000	200.000000	0.000000	14.126580	-36.448681	243.827391	-24422.675788	33382.010403	5368.737153
1295				900.000000	200.000000	0.000000	0.392350	0.641820	-1.868350	-43.854477	-95.474927	168.866625				300.000000	200.000000	0.000000	1.281840	0.732480	-8.087164	352.857909	675.799976	-268.553995	-641.743517	99.327292	0.000000	-505.000000	200.000000	0.000000	13.402140	-35.376661	245.400471	-24705.130017	33556.923419	5722.277047
1296				900.000000	200.000000	0.000000	0.538080	0.619300	-1.433850	-88.557541	-76.550324	163.875385				300.000000	200.000000	0.000000	1.770160	0.701960	-9.536750	295.637708	479.599983	-225.829496	-646.159739	93.755675	0.000000	-505.000000	200.000000	0.000000	14.307690	-37.878041	238.321611	-25320.318836	33641.416437	5191.133905
1297				900.000000	200.000000	0.000000	0.403560	0.675600	-1.694550	-110.632373	-65.702369	202.621668				300.000000	200.000000	0.000000	1.495480	1.587040	-10.528572	267.027607	348.799988	-256.346995	-643.521886	100.470374	0.000000	-505.000000	200.000000	0.000000	16.843230	-39.128731	249.333171	-24816.037154	34538.101009	6540.858426
1298				900.000000	200.000000	0.000000	0.336300	0.484180	-1.781450	-42.215003	-72.983725	149.500807				300.000000	200.000000	0.000000	1.495480	1.373400	-10.299690	276.564307	523.199982	-244.139996	-639.783166	104.529115	0.000000	-505.000000	200.000000	0.000000	15.032130	-41.808781	257.985111	-24630.066817	34772.049980	6009.763059
1299				900.000000	200.000000	0.000000	0.403560	0.540480	-1.564200	-79.876800	-116.483294	149.483484				300.000000	200.000000	0.000000	1.495480	1.159760	-8.773810	247.954206	664.899977	-225.829496	-646.031802	106.319962	0.000000	-505.000000	200.000000	0.000000	13.764360	-42.344791	250.906251	-23504.907072	35385.760606	6185.588103
1300				900.000000	200.000000	0.000000	0.448400	0.517960	-1.346950	-104.702284	-78.004088	132.548466				300.000000	200.000000	0.000000	1.831200	0.701960	-9.613044	438.688211	512.299982	-225.829496	-641.125977	104.903754	0.000000	-505.000000	200.000000	0.000000	16.843230	-38.414051	255.625491	-24309.024474	34797.269612	6424.048460
1301				900.000000	200.000000	0.000000	0.403560	0.675600	-1.303500	-78.063004	-76.197985	178.525067				300.000000	200.000000	0.000000	0.763000	0.885080	-10.375984	486.371713	283.399990	-299.071495	-644.627232	102.367851	0.000000	-505.000000	200.000000	0.000000	14.488800	-40.915431	244.613931	-23882.183892	34154.766089	5951.910216
1302				900.000000	200.000000	0.000000	0.403560	0.563000	-1.651100	-26.772562	-70.808747	178.420349				300.000000	200.000000	0.000000	1.281840	1.342880	-9.155280	362.394609	403.299986	-201.415496	-642.124197	100.341602	0.000000	-505.000000	200.000000	0.000000	15.213240	-39.843411	256.412031	-25553.612143	35160.293890	6364.078298
1303				900.000000	200.000000	0.000000	0.448400	0.641820	-1.564200	-55.600968	-123.395775	159.169917				300.000000	200.000000	0.000000	1.068200	1.373400	-9.155280	123.977103	686.699976	-219.725996	-643.646657	102.187972	0.000000	-505.000000	200.000000	0.000000	18.654329	-39.664741	258.771651	-25310.980048	35877.824318	6011.507977
1304				900.000000	200.000000	0.000000	0.459610	0.574260	-1.738000	-58.563145	-93.299949	151.866492				300.000000	200.000000	0.000000	1.648080	1.556520	-9.994514	286.101007	643.099977	-158.690997	-647.367850	103.954470	0.000000	-505.000000	200.000000	0.000000	17.748779	-42.344791	257.985111	-24778.316784	36728.785615	6772.710336
1305				900.000000	200.000000	0.000000	0.369930	0.653080	-1.303500	-62.908256	-44.417282	173.719644				300.000000	200.000000	0.000000	1.312360	1.434440	-9.384162	238.417506	523.199982	-146.483997	-642.859058	110.109891	0.000000	-505.000000	200.000000	0.000000	16.481010	-40.558091	256.412031	-23048.905388	35348.721146	5599.625363
1306				900.000000	200.000000	0.000000	0.302670	0.698120	-1.390400	-97.328309	-71.962518	178.650533				300.000000	200.000000	0.000000	1.495480	1.526000	-10.070808	438.688211	653.999977	-146.483997	-643.400602	106.691569	0.000000	-505.000000	200.000000	0.000000	18.654329	-41.272771	261.131271	-24365.749156	36140.725053	6421.190647
1307				900.000000	200.000000	0.000000	0.392350	0.641820	-1.868350	-63.957128	-34.683288	154.408664				300.000000	200.000000	0.000000	1.587040	0.701960	-10.604866	333.784509	730.299974	-219.725996	-644.542429	105.604184	0.000000	-505.000000	200.000000	0.000000	18.473219	-41.451441	261.917811	-24723.945560	36548.647614	6949.732466
1308				900.000000	200.000000	0.000000	0.403560	0.653080	-1.607650	-51.161765	-116.442885	173.684804				300.000000	200.000000	0.000000	1.831200	1.434440	-9.994514	123.977103	621.299978	-244.139996	-643.955544	108.790773	0.000000	-505.000000	200.000000	0.000000	17.748779	-42.702131	264.277431	-24104.540031	36722.814204	7242.324010
1309				900.000000	200.000000	0.000000	0.459610	0.563000	-1.477300	-50.715687	-58.080611	142.217380				300.000000	200.000000	0.000000	1.129240	1.312360	-10.375984	543.591914	577.699980	-140.380497	-641.911405	106.679665	0.000000	-505.000000	200.000000	0.000000	14.126580	-43.238141	261.131271	-24368.857692	35751.849153	7418.337408
1310				900.000000	200.000000	0.000000	0.448400	0.619300	-1.173150	-88.287455	-108.561542	195.293875				300.000000	200.000000	0.000000	0.732480	1.281840	-11.596688	276.564307	435.999985	-152.587497	-646.653892	111.133341	0.000000	-505.000000	200.000000	0.000000	17.929889	-43.595481	266.637050	-23695.143862	37770.176018	7065.229436
1311				900.000000	200.000000	0.000000	0.425980	0.664340	-1.694550	-78.931818	-127.417264	159.214088				300.000000	200.000000	0.000000	1.678600	1.129240	-11.367806	324.247808	599.499979	-122.069998	-643.201190	109.885814	0.000000	-505.000000	200.000000	0.000000	18.292109	-41.987451	272.142830	-24523.929520	37610.463094	6714.261887
1312				900.000000	200.000000	0.000000	0.403560	0.641820	-1.520750	-91.740726	-106.391763	151.987391				300.000000	200.000000	0.000000	1.739640	0.549360	-10.223396	448.224912	839.299971	-238.036496	-643.265508	106.973788	0.000000	-505.000000	200.000000	0.000000	20.284319	-42.166121	258.771651	-24072.546528	35779.193628	7477.606235
1313				900.000000	200.000000	0.000000	0.369930	0.630560	-1.607650	-144.561334	-8.672633	137.553799				300.000000	200.000000	0.000000	1.587040	1.098720	-10.528572	143.050504	599.499979	-164.794497	-645.774248	109.914812	0.000000	-505.000000	200.000000	0.000000	19.016549	-43.416811	260.344731	-23453.203922	36649.833578	7241.544357
[truncated: 7,687 more rows]
