# Supplementary material for: A Plyometric Warm-Up Protocol Improves Running Economy in Recreational Endurance Athletes
Source: Front Physiol. 2020 Mar 12;11:197. doi: 10.3389/fphys.2020.00197 (PMC7080849; doi:10.3389/fphys.2020.00197)
Supplement: Supplementary file 1 [file Data_Sheet_1.zip › Datasheet 1/Force plate data -leg stiffness/2/2 Control .csv]

FORCE PLATES
600.000000	Hz
	Corner 1			Corner 2			Corner 3			Corner 4
Plate#	X	Y	Z	X	Y	Z	X	Y	Z	X	Y	Z
1	1200.000000	400.000000	0.000000	1200.000000	0.000000	0.000000	600.000000	0.000000	0.000000	600.000000	400.000000	0.000000
2	600.000000	400.000000	0.000000	600.000000	0.000000	0.000000	0.000000	0.000000	0.000000	0.000000	400.000000	0.000000
3	-55.000000	500.000000	0.000000	-55.000000	-100.000000	0.000000	-955.000000	-100.000000	0.000000	-955.000000	500.000000	0.000000
	Force Plate 1												Force Plate 2												Force Plate 3
Sample #	COP:X	COP:Y	COP:Z	Ref:X	Ref:Y	Ref:Z	Force:X	Force:Y	Force:Z	Moment:X	Moment:Y	Moment:Z	COP:X	COP:Y	COP:Z	Ref:X	Ref:Y	Ref:Z	Force:X	Force:Y	Force:Z	Moment:X	Moment:Y	Moment:Z	COP:X	COP:Y	COP:Z	Ref:X	Ref:Y	Ref:Z	Force:X	Force:Y	Force:Z	Moment:X	Moment:Y	Moment:Z
Units:	mm	mm	mm	mm	mm	mm	N	N	N	Nmm	Nmm	Nmm	mm	mm	mm	mm	mm	mm	N	N	N	Nmm	Nmm	Nmm	mm	mm	mm	mm	mm	mm	N	N	N	Nmm	Nmm	Nmm
1				900.000000	200.000000	0.000000	0.313880	0.630560	-1.738000	-144.696376	-51.836998	190.624389	299.062582	200.978226	0.000000	300.000000	200.000000	0.000000	7.355320	10.529400	2232.514954	2183.904357	2092.799927	-1330.562976	-395.650254	287.798901	0.000000	-505.000000	200.000000	0.000000	-2.173320	3.216060	22.023119	1933.605667	-2408.222494	-2816.490829
2				900.000000	200.000000	0.000000	0.347510	0.720640	-1.520750	-124.679690	-48.357954	166.576722	299.018607	200.939813	0.000000	300.000000	200.000000	0.000000	7.477400	10.407320	2232.438660	2098.074055	2190.899923	-1452.632974	-440.493549	354.963790	0.000000	-505.000000	200.000000	0.000000	-3.984420	2.680050	21.236579	3290.900802	-1369.896361	-2640.622319
3				900.000000	200.000000	0.000000	0.448400	0.574260	-1.390400	-122.531515	-93.161589	154.287766	299.028571	200.901181	0.000000	300.000000	200.000000	0.000000	7.538440	9.827440	2232.896424	2012.243752	2169.099924	-1391.597975				-505.000000	200.000000	0.000000	-1.448880	2.322710	13.371180	2805.384919	-190.157540	-2406.187883
4				900.000000	200.000000	0.000000	0.358720	0.563000	-1.520750	-111.068654	-94.413311	164.008843	298.964226	200.974620	0.000000	300.000000	200.000000	0.000000	6.897520	9.888480	2230.989074	2174.367657	2310.799919	-1361.080475				-505.000000	200.000000	0.000000	-2.354430	2.680050	18.090419	3406.465111	-670.121301	-2347.032225
5				900.000000	200.000000	0.000000	0.437190	0.574260	-1.303500	-33.989822	-97.846749	190.444281	299.033453	200.956704	0.000000	300.000000	200.000000	0.000000	7.721560	11.109280	2232.896424	2136.220856	2158.199924	-1428.218974				-505.000000	200.000000	0.000000	-4.708860	1.429360	18.876959	2288.504766	-793.541191	-2524.263071
6				900.000000	200.000000	0.000000	0.437190	0.641820	-1.651100	-83.834708	-122.853330	176.049151	299.003925	201.008197	0.000000	300.000000	200.000000	0.000000	7.538440	11.322920	2232.362366	2250.661259	2223.599922	-1367.183975				-505.000000	200.000000	0.000000	-1.267770	1.072020	14.157719	1108.344564	-2322.983049	-2759.853869
7				900.000000	200.000000	0.000000	0.425980	0.698120	-1.346950	-49.036933	-56.816953	156.835843	298.989139	200.952791	0.000000	300.000000	200.000000	0.000000	7.691040	11.017720	2232.057190	2126.684155	2256.299921	-1446.529474				-505.000000	200.000000	0.000000	-1.629990	3.216060	19.663499	3902.288930	-2438.860111	-2934.022493
8				900.000000	200.000000	0.000000	0.571710	0.619300	-1.694550	-60.683914	-72.626786	149.382584	299.048032	200.918328	0.000000	300.000000	200.000000	0.000000	7.263760	11.536560	2232.743836	2050.390553	2125.499926	-1416.011974				-505.000000	200.000000	0.000000	-3.259980	2.322710	16.517339	2226.556603	-2204.673708	-2288.554798
9				900.000000	200.000000	0.000000	0.336300	0.495440	-1.260050	-93.478039	-103.864447	166.378899	299.042987	200.961205	0.000000	300.000000	200.000000	0.000000	7.630000	10.834600	2232.362366	2145.757556	2136.399925	-1385.494475	-430.072654	302.317681	0.000000	-505.000000	200.000000	0.000000	-4.708860	1.429360	21.236579	2172.877534	-1591.200514	-2406.774874
10				900.000000	200.000000	0.000000	0.414770	0.630560	-1.824900	-32.211559	-10.317102	176.061906	299.018104	200.953117	0.000000	300.000000	200.000000	0.000000	7.752080	10.956680	2231.294250	2126.684155	2190.899923	-1354.976975	-453.544681	289.011391	0.000000	-505.000000	200.000000	0.000000	-1.992210	2.501380	21.236579	1890.297458	-1092.734959	-2405.974859
11				900.000000	200.000000	0.000000	0.493240	0.540480	-1.390400	-83.717274	-74.744221	161.438877	298.974524	200.944214	0.000000	300.000000	200.000000	0.000000	7.477400	10.651480	2232.133484	2107.610755	2288.999920	-1391.597975				-505.000000	200.000000	0.000000	-3.259980	2.858720	14.157719	2953.697809	-1937.294414	-2053.069729
12				900.000000	200.000000	0.000000	0.235410	0.641820	-1.433850	-75.568576	-53.954433	142.522954	299.047414	200.923198	0.000000	300.000000	200.000000	0.000000	7.507920	10.865120	2231.294250	2059.927254	2125.499926	-1354.976975				-505.000000	200.000000	0.000000	-1.448880	3.216060	10.225020	2048.477821	-1645.441915	-2170.363699
13				900.000000	200.000000	0.000000	0.392350	0.596780	-1.564200	-69.517306	-80.559877	176.053718	299.017600	200.962158	0.000000	300.000000	200.000000	0.000000	7.294280	10.773560	2230.149840	2145.757556	2190.899923	-1440.425974	-424.599837	375.796269	0.000000	-505.000000	200.000000	0.000000	-1.629990	1.965370	20.450039	3595.040598	-1644.186493	-2524.000707
14				900.000000	200.000000	0.000000	0.381140	0.563000	-1.781450	-38.969195	-29.236507	178.443576	299.037940	200.987006	0.000000	300.000000	200.000000	0.000000	7.660520	10.865120	2231.980896	2202.977757	2147.299925	-1385.494475				-505.000000	200.000000	0.000000	-1.086660	1.072020	8.651940	2960.960132	-1135.586964	-2348.659667
15				900.000000	200.000000	0.000000	0.459610	0.653080	-1.738000	-99.543170	-108.497859	161.578435	299.077292	200.956802	0.000000	300.000000	200.000000	0.000000	7.355320	9.766400	2232.667542	2136.220856	2060.099928	-1440.425974				-505.000000	200.000000	0.000000	-2.354430	3.037390	15.730799	3080.450979	-270.172000	-2699.157701
16				900.000000	200.000000	0.000000	0.369930	0.675600	-1.129700	-85.924007	-95.238616	188.198548	299.038071	200.969782	0.000000	300.000000	200.000000	0.000000	7.538440	10.865120	2232.286072	2164.830956	2147.299925	-1342.769976				-505.000000	200.000000	0.000000	-1.086660	3.216060	18.090419	4133.795087	-1277.114088	-2464.113170
17				900.000000	200.000000	0.000000	0.325090	0.563000	-1.955250	-71.313494	-52.096583	144.766403	299.062422	200.995483	0.000000	300.000000	200.000000	0.000000	7.233240	11.017720	2232.133484	2222.051158	2092.799927	-1293.941977				-505.000000	200.000000	0.000000	-1.448880	3.216060	3.932700	2858.686449	-1639.470504	-2346.595995
18				900.000000	200.000000	0.000000	0.448400	0.731900	-1.303500	-51.621388	-123.638226	188.169612	299.047577	200.905947	0.000000	300.000000	200.000000	0.000000	7.416360	10.834600	2231.675720	2021.780453	2125.499926	-1409.908474				-505.000000	200.000000	0.000000	-0.362220	0.357340	15.730799	1065.225124	-2246.700722	-2760.604544
19				900.000000	200.000000	0.000000	0.403560	0.484180	-1.303500	-77.904619	-50.868136	144.611805	299.067305	200.935669	0.000000	300.000000	200.000000	0.000000	7.874160	11.231360	2232.133484	2088.537354	2081.899927	-1440.425974				-505.000000	200.000000	0.000000	-1.629990	3.037390	11.798100	2964.320361	-310.275729	-2464.239261
20				900.000000	200.000000	0.000000	0.437190	0.686860	-1.086250	-101.497427	-67.652971	176.091038	298.969993	200.973788	0.000000	300.000000	200.000000	0.000000	7.599480	11.292400	2232.896424	2174.367657	2299.899920	-1434.322474				-505.000000	200.000000	0.000000	-2.354430	4.109410	11.798100	2102.660276	-1061.859911	-2698.140354
21				900.000000	200.000000	0.000000	0.504450	0.731900	-1.520750	-75.969641	-59.886713	190.521205	299.042529	200.961665	0.000000	300.000000	200.000000	0.000000	7.568960	10.926160	2231.294250	2145.757556	2136.399925	-1391.597975				-505.000000	200.000000	0.000000	-2.354430	1.608030	15.730799	1835.800387	127.538022	-2700.514164
22				900.000000	200.000000	0.000000	0.392350	0.653080	-1.303500	-62.908256	-136.527997	159.238456	299.071966	200.940166	0.000000	300.000000	200.000000	0.000000	7.568960	10.651480	2231.599426	2098.074055	2070.999928	-1452.632974	-407.326568	318.585860	0.000000	-505.000000	200.000000	0.000000	-3.622200	2.144040	19.663499	2331.812976	-1920.601469	-2934.880463
23				900.000000	200.000000	0.000000	0.179360	0.878280	-1.607650	-70.031740	-107.210329	193.403792	298.969711	200.931333	0.000000	300.000000	200.000000	0.000000	7.660520	10.620960	2232.286072	2079.000654	2299.899920	-1428.218974				-505.000000	200.000000	0.000000	-1.629990	4.466750	9.438480	3166.438167	-175.466443	-2110.418207
24				900.000000	200.000000	0.000000	0.392350	0.619300	-1.216600	-112.455651	-55.553295	173.665002	299.053011	200.952400	0.000000	300.000000	200.000000	0.000000	7.630000	10.071600	2232.972718	2126.684155	2114.599926	-1422.115474				-505.000000	200.000000	0.000000	-3.078870	4.109410	14.157719	3029.377061	-2213.393395	-2698.082399
25				900.000000	200.000000	0.000000	0.392350	0.574260	-1.129700	-138.343551	-96.161871	168.803794	299.003653	201.008473	0.000000	300.000000	200.000000	0.000000	7.263760	10.529400	2231.752014	2250.661259	2223.599922	-1312.252476				-505.000000	200.000000	0.000000	-2.897760	4.109410	13.371180	3260.946141	-1295.615882	-2345.632296
26				900.000000	200.000000	0.000000	0.369930	0.641820	-1.911800	-76.063733	-84.379323	94.190389	299.028239	200.995483	0.000000	300.000000	200.000000	0.000000	7.233240	9.827440	2232.133484	2222.051158	2169.099924	-1373.287475				-505.000000	200.000000	0.000000	0.181110	3.216060	15.730799	3322.894305	-1616.727582	-3345.376072
27				900.000000	200.000000	0.000000	0.425980	0.698120	-2.042150	-114.085643	-116.962056	192.980744	299.062966	200.952205	0.000000	300.000000	200.000000	0.000000	7.446880	9.888480	2233.430482	2126.684155	2092.799927	-1409.908474	-468.093911	291.556839	0.000000	-505.000000	200.000000	0.000000	-2.716650	3.394730	21.236579	1944.354066	-783.759083	-2287.580917
28				900.000000	200.000000	0.000000	0.493240	0.641820	-1.607650	-111.933405	-150.531728	171.171763	299.023323	200.901520	0.000000	300.000000	200.000000	0.000000	7.477400	9.980040	2232.057190	2012.243752	2179.999924	-1306.148976				-505.000000	200.000000	0.000000	-1.448880	1.429360	11.011560	3561.851555	-2441.608385	-2407.035672
29				900.000000	200.000000	0.000000	0.414770	0.720640	-1.173150	-104.216925	-127.440538	183.374661	299.018473	200.948486	0.000000	300.000000	200.000000	0.000000	7.813120	9.705360	2232.133484	2117.147455	2190.899923	-1281.734977				-505.000000	200.000000	0.000000	-1.629990	2.858720	17.303879	2374.869493	-2038.910809	-2464.408819
30				900.000000	200.000000	0.000000	0.549290	0.585520	-1.390400	-77.841996	-107.448180	163.832356	299.057216	201.038563	0.000000	300.000000	200.000000	0.000000	7.446880	11.078760	2231.370544	2317.418160	2103.699926	-1348.873476				-505.000000	200.000000	0.000000	-1.086660	3.216060	9.438480	3090.758915	-2859.743486	-2464.113170
31				900.000000	200.000000	0.000000	0.257830	0.675600	-1.998700	-50.639519	-89.814168	171.447063	299.033222	200.986837	0.000000	300.000000	200.000000	0.000000	7.660520	11.383960	2232.362366	2202.977757	2158.199924	-1361.080475				-505.000000	200.000000	0.000000	-1.448880	4.109410	18.090419	4419.483699	-2315.756216	-1993.283614
32				900.000000	200.000000	0.000000	0.224200	0.529220	-1.564200	-120.545789	-17.909790	156.887810	298.984707	200.909661	0.000000	300.000000	200.000000	0.000000	7.630000	10.987200	2233.049012	2031.317153	2267.199921	-1458.736474	-358.440209	308.651380	0.000000	-505.000000	200.000000	0.000000	-0.181110	2.144040	23.596199	2563.759595	-3458.254018	-2582.691158
33				900.000000	200.000000	0.000000	0.392350	0.619300	-0.782100	-116.026039	-116.749019	168.845681	298.988931	200.948713	0.000000	300.000000	200.000000	0.000000	7.538440	10.987200	2231.599426	2117.147455	2256.299921	-1348.873476	-382.296629	326.168476	0.000000	-505.000000	200.000000	0.000000	-1.086660	2.144040	21.236579	2679.386828	-2605.799867	-2523.874616
34				900.000000	200.000000	0.000000	0.347510	0.630560	-1.607650	-76.212320	-129.332656	190.589548	299.042791	200.978494	0.000000	300.000000	200.000000	0.000000	7.538440	10.895640	2231.904602	2183.904357	2136.399925	-1220.699978	-463.915548	289.011391	0.000000	-505.000000	200.000000	0.000000	-3.441090	2.501380	21.236579	1890.297458	-872.493228	-3052.044034
35				900.000000	200.000000	0.000000	0.313880	0.698120	-1.694550	-17.232804	-62.009347	171.409939	299.018506	201.008266	0.000000	300.000000	200.000000	0.000000	7.416360	10.651480	2232.209778	2250.661259	2190.899923	-1330.562976				-505.000000	200.000000	0.000000	-0.543330	1.965370	8.651940	2783.384737	-2759.303948	-2582.831739
36				900.000000	200.000000	0.000000	0.212990	0.540480	-0.912450	-91.263178	-68.713989	156.909895	299.023623	200.999482	0.000000	300.000000	200.000000	0.000000	7.446880	10.437840	2232.743836	2231.587858	2179.999924	-1416.011974	-432.236878	381.869122	0.000000	-505.000000	200.000000	0.000000	-1.086660	4.466750	21.236579	3862.278026	-1545.239809	-2462.926265
37				900.000000	200.000000	0.000000	0.437190	0.596780	-1.173150	-77.153238	-72.638124	176.007264	299.028372	200.973988	0.000000	300.000000	200.000000	0.000000	7.202720	10.346280	2232.438660	2174.367657	2169.099924	-1379.390975				-505.000000	200.000000	0.000000	-0.181110	2.858720	9.438480	3184.952274	-1986.548262	-2347.036532
38				900.000000	200.000000	0.000000	0.425980	0.563000	-1.520750	-99.007064	-76.919199	188.035763	299.052299	201.000132	0.000000	300.000000	200.000000	0.000000	7.477400	10.529400	2231.294250	2231.587858	2114.599926	-1312.252476				-505.000000	200.000000	0.000000	-2.173320	3.930740	12.584640	1397.015866	-1338.705318	-2757.068499
39				900.000000	200.000000	0.000000	0.482030	0.551740	-1.607650	-35.232295	-94.344430	173.509262	298.979686	200.961041	0.000000	300.000000	200.000000	0.000000	7.355320	10.315760	2232.743836	2145.757556	2278.099920	-1440.425974	-467.000217	348.049104	0.000000	-505.000000	200.000000	0.000000	-3.078870	4.109410	23.596199	3493.396147	-896.650439	-2404.361905
40				900.000000	200.000000	0.000000	0.538080	0.596780	-1.260050	-69.202206	-56.448078	173.493082	298.989588	200.905390	0.000000	300.000000	200.000000	0.000000	7.568960	9.980040	2233.049012	2021.780453	2256.299921	-1324.459476				-505.000000	200.000000	0.000000	-1.267770	0.357340	7.078860	2338.508990	202.564928	-2701.788001
41				900.000000	200.000000	0.000000	0.381140	0.731900	-1.824900	-80.305270	-89.987738	147.275072	299.062582	200.914150	0.000000	300.000000	200.000000	0.000000	7.446880	9.674840	2232.514954	2040.853853	2092.799927	-1281.734977				-505.000000	200.000000	0.000000	-3.078870	0.893350	10.225020	2023.746642	-883.961189	-1996.205256
42				900.000000	200.000000	0.000000	0.504450	0.517960	-1.260050	-44.304302	-90.524984	156.586999	299.038170	200.956867	0.000000	300.000000	200.000000	0.000000	7.355320	10.987200	2232.514954	2136.220856	2147.299925	-1385.494475				-505.000000	200.000000	0.000000	-1.992210	1.965370	13.371180	2899.578278	-952.700688	-2582.715828
43				900.000000	200.000000	0.000000	0.201780	0.664340	-1.564200	-70.755715	-108.173993	171.494659	299.032527	201.026022	0.000000	300.000000	200.000000	0.000000	7.507920	11.048240	2230.760192	2288.808060	2158.199924	-1434.322474				-505.000000	200.000000	0.000000	-1.992210	2.144040	18.876959	2679.198058	-2681.335768	-2406.313974
44				900.000000	200.000000	0.000000	0.549290	0.743160	-1.738000	-55.628374	-76.729092	163.978961	299.028106	200.901612	0.000000	300.000000	200.000000	0.000000	7.752080	11.231360	2231.828308	2012.243752	2169.099924	-1403.804975				-505.000000	200.000000	0.000000	-1.992210	2.501380	18.090419	3048.205784	-2548.019334	-2229.742563
45				900.000000	200.000000	0.000000	0.549290	0.765680	-1.607650	-94.771260	-92.048227	154.361264	298.974208	200.940230	0.000000	300.000000	200.000000	0.000000	8.026760	11.445000	2231.446838	2098.074055	2288.999920	-1379.390975	-436.294504	261.504714	0.000000	-505.000000	200.000000	0.000000	-1.629990	3.216060	22.023119	1354.525658	-1513.109339	-2699.046098
46				900.000000	200.000000	0.000000	0.381140	0.630560	-1.129700	-59.635043	-55.172484	185.735388	299.023055	200.995789	0.000000	300.000000	200.000000	0.000000	7.813120	11.017720	2231.446838	2222.051158	2179.999924	-1409.908474				-505.000000	200.000000	0.000000	-3.803310	0.357340	8.651940	1991.186831	-1634.052518	-3230.282046
47				900.000000	200.000000	0.000000	0.313880	0.585520	-1.694550	-70.116035	-97.471136	188.172842	299.008435	200.965840	0.000000	300.000000	200.000000	0.000000	7.721560	10.682000	2231.523132	2155.294256	2212.699923	-1440.425974				-505.000000	200.000000	0.000000	-1.811100	1.608030	18.876959	2299.316087	-1234.024653	-2700.557630
48				900.000000	200.000000	0.000000	0.482030	0.619300	-1.129700	-88.242441	-94.788924	156.704472	299.003653	200.957195	0.000000	300.000000	200.000000	0.000000	7.172200	10.163160	2231.752014	2136.220856	2223.599922	-1354.976975	-496.726357	382.231835	0.000000	-505.000000	200.000000	0.000000	-1.811100	2.680050	21.236579	3869.980811	-175.703874	-2699.540283
49				900.000000	200.000000	0.000000	0.269040	0.574260	-1.477300	-158.806316	-29.969058	183.389504	299.062550	200.918453	0.000000	300.000000	200.000000	0.000000	7.172200	10.102120	2232.438660	2050.390553	2092.799927	-1464.839973				-505.000000	200.000000	0.000000	-1.992210	1.608030	18.090419	2994.149176	-559.469224	-2171.846253
50				900.000000	200.000000	0.000000	0.369930	0.686860	-1.086250	-53.251064	-44.619325	164.112419	299.028007	200.978627	0.000000	300.000000	200.000000	0.000000	7.324800	9.857960	2231.599426	2183.904357	2169.099924	-1434.322474				-505.000000	200.000000	0.000000	-2.716650	2.501380	18.090419	2469.125774	-1311.053406	-2699.637397
51				900.000000	200.000000	0.000000	0.347510	0.596780	-1.390400	-85.419370	-68.743059	156.822892	299.028272	201.059534	0.000000	300.000000	200.000000	0.000000	7.324800	10.498880	2232.209778	2365.101662	2169.099924	-1293.941977	-424.885645	286.727484	0.000000	-505.000000	200.000000	0.000000	-1.992210	1.250690	23.596199	2046.438980	-1890.394283	-2289.673566
52				900.000000	200.000000	0.000000	0.448400	0.731900	-1.390400	-83.875658	-83.029650	183.350292	298.969182	200.918987	0.000000	300.000000	200.000000	0.000000	7.660520	10.590440	2231.141662	2050.390553	2299.899920	-1416.011974				-505.000000	200.000000	0.000000	-1.992210	3.037390	17.303879	2269.864812	236.697246	-1700.537001
53				900.000000	200.000000	0.000000	0.493240	0.608040	-1.651100	-85.225768	-89.699680	163.911367	298.950681	200.943697	0.000000	300.000000	200.000000	0.000000	7.416360	10.804080	2233.354188	2107.610755	2343.499918	-1397.701475				-505.000000	200.000000	0.000000	-1.448880	2.144040	18.090419	2215.871127	-2448.326223	-2465.101539
54				900.000000	200.000000	0.000000	0.437190	0.630560	-1.129700	-55.614513	-57.480623	176.038679	299.061941	200.987444	0.000000	300.000000	200.000000	0.000000	7.324800	10.834600	2230.989074	2202.977757	2092.799927	-1409.908474				-505.000000	200.000000	0.000000	-3.078870	4.288080	8.651940	3618.827929	-1545.318373	-2932.889236
55				900.000000	200.000000	0.000000	0.336300	0.664340	-1.303500	-82.547221	-124.087918	183.403597	298.925434	201.051277	0.000000	300.000000	200.000000	0.000000	7.660520	11.383960	2231.599426	2346.028261	2397.999916	-1385.494475				-505.000000	200.000000	0.000000	-0.543330	3.216060	15.730799	2280.550288	-3031.161801	-1994.203847
56				900.000000	200.000000	0.000000	0.448400	0.731900	-1.998700	-104.608508	-31.804231	171.301992	298.998426	201.004543	0.000000	300.000000	200.000000	0.000000	7.111160	11.139800	2230.989074	2241.124558	2234.499922	-1434.322474				-505.000000	200.000000	0.000000	-3.259980	3.216060	15.730799	774.942263	-745.657201	-2405.195206
57				900.000000	200.000000	0.000000	0.381140	0.551740	-1.564200	-115.597885	-100.362128	161.565484	299.023122	200.935893	0.000000	300.000000	200.000000	0.000000	8.026760	11.445000	2231.599426	2088.537354	2179.999924	-1434.322474	-396.683357	244.216455	0.000000	-505.000000	200.000000	0.000000	-2.354430	2.858720	19.663499	869.450238	-2129.884234	-2346.862667
58				900.000000	200.000000	0.000000	0.437190	0.608040	-1.607650	-89.201284	-51.970160	132.643854	299.033354	200.952531	0.000000	300.000000	200.000000	0.000000	7.385840	11.078760	2232.667542	2126.684155	2158.199924	-1409.908474				-505.000000	200.000000	0.000000	-2.897760	3.394730	9.438480	3912.282250	-3015.293845	-2287.566428
59				900.000000	200.000000	0.000000	0.392350	0.427880	-1.260050	-80.178039	-90.974676	159.029020	299.057087	200.987411	0.000000	300.000000	200.000000	0.000000	7.630000	10.773560	2231.065368	2202.977757	2103.699926	-1275.631477				-505.000000	200.000000	0.000000	-2.173320	2.680050	19.663499	3522.406959	-1477.993163	-2347.046713
60				900.000000	200.000000	0.000000	0.336300	0.495440	-1.346950	-101.609128	-68.321840	195.294821	299.062678	200.935413	0.000000	300.000000	200.000000	0.000000	7.416360	10.529400	2232.743836	2088.537354	2092.799927	-1287.838477				-505.000000	200.000000	0.000000	-4.165530	1.786700	18.090419	1846.800478	-2814.221771	-2700.199718
61				900.000000	200.000000	0.000000	0.526870	0.506700	-1.607650	-101.415526	-116.454821	161.372620	298.994125	200.965510	0.000000	300.000000	200.000000	0.000000	7.538440	10.193680	2232.286072	2155.294256	2245.399921	-1348.873476				-505.000000	200.000000	0.000000	-2.535540	3.752070	7.865400	1849.091013	-1710.018850	-2698.464981
62				900.000000	200.000000	0.000000	0.246620	0.529220	-1.520750	-92.357063	-79.665093	178.551524	299.006703	200.976089	0.000000	300.000000	200.000000	0.000000	7.507920	10.773560	2227.632138	2174.367657	2212.699923	-1354.976975				-505.000000	200.000000	0.000000	-1.267770	6.253450	11.798100	2348.212138	-1657.893733	-2226.239803
63				900.000000	200.000000	0.000000	0.313880	0.517960	-1.303500	-80.534089	-123.164662	180.881031	299.082143	200.939748	0.000000	300.000000	200.000000	0.000000	7.630000	10.712520	2232.591248	2098.074055	2049.199928	-1464.839973	-472.942699	279.683496	0.000000	-505.000000	200.000000	0.000000	-1.992210	1.608030	25.955819	2068.250392	-832.073503	-2054.358056
64				900.000000	200.000000	0.000000	0.381140	0.484180	-1.520750	-74.109160	-75.072687	173.550954	298.998769	200.923009	0.000000	300.000000	200.000000	0.000000	7.233240	10.590440	2231.752014	2059.927254	2234.499922	-1361.080475				-505.000000	200.000000	0.000000	-0.362220	1.429360	13.371180	3562.040324	-1714.181414	-2113.402112
65				900.000000	200.000000	0.000000	0.403560	0.686860	-1.260050	-37.349000	-101.568244	171.306559	299.062838	200.905359	0.000000	300.000000	200.000000	0.000000	7.202720	10.010560	2233.125306	2021.780453	2092.799927	-1336.666476				-505.000000	200.000000	0.000000	-3.078870	3.394730	13.371180	3333.516857	-1682.366939	-2052.575545
66				900.000000	200.000000	0.000000	0.269040	0.619300	-1.651100	-72.700491	-105.796973	147.286490	299.008198	200.983170	0.000000	300.000000	200.000000	0.000000	8.057280	9.919000	2230.989074	2193.441057	2212.699923	-1336.666476				-505.000000	200.000000	0.000000	-1.448880	3.216060	18.876959	1354.273965	-2051.362628	-2699.060587
67				900.000000	200.000000	0.000000	0.392350	0.641820	-1.607650	-87.810224	-115.981258	168.866625	299.047121	200.979063	0.000000	300.000000	200.000000	0.000000	7.385840	11.261880	2230.607604	2183.904357	2125.499926	-1397.701475				-505.000000	200.000000	0.000000	-0.905550	2.501380	11.011560	1657.847452	-1811.635245	-2876.014581
68				900.000000	200.000000	0.000000	0.358720	0.529220	-2.042150	-64.753522	-63.532590	154.338787	299.027441	200.940713	0.000000	300.000000	200.000000	0.000000	7.599480	11.292400	2230.302428	2098.074055	2169.099924	-1367.183975	-381.900886	350.651472	0.000000	-505.000000	200.000000	0.000000	-2.535540	3.037390	20.450039	3080.828518	-2517.381717	-2581.655015
69				900.000000	200.000000	0.000000	0.560500	0.574260	-1.564200	-70.444679	-117.880113	146.942650	298.974243	200.884641	0.000000	300.000000	200.000000	0.000000	7.538440	11.292400	2231.523132	1974.096951	2288.999920	-1495.357473	-378.149658	383.045642	0.000000	-505.000000	200.000000	0.000000	-1.267770	2.501380	20.450039	3743.290565	-2594.094475	-2112.312321
70				900.000000	200.000000	0.000000	0.291460	0.540480	-1.346950	-107.795441	-76.607269	176.105881	298.974629	200.978293	0.000000	300.000000	200.000000	0.000000	7.477400	11.200840	2232.362366	2183.904357	2288.999920	-1373.287475				-505.000000	200.000000	0.000000	-2.716650	2.322710	14.944259	2458.062760	945.622424	-2934.783349
71				900.000000	200.000000	0.000000	0.459610	0.619300	-1.477300	-52.417783	-63.146581	176.004980	299.003925	200.944117	0.000000	300.000000	200.000000	0.000000	7.355320	10.590440	2232.362366	2107.610755	2223.599922	-1348.873476				-505.000000	200.000000	0.000000	-2.173320	3.573400	11.798100	2649.306321	-675.108855	-3286.104503
72				900.000000	200.000000	0.000000	0.381140	0.619300	-1.477300	-52.417783	-59.915186	183.315256	299.047805	201.021083	0.000000	300.000000	200.000000	0.000000	7.477400	10.682000	2232.209778	2279.271359	2125.499926	-1379.390975				-505.000000	200.000000	0.000000	-2.354430	0.714680	17.303879	1318.605618	-1729.934933	-2172.665065
73				900.000000	200.000000	0.000000	0.257830	0.608040	-1.651100	-93.266829	-130.665195	183.432533	299.057442	200.969948	0.000000	300.000000	200.000000	0.000000	7.782600	10.285240	2231.904602	2164.830956	2103.699926	-1452.632974				-505.000000	200.000000	0.000000	-2.897760	3.752070	14.157719	1733.778397	-766.082280	-3109.644694
74				900.000000	200.000000	0.000000	0.470820	0.461660	-1.216600	-114.926736	-73.982599	175.846762	299.023156	200.935861	0.000000	300.000000	200.000000	0.000000	7.233240	10.468360	2231.675720	2088.537354	2179.999924	-1385.494475	-481.236828	241.784227	0.000000	-505.000000	200.000000	0.000000	-2.354430	2.322710	22.809659	953.083967	-542.029852	-2464.859538
75				900.000000	200.000000	0.000000	0.347510	0.720640	-1.607650	-64.461765	-114.134746	185.854003	299.038236	200.982431	0.000000	300.000000	200.000000	0.000000	7.416360	10.895640	2232.667542	2193.441057	2147.299925	-1397.701475				-505.000000	200.000000	0.000000	-1.629990	1.965370	14.944259	2436.440117	-1108.681479	-2406.512510
76				900.000000	200.000000	0.000000	0.459610	0.664340	-2.042150	-31.045569	-93.017090	171.227547	299.015545	200.959885	0.000000	300.000000	200.000000	0.000000	7.385840	10.620960	2225.495906	2136.220856	2190.899923	-1409.908474	-431.477823	338.232608	0.000000	-505.000000	200.000000	0.000000	-0.181110	4.109410	23.596199	3261.764143	-1734.843923	-2345.849628
77				900.000000	200.000000	0.000000	0.347510	0.810720	-1.433850	-76.654335	-119.362350	173.889477	298.979233	200.927282	0.000000	300.000000	200.000000	0.000000	7.843640	10.010560	2231.752014	2069.463954	2278.099920	-1348.873476				-505.000000	200.000000	0.000000	-0.724440	2.858720	16.517339	1448.278554	-2490.669232	-3286.898645
78				900.000000	200.000000	0.000000	0.538080	0.619300	-0.999350	-76.045808	-117.482168	187.971986	299.038038	200.935637	0.000000	300.000000	200.000000	0.000000	7.782600	11.231360	2232.209778	2088.537354	2147.299925	-1367.183975				-505.000000	200.000000	0.000000	-0.724440	2.501380	14.157719	3163.707170	-2355.859946	-2582.308576
79				900.000000	200.000000	0.000000	0.403560	0.754420	-1.433850	-62.890648	-131.802429	207.514291	299.027807	200.966005	0.000000	300.000000	200.000000	0.000000	8.179360	10.224200	2231.141662	2155.294256	2169.099924	-1373.287475				-505.000000	200.000000	0.000000	-4.346640	4.288080	14.944259	3040.251306	-2137.427063	-2991.531913
80				900.000000	200.000000	0.000000	0.482030	0.540480	-1.651100	-71.925768	-48.710292	197.595392	299.047153	201.030332	0.000000	300.000000	200.000000	0.000000	7.446880	11.597600	2230.683898	2298.344760	2125.499926	-1367.183975	-373.939902	342.020213	0.000000	-505.000000	200.000000	0.000000	-2.535540	1.965370	21.236579	3016.023512	-2783.268158	-2582.672362
81				900.000000	200.000000	0.000000	0.381140	0.585520	-1.738000	-114.386882	-59.672735	147.138939	299.052331	200.931715	0.000000	300.000000	200.000000	0.000000	6.867000	11.445000	2231.370544	2079.000654	2114.599926	-1403.804975	-484.404670	244.720877	0.000000	-505.000000	200.000000	0.000000	-3.441090	4.824090	29.888519	1336.640783	-615.563904	-3402.304374
82				900.000000	200.000000	0.000000	0.336300	0.517960	-1.086250	-92.370608	-78.696231	183.267464	299.038269	200.935413	0.000000	300.000000	200.000000	0.000000	7.782600	10.926160	2232.743836	2088.537354	2147.299925	-1354.976975	-479.414752	299.105868	0.000000	-505.000000	200.000000	0.000000	-2.897760	4.824090	25.169279	2494.423263	-643.962242	-1875.001275
83				900.000000	200.000000	0.000000	0.448400	0.574260	-1.738000	-86.706857	-72.574442	175.974707	298.979477	200.952693	0.000000	300.000000	200.000000	0.000000	7.568960	11.170320	2232.286072	2126.684155	2278.099920	-1336.666476				-505.000000	200.000000	0.000000	-1.992210	2.858720	12.584640	1795.411944	-2410.224342	-1700.706559
84				900.000000	200.000000	0.000000	0.246620	0.461660	-1.390400	-74.901491	-34.192589	185.717673	298.988966	200.923041	0.000000	300.000000	200.000000	0.000000	7.568960	10.682000	2231.675720	2059.927254	2256.299921	-1336.666476				-505.000000	200.000000	0.000000	-2.897760	3.037390	11.011560	2385.177429	-100.246537	-2581.626037
85				900.000000	200.000000	0.000000	0.403560	0.563000	-2.302850	-59.612017	-65.136650	176.010689	299.027840	200.970246	0.000000	300.000000	200.000000	0.000000	7.721560	10.620960	2231.217956	2164.830956	2169.099924	-1348.873476				-505.000000	200.000000	0.000000	-3.622200	1.072020	16.517339	3193.221368	-459.345682	-3229.618303
86				900.000000	200.000000	0.000000	0.313880	0.630560	-1.564200	-100.290487	-127.988181	185.805069	298.993953	200.940038	0.000000	300.000000	200.000000	0.000000	7.416360	10.559920	2231.904602	2098.074055	2245.399921	-1403.804975				-505.000000	200.000000	0.000000	-1.267770	3.394730	6.292320	2522.238535	-1122.388719	-2170.208630
87				900.000000	200.000000	0.000000	0.347510	0.484180	-2.085600	-135.002298	-83.294433	163.947154	298.984845	200.982129	0.000000	300.000000	200.000000	0.000000	7.355320	9.919000	2233.354188	2193.441057	2267.199921	-1416.011974				-505.000000	200.000000	0.000000	-1.267770	3.216060	16.517339	2048.981207	-866.952248	-2464.098681
88				900.000000	200.000000	0.000000	0.358720	0.574260	-1.607650	-114.715526	-69.002645	156.790334	298.974524	200.952759	0.000000	300.000000	200.000000	0.000000	6.989080	9.980040	2232.133484	2126.684155	2288.999920	-1379.390975				-505.000000	200.000000	0.000000	-0.905550	2.680050	13.371180	1553.031542	-885.884473	-1877.195346
89				900.000000	200.000000	0.000000	0.470820	0.574260	-1.651100	-54.452587	-98.908364	178.361140	298.978988	200.953149	0.000000	300.000000	200.000000	0.000000	7.233240	10.102120	2231.217956	2126.684155	2278.099920	-1354.976975	-440.367751	279.717344	0.000000	-505.000000	200.000000	0.000000	-1.992210	2.501380	25.169279	2006.428076	-1626.747121	-2405.974859
90				900.000000	200.000000	0.000000	0.526870	0.574260	-1.824900	-86.796885	-70.659049	156.616131	299.008639	200.965642	0.000000	300.000000	200.000000	0.000000	7.874160	9.430680	2231.980896	2155.294256	2212.699923	-1336.666476	-407.266753	255.780647	0.000000	-505.000000	200.000000	0.000000	-1.086660	2.322710	21.236579	1184.590125	-2075.519838	-2464.960959
91				900.000000	200.000000	0.000000	0.437190	0.563000	-1.694550	-107.228181	-62.021282	151.879248	299.033288	200.978226	0.000000	300.000000	200.000000	0.000000	7.874160	9.766400	2232.514954	2183.904357	2158.199924	-1409.908474				-505.000000	200.000000	0.000000	-1.629990	2.501380	15.730799	1542.408990	-2302.557971	-1994.795146
92				900.000000	200.000000	0.000000	0.425980	0.653080	-1.346950	-131.302284	-1.091283	185.709877	298.998803	200.987073	0.000000	300.000000	200.000000	0.000000	7.172200	11.567080	2231.828308	2202.977757	2234.499922	-1446.529474				-505.000000	200.000000	0.000000	-1.629990	0.714680	19.663499	1897.874397	-1776.010074	-2172.723020
93				900.000000	200.000000	0.000000	0.425980	0.551740	-1.520750	-55.244918	-76.919199	168.748010	298.959518	200.974454	0.000000	300.000000	200.000000	0.000000	7.446880	11.383960	2231.370544	2174.367657	2321.699919	-1495.357473				-505.000000	200.000000	0.000000	-2.897760	2.322710	14.944259	1531.534745	-1164.538728	-2641.048367
94				900.000000	200.000000	0.000000	0.425980	0.596780	-1.129700	-101.231405	-102.612725	183.247858	299.037907	201.021223	0.000000	300.000000	200.000000	0.000000	7.324800	11.506040	2231.904602	2279.271359	2147.299925	-1464.839973				-505.000000	200.000000	0.000000	-0.362220	3.394730	18.090419	2291.550379	-1320.949950	-2346.513370
95				900.000000	200.000000	0.000000	0.302670	0.675600	-1.607650	-66.316512	-97.090325	166.581289	299.013657	200.909972	0.000000	300.000000	200.000000	0.000000	7.538440	10.895640	2232.286072	2031.317153	2201.799923	-1397.701475	-480.919648	318.719869	0.000000	-505.000000	200.000000	0.000000	-2.535540	1.072020	22.023119	2614.581821	-530.324460	-2642.264250
96				900.000000	200.000000	0.000000	0.291460	0.563000	-1.651100	-46.875213	-111.786199	178.536485	299.028239	200.944214	0.000000	300.000000	200.000000	0.000000	7.477400	11.231360	2232.133484	2107.610755	2169.099924	-1348.873476	-406.587885	247.383460	0.000000	-505.000000	200.000000	0.000000	-1.086660	0.536010	25.169279	1192.607526	-2476.961992	-2877.865228
97				900.000000	200.000000	0.000000	0.269040	0.574260	-1.607650	-58.428103	-105.837382	188.208824	299.155347	200.961139	0.000000	300.000000	200.000000	0.000000	7.233240	11.506040	2232.514954	2145.757556	1885.699934	-1324.459476				-505.000000	200.000000	0.000000	-2.354430	3.930740	14.157719	2323.669728	-2389.799264	-2463.333517
98				900.000000	200.000000	0.000000	0.392350	0.630560	-1.433850	-104.175975	-90.813042	188.133434	299.042725	200.935829	0.000000	300.000000	200.000000	0.000000	7.080640	10.529400	2231.752014	2088.537354	2136.399925	-1348.873476				-505.000000	200.000000	0.000000	-2.716650	1.608030	19.663499	2878.459020	-1710.256281	-2113.044199
99				900.000000	200.000000	0.000000	0.448400	0.675600	-1.477300	-90.304651	-98.146742	159.201332	299.028372	200.897094	0.000000	300.000000	200.000000	0.000000	7.782600	10.346280	2232.438660	2002.707052	2169.099924	-1361.080475				-505.000000	200.000000	0.000000	-0.724440	4.109410	11.798100	2797.556287	-1823.340637	-3226.967641
100				900.000000	200.000000	0.000000	0.325090	0.686860	-1.607650	-65.852825	-133.475371	188.255474	298.969464	200.957195	0.000000	300.000000	200.000000	0.000000	7.355320	10.712520	2231.752014	2136.220856	2299.899920	-1409.908474				-505.000000	200.000000	0.000000	-1.811100	3.216060	9.438480	1585.150891	365.772552	-2816.519807
101				900.000000	200.000000	0.000000	0.425980	0.765680	-1.824900	-46.749968	-188.087678	193.043575	298.996436	200.933726	0.000000	300.000000	200.000000	0.000000	7.599480	10.651480	2226.564022	2079.000654	2234.499922	-1440.425974				-505.000000	200.000000	0.000000	-3.441090	3.037390	18.876959	3080.702672	-870.253949	-2346.606176
102				900.000000	200.000000	0.000000	0.358720	0.731900	-1.042800	-99.597666	-74.593925	193.081841	298.984290	200.957031	0.000000	300.000000	200.000000	0.000000	7.660520	9.735880	2232.133484	2136.220856	2267.199921	-1403.804975				-505.000000	200.000000	0.000000	-0.905550	2.144040	18.876959	1868.486045	-1951.669517	-2053.936315
103				900.000000	200.000000	0.000000	0.459610	0.619300	-1.173150	-96.328516	-17.835711	147.089059	299.009045	200.956704	0.000000	300.000000	200.000000	0.000000	7.568960	9.735880	2232.896424	2136.220856	2212.699923	-1379.390975				-505.000000	200.000000	0.000000	-3.622200	4.466750	11.798100	1545.202910	-720.007138	-2403.979323
104				900.000000	200.000000	0.000000	0.336300	0.551740	-1.086250	-90.979548	-63.498321	164.021598	299.008537	201.017019	0.000000	300.000000	200.000000	0.000000	7.721560	11.017720	2231.752014	2269.734659	2212.699923	-1409.908474				-505.000000	200.000000	0.000000	-1.448880	2.680050	9.438480	1321.084922	-2307.545525	-2405.848767
105				900.000000	200.000000	0.000000	0.381140	0.754420	-1.564200	-67.046221	-130.757948	171.392617	298.998837	201.046860	0.000000	300.000000	200.000000	0.000000	7.507920	11.414480	2231.904602	2336.491561	2234.499922	-1409.908474	-478.068534	296.132519	0.000000	-505.000000	200.000000	0.000000	-2.173320	3.752070	20.450039	1965.913786	-550.749538	-2698.493958
106				900.000000	200.000000	0.000000	0.347510	0.574260	-1.477300	-118.601014	-43.332393	192.946850	299.013589	201.016845	0.000000	300.000000	200.000000	0.000000	7.599480	11.475520	2232.133484	2269.734659	2201.799923	-1452.632974	-482.708710	259.739415	0.000000	-505.000000	200.000000	0.000000	-2.354430	1.072020	24.382739	1456.610572	-543.522705	-2935.999232
107				900.000000	200.000000	0.000000	0.302670	0.653080	-1.260050	-95.027484	-16.358074	168.970005	298.999179	200.948259	0.000000	300.000000	200.000000	0.000000	7.935200	11.261880	2232.667542	2117.147455	2234.499922	-1416.011974				-505.000000	200.000000	0.000000	-2.173320	1.250690	17.303879	3551.543619	-2403.743935	-1937.194485
108				900.000000	200.000000	0.000000	0.313880	0.641820	-1.086250	-111.393235	-92.970885	183.405881	299.067847	200.909505	0.000000	300.000000	200.000000	0.000000	7.538440	11.139800	2233.430482	2031.317153	2081.899927	-1354.976975	-425.667389	326.386573	0.000000	-505.000000	200.000000	0.000000	-3.622200	2.501380	25.955819	3280.467020	-2059.142887	-2170.868065
109				900.000000	200.000000	0.000000	0.358720	0.585520	-1.086250	-117.732199	-125.213216	188.126388	299.091783	200.952693	0.000000	300.000000	200.000000	0.000000	7.263760	10.712520	2232.286072	2126.684155	2027.399929	-1373.287475	-479.892374	301.559629	0.000000	-505.000000	200.000000	0.000000	-0.905550	3.930740	25.169279	2556.182656	-631.940855	-2874.658118
110				900.000000	200.000000	0.000000	0.504450	0.484180	-1.520750	-90.191280	-54.820743	166.194224	299.087181	200.931046	0.000000	300.000000	200.000000	0.000000	7.813120	10.651480	2232.972718	2079.000654	2038.299929	-1324.459476				-505.000000	200.000000	0.000000	-4.346640	1.786700	15.730799	2194.059714	-945.043423	-2406.464736
111				900.000000	200.000000	0.000000	0.425980	0.630560	-1.868350	-60.400284	-96.859810	144.724712	299.028505	200.973855	0.000000	300.000000	200.000000	0.000000	7.477400	10.865120	2232.743836	2174.367657	2169.099924	-1379.390975				-505.000000	200.000000	0.000000	0.181110	4.109410	11.798100	3029.188291	-1347.855435	-2522.110901
112				900.000000	200.000000	0.000000	0.381140	0.540480	-1.477300	-111.951014	-49.783246	178.422633	299.052882	200.969616	0.000000	300.000000	200.000000	0.000000	7.355320	10.498880	2232.667542	2164.830956	2114.599926	-1489.253973				-505.000000	200.000000	0.000000	-1.811100	3.573400	18.090419	1839.097693	-1498.418241	-2404.972001
113				900.000000	200.000000	0.000000	0.437190	0.529220	-1.390400	-68.098840	-97.765932	151.847832	299.135670	200.888672	0.000000	300.000000	200.000000	0.000000	7.599480	10.346280	2232.133484	1983.633652	1929.299932	-1361.080475	-437.241486	288.289809	0.000000	-505.000000	200.000000	0.000000	-4.165530	3.394730	22.023119	1944.416989	-1492.253830	-2581.185500
114				900.000000	200.000000	0.000000	0.493240	0.788200	-1.868350	-94.113971	-43.903908	178.536877	299.042627	200.884641	0.000000	300.000000	200.000000	0.000000	7.172200	10.987200	2231.523132	1974.096951	2136.399925	-1330.562976	-436.122201	335.483524	0.000000	-505.000000	200.000000	0.000000	-1.992210	3.037390	23.596199	3196.896213	-1625.254268	-2581.698481
115				900.000000	200.000000	0.000000	0.257830	0.653080	-1.651100	-63.268370	-64.807586	166.606799	298.979616	200.961106	0.000000	300.000000	200.000000	0.000000	7.691040	9.796920	2232.591248	2145.757556	2278.099920	-1452.632974				-505.000000	200.000000	0.000000	-2.354430	3.216060	18.876959	2628.249986	-2526.847830	-2170.291255
116				900.000000	200.000000	0.000000	0.212990	0.698120	-1.129700	-64.893982	-83.709856	125.730919	298.974208	200.974421	0.000000	300.000000	200.000000	0.000000	8.057280	9.613800	2231.446838	2174.367657	2288.999920	-1422.115474				-505.000000	200.000000	0.000000	-1.992210	3.930740	14.157719	3250.197743	-2279.147187	-2698.338889
117				900.000000	200.000000	0.000000	0.336300	0.484180	-1.433850	-90.101252	-12.515354	173.597408	298.998769	200.987107	0.000000	300.000000	200.000000	0.000000	7.538440	11.200840	2231.752014	2202.977757	2234.499922	-1361.080475	-437.289727	386.734995	0.000000	-505.000000	200.000000	0.000000	-1.992210	2.858720	22.023119	4112.487060	-1491.191408	-2699.356236
118				900.000000	200.000000	0.000000	0.414770	0.585520	-1.694550	-70.116035	-126.955636	171.200699	298.979372	200.969881	0.000000	300.000000	200.000000	0.000000	7.080640	11.353440	2232.057190	2164.830956	2278.099920	-1367.183975	-504.949912	257.649901	0.000000	-505.000000	200.000000	0.000000	-0.362220	2.144040	24.382739	1405.662500	-1.221289	-3640.070446
119				900.000000	200.000000	0.000000	0.291460	0.563000	-1.173150	-110.708541	-51.439053	188.175125	299.067624	200.884097	0.000000	300.000000	200.000000	0.000000	7.538440	11.689160	2232.896424	1974.096951	2081.899927	-1336.666476	-404.206138	307.711286	0.000000	-505.000000	200.000000	0.000000	-0.905550	0.893350	22.023119	2372.138496	-2219.795237	-3230.005193
120				900.000000	200.000000	0.000000	0.381140	0.506700	-2.042150	-109.906728	-8.730176	190.439518	298.930940	200.956704	0.000000	300.000000	200.000000	0.000000	7.355320	10.590440	2232.896424	2136.220856	2387.099916	-1391.597975	-436.332002	307.307239	0.000000	-505.000000	200.000000	0.000000	-0.724440	2.680050	30.675059	3291.655880	-2106.394886	-2405.906722
121				900.000000	200.000000	0.000000	0.459610	0.653080	-1.086250	-127.011669	-129.367866	185.675036	299.042660	200.944440	0.000000	300.000000	200.000000	0.000000	7.752080	10.987200	2231.599426	2107.610755	2136.399925	-1348.873476				-505.000000	200.000000	0.000000	-0.724440	2.858720	6.292320	1910.724560	-1155.265616	-2816.945855
122				900.000000	200.000000	0.000000	0.347510	0.563000	-1.260050	-94.716448	-109.392044	168.839777	298.974419	200.952856	0.000000	300.000000	200.000000	0.000000	7.477400	10.956680	2231.904602	2126.684155	2288.999920	-1416.011974				-505.000000	200.000000	0.000000	-3.078870	2.858720	13.371180	1911.290869	-1682.366939	-2581.781106
123				900.000000	200.000000	0.000000	0.381140	0.686860	-1.520750	-57.721737	-90.270597	161.691146	299.003823	200.969848	0.000000	300.000000	200.000000	0.000000	7.385840	10.743040	2232.133484	2164.830956	2223.599922	-1409.908474				-505.000000	200.000000	0.000000	-1.086660	4.288080	18.876959	3040.565922	-615.010478	-2345.607626
124				900.000000	200.000000	0.000000	0.425980	0.619300	-1.738000	-76.811049	-81.783126	161.581860	298.974313	200.948681	0.000000	300.000000	200.000000	0.000000	7.050120	10.498880	2231.675720	2117.147455	2288.999920	-1422.115474				-505.000000	200.000000	0.000000	-0.543330	4.824090	15.730799	3420.196199	-1572.891720	-2873.839307
125				900.000000	200.000000	0.000000	0.470820	0.698120	-1.042800	-40.680773	-94.408113	149.560408	299.025909	200.920782	0.000000	300.000000	200.000000	0.000000	7.507920	10.010560	2226.792904	2050.390553	2169.099924	-1367.183975				-505.000000	200.000000	0.000000	-1.086660	3.930740	14.944259	2207.916649	-2202.118434	-3109.620024
126				900.000000	200.000000	0.000000	0.336300	0.664340	-1.433850	-90.723324	-88.504903	164.126316	299.032659	200.987411	0.000000	300.000000	200.000000	0.000000	7.599480	9.796920	2231.065368	2202.977757	2158.199924	-1397.701475				-505.000000	200.000000	0.000000	0.905550	2.680050	18.876959	2943.264027	-2724.109208	-2171.060727
127				900.000000	200.000000	0.000000	0.403560	0.495440	-1.129700	-69.219815	-157.415139	180.767179	298.974173	200.974454	0.000000	300.000000	200.000000	0.000000	7.691040	9.796920	2231.370544	2174.367657	2288.999920	-1428.218974	-403.544282	292.583835	0.000000	-505.000000	200.000000	0.000000	-1.086660	4.466750	20.450039	1893.343071	-2074.773412	-1992.973476
128				900.000000	200.000000	0.000000	0.392350	0.506700	-1.216600	-80.907747	-106.212994	154.283003	299.023189	200.952921	0.000000	300.000000	200.000000	0.000000	7.446880	11.200840	2231.752014	2126.684155	2179.999924	-1403.804975				-505.000000	200.000000	0.000000	-1.448880	3.037390	14.157719	2501.245123	-1781.744055	-3051.694737
129				900.000000	200.000000	0.000000	0.358720	0.754420	-1.390400	-74.907224	-109.732447	176.235164	299.008435	200.953019	0.000000	300.000000	200.000000	0.000000	7.538440	10.071600	2231.523132	2126.684155	2212.699923	-1348.873476				-505.000000	200.000000	0.000000	-5.071080	3.752070	18.090419	1618.277011	-1831.436892	-2463.285743
130				900.000000	200.000000	0.000000	0.313880	0.517960	-1.520750	-56.635978	-122.962620	178.471371	298.988517	200.983304	0.000000	300.000000	200.000000	0.000000	7.324800	11.231360	2230.683898	2193.441057	2256.299921	-1373.287475	-425.553730	312.392951	0.000000	-505.000000	200.000000	0.000000	-0.362220	1.786700	26.742359	3005.652652	-2124.580685	-2230.551193
131				900.000000	200.000000	0.000000	0.437190	0.641820	-0.912450	-30.802573	-128.606245	171.229831	298.964474	200.948745	0.000000	300.000000	200.000000	0.000000	7.538440	11.017720	2231.523132	2117.147455	2310.799919	-1397.701475				-505.000000	200.000000	0.000000	0.362220	2.680050	18.090419	2248.305092	-834.505783	-2758.458247
132				900.000000	200.000000	0.000000	0.280250	0.675600	-1.911800	-114.877974	-60.422421	185.881797	298.930282	200.944472	0.000000	300.000000	200.000000	0.000000	7.752080	11.048240	2231.523132	2107.610755	2387.099916	-1428.218974				-505.000000	200.000000	0.000000	-1.086660	3.216060	14.944259	2512.119368	-1671.838405	-2346.624973
133				900.000000	200.000000	0.000000	0.414770	0.720640	-1.216600	-92.200349	-107.136250	176.145681	299.008910	200.909847	0.000000	300.000000	200.000000	0.000000	7.660520	11.139800	2232.591248	2031.317153	2212.699923	-1354.976975				-505.000000	200.000000	0.000000	-0.362220	4.645420	10.225020	3640.576419	-1446.055693	-2404.070564
134				900.000000	200.000000	0.000000	0.336300	0.450400	-1.868350	-108.024575	-27.309179	195.252933	299.052461	200.970047	0.000000	300.000000	200.000000	0.000000	7.477400	10.712520	2231.675720	2164.830956	2114.599926	-1312.252476				-505.000000	200.000000	0.000000	-2.716650	4.109410	3.932700	3376.007065	-2093.037775	-2698.111376
135				900.000000	200.000000	0.000000	0.392350	0.686860	-1.129700	-61.337139	-116.425751	178.547153	299.096450	200.944375	0.000000	300.000000	200.000000	0.000000	7.019600	10.804080	2231.752014	2107.610755	2016.499929	-1300.045476				-505.000000	200.000000	0.000000	-3.441090	2.680050	7.078860	1552.528156	-2847.607662	-3169.362673
136				900.000000	200.000000	0.000000	0.493240	0.664340	-1.651100	-86.927864	-44.105950	178.421687	299.067337	200.914275	0.000000	300.000000	200.000000	0.000000	7.630000	10.987200	2232.209778	2040.853853	2081.899927	-1428.218974				-505.000000	200.000000	0.000000	-0.362220	4.288080	14.944259	2576.987298	-1848.244274	-3285.571160
137				900.000000	200.000000	0.000000	0.437190	0.698120	-1.173150	-101.123769	-72.638124	176.101510	299.004027	200.931205	0.000000	300.000000	200.000000	0.000000	7.294280	10.743040	2232.591248	2079.000654	2223.599922	-1422.115474				-505.000000	200.000000	0.000000	-4.165530	5.896110	12.584640	2905.732427	-2278.716756	-2461.323493
138				900.000000	200.000000	0.000000	0.358720	0.596780	-1.607650	-109.767622	-58.870705	173.678899	299.042791	200.965675	0.000000	300.000000	200.000000	0.000000	7.721560	10.834600	2231.904602	2155.294256	2136.399925	-1409.908474	-438.284951	291.585015	0.000000	-505.000000	200.000000	0.000000	-2.354430	2.680050	22.023119	2016.987704	-1469.273477	-2347.032225
139				900.000000	200.000000	0.000000	0.392350	0.540480	-2.042150	-96.454077	-80.115383	178.411019	298.999248	200.965279	0.000000	300.000000	200.000000	0.000000	7.630000	9.857960	2232.820130	2155.294256	2234.499922	-1361.080475				-505.000000	200.000000	0.000000	-3.441090	2.501380	16.517339	2700.631932	-2193.714743	-2229.626652
140				900.000000	200.000000	0.000000	0.381140	0.653080	-1.433850	-59.022769	-130.879174	183.346671	298.969781	200.956900	0.000000	300.000000	200.000000	0.000000	7.477400	9.796920	2232.438660	2136.220856	2299.899920	-1354.976975				-505.000000	200.000000	0.000000	-2.354430	3.394730	16.517339	2407.240534	-668.628448	-1876.401204
141				900.000000	200.000000	0.000000	0.392350	0.551740	-1.129700	-91.024562	-80.963962	185.650471	298.979058	201.012919	0.000000	300.000000	200.000000	0.000000	7.507920	9.613800	2231.370544	2260.197959	2278.099920	-1397.701475				-505.000000	200.000000	0.000000	-1.992210	2.322710	14.157719	3847.791859	-1748.867158	-2112.423923
142				900.000000	200.000000	0.000000	0.224200	0.675600	-1.477300	-82.263591	-43.320457	185.939865	299.052461	200.982867	0.000000	300.000000	200.000000	0.000000	7.507920	10.041080	2231.675720	2193.441057	2114.599926	-1306.148976				-505.000000	200.000000	0.000000	-2.173320	2.144040	8.651940	3025.828062	-1069.833171	-2230.067190
143				900.000000	200.000000	0.000000	0.358720	0.596780	-1.607650	-81.623911	-99.398464	137.533997	299.067114	200.952954	0.000000	300.000000	200.000000	0.000000	7.324800	11.597600	2231.675720	2126.684155	2081.899927	-1361.080475	-409.230498	316.056719	0.000000	-505.000000	200.000000	0.000000	-0.543330	3.930740	22.023119	2555.930963	-2109.143161	-2874.687096
144				900.000000	200.000000	0.000000	0.313880	0.664340	-1.564200	-66.735185	-82.394452	183.426824	299.053141	200.883946	0.000000	300.000000	200.000000	0.000000	7.477400	11.322920	2233.277894	1974.096951	2114.599926	-1379.390975	-497.516419	329.960692	0.000000	-505.000000	200.000000	0.000000	-2.173320	1.786700	20.450039	2657.701261	-153.039516	-2524.126799
145				900.000000	200.000000	0.000000	0.470820	0.754420	-1.955250	-115.697711	-68.229685	188.167329	298.979616	200.956835	0.000000	300.000000	200.000000	0.000000	7.935200	10.773560	2232.591248	2136.220856	2278.099920	-1354.976975				-505.000000	200.000000	0.000000	-1.629990	3.752070	7.078860	3702.084120	-2161.777273	-2346.072833
146				900.000000	200.000000	0.000000	0.437190	0.563000	-1.607650	-91.056031	-97.563889	175.975849	298.989312	200.931269	0.000000	300.000000	200.000000	0.000000	7.965720	10.773560	2232.438660	2079.000654	2256.299921	-1336.666476				-505.000000	200.000000	0.000000	-1.448880	4.109410	8.651940	3955.464613	-3234.789150	-2110.771811
147				900.000000	200.000000	0.000000	0.257830	0.529220	-1.129700	-108.034057	-60.226518	156.852969	299.081672	201.012885	0.000000	300.000000	200.000000	0.000000	7.324800	11.078760	2231.446838	2260.197959	2049.199928	-1318.355976				-505.000000	200.000000	0.000000	-2.535540	2.501380	9.438480	1310.273600	-2904.641769	-2229.699096
148				900.000000	200.000000	0.000000	0.369930	0.664340	-1.868350	-63.029754	-74.287791	173.730116	298.955062	200.956966	0.000000	300.000000	200.000000	0.000000	7.355320	10.651480	2232.286072	2136.220856	2332.599918	-1416.011974				-505.000000	200.000000	0.000000	-2.173320	1.608030	8.651940	2761.762093	-1865.253215	-2524.296356
149				900.000000	200.000000	0.000000	0.403560	0.709380	-1.477300	-72.831470	-131.762021	142.411581	299.022989	200.936021	0.000000	300.000000	200.000000	0.000000	7.538440	10.773560	2231.294250	2088.537354	2179.999924	-1452.632974				-505.000000	200.000000	0.000000	-3.622200	2.680050	12.584640	2247.864630	-985.893579	-2875.627691
150				900.000000	200.000000	0.000000	0.381140	0.540480	-1.173150	-87.512733	-136.187595	159.145352	298.988793	201.008680	0.000000	300.000000	200.000000	0.000000	7.477400	10.407320	2231.294250	2250.661259	2256.299921	-1373.287475	-395.907601	292.476096	0.000000	-505.000000	200.000000	0.000000	-1.811100	5.181430	25.955819	2400.292827	-2831.582579	-2520.934177
151				900.000000	200.000000	0.000000	0.257830	0.754420	-1.607650	-42.968054	-69.913964	169.110706	299.057377	200.957195	0.000000	300.000000	200.000000	0.000000	7.385840	10.041080	2231.752014	2136.220856	2103.699926	-1348.873476				-505.000000	200.000000	0.000000	-0.181110	3.573400	17.303879	2997.194789	-1596.302504	-2757.566992
152				900.000000	200.000000	0.000000	0.493240	0.765680	-1.998700	-38.888964	-89.376412	195.383554	298.998940	200.982666	0.000000	300.000000	200.000000	0.000000	7.538440	9.949520	2232.133484	2193.441057	2234.499922	-1312.252476				-505.000000	200.000000	0.000000	-1.811100	4.466750	17.303879	2587.987389	-1630.241822	-2639.100606
153				900.000000	200.000000	0.000000	0.448400	0.551740	-1.173150	-66.946395	-68.033782	178.363423	299.003993	200.935509	0.000000	300.000000	200.000000	0.000000	7.874160	9.735880	2232.514954	2088.537354	2223.599922	-1373.287475				-505.000000	200.000000	0.000000	-3.259980	4.466750	14.944259	1892.902608	-479.770760	-2580.240597
154				900.000000	200.000000	0.000000	0.269040	0.653080	-0.999350	-38.469975	-70.941311	171.414506	298.940160	200.923009	0.000000	300.000000	200.000000	0.000000	7.172200	11.048240	2231.752014	2059.927254	2365.299917	-1489.253973				-505.000000	200.000000	0.000000	-1.629990	3.037390	16.517339	2269.801889	-1905.594376	-2992.936149
155				900.000000	200.000000	0.000000	0.336300	0.574260	-1.129700	-78.035598	-78.655823	192.958463	298.983908	200.948843	0.000000	300.000000	200.000000	0.000000	7.080640	11.139800	2231.294250	2117.147455	2267.199921	-1403.804975				-505.000000	200.000000	0.000000	-0.724440	4.288080	17.303879	2461.360066	-1165.715586	-2228.148406
156				900.000000	200.000000	0.000000	0.347510	0.686860	-1.868350	-50.040790	-103.760356	195.461228	298.979337	200.935733	0.000000	300.000000	200.000000	0.000000	7.477400	11.170320	2231.980896	2088.537354	2278.099920	-1385.494475	-460.194351	310.204509	0.000000	-505.000000	200.000000	0.000000	-0.905550	3.216060	25.955819	2860.448299	-1162.967311	-2170.407166
157				900.000000	200.000000	0.000000	0.549290	0.574260	-1.564200	-114.670512	-61.692816	175.870185	299.013421	200.982834	0.000000	300.000000	200.000000	0.000000	7.813120	10.956680	2231.752014	2193.441057	2201.799923	-1336.666476	-457.814346	303.691386	0.000000	-505.000000	200.000000	0.000000	-1.086660	-0.357340	24.382739	2528.280017	-1150.515493	-1762.575143
158				900.000000	200.000000	0.000000	0.470820	0.574260	-1.433850	-62.268576	-83.912497	166.312839	299.008639	200.918642	0.000000	300.000000	200.000000	0.000000	7.874160	10.010560	2231.980896	2050.390553	2212.699923	-1409.908474	-436.743874	288.639568	0.000000	-505.000000	200.000000	0.000000	-3.984420	1.608030	22.023119	1952.119775	-1503.212795	-2465.407370
159				900.000000	200.000000	0.000000	0.392350	0.596780	-2.346300	-54.245440	-74.766554	168.824738	299.042725	200.978560	0.000000	300.000000	200.000000	0.000000	7.507920	10.987200	2231.752014	2183.904357	2136.399925	-1361.080475	-368.886793	277.326713	0.000000	-505.000000	200.000000	0.000000	-1.629990	2.322710	22.809659	1763.795981	-3104.695853	-2464.917493
160				900.000000	200.000000	0.000000	0.515660	0.630560	-1.824900	-4.067847	-39.801602	163.909084	299.032990	200.982800	0.000000	300.000000	200.000000	0.000000	7.599480	10.498880	2231.828308	2193.441057	2158.199924	-1416.011974				-505.000000	200.000000	0.000000	-1.267770	3.216060	8.651940	3438.143998	-329.207954	-2699.075076
161				900.000000	200.000000	0.000000	0.358720	0.641820	-1.129700	-111.438249	-125.172808	173.720786	298.969605	200.897247	0.000000	300.000000	200.000000	0.000000	7.294280	10.804080	2232.057190	2002.707052	2299.899920	-1452.632974	-510.777340	216.533017	0.000000	-505.000000	200.000000	0.000000	-2.535540	4.288080	22.809659	377.112494	131.779150	-2404.235814
162				900.000000	200.000000	0.000000	0.414770	0.517960	-1.086250	-92.370608	-51.531806	154.270248	298.979512	200.888580	0.000000	300.000000	200.000000	0.000000	7.813120	10.529400	2232.362366	1983.633652	2278.099920	-1495.357473	-448.701058	279.651638	0.000000	-505.000000	200.000000	0.000000	0.362220	0.714680	26.742359	2130.072709	-1505.566510	-2466.602890
163				900.000000	200.000000	0.000000	0.336300	0.574260	-1.260050	-94.252761	-88.666537	161.632882	299.033453	200.965246	0.000000	300.000000	200.000000	0.000000	7.538440	10.590440	2232.896424	2155.294256	2158.199924	-1354.976975	-436.182093	378.402696	0.000000	-505.000000	200.000000	0.000000	-2.897760	2.144040	22.809659	4069.304697	-1569.713014	-2230.009234
164				900.000000	200.000000	0.000000	0.493240	0.675600	-1.477300	-54.119879	-115.191163	178.432159	299.028272	201.021083	0.000000	300.000000	200.000000	0.000000	7.599480	10.773560	2232.209778	2279.271359	2169.099924	-1391.597975	-401.310022	284.774111	0.000000	-505.000000	200.000000	0.000000	-2.897760	3.216060	22.809659	1933.668591	-2365.133058	-1994.015493
165				900.000000	200.000000	0.000000	0.381140	0.506700	-1.911800	-121.833276	-110.170800	163.933257	298.984221	200.969915	0.000000	300.000000	200.000000	0.000000	7.507920	11.322920	2231.980896	2164.830956	2267.199921	-1397.701475				-505.000000	200.000000	0.000000	-3.259980	3.573400	11.798100	912.066292	-2597.905172	-2874.808879
166				900.000000	200.000000	0.000000	0.381140	0.495440	-1.868350	-45.861875	-3.825840	156.693805	298.979477	200.965510	0.000000	300.000000	200.000000	0.000000	7.080640	10.987200	2232.286072	2155.294256	2278.099920	-1446.529474	-446.717549	283.404560	0.000000	-505.000000	200.000000	0.000000	-1.086660	4.109410	19.663499	1640.025500	-1146.036934	-2345.777184
167				900.000000	200.000000	0.000000	0.392350	0.517960	-1.260050	-124.714907	-101.106616	156.703135	299.052558	200.978494	0.000000	300.000000	200.000000	0.000000	7.752080	10.132640	2231.904602	2183.904357	2114.599926	-1281.734977	-456.169158	288.367260	0.000000	-505.000000	200.000000	0.000000	-1.992210	0.357340	25.169279	2224.140222	-1229.037099	-3406.659230
168				900.000000	200.000000	0.000000	0.257830	0.563000	-1.868350	-103.387707	-105.133303	152.065064	299.106187	200.914494	0.000000	300.000000	200.000000	0.000000	7.202720	11.383960	2231.675720	2040.853853	1994.699930	-1342.769976				-505.000000	200.000000	0.000000	-3.441090	5.002760	9.438480	1230.000099	-1259.006854	-3167.158421
169				900.000000	200.000000	0.000000	0.392350	0.563000	-1.129700	-38.293982	-111.359781	178.431963	298.983908	200.944569	0.000000	300.000000	200.000000	0.000000	7.355320	11.048240	2231.294250	2107.610755	2267.199921	-1312.252476	-436.066173	329.469555	0.000000	-505.000000	200.000000	0.000000	-1.086660	4.288080	24.382739	3156.822386	-1680.795522	-2639.328119
170				900.000000	200.000000	0.000000	0.313880	0.619300	-1.390400	-68.409875	-57.226236	166.517316	298.999350	200.943826	0.000000	300.000000	200.000000	0.000000	7.874160	11.139800	2233.049012	2107.610755	2234.499922	-1342.769976				-505.000000	200.000000	0.000000	-3.441090	2.501380	14.944259	2468.874082	-2324.791897	-2758.323540
171				900.000000	200.000000	0.000000	0.358720	0.686860	-1.781450	-82.115003	-114.434740	147.256412	299.033486	200.879796	0.000000	300.000000	200.000000	0.000000	7.294280	10.559920	2232.972718	1964.560251	2158.199924	-1373.287475				-505.000000	200.000000	0.000000	-1.992210	1.965370	8.651940	2551.752733	-2141.352195	-2112.763039
172				900.000000	200.000000	0.000000	0.336300	0.551740	-2.215950	-72.047266	-108.041430	180.889219	299.008333	200.957391	0.000000	300.000000	200.000000	0.000000	7.019600	10.987200	2231.294250	2136.220856	2212.699923	-1281.734977				-505.000000	200.000000	0.000000	-0.905550	3.394730	12.584640	901.317894	-1547.988083	-2875.166792
173				900.000000	200.000000	0.000000	0.325090	0.698120	-1.955250	-45.646601	-102.756283	168.988665	299.047739	200.961336	0.000000	300.000000	200.000000	0.000000	7.782600	10.865120	2232.057190	2145.757556	2125.499926	-1409.908474				-505.000000	200.000000	0.000000	-3.441090	3.394730	14.944259	2059.666682	-1661.941861	-3344.916738
174				900.000000	200.000000	0.000000	0.269040	0.540480	-1.129700	-115.611430	-15.094416	159.261488	298.959554	200.897493	0.000000	300.000000	200.000000	0.000000	7.050120	10.193680	2231.446838	2002.707052	2321.699919	-1440.425974				-505.000000	200.000000	0.000000	-0.181110	3.752070	18.090419	2197.357020	-1331.908916	-2228.700546
175				900.000000	200.000000	0.000000	0.448400	0.596780	-1.173150	-113.338010	-88.297662	171.176330	299.052558	200.957129	0.000000	300.000000	200.000000	0.000000	7.477400	10.895640	2231.904602	2136.220856	2114.599926	-1452.632974				-505.000000	200.000000	0.000000	-1.992210	2.858720	19.663499	2838.322270	-3079.792216	-2699.356236
176				900.000000	200.000000	0.000000	0.414770	0.596780	-1.433850	-41.238552	-86.670328	149.524230	299.062390	201.029698	0.000000	300.000000	200.000000	0.000000	7.477400	10.193680	2232.057190	2298.344760	2092.799927	-1373.287475				-505.000000	200.000000	0.000000	-3.622200	2.322710	7.865400	3036.576461	-2439.685101	-3580.895991
177				900.000000	200.000000	0.000000	0.369930	0.686860	-1.998700	-54.196363	-48.836716	166.522079	299.042398	201.030191	0.000000	300.000000	200.000000	0.000000	7.507920	10.498880	2230.989074	2298.344760	2136.399925	-1373.287475	-394.640952	304.492882	0.000000	-505.000000	200.000000	0.000000	-1.267770	2.680050	25.955819	2712.198332	-2864.459475	-3110.792440
178				900.000000	200.000000	0.000000	0.224200	0.630560	-1.607650	-84.253380	-53.331171	173.849677	299.033188	200.952693	0.000000	300.000000	200.000000	0.000000	7.538440	10.956680	2232.286072	2126.684155	2158.199924	-1440.425974				-505.000000	200.000000	0.000000	-1.992210	3.216060	15.730799	2512.182291	-2148.070033	-2816.505318
179				900.000000	200.000000	0.000000	0.425980	0.608040	-1.303500	-113.009366	-107.517061	176.029349	299.057442	200.875944	0.000000	300.000000	200.000000	0.000000	7.538440	9.796920	2231.904602	1955.023551	2103.699926	-1416.011974				-505.000000	200.000000	0.000000	-3.259980	0.893350	4.719240	2139.122181	-735.207231	-2583.631754
180				900.000000	200.000000	0.000000	0.448400	0.517960	-1.303500	-76.513558	-98.308376	190.380308	299.033122	200.944214	0.000000	300.000000	200.000000	0.000000	7.660520	11.231360	2232.133484	2107.610755	2158.199924	-1354.976975				-505.000000	200.000000	0.000000	-3.803310	1.786700	9.438480	1267.028314	-2297.648981	-2523.996399
181				900.000000	200.000000	0.000000	0.392350	0.472920	-1.607650	-62.601284	-100.783348	163.890228	299.037413	200.940520	0.000000	300.000000	200.000000	0.000000	7.172200	11.506040	2230.760192	2098.074055	2147.299925	-1361.080475	-447.302150	308.280379	0.000000	-505.000000	200.000000	0.000000	-1.992210	1.608030	21.236579	2299.504857	-1225.304967	-1760.637563
182				900.000000	200.000000	0.000000	0.347510	0.743160	-1.564200	-51.427787	-119.241125	164.188005	299.067719	200.935253	0.000000	300.000000	200.000000	0.000000	7.355320	11.383960	2233.125306	2088.537354	2081.899927	-1361.080475				-505.000000	200.000000	0.000000	-1.448880	2.501380	18.090419	2469.125774	-990.056143	-2347.274226
183				900.000000	200.000000	0.000000	0.482030	0.585520	-0.999350	-81.457399	-140.503879	175.950338	299.004368	200.965048	0.000000	300.000000	200.000000	0.000000	7.660520	10.498880	2233.354188	2155.294256	2223.599922	-1434.322474				-505.000000	200.000000	0.000000	-2.173320	1.965370	18.090419	2668.323813	-3199.910405	-2406.469043
184				900.000000	200.000000	0.000000	0.448400	0.608040	-1.086250	-84.640584	-63.048629	183.235102	298.994022	200.927155	0.000000	300.000000	200.000000	0.000000	7.538440	10.498880	2232.057190	2069.463954	2245.399921	-1306.148976				-505.000000	200.000000	0.000000	-1.267770	1.608030	6.292320	3224.837331	-989.818712	-3111.809787
185				900.000000	200.000000	0.000000	0.269040	0.641820	-1.390400	-63.461971	-100.973454	176.223355	299.076819	200.995755	0.000000	300.000000	200.000000	0.000000	7.294280	10.407320	2231.523132	2222.051158	2060.099928	-1324.459476				-505.000000	200.000000	0.000000	-1.267770	2.680050	16.517339	1784.915238	-2060.082314	-2288.375059
186				900.000000	200.000000	0.000000	0.358720	0.743160	-1.868350	-108.030309	-73.826164	164.176392	298.988793	200.927472	0.000000	300.000000	200.000000	0.000000	7.568960	10.682000	2231.294250	2069.463954	2256.299921	-1409.908474				-505.000000	200.000000	0.000000	-2.354430	0.178670	9.438480	1169.726419	-3578.450771	-2408.150133
187				900.000000	200.000000	0.000000	0.358720	0.709380	-1.260050	-68.585868	-94.655762	159.325656	299.038071	200.918516	0.000000	300.000000	200.000000	0.000000	7.782600	10.651480	2232.286072	2050.390553	2147.299925	-1342.769976	-468.679606	296.818378	0.000000	-505.000000	200.000000	0.000000	-2.354430	3.216060	25.955819	2513.000293	-942.725580	-2698.988143
188				900.000000	200.000000	0.000000	0.571710	0.731900	-1.651100	-72.084153	-32.139435	183.222543	299.013488	200.961402	0.000000	300.000000	200.000000	0.000000	7.416360	10.132640	2231.904602	2145.757556	2201.799923	-1324.459476				-505.000000	200.000000	0.000000	-1.811100	2.680050	18.090419	1669.225083	-2956.688322	-2523.307987
189				900.000000	200.000000	0.000000	0.257830	0.630560	-1.216600	-107.971434	-100.673461	183.453477	299.032924	201.029874	0.000000	300.000000	200.000000	0.000000	7.233240	10.132640	2231.675720	2298.344760	2158.199924	-1263.424477	-431.507676	377.093108	0.000000	-505.000000	200.000000	0.000000	-2.716650	3.930740	19.663499	3482.270209	-1445.116267	-2580.792737
190				900.000000	200.000000	0.000000	0.269040	0.664340	-1.651100	-94.968925	-100.731003	147.328377	299.013488	200.974221	0.000000	300.000000	200.000000	0.000000	8.118320	9.919000	2231.904602	2174.367657	2201.799923	-1361.080475				-505.000000	200.000000	0.000000	-3.441090	0.357340	7.865400	1412.043898	-2848.354089	-1702.964458
191				900.000000	200.000000	0.000000	0.425980	0.517960	-1.477300	-56.590964	-56.695727	159.077954	298.950646	200.926649	0.000000	300.000000	200.000000	0.000000	7.233240	10.010560	2233.277894	2069.463954	2343.499918	-1361.080475				-505.000000	200.000000	0.000000	-3.803310	2.501380	6.292320	1310.021907	-1499.243232	-2112.109477
192				900.000000	200.000000	0.000000	0.414770	0.551740	-1.390400	-103.356238	-66.446856	166.349963	299.008706	200.944214	0.000000	300.000000	200.000000	0.000000	7.446880	10.865120	2232.133484	2107.610755	2212.699923	-1513.667973	-481.997300	255.118830	0.000000	-505.000000	200.000000	0.000000	-2.354430	2.322710	23.596199	1300.594896	-542.776279	-2582.347735
193				900.000000	200.000000	0.000000	0.414770	0.529220	-1.303500	-88.111462	-81.725583	151.871059	299.018339	200.957162	0.000000	300.000000	200.000000	0.000000	7.324800	11.231360	2231.828308	2136.220856	2190.899923	-1440.425974	-449.447713	303.631873	0.000000	-505.000000	200.000000	0.000000	-1.448880	5.002760	27.528899	2852.871359	-1529.293289	-2932.341403
194				900.000000	200.000000	0.000000	0.347510	0.608040	-1.433850	-89.021227	-114.296380	197.797585	299.013657	200.969782	0.000000	300.000000	200.000000	0.000000	7.477400	11.383960	2232.286072	2164.830956	2201.799923	-1354.976975				-505.000000	200.000000	0.000000	0.000000	4.645420	18.876959	2830.556561	379.795788	-2815.308232
195				900.000000	200.000000	0.000000	0.336300	0.720640	-1.129700	-96.130851	-53.325973	185.865616	298.945441	200.879946	0.000000	300.000000	200.000000	0.000000	7.111160	10.926160	2232.591248	1964.560251	2354.399918	-1312.252476				-505.000000	200.000000	0.000000	1.086660	1.429360	8.651940	1940.238759	-3123.074652	-2348.494417
196				900.000000	200.000000	0.000000	0.482030	0.540480	-1.824900	-96.229006	-94.142388	161.450490	299.013421	200.948648	0.000000	300.000000	200.000000	0.000000	7.446880	10.682000	2231.752014	2117.147455	2201.799923	-1318.355976				-505.000000	200.000000	0.000000	-1.267770	4.645420	14.944259	2019.529932	-1130.599410	-2697.718613
197				900.000000	200.000000	0.000000	0.403560	0.585520	-1.520750	-134.264462	-60.798033	171.212313	298.974454	200.987006	0.000000	300.000000	200.000000	0.000000	7.416360	10.712520	2231.980896	2202.977757	2288.999920	-1324.459476				-505.000000	200.000000	0.000000	-3.803310	2.680050	7.865400	3984.727119	-2031.016114	-2111.939920
198				900.000000	200.000000	0.000000	0.437190	0.686860	-1.651100	-61.877309	-112.721390	154.404097	299.135581	200.991312	0.000000	300.000000	200.000000	0.000000	7.141680	10.926160	2231.904602	2212.514458	1929.299932	-1306.148976	-448.892820	308.455515	0.000000	-505.000000	200.000000	0.000000	-3.984420	2.680050	19.663499	2132.614937	-1103.263494	-2229.413628
199				900.000000	200.000000	0.000000	0.291460	0.596780	-1.738000	-69.697363	-126.903292	183.387221	298.984845	200.926617	0.000000	300.000000	200.000000	0.000000	7.630000	10.743040	2233.354188	2069.463954	2267.199921	-1403.804975	-461.426964	318.141434	0.000000	-505.000000	200.000000	0.000000	-0.905550	3.930740	23.596199	2787.688814	-1028.158024	-2110.984836
200				900.000000	200.000000	0.000000	0.560500	0.416620	-1.086250	-64.379548	-128.456547	161.254005	298.959696	200.940102	0.000000	300.000000	200.000000	0.000000	7.050120	10.712520	2231.752014	2098.074055	2321.699919	-1373.287475				-505.000000	200.000000	0.000000	-1.086660	2.144040	18.090419	1984.239124	-2337.674147	-1995.177728
201				900.000000	200.000000	0.000000	0.459610	0.585520	-1.173150	-81.637455	-129.287049	173.563905	299.018640	200.948324	0.000000	300.000000	200.000000	0.000000	7.294280	10.468360	2232.514954	2117.147455	2190.899923	-1422.115474				-505.000000	200.000000	0.000000	-1.267770	1.250690	10.225020	2624.449295	-860.980837	-2700.940212
202				900.000000	200.000000	0.000000	0.403560	0.596780	-1.303500	-77.288281	-172.451414	154.355164	299.018070	200.965972	0.000000	300.000000	200.000000	0.000000	7.507920	10.254720	2231.217956	2155.294256	2190.899923	-1336.666476				-505.000000	200.000000	0.000000	-0.362220	3.573400	10.225020	1722.652459	-1711.195708	-2698.808404
203				900.000000	200.000000	0.000000	0.280250	0.585520	-1.911800	-50.238455	-111.082120	185.798022	298.969781	200.973988	0.000000	300.000000	200.000000	0.000000	6.989080	10.071600	2232.438660	2174.367657	2299.899920	-1373.287475				-505.000000	200.000000	0.000000	-3.984420	4.109410	7.865400	2681.425669	-2020.057148	-2051.824869
204				900.000000	200.000000	0.000000	0.403560	0.653080	-1.651100	-99.453142	-101.204567	180.913784	299.043281	200.986534	0.000000	300.000000	200.000000	0.000000	7.233240	9.827440	2233.049012	2202.977757	2136.399925	-1416.011974				-505.000000	200.000000	0.000000	-2.173320	4.109410	15.730799	3261.134911	-2004.541060	-2228.202053
205				900.000000	200.000000	0.000000	0.381140	0.585520	-1.346950	-69.755922	-95.498201	180.874180	299.037578	200.953182	0.000000	300.000000	200.000000	0.000000	7.111160	11.383960	2231.141662	2126.684155	2147.299925	-1354.976975				-505.000000	200.000000	0.000000	-1.448880	3.573400	14.944259	2881.190017	-854.500430	-2581.233274
206				900.000000	200.000000	0.000000	0.482030	0.619300	-1.520750	-64.524388	-114.689127	178.391413	299.066475	200.957882	0.000000	300.000000	200.000000	0.000000	7.263760	11.231360	2230.149840	2136.220856	2081.899927	-1330.562976	-484.328494	309.713235	0.000000	-505.000000	200.000000	0.000000	-2.354430	5.002760	19.663499	2157.346116	-406.474139	-1874.875183
207				900.000000	200.000000	0.000000	0.201780	0.596780	-1.303500	-97.390932	-143.878234	188.299449	298.993541	200.936149	0.000000	300.000000	200.000000	0.000000	7.477400	11.078760	2230.989074	2088.537354	2245.399921	-1367.183975				-505.000000	200.000000	0.000000	-1.811100	0.357340	18.876959	2802.716845	-2029.444697	-3524.161916
208				900.000000	200.000000	0.000000	0.459610	0.585520	-1.260050	-65.645363	-48.150713	168.744585	299.023590	200.879916	0.000000	300.000000	200.000000	0.000000	7.904680	10.620960	2232.667542	1964.560251	2179.999924	-1348.873476				-505.000000	200.000000	0.000000	-4.346640	0.714680	8.651940	3170.969493	-805.755578	-3347.387661
209				900.000000	200.000000	0.000000	0.425980	0.686860	-1.477300	-146.128387	-76.959607	159.235031	298.974559	200.982632	0.000000	300.000000	200.000000	0.000000	7.813120	10.437840	2232.209778	2193.441057	2288.999920	-1324.459476				-505.000000	200.000000	0.000000	-3.259980	2.144040	18.876959	1289.406035	-1411.492944	-2171.236158
210				900.000000	200.000000	0.000000	0.482030	0.664340	-1.651100	-78.886804	-79.106112	188.071941	299.076819	200.935925	0.000000	300.000000	200.000000	0.000000	7.050120	10.712520	2231.523132	2088.537354	2060.099928	-1379.390975				-505.000000	200.000000	0.000000	-2.716650	1.429360	17.303879	2172.562918	-912.596958	-2759.398843
211				900.000000	200.000000	0.000000	0.414770	0.686860	-1.346950	-61.562210	-76.619205	159.246645	299.067496	200.952563	0.000000	300.000000	200.000000	0.000000	7.782600	10.529400	2232.591248	2126.684155	2081.899927	-1373.287475	-463.655556	259.520222	0.000000	-505.000000	200.000000	0.000000	-0.905550	4.109410	31.461599	1872.601352	-1300.762303	-2522.023968
212				900.000000	200.000000	0.000000	0.403560	0.664340	-1.477300	-62.624626	-81.102321	159.237315	298.935385	200.969915	0.000000	300.000000	200.000000	0.000000	7.813120	10.498880	2231.980896	2164.830956	2376.199917	-1409.908474	-477.817361	354.200155	0.000000	-505.000000	200.000000	0.000000	-0.724440	2.680050	23.596199	3638.537577	-641.406968	-2817.115413
213				900.000000	200.000000	0.000000	0.392350	0.596780	-0.999350	-60.891061	-141.876826	180.873038	298.988551	200.953345	0.000000	300.000000	200.000000	0.000000	7.782600	9.857960	2230.760192	2126.684155	2256.299921	-1293.941977				-505.000000	200.000000	0.000000	-3.259980	1.965370	14.944259	3015.520126	-2468.320870	-2230.149815
214				900.000000	200.000000	0.000000	0.369930	0.551740	-1.216600	-107.196711	-44.498099	159.167437	299.135847	200.926934	0.000000	300.000000	200.000000	0.000000	7.416360	9.857960	2232.591248	2069.463954	1929.299932	-1361.080475	-399.388211	333.653173	0.000000	-505.000000	200.000000	0.000000	-2.173320	2.501380	22.809659	3048.583323	-2408.968920	-2817.169061
215				900.000000	200.000000	0.000000	0.325090	0.653080	-1.564200	-55.137281	-57.526230	168.946778	298.999042	201.029557	0.000000	300.000000	200.000000	0.000000	7.691040	9.888480	2232.362366	2298.344760	2234.499922	-1287.838477				-505.000000	200.000000	0.000000	-2.354430	4.288080	15.730799	3851.026242	-2126.152102	-2639.226697
216				900.000000	200.000000	0.000000	0.414770	0.506700	-1.564200	-121.473163	-111.878952	163.898416	298.999316	200.935317	0.000000	300.000000	200.000000	0.000000	7.721560	9.796920	2232.972718	2088.537354	2234.499922	-1477.046973				-505.000000	200.000000	0.000000	-1.086660	3.394730	18.876959	1133.453283	-1675.570537	-2463.943612
217				900.000000	200.000000	0.000000	0.347510	0.585520	-0.564850	-109.150968	-34.049031	178.499361	299.008706	200.914306	0.000000	300.000000	200.000000	0.000000	7.721560	11.048240	2232.133484	2040.853853	2212.699923	-1324.459476				-505.000000	200.000000	0.000000	-2.897760	1.786700	3.932700	2656.379874	-2612.358838	-2465.324745
218				900.000000	200.000000	0.000000	0.381140	0.517960	-1.694550	-84.959747	-105.306873	173.582369	299.008605	200.940038	0.000000	300.000000	200.000000	0.000000	7.568960	11.628120	2231.904602	2098.074055	2212.699923	-1300.045476	-433.010941	281.612102	0.000000	-505.000000	200.000000	0.000000	-1.811100	1.786700	28.315439	2310.882487	-2038.401814	-2465.411678
219				900.000000	200.000000	0.000000	0.425980	0.574260	-1.520750	-106.584437	-92.117108	188.046234	299.032990	200.987073	0.000000	300.000000	200.000000	0.000000	7.324800	11.078760	2231.828308	2202.977757	2158.199924	-1336.666476				-505.000000	200.000000	0.000000	0.181110	3.573400	12.584640	3344.265255	-1481.171869	-3403.781055
220				900.000000	200.000000	0.000000	0.302670	0.574260	-1.694550	-122.846615	-61.547719	180.945003	299.082143	200.901304	0.000000	300.000000	200.000000	0.000000	7.599480	11.231360	2232.591248	2012.243752	2049.199928	-1300.045476	-398.186554	307.711286	0.000000	-505.000000	200.000000	0.000000	-0.905550	0.893350	22.023119	2372.138496	-2352.365245	-2407.587812
221				900.000000	200.000000	0.000000	0.358720	0.529220	-1.955250	-100.848266	-83.877287	166.387088	299.067177	200.927251	0.000000	300.000000	200.000000	0.000000	7.568960	10.987200	2231.828308	2069.463954	2081.899927	-1391.597975				-505.000000	200.000000	0.000000	-1.629990	5.896110	0.786540	1051.732549	-2155.805862	-3283.943717
222				900.000000	200.000000	0.000000	0.392350	0.551740	-1.781450	-83.658715	-49.962014	154.324890	299.047088	201.021851	0.000000	300.000000	200.000000	0.000000	7.080640	10.987200	2230.531310	2279.271359	2125.499926	-1409.908474				-505.000000	200.000000	0.000000	-2.354430	2.858720	17.303879	1448.341477	-801.944882	-3110.535949
223				900.000000	200.000000	0.000000	0.414770	0.641820	-2.042150	-96.301426	-50.642819	154.385437	298.949820	201.004303	0.000000	300.000000	200.000000	0.000000	7.568960	10.834600	2231.523132	2241.124558	2343.499918	-1397.701475				-505.000000	200.000000	0.000000	-1.086660	2.680050	19.663499	2595.878944	-1941.456978	-1994.669054
224				900.000000	200.000000	0.000000	0.459610	0.529220	-1.651100	-88.471576	-128.842556	190.379167	298.940124	201.008507	0.000000	300.000000	200.000000	0.000000	7.752080	10.498880	2231.675720	2250.661259	2365.299917	-1428.218974	-467.000217	323.049683	0.000000	-505.000000	200.000000	0.000000	-3.078870	3.930740	23.596199	2903.504816	-896.650439	-2345.787365
225				900.000000	200.000000	0.000000	0.437190	0.472920	-1.868350	-111.117732	-102.387408	146.976153	298.945513	200.901243	0.000000	300.000000	200.000000	0.000000	7.660520	10.498880	2232.743836	2012.243752	2354.399918	-1446.529474				-505.000000	200.000000	0.000000	-2.716650	0.714680	14.157719	3518.857961	-1705.031296	-2172.636087
226				900.000000	200.000000	0.000000	0.336300	0.517960	-1.346950	-80.579103	-83.519750	151.941882	299.022922	200.991651	0.000000	300.000000	200.000000	0.000000	7.507920	10.620960	2231.141662	2212.514458	2179.999924	-1245.113977				-505.000000	200.000000	0.000000	-1.629990	2.144040	18.876959	1636.854041	-1377.553626	-2465.087051
227				900.000000	200.000000	0.000000	0.381140	0.675600	-1.651100	-58.320466	-95.215342	161.680674	299.037973	200.969881	0.000000	300.000000	200.000000	0.000000	7.416360	9.919000	2232.057190	2164.830956	2147.299925	-1318.355976				-505.000000	200.000000	0.000000	-3.622200	3.216060	10.225020	2975.005837	-2707.064395	-1993.957538
228				900.000000	200.000000	0.000000	0.302670	0.664340	-1.260050	-78.481676	-107.545533	173.799797	299.003585	200.952987	0.000000	300.000000	200.000000	0.000000	7.507920	10.010560	2231.599426	2126.684155	2223.599922	-1452.632974				-505.000000	200.000000	0.000000	-2.716650	3.216060	8.651940	2048.351975	-1832.376319	-2346.494574
229				900.000000	200.000000	0.000000	0.381140	0.585520	-1.477300	-77.932025	-130.838765	161.596899	299.042758	200.880247	0.000000	300.000000	200.000000	0.000000	6.958560	10.071600	2231.828308	1964.560251	2136.399925	-1513.667973				-505.000000	200.000000	0.000000	-2.173320	2.858720	14.944259	1563.968710	-2534.074663	-2581.853550
230				900.000000	200.000000	0.000000	0.414770	0.664340	-1.129700	-54.223452	-117.349007	154.406381	298.994366	200.952466	0.000000	300.000000	200.000000	0.000000	7.355320	11.078760	2232.820130	2126.684155	2245.399921	-1373.287475				-505.000000	200.000000	0.000000	-3.078870	3.037390	14.944259	2269.676043	-3142.129872	-2875.332042
231				900.000000	200.000000	0.000000	0.493240	0.608040	-1.346950	-56.766957	-145.708209	156.682387	299.003346	200.953215	0.000000	300.000000	200.000000	0.000000	7.324800	11.383960	2231.065368	2126.684155	2223.599922	-1361.080475	-488.977920	345.646112	0.000000	-505.000000	200.000000	0.000000	-1.086660	3.216060	22.023119	3207.581688	-352.856169	-2934.065959
232				900.000000	200.000000	0.000000	0.246620	0.574260	-1.564200	-90.547330	-44.162895	183.412731	299.013691	200.935573	0.000000	300.000000	200.000000	0.000000	7.080640	11.017720	2232.362366	2088.537354	2201.799923	-1422.115474	-507.534283	294.756139	0.000000	-505.000000	200.000000	0.000000	-1.629990	4.109410	28.315439	2683.061673	71.759338	-2698.198309
233				900.000000	200.000000	0.000000	0.358720	0.574260	-0.999350	-146.249569	-84.766274	176.067615	299.008639	200.910096	0.000000	300.000000	200.000000	0.000000	7.477400	10.193680	2231.980896	2031.317153	2212.699923	-1416.011974				-505.000000	200.000000	0.000000	-2.716650	3.216060	8.651940	3206.511994	-2892.936377	-1641.565390
234				900.000000	200.000000	0.000000	0.425980	0.517960	-1.607650	-121.054490	-66.706442	175.945575	299.033288	200.952596	0.000000	300.000000	200.000000	0.000000	7.568960	10.712520	2232.514954	2126.684155	2158.199924	-1385.494475				-505.000000	200.000000	0.000000	-0.724440	2.322710	12.584640	836.449964	-1691.517056	-2523.734035
235				900.000000	200.000000	0.000000	0.425980	0.754420	-1.173150	-62.620563	-67.110527	185.804123	299.027973	201.008576	0.000000	300.000000	200.000000	0.000000	7.507920	10.163160	2231.523132	2250.661259	2169.099924	-1446.529474				-505.000000	200.000000	0.000000	-1.086660	1.786700	12.584640	688.199997	-1404.459111	-2641.701929
236				900.000000	200.000000	0.000000	0.437190	0.653080	-1.694550	-75.374975	-117.746952	154.372682	298.993953	200.965675	0.000000	300.000000	200.000000	0.000000	7.630000	10.926160	2231.904602	2155.294256	2245.399921	-1464.839973				-505.000000	200.000000	0.000000	-1.992210	5.002760	18.090419	2852.116281	-2017.739305	-2227.368753
237				900.000000	200.000000	0.000000	0.369930	0.608040	-1.564200	-113.279451	-145.494230	161.629456	298.974909	200.935317	0.000000	300.000000	200.000000	0.000000	7.630000	9.552760	2232.972718	2088.537354	2288.999920	-1373.287475				-505.000000	200.000000	0.000000	-3.441090	1.786700	13.371180	3699.478969	-2323.299045	-2054.072588
238				900.000000	200.000000	0.000000	0.347510	0.720640	-0.999350	-35.687855	-99.502556	185.854003	299.062582	200.965411	0.000000	300.000000	200.000000	0.000000	7.813120	10.529400	2232.514954	2155.294256	2092.799927	-1403.804975				-505.000000	200.000000	0.000000	-1.629990	3.037390	14.944259	1574.780031	-2566.951559	-1876.798275
239				900.000000	200.000000	0.000000	0.459610	0.506700	-0.999350	-108.826388	-78.788984	192.767883	299.038071	201.003959	0.000000	300.000000	200.000000	0.000000	7.355320	10.376800	2232.286072	2241.124558	2147.299925	-1397.701475	-417.182135	247.319368	0.000000	-505.000000	200.000000	0.000000	-2.173320	3.037390	25.955819	1228.212950	-2279.384618	-2464.195795
240				900.000000	200.000000	0.000000	0.313880	0.382840	-1.651100	-94.499504	-82.313635	171.116729	299.018238	200.948713	0.000000	300.000000	200.000000	0.000000	7.477400	10.132640	2231.599426	2117.147455	2190.899923	-1434.322474				-505.000000	200.000000	0.000000	-0.905550	3.573400	16.517339	2533.867858	-756.300172	-2170.068050
241				900.000000	200.000000	0.000000	0.291460	0.574260	-1.303500	-78.215655	-71.581707	190.595257	298.984741	200.901089	0.000000	300.000000	200.000000	0.000000	7.355320	10.956680	2233.125306	2012.243752	2267.199921	-1312.252476				-505.000000	200.000000	0.000000	-1.448880	5.002760	14.157719	4473.225692	-2577.164099	-2579.876811
242				900.000000	200.000000	0.000000	0.347510	0.540480	-1.607650	-152.291358	-98.936837	166.409173	299.013758	200.931237	0.000000	300.000000	200.000000	0.000000	7.630000	10.956680	2232.514954	2079.000654	2201.799923	-1361.080475				-505.000000	200.000000	0.000000	-3.803310	3.573400	18.090419	2418.177702	-847.589592	-2404.812624
243				900.000000	200.000000	0.000000	0.414770	0.574260	-1.564200	-114.670512	-51.087312	161.551587	299.066986	200.957358	0.000000	300.000000	200.000000	0.000000	7.477400	11.597600	2231.370544	2136.220856	2081.899927	-1275.631477	-381.998753	255.257083	0.000000	-505.000000	200.000000	0.000000	0.000000	3.573400	22.809659	1260.395223	-2805.616520	-2463.860987
244				900.000000	200.000000	0.000000	0.482030	0.506700	-1.564200	-125.493693	-104.516779	163.828735	299.008876	201.008128	0.000000	300.000000	200.000000	0.000000	7.538440	11.017720	2232.514954	2250.661259	2212.699923	-1391.597975				-505.000000	200.000000	0.000000	-1.629990	2.858720	14.157719	2953.697809	-1903.355096	-3051.849806
245				900.000000	200.000000	0.000000	0.313880	0.596780	-1.868350	-106.017177	-87.177562	183.363993	298.979546	200.978260	0.000000	300.000000	200.000000	0.000000	7.477400	10.773560	2232.438660	2183.904357	2278.099920	-1379.390975				-505.000000	200.000000	0.000000	-0.543330	5.717440	11.798100	3473.938192	-3425.139691	-2990.479715
246				900.000000	200.000000	0.000000	0.313880	0.540480	-1.824900	-64.064765	-112.547820	183.311634	299.038071	200.939877	0.000000	300.000000	200.000000	0.000000	8.026760	10.498880	2232.286072	2098.074055	2147.299925	-1367.183975				-505.000000	200.000000	0.000000	-3.259980	3.573400	14.157719	2649.495090	-1009.304363	-2757.320682
247				900.000000	200.000000	0.000000	0.291460	0.596780	-0.955900	-52.804986	-16.179306	159.290620	299.013387	201.012781	0.000000	300.000000	200.000000	0.000000	7.416360	10.987200	2231.675720	2260.197959	2201.799923	-1348.873476	-457.666437	250.668763	0.000000	-505.000000	200.000000	0.000000	-1.629990	2.501380	23.596199	1195.590216	-1116.892170	-2406.003836
248				900.000000	200.000000	0.000000	0.347510	0.709380	-1.607650	-105.130754	-63.475047	178.614551	299.022955	201.008714	0.000000	300.000000	200.000000	0.000000	7.477400	10.804080	2231.217956	2250.661259	2179.999924	-1342.769976	-404.080172	324.297329	0.000000	-505.000000	200.000000	0.000000	-1.267770	1.786700	20.450039	2541.885259	-2063.814446	-2641.687440
249				900.000000	200.000000	0.000000	0.269040	0.619300	-1.738000	-40.626277	-70.254367	173.792751	298.983839	200.953182	0.000000	300.000000	200.000000	0.000000	7.874160	10.620960	2231.141662	2126.684155	2267.199921	-1348.873476	-479.120624	324.292486	0.000000	-505.000000	200.000000	0.000000	-5.614410	2.501380	23.596199	2932.830244	-610.654915	-2816.893773
250				900.000000	200.000000	0.000000	0.437190	0.551740	-1.216600	-131.319893	-92.861596	163.917076	299.018842	200.978026	0.000000	300.000000	200.000000	0.000000	7.263760	10.315760	2232.972718	2183.904357	2190.899923	-1452.632974	-427.006911	353.151487	0.000000	-505.000000	200.000000	0.000000	-1.629990	4.109410	22.809659	3493.333223	-1778.995780	-2404.477816
251				900.000000	200.000000	0.000000	0.280250	0.563000	-1.477300	-119.064700	-101.354265	164.090138	299.018305	200.987107	0.000000	300.000000	200.000000	0.000000	7.507920	10.102120	2231.752014	2202.977757	2190.899923	-1312.252476				-505.000000	200.000000	0.000000	0.000000	2.501380	15.730799	2005.672997	-2666.328675	-2817.342926
252				900.000000	200.000000	0.000000	0.302670	0.540480	-1.346950	-23.364306	-122.662626	156.816987	299.003346	200.919019	0.000000	300.000000	200.000000	0.000000	7.355320	10.254720	2231.065368	2050.390553	2223.599922	-1263.424477				-505.000000	200.000000	0.000000	0.724440	1.250690	18.090419	3319.974538	-1651.843758	-3171.052378
253				900.000000	200.000000	0.000000	0.313880	0.585520	-1.173150	-73.596395	-72.626188	159.256921	298.989104	200.961369	0.000000	300.000000	200.000000	0.000000	7.050120	10.285240	2231.980896	2145.757556	2256.299921	-1330.562976				-505.000000	200.000000	0.000000	-3.078870	1.250690	13.371180	2624.700987	-1019.516902	-2877.027620
254				900.000000	200.000000	0.000000	0.392350	0.608040	-0.999350	-48.365783	-70.953247	147.148269	298.940450	200.918485	0.000000	300.000000	200.000000	0.000000	7.752080	11.139800	2232.362366	2050.390553	2365.299917	-1464.839973	-352.755034	314.708619	0.000000	-505.000000	200.000000	0.000000	-1.448880	4.288080	20.450039	2345.795757	-3113.415539	-3344.228325
255				900.000000	200.000000	0.000000	0.437190	0.596780	-1.564200	-69.517306	-87.472358	166.368624	299.018506	200.935637	0.000000	300.000000	200.000000	0.000000	7.630000	11.322920	2232.209778	2088.537354	2190.899923	-1397.701475				-505.000000	200.000000	0.000000	-3.259980	2.501380	3.146160	3047.010243	-2324.554466	-2170.897042
256				900.000000	200.000000	0.000000	0.437190	0.641820	-1.433850	-55.465925	-117.989403	176.049151	299.042856	201.008335	0.000000	300.000000	200.000000	0.000000	7.446880	11.078760	2232.057190	2250.661259	2136.399925	-1348.873476				-505.000000	200.000000	0.000000	-1.267770	5.360100	9.438480	1599.070748	-329.954381	-2109.599395
257				900.000000	200.000000	0.000000	0.392350	0.664340	-1.998700	-47.082676	-85.221761	178.526209	298.960194	200.926839	0.000000	300.000000	200.000000	0.000000	7.355320	11.261880	2232.820130	2069.463954	2321.699919	-1397.701475	-472.293186	270.647847	0.000000	-505.000000	200.000000	0.000000	-3.078870	3.394730	27.528899	1944.857451	-900.382571	-3051.225222
258				900.000000	200.000000	0.000000	0.381140	0.540480	-1.433850	-67.680167	-70.087534	154.326032	299.028405	200.952596	0.000000	300.000000	200.000000	0.000000	7.721560	11.017720	2232.514954	2126.684155	2169.099924	-1367.183975				-505.000000	200.000000	0.000000	-0.905550	3.573400	14.944259	2302.110008	-1417.657355	-1993.835754
259				900.000000	200.000000	0.000000	0.403560	0.686860	-1.651100	-73.938900	-86.006657	154.438938	299.008401	200.991516	0.000000	300.000000	200.000000	0.000000	7.721560	11.017720	2231.446838	2212.514458	2212.699923	-1385.494475	-435.383157	239.419819	0.000000	-505.000000	200.000000	0.000000	0.000000	2.322710	21.236579	837.142119	-1478.423594	-2347.559695
260				900.000000	200.000000	0.000000	0.403560	0.686860	-1.260050	-25.287410	-71.172424	188.174180	299.072030	200.999926	0.000000	300.000000	200.000000	0.000000	7.141680	10.987200	2231.752014	2231.587858	2070.999928	-1354.976975				-505.000000	200.000000	0.000000	-1.811100	2.322710	19.663499	837.016273	-1367.341087	-1936.206116
261				900.000000	200.000000	0.000000	0.313880	0.619300	-1.086250	-64.074246	-133.498645	178.565617	299.013320	200.923104	0.000000	300.000000	200.000000	0.000000	7.294280	11.017720	2231.523132	2059.927254	2201.799923	-1397.701475				-505.000000	200.000000	0.000000	-1.448880	2.858720	14.157719	3185.329813	-1781.744055	-2934.376097
262				900.000000	200.000000	0.000000	0.403560	0.585520	-1.173150	-65.555334	-40.857421	173.621973	298.940667	200.896941	0.000000	300.000000	200.000000	0.000000	7.843640	10.682000	2232.820130	2002.707052	2365.299917	-1458.736474				-505.000000	200.000000	0.000000	-2.897760	3.037390	16.517339	1806.537882	-1431.171595	-2464.137840
263				900.000000	200.000000	0.000000	0.448400	0.686860	-1.346950	-73.623801	-42.542299	188.127725	299.023089	200.927377	0.000000	300.000000	200.000000	0.000000	7.599480	10.407320	2231.523132	2069.463954	2179.999924	-1416.011974				-505.000000	200.000000	0.000000	-0.724440	3.394730	16.517339	1249.080515	-2358.099225	-2522.716688
264				900.000000	200.000000	0.000000	0.347510	0.551740	-0.912450	-90.799491	-79.319493	166.419645	299.037644	200.957391	0.000000	300.000000	200.000000	0.000000	7.385840	10.407320	2231.294250	2136.220856	2147.299925	-1416.011974				-505.000000	200.000000	0.000000	-2.173320	2.322710	11.798100	1762.915056	-2663.658965	-2523.618125
265				900.000000	200.000000	0.000000	0.392350	0.517960	-1.390400	-68.562526	-85.787480	175.980416	299.096419	200.944407	0.000000	300.000000	200.000000	0.000000	7.263760	10.132640	2231.675720	2107.610755	2016.499929	-1458.736474				-505.000000	200.000000	0.000000	-2.354430	2.144040	18.090419	3721.479152	-1332.971337	-2758.749589
266				900.000000	200.000000	0.000000	0.291460	0.686860	-2.042150	-34.138726	-45.564913	185.880655	298.998837	200.875944	0.000000	300.000000	200.000000	0.000000	7.721560	11.048240	2231.904602	1955.023551	2234.499922	-1336.666476				-505.000000	200.000000	0.000000	-1.811100	3.216060	14.944259	1933.039359	-965.152506	-2170.334722
267				900.000000	200.000000	0.000000	0.302670	0.641820	-1.651100	-67.752587	-132.511706	161.730553	299.077859	200.922063	0.000000	300.000000	200.000000	0.000000	7.507920	10.956680	2234.040834	2059.927254	2060.099928	-1422.115474				-505.000000	200.000000	0.000000	-2.535540	2.144040	17.303879	3837.232231	-790.985916	-1936.317719
268				900.000000	200.000000	0.000000	0.414770	0.653080	-1.738000	-63.358398	-111.717318	178.492510	299.013387	200.970047	0.000000	300.000000	200.000000	0.000000	7.233240	11.536560	2231.675720	2164.830956	2201.799923	-1306.148976				-505.000000	200.000000	0.000000	-2.173320	1.965370	15.730799	2204.871036	-2269.681075	-2171.492649
269				900.000000	200.000000	0.000000	0.448400	0.484180	-1.477300	-78.084676	-82.948833	159.023312	299.023156	200.970047	0.000000	300.000000	200.000000	0.000000	7.599480	10.926160	2231.675720	2164.830956	2179.999924	-1306.148976				-505.000000	200.000000	0.000000	-2.173320	2.144040	17.303879	3489.784225	-1210.613869	-1760.114400
270				900.000000	200.000000	0.000000	0.369930	0.585520	-1.260050	-69.665893	-155.909030	185.705114	298.964757	200.927124	0.000000	300.000000	200.000000	0.000000	7.172200	11.017720	2232.133484	2069.463954	2310.799919	-1379.390975				-505.000000	200.000000	0.000000	-1.992210	3.216060	10.225020	2511.741829	-2938.265092	-1994.087937
271				900.000000	200.000000	0.000000	0.437190	0.574260	-1.173150	-142.409096	-47.308275	178.395980	298.979267	200.987073	0.000000	300.000000	200.000000	0.000000	7.507920	11.322920	2231.828308	2202.977757	2278.099920	-1330.562976				-505.000000	200.000000	0.000000	-1.267770	2.858720	10.225020	3185.015197	-1391.260866	-2229.461402
272				900.000000	200.000000	0.000000	0.493240	0.675600	-1.911800	-110.857444	-129.984988	173.612839	298.979163	200.948713	0.000000	300.000000	200.000000	0.000000	7.416360	10.682000	2231.599426	2117.147455	2278.099920	-1422.115474				-505.000000	200.000000	0.000000	-1.811100	3.037390	14.157719	2385.429121	-1759.826124	-2992.921661
273				900.000000	200.000000	0.000000	0.325090	0.585520	-1.564200	-82.042583	-92.988020	192.980548	298.994160	201.055189	0.000000	300.000000	200.000000	0.000000	7.355320	10.620960	2232.362366	2355.564961	2245.399921	-1367.183975	-467.690993	330.471595	0.000000	-505.000000	200.000000	0.000000	-1.629990	3.216060	22.809659	2976.012608	-851.005729	-2875.278394
274				900.000000	200.000000	0.000000	0.392350	0.653080	-1.781450	-103.608715	-125.951564	166.467437	299.013623	200.910003	0.000000	300.000000	200.000000	0.000000	7.446880	10.407320	2232.209778	2031.317153	2201.799923	-1379.390975				-505.000000	200.000000	0.000000	-1.267770	3.573400	12.584640	2649.369244	-67.800072	-2170.039072
275				900.000000	200.000000	0.000000	0.414770	0.495440	-1.520750	-73.645473	-81.523541	161.478284	298.955526	200.939459	0.000000	300.000000	200.000000	0.000000	7.324800	9.735880	2233.277894	2098.074055	2332.599918	-1348.873476				-505.000000	200.000000	0.000000	-1.086660	1.250690	16.517339	2509.136678	-1938.471272	-2407.234208
276				900.000000	200.000000	0.000000	0.381140	0.540480	-1.520750	-87.872846	-54.808808	159.145352	299.077198	200.948356	0.000000	300.000000	200.000000	0.000000	7.813120	10.712520	2232.438660	2117.147455	2060.099928	-1281.734977				-505.000000	200.000000	0.000000	-1.267770	2.501380	13.371180	2932.012243	-2057.096608	-2171.056419
277				900.000000	200.000000	0.000000	0.425980	0.563000	-1.477300	-115.044170	-147.883186	173.577802	299.091535	200.940134	0.000000	300.000000	200.000000	0.000000	7.233240	9.705360	2231.675720	2098.074055	2027.399929	-1336.666476	-400.584634	351.176163	0.000000	-505.000000	200.000000	0.000000	-3.622200	1.250690	19.663499	2972.652379	-2053.171476	-1937.078575
278				900.000000	200.000000	0.000000	0.201780	0.619300	-1.607650	-100.799188	-62.539855	154.585151	299.013387	200.965774	0.000000	300.000000	200.000000	0.000000	6.989080	9.949520	2231.675720	2155.294256	2201.799923	-1397.701475				-505.000000	200.000000	0.000000	-2.716650	3.037390	14.157719	3080.325133	-1970.171311	-2816.616921
279				900.000000	200.000000	0.000000	0.493240	0.517960	-1.694550	-109.082928	-79.527331	144.550312	298.979546	200.875734	0.000000	300.000000	200.000000	0.000000	7.691040	11.231360	2232.438660	1955.023551	2278.099920	-1379.390975				-505.000000	200.000000	0.000000	-1.267770	3.216060	9.438480	3090.758915	-2053.364476	-2640.330977
280				900.000000	200.000000	0.000000	0.437190	0.675600	-1.433850	-37.992744	-107.857463	178.490227	299.008571	200.893066	0.000000	300.000000	200.000000	0.000000	7.172200	10.956680	2231.828308	1993.170352	2212.699923	-1318.355976				-505.000000	200.000000	0.000000	-2.354430	3.216060	11.011560	2975.068760	-663.403463	-2522.755847
281				900.000000	200.000000	0.000000	0.493240	0.630560	-1.564200	-64.105715	-69.516617	180.799932	299.027674	200.966137	0.000000	300.000000	200.000000	0.000000	7.294280	11.383960	2230.836486	2155.294256	2169.099924	-1293.941977				-505.000000	200.000000	0.000000	-3.259980	4.109410	13.371180	2797.682134	-478.277907	-3579.229390
282				900.000000	200.000000	0.000000	0.302670	0.484180	-1.651100	-82.285263	-107.181857	149.535648	299.037874	200.940070	0.000000	300.000000	200.000000	0.000000	7.568960	11.445000	2231.828308	2098.074055	2147.299925	-1348.873476				-505.000000	200.000000	0.000000	-1.811100	0.536010	2.359620	2001.494767	-1748.629727	-2525.342681
283				900.000000	200.000000	0.000000	0.313880	0.641820	-1.651100	-67.752587	-102.577515	190.634861	299.018875	200.943826	0.000000	300.000000	200.000000	0.000000	7.691040	11.078760	2233.049012	2107.610755	2190.899923	-1452.632974				-505.000000	200.000000	0.000000	-3.078870	2.501380	17.303879	2353.246849	-1420.959056	-2817.096617
284				900.000000	200.000000	0.000000	0.504450	0.698120	-1.390400	-109.389900	-141.063458	135.067607	298.969570	200.965642	0.000000	300.000000	200.000000	0.000000	7.630000	10.498880	2231.980896	2155.294256	2299.899920	-1416.011974				-505.000000	200.000000	0.000000	-4.346640	2.322710	12.584640	1531.345975	-1472.337747	-2405.956062
285				900.000000	200.000000	0.000000	0.425980	0.517960	-1.477300	-104.837327	-152.949156	185.584215	299.037808	200.952954	0.000000	300.000000	200.000000	0.000000	7.263760	10.651480	2231.675720	2126.684155	2147.299925	-1348.873476				-505.000000	200.000000	0.000000	-1.448880	1.072020	14.157719	2961.400595	-1781.744055	-2289.886590
286				900.000000	200.000000	0.000000	0.269040	0.675600	-1.520750	-13.959591	-90.720289	164.206469	299.037644	201.000132	0.000000	300.000000	200.000000	0.000000	7.416360	10.743040	2231.294250	2231.587858	2147.299925	-1361.080475	-420.796657	335.247392	0.000000	-505.000000	200.000000	0.000000	-2.535540	3.573400	20.450039	2765.814478	-1721.961673	-2346.169947
287				900.000000	200.000000	0.000000	0.381140	0.686860	-1.216600	-109.673530	-55.091667	161.691146	298.984255	200.892975	0.000000	300.000000	200.000000	0.000000	7.538440	10.620960	2232.057190	1993.170352	2267.199921	-1483.150473				-505.000000	200.000000	0.000000	-1.448880	1.429360	14.157719	3214.655242	-2312.024084	-2818.244363
288				900.000000	200.000000	0.000000	0.392350	0.540480	-1.390400	-51.553032	-90.853450	209.736601	299.042496	200.931778	0.000000	300.000000	200.000000	0.000000	7.111160	10.132640	2231.217956	2079.000654	2136.399925	-1434.322474				-505.000000	200.000000	0.000000	-0.905550	3.216060	15.730799	1354.022272	-1418.403782	-2170.407166
289				900.000000	200.000000	0.000000	0.325090	0.664340	-1.390400	-114.801491	-77.951744	183.415211	299.082080	200.931269	0.000000	300.000000	200.000000	0.000000	7.019600	9.674840	2232.438660	2079.000654	2049.199928	-1409.908474				-505.000000	200.000000	0.000000	-2.354430	1.429360	14.157719	3446.287246	-1726.949227	-2289.475031
290				900.000000	200.000000	0.000000	0.403560	0.596780	-1.781450	-81.803967	-75.753492	173.632445	299.096604	201.025390	0.000000	300.000000	200.000000	0.000000	7.202720	11.292400	2232.133484	2288.808060	2016.499929	-1330.562976	-364.648511	326.940679	0.000000	-505.000000	200.000000	0.000000	-1.086660	2.680050	20.450039	2595.941867	-2870.193456	-2817.086436
291				900.000000	200.000000	0.000000	0.437190	0.675600	-1.346950	-110.272260	-87.674400	190.538527	298.969077	200.961829	0.000000	300.000000	200.000000	0.000000	7.538440	9.613800	2230.912780	2145.757556	2299.899920	-1483.150473				-505.000000	200.000000	0.000000	-2.716650	3.037390	14.944259	2501.308046	547.912402	-1759.223145
292				900.000000	200.000000	0.000000	0.403560	0.743160	-1.390400	-79.391441	-81.183138	147.262317	298.979198	200.940134	0.000000	300.000000	200.000000	0.000000	7.660520	10.743040	2231.675720	2098.074055	2278.099920	-1361.080475				-505.000000	200.000000	0.000000	-1.992210	3.752070	14.157719	2776.122414	-1351.157136	-2463.532053
293				900.000000	200.000000	0.000000	0.538080	0.743160	-1.738000	-132.018448	-81.333434	161.580915	299.062358	200.871641	0.000000	300.000000	200.000000	0.000000	7.263760	10.987200	2231.980896	1945.486851	2092.799927	-1318.355976	-452.860419	300.280207	0.000000	-505.000000	200.000000	0.000000	-1.086660	3.930740	22.023119	2208.482958	-1148.276213	-1699.761656
294				900.000000	200.000000	0.000000	0.369930	0.630560	-1.433850	-67.991203	-105.087696	168.879380	298.993678	201.008680	0.000000	300.000000	200.000000	0.000000	7.141680	11.811240	2231.294250	2250.661259	2245.399921	-1428.218974	-453.137675	275.567075	0.000000	-505.000000	200.000000	0.000000	-2.716650	3.573400	22.809659	1723.659230	-1182.961958	-2522.387754
295				900.000000	200.000000	0.000000	0.437190	0.686860	-1.738000	-37.844157	-6.255205	176.091038	299.037940	201.012642	0.000000	300.000000	200.000000	0.000000	7.446880	10.926160	2231.980896	2260.197959	2147.299925	-1391.597975				-505.000000	200.000000	0.000000	0.181110	2.144040	14.157719	2215.556511	-2940.934802	-2641.464235
296				900.000000	200.000000	0.000000	0.381140	0.630560	-0.955900	-79.557637	-85.729938	168.867767	298.983978	200.953052	0.000000	300.000000	200.000000	0.000000	7.660520	11.048240	2231.446838	2126.684155	2267.199921	-1373.287475				-505.000000	200.000000	0.000000	-2.354430	3.573400	12.584640	2649.369244	-1592.886367	-1993.719843
297				900.000000	200.000000	0.000000	0.392350	0.506700	-1.173150	-68.801142	-91.055493	178.379604	299.042431	200.995960	0.000000	300.000000	200.000000	0.000000	7.111160	10.559920	2231.065368	2222.051158	2136.399925	-1373.287475				-505.000000	200.000000	0.000000	-1.629990	3.752070	17.303879	3008.006110	-1110.920758	-1934.864142
298				900.000000	200.000000	0.000000	0.280250	0.698120	-1.520750	-69.319640	-111.445797	142.528859	299.062582	200.922694	0.000000	300.000000	200.000000	0.000000	7.538440	10.987200	2232.514954	2059.927254	2092.799927	-1354.976975	-454.817468	378.439619	0.000000	-505.000000	200.000000	0.000000	-3.078870	2.858720	20.450039	3649.097206	-1026.234740	-2346.804712
299				900.000000	200.000000	0.000000	0.224200	0.585520	-1.998700	-62.390074	-98.561224	168.988469	299.057184	200.914650	0.000000	300.000000	200.000000	0.000000	7.416360	10.529400	2231.294250	2040.853853	2103.699926	-1354.976975	-456.477090	282.691112	0.000000	-505.000000	200.000000	0.000000	-1.448880	3.037390	20.450039	1691.036496	-992.295422	-2934.206540
300				900.000000	200.000000	0.000000	0.369930	0.596780	-1.564200	-121.784199	-84.702591	178.486605	299.013589	200.914306	0.000000	300.000000	200.000000	0.000000	7.477400	10.285240	2232.133484	2040.853853	2201.799923	-1361.080475				-505.000000	200.000000	0.000000	-2.535540	3.216060	12.584640	1585.402583	-2112.207431	-2463.997260
301				900.000000	200.000000	0.000000	0.381140	0.596780	-1.390400	-49.234598	-115.721672	147.149411	298.982133	200.976189	0.000000	300.000000	200.000000	0.000000	7.691040	10.559920	2227.403256	2174.367657	2267.199921	-1354.976975				-505.000000	200.000000	0.000000	-1.086660	4.645420	14.944259	3293.505953	-1406.698390	-2286.524411
302				900.000000	200.000000	0.000000	0.302670	0.653080	-1.651100	-111.514733	-41.324247	159.331365	298.998632	201.025706	0.000000	300.000000	200.000000	0.000000	7.782600	9.949520	2231.446838	2288.808060	2234.499922	-1348.873476				-505.000000	200.000000	0.000000	-1.992210	1.072020	19.663499	1919.497040	-2151.802165	-3112.260505
303				900.000000	200.000000	0.000000	0.425980	0.461660	-1.607650	-59.044441	-61.640472	130.109674	299.047381	200.957424	0.000000	300.000000	200.000000	0.000000	7.263760	11.139800	2231.217956	2136.220856	2125.499926	-1373.287475				-505.000000	200.000000	0.000000	-1.811100	3.037390	12.584640	2616.935279	-1758.333271	-3404.130351
304				900.000000	200.000000	0.000000	0.201780	0.495440	-1.260050	-85.436978	-72.995063	161.698942	299.018875	200.918202	0.000000	300.000000	200.000000	0.000000	7.233240	10.956680	2233.049012	2050.390553	2190.899923	-1367.183975				-505.000000	200.000000	0.000000	-2.897760	2.322710	15.730799	2458.125683	-1828.135191	-2817.280663
305				900.000000	200.000000	0.000000	0.313880	0.731900	-1.129700	-87.626103	-47.336747	169.031694	299.028472	200.901273	0.000000	300.000000	200.000000	0.000000	7.507920	11.292400	2232.667542	2012.243752	2169.099924	-1318.355976	-380.412863	317.094496	0.000000	-505.000000	200.000000	0.000000	-1.448880	3.573400	19.663499	2302.487547	-2449.819076	-2933.697866
306				900.000000	200.000000	0.000000	0.269040	0.517960	-2.215950	-53.335675	-105.271663	173.698505	299.115744	200.931810	0.000000	300.000000	200.000000	0.000000	7.263760	11.017720	2231.141662	2079.000654	1972.899931	-1379.390975	-394.705171	324.443538	0.000000	-505.000000	200.000000	0.000000	-2.716650	1.965370	25.169279	3132.154130	-2776.041325	-2935.122465
307				900.000000	200.000000	0.000000	0.269040	0.641820	-1.129700	-63.191886	-50.556206	166.584714	298.988828	201.034289	0.000000	300.000000	200.000000	0.000000	7.080640	11.200840	2231.370544	2307.881460	2256.299921	-1385.494475				-505.000000	200.000000	0.000000	-1.086660	0.893350	18.090419	3066.719891	-83.984022	-2877.526113
308				900.000000	200.000000	0.000000	0.470820	0.585520	-1.433850	-61.804889	-73.780557	161.503991	298.969605	200.927155	0.000000	300.000000	200.000000	0.000000	7.294280	11.506040	2232.057190	2069.463954	2299.899920	-1440.425974				-505.000000	200.000000	0.000000	-1.086660	3.216060	12.584640	3091.010608	-2862.729191	-2699.089565
309				900.000000	200.000000	0.000000	0.369930	0.686860	-1.738000	-82.069989	-89.606927	195.438000	298.930538	200.982699	0.000000	300.000000	200.000000	0.000000	7.507920	10.193680	2232.057190	2193.441057	2387.099916	-1391.597975				-505.000000	200.000000	0.000000	-0.905550	1.072020	17.303879	3193.284291	-359.336576	-1643.744972
310				900.000000	200.000000	0.000000	0.515660	0.506700	-1.564200	-117.452633	-85.637782	175.842195	298.989415	200.973888	0.000000	300.000000	200.000000	0.000000	6.928040	10.712520	2232.667542	2174.367657	2256.299921	-1354.976975	-445.030136	303.911680	0.000000	-505.000000	200.000000	0.000000	-1.629990	3.216060	27.528899	2860.574145	-1650.904331	-3110.254789
311				900.000000	200.000000	0.000000	0.459610	0.517960	-1.346950	-112.743345	-58.201836	183.139715	299.011562	200.958998	0.000000	300.000000	200.000000	0.000000	7.172200	10.437840	2227.555844	2136.220856	2201.799923	-1367.183975				-505.000000	200.000000	0.000000	0.905550	3.037390	3.932700	2847.875127	-1914.507062	-2464.442105
312				900.000000	200.000000	0.000000	0.347510	0.608040	-1.520750	-60.967544	-99.017654	176.110644	299.033321	200.922662	0.000000	300.000000	200.000000	0.000000	7.294280	10.620960	2232.591248	2059.927254	2158.199924	-1428.218974	-354.559779	371.203210	0.000000	-505.000000	200.000000	0.000000	-1.811100	3.930740	19.663499	3366.454207	-2958.181175	-2463.376984
313				900.000000	200.000000	0.000000	0.369930	0.506700	-1.303500	-72.956715	-135.604741	175.993171	298.969323	200.923135	0.000000	300.000000	200.000000	0.000000	7.782600	10.682000	2231.446838	2059.927254	2299.899920	-1367.183975				-505.000000	200.000000	0.000000	-1.992210	1.786700	14.944259	2193.996791	-2942.743651	-2465.397189
314				900.000000	200.000000	0.000000	0.313880	0.484180	-1.824900	-82.465319	-102.415881	142.295054	299.038071	201.025320	0.000000	300.000000	200.000000	0.000000	7.172200	9.919000	2232.286072	2288.808060	2147.299925	-1385.494475				-505.000000	200.000000	0.000000	-2.354430	5.002760	11.011560	2156.653961	-1193.683492	-2344.827973
315				900.000000	200.000000	0.000000	0.493240	0.619300	-1.520750	-8.236965	-44.227176	173.560480	299.101119	200.897585	0.000000	300.000000	200.000000	0.000000	6.928040	9.980040	2231.217956	2002.707052	2005.599930	-1361.080475	-409.822493	323.480228	0.000000	-505.000000	200.000000	0.000000	-2.173320	2.858720	26.742359	3302.152586	-2545.271060	-2640.597649
316				900.000000	200.000000	0.000000	0.369930	0.675600	-1.564200	-82.353619	-120.164380	178.559908	299.033023	200.944310	0.000000	300.000000	200.000000	0.000000	7.416360	9.919000	2231.904602	2107.610755	2158.199924	-1446.529474	-419.359444	254.884827	0.000000	-505.000000	200.000000	0.000000	-0.905550	1.965370	27.528899	1510.918873	-2357.590230	-3052.755550
317				900.000000	200.000000	0.000000	0.448400	0.461660	-1.433850	-91.028626	-118.451031	154.183048	298.930355	200.888854	0.000000	300.000000	200.000000	0.000000	7.752080	11.078760	2231.675720	1983.633652	2387.099916	-1409.908474	-453.309789	290.603199	0.000000	-505.000000	200.000000	0.000000	-3.441090	2.322710	22.023119	1995.365061	-1138.379669	-3110.957690
318				900.000000	200.000000	0.000000	0.482030	0.585520	-1.520750	-162.408173	-99.491217	161.492377	299.013421	200.970014	0.000000	300.000000	200.000000	0.000000	7.843640	11.628120	2231.752014	2164.830956	2201.799923	-1336.666476				-505.000000	200.000000	0.000000	-3.078870	2.858720	11.011560	3879.974132	-1149.847630	-2464.292909
319				900.000000	200.000000	0.000000	0.414770	0.551740	-1.433850	-63.195950	-91.736298	200.085205	298.964474	200.970114	0.000000	300.000000	200.000000	0.000000	7.263760	11.353440	2231.523132	2164.830956	2310.799919	-1354.976975				-505.000000	200.000000	0.000000	-0.905550	2.501380	18.090419	2932.389782	-1553.213069	-1994.853101
320				900.000000	200.000000	0.000000	0.470820	0.675600	-1.042800	-45.628677	-99.474083	166.407085	299.018238	200.982901	0.000000	300.000000	200.000000	0.000000	7.874160	10.743040	2231.599426	2193.441057	2190.899923	-1391.597975	-394.157418	375.235505	0.000000	-505.000000	200.000000	0.000000	-1.629990	2.501380	22.023119	3859.232413	-2441.099390	-2406.003836
321				900.000000	200.000000	0.000000	0.403560	0.619300	-1.390400	-36.245634	-152.106718	154.376107	299.052623	200.927155	0.000000	300.000000	200.000000	0.000000	7.324800	10.559920	2232.057190	2069.463954	2114.599926	-1489.253973				-505.000000	200.000000	0.000000	-2.716650	2.501380	9.438480	3394.961634	-1833.122745	-2640.893298
322				900.000000	200.000000	0.000000	0.336300	0.596780	-1.781450	-57.680786	-93.247605	152.015185	299.096913	200.960975	0.000000	300.000000	200.000000	0.000000	7.385840	10.620960	2232.896424	2145.757556	2016.499929	-1422.115474				-505.000000	200.000000	0.000000	-0.905550	2.322710	14.157719	2921.263844	-1549.480936	-2582.463645
323				900.000000	200.000000	0.000000	0.336300	0.686860	-1.868350	-50.040790	-67.836938	188.243861	298.993575	201.068626	0.000000	300.000000	200.000000	0.000000	7.446880	10.651480	2231.065368	2384.175062	2245.399921	-1385.494475				-505.000000	200.000000	0.000000	-1.811100	3.216060	12.584640	1585.402583	-2023.473285	-2405.311116
324				900.000000	200.000000	0.000000	0.269040	0.619300	-1.564200	-112.815765	-151.471520	152.105810	298.976854	200.938009	0.000000	300.000000	200.000000	0.000000	7.477400	10.590440	2226.564022	2088.537354	2278.099920	-1342.769976				-505.000000	200.000000	0.000000	-0.362220	1.429360	18.876959	2056.872762	-128.566311	-2348.378506
325				900.000000	200.000000	0.000000	0.470820	0.540480	-1.607650	-100.024466	-88.816833	183.149045	298.974454	200.927187	0.000000	300.000000	200.000000	0.000000	8.057280	10.498880	2231.980896	2069.463954	2288.999920	-1367.183975	-433.325865	296.979444	0.000000	-505.000000	200.000000	0.000000	-2.173320	2.680050	24.382739	2364.624480	-1747.611736	-2699.511305
326				900.000000	200.000000	0.000000	0.448400	0.506700	-1.564200	-73.226800	-82.868016	159.044255	298.998871	200.931460	0.000000	300.000000	200.000000	0.000000	7.263760	10.010560	2231.980896	2079.000654	2234.499922	-1336.666476	-444.155870	301.954968	0.000000	-505.000000	200.000000	0.000000	-3.078870	3.216060	21.236579	2165.174748	-1292.121181	-2698.930188
327				900.000000	200.000000	0.000000	0.482030	0.540480	-1.303500	-75.586185	-119.957140	166.269810	299.028206	200.952791	0.000000	300.000000	200.000000	0.000000	7.355320	10.071600	2232.057190	2126.684155	2169.099924	-1446.529474				-505.000000	200.000000	0.000000	-0.905550	2.858720	18.876959	1911.731331	-2216.809532	-2699.443169
328				900.000000	200.000000	0.000000	0.403560	0.653080	-1.998700	-83.731135	-40.089660	166.455823	299.008639	200.957096	0.000000	300.000000	200.000000	0.000000	7.050120	10.254720	2231.980896	2136.220856	2212.699923	-1403.804975	-506.298279	329.026154	0.000000	-505.000000	200.000000	0.000000	-0.905550	4.109410	24.382739	3146.011064	31.655608	-2404.535771
329				900.000000	200.000000	0.000000	0.246620	0.630560	-1.564200	-96.269957	-59.360805	171.416790	298.950179	200.978326	0.000000	300.000000	200.000000	0.000000	7.721560	9.888480	2232.286072	2183.904357	2343.499918	-1385.494475				-505.000000	200.000000	0.000000	-2.173320	3.930740	14.944259	2439.548653	-1606.084612	-2345.859809
330				900.000000	200.000000	0.000000	0.325090	0.563000	-1.433850	-78.814384	-47.515516	164.043684	299.023289	200.935733	0.000000	300.000000	200.000000	0.000000	7.904680	10.498880	2231.980896	2088.537354	2179.999924	-1428.218974				-505.000000	200.000000	0.000000	-2.716650	4.288080	13.371180	2692.677453	-776.294819	-2051.756733
331				900.000000	200.000000	0.000000	0.515660	0.585520	-1.173150	-57.514274	-136.661158	156.638216	298.968900	200.910688	0.000000	300.000000	200.000000	0.000000	7.568960	11.109280	2230.531310	2031.317153	2299.899920	-1367.183975				-505.000000	200.000000	0.000000	-1.267770	2.680050	18.090419	3059.017105	-735.875094	-2347.119157
332				900.000000	200.000000	0.000000	0.425980	0.574260	-1.738000	-66.604206	-71.651186	142.262692	298.988793	200.995858	0.000000	300.000000	200.000000	0.000000	7.599480	11.200840	2231.294250	2222.051158	2256.299921	-1354.976975				-505.000000	200.000000	0.000000	-3.259980	3.037390	15.730799	2964.634977	-2469.067297	-2287.876566
333				900.000000	200.000000	0.000000	0.437190	0.585520	-1.694550	-134.444519	-122.812922	151.900191	299.023156	200.982867	0.000000	300.000000	200.000000	0.000000	7.141680	10.956680	2231.675720	2193.441057	2179.999924	-1403.804975				-505.000000	200.000000	0.000000	-2.897760	1.786700	12.584640	919.832001	-1294.869456	-1936.627857
334				900.000000	200.000000	0.000000	0.325090	0.619300	-1.520750	-96.688629	-47.434699	185.782984	298.905822	200.978694	0.000000	300.000000	200.000000	0.000000	7.233240	10.468360	2231.446838	2183.904357	2441.599915	-1367.183975				-505.000000	200.000000	0.000000	-3.622200	3.930740	7.865400	1512.454329	-3235.105145	-2286.999800
335				900.000000	200.000000	0.000000	0.403560	0.608040	-1.651100	-121.410540	-80.940687	156.775296	299.027973	200.970114	0.000000	300.000000	200.000000	0.000000	7.355320	10.468360	2231.523132	2164.830956	2169.099924	-1354.976975				-505.000000	200.000000	0.000000	-0.905550	1.429360	14.944259	2635.638155	-1417.657355	-1937.126349
336				900.000000	200.000000	0.000000	0.302670	0.574260	-1.651100	-66.514178	-66.654097	188.173984	299.013387	200.948681	0.000000	300.000000	200.000000	0.000000	6.867000	10.834600	2231.675720	2117.147455	2201.799923	-1416.011974	-366.004076	308.739662	0.000000	-505.000000	200.000000	0.000000	-0.543330	2.680050	22.809659	2480.314635	-3170.449646	-2875.874001
337				900.000000	200.000000	0.000000	0.313880	0.641820	-1.346950	-59.396427	-52.200675	166.538260	299.057667	200.850103	0.000000	300.000000	200.000000	0.000000	6.958560	10.682000	2232.438660	1897.803349	2103.699926	-1391.597975				-505.000000	200.000000	0.000000	-1.448880	1.786700	14.944259	2078.180789	-589.360415	-3170.369839
338				900.000000	200.000000	0.000000	0.381140	0.506700	-1.173150	-40.657431	-95.659835	161.523597	299.018171	200.888945	0.000000	300.000000	200.000000	0.000000	7.538440	10.010560	2231.446838	1983.633652	2190.899923	-1330.562976				-505.000000	200.000000	0.000000	-2.354430	1.072020	3.146160	3076.335672	-3307.339345	-2289.814146
339				900.000000	200.000000	0.000000	0.381140	0.517960	-1.173150	-64.316925	-90.593865	168.763049	298.994366	200.943923	0.000000	300.000000	200.000000	0.000000	7.385840	9.888480	2232.820130	2107.610755	2245.399921	-1446.529474				-505.000000	200.000000	0.000000	-2.354430	3.037390	18.090419	3080.639749	-1730.681359	-2581.669504
340				900.000000	200.000000	0.000000	0.470820	0.641820	-1.607650	-63.687042	-129.344592	192.881931	299.037775	200.918799	0.000000	300.000000	200.000000	0.000000	7.233240	9.888480	2231.599426	2050.390553	2147.299925	-1403.804975	-484.451172	316.547627	0.000000	-505.000000	200.000000	0.000000	-1.629990	4.109410	22.023119	2566.742285	-452.549280	-2521.966013
341				900.000000	200.000000	0.000000	0.414770	0.585520	-1.607650	-74.046537	-81.442724	163.971719	298.984047	200.970080	0.000000	300.000000	200.000000	0.000000	7.294280	10.987200	2231.599426	2164.830956	2267.199921	-1397.701475				-505.000000	200.000000	0.000000	-2.354430	4.109410	15.730799	3376.950913	-2258.722109	-2933.116749
342				900.000000	200.000000	0.000000	0.515660	0.765680	-1.433850	-70.468021	-141.484677	135.118824	299.003857	200.939909	0.000000	300.000000	200.000000	0.000000	7.752080	10.926160	2232.209778	2098.074055	2223.599922	-1434.322474	-456.425138	407.133099	0.000000	-505.000000	200.000000	0.000000	-3.622200	1.072020	20.450039	4235.880001	-993.357844	-2524.689120
343				900.000000	200.000000	0.000000	0.493240	0.653080	-1.955250	-75.645060	-64.086971	135.037333	299.047609	200.944375	0.000000	300.000000	200.000000	0.000000	7.752080	11.109280	2231.752014	2107.610755	2125.499926	-1409.908474				-505.000000	200.000000	0.000000	-3.078870	2.501380	9.438480	3279.145632	-3136.904887	-1994.679235
344				900.000000	200.000000	0.000000	0.302670	0.664340	-0.869000	-90.138139	-107.909210	164.161157	299.061716	201.004784	0.000000	300.000000	200.000000	0.000000	7.630000	11.628120	2230.455016	2241.124558	2092.799927	-1367.183975	-467.195037	287.103170	0.000000	-505.000000	200.000000	0.000000	-1.992210	3.573400	29.101979	2534.874629	-1100.199224	-2052.492920
345				900.000000	200.000000	0.000000	0.336300	0.653080	-1.607650	-23.018053	-103.541179	161.706184	298.999042	200.986837	0.000000	300.000000	200.000000	0.000000	7.416360	11.383960	2232.362366	2202.977757	2234.499922	-1446.529474	-486.834011	274.577140	0.000000	-505.000000	200.000000	0.000000	-2.897760	2.322710	28.315439	2111.684449	-514.377941	-2171.095578
346				900.000000	200.000000	0.000000	0.302670	0.585520	-1.607650	-57.964416	-76.826446	180.955475	299.043020	200.884278	0.000000	300.000000	200.000000	0.000000	7.691040	11.292400	2232.438660	1974.096951	2136.399925	-1483.150473				-505.000000	200.000000	0.000000	-4.889970	3.752070	14.157719	1965.410400	-1573.523711	-1993.347442
347				900.000000	200.000000	0.000000	0.336300	0.698120	-1.520750	-73.340171	-118.819906	188.254333	299.047870	200.905669	0.000000	300.000000	200.000000	0.000000	7.416360	10.620960	2232.362366	2021.780453	2125.499926	-1416.011974				-505.000000	200.000000	0.000000	-1.811100	2.680050	11.011560	2363.554785	-2021.980433	-1700.890606
348				900.000000	200.000000	0.000000	0.358720	0.653080	-1.173150	-131.122227	-145.396279	185.779558	299.023189	200.970014	0.000000	300.000000	200.000000	0.000000	7.233240	10.590440	2231.752014	2164.830956	2179.999924	-1245.113977				-505.000000	200.000000	0.000000	-2.354430	1.608030	16.517339	2762.391325	-1596.618499	-2230.561374
349				900.000000	200.000000	0.000000	0.381140	0.619300	-1.694550	-88.827626	-120.504783	154.399334	299.052882	200.935445	0.000000	300.000000	200.000000	0.000000	7.843640	10.559920	2232.667542	2088.537354	2114.599926	-1336.666476	-464.935611	284.024372	0.000000	-505.000000	200.000000	0.000000	-0.905550	0.178670	29.101979	2445.275520	-1165.953017	-2290.777846
350				900.000000	200.000000	0.000000	0.224200	0.653080	-1.346950	-66.973801	12.283987	166.641640	299.052461	200.944407	0.000000	300.000000	200.000000	0.000000	7.141680	10.804080	2231.675720	2107.610755	2114.599926	-1391.597975				-505.000000	200.000000	0.000000	-1.629990	3.037390	9.438480	1690.155571	-2561.726574	-1994.286472
351				900.000000	200.000000	0.000000	0.425980	0.619300	-1.564200	-100.754174	-92.076700	159.172200	299.042823	200.910096	0.000000	300.000000	200.000000	0.000000	7.782600	9.644320	2231.980896	2031.317153	2136.399925	-1306.148976				-505.000000	200.000000	0.000000	-0.543330	2.322710	17.303879	2342.435528	-2767.514639	-2699.980820
352				900.000000	200.000000	0.000000	0.369930	0.630560	-1.868350	-96.585056	-119.881521	188.156661	299.057893	200.982296	0.000000	300.000000	200.000000	0.000000	7.385840	10.285240	2232.972718	2193.441057	2103.699926	-1324.459476				-505.000000	200.000000	0.000000	-0.362220	2.858720	14.157719	3416.961817	-654.367781	-2229.533846
353				900.000000	200.000000	0.000000	0.392350	0.641820	-1.607650	-55.645982	-136.245137	151.999004	299.023723	200.956671	0.000000	300.000000	200.000000	0.000000	7.477400	9.857960	2232.972718	2136.220856	2179.999924	-1397.701475				-505.000000	200.000000	0.000000	-1.267770	2.322710	18.090419	2805.762458	-338.165072	-2876.155161
354				900.000000	200.000000	0.000000	0.403560	0.788200	-1.216600	-117.561940	-86.410742	156.942844	298.945297	200.922788	0.000000	300.000000	200.000000	0.000000	7.752080	10.804080	2232.286072	2059.927254	2354.399918	-1403.804975	-455.448318	289.225342	0.000000	-505.000000	200.000000	0.000000	-0.724440	2.680050	29.101979	2596.634023	-1442.051997	-2112.186229
355				900.000000	200.000000	0.000000	0.347510	0.551740	-1.477300	-87.364145	-28.134483	178.467945	298.989001	200.952921	0.000000	300.000000	200.000000	0.000000	7.752080	11.292400	2231.752014	2126.684155	2256.299921	-1361.080475				-505.000000	200.000000	0.000000	-3.259980	0.893350	17.303879	1561.048943	-4591.680267	-2289.911260
356				900.000000	200.000000	0.000000	0.425980	0.619300	-1.433850	-92.578071	-87.131955	147.123900	299.014028	200.982229	0.000000	300.000000	200.000000	0.000000	7.996240	11.048240	2233.125306	2193.441057	2201.799923	-1367.183975				-505.000000	200.000000	0.000000	-2.173320	3.037390	14.157719	2964.509131	-1605.338185	-1876.754808
357				900.000000	200.000000	0.000000	0.425980	0.563000	-1.346950	-102.847537	-137.872472	139.842561	299.076535	200.966137	0.000000	300.000000	200.000000	0.000000	7.721560	10.682000	2230.836486	2155.294256	2060.099928	-1391.597975				-505.000000	200.000000	0.000000	-4.346640	2.858720	7.865400	984.322391	-2926.129269	-2052.982797
358				900.000000	200.000000	0.000000	0.280250	0.675600	-1.390400	-70.111971	-45.709413	159.375536	298.940667	200.939652	0.000000	300.000000	200.000000	0.000000	7.630000	10.651480	2232.820130	2098.074055	2365.299917	-1440.425974				-505.000000	200.000000	0.000000	-2.897760	3.037390	18.876959	2385.806661	-2361.400926	-2699.114235
359				900.000000	200.000000	0.000000	0.493240	0.472920	-1.564200	-102.761572	-49.252737	151.737405	298.955098	200.935573	0.000000	300.000000	200.000000	0.000000	7.752080	11.231360	2232.362366	2088.537354	2332.599918	-1293.941977				-505.000000	200.000000	0.000000	-0.543330	2.322710	17.303879	4195.491558	-1574.384573	-2406.260327
360				900.000000	200.000000	0.000000	0.403560	0.540480	-1.303500	-83.627245	-81.263955	173.580086	299.008605	200.918673	0.000000	300.000000	200.000000	0.000000	6.989080	10.437840	2231.904602	2050.390553	2212.699923	-1336.666476	-486.568387	278.612372	0.000000	-505.000000	200.000000	0.000000	-2.173320	0.893350	22.809659	1793.121409	-420.418810	-2701.206884
361				900.000000	200.000000	0.000000	0.347510	0.630560	-1.651100	-56.154683	-98.896428	171.312268	299.052590	200.944278	0.000000	300.000000	200.000000	0.000000	7.935200	10.987200	2231.980896	2107.610755	2114.599926	-1416.011974				-505.000000	200.000000	0.000000	-2.716650	2.858720	18.090419	1795.852406	-1045.913392	-2993.018774
362				900.000000	200.000000	0.000000	0.381140	0.608040	-1.433850	-76.959637	-125.813204	176.075804	299.047805	200.952726	0.000000	300.000000	200.000000	0.000000	7.538440	10.956680	2232.209778	2126.684155	2125.499926	-1293.941977				-505.000000	200.000000	0.000000	-1.448880	2.144040	18.090419	2447.503131	-857.486135	-2700.077934
363				900.000000	200.000000	0.000000	0.280250	0.630560	-1.520750	-92.204412	-96.247887	205.117190	299.013522	200.922914	0.000000	300.000000	200.000000	0.000000	7.630000	10.315760	2231.980896	2059.927254	2201.799923	-1287.838477				-505.000000	200.000000	0.000000	-1.267770	1.786700	17.303879	2425.817565	-2193.398748	-2289.222848
364				900.000000	200.000000	0.000000	0.571710	0.484180	-1.129700	-85.765622	-63.020157	137.208622	298.954848	200.918704	0.000000	300.000000	200.000000	0.000000	7.294280	10.559920	2231.828308	2050.390553	2332.599918	-1379.390975				-505.000000	200.000000	0.000000	-2.897760	3.752070	18.876959	2197.419943	-637.990831	-2404.715510
365				900.000000	200.000000	0.000000	0.425980	0.630560	-1.433850	-72.011733	-127.659715	159.182672	298.969500	200.969981	0.000000	300.000000	200.000000	0.000000	7.385840	9.888480	2231.828308	2164.830956	2299.899920	-1397.701475				-505.000000	200.000000	0.000000	-2.535540	2.858720	15.730799	3069.639658	-259.213034	-2699.312770
366				900.000000	200.000000	0.000000	0.347510	0.675600	-1.651100	-42.238345	-73.566578	185.812115	298.979023	200.927472	0.000000	300.000000	200.000000	0.000000	7.660520	10.437840	2231.294250	2069.463954	2278.099920	-1391.597975				-505.000000	200.000000	0.000000	-3.622200	3.216060	14.157719	3091.136454	-854.816425	-2463.910327
367				900.000000	200.000000	0.000000	0.313880	0.675600	-1.955250	-86.779277	-117.492565	161.750355	299.018070	200.914682	0.000000	300.000000	200.000000	0.000000	7.568960	11.048240	2231.217956	2040.853853	2190.899923	-1477.046973				-505.000000	200.000000	0.000000	-2.716650	4.466750	14.157719	3050.999704	-644.471238	-2521.539965
368				900.000000	200.000000	0.000000	0.392350	0.630560	-1.260050	-112.036978	-45.380946	154.398193	299.028040	200.961501	0.000000	300.000000	200.000000	0.000000	7.263760	11.231360	2231.675720	2145.757556	2169.099924	-1416.011974	-498.264032	302.295213	0.000000	-505.000000	200.000000	0.000000	-4.165530	2.322710	25.169279	2574.696763	-169.539462	-2405.970551
369				900.000000	200.000000	0.000000	0.381140	0.630560	-1.173150	-59.680057	-50.066106	171.277427	298.969041	201.004612	0.000000	300.000000	200.000000	0.000000	7.721560	11.200840	2230.836486	2241.124558	2299.899920	-1330.562976				-505.000000	200.000000	0.000000	-0.543330	3.216060	17.303879	2975.572145	-1044.104544	-2992.853524
370				900.000000	200.000000	0.000000	0.325090	0.743160	-1.651100	-75.640996	-118.237052	183.488513	299.057055	201.030191	0.000000	300.000000	200.000000	0.000000	7.568960	10.712520	2230.989074	2298.344760	2103.699926	-1354.976975	-400.674614	387.575662	0.000000	-505.000000	200.000000	0.000000	-1.811100	1.250690	22.023119	4131.001167	-2297.570417	-2700.896746
371				900.000000	200.000000	0.000000	0.291460	0.619300	-1.173150	-136.533818	-81.834873	161.721223	299.033321	200.914119	0.000000	300.000000	200.000000	0.000000	7.660520	11.383960	2232.591248	2040.853853	2158.199924	-1440.425974				-505.000000	200.000000	0.000000	-2.897760	1.608030	11.011560	2877.766865	-1160.806596	-2171.773809
372				900.000000	200.000000	0.000000	0.448400	0.698120	-1.303500	-93.217751	-118.572256	137.535335	298.979233	200.876004	0.000000	300.000000	200.000000	0.000000	7.599480	10.559920	2231.752014	1955.023551	2278.099920	-1409.908474	-335.450707	321.653979	0.000000	-505.000000	200.000000	0.000000	-2.173320	0.893350	20.450039	2487.828651	-3467.289699	-2055.021798
373				900.000000	200.000000	0.000000	0.470820	0.608040	-1.260050	-56.676929	-109.403980	178.392555	299.101211	200.957325	0.000000	300.000000	200.000000	0.000000	7.050120	10.651480	2231.446838	2136.220856	2005.599930	-1403.804975	-366.149245	331.259372	0.000000	-505.000000	200.000000	0.000000	-1.992210	3.930740	21.236579	2787.500044	-2948.715062	-2698.338889
374				900.000000	200.000000	0.000000	0.470820	0.833240	-1.477300	-59.689854	-119.333878	166.553691	299.018707	200.931173	0.000000	300.000000	200.000000	0.000000	7.294280	10.712520	2232.667542	2079.000654	2190.899923	-1379.390975				-505.000000	200.000000	0.000000	-2.535540	0.536010	16.517339	3508.235409	-2115.939563	-2290.308331
375				900.000000	200.000000	0.000000	0.369930	0.641820	-1.346950	-71.458018	-89.970603	161.660872	299.011292	200.942131	0.000000	300.000000	200.000000	0.000000	7.263760	9.980040	2226.945492	2098.074055	2201.799923	-1287.838477	-426.743396	357.372175	0.000000	-505.000000	200.000000	0.000000	-2.354430	3.394730	20.450039	3218.267164	-1600.350631	-2698.818585
376				900.000000	200.000000	0.000000	0.291460	0.596780	-1.216600	-129.465145	-51.398645	185.796881	299.082174	200.973888	0.000000	300.000000	200.000000	0.000000	7.416360	9.735880	2232.667542	2174.367657	2049.199928	-1385.494475	-510.519954	352.868581	0.000000	-505.000000	200.000000	0.000000	-2.354430	3.930740	22.023119	3366.642977	121.566611	-1993.380728
377				900.000000	200.000000	0.000000	0.358720	0.608040	-1.173150	-96.792203	-125.132399	164.050730	299.018439	201.055334	0.000000	300.000000	200.000000	0.000000	7.721560	9.949520	2232.057190	2355.564961	2190.899923	-1397.701475	-461.871704	359.966766	0.000000	-505.000000	200.000000	0.000000	-2.173320	1.429360	25.169279	4026.248180	-1085.508126	-2876.930506
378				900.000000	200.000000	0.000000	0.369930	0.675600	-1.607650	-22.090680	-64.398303	188.198548	299.003142	200.974787	0.000000	300.000000	200.000000	0.000000	7.446880	11.383960	2230.607604	2174.367657	2223.599922	-1391.597975	-470.622122	286.896093	0.000000	-505.000000	200.000000	0.000000	-3.622200	3.573400	25.169279	2187.112007	-865.266395	-2581.059409
379				900.000000	200.000000	0.000000	0.392350	0.630560	-1.520750	-56.019640	-95.798195	190.543094	298.988862	200.948778	0.000000	300.000000	200.000000	0.000000	7.477400	11.292400	2231.446838	2117.147455	2256.299921	-1416.011974				-505.000000	200.000000	0.000000	-1.267770	4.466750	11.798100	2471.730925	-1127.613704	-2815.376368
380				900.000000	200.000000	0.000000	0.549290	0.608040	-0.912450	-112.604238	-102.826703	190.359561	298.984255	200.871612	0.000000	300.000000	200.000000	0.000000	8.026760	10.865120	2232.057190	1945.486851	2267.199921	-1452.632974	-449.636995	295.965153	0.000000	-505.000000	200.000000	0.000000	-2.173320	0.357340	24.382739	2339.893300	-1349.901714	-2173.018669
381				900.000000	200.000000	0.000000	0.246620	0.551740	-1.520750	-103.491281	-49.269274	137.608246	298.998974	201.025355	0.000000	300.000000	200.000000	0.000000	8.118320	11.536560	2232.209778	2288.808060	2234.499922	-1306.148976				-505.000000	200.000000	0.000000	-1.992210	4.109410	7.865400	1986.529658	-682.335688	-2639.425233
382				900.000000	200.000000	0.000000	0.403560	0.608040	-1.564200	-69.053619	-116.483294	178.462237	298.994057	201.029663	0.000000	300.000000	200.000000	0.000000	7.385840	10.956680	2232.133484	2298.344760	2245.399921	-1348.873476				-505.000000	200.000000	0.000000	-2.354430	4.109410	18.876959	2682.306594	-1996.567800	-2698.140354
383				900.000000	200.000000	0.000000	0.437190	0.619300	-1.651100	-72.700491	-77.259601	183.257188	299.023222	200.957162	0.000000	300.000000	200.000000	0.000000	7.141680	10.712520	2231.828308	2136.220856	2179.999924	-1336.666476				-505.000000	200.000000	0.000000	-0.905550	2.680050	10.225020	2247.675860	-882.898768	-3228.309615
384				900.000000	200.000000	0.000000	0.291460	0.484180	-1.607650	-62.137597	-91.562728	183.282503	299.028770	200.939427	0.000000	300.000000	200.000000	0.000000	7.843640	9.919000	2233.354188	2098.074055	2169.099924	-1354.976975				-505.000000	200.000000	0.000000	-1.811100	3.573400	16.517339	2765.499862	-2955.195469	-3344.877579
385				900.000000	200.000000	0.000000	0.425980	0.574260	-1.260050	-90.232231	-61.963740	175.997934	298.998632	200.948778	0.000000	300.000000	200.000000	0.000000	7.355320	10.407320	2231.446838	2117.147455	2234.499922	-1348.873476				-505.000000	200.000000	0.000000	-3.078870	3.930740	17.303879	3366.265438	-2879.229137	-2110.810970
386				900.000000	200.000000	0.000000	0.403560	0.506700	-1.477300	-89.218893	-91.234261	175.958330	299.028638	200.948097	0.000000	300.000000	200.000000	0.000000	7.294280	10.590440	2233.049012	2117.147455	2169.099924	-1293.941977				-505.000000	200.000000	0.000000	-1.448880	2.144040	16.517339	3373.905300	-1253.703305	-2817.566131
387				900.000000	200.000000	0.000000	0.347510	0.653080	-1.868350	-99.678213	-68.298566	173.742871	298.974804	200.943955	0.000000	300.000000	200.000000	0.000000	7.630000	10.926160	2232.743836	2107.610755	2288.999920	-1409.908474				-505.000000	200.000000	0.000000	-3.078870	1.250690	16.517339	2972.400686	-2745.912703	-2054.610239
388				900.000000	200.000000	0.000000	0.392350	0.472920	-1.564200	-118.843693	-136.285546	185.577169	298.937326	200.972608	0.000000	300.000000	200.000000	0.000000	7.416360	10.529400	2225.801082	2164.830956	2365.299917	-1324.459476				-505.000000	200.000000	0.000000	-2.716650	2.858720	11.011560	2026.918101	-2630.035642	-3110.506972
389				900.000000	200.000000	0.000000	0.470820	0.506700	-1.260050	-133.219654	-89.140101	166.250008	298.998563	200.953117	0.000000	300.000000	200.000000	0.000000	7.446880	10.529400	2231.294250	2126.684155	2234.499922	-1373.287475				-505.000000	200.000000	0.000000	-0.543330	3.573400	19.663499	2997.383558	-4228.023999	-2522.561619
390				900.000000	200.000000	0.000000	0.269040	0.517960	-1.868350	-48.955031	-85.331051	180.927485	299.052461	200.974321	0.000000	300.000000	200.000000	0.000000	7.263760	9.766400	2231.675720	2174.367657	2114.599926	-1416.011974				-505.000000	200.000000	0.000000	-2.716650	2.680050	14.944259	1900.605394	-2766.337781	-2112.026852
391				900.000000	200.000000	0.000000	0.482030	0.641820	-1.868350	-51.895537	-78.904070	163.954396	298.949713	200.961665	0.000000	300.000000	200.000000	0.000000	7.416360	10.987200	2231.294250	2145.757556	2343.499918	-1397.701475				-505.000000	200.000000	0.000000	-1.811100	1.608030	14.944259	2762.265479	-2555.992594	-2935.534025
392				900.000000	200.000000	0.000000	0.504450	0.686860	-1.520750	-93.906509	-90.282533	195.298638	298.984047	200.961533	0.000000	300.000000	200.000000	0.000000	7.874160	11.261880	2231.599426	2145.757556	2267.199921	-1416.011974				-505.000000	200.000000	0.000000	-3.803310	2.144040	18.090419	3142.399142	-582.449577	-2464.913185
393				900.000000	200.000000	0.000000	0.403560	0.641820	-1.694550	-23.571769	-136.625948	130.300450	298.969464	200.948648	0.000000	300.000000	200.000000	0.000000	7.294280	11.109280	2231.752014	2117.147455	2299.899920	-1373.287475				-505.000000	200.000000	0.000000	-2.535540	2.144040	8.651940	3836.540075	-1445.625262	-2523.758705
394				900.000000	200.000000	0.000000	0.269040	0.574260	-1.303500	-90.277245	-141.582031	159.292903	298.998598	200.983002	0.000000	300.000000	200.000000	0.000000	7.477400	11.109280	2231.370544	2193.441057	2234.499922	-1379.390975				-505.000000	200.000000	0.000000	-2.354430	2.501380	18.090419	3395.653789	-1067.831323	-2464.689980
395				900.000000	200.000000	0.000000	0.280250	0.731900	-1.955250	-88.481373	-80.645892	169.066535	298.988897	200.953019	0.000000	300.000000	200.000000	0.000000	7.172200	10.468360	2231.523132	2126.684155	2256.299921	-1373.287475	-448.870730	297.414516	0.000000	-505.000000	200.000000	0.000000	-3.259980	0.357340	20.450039	1992.130679	-1147.845782	-1702.978947
396				900.000000	200.000000	0.000000	0.358720	0.619300	-1.564200	-80.651523	-38.647234	166.470862	298.969957	200.862771	0.000000	300.000000	200.000000	0.000000	7.782600	10.315760	2232.820130	1926.413450	2299.899920	-1409.908474				-505.000000	200.000000	0.000000	-1.992210	1.786700	11.011560	2541.130181	-2011.021467	-2935.349978
397				900.000000	200.000000	0.000000	0.448400	0.506700	-1.433850	-105.255999	-6.999692	180.731196	299.018976	200.952270	0.000000	300.000000	200.000000	0.000000	7.446880	10.559920	2233.277894	2126.684155	2190.899923	-1416.011974				-505.000000	200.000000	0.000000	-1.629990	2.858720	16.517339	1795.726560	-977.604324	-2640.641115
398				900.000000	200.000000	0.000000	0.246620	0.619300	-1.216600	-64.209288	-79.947953	168.996658	299.072220	200.995449	0.000000	300.000000	200.000000	0.000000	7.324800	10.285240	2232.209778	2222.051158	2070.999928	-1300.045476				-505.000000	200.000000	0.000000	0.000000	1.786700	18.090419	2541.696490	-2005.717918	-2289.324270
399				900.000000	200.000000	0.000000	0.369930	0.619300	-1.564200	-116.836295	-44.174831	168.868909	298.998461	200.957489	0.000000	300.000000	200.000000	0.000000	7.080640	10.498880	2231.065368	2136.220856	2234.499922	-1373.287475				-505.000000	200.000000	0.000000	0.543330	4.645420	17.303879	2019.718701	-1374.998351	-2521.631205
400				900.000000	200.000000	0.000000	0.425980	0.641820	-1.477300	-59.531470	-82.025577	144.735183	298.989035	200.914431	0.000000	300.000000	200.000000	0.000000	7.324800	10.651480	2231.828308	2040.853853	2256.299921	-1440.425974	-464.599757	308.568793	0.000000	-505.000000	200.000000	0.000000	-1.629990	1.608030	24.382739	2647.204555	-985.068589	-3288.013105
401				900.000000	200.000000	0.000000	0.291460	0.653080	-1.955250	-67.604000	-136.833189	173.800939	299.018540	200.939877	0.000000	300.000000	200.000000	0.000000	7.630000	10.407320	2232.286072	2098.074055	2190.899923	-1367.183975				-505.000000	200.000000	0.000000	-2.173320	3.037390	17.303879	4122.920843	-2801.453957	-2229.219400
402				900.000000	200.000000	0.000000	0.504450	0.698120	-1.433850	-57.168021	-120.759170	154.344888	299.081735	200.931619	0.000000	300.000000	200.000000	0.000000	7.355320	10.132640	2231.599426	2079.000654	2049.199928	-1464.839973	-451.602130	335.928068	0.000000	-505.000000	200.000000	0.000000	-1.992210	5.717440	20.450039	2779.734335	-1091.988533	-2461.666916
403				900.000000	200.000000	0.000000	0.470820	0.686860	-1.520750	-114.009160	-99.029590	183.285178	299.027940	200.978694	0.000000	300.000000	200.000000	0.000000	7.355320	9.919000	2231.446838	2183.904357	2169.099924	-1342.769976				-505.000000	200.000000	0.000000	-1.811100	1.965370	13.371180	2783.762276	-433.379624	-2523.986218
404				900.000000	200.000000	0.000000	0.291460	0.596780	-0.955900	-88.989758	-102.300795	176.158240	298.989001	200.970014	0.000000	300.000000	200.000000	0.000000	8.057280	11.200840	2231.752014	2164.830956	2256.299921	-1391.597975	-419.751816	288.139588	0.000000	-505.000000	200.000000	0.000000	-1.086660	4.109410	21.236579	1871.783351	-1810.379823	-2639.497677
405				900.000000	200.000000	0.000000	0.437190	0.686860	-1.738000	-78.049459	-72.112814	137.536477	298.926315	200.986365	0.000000	300.000000	200.000000	0.000000	7.721560	10.895640	2233.430482	2202.977757	2397.999916	-1403.804975	-458.346210	297.693730	0.000000	-505.000000	200.000000	0.000000	-2.897760	2.322710	25.169279	2458.880761	-1174.242272	-2171.095578
406				900.000000	200.000000	0.000000	0.190570	0.641820	-1.564200	-79.724149	-72.250576	157.027369	299.077071	201.012573	0.000000	300.000000	200.000000	0.000000	7.935200	11.261880	2232.133484	2260.197959	2060.099928	-1373.287475				-505.000000	200.000000	0.000000	-2.716650	3.930740	18.876959	2092.415263	-1444.369840	-2404.560441
407				900.000000	200.000000	0.000000	0.403560	0.551740	-1.824900	-111.847440	-111.174873	154.313276	299.121110	200.991109	0.000000	300.000000	200.000000	0.000000	7.233240	11.261880	2232.362366	2212.514458	1961.999931	-1354.976975				-505.000000	200.000000	0.000000	-2.173320	3.037390	14.157719	2385.429121	-2665.898244	-2229.219400
408				900.000000	200.000000	0.000000	0.347510	0.630560	-1.520750	-116.327594	-88.885714	176.131588	299.028106	200.914431	0.000000	300.000000	200.000000	0.000000	7.385840	10.956680	2231.828308	2040.853853	2169.099924	-1379.390975				-505.000000	200.000000	0.000000	-1.448880	1.072020	11.798100	2382.131816	474.185349	-2701.095281
409				900.000000	200.000000	0.000000	0.358720	0.551740	-1.477300	-87.364145	-84.321780	154.359731	298.965040	200.931142	0.000000	300.000000	200.000000	0.000000	7.935200	10.804080	2232.743836	2079.000654	2310.799919	-1446.529474				-505.000000	200.000000	0.000000	-3.078870	3.573400	9.438480	2533.301549	-1413.494792	-1876.173691
410				900.000000	200.000000	0.000000	0.369930	0.574260	-1.086250	-122.216416	-105.410964	188.104302	299.033188	201.021048	0.000000	300.000000	200.000000	0.000000	7.660520	10.437840	2232.286072	2279.271359	2158.199924	-1330.562976	-460.498089	340.391772	0.000000	-505.000000	200.000000	0.000000	-0.543330	3.037390	23.596199	3312.712215	-1050.075955	-3345.487674
411				900.000000	200.000000	0.000000	0.369930	0.506700	-1.390400	-48.923562	-59.534375	166.354530	299.091814	200.935573	0.000000	300.000000	200.000000	0.000000	7.782600	10.620960	2232.362366	2088.537354	2027.399929	-1324.459476				-505.000000	200.000000	0.000000	-1.448880	3.216060	14.157719	1817.160434	-1251.464025	-2934.036982
412				900.000000	200.000000	0.000000	0.369930	0.517960	-1.520750	-84.779690	-150.600609	171.184322	299.067687	200.969451	0.000000	300.000000	200.000000	0.000000	7.568960	10.956680	2233.049012	2164.830956	2081.899927	-1306.148976				-505.000000	200.000000	0.000000	-2.535540	3.394730	17.303879	1480.775442	-1188.695938	-2346.339504
413				900.000000	200.000000	0.000000	0.336300	0.596780	-2.302850	-58.220956	-52.234943	173.702126	299.047479	200.974421	0.000000	300.000000	200.000000	0.000000	7.172200	9.980040	2231.446838	2174.367657	2125.499926	-1391.597975				-505.000000	200.000000	0.000000	-1.267770	1.429360	18.090419	2056.809839	-868.445101	-2230.817865
414				900.000000	200.000000	0.000000	0.414770	0.450400	-1.651100	-67.594202	-56.072465	183.123338	298.989070	200.961402	0.000000	300.000000	200.000000	0.000000	8.057280	10.773560	2231.904602	2145.757556	2256.299921	-1397.701475				-505.000000	200.000000	0.000000	-1.629990	4.288080	13.371180	3271.757463	-311.768582	-2169.331863
415				900.000000	200.000000	0.000000	0.347510	0.596780	-1.520750	-97.616003	-58.489894	135.135951	299.028206	200.995517	0.000000	300.000000	200.000000	0.000000	7.538440	11.200840	2232.057190	2222.051158	2169.099924	-1403.804975				-505.000000	200.000000	0.000000	-3.078870	5.717440	11.798100	3358.122190	-487.744020	-2285.347688
416				900.000000	200.000000	0.000000	0.538080	0.641820	-1.651100	-75.793647	-56.084401	175.944629	299.106645	200.914025	0.000000	300.000000	200.000000	0.000000	7.263760	9.766400	2232.820130	2040.853853	1994.699930	-1464.839973	-441.816475	227.638300	0.000000	-505.000000	200.000000	0.000000	-1.448880	4.288080	22.023119	608.681575	-1391.498297	-2933.019635
417				900.000000	200.000000	0.000000	0.336300	0.563000	-1.216600	-74.568783	-83.640975	197.767311	299.033288	200.978226	0.000000	300.000000	200.000000	0.000000	7.507920	11.322920	2232.514954	2183.904357	2158.199924	-1391.597975	-398.187568	302.042148	0.000000	-505.000000	200.000000	0.000000	-2.535540	3.394730	23.596199	2407.806843	-2520.367423	-2640.059998
418				900.000000	200.000000	0.000000	0.291460	0.563000	-1.260050	-58.531676	-46.292266	161.668864	298.994160	200.952661	0.000000	300.000000	200.000000	0.000000	7.813120	11.445000	2232.362366	2126.684155	2245.399921	-1446.529474				-505.000000	200.000000	0.000000	-3.622200	3.037390	15.730799	3312.082983	-2314.579358	-1876.638898
419				900.000000	200.000000	0.000000	0.291460	0.574260	-1.520750	-70.399665	-81.511605	164.088996	299.047674	201.034041	0.000000	300.000000	200.000000	0.000000	7.355320	10.987200	2231.904602	2307.881460	2125.499926	-1409.908474				-505.000000	200.000000	0.000000	-1.629990	1.965370	18.876959	2900.018740	-1377.553626	-3111.441694
420				900.000000	200.000000	0.000000	0.425980	0.551740	-1.824900	-79.683199	-81.702309	166.338350	299.032957	200.991380	0.000000	300.000000	200.000000	0.000000	7.568960	10.926160	2231.752014	2212.514458	2158.199924	-1361.080475	-483.159183	300.427699	0.000000	-505.000000	200.000000	0.000000	-3.622200	2.680050	21.236579	2132.740783	-463.824241	-1994.466211
421				900.000000	200.000000	0.000000	0.381140	0.686860	-1.824900	-66.077896	-84.921768	173.739446	299.032726	200.936053	0.000000	300.000000	200.000000	0.000000	7.477400	10.987200	2231.217956	2088.537354	2158.199924	-1440.425974	-444.304535	266.272644	0.000000	-505.000000	200.000000	0.000000	-2.354430	3.037390	22.023119	1459.530338	-1336.703470	-2170.460813
422				900.000000	200.000000	0.000000	0.470820	0.551740	-1.433850	-59.175420	-68.714587	161.472575	299.033321	200.897033	0.000000	300.000000	200.000000	0.000000	7.691040	10.529400	2232.591248	2002.707052	2158.199924	-1501.460973				-505.000000	200.000000	0.000000	-3.984420	3.216060	18.090419	3091.451070	-1632.050670	-2405.137251
423				900.000000	200.000000	0.000000	0.515660	0.653080	-1.433850	-38.920118	-75.627068	161.520367	299.038137	200.931269	0.000000	300.000000	200.000000	0.000000	7.355320	9.919000	2232.438660	2079.000654	2147.299925	-1428.218974	-424.566344	298.982363	0.000000	-505.000000	200.000000	0.000000	-1.992210	2.858720	25.169279	2491.314726	-2024.457143	-2346.891644
424				900.000000	200.000000	0.000000	0.459610	0.754420	-1.216600	-78.747698	-169.774400	166.492002	299.052623	200.905792	0.000000	300.000000	200.000000	0.000000	7.660520	10.804080	2232.057190	2021.780453	2114.599926	-1287.838477	-428.938907	307.987915	0.000000	-505.000000	200.000000	0.000000	-0.905550	3.930740	20.450039	2208.357111	-1555.452348	-2815.914019
425				900.000000	200.000000	0.000000	0.459610	0.596780	-1.433850	-73.402793	-58.121019	192.851658	298.888050	200.942874	0.000000	300.000000	200.000000	0.000000	7.233240	10.376800	2225.190730	2098.074055	2474.299913	-1428.218974				-505.000000	200.000000	0.000000	-4.346640	2.501380	9.438480	2815.881625	-939.072012	-2347.042406
426				900.000000	200.000000	0.000000	0.336300	0.698120	-1.738000	-65.524181	-108.485923	166.567392	299.017801	200.966236	0.000000	300.000000	200.000000	0.000000	7.782600	10.346280	2230.607604	2155.294256	2190.899923	-1385.494475				-505.000000	200.000000	0.000000	-2.716650	3.752070	11.011560	2775.870721	-1967.185605	-2287.241801
427				900.000000	200.000000	0.000000	0.369930	0.653080	-1.520750	-111.379690	-105.006879	178.538964	299.072410	200.935445	0.000000	300.000000	200.000000	0.000000	7.568960	10.010560	2232.667542	2088.537354	2070.999928	-1434.322474				-505.000000	200.000000	0.000000	-2.535540	2.144040	17.303879	1868.360198	-1056.125931	-2699.991001
428				900.000000	200.000000	0.000000	0.369930	0.574260	-0.955900	-77.855541	-39.674580	188.104302	299.052429	200.970080	0.000000	300.000000	200.000000	0.000000	7.477400	10.010560	2231.599426	2164.830956	2114.599926	-1416.011974	-431.815997	282.398915	0.000000	-505.000000	200.000000	0.000000	0.000000	1.250690	22.023119	1814.681129	-1611.740028	-1937.368351
429				900.000000	200.000000	0.000000	0.493240	0.788200	-1.042800	-93.258701	-211.848677	190.585177	299.062486	200.965510	0.000000	300.000000	200.000000	0.000000	7.538440	11.109280	2232.286072	2155.294256	2092.799927	-1416.011974				-505.000000	200.000000	0.000000	-1.811100	3.573400	16.517339	1375.707839	-2557.485447	-2933.668888
430				900.000000	200.000000	0.000000	0.425980	0.765680	-1.781450	-90.930786	-81.742717	166.537314	299.033089	200.982699	0.000000	300.000000	200.000000	0.000000	7.721560	11.017720	2232.057190	2193.441057	2158.199924	-1373.287475				-505.000000	200.000000	0.000000	-3.984420	4.466750	18.090419	3514.578328	-1632.050670	-2697.670839
431				900.000000	200.000000	0.000000	0.291460	0.517960	-1.086250	-124.534850	-112.311509	195.362218	298.988966	200.957227	0.000000	300.000000	200.000000	0.000000	7.630000	11.200840	2231.675720	2136.220856	2256.299921	-1312.252476				-505.000000	200.000000	0.000000	-2.897760	3.394730	11.798100	1132.886974	-1691.833051	-2992.495612
432				900.000000	200.000000	0.000000	0.414770	0.563000	-1.911800	-79.309540	-141.951503	161.541115	299.076693	201.004440	0.000000	300.000000	200.000000	0.000000	7.507920	11.170320	2231.217956	2241.124558	2060.099928	-1373.287475				-505.000000	200.000000	0.000000	-0.543330	4.109410	11.798100	1755.212270	-1834.299603	-2933.261637
433				900.000000	200.000000	0.000000	0.448400	0.551740	-1.998700	-75.842725	-117.925720	178.363423	299.028139	200.940038	0.000000	300.000000	200.000000	0.000000	7.263760	11.078760	2231.904602	2098.074055	2169.099924	-1281.734977				-505.000000	200.000000	0.000000	-1.811100	2.501380	17.303879	2005.798844	-2690.801881	-2758.453940
434				900.000000	200.000000	0.000000	0.414770	0.686860	-1.346950	-117.849633	-101.949054	156.836985	299.047642	200.978527	0.000000	300.000000	200.000000	0.000000	7.446880	10.529400	2231.828308	2183.904357	2125.499926	-1342.769976	-367.295474	279.247361	0.000000	-505.000000	200.000000	0.000000	-0.905550	0.536010	26.742359	2119.261388	-3682.543876	-2172.950533
435				900.000000	200.000000	0.000000	0.257830	0.585520	-1.738000	-110.366352	-160.980198	173.772949	298.984082	200.961501	0.000000	300.000000	200.000000	0.000000	7.538440	10.285240	2231.675720	2145.757556	2267.199921	-1330.562976				-505.000000	200.000000	0.000000	-1.629990	3.573400	17.303879	3228.826792	-448.070722	-1700.057305
436				900.000000	200.000000	0.000000	0.381140	0.563000	-1.564200	-78.949427	-75.032279	166.395276	299.027475	200.923577	0.000000	300.000000	200.000000	0.000000	7.782600	10.346280	2230.378722	2059.927254	2169.099924	-1354.976975				-505.000000	200.000000	0.000000	-2.535540	3.930740	15.730799	3018.691585	-656.923056	-3109.504114
437				900.000000	200.000000	0.000000	0.325090	0.664340	-1.911800	-10.807875	-82.532812	176.186230	299.023156	201.021327	0.000000	300.000000	200.000000	0.000000	7.660520	10.926160	2231.675720	2279.271359	2179.999924	-1385.494475				-505.000000	200.000000	0.000000	-2.535540	0.714680	18.876959	2824.339489	-262.198740	-2055.162379
438				900.000000	200.000000	0.000000	0.313880	0.641820	-1.303500	-83.474594	-102.900783	185.815541	298.974313	200.923041	0.000000	300.000000	200.000000	0.000000	7.355320	9.949520	2231.675720	2059.927254	2288.999920	-1361.080475				-505.000000	200.000000	0.000000	-3.441090	1.786700	14.944259	1499.100780	-3517.921963	-2700.257673
439				900.000000	200.000000	0.000000	0.448400	0.765680	-1.651100	-74.713623	-37.193469	183.381708	299.033222	200.914213	0.000000	300.000000	200.000000	0.000000	7.446880	9.919000	2232.362366	2040.853853	2158.199924	-1373.287475				-505.000000	200.000000	0.000000	-3.622200	1.965370	7.865400	2204.241804	-1511.695050	-2582.585429
440				900.000000	200.000000	0.000000	0.414770	0.641820	-1.607650	-39.563861	-116.904513	168.843398	299.052688	200.965543	0.000000	300.000000	200.000000	0.000000	7.874160	11.261880	2232.209778	2155.294256	2114.599926	-1416.011974				-505.000000	200.000000	0.000000	-3.803310	2.144040	11.798100	3373.527761	-841.618180	-2699.889580
441				900.000000	200.000000	0.000000	0.470820	0.619300	-1.520750	-80.606509	-99.029590	183.222347	298.998803	200.969981	0.000000	300.000000	200.000000	0.000000	7.599480	11.292400	2231.828308	2164.830956	2234.499922	-1330.562976				-505.000000	200.000000	0.000000	-2.173320	2.501380	18.090419	2237.493771	-548.510259	-2405.960370
442				900.000000	200.000000	0.000000	0.325090	0.540480	-1.564200	-71.835740	-67.658170	171.251720	299.013421	200.935829	0.000000	300.000000	200.000000	0.000000	7.630000	11.231360	2231.752014	2088.537354	2201.799923	-1434.322474				-505.000000	200.000000	0.000000	-1.629990	0.714680	14.157719	2129.065938	-1373.075067	-2642.675809
443				900.000000	200.000000	0.000000	0.235410	0.585520	-1.564200	-69.980993	-104.492907	161.747876	298.984429	200.948356	0.000000	300.000000	200.000000	0.000000	7.630000	11.139800	2232.438660	2117.147455	2267.199921	-1428.218974				-505.000000	200.000000	0.000000	-2.173320	2.322710	14.944259	2458.062760	-943.234575	-1759.944842
444				900.000000	200.000000	0.000000	0.482030	0.574260	-1.520750	-110.604967	-140.018977	151.843265	299.008672	200.965609	0.000000	300.000000	200.000000	0.000000	7.324800	11.139800	2232.057190	2155.294256	2212.699923	-1379.390975				-505.000000	200.000000	0.000000	-2.173320	3.930740	18.090419	1976.536338	-2669.630376	-2463.348006
445				900.000000	200.000000	0.000000	0.515660	0.653080	-1.564200	-67.198872	-75.505843	185.616968	299.086931	200.927029	0.000000	300.000000	200.000000	0.000000	7.233240	10.468360	2232.362366	2069.463954	2038.299929	-1403.804975	-468.382869	297.684519	0.000000	-505.000000	200.000000	0.000000	-2.354430	1.072020	22.023119	2151.317813	-806.423440	-1937.349554
446				900.000000	200.000000	0.000000	0.403560	0.585520	-1.390400	-93.924117	-91.315078	142.296391	299.077134	200.969782	0.000000	300.000000	200.000000	0.000000	7.477400	10.804080	2232.286072	2164.830956	2060.099928	-1409.908474				-505.000000	200.000000	0.000000	-1.086660	0.714680	13.371180	3171.347032	-1802.915559	-3171.416164
447				900.000000	200.000000	0.000000	0.358720	0.630560	-1.390400	-71.966719	-165.458116	147.204053	299.013691	200.939845	0.000000	300.000000	200.000000	0.000000	7.416360	10.773560	2232.362366	2098.074055	2201.799923	-1409.908474	-394.891478	377.040413	0.000000	-505.000000	200.000000	0.000000	-3.441090	3.930740	23.596199	4177.480836	-2598.142603	-2756.967078
448				900.000000	200.000000	0.000000	0.482030	0.619300	-1.433850	-96.598601	-64.110245	166.343113	298.998803	200.957162	0.000000	300.000000	200.000000	0.000000	7.507920	10.285240	2231.828308	2136.220856	2234.499922	-1385.494475				-505.000000	200.000000	0.000000	-3.259980	1.608030	19.663499	2762.643018	-351.679312	-2406.721226
449				900.000000	200.000000	0.000000	0.369930	0.608040	-1.651100	-65.123117	-79.555804	192.955038	299.003687	200.931524	0.000000	300.000000	200.000000	0.000000	7.172200	10.437840	2231.828308	2079.000654	2223.599922	-1361.080475	-385.986116	341.595635	0.000000	-505.000000	200.000000	0.000000	-3.259980	1.965370	19.663499	2784.265661	-2340.229422	-2406.382111
450				900.000000	200.000000	0.000000	0.538080	0.619300	-1.390400	-52.327754	-81.656702	197.610626	298.957237	200.938041	0.000000	300.000000	200.000000	0.000000	7.416360	10.804080	2226.487728	2088.537354	2321.699919	-1483.150473				-505.000000	200.000000	0.000000	-3.259980	2.858720	4.719240	2489.678723	-1663.197283	-2170.557927
451				900.000000	200.000000	0.000000	0.470820	0.776940	-1.303500	-122.136185	-104.297602	188.188273	298.998906	200.935701	0.000000	300.000000	200.000000	0.000000	7.752080	10.498880	2232.057190	2088.537354	2234.499922	-1330.562976				-505.000000	200.000000	0.000000	-1.448880	0.357340	19.663499	2918.595770	-1786.969040	-2701.773512
452				900.000000	200.000000	0.000000	0.347510	0.608040	-1.520750	-81.070195	-99.017654	171.291324	298.944972	201.034183	0.000000	300.000000	200.000000	0.000000	7.355320	10.010560	2231.599426	2307.881460	2354.399918	-1397.701475				-505.000000	200.000000	0.000000	-2.716650	0.357340	13.371180	3612.988396	-643.724811	-2701.672091
453				900.000000	200.000000	0.000000	0.504450	0.653080	-1.433850	-111.289662	-115.693200	183.218922	299.008740	200.965543	0.000000	300.000000	200.000000	0.000000	7.538440	10.559920	2232.209778	2155.294256	2212.699923	-1391.597975				-505.000000	200.000000	0.000000	-1.992210	2.144040	18.876959	3258.278068	-957.925673	-2523.802172
454				900.000000	200.000000	0.000000	0.414770	0.698120	-1.694550	-61.458637	-71.229967	190.582698	298.988517	200.944827	0.000000	300.000000	200.000000	0.000000	7.019600	11.383960	2230.683898	2107.610755	2256.299921	-1385.494475				-505.000000	200.000000	0.000000	-2.354430	0.714680	18.090419	3287.540573	-1465.541345	-2877.594249
455				900.000000	200.000000	0.000000	0.358720	0.619300	-1.564200	-84.672053	-99.438873	192.977123	299.004061	200.935445	0.000000	300.000000	200.000000	0.000000	7.965720	11.231360	2232.667542	2088.537354	2223.599922	-1361.080475				-505.000000	200.000000	0.000000	-3.984420	2.322710	13.371180	3268.648927	-2025.282133	-2405.985040
456				900.000000	200.000000	0.000000	0.482030	0.653080	-1.216600	-119.105651	-84.576167	171.193848	299.013050	200.996028	0.000000	300.000000	200.000000	0.000000	7.660520	10.498880	2230.912780	2222.051158	2201.799923	-1379.390975				-505.000000	200.000000	0.000000	-1.267770	2.858720	11.011560	2142.734103	-1259.437285	-2229.461402
457				900.000000	200.000000	0.000000	0.459610	0.596780	-0.912450	-36.677851	-58.605921	183.213017	299.038038	200.969815	0.000000	300.000000	200.000000	0.000000	7.782600	11.383960	2232.209778	2164.830956	2147.299925	-1361.080475				-505.000000	200.000000	0.000000	-0.724440	1.965370	10.225020	2783.510583	166.702326	-2406.584954
458				900.000000	200.000000	0.000000	0.425980	0.574260	-1.477300	-82.416242	-76.959607	185.636574	298.984047	200.931619	0.000000	300.000000	200.000000	0.000000	6.897520	10.376800	2231.599426	2079.000654	2267.199921	-1391.597975				-505.000000	200.000000	0.000000	-3.984420	0.893350	16.517339	2140.066029	-1100.277788	-2407.341502
459				900.000000	200.000000	0.000000	0.358720	0.664340	-1.477300	-70.665687	-38.728051	166.512749	299.042725	200.948648	0.000000	300.000000	200.000000	0.000000	7.477400	10.956680	2231.752014	2117.147455	2136.399925	-1373.287475	-406.694197	406.788529	0.000000	-505.000000	200.000000	0.000000	-1.811100	2.501380	22.023119	4554.128424	-2165.000410	-2229.757052
460				900.000000	200.000000	0.000000	0.347510	0.506700	-1.129700	-117.002491	-109.513270	144.690817	298.979791	200.888338	0.000000	300.000000	200.000000	0.000000	7.385840	10.529400	2232.972718	1983.633652	2278.099920	-1306.148976				-505.000000	200.000000	0.000000	-0.362220	1.786700	12.584640	2077.992020	-1183.154958	-2230.551193
461				900.000000	200.000000	0.000000	0.437190	0.563000	-1.824900	-43.034740	-56.834087	147.059927	298.967028	200.963741	0.000000	300.000000	200.000000	0.000000	7.294280	10.132640	2226.487728	2145.757556	2299.899920	-1348.873476				-505.000000	200.000000	0.000000	-1.448880	2.858720	10.225020	2605.935188	-982.591878	-2640.655604
462				900.000000	200.000000	0.000000	0.313880	0.664340	-1.911800	-95.239010	-21.279544	168.968864	298.993747	200.923135	0.000000	300.000000	200.000000	0.000000	7.294280	10.773560	2231.446838	2059.927254	2245.399921	-1300.045476				-505.000000	200.000000	0.000000	-0.905550	1.965370	14.944259	3710.416137	-1285.087348	-2700.290958
463				900.000000	200.000000	0.000000	0.291460	0.596780	-1.911800	-73.897950	-126.741658	156.880959	298.998632	200.918861	0.000000	300.000000	200.000000	0.000000	7.691040	10.193680	2231.446838	2050.390553	2234.499922	-1391.597975	-382.296629	291.410462	0.000000	-505.000000	200.000000	0.000000	-1.086660	1.429360	21.236579	1941.245530	-2605.799867	-2642.041044
464				900.000000	200.000000	0.000000	0.269040	0.709380	-1.564200	-84.983089	-24.822271	164.237885	298.984325	200.961271	0.000000	300.000000	200.000000	0.000000	7.660520	9.949520	2232.209778	2145.757556	2267.199921	-1446.529474	-433.779828	269.405336	0.000000	-505.000000	200.000000	0.000000	-1.992210	1.250690	22.809659	1583.112049	-1624.507842	-2642.138158
465				900.000000	200.000000	0.000000	0.448400	0.675600	-1.824900	-102.726355	-82.625565	183.297933	298.935130	201.000063	0.000000	300.000000	200.000000	0.000000	7.050120	10.102120	2231.446838	2231.587858	2376.199917	-1428.218974				-505.000000	200.000000	0.000000	-1.267770	1.072020	18.876959	1571.986111	-1664.611571	-2466.133375
466				900.000000	200.000000	0.000000	0.313880	0.596780	-1.520750	-81.533882	-107.764710	168.906033	298.959732	200.974254	0.000000	300.000000	200.000000	0.000000	7.141680	10.285240	2231.828308	2174.367657	2321.699919	-1391.597975	-410.352999	341.766314	0.000000	-505.000000	200.000000	0.000000	-2.897760	3.573400	23.596199	3345.146180	-2233.309477	-2346.140969
467				900.000000	200.000000	0.000000	0.313880	0.574260	-1.955250	-103.014049	-76.964805	183.343050	299.067209	200.948583	0.000000	300.000000	200.000000	0.000000	7.568960	10.529400	2231.904602	2117.147455	2081.899927	-1367.183975				-505.000000	200.000000	0.000000	-2.897760	4.645420	12.584640	2019.341162	-1692.579478	-2756.332313
468				900.000000	200.000000	0.000000	0.369930	0.585520	-1.520750	-77.977039	-49.281210	168.837493	298.974979	200.965147	0.000000	300.000000	200.000000	0.000000	7.355320	10.773560	2233.125306	2155.294256	2288.999920	-1434.322474				-505.000000	200.000000	0.000000	-1.086660	2.858720	17.303879	1448.341477	-83.237596	-2523.196384
469				900.000000	200.000000	0.000000	0.313880	0.698120	-1.651100	-101.618925	3.807854	178.638919	299.028272	200.952726	0.000000	300.000000	200.000000	0.000000	7.202720	10.346280	2232.209778	2126.684155	2169.099924	-1354.976975				-505.000000	200.000000	0.000000	-3.803310	0.893350	11.798100	3761.112517	-3095.308305	-2642.332386
470				900.000000	200.000000	0.000000	0.414770	0.608040	-1.738000	-101.397918	-45.859709	168.811983	299.066922	200.957424	0.000000	300.000000	200.000000	0.000000	7.446880	11.353440	2231.217956	2136.220856	2081.899927	-1354.976975				-505.000000	200.000000	0.000000	-1.086660	1.072020	13.371180	2729.705668	-1140.065522	-2231.171469
471				900.000000	200.000000	0.000000	0.425980	0.585520	-1.520750	-61.894918	-56.655319	190.466366	299.003993	200.926965	0.000000	300.000000	200.000000	0.000000	7.599480	10.834600	2232.514954	2069.463954	2223.599922	-1428.218974				-505.000000	200.000000	0.000000	-3.259980	1.965370	18.876959	931.146708	-1809.202966	-1995.173420
472				900.000000	200.000000	0.000000	0.482030	0.641820	-1.564200	-67.662558	-99.450809	139.857795	298.974839	200.922567	0.000000	300.000000	200.000000	0.000000	7.660520	10.865120	2232.820130	2059.927254	2288.999920	-1361.080475	-475.905269	370.617600	0.000000	-505.000000	200.000000	0.000000	-2.535540	3.037390	22.809659	3891.729301	-663.640894	-1994.214028
473				900.000000	200.000000	0.000000	0.235410	0.574260	-1.477300	-94.477832	-119.771634	164.147064	299.018271	200.970047	0.000000	300.000000	200.000000	0.000000	7.477400	10.437840	2231.675720	2164.830956	2190.899923	-1391.597975				-505.000000	200.000000	0.000000	-2.173320	4.288080	17.303879	2461.360066	-2801.453957	-2639.241186
474				900.000000	200.000000	0.000000	0.437190	0.709380	-1.868350	-73.236598	-102.387408	188.160282	298.978604	201.026197	0.000000	300.000000	200.000000	0.000000	7.233240	10.743040	2230.378722	2288.808060	2278.099920	-1342.769976	-408.495248	307.408577	0.000000	-505.000000	200.000000	0.000000	-2.173320	3.573400	23.596199	2534.434167	-2277.145339	-3051.128108
475				900.000000	200.000000	0.000000	0.403560	0.664340	-1.738000	-50.833121	-136.585540	180.924256	298.947229	200.968223	0.000000	300.000000	200.000000	0.000000	7.477400	11.109280	2226.029964	2155.294256	2343.499918	-1361.080475				-505.000000	200.000000	0.000000	-0.905550	1.072020	16.517339	1803.429345	-2082.000245	-2113.697761
476				900.000000	200.000000	0.000000	0.392350	0.686860	-2.172500	-66.438010	-125.587887	185.776133	299.008333	200.871910	0.000000	300.000000	200.000000	0.000000	7.813120	10.620960	2231.294250	1945.486851	2212.699923	-1403.804975				-505.000000	200.000000	0.000000	-2.173320	2.680050	11.011560	3174.266799	253.627623	-2288.302615
477				900.000000	200.000000	0.000000	0.325090	0.641820	-1.303500	-103.577245	-17.240921	171.345967	299.028571	200.986601	0.000000	300.000000	200.000000	0.000000	7.416360	9.919000	2232.896424	2202.977757	2169.099924	-1446.529474	-458.943274	300.108535	0.000000	-505.000000	200.000000	0.000000	-5.614410	2.858720	30.675059	3070.835198	-1412.792797	-2405.345967
478				900.000000	200.000000	0.000000	0.291460	0.551740	-1.173150	-111.172227	-127.428602	178.526013	299.033023	200.974221	0.000000	300.000000	200.000000	0.000000	7.568960	10.102120	2231.904602	2174.367657	2158.199924	-1434.322474	-483.375657	348.739584	0.000000	-505.000000	200.000000	0.000000	-2.354430	2.501380	25.169279	3743.668104	-544.269131	-2229.713585
479				900.000000	200.000000	0.000000	0.470820	0.686860	-1.433850	-61.652238	-119.374286	197.743139	298.999008	200.978326	0.000000	300.000000	200.000000	0.000000	7.691040	11.383960	2232.286072	2183.904357	2234.499922	-1324.459476	-433.140441	327.512523	0.000000	-505.000000	200.000000	0.000000	-1.992210	2.322710	33.821219	4312.628947	-2430.377856	-2229.912121
480				900.000000	200.000000	0.000000	0.291460	0.653080	-1.520750	-43.030676	-86.577575	207.536181	299.028206	200.922883	0.000000	300.000000	200.000000	0.000000	7.752080	10.682000	2232.057190	2059.927254	2169.099924	-1409.908474				-505.000000	200.000000	0.000000	-1.992210	4.288080	18.876959	3272.197925	102.634386	-3344.184859
481				900.000000	200.000000	0.000000	0.448400	0.506700	-1.042800	-20.419737	-98.550827	192.779497	298.974559	201.003994	0.000000	300.000000	200.000000	0.000000	7.782600	10.926160	2232.209778	2241.124558	2288.999920	-1373.287475				-505.000000	200.000000	0.000000	-3.984420	1.608030	18.876959	1951.868082	-969.947060	-2112.942778
482				900.000000	200.000000	0.000000	0.482030	0.529220	-1.738000	-128.766907	-129.684994	183.126959	299.042725	200.952921	0.000000	300.000000	200.000000	0.000000	7.233240	11.017720	2231.752014	2126.684155	2136.399925	-1306.148976	-437.565094	301.267212	0.000000	-505.000000	200.000000	0.000000	-1.629990	3.573400	20.450039	2070.918466	-1379.046479	-2698.706983
483				900.000000	200.000000	0.000000	0.336300	0.641820	-1.433850	-99.691758	-63.175053	152.057072	298.994125	200.956966	0.000000	300.000000	200.000000	0.000000	7.263760	10.865120	2232.286072	2136.220856	2245.399921	-1330.562976	-455.059486	295.266806	0.000000	-505.000000	200.000000	0.000000	-3.441090	1.429360	22.809659	2173.003380	-1139.126096	-2700.596789
484				900.000000	200.000000	0.000000	0.257830	0.653080	-1.520750	-95.297569	-100.390601	166.606799	299.033453	200.935349	0.000000	300.000000	200.000000	0.000000	7.904680	10.712520	2232.896424	2088.537354	2158.199924	-1385.494475	-498.978399	279.103709	0.000000	-505.000000	200.000000	0.000000	-2.535540	1.965370	22.023119	1742.110414	-132.614438	-2758.904658
485				900.000000	200.000000	0.000000	0.425980	0.664340	-1.477300	-70.665687	-71.893637	178.491368	298.998426	201.025916	0.000000	300.000000	200.000000	0.000000	7.599480	10.132640	2230.989074	2288.808060	2234.499922	-1348.873476	-460.406265	276.076963	0.000000	-505.000000	200.000000	0.000000	-3.441090	3.394730	37.753919	2872.203468	-1683.588227	-2111.290666
486				900.000000	200.000000	0.000000	0.302670	0.675600	-1.216600	-45.808733	-36.662363	183.448910	299.018842	201.042088	0.000000	300.000000	200.000000	0.000000	7.568960	10.682000	2232.972718	2326.954861	2190.899923	-1373.287475	-484.291323	275.196012	0.000000	-505.000000	200.000000	0.000000	0.362220	3.394730	21.236579	1596.906060	-439.781467	-2699.035917
487				900.000000	200.000000	0.000000	0.347510	0.630560	-1.694550	-52.179167	-103.921990	173.721928	299.018104	200.987309	0.000000	300.000000	200.000000	0.000000	7.538440	10.682000	2231.294250	2202.977757	2190.899923	-1428.218974				-505.000000	200.000000	0.000000	-1.448880	3.216060	16.517339	1469.901198	-325.713253	-2581.572390
488				900.000000	200.000000	0.000000	0.325090	0.484180	-0.999350	-109.753761	-42.853631	151.922081	298.940124	200.995687	0.000000	300.000000	200.000000	0.000000	7.721560	10.620960	2231.675720	2222.051158	2365.299917	-1391.597975				-505.000000	200.000000	0.000000	-2.897760	3.394730	10.225020	1596.025135	-2353.190235	-2463.798724
489				900.000000	200.000000	0.000000	0.246620	0.675600	-1.346950	-74.087488	-8.903148	178.687657	298.945260	200.978360	0.000000	300.000000	200.000000	0.000000	7.782600	9.827440	2232.209778	2183.904357	2354.399918	-1379.390975				-505.000000	200.000000	0.000000	-1.811100	3.394730	18.090419	3218.078394	-2558.978300	-2640.117953
490				900.000000	200.000000	0.000000	0.414770	0.630560	-2.042150	-100.785643	-75.972669	195.339187	298.964545	201.051241	0.000000	300.000000	200.000000	0.000000	7.660520	9.644320	2231.675720	2346.028261	2310.799919	-1342.769976				-505.000000	200.000000	0.000000	-2.173320	2.322710	19.663499	1763.544288	-152.293090	-2758.594520
491				900.000000	200.000000	0.000000	0.347510	0.506700	-1.564200	-73.226800	-53.383516	178.426058	299.037775	201.021362	0.000000	300.000000	200.000000	0.000000	7.599480	9.919000	2231.599426	2279.271359	2147.299925	-1281.734977	-509.816434	362.696222	0.000000	-505.000000	200.000000	0.000000	-2.173320	1.965370	22.809659	3711.045369	109.861219	-2465.213142
492				900.000000	200.000000	0.000000	0.414770	0.619300	-0.912450	-83.996840	-41.561500	147.135513	298.989346	200.909878	0.000000	300.000000	200.000000	0.000000	7.294280	10.956680	2232.514954	2031.317153	2256.299921	-1379.390975				-505.000000	200.000000	0.000000	-3.078870	3.037390	7.865400	2500.741738	-218.871873	-2346.635154
493				900.000000	200.000000	0.000000	0.414770	0.563000	-1.477300	-58.756747	-86.629919	151.902475	298.994228	200.931237	0.000000	300.000000	200.000000	0.000000	7.202720	10.590440	2232.514954	2079.000654	2245.399921	-1330.562976				-505.000000	200.000000	0.000000	-3.984420	1.072020	7.865400	1223.657181	-694.357075	-2642.148339
494				900.000000	200.000000	0.000000	0.425980	0.450400	-1.694550	-75.680277	-51.427715	134.918522	299.091224	200.957555	0.000000	300.000000	200.000000	0.000000	7.263760	11.261880	2230.912780	2136.220856	2027.399929	-1367.183975				-505.000000	200.000000	0.000000	-1.992210	1.608030	6.292320	3224.837331	-813.412843	-2641.799043
495				900.000000	200.000000	0.000000	0.414770	0.608040	-1.520750	-73.029135	-111.919360	166.402322	299.008537	200.987107	0.000000	300.000000	200.000000	0.000000	7.477400	11.322920	2231.752014	2202.977757	2212.699923	-1385.494475				-505.000000	200.000000	0.000000	-2.173320	2.858720	11.798100	2837.693038	-1603.098906	-3051.806340
496				900.000000	200.000000	0.000000	0.381140	0.709380	-1.738000	-52.998904	-120.464374	190.628010	298.969288	200.944536	0.000000	300.000000	200.000000	0.000000	7.630000	11.445000	2231.370544	2107.610755	2299.899920	-1391.597975				-505.000000	200.000000	0.000000	-2.716650	3.216060	15.730799	3091.262301	-645.964091	-2522.726870
497				900.000000	200.000000	0.000000	0.302670	0.563000	-1.564200	-86.990487	-41.405064	178.524871	299.013960	200.905421	0.000000	300.000000	200.000000	0.000000	7.843640	10.620960	2232.972718	2021.780453	2201.799923	-1409.908474	-440.493549	312.862186	0.000000	-505.000000	200.000000	0.000000	-3.984420	3.216060	21.236579	2396.806752	-1369.896361	-3345.042829
498				900.000000	200.000000	0.000000	0.291460	0.517960	-1.173150	-76.378516	-97.032783	135.120716	299.008740	200.948454	0.000000	300.000000	200.000000	0.000000	7.752080	10.590440	2232.209778	2117.147455	2212.699923	-1312.252476				-505.000000	200.000000	0.000000	-3.441090	1.072020	15.730799	2614.078435	-3120.958368	-2348.471312
499				900.000000	200.000000	0.000000	0.504450	0.630560	-1.303500	-51.774039	-70.220696	195.246279	299.007825	201.056236	0.000000	300.000000	200.000000	0.000000	7.111160	10.620960	2230.149840	2355.564961	2212.699923	-1336.666476				-505.000000	200.000000	0.000000	-2.173320	3.037390	16.517339	2153.985887	-1607.577465	-2875.404486
500				900.000000	200.000000	0.000000	0.459610	0.529220	-1.781450	-72.524498	-113.523421	178.330866	299.032825	200.961599	0.000000	300.000000	200.000000	0.000000	7.630000	10.804080	2231.446838	2145.757556	2158.199924	-1361.080475	-459.957170	304.473842	0.000000	-505.000000	200.000000	0.000000	-0.905550	1.072020	22.809659	2383.012740	-1027.411598	-2407.418254
501				900.000000	200.000000	0.000000	0.482030	0.574260	-1.346950	-66.199078	-84.454942	175.939866	299.037775	200.999995	0.000000	300.000000	200.000000	0.000000	7.568960	10.254720	2231.599426	2231.587858	2147.299925	-1409.908474	-459.377614	334.146622	0.000000	-505.000000	200.000000	0.000000	-1.267770	2.858720	22.023119	2954.327041	-1004.747240	-2464.437797
502				900.000000	200.000000	0.000000	0.313880	0.653080	-0.608300	-26.003257	-83.283439	147.271451	298.984603	200.935381	0.000000	300.000000	200.000000	0.000000	7.721560	9.827440	2232.820130	2088.537354	2267.199921	-1409.908474	-451.865195	291.235256	0.000000	-505.000000	200.000000	0.000000	-0.724440	4.466750	22.023119	2009.284919	-1170.194144	-2110.490651
503				900.000000	200.000000	0.000000	0.347510	0.506700	-1.477300	-77.157302	-83.860152	183.245378	299.017969	200.914775	0.000000	300.000000	200.000000	0.000000	7.294280	10.163160	2230.989074	2040.853853	2190.899923	-1464.839973				-505.000000	200.000000	0.000000	1.811100	2.501380	17.303879	3858.854874	-3705.401234	-3169.952406
504				900.000000	200.000000	0.000000	0.302670	0.630560	-1.260050	-19.564783	-77.149714	178.587702	299.003687	200.944343	0.000000	300.000000	200.000000	0.000000	7.538440	11.261880	2231.828308	2107.610755	2223.599922	-1397.701475				-505.000000	200.000000	0.000000	-0.724440	3.037390	14.944259	2501.308046	-633.196277	-2523.055804
505				900.000000	200.000000	0.000000	0.482030	0.517960	-1.477300	-64.632025	-104.597596	185.526147	298.993713	200.953084	0.000000	300.000000	200.000000	0.000000	7.477400	11.139800	2231.370544	2126.684155	2245.399921	-1367.183975				-505.000000	200.000000	0.000000	-2.354430	4.109410	12.584640	2218.539201	-2255.736404	-2169.443466
506				900.000000	200.000000	0.000000	0.156940	0.653080	-1.694550	-91.457096	-70.744467	195.627243	299.052914	200.922599	0.000000	300.000000	200.000000	0.000000	7.538440	11.078760	2232.743836	2059.927254	2114.599926	-1373.287475				-505.000000	200.000000	0.000000	-3.622200	2.680050	17.303879	2364.058171	-3906.912299	-2934.371790
507				900.000000	200.000000	0.000000	0.425980	0.686860	-1.824900	-33.913655	-132.362008	161.644691	299.091721	200.935669	0.000000	300.000000	200.000000	0.000000	7.294280	10.468360	2232.133484	2088.537354	2027.399929	-1318.355976				-505.000000	200.000000	0.000000	0.724440	2.680050	13.371180	3406.087572	-1249.655177	-2699.743126
508				900.000000	200.000000	0.000000	0.459610	0.754420	-1.260050	-74.772182	-83.612503	176.130642	299.042594	201.008611	0.000000	300.000000	200.000000	0.000000	7.630000	10.651480	2231.446838	2250.661259	2136.399925	-1434.322474				-505.000000	200.000000	0.000000	-1.267770	1.965370	8.651940	2320.120729	-2052.618050	-2876.494277
509				900.000000	200.000000	0.000000	0.437190	0.765680	-1.651100	-22.446730	-107.655420	178.574001	299.072283	200.901397	0.000000	300.000000	200.000000	0.000000	7.874160	10.865120	2232.362366	2012.243752	2070.999928	-1416.011974	-444.794806	294.212681	0.000000	-505.000000	200.000000	0.000000	-2.173320	1.250690	29.101979	2741.775453	-1752.090295	-2583.379571
510				900.000000	200.000000	0.000000	0.437190	0.608040	-1.998700	-77.544821	-11.078724	185.656376	299.048097	200.965246	0.000000	300.000000	200.000000	0.000000	7.721560	10.498880	2232.896424	2155.294256	2125.499926	-1318.355976	-451.649739	370.617600	0.000000	-505.000000	200.000000	0.000000	-4.346640	3.037390	22.809659	3891.729301	-1216.901276	-2875.230620
511				900.000000	200.000000	0.000000	0.358720	0.698120	-1.651100	-77.495744	-89.226116	183.411785	299.052526	200.957162	0.000000	300.000000	200.000000	0.000000	7.813120	10.285240	2231.828308	2136.220856	2114.599926	-1342.769976				-505.000000	200.000000	0.000000	-1.992210	2.322710	12.584640	2226.241987	-2675.364357	-1994.935726
512				900.000000	200.000000	0.000000	0.482030	0.675600	-1.694550	-122.693964	-114.527493	176.034112	299.106340	200.991245	0.000000	300.000000	200.000000	0.000000	7.294280	11.017720	2232.057190	2212.514458	1994.699930	-1409.908474	-467.221425	276.533662	0.000000	-505.000000	200.000000	0.000000	-3.441090	1.250690	26.742359	2046.690672	-1010.288221	-2465.789952
513				900.000000	200.000000	0.000000	0.336300	0.574260	-1.346950	-78.260669	-113.915570	192.958463	299.028106	200.965708	0.000000	300.000000	200.000000	0.000000	7.660520	10.315760	2231.828308	2155.294256	2169.099924	-1483.150473				-505.000000	200.000000	0.000000	-2.535540	4.645420	16.517339	2946.183793	-525.099475	-2638.873093
514				900.000000	200.000000	0.000000	0.414770	0.596780	-1.607650	-61.521259	-96.640633	159.162870	298.969464	200.935829	0.000000	300.000000	200.000000	0.000000	7.446880	9.980040	2231.752014	2088.537354	2299.899920	-1373.287475				-505.000000	200.000000	0.000000	-2.535540	1.250690	18.090419	2393.446523	-1719.722394	-3112.047481
515				900.000000	200.000000	0.000000	0.437190	0.506700	-1.607650	-93.374465	-82.365979	173.513829	299.042922	200.956998	0.000000	300.000000	200.000000	0.000000	7.233240	9.552760	2232.209778	2136.220856	2136.399925	-1330.562976	-460.917502	299.619506	0.000000	-505.000000	200.000000	0.000000	-2.897760	0.536010	23.596199	2350.641699	-1040.179411	-2231.535255
516				900.000000	200.000000	0.000000	0.358720	0.529220	-1.564200	-88.381547	-69.043053	185.664368	299.067273	200.918610	0.000000	300.000000	200.000000	0.000000	7.263760	11.322920	2232.057190	2050.390553	2081.899927	-1312.252476				-505.000000	200.000000	0.000000	-1.448880	0.893350	16.517339	2140.066029	-988.563290	-3112.473530
517				900.000000	200.000000	0.000000	0.280250	0.574260	-1.781450	-94.792932	-55.477676	147.232989	299.091845	200.871463	0.000000	300.000000	200.000000	0.000000	7.660520	9.919000	2232.438660	1945.486851	2027.399929	-1287.838477				-505.000000	200.000000	0.000000	-0.543330	1.965370	11.798100	1278.028405	-1304.019573	-3405.249120
518				900.000000	200.000000	0.000000	0.437190	0.517960	-1.607650	-108.992900	-51.970160	183.162942	298.974699	200.939781	0.000000	300.000000	200.000000	0.000000	7.691040	10.529400	2232.514954	2098.074055	2288.999920	-1434.322474				-505.000000	200.000000	0.000000	-1.267770	3.752070	11.798100	1849.405629	-2055.603755	-1817.404922
519				900.000000	200.000000	0.000000	0.470820	0.743160	-1.694550	-123.932373	-134.329745	154.421616	299.033122	201.008300	0.000000	300.000000	200.000000	0.000000	7.355320	10.956680	2232.133484	2250.661259	2158.199924	-1361.080475	-397.361901	284.066871	0.000000	-505.000000	200.000000	0.000000	-1.992210	2.680050	21.236579	1785.292777	-2285.865025	-3228.222682
520				900.000000	200.000000	0.000000	0.336300	0.686860	-1.390400	-53.566164	-83.479341	154.508619	299.018339	200.957162	0.000000	300.000000	200.000000	0.000000	7.721560	11.475520	2231.828308	2136.220856	2190.899923	-1312.252476	-419.680347	358.618326	0.000000	-505.000000	200.000000	0.000000	-4.346640	4.109410	22.023119	3493.270300	-1879.004886	-2521.748681
521				900.000000	200.000000	0.000000	0.414770	0.664340	-1.216600	-46.272420	-76.740430	154.406381	299.067082	200.918799	0.000000	300.000000	200.000000	0.000000	7.446880	10.559920	2231.599426	2050.390553	2081.899927	-1409.908474				-505.000000	200.000000	0.000000	-3.078870	1.072020	11.011560	3192.780906	43.282436	-2172.267994
522				900.000000	200.000000	0.000000	0.269040	0.529220	-1.694550	-124.701362	-39.898956	183.347617	298.969711	200.927060	0.000000	300.000000	200.000000	0.000000	7.721560	10.620960	2232.286072	2069.463954	2299.899920	-1318.355976	-390.552779	341.203904	0.000000	-505.000000	200.000000	0.000000	-0.362220	3.752070	19.663499	2776.562876	-2250.432854	-2287.430156
523				900.000000	200.000000	0.000000	0.347510	0.608040	-1.477300	-40.819879	-43.332393	168.881664	299.038137	200.918453	0.000000	300.000000	200.000000	0.000000	7.568960	10.773560	2232.438660	2050.390553	2147.299925	-1367.183975				-505.000000	200.000000	0.000000	-1.811100	2.858720	14.157719	3532.777819	-2024.966138	-2111.929739
524				900.000000	200.000000	0.000000	0.358720	0.506700	-1.173150	-64.780612	-23.813000	171.185464	298.998769	200.974287	0.000000	300.000000	200.000000	0.000000	7.446880	10.682000	2231.752014	2174.367657	2234.499922	-1293.941977				-505.000000	200.000000	0.000000	-3.803310	3.752070	14.944259	1618.025318	-1772.593937	-2580.875362
525				900.000000	200.000000	0.000000	0.369930	0.529220	-1.824900	-96.692693	-48.998350	154.327174	299.038006	200.957031	0.000000	300.000000	200.000000	0.000000	7.721560	10.712520	2232.133484	2136.220856	2147.299925	-1452.632974				-505.000000	200.000000	0.000000	-1.992210	3.216060	14.944259	2512.119368	-1617.043577	-2875.249417
526				900.000000	200.000000	0.000000	0.302670	0.585520	-1.042800	-81.502413	-52.021906	173.726495	298.959625	200.970080	0.000000	300.000000	200.000000	0.000000	7.416360	10.376800	2231.599426	2164.830956	2321.699919	-1483.150473				-505.000000	200.000000	0.000000	-3.622200	3.394730	9.438480	1711.778214	-850.337866	-3344.902249
527				900.000000	200.000000	0.000000	0.381140	0.563000	-0.999350	-102.487423	-60.359679	180.853237	299.013724	200.973988	0.000000	300.000000	200.000000	0.000000	7.355320	9.888480	2232.438660	2174.367657	2201.799923	-1385.494475	-444.802146	336.110253	0.000000	-505.000000	200.000000	0.000000	-2.535540	3.573400	22.023119	2997.572328	-1325.744504	-2463.658144
528				900.000000	200.000000	0.000000	0.437190	0.484180	-1.477300	-62.002555	-57.157355	185.541186	298.979267	200.982800	0.000000	300.000000	200.000000	0.000000	7.355320	9.919000	2231.828308	2193.441057	2278.099920	-1391.597975	-473.712206	310.639090	0.000000	-505.000000	200.000000	0.000000	-2.716650	1.965370	25.169279	2784.706124	-787.491215	-2993.866564
529				900.000000	200.000000	0.000000	0.459610	0.540480	-1.173150	-55.348491	-43.165560	166.293037	299.062293	200.991346	0.000000	300.000000	200.000000	0.000000	7.477400	11.109280	2231.828308	2212.514458	2092.799927	-1403.804975				-505.000000	200.000000	0.000000	-1.992210	2.144040	18.876959	2910.830062	-1355.635695	-2465.058073
530				900.000000	200.000000	0.000000	0.470820	0.608040	-1.781450	-93.401871	-83.589229	168.753915	299.047251	200.987478	0.000000	300.000000	200.000000	0.000000	7.782600	10.987200	2230.912780	2202.977757	2125.499926	-1391.597975				-505.000000	200.000000	0.000000	-3.078870	3.216060	10.225020	3090.821838	-1149.101204	-2405.209695
531				900.000000	200.000000	0.000000	0.325090	0.675600	-1.520750	-82.308605	-123.424248	164.148402	298.978814	200.914838	0.000000	300.000000	200.000000	0.000000	7.416360	10.712520	2230.836486	2040.853853	2278.099920	-1452.632974				-505.000000	200.000000	0.000000	-0.543330	2.501380	15.730799	2468.937005	-3163.731808	-3169.764052
532				900.000000	200.000000	0.000000	0.347510	0.608040	-1.477300	-68.963591	-63.596272	152.014043	299.057313	200.974354	0.000000	300.000000	200.000000	0.000000	7.507920	11.231360	2231.599426	2174.367657	2103.699926	-1397.701475	-447.022138	270.009673	0.000000	-505.000000	200.000000	0.000000	-1.086660	4.109410	26.742359	1872.223813	-1550.464794	-3050.706368
533				900.000000	200.000000	0.000000	0.504450	0.608040	-1.781450	-89.381341	-150.831721	190.406015	299.018137	200.987276	0.000000	300.000000	200.000000	0.000000	7.538440	11.750200	2231.370544	2202.977757	2190.899923	-1397.701475	-454.817468	280.953096	0.000000	-505.000000	200.000000	0.000000	-3.078870	0.536010	20.450039	1655.493995	-1026.234740	-2701.473555
534				900.000000	200.000000	0.000000	0.280250	0.686860	-2.042150	-42.179786	-75.499105	166.614988	299.028405	200.931237	0.000000	300.000000	200.000000	0.000000	7.416360	10.834600	2232.514954	2079.000654	2169.099924	-1416.011974				-505.000000	200.000000	0.000000	-3.441090	2.501380	14.157719	2237.179155	-998.345398	-1935.906159
535				900.000000	200.000000	0.000000	0.448400	0.540480	-1.129700	-63.344537	-113.667920	175.943291	298.940051	200.948745	0.000000	300.000000	200.000000	0.000000	7.630000	10.559920	2231.523132	2117.147455	2365.299917	-1428.218974				-505.000000	200.000000	0.000000	-1.086660	1.429360	13.371180	3330.408320	-2068.055574	-1819.623663
536				900.000000	200.000000	0.000000	0.358720	0.743160	-1.129700	-83.141886	-89.711018	176.224692	299.032693	200.936085	0.000000	300.000000	200.000000	0.000000	7.507920	10.559920	2231.141662	2088.537354	2158.199924	-1391.597975				-505.000000	200.000000	0.000000	-1.629990	1.965370	18.876959	2668.386736	-1244.983618	-1525.351030
537				900.000000	200.000000	0.000000	0.381140	0.653080	-1.086250	-74.744776	-70.410802	185.756331	299.061588	200.940777	0.000000	300.000000	200.000000	0.000000	7.263760	11.109280	2230.149840	2098.074055	2092.799927	-1385.494475				-505.000000	200.000000	0.000000	-2.354430	1.786700	18.876959	3120.839422	-1201.147757	-2289.135915
538				900.000000	200.000000	0.000000	0.313880	0.596780	-1.694550	-89.754999	-62.009347	161.677052	299.003585	201.017089	0.000000	300.000000	200.000000	0.000000	7.385840	10.804080	2231.599426	2269.734659	2223.599922	-1464.839973				-505.000000	200.000000	0.000000	-4.165530	2.501380	14.157719	2237.179155	-1882.499587	-3051.986078
539				900.000000	200.000000	0.000000	0.504450	0.574260	-1.564200	-58.383089	-80.110185	144.591058	299.057925	200.918202	0.000000	300.000000	200.000000	0.000000	7.813120	10.590440	2233.049012	2050.390553	2103.699926	-1416.011974	-442.923991	279.671099	0.000000	-505.000000	200.000000	0.000000	-3.441090	3.930740	20.450039	1629.277102	-1269.456824	-2345.758387
540				900.000000	200.000000	0.000000	0.280250	0.551740	-1.390400	-103.356238	-55.841353	144.802385	299.062326	200.918673	0.000000	300.000000	200.000000	0.000000	7.752080	10.010560	2231.904602	2050.390553	2092.799927	-1330.562976				-505.000000	200.000000	0.000000	-0.724440	5.002760	11.798100	1925.084880	-2486.190674	-2873.655260
541				900.000000	200.000000	0.000000	0.347510	0.608040	-1.781450	-129.586643	-93.709233	176.110644	299.082143	201.003822	0.000000	300.000000	200.000000	0.000000	7.782600	10.285240	2232.591248	2241.124558	2049.199928	-1318.355976				-505.000000	200.000000	0.000000	0.181110	-0.714680	14.157719	2621.655374	-1880.374744	-3114.129949
542				900.000000	200.000000	0.000000	0.336300	0.585520	-1.781450	-114.431896	-93.247605	176.101314	298.979407	200.910034	0.000000	300.000000	200.000000	0.000000	7.568960	11.078760	2232.133484	2031.317153	2278.099920	-1391.597975				-505.000000	200.000000	0.000000	-2.354430	2.858720	17.303879	2838.133500	-2127.644955	-3169.280048
543				900.000000	200.000000	0.000000	0.493240	0.551740	-1.433850	-111.442313	-130.429482	139.762407	299.058343	200.917795	0.000000	300.000000	200.000000	0.000000	7.477400	10.956680	2234.040834	2050.390553	2103.699926	-1391.597975	-486.686703	301.778670	0.000000	-505.000000	200.000000	0.000000	-1.992210	-0.536010	23.596199	2401.589771	-432.124202	-2467.601441
544				900.000000	200.000000	0.000000	0.358720	0.698120	-0.869000	-56.582837	-95.019439	166.544165	299.023356	200.969848	0.000000	300.000000	200.000000	0.000000	8.087800	11.048240	2232.133484	2164.830956	2179.999924	-1391.597975				-505.000000	200.000000	0.000000	-1.992210	1.072020	14.944259	3193.095522	-821.623533	-2172.354927
545				900.000000	200.000000	0.000000	0.313880	0.698120	-1.651100	-41.310972	-173.501094	193.096880	299.027973	200.991482	0.000000	300.000000	200.000000	0.000000	7.446880	11.292400	2231.523132	2212.514458	2169.099924	-1342.769976				-505.000000	200.000000	0.000000	-2.535540	2.501380	18.090419	2816.573780	-2515.142438	-2405.931392
546				900.000000	200.000000	0.000000	0.459610	0.574260	-1.216600	-41.940854	-78.586941	156.685812	298.994160	200.952661	0.000000	300.000000	200.000000	0.000000	7.660520	10.407320	2232.362366	2126.684155	2245.399921	-1391.597975	-397.597543	302.701216	0.000000	-505.000000	200.000000	0.000000	-1.267770	2.144040	20.450039	2100.243895	-2196.384453	-2288.883732
547				900.000000	200.000000	0.000000	0.403560	0.551740	-1.607650	-91.519718	-106.310946	180.819538	298.935458	200.974121	0.000000	300.000000	200.000000	0.000000	7.782600	10.559920	2232.133484	2174.367657	2376.199917	-1367.183975				-505.000000	200.000000	0.000000	-1.992210	2.680050	14.157719	2363.806478	-1881.437165	-2817.013992
548				900.000000	200.000000	0.000000	0.358720	0.551740	-1.303500	-99.245679	-69.285504	166.408031	298.999213	200.931142	0.000000	300.000000	200.000000	0.000000	7.996240	10.559920	2232.743836	2079.000654	2234.499922	-1367.183975				-505.000000	200.000000	0.000000	-1.267770	2.680050	14.944259	2827.133409	-2721.439498	-3110.792440
549				900.000000	200.000000	0.000000	0.403560	0.563000	-1.564200	-62.867306	-45.559715	163.962389	298.989035	200.948616	0.000000	300.000000	200.000000	0.000000	7.691040	10.834600	2231.828308	2117.147455	2256.299921	-1361.080475	-461.871704	295.363474	0.000000	-505.000000	200.000000	0.000000	-2.173320	5.181430	25.169279	2400.229904	-1085.508126	-2638.393397
550				900.000000	200.000000	0.000000	0.313880	0.551740	-1.303500	-71.101968	-113.032722	159.225505	299.003721	200.957129	0.000000	300.000000	200.000000	0.000000	6.958560	9.919000	2231.904602	2136.220856	2223.599922	-1367.183975	-425.135727	326.412009	0.000000	-505.000000	200.000000	0.000000	-1.811100	2.501380	20.450039	2585.130546	-1633.227528	-2758.453940
551				900.000000	200.000000	0.000000	0.302670	0.563000	-1.433850	-114.999156	14.199379	166.476571	298.979023	200.927472	0.000000	300.000000	200.000000	0.000000	7.172200	10.773560	2231.294250	2069.463954	2278.099920	-1446.529474	-391.056074	372.302844	0.000000	-505.000000	200.000000	0.000000	-2.716650	4.288080	19.663499	3388.076850	-2240.536311	-2756.685917
552				900.000000	200.000000	0.000000	0.369930	0.574260	-1.303500	-98.318306	-84.945042	154.369061	298.925471	200.944407	0.000000	300.000000	200.000000	0.000000	7.416360	9.583280	2231.675720	2107.610755	2397.999916	-1397.701475				-505.000000	200.000000	0.000000	-1.629990	1.786700	12.584640	3583.600044	-3625.272339	-3052.867153
553				900.000000	200.000000	0.000000	0.369930	0.596780	-1.651100	-85.689455	-69.423864	180.896265	299.018339	200.948616	0.000000	300.000000	200.000000	0.000000	6.989080	11.231360	2231.828308	2117.147455	2190.899923	-1354.976975				-505.000000	200.000000	0.000000	-2.354430	2.322710	16.517339	2805.636612	-1729.188507	-2582.347735
554				900.000000	200.000000	0.000000	0.280250	0.551740	-1.694550	-47.383914	-111.284163	178.537627	299.091504	200.974354	0.000000	300.000000	200.000000	0.000000	7.507920	11.445000	2231.599426	2174.367657	2027.399929	-1330.562976				-505.000000	200.000000	0.000000	-1.086660	1.608030	16.517339	3920.551344	-2866.461323	-2700.615585
555				900.000000	200.000000	0.000000	0.302670	0.686860	-1.651100	-45.795189	-56.522157	173.820741	299.008706	200.961303	0.000000	300.000000	200.000000	0.000000	7.630000	10.987200	2232.133484	2145.757556	2212.699923	-1336.666476				-505.000000	200.000000	0.000000	-1.811100	2.144040	13.371180	2331.309590	-1891.649705	-2523.816661
556				900.000000	200.000000	0.000000	0.313880	0.641820	-1.824900	-67.932644	-72.020061	149.670639	298.993953	200.905854	0.000000	300.000000	200.000000	0.000000	7.752080	11.322920	2231.904602	2021.780453	2245.399921	-1373.287475				-505.000000	200.000000	0.000000	-1.992210	2.144040	18.876959	2679.198058	-2283.625746	-2347.569876
557				900.000000	200.000000	0.000000	0.358720	0.653080	-1.346950	-42.850619	-114.838825	176.140918	298.988931	200.957260	0.000000	300.000000	200.000000	0.000000	7.172200	11.322920	2231.599426	2136.220856	2256.299921	-1361.080475				-505.000000	200.000000	0.000000	-2.173320	4.288080	18.876959	3851.277935	-2272.666781	-2345.520693
558				900.000000	200.000000	0.000000	0.470820	0.630560	-1.564200	-52.044124	-139.516941	161.545878	299.057313	200.944440	0.000000	300.000000	200.000000	0.000000	7.446880	11.445000	2231.599426	2107.610755	2103.699926	-1416.011974				-505.000000	200.000000	0.000000	-1.267770	2.144040	19.663499	1868.548968	-2063.068020	-2230.139634
559				900.000000	200.000000	0.000000	0.515660	0.709380	-1.346950	-60.634836	-70.641915	166.392047	298.939870	201.008749	0.000000	300.000000	200.000000	0.000000	7.507920	10.559920	2231.141662	2250.661259	2365.299917	-1367.183975	-507.750276	260.414323	0.000000	-505.000000	200.000000	0.000000	-3.441090	1.250690	20.450039	1235.475274	56.243249	-1995.837163
560				900.000000	200.000000	0.000000	0.549290	0.743160	-0.912450	-22.608862	-92.694763	154.340321	299.067241	200.905823	0.000000	300.000000	200.000000	0.000000	7.843640	10.956680	2231.980896	2021.780453	2081.899927	-1428.218974				-505.000000	200.000000	0.000000	-2.354430	0.714680	8.651940	2939.337489	-2384.574279	-2466.385558
561				900.000000	200.000000	0.000000	0.313880	0.641820	-0.999350	-87.180025	-72.787822	188.225201	299.081735	200.876064	0.000000	300.000000	200.000000	0.000000	7.324800	10.620960	2231.599426	1955.023551	2049.199928	-1434.322474				-505.000000	200.000000	0.000000	-1.448880	1.072020	16.517339	3309.037370	-325.713253	-2818.583478
562				900.000000	200.000000	0.000000	0.414770	0.743160	-1.564200	-115.756270	-25.757463	156.889344	299.038104	200.991109	0.000000	300.000000	200.000000	0.000000	7.568960	10.346280	2232.362366	2212.514458	2147.299925	-1318.355976				-505.000000	200.000000	0.000000	-3.259980	0.714680	13.371180	3055.531030	-1141.127944	-2172.592621
563				900.000000	200.000000	0.000000	0.347510	0.608040	-1.651100	-16.876754	-27.972849	183.339625	299.067209	200.927219	0.000000	300.000000	200.000000	0.000000	7.507920	10.437840	2231.904602	2069.463954	2081.899927	-1342.769976				-505.000000	200.000000	0.000000	-0.181110	2.322710	19.663499	2921.704307	-1465.971776	-2934.986193
564				900.000000	200.000000	0.000000	0.425980	0.563000	-1.564200	-95.031547	-97.142670	154.300521	299.057603	200.952693	0.000000	300.000000	200.000000	0.000000	7.721560	9.766400	2232.286072	2126.684155	2103.699926	-1452.632974				-505.000000	200.000000	0.000000	-0.724440	3.037390	15.730799	2617.186972	-2092.212784	-2934.264495
565				900.000000	200.000000	0.000000	0.459610	0.574260	-1.564200	-106.629451	-149.187253	154.276152	298.978988	200.936053	0.000000	300.000000	200.000000	0.000000	7.568960	11.109280	2231.217956	2088.537354	2278.099920	-1379.390975				-505.000000	200.000000	0.000000	-2.716650	2.680050	8.651940	2826.630023	-3688.356421	-2347.003247
566				900.000000	200.000000	0.000000	0.493240	0.608040	-1.955250	-81.520337	-94.482790	173.550008	299.067464	200.965411	0.000000	300.000000	200.000000	0.000000	7.172200	9.766400	2232.514954	2155.294256	2081.899927	-1287.838477				-505.000000	200.000000	0.000000	-1.086660	1.429360	18.876959	1246.160749	-2868.700603	-1995.855959
567				900.000000	200.000000	0.000000	0.392350	0.630560	-2.129050	-124.998853	-39.506806	156.807853	299.028106	200.961435	0.000000	300.000000	200.000000	0.000000	7.691040	10.926160	2231.828308	2145.757556	2169.099924	-1324.459476				-505.000000	200.000000	0.000000	-1.811100	0.714680	11.011560	2128.814245	496.849707	-2583.917222
568				900.000000	200.000000	0.000000	0.392350	0.484180	-1.260050	-126.105967	-14.985127	159.081379	299.013724	200.909910	0.000000	300.000000	200.000000	0.000000	7.416360	10.773560	2232.438660	2031.317153	2201.799923	-1348.873476				-505.000000	200.000000	0.000000	-2.716650	1.965370	18.090419	2552.507811	-1708.763428	-2582.657873
569				900.000000	200.000000	0.000000	0.358720	0.574260	-2.042150	-87.021956	-83.796470	161.609655	299.018406	200.982733	0.000000	300.000000	200.000000	0.000000	7.782600	10.956680	2231.980896	2193.441057	2190.899923	-1379.390975				-505.000000	200.000000	0.000000	-2.173320	2.858720	14.157719	3185.329813	-1340.198171	-2346.877156
570				900.000000	200.000000	0.000000	0.470820	0.630560	-1.955250	-52.449252	-113.823414	176.003839	299.051683	200.962290	0.000000	300.000000	200.000000	0.000000	7.477400	11.414480	2229.844664	2145.757556	2114.599926	-1336.666476				-505.000000	200.000000	0.000000	-0.905550	1.965370	16.517339	4637.069999	-1816.860230	-2582.802761
571				900.000000	200.000000	0.000000	0.347510	0.664340	-1.433850	-74.641203	-109.230410	164.114703	299.096450	200.935829	0.000000	300.000000	200.000000	0.000000	7.630000	10.865120	2231.752014	2088.537354	2016.499929	-1373.287475				-505.000000	200.000000	0.000000	0.000000	1.965370	18.090419	3131.587821	-1740.577903	-2817.851600
572				900.000000	200.000000	0.000000	0.291460	0.529220	-1.781450	-72.524498	-131.928853	168.866429	298.984498	200.918390	0.000000	300.000000	200.000000	0.000000	7.813120	10.834600	2232.591248	2050.390553	2267.199921	-1403.804975				-505.000000	200.000000	0.000000	-2.897760	2.858720	16.517339	1216.646550	-1961.451625	-3110.492483
573				900.000000	200.000000	0.000000	0.459610	0.506700	-1.260050	-88.993822	-73.480563	178.309923	298.940377	200.931364	0.000000	300.000000	200.000000	0.000000	7.813120	10.254720	2232.209778	2079.000654	2365.299917	-1391.597975	-461.819362	325.575391	0.000000	-505.000000	200.000000	0.000000	-3.803310	2.501380	19.663499	2469.251621	-849.082445	-2112.109477
574				900.000000	200.000000	0.000000	0.437190	0.495440	-1.607650	-73.735501	-92.497919	183.141998	299.025808	200.963708	0.000000	300.000000	200.000000	0.000000	7.691040	10.682000	2226.564022	2145.757556	2169.099924	-1312.252476				-505.000000	200.000000	0.000000	-2.354430	2.322710	14.944259	2805.510766	-667.135595	-2171.139044
575				900.000000	200.000000	0.000000	0.358720	0.675600	-1.738000	-10.164132	-63.815449	193.029482	299.023222	200.974254	0.000000	300.000000	200.000000	0.000000	7.263760	10.437840	2231.828308	2174.367657	2179.999924	-1312.252476				-505.000000	200.000000	0.000000	-2.173320	3.037390	11.011560	1227.017410	-939.502443	-2287.963499
576				900.000000	200.000000	0.000000	0.212990	0.608040	-1.173150	-84.730612	-144.461087	152.153406	299.048000	200.897002	0.000000	300.000000	200.000000	0.000000	8.026760	10.498880	2232.667542	2002.707052	2125.499926	-1342.769976	-475.389085	309.798583	0.000000	-505.000000	200.000000	0.000000	-1.267770	0.714680	20.450039	2245.385326	-605.544366	-2583.960688
577				900.000000	200.000000	0.000000	0.302670	0.450400	-1.086250	-91.132199	-92.509257	154.323552	298.979372	200.875884	0.000000	300.000000	200.000000	0.000000	7.721560	11.017720	2232.057190	1955.023551	2278.099920	-1391.597975				-505.000000	200.000000	0.000000	-2.535540	-0.714680	18.876959	2042.952904	-1587.898813	-2115.262940
578				900.000000	200.000000	0.000000	0.358720	0.506700	-1.738000	-49.283676	-63.815449	135.040563	299.101487	200.922851	0.000000	300.000000	200.000000	0.000000	7.233240	9.919000	2232.133484	2059.927254	2005.599930	-1336.666476				-505.000000	200.000000	0.000000	0.000000	3.394730	18.876959	1944.165296	-2006.464344	-2581.518742
579				900.000000	200.000000	0.000000	0.336300	0.608040	-1.129700	-48.500826	-124.249552	154.435317	299.101426	200.940005	0.000000	300.000000	200.000000	0.000000	7.355320	11.383960	2231.980896	2098.074055	2005.599930	-1458.736474				-505.000000	200.000000	0.000000	-1.811100	0.000000	18.876959	4170.886225	-1499.164668	-2408.363157
580				900.000000	200.000000	0.000000	0.381140	0.630560	-1.911800	-84.568480	-64.577071	185.735388	299.018305	200.931555	0.000000	300.000000	200.000000	0.000000	7.355320	11.506040	2231.752014	2079.000654	2190.899923	-1403.804975				-505.000000	200.000000	0.000000	-2.354430	3.037390	8.651940	2732.436665	-1456.584228	-2581.669504
581				900.000000	200.000000	0.000000	0.369930	0.563000	-1.260050	-106.778039	-95.117390	192.913151	299.018473	200.948486	0.000000	300.000000	200.000000	0.000000	7.813120	11.597600	2232.133484	2117.147455	2190.899923	-1434.322474				-505.000000	200.000000	0.000000	-2.535540	3.752070	9.438480	3123.192880	-2374.361740	-2698.464981
582				900.000000	200.000000	0.000000	0.526870	0.439140	-1.477300	-83.959953	-76.048287	170.948430	298.998803	200.974254	0.000000	300.000000	200.000000	0.000000	7.324800	11.383960	2231.828308	2174.367657	2234.499922	-1409.908474				-505.000000	200.000000	0.000000	-3.984420	3.037390	13.371180	3543.526217	-3483.552214	-2464.050907
583				900.000000	200.000000	0.000000	0.403560	0.709380	-1.303500	-36.466641	-91.395895	173.737163	299.027807	200.983103	0.000000	300.000000	200.000000	0.000000	7.721560	11.017720	2231.141662	2193.441057	2169.099924	-1312.252476				-505.000000	200.000000	0.000000	-2.897760	2.501380	17.303879	3858.854874	-1962.198051	-2405.902415
584				900.000000	200.000000	0.000000	0.403560	0.653080	-1.564200	-55.137281	-96.219414	151.997863	299.023956	200.909474	0.000000	300.000000	200.000000	0.000000	6.836480	10.346280	2233.506776	2031.317153	2179.999924	-1458.736474				-505.000000	200.000000	0.000000	-1.086660	1.429360	17.303879	2520.010923	-2999.777757	-1937.111860
585				900.000000	200.000000	0.000000	0.302670	0.641820	-1.868350	-47.875007	-66.452055	168.959534	299.013387	200.974321	0.000000	300.000000	200.000000	0.000000	7.691040	10.498880	2231.675720	2174.367657	2201.799923	-1330.562976	-365.720291	285.711126	0.000000	-505.000000	200.000000	0.000000	-1.448880	2.144040	20.450039	1752.795889	-2848.275525	-1995.148750
586				900.000000	200.000000	0.000000	0.437190	0.619300	-1.216600	-112.455651	-108.059506	147.112286	298.959661	200.948681	0.000000	300.000000	200.000000	0.000000	7.813120	10.102120	2231.675720	2117.147455	2321.699919	-1403.804975				-505.000000	200.000000	0.000000	-1.629990	2.680050	7.865400	3753.095115	-3090.513751	-2699.554772
587				900.000000	200.000000	0.000000	0.313880	0.574260	-1.564200	-54.362558	-62.130572	188.162370	298.994022	201.004062	0.000000	300.000000	200.000000	0.000000	7.355320	10.926160	2232.057190	2241.124558	2245.399921	-1318.355976	-496.751052	316.187060	0.000000	-505.000000	200.000000	0.000000	-1.629990	3.573400	22.809659	2650.187245	-188.155692	-2228.754193
588				900.000000	200.000000	0.000000	0.358720	0.630560	-1.433850	-67.991203	-69.164279	192.987595	298.974559	200.918547	0.000000	300.000000	200.000000	0.000000	7.599480	10.498880	2232.209778	2050.390553	2288.999920	-1446.529474				-505.000000	200.000000	0.000000	-3.622200	2.322710	12.584640	3152.770002	-2444.163660	-2053.549425
589				900.000000	200.000000	0.000000	0.235410	0.540480	-1.433850	-103.864939	-43.822493	188.212250	299.028505	200.926870	0.000000	300.000000	200.000000	0.000000	7.507920	9.705360	2232.743836	2069.463954	2169.099924	-1348.873476	-431.204794	290.392283	0.000000	-505.000000	200.000000	0.000000	-0.724440	1.072020	21.236579	1919.622886	-1567.157740	-2524.920940
590				900.000000	200.000000	0.000000	0.459610	0.619300	-1.607650	-88.737597	-108.619085	161.547020	299.067209	200.922946	0.000000	300.000000	200.000000	0.000000	7.599480	11.017720	2231.904602	2059.927254	2081.899927	-1361.080475				-505.000000	200.000000	0.000000	1.629990	3.037390	13.371180	3890.974223	-2232.440056	-2993.196948
591				900.000000	200.000000	0.000000	0.291460	0.799460	-1.390400	-65.011417	-61.368950	176.346733	299.096666	201.021048	0.000000	300.000000	200.000000	0.000000	7.324800	9.888480	2232.286072	2279.271359	2016.499929	-1354.976975				-505.000000	200.000000	0.000000	-3.078870	3.573400	13.371180	2186.168159	-1284.656917	-2404.870579
592				900.000000	200.000000	0.000000	0.246620	0.720640	-1.824900	-56.645776	-18.590595	164.271584	298.983908	200.961665	0.000000	300.000000	200.000000	0.000000	7.416360	11.261880	2231.294250	2145.757556	2267.199921	-1367.183975	-422.330592	345.900860	0.000000	-505.000000	200.000000	0.000000	0.000000	3.216060	25.955819	3786.976314	-2145.752190	-2405.456004
593				900.000000	200.000000	0.000000	0.336300	0.698120	-1.694550	-101.663939	-133.856181	188.254333	299.062197	200.918799	0.000000	300.000000	200.000000	0.000000	7.111160	11.383960	2231.599426	2050.390553	2092.799927	-1416.011974				-505.000000	200.000000	0.000000	-1.448880	2.144040	17.303879	1868.360198	-2182.439782	-1877.660553
594				900.000000	200.000000	0.000000	0.257830	0.630560	-1.824900	-120.663223	-89.975802	140.079595	299.082331	200.866954	0.000000	300.000000	200.000000	0.000000	7.935200	11.139800	2233.049012	1935.950150	2049.199928	-1428.218974				-505.000000	200.000000	0.000000	-4.165530	2.501380	3.146160	1657.218220	-281.209529	-2640.777388
595				900.000000	200.000000	0.000000	0.470820	0.664340	-1.781450	-54.898665	-48.127439	176.035254	299.013758	201.012400	0.000000	300.000000	200.000000	0.000000	7.630000	11.597600	2232.514954	2260.197959	2201.799923	-1409.908474				-505.000000	200.000000	0.000000	-2.716650	1.965370	18.090419	1510.163794	-2106.473450	-1936.472788
596				900.000000	200.000000	0.000000	0.358720	0.686860	-1.260050	-133.841726	-69.325913	207.497915	299.042627	200.961566	0.000000	300.000000	200.000000	0.000000	7.477400	10.498880	2231.523132	2145.757556	2136.399925	-1379.390975				-505.000000	200.000000	0.000000	-3.622200	2.322710	17.303879	2805.699535	-1388.082160	-2640.990412
597				900.000000	200.000000	0.000000	0.302670	0.529220	-2.042150	-88.876704	-51.092511	176.083796	298.979267	200.901612	0.000000	300.000000	200.000000	0.000000	8.148840	10.682000	2231.828308	2012.243752	2278.099920	-1409.908474				-505.000000	200.000000	0.000000	-2.354430	3.394730	12.584640	3101.821930	-1858.026382	-2287.609895
598				900.000000	200.000000	0.000000	0.313880	0.574260	-1.564200	-86.526800	-133.054151	171.294749	299.008639	200.914369	0.000000	300.000000	200.000000	0.000000	8.148840	10.773560	2231.980896	2040.853853	2212.699923	-1342.769976				-505.000000	200.000000	0.000000	-2.535540	1.786700	18.876959	2310.127409	-925.048776	-2347.865525
599				900.000000	200.000000	0.000000	0.302670	0.529220	-1.738000	-100.623195	-15.913581	139.938894	299.028405	200.956867	0.000000	300.000000	200.000000	0.000000	7.385840	10.407320	2232.514954	2136.220856	2169.099924	-1373.287475	-415.731503	324.443538	0.000000	-505.000000	200.000000	0.000000	-4.889970	1.965370	25.169279	3132.154130	-2246.823717	-2406.251711
600				900.000000	200.000000	0.000000	0.392350	0.574260	-1.824900	-14.427341	-105.647275	166.394134	299.111527	200.948194	0.000000	300.000000	200.000000	0.000000	7.446880	10.498880	2232.820130	2117.147455	1983.799931	-1446.529474				-505.000000	200.000000	0.000000	-1.448880	1.965370	13.371180	2552.130272	-720.437570	-2582.759295
601				900.000000	200.000000	0.000000	0.425980	0.563000	-1.564200	-119.154729	-36.351030	178.397122	299.038104	200.948389	0.000000	300.000000	200.000000	0.000000	7.233240	10.224200	2232.362366	2117.147455	2147.299925	-1397.701475				-505.000000	200.000000	0.000000	-2.716650	1.786700	14.157719	2773.013877	-1307.321274	-2406.595135
602				900.000000	200.000000	0.000000	0.470820	0.371580	-1.129700	-70.299839	-84.195356	146.847066	298.984151	200.910158	0.000000	300.000000	200.000000	0.000000	7.141680	9.857960	2231.828308	2031.317153	2267.199921	-1403.804975				-505.000000	200.000000	0.000000	1.086660	1.786700	14.157719	1846.485862	-1007.179520	-2054.434808
603				900.000000	200.000000	0.000000	0.381140	0.608040	-1.694550	-105.373434	-95.174933	166.437163	299.067401	200.944117	0.000000	300.000000	200.000000	0.000000	7.477400	10.315760	2232.362366	2107.610755	2081.899927	-1373.287475				-505.000000	200.000000	0.000000	-1.086660	3.930740	13.371180	1744.526795	-1272.635530	-2874.643629
604				900.000000	200.000000	0.000000	0.403560	0.619300	-1.824900	-97.003729	-101.042933	204.978969	299.057087	200.987411	0.000000	300.000000	200.000000	0.000000	7.477400	11.383960	2231.065368	2202.977757	2103.699926	-1373.287475				-505.000000	200.000000	0.000000	-1.086660	2.680050	4.719240	2942.131409	-1396.994846	-2523.365942
605				900.000000	200.000000	0.000000	0.448400	0.754420	-1.738000	-83.308398	-87.772352	176.142256	298.974173	200.983002	0.000000	300.000000	200.000000	0.000000	7.477400	11.383960	2231.370544	2193.441057	2288.999920	-1409.908474	-399.631149	387.716811	0.000000	-505.000000	200.000000	0.000000	-3.622200	3.216060	22.023119	4134.109703	-2320.550770	-2463.910327
606				900.000000	200.000000	0.000000	0.549290	0.484180	-1.607650	-90.281309	-117.378077	178.196070	298.989312	200.918453	0.000000	300.000000	200.000000	0.000000	7.568960	10.956680	2232.438660	2050.390553	2256.299921	-1428.218974				-505.000000	200.000000	0.000000	-2.716650	2.680050	14.157719	2363.806478	-1837.601304	-2347.003247
607				900.000000	200.000000	0.000000	0.403560	0.743160	-1.173150	-99.269021	-61.121301	188.226539	299.013320	200.957293	0.000000	300.000000	200.000000	0.000000	7.111160	11.261880	2231.523132	2136.220856	2201.799923	-1403.804975				-505.000000	200.000000	0.000000	-1.448880	3.216060	18.090419	3670.531080	-327.206106	-2934.036982
608				900.000000	200.000000	0.000000	0.425980	0.641820	-1.738000	-67.842615	-147.640735	197.747706	299.003142	200.961961	0.000000	300.000000	200.000000	0.000000	7.355320	11.475520	2230.607604	2145.757556	2223.599922	-1361.080475				-505.000000	200.000000	0.000000	-1.086660	1.786700	14.944259	2773.076801	-1406.698390	-2935.422422
609				900.000000	200.000000	0.000000	0.381140	0.664340	-1.303500	-34.300858	-115.802489	156.850882	299.008537	200.952921	0.000000	300.000000	200.000000	0.000000	7.813120	10.743040	2231.752014	2126.684155	2212.699923	-1403.804975				-505.000000	200.000000	0.000000	-2.354430	3.752070	7.865400	3123.067034	-1455.837801	-1993.550286
610				900.000000	200.000000	0.000000	0.515660	0.641820	-1.911800	-59.981612	-49.852725	175.967856	299.067496	200.914119	0.000000	300.000000	200.000000	0.000000	7.507920	10.773560	2232.591248	2040.853853	2081.899927	-1434.322474				-505.000000	200.000000	0.000000	-2.173320	3.394730	11.011560	2290.984070	-2662.912538	-2111.392087
611				900.000000	200.000000	0.000000	0.437190	0.608040	-1.173150	-112.874324	-16.912455	159.150115	298.974278	200.957260	0.000000	300.000000	200.000000	0.000000	7.416360	10.346280	2231.599426	2136.220856	2288.999920	-1556.392472				-505.000000	200.000000	0.000000	-0.724440	2.858720	16.517339	2374.806569	-1562.679181	-1642.063882
612				900.000000	200.000000	0.000000	0.459610	0.698120	-1.086250	-84.951619	-63.510257	166.439643	298.979233	200.957195	0.000000	300.000000	200.000000	0.000000	7.233240	10.804080	2231.752014	2136.220856	2278.099920	-1367.183975				-505.000000	200.000000	0.000000	-1.992210	2.680050	19.663499	2943.326950	-2682.082194	-2170.828906
613				900.000000	200.000000	0.000000	0.381140	0.551740	-1.216600	-99.155651	-34.827787	159.155824	298.999282	200.935349	0.000000	300.000000	200.000000	0.000000	7.630000	9.705360	2232.896424	2088.537354	2234.499922	-1403.804975	-461.883216	336.560244	0.000000	-505.000000	200.000000	0.000000	-1.629990	3.037390	25.955819	3544.532988	-1119.131449	-2405.495163
614				900.000000	200.000000	0.000000	0.448400	0.731900	-1.346950	-55.686933	-108.399908	188.169612	298.944719	200.948940	0.000000	300.000000	200.000000	0.000000	7.538440	10.743040	2231.065368	2117.147455	2354.399918	-1379.390975	-477.933977	339.755218	0.000000	-505.000000	200.000000	0.000000	-1.448880	1.072020	22.023119	3077.845829	-596.078253	-1819.933801
615				900.000000	200.000000	0.000000	0.381140	0.641820	-1.911800	-148.433277	-74.709011	183.336199	299.042987	200.897125	0.000000	300.000000	200.000000	0.000000	7.233240	9.552760	2232.362366	2002.707052	2136.399925	-1385.494475				-505.000000	200.000000	0.000000	-3.441090	0.893350	3.146160	2254.812337	-1120.465435	-2231.152673
616				900.000000	200.000000	0.000000	0.369930	0.731900	-1.651100	-80.125213	-79.555804	166.563966	299.106401	200.986904	0.000000	300.000000	200.000000	0.000000	7.477400	11.292400	2232.209778	2202.977757	1994.699930	-1306.148976				-505.000000	200.000000	0.000000	-2.354430	3.216060	16.517339	2743.877218	126.791596	-3227.685031
617				900.000000	200.000000	0.000000	0.347510	0.698120	-1.086250	-60.828438	-99.421739	178.604079	299.076598	200.983170	0.000000	300.000000	200.000000	0.000000	7.965720	11.475520	2230.989074	2193.441057	2060.099928	-1373.287475				-505.000000	200.000000	0.000000	-2.535540	1.072020	16.517339	3193.221368	-392.529468	-2642.264250
618				900.000000	200.000000	0.000000	0.381140	0.698120	-1.216600	-93.127722	-120.949276	132.785696	298.954991	200.948486	0.000000	300.000000	200.000000	0.000000	7.660520	11.109280	2232.133484	2117.147455	2332.599918	-1513.667973	-447.020583	331.004812	0.000000	-505.000000	200.000000	0.000000	-2.535540	2.144040	27.528899	3606.418228	-1596.109504	-2523.758705
619				900.000000	200.000000	0.000000	0.425980	0.664340	-1.173150	-86.432708	-67.110527	144.756127	299.022955	200.948875	0.000000	300.000000	200.000000	0.000000	7.630000	11.506040	2231.217956	2117.147455	2179.999924	-1434.322474	-420.260767	337.210066	0.000000	-505.000000	200.000000	0.000000	-2.354430	2.322710	20.450039	2805.951228	-1732.920639	-2641.091834
620				900.000000	200.000000	0.000000	0.325090	0.675600	-1.390400	-98.255683	-98.215623	183.425682	299.038038	200.991177	0.000000	300.000000	200.000000	0.000000	7.538440	11.475520	2232.209778	2212.514458	2147.299925	-1458.736474				-505.000000	200.000000	0.000000	-1.811100	2.144040	9.438480	3836.602999	-2948.477631	-2582.560759
621				900.000000	200.000000	0.000000	0.313880	0.540480	-1.955250	-76.261398	-76.964805	195.359935	298.998700	200.965807	0.000000	300.000000	200.000000	0.000000	7.294280	11.261880	2231.599426	2155.294256	2234.499922	-1342.769976	-373.068933	272.913944	0.000000	-505.000000	200.000000	0.000000	-1.992210	4.466750	24.382739	1777.841685	-3216.840782	-2404.109723
622				900.000000	200.000000	0.000000	0.392350	0.517960	-1.086250	-96.391138	-101.268250	156.703135	299.008943	200.990974	0.000000	300.000000	200.000000	0.000000	7.416360	10.071600	2232.667542	2212.514458	2212.699923	-1336.666476				-505.000000	200.000000	0.000000	-0.181110	2.680050	14.944259	1900.605394	-2919.763298	-2288.461992
623				900.000000	200.000000	0.000000	0.336300	0.664340	-1.738000	-103.100014	-47.694284	168.945636	298.964970	200.922662	0.000000	300.000000	200.000000	0.000000	7.477400	10.071600	2232.591248	2059.927254	2310.799919	-1306.148976				-505.000000	200.000000	0.000000	-0.905550	3.037390	12.584640	3311.831290	-752.568040	-2405.553118
624				900.000000	200.000000	0.000000	0.392350	0.608040	-1.824900	-109.529006	-80.317426	190.522151	299.033089	200.978427	0.000000	300.000000	200.000000	0.000000	7.233240	10.468360	2232.057190	2183.904357	2158.199924	-1403.804975				-505.000000	200.000000	0.000000	-3.441090	2.858720	14.944259	2722.128729	-2457.361905	-2053.055241
625				900.000000	200.000000	0.000000	0.347510	0.540480	-1.694550	-108.155554	-58.328260	156.770533	299.055569	200.967593	0.000000	300.000000	200.000000	0.000000	7.141680	10.315760	2227.479550	2155.294256	2103.699926	-1312.252476	-427.207833	299.882984	0.000000	-505.000000	200.000000	0.000000	-2.897760	4.466750	23.596199	2356.858771	-1835.599455	-2227.804983
626				900.000000	200.000000	0.000000	0.336300	0.551740	-1.911800	-71.732167	-148.852049	161.611938	299.018707	200.875645	0.000000	300.000000	200.000000	0.000000	7.843640	9.674840	2232.667542	1955.023551	2190.899923	-1342.769976				-505.000000	200.000000	0.000000	-2.535540	3.394730	14.157719	4144.291793	-1185.710232	-2170.107209
627				900.000000	200.000000	0.000000	0.392350	0.641820	-1.868350	-88.080309	-65.079107	156.818325	299.033453	200.918265	0.000000	300.000000	200.000000	0.000000	7.782600	10.315760	2232.896424	2050.390553	2158.199924	-1379.390975				-505.000000	200.000000	0.000000	-1.992210	3.394730	6.292320	2638.054537	-680.842835	-2405.127070
628				900.000000	200.000000	0.000000	0.425980	0.675600	-1.651100	-114.607889	-112.259763	192.959801	298.993885	201.004200	0.000000	300.000000	200.000000	0.000000	7.660520	11.231360	2231.752014	2241.124558	2245.399921	-1324.459476				-505.000000	200.000000	0.000000	-3.803310	4.109410	13.371180	2566.050130	-843.111033	-2286.815753
629				900.000000	200.000000	0.000000	0.325090	0.540480	-1.173150	-111.635914	-128.813486	217.035262	299.052040	201.047433	0.000000	300.000000	200.000000	0.000000	7.385840	11.445000	2230.683898	2336.491561	2114.599926	-1391.597975				-505.000000	200.000000	0.000000	-3.803310	1.429360	17.303879	1940.930914	-1111.983180	-2583.079614
630				900.000000	200.000000	0.000000	0.269040	0.664340	-1.477300	-70.665687	-55.298908	166.605658	299.017902	200.966137	0.000000	300.000000	200.000000	0.000000	7.752080	11.322920	2230.836486	2155.294256	2190.899923	-1397.701475				-505.000000	200.000000	0.000000	-4.708860	2.858720	10.225020	2026.855178	-2508.740595	-3169.091694
631				900.000000	200.000000	0.000000	0.493240	0.574260	-1.260050	-102.293822	-74.865446	159.060632	298.994125	200.982599	0.000000	300.000000	200.000000	0.000000	7.446880	11.261880	2232.286072	2193.441057	2245.399921	-1434.322474	-449.882360	260.216077	0.000000	-505.000000	200.000000	0.000000	-2.897760	1.965370	21.236579	1278.783483	-1170.510139	-2641.387483
632				900.000000	200.000000	0.000000	0.425980	0.472920	-0.869000	-73.897633	-112.987116	171.084367	299.003959	200.931269	0.000000	300.000000	200.000000	0.000000	7.721560	11.139800	2232.438660	2079.000654	2223.599922	-1354.976975	-430.122682	335.694801	0.000000	-505.000000	200.000000	0.000000	-2.535540	3.573400	21.236579	2881.693403	-1590.138092	-2052.449453
633				900.000000	200.000000	0.000000	0.403560	0.517960	-1.173150	-56.275865	-50.989361	183.197782	299.057216	200.978728	0.000000	300.000000	200.000000	0.000000	7.599480	11.078760	2231.370544	2183.904357	2103.699926	-1348.873476	-430.704300	305.178518	0.000000	-505.000000	200.000000	0.000000	-2.354430	1.608030	25.169279	2647.267479	-1869.969205	-2641.770065
634				900.000000	200.000000	0.000000	0.280250	0.630560	-1.868350	-76.482405	-126.320438	161.743309	299.032891	200.970080	0.000000	300.000000	200.000000	0.000000	7.477400	11.597600	2231.599426	2164.830956	2158.199924	-1300.045476				-505.000000	200.000000	0.000000	-1.992210	0.714680	19.663499	4330.010436	-30.682048	-3641.296509
635				900.000000	200.000000	0.000000	0.414770	0.585520	-1.433850	-97.989661	-56.274508	180.839339	298.989795	200.900935	0.000000	300.000000	200.000000	0.000000	7.813120	10.773560	2233.506776	2012.243752	2256.299921	-1342.769976				-505.000000	200.000000	0.000000	-1.629990	4.288080	11.798100	3271.631617	-2166.255832	-3461.702034
636				900.000000	200.000000	0.000000	0.325090	0.630560	-1.303500	-67.856160	-98.296440	185.793455	298.969394	200.918799	0.000000	300.000000	200.000000	0.000000	7.385840	10.620960	2231.599426	2050.390553	2299.899920	-1440.425974				-505.000000	200.000000	0.000000	-2.173320	4.466750	10.225020	2124.157073	-2131.886082	-2756.559826
637				900.000000	200.000000	0.000000	0.470820	0.675600	-1.564200	-38.127787	-180.044700	168.816746	299.032759	200.983035	0.000000	300.000000	200.000000	0.000000	7.385840	10.651480	2231.294250	2193.441057	2158.199924	-1342.769976				-505.000000	200.000000	0.000000	-1.992210	4.466750	14.944259	2356.166616	-1484.473570	-2169.133328
638				900.000000	200.000000	0.000000	0.470820	0.720640	-1.216600	-72.097698	-109.444389	139.942712	299.023156	200.901674	0.000000	300.000000	200.000000	0.000000	7.355320	10.682000	2231.675720	2012.243752	2179.999924	-1300.045476				-505.000000	200.000000	0.000000	-0.362220	3.394730	15.730799	3565.337630	-1848.990700	-1876.560581
639				900.000000	200.000000	0.000000	0.347510	0.731900	-1.303500	-63.682979	-78.955816	195.503115	299.008808	200.880036	0.000000	300.000000	200.000000	0.000000	7.446880	10.315760	2232.362366	1964.560251	2212.699923	-1379.390975	-389.252123	311.921240	0.000000	-505.000000	200.000000	0.000000	-0.543330	1.965370	22.809659	2552.885350	-2640.169617	-2994.040429
640				900.000000	200.000000	0.000000	0.336300	0.709380	-0.955900	-76.311830	-68.685517	176.216504	299.018540	200.961238	0.000000	300.000000	200.000000	0.000000	7.477400	9.796920	2232.286072	2145.757556	2190.899923	-1379.390975	-441.740479	312.775006	0.000000	-505.000000	200.000000	0.000000	-1.992210	3.752070	23.596199	2661.061490	-1492.684261	-2698.508447
641				900.000000	200.000000	0.000000	0.437190	0.619300	-1.433850	-48.352238	-31.867914	166.389567	299.062229	200.974321	0.000000	300.000000	200.000000	0.000000	7.568960	10.041080	2231.675720	2174.367657	2092.799927	-1354.976975				-505.000000	200.000000	0.000000	-2.716650	1.608030	19.663499	1141.218992	-649.696223	-3052.949778
642				900.000000	200.000000	0.000000	0.336300	0.619300	-1.998700	-56.978483	-87.979592	168.903749	299.037973	200.986972	0.000000	300.000000	200.000000	0.000000	7.294280	11.292400	2232.057190	2202.977757	2147.299925	-1379.390975	-454.879811	277.827349	0.000000	-505.000000	200.000000	0.000000	-0.543330	1.608030	23.596199	1836.429619	-1182.645963	-1584.521177
643				900.000000	200.000000	0.000000	0.224200	0.743160	-1.433850	-31.190093	-119.350414	132.990173	298.998837	200.965675	0.000000	300.000000	200.000000	0.000000	7.843640	11.292400	2231.904602	2155.294256	2234.499922	-1440.425974				-505.000000	200.000000	0.000000	-1.629990	2.858720	11.011560	2258.550105	-2563.219427	-2699.385214
644				900.000000	200.000000	0.000000	0.448400	0.686860	-1.260050	-65.492712	-88.216845	144.753843	299.032990	200.944343	0.000000	300.000000	200.000000	0.000000	7.965720	11.414480	2231.828308	2107.610755	2158.199924	-1403.804975				-505.000000	200.000000	0.000000	-3.622200	0.536010	17.303879	3045.034324	-1388.082160	-2290.221398
645				900.000000	200.000000	0.000000	0.403560	0.709380	-1.260050	-116.832231	-35.710634	178.556483	298.974138	200.974487	0.000000	300.000000	200.000000	0.000000	7.385840	11.383960	2231.294250	2174.367657	2288.999920	-1342.769976				-505.000000	200.000000	0.000000	-2.716650	3.216060	11.011560	3554.148769	-1702.045591	-2698.959166
646				900.000000	200.000000	0.000000	0.313880	0.551740	-1.738000	-91.654761	-87.298788	192.960747	299.013387	201.008507	0.000000	300.000000	200.000000	0.000000	7.355320	11.475520	2231.675720	2250.661259	2201.799923	-1312.252476				-505.000000	200.000000	0.000000	-0.543330	1.429360	15.730799	1824.989065	-1042.611691	-2465.852215
647				900.000000	200.000000	0.000000	0.257830	0.653080	-1.651100	-79.350491	-69.873556	169.016460	299.018473	200.974121	0.000000	300.000000	200.000000	0.000000	7.141680	10.559920	2232.133484	2174.367657	2190.899923	-1397.701475				-505.000000	200.000000	0.000000	-2.354430	3.394730	11.798100	1943.598988	263.840162	-1993.889401
648				900.000000	200.000000	0.000000	0.269040	0.630560	-1.738000	-68.306302	-80.386307	152.116282	299.028438	200.918390	0.000000	300.000000	200.000000	0.000000	7.721560	10.315760	2232.591248	2050.390553	2169.099924	-1354.976975				-505.000000	200.000000	0.000000	-0.181110	3.930740	11.011560	2323.418035	-2783.461158	-2580.995580
649				900.000000	200.000000	0.000000	0.425980	0.529220	-1.260050	-19.717434	-46.765830	178.365707	299.033618	200.969351	0.000000	300.000000	200.000000	0.000000	7.355320	10.468360	2233.277894	2164.830956	2158.199924	-1330.562976	-485.285886	315.588990	0.000000	-505.000000	200.000000	0.000000	-2.173320	4.288080	28.315439	3272.953004	-558.213803	-2286.776594
650				900.000000	200.000000	0.000000	0.347510	0.641820	-1.564200	-71.683089	-73.647395	149.635798	299.023122	200.982901	0.000000	300.000000	200.000000	0.000000	7.355320	10.559920	2231.599426	2193.441057	2179.999924	-1391.597975	-384.654552	315.565811	0.000000	-505.000000	200.000000	0.000000	-0.362220	3.752070	22.023119	2545.119642	-2650.382156	-2463.662452
651				900.000000	200.000000	0.000000	0.414770	0.653080	-0.869000	-74.519705	-87.195638	173.673190	299.057248	200.918861	0.000000	300.000000	200.000000	0.000000	7.294280	10.865120	2231.446838	2050.390553	2103.699926	-1348.873476	-495.524814	272.425519	0.000000	-505.000000	200.000000	0.000000	-0.724440	2.322710	25.955819	1879.863675	-245.936225	-2347.501739
652				900.000000	200.000000	0.000000	0.448400	0.641820	-1.738000	-75.883676	-57.376532	166.398897	299.052623	200.952791	0.000000	300.000000	200.000000	0.000000	7.721560	9.827440	2232.057190	2126.684155	2114.599926	-1361.080475	-387.973090	304.500416	0.000000	-505.000000	200.000000	0.000000	-3.078870	4.109410	21.236579	2219.231356	-2485.251247	-2404.361905
653				900.000000	200.000000	0.000000	0.437190	0.551740	-1.477300	-87.364145	-148.344814	135.001155	299.013522	200.961369	0.000000	300.000000	200.000000	0.000000	7.813120	9.827440	2231.980896	2145.757556	2201.799923	-1367.183975				-505.000000	200.000000	0.000000	-3.441090	4.288080	14.944259	1882.091287	-1529.371853	-2169.186975
654				900.000000	200.000000	0.000000	0.358720	0.529220	-1.477300	-92.312049	-134.981479	149.519467	299.008435	200.982934	0.000000	300.000000	200.000000	0.000000	7.843640	11.536560	2231.523132	2193.441057	2212.699923	-1300.045476				-505.000000	200.000000	0.000000	-1.992210	1.250690	19.663499	2625.204373	-3875.212260	-2407.161764
655				900.000000	200.000000	0.000000	0.414770	0.563000	-1.477300	-107.003110	-142.355588	163.950775	299.012813	200.940681	0.000000	300.000000	200.000000	0.000000	7.385840	11.689160	2230.378722	2098.074055	2201.799923	-1367.183975				-505.000000	200.000000	0.000000	-3.984420	2.858720	13.371180	2142.922873	-169.302031	-3932.822932
656				900.000000	200.000000	0.000000	0.336300	0.630560	-1.868350	-116.687707	-128.628577	147.227280	298.979546	200.875734	0.000000	300.000000	200.000000	0.000000	7.599480	11.200840	2232.438660	1955.023551	2278.099920	-1428.218974	-478.701211	376.543291	0.000000	-505.000000	200.000000	0.000000	-2.716650	3.752070	19.663499	3471.458887	-517.126215	-2874.682788
657				900.000000	200.000000	0.000000	0.381140	0.551740	-1.477300	-51.179373	-80.179066	154.336504	299.028239	200.914306	0.000000	300.000000	200.000000	0.000000	7.507920	10.926160	2232.133484	2040.853853	2169.099924	-1367.183975	-420.274441	293.898405	0.000000	-505.000000	200.000000	0.000000	-0.181110	1.608030	22.023119	2067.935776	-1865.921077	-2054.502944
658				900.000000	200.000000	0.000000	0.313880	0.517960	-1.303500	-40.328786	-102.900783	147.145789	299.028206	200.969881	0.000000	300.000000	200.000000	0.000000	7.538440	11.322920	2232.057190	2164.830956	2169.099924	-1263.424477				-505.000000	200.000000	0.000000	-0.362220	0.536010	11.798100	3623.673872	-1049.838524	-2584.202690
659				900.000000	200.000000	0.000000	0.403560	0.698120	-1.868350	-29.474452	-146.596254	176.136351	299.008808	200.948389	0.000000	300.000000	200.000000	0.000000	7.507920	10.895640	2232.362366	2117.147455	2212.699923	-1312.252476				-505.000000	200.000000	0.000000	-2.173320	1.786700	14.944259	3352.156810	-1208.374590	-2935.335489
660				900.000000	200.000000	0.000000	0.269040	0.563000	-1.607650	-74.973911	-85.573502	154.463111	298.994091	200.986904	0.000000	300.000000	200.000000	0.000000	7.202720	10.346280	2232.209778	2202.977757	2245.399921	-1312.252476				-505.000000	200.000000	0.000000	-3.803310	1.250690	11.798100	2624.575141	-1902.178239	-2465.760974
661				900.000000	200.000000	0.000000	0.403560	0.484180	-1.303500	-110.068861	-66.066046	163.889086	298.979198	200.982867	0.000000	300.000000	200.000000	0.000000	7.782600	10.865120	2231.675720	2193.441057	2278.099920	-1354.976975	-388.383514	330.489362	0.000000	-505.000000	200.000000	0.000000	-2.535540	1.965370	20.450039	2668.512583	-2384.811710	-2347.695967
662				900.000000	200.000000	0.000000	0.392350	0.472920	-1.738000	-78.818448	-75.332273	161.480568	299.023423	200.999687	0.000000	300.000000	200.000000	0.000000	7.416360	10.376800	2232.286072	2231.587858	2179.999924	-1391.597975				-505.000000	200.000000	0.000000	-1.267770	1.786700	18.090419	2078.432482	-1266.155123	-1936.758256
663				900.000000	200.000000	0.000000	0.414770	0.574260	-1.955250	-66.829277	-111.515275	151.912946	299.023289	200.957096	0.000000	300.000000	200.000000	0.000000	7.416360	10.468360	2231.980896	2136.220856	2179.999924	-1342.769976	-511.017566	335.941705	0.000000	-505.000000	200.000000	0.000000	-2.716650	3.216060	23.596199	3207.707535	141.991689	-2346.494574
664				900.000000	200.000000	0.000000	0.425980	0.619300	-1.824900	-105.044789	-117.164099	171.220501	298.969500	200.884520	0.000000	300.000000	200.000000	0.000000	7.416360	9.888480	2231.828308	1974.096951	2299.899920	-1373.287475				-505.000000	200.000000	0.000000	-1.267770	4.288080	17.303879	839.936039	-72.278631	-2404.337236
665				900.000000	200.000000	0.000000	0.403560	0.574260	-1.390400	-66.244092	-86.249108	166.382521	298.959732	200.995619	0.000000	300.000000	200.000000	0.000000	7.538440	11.139800	2231.828308	2222.051158	2321.699919	-1440.425974				-505.000000	200.000000	0.000000	-3.622200	3.930740	11.011560	3713.210058	-2044.960785	-2991.928983
666				900.000000	200.000000	0.000000	0.201780	0.653080	-1.346950	-83.055922	-93.178126	144.977926	298.969570	200.940005	0.000000	300.000000	200.000000	0.000000	7.660520	11.475520	2231.980896	2098.074055	2299.899920	-1367.183975				-505.000000	200.000000	0.000000	-2.897760	2.144040	4.719240	2909.697444	38.294882	-2288.753333
667				900.000000	200.000000	0.000000	0.369930	0.585520	-1.303500	-77.751968	-14.021463	178.476134	298.979128	200.982934	0.000000	300.000000	200.000000	0.000000	7.385840	11.383960	2231.523132	2193.441057	2278.099920	-1434.322474				-505.000000	200.000000	0.000000	-0.905550	1.429360	18.876959	2056.872762	-3940.219627	-2230.846843
668				900.000000	200.000000	0.000000	0.381140	0.574260	-1.520750	-74.420195	-145.996266	166.405748	298.998632	200.935957	0.000000	300.000000	200.000000	0.000000	7.538440	11.322920	2231.446838	2088.537354	2234.499922	-1428.218974	-445.655391	276.122416	0.000000	-505.000000	200.000000	0.000000	-2.173320	4.645420	20.450039	1556.706387	-1213.599575	-2638.902071
669				900.000000	200.000000	0.000000	0.358720	0.608040	-1.651100	-61.102587	-28.434477	173.689371	298.974384	200.901612	0.000000	300.000000	200.000000	0.000000	7.782600	10.773560	2231.828308	2012.243752	2288.999920	-1403.804975				-505.000000	200.000000	0.000000	-2.716650	2.322710	15.730799	3963.733708	-2634.514200	-1994.877771
670				900.000000	200.000000	0.000000	0.549290	0.551740	-1.303500	-87.184089	-67.001237	168.620261	298.945080	200.918704	0.000000	300.000000	200.000000	0.000000	7.263760	11.506040	2231.828308	2050.390553	2354.399918	-1306.148976				-505.000000	200.000000	0.000000	-1.267770	3.573400	11.798100	3228.386330	-3646.443843	-2346.271368
671				900.000000	200.000000	0.000000	0.369930	0.608040	-1.694550	-105.373434	-49.119576	159.219796	299.066954	201.000132	0.000000	300.000000	200.000000	0.000000	7.080640	11.261880	2231.294250	2231.587858	2081.899927	-1214.596478				-505.000000	200.000000	0.000000	-2.173320	3.930740	13.371180	2902.686814	649.098366	-2992.044894
672				900.000000	200.000000	0.000000	0.347510	0.653080	-1.346950	-91.096982	-104.245258	154.465590	299.013758	200.909878	0.000000	300.000000	200.000000	0.000000	7.630000	10.590440	2232.514954	2031.317153	2201.799923	-1318.355976				-505.000000	200.000000	0.000000	-3.078870	2.322710	14.157719	3037.079846	-2080.823387	-2934.754372
673				900.000000	200.000000	0.000000	0.448400	0.653080	-0.869000	-86.581296	-149.372161	180.867330	298.960158	200.961041	0.000000	300.000000	200.000000	0.000000	7.630000	10.590440	2232.743836	2145.757556	2321.699919	-1416.011974				-505.000000	200.000000	0.000000	-0.905550	2.501380	8.651940	2352.554694	-1676.825959	-2758.526384
674				900.000000	200.000000	0.000000	0.369930	0.720640	-0.738650	-111.807844	-95.602292	149.685874	299.013320	200.995755	0.000000	300.000000	200.000000	0.000000	7.294280	10.682000	2231.523132	2222.051158	2201.799923	-1391.597975	-373.347242	351.451072	0.000000	-505.000000	200.000000	0.000000	-3.803310	1.608030	23.596199	3573.669647	-3106.504701	-2700.398253
675				900.000000	200.000000	0.000000	0.269040	0.540480	-1.216600	-79.516687	-15.013599	195.406389	299.093723	200.977227	0.000000	300.000000	200.000000	0.000000	7.019600	10.498880	2225.038142	2174.367657	2016.499929	-1354.976975	-441.276041	318.467876	0.000000	-505.000000	200.000000	0.000000	-1.811100	2.144040	23.596199	2795.391599	-1503.643226	-3052.513548
676				900.000000	200.000000	0.000000	0.459610	0.551740	-1.607650	-71.417067	-93.421175	185.580790	299.047642	200.940070	0.000000	300.000000	200.000000	0.000000	7.446880	10.651480	2231.828308	2098.074055	2125.499926	-1391.597975				-505.000000	200.000000	0.000000	-0.543330	2.144040	18.090419	2679.135135	-779.710956	-2935.126773
677				900.000000	200.000000	0.000000	0.414770	0.517960	-1.781450	-109.172956	-91.413030	166.318548	298.979616	200.956835	0.000000	300.000000	200.000000	0.000000	7.568960	11.445000	2232.591248	2136.220856	2278.099920	-1361.080475	-466.225808	277.140078	0.000000	-505.000000	200.000000	0.000000	-3.984420	1.429360	25.169279	1941.560146	-975.918471	-2583.065125
678				900.000000	200.000000	0.000000	0.381140	0.585520	-1.477300	-102.055206	-24.453396	147.138939	298.979302	200.999858	0.000000	300.000000	200.000000	0.000000	7.813120	10.071600	2231.904602	2231.587858	2278.099920	-1336.666476				-505.000000	200.000000	0.000000	-3.803310	2.144040	7.078860	3141.518218	-2030.269688	-2347.424988
679				900.000000	200.000000	0.000000	0.269040	0.653080	-1.129700	-114.995092	-96.149935	161.775866	299.062614	200.978193	0.000000	300.000000	200.000000	0.000000	7.477400	11.475520	2232.591248	2183.904357	2092.799927	-1330.562976				-505.000000	200.000000	0.000000	-2.535540	5.002760	11.798100	3083.244899	-1846.320990	-2579.789879
680				900.000000	200.000000	0.000000	0.302670	0.619300	-1.651100	-128.987914	-61.588127	190.625531	298.949928	200.961468	0.000000	300.000000	200.000000	0.000000	7.446880	11.383960	2231.752014	2145.757556	2343.499918	-1348.873476	-508.509602	322.434577	0.000000	-505.000000	200.000000	0.000000	-1.448880	3.394730	19.663499	2407.492227	69.011063	-2463.914635
681				900.000000	200.000000	0.000000	0.212990	0.630560	-1.651100	-84.298395	-103.488834	188.319251	299.038367	200.973755	0.000000	300.000000	200.000000	0.000000	7.568960	11.353440	2232.972718	2174.367657	2147.299925	-1501.460973				-505.000000	200.000000	0.000000	-2.535540	5.538770	13.371180	2420.908699	-3836.363952	-2579.281205
682				900.000000	200.000000	0.000000	0.526870	0.574260	-1.173150	-94.162733	-81.397117	171.074092	299.003482	200.906071	0.000000	300.000000	200.000000	0.000000	7.294280	10.498880	2231.370544	2021.780453	2223.599922	-1342.769976				-505.000000	200.000000	0.000000	-1.992210	1.250690	18.090419	3204.158536	-2150.309312	-2583.394060
683				900.000000	200.000000	0.000000	0.325090	0.596780	-2.085600	-118.303839	-36.777448	139.978498	299.033188	200.918516	0.000000	300.000000	200.000000	0.000000	7.538440	10.285240	2232.286072	2050.390553	2158.199924	-1342.769976				-505.000000	200.000000	0.000000	-1.992210	1.786700	13.371180	2309.686947	-1350.410710	-2347.908991
684				900.000000	200.000000	0.000000	0.269040	0.630560	-1.520750	-100.245473	-65.390439	164.164582	298.998906	201.046788	0.000000	300.000000	200.000000	0.000000	7.507920	10.743040	2232.057190	2336.491561	2234.499922	-1269.527977				-505.000000	200.000000	0.000000	-2.173320	2.858720	7.865400	3648.090435	-3587.916884	-2640.597649
685				900.000000	200.000000	0.000000	0.381140	0.551740	-1.346950	-71.146982	-100.564171	178.433105	299.008740	200.956998	0.000000	300.000000	200.000000	0.000000	7.141680	10.285240	2232.209778	2136.220856	2212.699923	-1458.736474				-505.000000	200.000000	0.000000	-1.448880	4.288080	14.157719	2576.924375	-2046.884069	-2286.834549
686				900.000000	200.000000	0.000000	0.414770	0.630560	-1.216600	-128.074085	-51.410581	173.652246	299.033188	200.914244	0.000000	300.000000	200.000000	0.000000	7.813120	10.376800	2232.286072	2040.853853	2158.199924	-1379.390975	-348.403707	377.287316	0.000000	-505.000000	200.000000	0.000000	-4.527750	2.858720	21.236579	3764.976131	-3325.569575	-2816.641591
687				900.000000	200.000000	0.000000	0.347510	0.551740	-2.042150	-104.031451	-63.070962	168.829305	299.076914	200.987107	0.000000	300.000000	200.000000	0.000000	7.355320	10.468360	2231.752014	2202.977757	2060.099928	-1330.562976				-505.000000	200.000000	0.000000	1.629990	2.501380	18.876959	1890.108688	-1442.244997	-2758.729227
688				900.000000	200.000000	0.000000	0.470820	0.675600	-1.303500	-9.713990	-114.429542	166.407085	299.091597	200.987073	0.000000	300.000000	200.000000	0.000000	7.019600	10.346280	2231.828308	2202.977757	2027.399929	-1342.769976				-505.000000	200.000000	0.000000	-3.078870	1.429360	19.663499	2867.647698	-97.498262	-3229.322654
689				900.000000	200.000000	0.000000	0.369930	0.754420	-1.998700	-43.373181	-99.496416	164.175250	299.028372	200.965444	0.000000	300.000000	200.000000	0.000000	7.782600	10.865120	2232.438660	2155.294256	2169.099924	-1483.150473				-505.000000	200.000000	0.000000	-0.362220	1.965370	9.438480	2899.263662	-1445.309267	-2230.381635
690				900.000000	200.000000	0.000000	0.504450	0.675600	-1.173150	-114.112733	-151.397440	163.962585	298.940631	200.918328	0.000000	300.000000	200.000000	0.000000	7.813120	9.796920	2232.743836	2050.390553	2365.299917	-1373.287475	-412.762022	312.620364	0.000000	-505.000000	200.000000	0.000000	0.362220	2.680050	22.023119	2480.251712	-2031.367981	-2347.249557
691				900.000000	200.000000	0.000000	0.425980	0.529220	-0.955900	-91.771879	-97.708389	188.004347	299.032924	200.948681	0.000000	300.000000	200.000000	0.000000	7.477400	11.231360	2231.675720	2117.147455	2158.199924	-1440.425974				-505.000000	200.000000	0.000000	-2.354430	1.786700	18.876959	1499.415396	-2394.277822	-2465.368211
692				900.000000	200.000000	0.000000	0.313880	0.653080	-1.346950	-79.035391	-123.124254	156.910091	299.008401	200.965873	0.000000	300.000000	200.000000	0.000000	7.721560	11.445000	2231.446838	2155.294256	2212.699923	-1385.494475	-460.870450	291.235256	0.000000	-505.000000	200.000000	0.000000	-1.811100	4.466750	22.023119	2009.284919	-971.870344	-2521.612409
693				900.000000	200.000000	0.000000	0.313880	0.619300	-1.564200	-68.589932	-62.130572	132.782075	298.974103	200.923230	0.000000	300.000000	200.000000	0.000000	7.294280	11.445000	2231.217956	2059.927254	2288.999920	-1385.494475				-505.000000	200.000000	0.000000	-1.267770	2.144040	17.303879	2910.704215	-2325.968755	-1701.442746
694				900.000000	200.000000	0.000000	0.358720	0.484180	-1.129700	-89.786153	-69.447138	190.441801	299.009045	200.943891	0.000000	300.000000	200.000000	0.000000	7.630000	10.712520	2232.896424	2107.610755	2212.699923	-1391.597975				-505.000000	200.000000	0.000000	0.362220	1.786700	18.090419	3120.776499	-2557.915878	-2641.817839
695				900.000000	200.000000	0.000000	0.392350	0.596780	-1.260050	-93.325388	-126.436466	183.282698	299.028405	200.905607	0.000000	300.000000	200.000000	0.000000	7.538440	10.956680	2232.514954	2021.780453	2169.099924	-1348.873476	-434.740734	317.472719	0.000000	-505.000000	200.000000	0.000000	-2.354430	2.144040	22.809659	2679.512674	-1602.589911	-1466.379418
696				900.000000	200.000000	0.000000	0.392350	0.698120	-1.520750	-85.401761	-141.391924	202.654225	299.047967	201.012365	0.000000	300.000000	200.000000	0.000000	7.294280	10.712520	2232.591248	2260.197959	2125.499926	-1379.390975				-505.000000	200.000000	0.000000	-1.267770	3.216060	9.438480	3438.206921	-1257.944432	-3051.539668
697				900.000000	200.000000	0.000000	0.347510	0.619300	-1.303500	-80.381438	-43.494027	176.121116	299.033155	201.003994	0.000000	300.000000	200.000000	0.000000	7.874160	10.651480	2232.209778	2241.124558	2158.199924	-1422.115474				-505.000000	200.000000	0.000000	-1.629990	2.144040	8.651940	2562.564055	-837.570053	-2993.783939
698				900.000000	200.000000	0.000000	0.392350	0.517960	-1.520750	-92.820750	-110.996105	168.751435	299.038104	200.931301	0.000000	300.000000	200.000000	0.000000	7.538440	10.346280	2232.362366	2079.000654	2147.299925	-1452.632974				-505.000000	200.000000	0.000000	-1.448880	1.786700	18.090419	2541.696490	468.213938	-2171.720162
699				900.000000	200.000000	0.000000	0.493240	0.506700	-1.260050	-125.178594	-84.997386	180.684742	299.096666	200.948421	0.000000	300.000000	200.000000	0.000000	7.782600	10.651480	2232.286072	2117.147455	2016.499929	-1373.287475				-505.000000	200.000000	0.000000	-0.724440	3.573400	18.876959	1839.160616	-1830.058475	-2463.803032
700				900.000000	200.000000	0.000000	0.358720	0.765680	-1.781450	-94.951316	-99.236830	164.197335	299.042889	200.969848	0.000000	300.000000	200.000000	0.000000	7.477400	9.949520	2232.133484	2164.830956	2136.399925	-1373.287475	-433.316762	323.707954	0.000000	-505.000000	200.000000	0.000000	-3.441090	3.573400	25.169279	3113.640022	-1804.215412	-2698.562095
701				900.000000	200.000000	0.000000	0.403560	0.675600	-1.651100	-30.176754	-55.610838	178.525067	299.072378	200.961106	0.000000	300.000000	200.000000	0.000000	7.446880	10.590440	2232.591248	2145.757556	2070.999928	-1379.390975	-476.710764	284.447236	0.000000	-505.000000	200.000000	0.000000	-2.897760	3.930740	27.528899	2324.739422	-778.771529	-3403.195629
702				900.000000	200.000000	0.000000	0.291460	0.574260	-1.086250	-94.072704	-97.113600	132.763415	298.993816	200.948713	0.000000	300.000000	200.000000	0.000000	7.630000	10.071600	2231.599426	2117.147455	2245.399921	-1336.666476	-467.834678	292.960499	0.000000	-505.000000	200.000000	0.000000	-0.905550	2.680050	20.450039	1901.045856	-760.032304	-2464.636332
703				900.000000	200.000000	0.000000	0.336300	0.686860	-1.129700	-65.357669	-78.655823	188.243861	298.945441	201.016637	0.000000	300.000000	200.000000	0.000000	7.691040	10.956680	2232.591248	2269.734659	2354.399918	-1385.494475				-505.000000	200.000000	0.000000	-3.984420	3.930740	14.944259	2323.732651	-1894.204979	-2169.482625
704				900.000000	200.000000	0.000000	0.437190	0.686860	-1.911800	-86.270576	-36.489390	168.862058	298.988586	200.953312	0.000000	300.000000	200.000000	0.000000	7.691040	9.919000	2230.836486	2126.684155	2256.299921	-1354.976975				-505.000000	200.000000	0.000000	-4.346640	1.429360	9.438480	2056.117684	-276.221975	-2876.756641
705				900.000000	200.000000	0.000000	0.392350	0.698120	-1.564200	-65.344124	-75.493907	164.099664	298.964863	200.982565	0.000000	300.000000	200.000000	0.000000	7.477400	11.536560	2232.362366	2193.441057	2310.799919	-1367.183975	-463.700845	325.163038	0.000000	-505.000000	200.000000	0.000000	-1.267770	4.466750	24.382739	3051.817706	-1006.986520	-2756.632270
706				900.000000	200.000000	0.000000	0.313880	0.608040	-1.477300	-105.148363	-72.343329	195.422766	299.008774	200.922788	0.000000	300.000000	200.000000	0.000000	7.721560	11.231360	2232.286072	2059.927254	2212.699923	-1348.873476				-505.000000	200.000000	0.000000	-0.543330	2.680050	17.303879	3290.586186	-3165.224661	-2288.433014
707				900.000000	200.000000	0.000000	0.448400	0.574260	-1.173150	-162.511747	-7.242143	171.155387	299.033122	200.961303	0.000000	300.000000	200.000000	0.000000	7.660520	11.261880	2232.133484	2145.757556	2158.199924	-1385.494475	-378.685548	333.509376	0.000000	-505.000000	200.000000	0.000000	-1.448880	1.072020	20.450039	2730.271976	-2583.135510	-2936.071676
708				900.000000	200.000000	0.000000	0.470820	0.506700	-1.216600	-96.989868	-114.510359	183.117629	299.032891	200.965807	0.000000	300.000000	200.000000	0.000000	7.477400	10.437840	2231.599426	2155.294256	2158.199924	-1336.666476				-505.000000	200.000000	0.000000	-1.267770	2.322710	11.798100	3268.523080	-2983.593807	-3287.363852
709				900.000000	200.000000	0.000000	0.493240	0.596780	-1.520750	-85.554412	-79.688965	159.081575	299.047284	201.021642	0.000000	300.000000	200.000000	0.000000	7.477400	11.200840	2230.989074	2279.271359	2125.499926	-1373.287475				-505.000000	200.000000	0.000000	-2.173320	3.394730	8.651940	3564.771321	-804.693156	-2228.880285
710				900.000000	200.000000	0.000000	0.313880	0.529220	-1.520750	-112.459715	-31.775161	166.433542	299.082080	200.982531	0.000000	300.000000	200.000000	0.000000	7.477400	10.620960	2232.438660	2193.441057	2049.199928	-1391.597975				-505.000000	200.000000	0.000000	-1.629990	0.357340	16.517339	2686.712074	-2435.874405	-2819.247221
711				900.000000	200.000000	0.000000	0.403560	0.563000	-1.129700	-90.560875	-76.359619	161.552729	299.017566	200.880940	0.000000	300.000000	200.000000	0.000000	7.599480	10.651480	2230.073546	1964.560251	2190.899923	-1422.115474				-505.000000	200.000000	0.000000	-2.173320	3.752070	15.730799	1849.720245	-1871.971053	-2463.517564
712				900.000000	200.000000	0.000000	0.425980	0.596780	-1.824900	-101.951633	-117.164099	168.789897	299.101733	200.978126	0.000000	300.000000	200.000000	0.000000	7.141680	10.590440	2232.743836	2183.904357	2005.599930	-1367.183975				-505.000000	200.000000	0.000000	-1.992210	3.216060	14.157719	1238.080424	-2014.007173	-2581.528923
713				900.000000	200.000000	0.000000	0.403560	0.506700	-1.607650	-21.004921	-146.838705	173.548670	299.003210	200.978996	0.000000	300.000000	200.000000	0.000000	7.568960	10.437840	2230.760192	2183.904357	2223.599922	-1318.355976				-505.000000	200.000000	0.000000	-1.086660	1.608030	16.517339	2414.943320	-2866.461323	-2171.918697
714				900.000000	200.000000	0.000000	0.392350	0.574260	-1.086250	-98.093235	-177.257799	151.936174	298.964722	200.982699	0.000000	300.000000	200.000000	0.000000	7.935200	10.224200	2232.057190	2193.441057	2310.799919	-1324.459476	-431.815997	266.272644	0.000000	-505.000000	200.000000	0.000000	0.000000	3.037390	22.023119	1459.530338	-1611.740028	-2229.393266
715				900.000000	200.000000	0.000000	0.325090	0.664340	-1.346950	-50.427993	-123.585882	166.547590	299.018339	200.974254	0.000000	300.000000	200.000000	0.000000	7.507920	10.010560	2231.828308	2174.367657	2190.899923	-1367.183975				-505.000000	200.000000	0.000000	-0.362220	3.752070	11.798100	4628.989674	-1977.828575	-2404.918353
716				900.000000	200.000000	0.000000	0.392350	0.653080	-1.346950	-62.953270	-111.157739	168.877097	299.023323	200.995517	0.000000	300.000000	200.000000	0.000000	7.782600	11.322920	2232.057190	2222.051158	2179.999924	-1391.597975				-505.000000	200.000000	0.000000	-2.354430	2.858720	17.303879	1100.893472	-2392.784970	-2640.583160
717				900.000000	200.000000	0.000000	0.437190	0.574260	-1.607650	-42.345982	-62.102099	159.118700	299.106035	200.910376	0.000000	300.000000	200.000000	0.000000	7.202720	11.719680	2231.294250	2031.317153	1994.699930	-1361.080475				-505.000000	200.000000	0.000000	-0.362220	1.786700	10.225020	3004.331265	1072.774446	-3111.712673
718				900.000000	200.000000	0.000000	0.414770	0.585520	-1.564200	-86.063113	-81.483132	142.284778	299.037874	201.004165	0.000000	300.000000	200.000000	0.000000	7.385840	11.353440	2231.828308	2241.124558	2147.299925	-1434.322474	-424.734134	320.650289	0.000000	-505.000000	200.000000	0.000000	0.000000	1.608030	26.742359	3226.473335	-2146.498616	-2524.470222
719				900.000000	200.000000	0.000000	0.493240	0.619300	-0.999350	-88.107399	-34.580138	161.512179	298.931159	200.905266	0.000000	300.000000	200.000000	0.000000	7.477400	11.231360	2233.354188	2021.780453	2387.099916	-1391.597975	-393.233565	387.322731	0.000000	-505.000000	200.000000	0.000000	-0.543330	4.466750	21.236579	3978.094028	-2373.536749	-2110.505140
720				900.000000	200.000000	0.000000	0.336300	0.529220	-1.260050	-51.881676	-113.996387	159.181334	299.018137	200.948810	0.000000	300.000000	200.000000	0.000000	7.355320	10.743040	2231.370544	2117.147455	2190.899923	-1434.322474				-505.000000	200.000000	0.000000	-3.441090	4.466750	14.157719	2935.183702	-998.345398	-2286.505615
721				900.000000	200.000000	0.000000	0.448400	0.686860	-1.520750	-53.701206	-128.502154	173.669765	299.072156	201.025425	0.000000	300.000000	200.000000	0.000000	7.416360	10.315760	2232.057190	2288.808060	2070.999928	-1318.355976				-505.000000	200.000000	0.000000	-1.448880	2.322710	17.303879	1994.987522	-2049.869775	-2876.140672
722				900.000000	200.000000	0.000000	0.358720	0.664340	-1.564200	-78.796776	-114.636783	176.151390	299.106187	201.004234	0.000000	300.000000	200.000000	0.000000	7.446880	10.712520	2231.675720	2241.124558	1994.699930	-1470.943473				-505.000000	200.000000	0.000000	-2.173320	1.608030	14.157719	2878.018558	-1472.768178	-2406.808159
723				900.000000	200.000000	0.000000	0.336300	0.585520	-2.085600	-90.623814	-6.843256	168.872334	299.028272	200.948454	0.000000	300.000000	200.000000	0.000000	7.324800	10.346280	2232.209778	2117.147455	2169.099924	-1379.390975	-440.186466	321.508001	0.000000	-505.000000	200.000000	0.000000	-1.086660	2.322710	25.955819	3153.839696	-1682.288375	-2699.937354
724				900.000000	200.000000	0.000000	0.526870	0.686860	-1.303500	-97.701968	-131.935591	163.949829	298.984533	200.948259	0.000000	300.000000	200.000000	0.000000	7.507920	10.071600	2232.667542	2117.147455	2267.199921	-1385.494475				-505.000000	200.000000	0.000000	-1.992210	1.608030	13.371180	3688.667648	-2410.970768	-2289.334451
725				900.000000	200.000000	0.000000	0.493240	0.698120	-1.173150	-60.918466	-130.671933	168.814462	299.013792	201.012365	0.000000	300.000000	200.000000	0.000000	7.233240	10.437840	2232.591248	2260.197959	2201.799923	-1416.011974	-439.708653	302.701216	0.000000	-505.000000	200.000000	0.000000	-2.354430	2.144040	20.450039	2100.243895	-1335.210617	-2523.773194
726				900.000000	200.000000	0.000000	0.470820	0.630560	-1.260050	-39.667434	-99.272041	168.774858	298.969359	200.944472	0.000000	300.000000	200.000000	0.000000	7.385840	10.651480	2231.523132	2107.610755	2299.899920	-1379.390975				-505.000000	200.000000	0.000000	-0.181110	1.965370	14.157719	699.137165	-2388.736842	-2641.604815
727				900.000000	200.000000	0.000000	0.437190	0.743160	-1.868350	-91.948188	-51.727709	156.866117	298.964722	200.927155	0.000000	300.000000	200.000000	0.000000	7.630000	10.041080	2232.057190	2069.463954	2310.799919	-1403.804975				-505.000000	200.000000	0.000000	-1.992210	4.288080	18.090419	1998.158981	-1222.319261	-2286.791083
728				900.000000	200.000000	0.000000	0.515660	0.630560	-1.477300	-132.364700	-75.586660	130.173842	299.013522	200.952824	0.000000	300.000000	200.000000	0.000000	8.148840	10.895640	2231.980896	2126.684155	2201.799923	-1354.976975	-493.456427	254.282246	0.000000	-505.000000	200.000000	0.000000	-2.716650	2.501380	22.023119	1195.464370	-254.225480	-2405.916904
729				900.000000	200.000000	0.000000	0.470820	0.585520	-1.303500	-105.895679	-129.627452	151.865350	299.032726	200.974521	0.000000	300.000000	200.000000	0.000000	7.446880	10.956680	2231.217956	2174.367657	2158.199924	-1385.494475	-409.330921	310.825827	0.000000	-505.000000	200.000000	0.000000	-1.811100	2.501380	21.236579	2353.561465	-2031.683976	-2817.198038
730				900.000000	200.000000	0.000000	0.224200	0.641820	-1.998700	-104.297473	-83.363314	171.450489	298.998906	200.957064	0.000000	300.000000	200.000000	0.000000	7.660520	11.353440	2232.057190	2136.220856	2234.499922	-1348.873476	-401.172226	316.056719	0.000000	-505.000000	200.000000	0.000000	-1.992210	3.930740	22.023119	2555.930963	-2286.611452	-1758.433311
731				900.000000	200.000000	0.000000	0.392350	0.754420	-1.868350	-7.053367	-80.277017	159.332703	298.989104	200.927187	0.000000	300.000000	200.000000	0.000000	7.324800	10.773560	2231.980896	2069.463954	2256.299921	-1409.908474	-473.820400	367.398277	0.000000	-505.000000	200.000000	0.000000	-2.535540	3.216060	21.236579	3554.966771	-662.148041	-2052.788569
732				900.000000	200.000000	0.000000	0.347510	0.574260	-1.477300	-74.375181	-43.332393	176.079229	299.057796	200.926870	0.000000	300.000000	200.000000	0.000000	7.477400	10.651480	2232.743836	2069.463954	2103.699926	-1361.080475				-505.000000	200.000000	0.000000	0.000000	3.573400	19.663499	2534.119551	-2272.350785	-3168.790171
733				900.000000	200.000000	0.000000	0.313880	0.686860	-1.520750	-49.680676	-21.643221	173.809127	299.067337	200.974088	0.000000	300.000000	200.000000	0.000000	7.721560	10.254720	2232.209778	2174.367657	2081.899927	-1318.355976				-505.000000	200.000000	0.000000	-0.905550	1.786700	15.730799	2773.139724	-2744.103855	-2347.995924
734				900.000000	200.000000	0.000000	0.425980	0.686860	-1.781450	-94.176594	-142.534357	147.186731	299.013556	201.008335	0.000000	300.000000	200.000000	0.000000	7.446880	10.468360	2232.057190	2250.661259	2201.799923	-1342.769976				-505.000000	200.000000	0.000000	-2.897760	3.037390	14.157719	3196.141135	-2224.352360	-1582.976360
735				900.000000	200.000000	0.000000	0.459610	0.619300	-1.694550	-92.848156	-88.274388	173.595320	299.062454	200.944181	0.000000	300.000000	200.000000	0.000000	7.507920	10.529400	2232.209778	2107.610755	2092.799927	-1367.183975				-505.000000	200.000000	0.000000	-2.354430	1.429360	15.730799	1940.805067	-1728.442080	-2583.195524
736				900.000000	200.000000	0.000000	0.336300	0.574260	-1.477300	-94.477832	-103.662404	168.861862	298.916258	200.931110	0.000000	300.000000	200.000000	0.000000	7.294280	10.682000	2232.820130	2079.000654	2419.799915	-1428.218974				-505.000000	200.000000	0.000000	-1.992210	3.752070	16.517339	3123.759189	-1353.396415	-2463.532053
737				900.000000	200.000000	0.000000	0.347510	0.675600	-1.824900	-102.726355	-73.404944	140.028573	298.969570	200.982733	0.000000	300.000000	200.000000	0.000000	7.843640	10.620960	2231.980896	2193.441057	2299.899920	-1318.355976				-505.000000	200.000000	0.000000	-1.811100	4.109410	17.303879	1524.020729	-2160.521851	-2815.672018
738				900.000000	200.000000	0.000000	0.280250	0.506700	-1.129700	-121.023021	-35.819924	159.218459	299.052234	201.025846	0.000000	300.000000	200.000000	0.000000	7.507920	10.834600	2231.141662	2288.808060	2114.599926	-1342.769976				-505.000000	200.000000	0.000000	-1.086660	1.786700	19.663499	3005.086344	-1676.316963	-1936.772745
739				900.000000	200.000000	0.000000	0.347510	0.653080	-1.477300	-51.026722	-93.992092	188.200832	299.047153	200.949102	0.000000	300.000000	200.000000	0.000000	7.752080	9.888480	2230.683898	2117.147455	2125.499926	-1422.115474	-516.428415	259.885653	0.000000	-505.000000	200.000000	0.000000	-1.992210	1.072020	20.450039	1224.663952	233.711540	-2583.563617
740				900.000000	200.000000	0.000000	0.448400	0.461660	-1.824900	-83.392693	-47.163775	156.592708	298.979546	200.978260	0.000000	300.000000	200.000000	0.000000	7.538440	10.743040	2232.438660	2183.904357	2278.099920	-1434.322474				-505.000000	200.000000	0.000000	-1.992210	5.181430	12.584640	3094.119144	-2145.084327	-2873.384281
741				900.000000	200.000000	0.000000	0.381140	0.630560	-1.651100	-124.503697	-105.347281	161.638787	299.037808	201.012781	0.000000	300.000000	200.000000	0.000000	7.538440	10.926160	2231.675720	2260.197959	2147.299925	-1385.494475	-420.605439	300.270996	0.000000	-505.000000	200.000000	0.000000	-2.535540	3.394730	25.169279	2523.748691	-2124.150254	-1935.130814
742				900.000000	200.000000	0.000000	0.392350	0.574260	-0.912450	-77.810527	-116.627794	207.358356	299.032924	200.888854	0.000000	300.000000	200.000000	0.000000	7.202720	11.506040	2231.675720	1983.633652	2158.199924	-1409.908474				-505.000000	200.000000	0.000000	-3.441090	2.680050	12.584640	3753.472654	-2189.982611	-2993.130377
743				900.000000	200.000000	0.000000	0.291460	0.596780	-1.911800	-65.856889	-182.467327	166.519600	299.086807	200.935701	0.000000	300.000000	200.000000	0.000000	7.568960	11.689160	2232.057190	2088.537354	2038.299929	-1318.355976	-451.337432	323.278410	0.000000	-505.000000	200.000000	0.000000	-2.173320	3.394730	25.169279	3102.828701	-1350.648141	-2111.392087
744				900.000000	200.000000	0.000000	0.437190	0.596780	-1.477300	-117.673640	-112.883024	204.923185	299.023756	200.943826	0.000000	300.000000	200.000000	0.000000	7.568960	10.804080	2233.049012	2107.610755	2179.999924	-1312.252476				-505.000000	200.000000	0.000000	-1.267770	3.037390	8.651940	1805.908650	-1389.768013	-3286.685620
745				900.000000	200.000000	0.000000	0.403560	0.596780	-1.477300	-73.447808	-76.036351	142.306863	299.086775	200.944278	0.000000	300.000000	200.000000	0.000000	7.721560	10.987200	2231.980896	2107.610755	2038.299929	-1391.597975				-505.000000	200.000000	0.000000	-2.716650	2.322710	11.798100	2805.259073	-1967.932032	-2406.086461
746				900.000000	200.000000	0.000000	0.381140	0.551740	-1.694550	-139.856109	-54.647173	163.975144	299.023222	200.931524	0.000000	300.000000	200.000000	0.000000	7.202720	10.468360	2231.828308	2079.000654	2179.999924	-1330.562976				-505.000000	200.000000	0.000000	-0.362220	3.216060	13.371180	2280.361518	-1846.751421	-3286.588507
747				900.000000	200.000000	0.000000	0.560500	0.585520	-1.564200	-86.063113	-128.012053	185.507683	299.115865	200.948778	0.000000	300.000000	200.000000	0.000000	7.294280	10.346280	2231.446838	2117.147455	1972.899931	-1385.494475				-505.000000	200.000000	0.000000	-3.259980	1.786700	16.517339	1962.490634	-746.403628	-2347.807570
748				900.000000	200.000000	0.000000	0.414770	0.619300	-1.998700	-65.019544	-136.804717	176.051435	299.013455	200.948616	0.000000	300.000000	200.000000	0.000000	7.843640	10.620960	2231.828308	2117.147455	2201.799923	-1477.046973				-505.000000	200.000000	0.000000	-1.448880	2.680050	10.225020	1552.779849	-1512.871908	-2053.384175
749				900.000000	200.000000	0.000000	0.425980	0.608040	-0.999350	-88.571085	-133.129770	137.474788	298.969464	200.931555	0.000000	300.000000	200.000000	0.000000	7.568960	10.437840	2231.752014	2079.000654	2299.899920	-1391.597975	-444.991543	349.842886	0.000000	-505.000000	200.000000	0.000000	-2.716650	4.645420	19.663499	2946.435486	-1179.976252	-2345.138111
750				900.000000	200.000000	0.000000	0.392350	0.675600	-1.129700	-53.759765	-60.700082	176.127021	298.974734	200.918390	0.000000	300.000000	200.000000	0.000000	7.935200	10.834600	2232.591248	2050.390553	2288.999920	-1342.769976				-505.000000	200.000000	0.000000	-2.897760	3.573400	18.876959	3228.952639	-1698.550889	-2698.605561
751				900.000000	200.000000	0.000000	0.325090	0.698120	-1.216600	-85.086662	-42.651588	152.121045	299.013320	201.017124	0.000000	300.000000	200.000000	0.000000	7.660520	10.285240	2231.523132	2269.734659	2201.799923	-1489.253973	-400.674614	322.788280	0.000000	-505.000000	200.000000	0.000000	-1.811100	4.466750	22.023119	2704.180930	-2297.570417	-2169.147817
752				900.000000	200.000000	0.000000	0.414770	0.563000	-1.477300	-123.085231	-56.234099	185.637716	299.013623	200.995449	0.000000	300.000000	200.000000	0.000000	7.721560	9.674840	2232.209778	2222.051158	2201.799923	-1483.150473				-505.000000	200.000000	0.000000	-3.259980	3.930740	7.078860	1512.391406	-472.306496	-1464.611396
753				900.000000	200.000000	0.000000	0.504450	0.641820	-1.390400	-123.769925	-141.063458	171.160150	298.984498	200.922662	0.000000	300.000000	200.000000	0.000000	7.568960	9.888480	2232.591248	2059.927254	2267.199921	-1397.701475				-505.000000	200.000000	0.000000	-0.905550	4.109410	13.371180	2797.682134	307.245593	-2345.791672
754				900.000000	200.000000	0.000000	0.482030	0.585520	-1.433850	-110.051252	-114.769944	163.902037	299.003244	200.949037	0.000000	300.000000	200.000000	0.000000	7.630000	11.475520	2230.836486	2117.147455	2223.599922	-1354.976975				-505.000000	200.000000	0.000000	-2.173320	4.466750	18.090419	3398.762326	-2669.630376	-2932.792122
755				900.000000	200.000000	0.000000	0.325090	0.608040	-1.911800	-45.290551	-67.334902	185.772512	298.979442	200.935637	0.000000	300.000000	200.000000	0.000000	7.446880	11.109280	2232.209778	2088.537354	2278.099920	-1287.838477	-426.010073	322.477250	0.000000	-505.000000	200.000000	0.000000	-3.078870	3.037390	29.888519	3660.663606	-2360.891931	-2581.611548
756				900.000000	200.000000	0.000000	0.459610	0.675600	-1.998700	-22.495808	-98.123468	168.828359	299.008469	200.905978	0.000000	300.000000	200.000000	0.000000	7.111160	11.048240	2231.599426	2021.780453	2212.699923	-1391.597975				-505.000000	200.000000	0.000000	-3.259980	0.893350	14.157719	4108.749292	-1407.014385	-2113.678964
757				900.000000	200.000000	0.000000	0.538080	0.686860	-1.129700	-113.604032	-132.558853	166.347876	299.018406	200.957096	0.000000	300.000000	200.000000	0.000000	7.752080	10.315760	2231.980896	2136.220856	2190.899923	-1403.804975	-495.830076	310.342395	0.000000	-505.000000	200.000000	0.000000	-3.259980	2.322710	24.382739	2690.449842	-223.587863	-2288.554798
758				900.000000	200.000000	0.000000	0.291460	0.540480	-1.824900	-92.208476	-66.030835	202.612142	299.057442	201.021223	0.000000	300.000000	200.000000	0.000000	7.782600	11.017720	2231.904602	2279.271359	2103.699926	-1361.080475				-505.000000	200.000000	0.000000	-1.992210	3.930740	16.517339	4408.546531	-1220.826408	-3227.035777
759				900.000000	200.000000	0.000000	0.381140	0.619300	-1.564200	-72.610462	-64.900339	147.170354	299.033222	201.012469	0.000000	300.000000	200.000000	0.000000	7.568960	10.254720	2232.362366	2260.197959	2158.199924	-1354.976975				-505.000000	200.000000	0.000000	-0.543330	2.501380	16.517339	1658.287915	-2236.488183	-2934.787657
760				900.000000	200.000000	0.000000	0.269040	0.619300	-1.129700	-76.180851	-65.754116	159.334790	298.989277	200.978293	0.000000	300.000000	200.000000	0.000000	7.233240	10.468360	2232.362366	2183.904357	2256.299921	-1361.080475	-474.317306	336.681396	0.000000	-505.000000	200.000000	0.000000	-0.905550	2.144040	20.450039	2795.139906	-627.462297	-2288.912710
761				900.000000	200.000000	0.000000	0.425980	0.664340	-1.564200	-86.837836	-87.010730	135.117487	298.969359	200.948745	0.000000	300.000000	200.000000	0.000000	7.568960	10.651480	2231.523132	2117.147455	2299.899920	-1342.769976				-505.000000	200.000000	0.000000	-1.267770	4.466750	14.157719	2124.471689	-2057.843035	-1992.958987
762				900.000000	200.000000	0.000000	0.470820	0.484180	-1.564200	-90.236295	-88.857241	183.096686	299.008605	200.982766	0.000000	300.000000	200.000000	0.000000	7.538440	10.468360	2231.904602	2193.441057	2212.699923	-1367.183975				-505.000000	200.000000	0.000000	-2.716650	3.037390	15.730799	1806.474958	-248.254069	-2699.128723
763				900.000000	200.000000	0.000000	0.482030	0.517960	-1.651100	-72.853142	-63.908202	163.839207	299.013185	201.004440	0.000000	300.000000	200.000000	0.000000	7.507920	10.041080	2231.217956	2241.124558	2201.799923	-1403.804975				-505.000000	200.000000	0.000000	-0.724440	1.429360	7.865400	2403.439843	-1819.608505	-2700.814121
764				900.000000	200.000000	0.000000	0.381140	0.551740	-1.346950	-71.146982	-181.619690	188.071745	299.008740	200.944181	0.000000	300.000000	200.000000	0.000000	7.416360	10.712520	2232.209778	2107.610755	2212.699923	-1361.080475				-505.000000	200.000000	0.000000	-2.716650	3.216060	11.011560	2164.356746	-774.055539	-2875.191462
765				900.000000	200.000000	0.000000	0.437190	0.472920	-1.824900	-90.970067	-36.570207	161.434114	299.038170	200.952596	0.000000	300.000000	200.000000	0.000000	7.141680	11.078760	2232.514954	2126.684155	2147.299925	-1336.666476	-456.936747	323.884505	0.000000	-505.000000	200.000000	0.000000	-1.086660	3.037390	26.742359	3312.963908	-1285.324779	-2523.026827
766				900.000000	200.000000	0.000000	0.325090	0.495440	-1.651100	-93.883166	-57.445413	161.571193	299.018473	200.982666	0.000000	300.000000	200.000000	0.000000	7.568960	10.895640	2232.133484	2193.441057	2190.899923	-1385.494475				-505.000000	200.000000	0.000000	-1.086660	2.680050	13.371180	2942.823564	-1670.345552	-3404.527422
767				900.000000	200.000000	0.000000	0.179360	0.776940	-1.477300	-86.131470	-51.605885	154.754984	299.086432	200.978828	0.000000	300.000000	200.000000	0.000000	7.111160	11.567080	2231.141662	2183.904357	2038.299929	-1287.838477				-505.000000	200.000000	0.000000	-2.173320	3.394730	18.090419	2407.366381	-283.370244	-2111.392087
768				900.000000	200.000000	0.000000	0.414770	0.563000	-1.607650	-74.973911	-127.036453	190.457036	298.993644	200.936053	0.000000	300.000000	200.000000	0.000000	7.385840	11.139800	2231.217956	2088.537354	2245.399921	-1324.459476				-505.000000	200.000000	0.000000	-0.543330	2.322710	17.303879	3153.147541	-513.824514	-3287.421807
769				900.000000	200.000000	0.000000	0.414770	0.608040	-1.651100	-49.040996	-137.127985	185.679603	298.954491	200.944666	0.000000	300.000000	200.000000	0.000000	7.691040	11.383960	2231.065368	2107.610755	2332.599918	-1342.769976				-505.000000	200.000000	0.000000	-3.259980	3.216060	17.303879	3554.652155	-1675.140106	-2875.147995
770				900.000000	200.000000	0.000000	0.313880	0.619300	-1.477300	-104.684676	-67.277359	176.155957	298.989553	200.931046	0.000000	300.000000	200.000000	0.000000	7.630000	11.017720	2232.972718	2079.000654	2256.299921	-1348.873476				-505.000000	200.000000	0.000000	-1.992210	2.322710	3.932700	3846.973858	-2004.303629	-2288.656219
771				900.000000	200.000000	0.000000	0.414770	0.517960	-1.564200	-60.701523	-30.823433	159.089568	299.120569	200.923325	0.000000	300.000000	200.000000	0.000000	7.141680	10.468360	2230.989074	2059.927254	1961.999931	-1367.183975	-422.109227	307.927984	0.000000	-505.000000	200.000000	0.000000	-4.165530	4.288080	22.809659	2461.800528	-1890.710278	-2051.640823
772				900.000000	200.000000	0.000000	0.358720	0.698120	-1.607650	-65.389139	-150.058164	156.905524	299.096450	200.948648	0.000000	300.000000	200.000000	0.000000	7.080640	10.285240	2231.752014	2117.147455	2016.499929	-1385.494475	-411.281875	366.765736	0.000000	-505.000000	200.000000	0.000000	-3.259980	3.752070	23.596199	3935.037511	-2211.391546	-2933.383420
773				900.000000	200.000000	0.000000	0.414770	0.720640	-1.824900	-56.645776	-60.976801	173.736021	298.989277	200.956933	0.000000	300.000000	200.000000	0.000000	7.538440	10.468360	2232.362366	2136.220856	2256.299921	-1470.943473	-389.571244	369.434635	0.000000	-505.000000	200.000000	0.000000	-1.448880	3.930740	21.236579	3598.212057	-2451.311929	-2815.870553
774				900.000000	200.000000	0.000000	0.358720	0.754420	-1.564200	-54.984630	-43.713203	176.235164	298.989312	200.939813	0.000000	300.000000	200.000000	0.000000	7.996240	10.773560	2232.438660	2098.074055	2256.299921	-1324.459476				-505.000000	200.000000	0.000000	-1.811100	0.893350	14.157719	3066.405275	-1494.686109	-1996.306677
775				900.000000	200.000000	0.000000	0.437190	0.630560	-1.781450	-112.577149	-107.534195	178.448339	298.988966	201.012781	0.000000	300.000000	200.000000	0.000000	7.263760	10.956680	2231.675720	2260.197959	2256.299921	-1379.390975	-414.314028	294.546509	0.000000	-505.000000	200.000000	0.000000	-2.535540	3.216060	20.450039	1933.479821	-1854.531681	-2170.276766
776				900.000000	200.000000	0.000000	0.269040	0.608040	-1.086250	-56.496872	-121.520194	176.191939	298.920587	200.935861	0.000000	300.000000	200.000000	0.000000	7.721560	10.865120	2231.675720	2088.537354	2408.899916	-1391.597975	-428.012518	308.754458	0.000000	-505.000000	200.000000	0.000000	-1.448880	0.178670	26.742359	2908.350758	-2058.826892	-2936.919465
777				900.000000	200.000000	0.000000	0.381140	0.653080	-1.824900	-71.489487	-79.855798	156.840410	298.968936	200.957686	0.000000	300.000000	200.000000	0.000000	7.782600	9.949520	2230.607604	2136.220856	2299.899920	-1416.011974	-425.001754	295.116464	0.000000	-505.000000	200.000000	0.000000	-2.173320	1.250690	25.169279	2394.012832	-2013.498177	-2113.426781
778				900.000000	200.000000	0.000000	0.538080	0.653080	-0.608300	-106.413861	-87.450025	144.629520	298.989726	200.930887	0.000000	300.000000	200.000000	0.000000	7.355320	11.200840	2233.354188	2079.000654	2256.299921	-1403.804975				-505.000000	200.000000	0.000000	-0.724440	0.893350	18.090419	3066.719891	-1829.312049	-2760.066893
779				900.000000	200.000000	0.000000	0.414770	0.731900	-1.520750	-47.825929	-46.061751	164.107852	299.018439	200.957064	0.000000	300.000000	200.000000	0.000000	7.691040	11.139800	2232.057190	2136.220856	2190.899923	-1403.804975	-467.011799	387.322731	0.000000	-505.000000	200.000000	0.000000	-4.527750	4.466750	21.236579	3978.094028	-806.739436	-2580.139175
780				900.000000	200.000000	0.000000	0.470820	0.675600	-1.738000	-98.615797	-195.080976	197.732667	299.116198	200.974054	0.000000	300.000000	200.000000	0.000000	7.294280	11.353440	2232.286072	2174.367657	1972.899931	-1385.494475	-440.253062	308.791283	0.000000	-505.000000	200.000000	0.000000	0.543330	1.608030	27.528899	2994.904254	-1782.411917	-2113.304998
781				900.000000	200.000000	0.000000	0.482030	0.664340	-1.129700	-130.613526	-33.997285	151.927039	298.993919	200.987073	0.000000	300.000000	200.000000	0.000000	7.660520	11.322920	2231.828308	2202.977757	2245.399921	-1385.494475	-416.089494	350.528360	0.000000	-505.000000	200.000000	0.000000	-1.992210	3.037390	21.236579	3196.707443	-1888.155003	-2287.977988
782				900.000000	200.000000	0.000000	0.369930	0.630560	-1.520750	-80.142822	-18.885390	178.518021	299.047577	200.897401	0.000000	300.000000	200.000000	0.000000	7.935200	10.834600	2231.675720	2002.707052	2125.499926	-1428.218974	-417.192288	365.699646	0.000000	-505.000000	200.000000	0.000000	-3.441090	2.858720	22.023119	3649.223053	-1933.799713	-2111.799339
783				900.000000	200.000000	0.000000	0.280250	0.675600	-1.173150	-73.907431	-137.098914	190.701117	299.008842	200.956900	0.000000	300.000000	200.000000	0.000000	7.721560	10.620960	2232.438660	2136.220856	2212.699923	-1422.115474				-505.000000	200.000000	0.000000	-2.897760	0.714680	14.157719	2823.961950	-1428.932316	-2055.133401
784				900.000000	200.000000	0.000000	0.381140	0.596780	-1.433850	-73.402793	-59.955594	166.426691	299.028139	200.995585	0.000000	300.000000	200.000000	0.000000	7.782600	10.620960	2231.904602	2222.051158	2169.099924	-1422.115474				-505.000000	200.000000	0.000000	-1.448880	3.573400	14.157719	3691.839107	-853.754003	-2405.000978
785				900.000000	200.000000	0.000000	0.347510	0.619300	-1.260050	-72.295363	-58.732345	156.843835	299.042889	200.948486	0.000000	300.000000	200.000000	0.000000	7.630000	10.682000	2232.133484	2117.147455	2136.399925	-1477.046973				-505.000000	200.000000	0.000000	-1.629990	2.858720	9.438480	2837.504268	-308.036450	-2699.385214
786				900.000000	200.000000	0.000000	0.325090	0.619300	-1.433850	-128.762843	-57.647455	173.734683	299.038334	200.909723	0.000000	300.000000	200.000000	0.000000	7.752080	10.437840	2232.896424	2031.317153	2147.299925	-1373.287475				-505.000000	200.000000	0.000000	-1.992210	1.608030	18.876959	2299.316087	-295.075636	-2641.799043
787				900.000000	200.000000	0.000000	0.515660	0.630560	-1.260050	-67.811146	-50.458852	147.041463	298.964899	200.935541	0.000000	300.000000	200.000000	0.000000	7.752080	10.285240	2232.438660	2088.537354	2310.799919	-1385.494475				-505.000000	200.000000	0.000000	-3.984420	3.216060	14.944259	2396.303366	-1629.064964	-2346.393152
788				900.000000	200.000000	0.000000	0.392350	0.731900	-1.694550	-128.416590	-100.702531	193.047000	299.097098	200.965048	0.000000	300.000000	200.000000	0.000000	7.111160	10.376800	2233.354188	2155.294256	2016.499929	-1416.011974	-445.251517	328.538025	0.000000	-505.000000	200.000000	0.000000	-4.889970	4.645420	22.023119	2830.808254	-1315.847960	-2697.428837
789				900.000000	200.000000	0.000000	0.336300	0.540480	-1.477300	-103.909953	-58.068675	166.420787	299.056926	200.979029	0.000000	300.000000	200.000000	0.000000	7.630000	10.346280	2230.683898	2183.904357	2103.699926	-1397.701475				-505.000000	200.000000	0.000000	-3.441090	3.216060	10.225020	2975.005837	-1922.603317	-2875.133506
790				900.000000	200.000000	0.000000	0.403560	0.619300	-1.520750	-68.544918	-86.127883	185.701689	299.043575	200.913651	0.000000	300.000000	200.000000	0.000000	7.874160	11.139800	2233.735658	2040.853853	2136.399925	-1452.632974				-505.000000	200.000000	0.000000	-2.716650	1.608030	6.292320	3109.021330	-1564.997025	-2876.717482
791				900.000000	200.000000	0.000000	0.437190	0.630560	-1.564200	-84.208366	-62.142508	180.858000	299.013792	201.012365	0.000000	300.000000	200.000000	0.000000	7.568960	10.285240	2232.591248	2260.197959	2201.799923	-1300.045476	-396.839280	339.148969	0.000000	-505.000000	200.000000	0.000000	0.181110	4.466750	23.596199	3283.386786	-2552.181898	-2698.004081
792				900.000000	200.000000	0.000000	0.437190	0.506700	-1.346950	-93.104380	-31.948731	173.513829	299.052267	200.914682	0.000000	300.000000	200.000000	0.000000	7.446880	11.445000	2231.217956	2040.853853	2114.599926	-1373.287475				-505.000000	200.000000	0.000000	-3.078870	2.501380	18.876959	2121.740692	-1820.161931	-3169.561209
793				900.000000	200.000000	0.000000	0.369930	0.551740	-1.390400	-51.089345	-110.194075	178.444718	299.042398	200.953247	0.000000	300.000000	200.000000	0.000000	7.233240	11.475520	2230.989074	2126.684155	2136.399925	-1361.080475				-505.000000	200.000000	0.000000	-2.173320	1.429360	13.371180	1940.616298	-2665.151818	-2700.698210
794				900.000000	200.000000	0.000000	0.325090	0.540480	-1.390400	-107.840455	-22.226074	154.384100	298.993747	200.935957	0.000000	300.000000	200.000000	0.000000	7.477400	11.200840	2231.446838	2088.537354	2245.399921	-1287.838477				-505.000000	200.000000	0.000000	-3.078870	1.608030	7.865400	4151.491193	-2207.421983	-2524.223912
795				900.000000	200.000000	0.000000	0.403560	0.596780	-1.564200	-113.743138	-86.087474	154.355164	298.970204	200.930887	0.000000	300.000000	200.000000	0.000000	7.599480	10.956680	2233.354188	2079.000654	2299.899920	-1434.322474				-505.000000	200.000000	0.000000	-2.354430	4.288080	12.584640	3387.510542	-1195.176345	-3226.667684
796				900.000000	200.000000	0.000000	0.336300	0.495440	-1.781450	-69.895028	-52.719845	147.101619	299.062390	200.969881	0.000000	300.000000	200.000000	0.000000	7.202720	10.498880	2232.057190	2164.830956	2092.799927	-1403.804975				-505.000000	200.000000	0.000000	-1.086660	2.501380	9.438480	2700.065623	-2859.743486	-2758.511895
797				900.000000	200.000000	0.000000	0.403560	0.585520	-1.738000	-74.181580	-85.925840	168.802653	298.993953	200.982766	0.000000	300.000000	200.000000	0.000000	7.050120	10.865120	2231.904602	2193.441057	2245.399921	-1348.873476				-505.000000	200.000000	0.000000	-1.629990	4.824090	12.584640	2609.232493	-2432.142273	-2462.543683
798				900.000000	200.000000	0.000000	0.526870	0.596780	-1.303500	-81.308811	-86.341861	168.685375	298.974173	200.923167	0.000000	300.000000	200.000000	0.000000	7.355320	10.804080	2231.370544	2059.927254	2288.999920	-1354.976975				-505.000000	200.000000	0.000000	0.724440	2.144040	14.944259	3026.331448	-2179.138081	-2465.275405
799				900.000000	200.000000	0.000000	0.235410	0.450400	-1.651100	-95.737914	-84.148210	147.164253	298.998700	200.970080	0.000000	300.000000	200.000000	0.000000	7.660520	11.078760	2231.599426	2164.830956	2234.499922	-1470.943473	-423.027894	249.294221	0.000000	-505.000000	200.000000	0.000000	-1.267770	1.965370	23.596199	1163.156251	-1934.230145	-2876.494277
800				900.000000	200.000000	0.000000	0.504450	0.596780	-1.738000	-21.451000	-130.608250	175.937583	298.998769	200.940102	0.000000	300.000000	200.000000	0.000000	7.538440	10.529400	2231.752014	2098.074055	2234.499922	-1397.701475				-505.000000	200.000000	0.000000	-1.086660	2.144040	18.876959	2447.566054	-2073.280559	-2171.410024
801				900.000000	200.000000	0.000000	0.381140	0.675600	-1.303500	-86.104064	-55.010850	190.596595	299.040725	200.963477	0.000000	300.000000	200.000000	0.000000	7.477400	10.620960	2227.098080	2145.757556	2136.399925	-1458.736474	-401.437342	263.798197	0.000000	-505.000000	200.000000	0.000000	-1.992210	0.536010	25.955819	1655.934457	-2688.053606	-2466.584094
802				900.000000	200.000000	0.000000	0.347510	0.709380	-1.303500	-44.507701	-104.285666	164.156590	299.043085	200.884218	0.000000	300.000000	200.000000	0.000000	7.660520	10.193680	2232.591248	1974.096951	2136.399925	-1464.839973				-505.000000	200.000000	0.000000	-3.441090	1.786700	13.371180	2425.502949	-2323.299045	-2641.513574
803				900.000000	200.000000	0.000000	0.515660	0.608040	-1.694550	-61.147601	-115.912377	168.707460	299.043575	200.913651	0.000000	300.000000	200.000000	0.000000	6.897520	9.796920	2233.735658	2040.853853	2136.399925	-1440.425974				-505.000000	200.000000	0.000000	-1.992210	1.786700	9.438480	3814.980355	-2407.238636	-1525.491610
804				900.000000	200.000000	0.000000	0.448400	0.585520	-1.173150	-141.945409	-73.099752	149.478917	298.969218	200.974521	0.000000	300.000000	200.000000	0.000000	7.874160	11.048240	2231.217956	2174.367657	2299.899920	-1403.804975				-505.000000	200.000000	0.000000	-3.441090	2.322710	17.303879	1994.987522	-1399.041125	-2641.004901
805				900.000000	200.000000	0.000000	0.280250	0.608040	-1.477300	-72.984121	-81.090385	166.541685	299.003619	200.905947	0.000000	300.000000	200.000000	0.000000	7.050120	10.987200	2231.675720	2021.780453	2223.599922	-1416.011974				-505.000000	200.000000	0.000000	-2.716650	2.322710	19.663499	1995.176292	-782.266230	-2699.806955
806				900.000000	200.000000	0.000000	0.369930	0.765680	-1.303500	-66.312449	-64.681162	154.547081	298.965111	200.931078	0.000000	300.000000	200.000000	0.000000	7.691040	11.078760	2232.896424	2079.000654	2310.799919	-1336.666476	-492.031952	323.260314	0.000000	-505.000000	200.000000	0.000000	-2.354430	3.037390	21.236579	2617.627434	-275.396985	-2699.157701
807				900.000000	200.000000	0.000000	0.392350	0.641820	-1.520750	-91.740726	-80.600285	192.963226	299.013927	200.905452	0.000000	300.000000	200.000000	0.000000	7.904680	10.743040	2232.896424	2021.780453	2201.799923	-1361.080475				-505.000000	200.000000	0.000000	-2.716650	1.608030	17.303879	4036.430269	-780.026951	-2817.973383
808				900.000000	200.000000	0.000000	0.425980	0.574260	-1.824900	-74.735295	-137.427978	159.130313	298.974489	200.944246	0.000000	300.000000	200.000000	0.000000	7.385840	10.895640	2232.057190	2107.610755	2288.999920	-1373.287475				-505.000000	200.000000	0.000000	-3.259980	4.824090	14.157719	2377.726336	-876.734356	-1992.460495
809				900.000000	200.000000	0.000000	0.470820	0.698120	-2.085600	-85.986946	-83.306369	195.343950	299.027774	201.008783	0.000000	300.000000	200.000000	0.000000	7.355320	11.322920	2231.065368	2250.661259	2169.099924	-1428.218974				-505.000000	200.000000	0.000000	-2.897760	2.501380	14.944259	1079.082059	-899.398713	-2817.111105
810				900.000000	200.000000	0.000000	0.358720	0.517960	-1.260050	-100.591726	-64.259943	185.653897	299.008503	201.008507	0.000000	300.000000	200.000000	0.000000	7.538440	10.865120	2231.675720	2250.661259	2212.699923	-1440.425974				-505.000000	200.000000	0.000000	-3.078870	2.144040	18.876959	2447.566054	-1952.731939	-2347.482943
811				900.000000	200.000000	0.000000	0.313880	0.585520	-1.520750	-98.079690	-92.566800	149.618280	299.013792	200.901304	0.000000	300.000000	200.000000	0.000000	7.782600	10.285240	2232.591248	2012.243752	2201.799923	-1409.908474	-493.007057	315.565811	0.000000	-505.000000	200.000000	0.000000	-0.362220	3.752070	22.023119	2545.119642	-264.122024	-2346.174254
812				900.000000	200.000000	0.000000	0.381140	0.596780	-1.564200	-61.476245	-4.108700	190.523292	299.067114	201.012781	0.000000	300.000000	200.000000	0.000000	7.782600	9.888480	2231.675720	2260.197959	2081.899927	-1416.011974				-505.000000	200.000000	0.000000	-2.535540	2.858720	18.090419	2259.116414	-2250.002423	-1994.383586
813				900.000000	200.000000	0.000000	0.403560	0.675600	-1.173150	-89.989552	-81.385181	168.886427	299.052104	200.966137	0.000000	300.000000	200.000000	0.000000	7.141680	10.132640	2230.836486	2155.294256	2114.599926	-1306.148976				-505.000000	200.000000	0.000000	-1.086660	3.216060	19.663499	2744.128911	-1808.886971	-2699.089565
814				900.000000	200.000000	0.000000	0.403560	0.416620	-1.781450	-28.915003	-80.819462	190.332516	299.057313	201.008542	0.000000	300.000000	200.000000	0.000000	7.324800	10.590440	2231.599426	2250.661259	2103.699926	-1422.115474				-505.000000	200.000000	0.000000	-2.354430	3.216060	18.876959	2859.881990	-1201.147757	-2933.964538
815				900.000000	200.000000	0.000000	0.392350	0.664340	-1.651100	-74.866274	-75.413090	188.164849	299.003619	200.931587	0.000000	300.000000	200.000000	0.000000	7.630000	11.292400	2231.675720	2079.000654	2223.599922	-1391.597975				-505.000000	200.000000	0.000000	-2.716650	2.144040	9.438480	1983.546968	-2363.402774	-1760.070934
816				900.000000	200.000000	0.000000	0.257830	0.563000	-1.086250	-106.597982	-9.607227	178.571326	299.101610	200.914181	0.000000	300.000000	200.000000	0.000000	7.538440	9.980040	2232.438660	2040.853853	2005.599930	-1318.355976				-505.000000	200.000000	0.000000	-2.897760	0.000000	11.798100	2664.711891	-1028.983015	-2584.508520
817				900.000000	200.000000	0.000000	0.414770	0.551740	-1.564200	-111.577355	-40.955373	159.120983	299.043118	200.905545	0.000000	300.000000	200.000000	0.000000	7.233240	10.041080	2232.667542	2021.780453	2136.399925	-1318.355976				-505.000000	200.000000	0.000000	-3.441090	2.501380	11.798100	3626.782408	-1393.816140	-3110.788132
818				900.000000	200.000000	0.000000	0.414770	0.574260	-1.824900	-82.776355	-136.966351	156.732267	299.082080	200.952628	0.000000	300.000000	200.000000	0.000000	7.141680	11.139800	2232.438660	2126.684155	2049.199928	-1342.769976	-409.635758	338.801035	0.000000	-505.000000	200.000000	0.000000	-2.354430	4.109410	25.169279	3493.521993	-2400.249234	-3168.093143
819				900.000000	200.000000	0.000000	0.347510	0.653080	-1.433850	-75.104890	-119.362350	173.742871	298.999145	200.931205	0.000000	300.000000	200.000000	0.000000	7.263760	10.956680	2232.591248	2079.000654	2234.499922	-1416.011974	-520.045677	321.602257	0.000000	-505.000000	200.000000	0.000000	0.543330	1.786700	22.809659	2773.706033	343.186759	-2406.855933
820				900.000000	200.000000	0.000000	0.437190	0.686860	-1.651100	-81.979961	-82.325571	192.958659	298.944972	200.876064	0.000000	300.000000	200.000000	0.000000	7.507920	11.078760	2231.599426	1955.023551	2354.399918	-1434.322474				-505.000000	200.000000	0.000000	-3.803310	2.322710	18.090419	2110.866447	-980.159599	-2171.023134
821				900.000000	200.000000	0.000000	0.437190	0.630560	-1.433850	-88.093854	-107.857463	178.448339	298.974103	201.042908	0.000000	300.000000	200.000000	0.000000	7.202720	11.017720	2231.217956	2326.954861	2288.999920	-1416.011974				-505.000000	200.000000	0.000000	-4.165530	2.322710	11.798100	3036.891077	-1217.410271	-2112.250058
822				900.000000	200.000000	0.000000	0.403560	0.517960	-1.173150	-68.337455	-111.781001	161.510841	299.042463	200.987377	0.000000	300.000000	200.000000	0.000000	7.263760	10.620960	2231.141662	2202.977757	2136.399925	-1416.011974				-505.000000	200.000000	0.000000	-0.905550	3.394730	18.090419	1596.654367	-1155.503047	-2875.166792
823				900.000000	200.000000	0.000000	0.369930	0.664340	-1.433850	-58.559082	-125.351576	164.091476	299.018439	200.969881	0.000000	300.000000	200.000000	0.000000	7.813120	11.109280	2232.057190	2164.830956	2190.899923	-1361.080475				-505.000000	200.000000	0.000000	-1.086660	3.216060	19.663499	2049.232900	-2206.596993	-2816.577762
824				900.000000	200.000000	0.000000	0.504450	0.506700	-1.216600	-92.969338	-85.499423	171.034488	298.979302	200.884490	0.000000	300.000000	200.000000	0.000000	7.752080	10.559920	2231.904602	1974.096951	2278.099920	-1452.632974				-505.000000	200.000000	0.000000	-2.173320	1.072020	14.157719	1687.424574	-279.638112	-2642.293227
825				900.000000	200.000000	0.000000	0.526870	0.686860	-1.520750	-81.844918	-146.931458	200.094731	299.006295	200.886551	0.000000	300.000000	200.000000	0.000000	7.385840	10.559920	2226.716610	1974.096951	2212.699923	-1342.769976				-505.000000	200.000000	0.000000	-1.267770	0.357340	17.303879	3381.671008	-1265.408696	-3289.228988
826				900.000000	200.000000	0.000000	0.358720	0.585520	-1.868350	-30.090790	-114.353923	164.029787	299.066954	200.948843	0.000000	300.000000	200.000000	0.000000	7.446880	10.285240	2231.294250	2117.147455	2081.899927	-1312.252476				-505.000000	200.000000	0.000000	-1.629990	1.429360	14.157719	1477.415213	-4024.475214	-2172.044789
827				900.000000	200.000000	0.000000	0.269040	0.709380	-1.173150	-52.413719	-40.383858	202.792446	299.033188	200.922788	0.000000	300.000000	200.000000	0.000000	7.355320	9.919000	2232.286072	2059.927254	2158.199924	-1379.390975				-505.000000	200.000000	0.000000	-1.267770	2.501380	10.225020	2005.232535	-3777.520998	-2641.009209
828				900.000000	200.000000	0.000000	0.347510	0.664340	-1.346950	-74.551174	-89.047348	176.163003	299.062390	200.875884	0.000000	300.000000	200.000000	0.000000	7.111160	10.834600	2232.057190	1955.023551	2092.799927	-1428.218974	-464.997659	355.619256	0.000000	-505.000000	200.000000	0.000000	-1.629990	4.824090	21.236579	3304.820660	-849.512876	-3226.216966
829				900.000000	200.000000	0.000000	0.437190	0.675600	-1.346950	-58.005367	-113.004250	185.719207	299.052882	200.973888	0.000000	300.000000	200.000000	0.000000	7.507920	11.200840	2232.667542	2174.367657	2114.599926	-1409.908474				-505.000000	200.000000	0.000000	-1.267770	1.965370	18.090419	3247.403823	-1001.015108	-2759.006079
830				900.000000	200.000000	0.000000	0.448400	0.641820	-1.824900	-75.973704	-97.823474	202.543799	299.062101	201.008645	0.000000	300.000000	200.000000	0.000000	7.630000	10.987200	2231.370544	2250.661259	2092.799927	-1361.080475				-505.000000	200.000000	0.000000	-0.543330	1.608030	19.663499	2994.275022	-2106.903882	-2524.426756
831				900.000000	200.000000	0.000000	0.459610	0.788200	-1.303500	-81.467196	-88.638064	171.342737	299.018271	200.961501	0.000000	300.000000	200.000000	0.000000	7.385840	11.383960	2231.675720	2145.757556	2190.899923	-1397.701475				-505.000000	200.000000	0.000000	-2.716650	2.680050	11.011560	3521.714804	-1436.905576	-2581.979642
832				900.000000	200.000000	0.000000	0.347510	0.608040	-1.607650	-101.262875	-93.870867	197.797585	299.037775	200.927346	0.000000	300.000000	200.000000	0.000000	7.904680	10.926160	2231.599426	2069.463954	2147.299925	-1440.425974				-505.000000	200.000000	0.000000	-1.267770	3.394730	16.517339	1828.160525	-1794.942299	-2640.161419
833				900.000000	200.000000	0.000000	0.358720	0.461660	-1.216600	-74.721434	1.557258	175.962897	299.076693	200.953149	0.000000	300.000000	200.000000	0.000000	7.568960	10.743040	2231.217956	2126.684155	2060.099928	-1373.287475				-505.000000	200.000000	0.000000	-2.535540	1.608030	13.371180	1719.795616	-1582.673828	-2935.476069
834				900.000000	200.000000	0.000000	0.459610	0.653080	-1.607650	-75.284946	-57.959385	178.446056	299.066986	200.923167	0.000000	300.000000	200.000000	0.000000	7.477400	10.865120	2231.370544	2059.927254	2081.899927	-1342.769976	-373.967845	294.446529	0.000000	-505.000000	200.000000	0.000000	-2.354430	3.573400	24.382739	2302.865086	-3194.922851	-2287.440337
835				900.000000	200.000000	0.000000	0.381140	0.619300	-1.607650	-64.614416	-95.255750	192.953896	299.008469	200.944440	0.000000	300.000000	200.000000	0.000000	7.538440	10.590440	2231.599426	2107.610755	2212.699923	-1373.287475	-447.405072	293.069627	0.000000	-505.000000	200.000000	0.000000	-1.992210	1.608030	25.955819	2415.698398	-1494.923540	-2348.078549
836				900.000000	200.000000	0.000000	0.414770	0.698120	-1.738000	-97.688423	-61.057618	152.028136	299.003517	200.948778	0.000000	300.000000	200.000000	0.000000	7.691040	10.315760	2231.446838	2117.147455	2223.599922	-1397.701475				-505.000000	200.000000	0.000000	-1.992210	4.288080	13.371180	1071.253427	-2013.260746	-2874.232070
837				900.000000	200.000000	0.000000	0.459610	0.495440	-0.999350	-89.187423	-63.591074	161.431830	299.057474	200.918642	0.000000	300.000000	200.000000	0.000000	7.599480	10.529400	2231.980896	2050.390553	2103.699926	-1312.252476	-410.723334	332.673898	0.000000	-505.000000	200.000000	0.000000	-1.086660	2.322710	22.023119	2921.893076	-2076.266265	-1642.543578
838				900.000000	200.000000	0.000000	0.336300	0.754420	-1.390400	-95.009875	-53.083522	156.981110	298.979233	200.965741	0.000000	300.000000	200.000000	0.000000	7.874160	9.949520	2231.752014	2155.294256	2278.099920	-1391.597975				-505.000000	200.000000	0.000000	1.448880	3.216060	18.876959	1354.273965	-2226.706075	-2229.339619
839				900.000000	200.000000	0.000000	0.392350	0.472920	-1.520750	-66.531786	-35.006556	175.938528	299.086807	200.957064	0.000000	300.000000	200.000000	0.000000	7.446880	9.857960	2232.057190	2136.220856	2038.299929	-1324.459476				-505.000000	200.000000	0.000000	-0.362220	2.858720	17.303879	3301.397508	-1055.063509	-2170.789748
840				900.000000	200.000000	0.000000	0.437190	0.540480	-1.651100	-100.069480	-92.457511	166.316265	298.965076	200.914025	0.000000	300.000000	200.000000	0.000000	7.477400	9.705360	2232.820130	2040.853853	2310.799919	-1391.597975				-505.000000	200.000000	0.000000	-2.354430	2.322710	14.157719	1299.839818	-1329.239205	-2876.068228
841				900.000000	200.000000	0.000000	0.392350	0.664340	-1.260050	-82.502206	-45.380946	156.839268	299.067369	200.935605	0.000000	300.000000	200.000000	0.000000	7.355320	9.796920	2232.286072	2088.537354	2081.899927	-1385.494475				-505.000000	200.000000	0.000000	-0.181110	1.786700	18.876959	2541.759413	-1730.365364	-2465.542077
842				900.000000	200.000000	0.000000	0.482030	0.540480	-1.129700	-115.611430	-150.514593	166.269810	299.008401	200.957325	0.000000	300.000000	200.000000	0.000000	7.416360	11.139800	2231.446838	2136.220856	2212.699923	-1373.287475				-505.000000	200.000000	0.000000	-0.724440	1.608030	13.371180	3109.587638	-233.993402	-2348.179971
843				900.000000	200.000000	0.000000	0.291460	0.551740	-1.781450	-135.925608	-121.796913	178.526013	299.018339	200.982800	0.000000	300.000000	200.000000	0.000000	7.568960	11.414480	2231.828308	2193.441057	2190.899923	-1324.459476				-505.000000	200.000000	0.000000	-3.622200	1.072020	17.303879	2614.204282	-1653.222175	-3170.874205
844				900.000000	200.000000	0.000000	0.414770	0.664340	-1.086250	-13.973136	-76.861656	176.093322	299.008672	200.969881	0.000000	300.000000	200.000000	0.000000	8.057280	11.109280	2232.057190	2164.830956	2212.699923	-1361.080475				-505.000000	200.000000	0.000000	-1.811100	2.680050	14.157719	2595.438482	-1759.826124	-2288.331592
845				900.000000	200.000000	0.000000	0.291460	0.641820	-2.172500	-96.436469	-70.773537	168.971147	298.959767	200.965675	0.000000	300.000000	200.000000	0.000000	7.782600	10.559920	2231.904602	2155.294256	2321.699919	-1422.115474				-505.000000	200.000000	0.000000	-1.811100	2.144040	8.651940	2330.932051	-2550.021183	-3170.001746
846				900.000000	200.000000	0.000000	0.526870	0.585520	-1.998700	-54.349014	-136.355025	180.723204	299.032759	200.961665	0.000000	300.000000	200.000000	0.000000	7.782600	10.956680	2231.294250	2145.757556	2158.199924	-1379.390975				-505.000000	200.000000	0.000000	-3.622200	1.250690	14.944259	3898.802855	-1650.982895	-1702.102180
847				900.000000	200.000000	0.000000	0.392350	0.731900	-1.738000	-108.358953	-100.662122	176.179380	298.998426	200.987444	0.000000	300.000000	200.000000	0.000000	7.630000	10.895640	2230.989074	2202.977757	2234.499922	-1336.666476				-505.000000	200.000000	0.000000	-1.811100	2.501380	15.730799	1889.856995	-1628.748969	-3110.918531
848				900.000000	200.000000	0.000000	0.381140	0.664340	-1.824900	-123.292693	-95.053708	185.766803	298.983978	200.982968	0.000000	300.000000	200.000000	0.000000	7.263760	10.895640	2231.446838	2193.441057	2267.199921	-1342.769976	-393.699579	280.140531	0.000000	-505.000000	200.000000	0.000000	-2.897760	3.216060	21.236579	1701.910740	-2363.640205	-2581.456479
849				900.000000	200.000000	0.000000	0.493240	0.608040	-1.260050	-100.902761	-100.195296	171.140348	298.984255	200.884429	0.000000	300.000000	200.000000	0.000000	7.752080	10.895640	2232.057190	1974.096951	2267.199921	-1379.390975	-440.027535	342.529303	0.000000	-505.000000	200.000000	0.000000	-1.629990	2.144040	21.236579	3026.834833	-1379.792905	-2935.039840
850				900.000000	200.000000	0.000000	0.347510	0.641820	-0.999350	-103.262146	-38.710916	154.455119	298.998940	200.935669	0.000000	300.000000	200.000000	0.000000	7.782600	9.888480	2232.133484	2088.537354	2234.499922	-1336.666476				-505.000000	200.000000	0.000000	-1.992210	1.429360	9.438480	3561.725708	-2274.668629	-2406.992206
851				900.000000	200.000000	0.000000	0.347510	0.619300	-1.738000	-40.626277	-53.221882	149.614855	299.027741	200.931874	0.000000	300.000000	200.000000	0.000000	7.507920	9.796920	2230.989074	2079.000654	2169.099924	-1306.148976				-505.000000	200.000000	0.000000	-2.354430	3.573400	6.292320	2301.417852	-1852.054970	-3344.834113
852				900.000000	200.000000	0.000000	0.470820	0.619300	-1.433850	-40.311178	-144.704136	197.680308	299.028239	200.961303	0.000000	300.000000	200.000000	0.000000	7.141680	9.705360	2232.133484	2145.757556	2169.099924	-1416.011974				-505.000000	200.000000	0.000000	-2.535540	2.501380	11.798100	3047.702398	-2774.311041	-2699.651886
853				900.000000	200.000000	0.000000	0.347510	0.596780	-1.173150	-77.153238	-68.945102	168.871192	299.028007	200.927346	0.000000	300.000000	200.000000	0.000000	7.324800	11.139800	2231.599426	2069.463954	2169.099924	-1354.976975				-505.000000	200.000000	0.000000	-0.181110	4.288080	16.517339	2229.665139	-667.566026	-1875.727280
854				900.000000	200.000000	0.000000	0.403560	0.641820	-0.912450	-103.172117	-66.429722	178.493652	298.998837	200.935765	0.000000	300.000000	200.000000	0.000000	7.630000	9.644320	2231.904602	2088.537354	2234.499922	-1379.390975	-367.863849	332.452036	0.000000	-505.000000	200.000000	0.000000	-2.173320	0.714680	20.450039	2708.649333	-2804.439663	-1761.470863
855				900.000000	200.000000	0.000000	0.392350	0.720640	-1.564200	-96.580993	-136.285546	168.939928	298.979442	200.939909	0.000000	300.000000	200.000000	0.000000	7.660520	11.933320	2232.209778	2098.074055	2278.099920	-1318.355976	-454.626793	349.656557	0.000000	-505.000000	200.000000	0.000000	-0.181110	4.645420	21.236579	3178.193336	-1069.754607	-2404.085053
856				900.000000	200.000000	0.000000	0.459610	0.641820	-1.694550	-83.879722	-108.538268	204.941845	299.043085	200.884218	0.000000	300.000000	200.000000	0.000000	7.263760	11.170320	2232.591248	1974.096951	2136.399925	-1397.701475	-395.297733	274.177832	0.000000	-505.000000	200.000000	0.000000	-1.267770	3.037390	21.236579	1575.283417	-2329.700887	-2053.059548
857				900.000000	200.000000	0.000000	0.369930	0.596780	-1.911800	-69.877419	-114.775143	185.715586	298.939979	200.944536	0.000000	300.000000	200.000000	0.000000	7.294280	10.956680	2231.370544	2107.610755	2365.299917	-1330.562976				-505.000000	200.000000	0.000000	-2.173320	0.893350	11.798100	2602.952498	-2531.088957	-2231.254094
858				900.000000	200.000000	0.000000	0.336300	0.529220	-1.607650	-124.611334	-17.419690	161.590995	298.974419	200.961402	0.000000	300.000000	200.000000	0.000000	7.752080	10.682000	2231.904602	2145.757556	2288.999920	-1434.322474				-505.000000	200.000000	0.000000	-3.259980	4.466750	14.157719	3050.999704	-2600.144451	-2286.520104
859				900.000000	200.000000	0.000000	0.437190	0.720640	-1.564200	-76.478342	-153.329967	185.761094	299.071712	200.957522	0.000000	300.000000	200.000000	0.000000	7.111160	10.468360	2230.989074	2136.220856	2070.999928	-1397.701475				-505.000000	200.000000	0.000000	-2.173320	3.752070	18.090419	1965.725016	-1476.500310	-3109.702649
860				900.000000	200.000000	0.000000	0.448400	0.653080	-1.346950	-103.158573	-118.531848	166.409369	299.037644	200.974487	0.000000	300.000000	200.000000	0.000000	7.416360	10.743040	2231.294250	2174.367657	2147.299925	-1367.183975				-505.000000	200.000000	0.000000	-2.535540	3.216060	18.876959	2164.985978	-262.198740	-2229.020865
861				900.000000	200.000000	0.000000	0.538080	0.653080	-0.955900	-102.753445	-92.192727	190.413061	298.974489	200.952791	0.000000	300.000000	200.000000	0.000000	7.568960	10.804080	2232.057190	2126.684155	2288.999920	-1330.562976				-505.000000	200.000000	0.000000	0.362220	1.429360	13.371180	1245.720286	-1360.307254	-2818.389251
862				900.000000	200.000000	0.000000	0.392350	0.754420	-1.824900	-71.336836	-54.987576	164.152023	298.999042	200.956933	0.000000	300.000000	200.000000	0.000000	8.026760	10.224200	2232.362366	2136.220856	2234.499922	-1428.218974				-505.000000	200.000000	0.000000	-1.811100	1.608030	13.371180	1603.979614	-963.659653	-2583.069433
863				900.000000	200.000000	0.000000	0.381140	0.574260	-1.173150	-86.121672	-75.395955	144.718807	299.026075	200.929188	0.000000	300.000000	200.000000	0.000000	7.691040	10.254720	2227.174374	2069.463954	2169.099924	-1348.873476	-499.659978	345.516779	0.000000	-505.000000	200.000000	0.000000	-2.897760	3.216060	20.450039	2975.823838	-109.203654	-2522.712381
864				900.000000	200.000000	0.000000	0.336300	0.653080	-1.564200	-79.260462	-139.043377	190.622106	299.106279	200.965675	0.000000	300.000000	200.000000	0.000000	7.691040	9.705360	2231.904602	2155.294256	1994.699930	-1397.701475				-505.000000	200.000000	0.000000	-2.716650	1.429360	6.292320	3793.106019	-637.006973	-2641.910645
865				900.000000	200.000000	0.000000	0.313880	0.585520	-1.607650	-53.943886	-62.090164	176.124541	298.998974	200.927092	0.000000	300.000000	200.000000	0.000000	7.141680	11.353440	2232.209778	2069.463954	2234.499922	-1354.976975				-505.000000	200.000000	0.000000	0.543330	3.394730	14.944259	3333.642703	-2300.749123	-2816.538603
866				900.000000	200.000000	0.000000	0.381140	0.585520	-1.781450	-86.288184	-79.896206	161.596899	299.072220	200.892914	0.000000	300.000000	200.000000	0.000000	7.630000	11.292400	2232.209778	1993.170352	2070.999928	-1354.976975	-499.235333	308.118750	0.000000	-505.000000	200.000000	0.000000	0.000000	3.216060	27.528899	2976.390147	-158.694933	-2522.944202
867				900.000000	200.000000	0.000000	0.302670	0.596780	-2.042150	-110.217764	-66.290421	144.821045	298.998940	200.910034	0.000000	300.000000	200.000000	0.000000	7.599480	11.292400	2232.133484	2031.317153	2234.499922	-1330.562976	-418.601146	321.429322	0.000000	-505.000000	200.000000	0.000000	-3.984420	4.645420	20.450039	2483.234402	-1766.859957	-2638.757183
868				900.000000	200.000000	0.000000	0.437190	0.664340	-1.607650	-98.944441	-72.234039	178.479755	299.008977	200.999482	0.000000	300.000000	200.000000	0.000000	7.630000	11.567080	2232.743836	2231.587858	2212.699923	-1287.838477				-505.000000	200.000000	0.000000	-2.535540	3.394730	18.090419	3449.710398	-791.732343	-3227.500984
869				900.000000	200.000000	0.000000	0.336300	0.551740	-1.477300	-43.138313	-63.134645	156.792618	298.988966	200.974321	0.000000	300.000000	200.000000	0.000000	7.355320	11.200840	2231.675720	2174.367657	2256.299921	-1342.769976	-472.272274	271.123295	0.000000	-505.000000	200.000000	0.000000	-1.992210	1.965370	21.236579	1510.415487	-695.024937	-2523.971730
870				900.000000	200.000000	0.000000	0.392350	0.574260	-1.346950	-74.240139	-40.234159	151.936174	299.013522	200.905823	0.000000	300.000000	200.000000	0.000000	7.630000	10.285240	2231.980896	2021.780453	2201.799923	-1470.943473				-505.000000	200.000000	0.000000	-3.078870	2.501380	13.371180	1426.404218	-1417.226924	-2640.864321
871				900.000000	200.000000	0.000000	0.526870	0.619300	-1.433850	-52.372769	-86.220636	171.115979	299.042856	200.965609	0.000000	300.000000	200.000000	0.000000	7.080640	10.804080	2232.057190	2155.294256	2136.399925	-1367.183975	-426.510389	307.554953	0.000000	-505.000000	200.000000	0.000000	-1.267770	5.181430	21.236579	2284.099286	-1666.850851	-2697.209940
872				900.000000	200.000000	0.000000	0.347510	0.641820	-1.390400	-31.297730	-13.017390	139.997158	299.047121	200.944859	0.000000	300.000000	200.000000	0.000000	7.233240	10.651480	2230.607604	2107.610755	2125.499926	-1367.183975				-505.000000	200.000000	0.000000	-3.078870	3.930740	14.944259	3018.628662	-623.299733	-2815.740154
873				900.000000	200.000000	0.000000	0.381140	0.619300	-1.738000	-100.934231	-171.124074	173.676615	298.984707	200.918202	0.000000	300.000000	200.000000	0.000000	7.202720	10.620960	2233.049012	2050.390553	2267.199921	-1367.183975	-402.797958	367.299740	0.000000	-505.000000	200.000000	0.000000	-1.267770	1.786700	22.809659	3816.050050	-2331.193740	-2817.919736
874				900.000000	200.000000	0.000000	0.425980	0.551740	-1.346950	-83.208573	-132.806502	171.157670	299.077103	200.922820	0.000000	300.000000	200.000000	0.000000	7.721560	10.376800	2232.209778	2059.927254	2060.099928	-1416.011974				-505.000000	200.000000	0.000000	-2.173320	1.608030	13.371180	2877.955635	118.818336	-1936.855370
875				900.000000	200.000000	0.000000	0.437190	0.630560	-1.216600	-83.848253	-108.059506	135.074458	298.974348	200.940102	0.000000	300.000000	200.000000	0.000000	7.538440	10.285240	2231.752014	2098.074055	2288.999920	-1342.769976				-505.000000	200.000000	0.000000	-3.984420	2.858720	12.584640	2721.939959	-2024.535707	-2640.452761
876				900.000000	200.000000	0.000000	0.336300	0.563000	-1.607650	-103.117622	-52.881479	185.719011	299.086713	200.978527	0.000000	300.000000	200.000000	0.000000	7.446880	10.071600	2231.828308	2183.904357	2038.299929	-1409.908474	-398.669323	268.192366	0.000000	-505.000000	200.000000	0.000000	-1.629990	1.965370	20.450039	1394.536562	-2174.466523	-2347.768411
877				900.000000	200.000000	0.000000	0.313880	0.506700	-0.955900	-60.535011	-128.553900	161.593278	298.979058	200.970180	0.000000	300.000000	200.000000	0.000000	7.538440	9.796920	2231.370544	2164.830956	2278.099920	-1342.769976				-505.000000	200.000000	0.000000	-2.897760	3.752070	7.865400	2428.171022	-1422.960905	-2404.715510
878				900.000000	200.000000	0.000000	0.437190	0.641820	-1.520750	-63.597014	-112.842616	173.639491	298.944972	200.923072	0.000000	300.000000	200.000000	0.000000	7.568960	9.491720	2231.599426	2059.927254	2354.399918	-1373.287475				-505.000000	200.000000	0.000000	-1.992210	4.109410	11.798100	2681.740285	-1614.057872	-2698.169332
879				900.000000	200.000000	0.000000	0.582920	0.608040	-1.477300	-36.799349	-73.290456	158.999139	299.024256	200.939074	0.000000	300.000000	200.000000	0.000000	7.416360	11.048240	2234.193422	2098.074055	2179.999924	-1373.287475				-505.000000	200.000000	0.000000	-1.811100	2.858720	11.011560	1563.654094	-1889.410425	-2464.394331
880				900.000000	200.000000	0.000000	0.482030	0.641820	-1.868350	-92.100839	-94.101979	173.593037	299.003482	200.927441	0.000000	300.000000	200.000000	0.000000	7.660520	11.445000	2231.370544	2069.463954	2223.599922	-1409.908474				-505.000000	200.000000	0.000000	-3.803310	0.893350	17.303879	1908.496949	-1774.833216	-1937.403202
881				900.000000	200.000000	0.000000	0.425980	0.776940	-1.998700	-22.343157	-46.078885	193.054047	299.066571	200.944956	0.000000	300.000000	200.000000	0.000000	7.752080	11.322920	2230.378722	2107.610755	2081.899927	-1354.976975				-505.000000	200.000000	0.000000	-0.905550	4.466750	17.303879	1545.643372	-1287.326627	-2697.917149
882				900.000000	200.000000	0.000000	0.425980	0.608040	-1.477300	-77.004651	-92.157517	127.836147	298.999145	200.841502	0.000000	300.000000	200.000000	0.000000	7.538440	10.926160	2232.591248	1878.729949	2234.499922	-1452.632974	-481.360343	271.583743	0.000000	-505.000000	200.000000	0.000000	-1.811100	3.930740	24.382739	1745.407720	-576.399601	-2874.585674
883				900.000000	200.000000	0.000000	0.459610	0.653080	-1.607650	-79.305477	-73.157295	207.361977	299.013657	200.914244	0.000000	300.000000	200.000000	0.000000	7.630000	10.926160	2232.286072	2040.853853	2201.799923	-1403.804975				-505.000000	200.000000	0.000000	-2.716650	3.573400	5.505780	2301.354929	-1696.820605	-3051.084642
884				900.000000	200.000000	0.000000	0.403560	0.551740	-1.694550	-135.835579	-70.768339	173.590557	299.013320	200.948745	0.000000	300.000000	200.000000	0.000000	7.691040	10.590440	2231.523132	2117.147455	2201.799923	-1391.597975	-520.663581	371.870922	0.000000	-505.000000	200.000000	0.000000	-5.614410	4.466750	20.450039	3514.767097	320.320842	-2580.052243
885				900.000000	200.000000	0.000000	0.448400	0.686860	-0.869000	-85.190235	-93.646491	168.850444	298.998392	200.983203	0.000000	300.000000	200.000000	0.000000	7.111160	10.590440	2230.912780	2193.441057	2234.499922	-1391.597975				-505.000000	200.000000	0.000000	-0.181110	1.965370	17.303879	2089.180881	-1066.022475	-2347.884322
886				900.000000	200.000000	0.000000	0.381140	0.754420	-1.346950	-90.944331	-34.706562	176.211937	299.027940	200.906040	0.000000	300.000000	200.000000	0.000000	7.691040	10.804080	2231.446838	2021.780453	2169.099924	-1354.976975				-505.000000	200.000000	0.000000	-1.992210	2.858720	11.798100	2837.693038	-2144.337901	-2464.379842
887				900.000000	200.000000	0.000000	0.403560	0.551740	-0.825550	-62.565751	-122.236208	195.277498	298.923078	200.959359	0.000000	300.000000	200.000000	0.000000	7.538440	10.590440	2226.716610	2136.220856	2397.999916	-1348.873476				-505.000000	200.000000	0.000000	-3.078870	3.037390	17.303879	3659.656835	-2348.949108	-1994.170562
888				900.000000	200.000000	0.000000	0.336300	0.608040	-1.173150	-76.689552	-93.813324	180.941578	299.042398	200.940423	0.000000	300.000000	200.000000	0.000000	7.233240	10.346280	2230.989074	2098.074055	2136.399925	-1354.976975				-505.000000	200.000000	0.000000	-0.905550	3.037390	6.292320	2268.983888	-2602.576731	-1700.623934
889				900.000000	200.000000	0.000000	0.414770	0.619300	-1.564200	-56.528341	-116.944922	176.051435	299.057442	200.940038	0.000000	300.000000	200.000000	0.000000	7.507920	10.895640	2231.904602	2098.074055	2103.699926	-1348.873476				-505.000000	200.000000	0.000000	-1.992210	2.144040	17.303879	4068.864234	-28.442769	-2641.290369
890				900.000000	200.000000	0.000000	0.392350	0.720640	-1.607650	-100.646537	-75.453498	161.710947	299.033056	200.974187	0.000000	300.000000	200.000000	0.000000	7.355320	9.888480	2231.980896	2174.367657	2158.199924	-1391.597975				-505.000000	200.000000	0.000000	-2.354430	3.394730	12.584640	2986.005928	-2786.016433	-2640.074487
891				900.000000	200.000000	0.000000	0.437190	0.653080	-1.477300	-79.170434	-36.893475	171.240303	299.066922	200.889036	0.000000	300.000000	200.000000	0.000000	7.385840	11.017720	2231.217956	1983.633652	2081.899927	-1416.011974	-373.889874	315.916723	0.000000	-505.000000	200.000000	0.000000	-4.708860	4.288080	21.236579	2461.674682	-2784.330580	-2227.829652
892				900.000000	200.000000	0.000000	0.347510	0.517960	-1.433850	-116.853903	-94.032501	173.617210	298.998803	200.935797	0.000000	300.000000	200.000000	0.000000	7.874160	11.139800	2231.828308	2088.537354	2234.499922	-1434.322474	-479.258536	337.355187	0.000000	-505.000000	200.000000	0.000000	-2.897760	2.501380	19.663499	2700.883625	-506.167250	-2640.878809
893				900.000000	200.000000	0.000000	0.291460	0.641820	-1.694550	-55.736010	-61.086091	168.971147	299.003108	200.996198	0.000000	300.000000	200.000000	0.000000	7.568960	11.292400	2230.531310	2222.051158	2223.599922	-1354.976975	-433.781054	288.068581	0.000000	-505.000000	200.000000	0.000000	-2.535540	5.181430	29.888519	2632.239447	-2128.628812	-2520.876222
894				900.000000	200.000000	0.000000	0.179360	0.664340	-1.477300	-94.788868	-87.067675	164.288906	299.013758	200.969683	0.000000	300.000000	200.000000	0.000000	7.477400	11.261880	2232.514954	2164.830956	2201.799923	-1348.873476				-505.000000	200.000000	0.000000	-1.811100	2.501380	11.798100	3047.702398	-1492.446830	-2699.709841
895				900.000000	200.000000	0.000000	0.470820	0.506700	-1.607650	-125.538707	-98.948773	183.117629	298.994332	200.943955	0.000000	300.000000	200.000000	0.000000	6.989080	10.773560	2232.743836	2107.610755	2245.399921	-1409.908474				-505.000000	200.000000	0.000000	-1.992210	2.680050	13.371180	1900.479547	-1085.270695	-2464.549400
896				900.000000	200.000000	0.000000	0.504450	0.686860	-1.086250	-85.415306	-50.158859	188.069657	299.028372	200.969716	0.000000	300.000000	200.000000	0.000000	7.721560	10.559920	2232.438660	2164.830956	2169.099924	-1348.873476				-505.000000	200.000000	0.000000	-2.716650	0.536010	14.157719	496.830590	-2500.451340	-2172.805645
897				900.000000	200.000000	0.000000	0.302670	0.664340	-1.129700	-86.387694	-87.402879	166.570817	299.077008	201.034006	0.000000	300.000000	200.000000	0.000000	7.660520	10.773560	2231.980896	2307.881460	2060.099928	-1348.873476				-505.000000	200.000000	0.000000	-3.259980	3.216060	7.865400	2511.553059	-1666.182988	-2111.474712
898				900.000000	200.000000	0.000000	0.381140	0.664340	-0.912450	-78.121563	-40.176617	130.344621	298.984186	200.987039	0.000000	300.000000	200.000000	0.000000	7.630000	10.773560	2231.904602	2202.977757	2267.199921	-1373.287475				-505.000000	200.000000	0.000000	-1.629990	3.216060	16.517339	3670.405233	-2038.164383	-1994.116914
899				900.000000	200.000000	0.000000	0.414770	0.461660	-1.520750	-127.303426	-147.381150	159.037209	298.974419	200.948583	0.000000	300.000000	200.000000	0.000000	7.599480	10.498880	2231.904602	2117.147455	2288.999920	-1409.908474	-392.118730	302.593598	0.000000	-505.000000	200.000000	0.000000	-3.078870	2.858720	22.023119	2259.431030	-2485.997674	-2170.572416
900				900.000000	200.000000	0.000000	0.459610	0.619300	-1.129700	-88.242441	-88.799698	173.595320	299.023222	200.961435	0.000000	300.000000	200.000000	0.000000	7.538440	9.522240	2231.828308	2145.757556	2179.999924	-1397.701475				-505.000000	200.000000	0.000000	-2.173320	2.322710	11.798100	2226.179063	-1470.528899	-3287.291408
901				900.000000	200.000000	0.000000	0.302670	0.563000	-1.694550	-58.981818	-127.405328	173.705551	299.101794	200.973788	0.000000	300.000000	200.000000	0.000000	7.568960	10.773560	2232.896424	2174.367657	2005.599930	-1330.562976				-505.000000	200.000000	0.000000	-2.897760	2.680050	8.651940	2826.630023	-1291.137324	-2816.941548
902				900.000000	200.000000	0.000000	0.381140	0.630560	-1.564200	-64.105715	-115.560038	164.048447	299.130698	200.948583	0.000000	300.000000	200.000000	0.000000	6.805960	9.735880	2231.904602	2117.147455	1940.199932	-1379.390975				-505.000000	200.000000	0.000000	-3.441090	3.573400	14.944259	3228.638023	-1661.941861	-2228.609305
903				900.000000	200.000000	0.000000	0.482030	0.844500	-0.999350	-50.689951	-94.910149	183.420170	298.954812	200.940102	0.000000	300.000000	200.000000	0.000000	7.263760	9.827440	2231.752014	2098.074055	2332.599918	-1452.632974				-505.000000	200.000000	0.000000	-1.629990	4.645420	13.371180	3293.380106	-2300.318692	-2991.410129
904				900.000000	200.000000	0.000000	0.392350	0.585520	-1.651100	-49.968370	-110.874879	161.585286	298.979442	200.892914	0.000000	300.000000	200.000000	0.000000	7.233240	9.796920	2232.209778	1993.170352	2278.099920	-1379.390975				-505.000000	200.000000	0.000000	-0.724440	2.501380	18.876959	1542.660682	-1697.488468	-3169.749563
905				900.000000	200.000000	0.000000	0.369930	0.563000	-1.564200	-99.052078	-64.438711	166.406889	299.066954	200.944569	0.000000	300.000000	200.000000	0.000000	7.660520	11.231360	2231.294250	2107.610755	2081.899927	-1281.734977				-505.000000	200.000000	0.000000	-1.811100	3.573400	18.090419	1723.281691	-2426.408292	-2581.204297
906				900.000000	200.000000	0.000000	0.437190	0.709380	-1.520750	-48.753303	-168.568285	166.473342	298.983734	201.000303	0.000000	300.000000	200.000000	0.000000	7.263760	11.445000	2230.912780	2231.587858	2267.199921	-1434.322474	-406.641581	356.333065	0.000000	-505.000000	200.000000	0.000000	-2.716650	3.394730	22.809659	3565.903939	-2243.522016	-2346.325016
907				900.000000	200.000000	0.000000	0.280250	0.563000	-1.390400	-42.584598	-81.171202	166.499798	298.998871	200.952824	0.000000	300.000000	200.000000	0.000000	7.660520	11.292400	2231.980896	2126.684155	2234.499922	-1446.529474				-505.000000	200.000000	0.000000	-4.165530	2.144040	7.865400	2909.949137	-2539.378212	-1877.443221
908				900.000000	200.000000	0.000000	0.313880	0.585520	-1.346950	-41.612210	-52.200675	171.305221	299.032957	200.970014	0.000000	300.000000	200.000000	0.000000	7.568960	10.315760	2231.752014	2164.830956	2158.199924	-1428.218974				-505.000000	200.000000	0.000000	-3.078870	0.893350	14.157719	2024.061258	-2611.103417	-2936.110834
909				900.000000	200.000000	0.000000	0.313880	0.563000	-0.738650	-66.032566	-83.162213	156.826317	299.032461	200.991889	0.000000	300.000000	200.000000	0.000000	7.080640	10.743040	2230.607604	2212.514458	2158.199924	-1385.494475				-505.000000	200.000000	0.000000	-1.448880	1.965370	17.303879	2204.996882	-1917.299768	-2935.223887
910				900.000000	200.000000	0.000000	0.493240	0.574260	-0.955900	-97.958192	-44.752486	178.337913	299.033321	200.935477	0.000000	300.000000	200.000000	0.000000	7.172200	10.651480	2232.591248	2088.537354	2158.199924	-1281.734977				-505.000000	200.000000	0.000000	1.267770	2.322710	18.090419	1300.154434	-756.730603	-2171.428820
911				900.000000	200.000000	0.000000	0.448400	0.619300	-1.738000	-28.564687	-77.640412	178.426254	299.048130	200.905421	0.000000	300.000000	200.000000	0.000000	7.111160	10.224200	2232.972718	2021.780453	2125.499926	-1428.218974				-505.000000	200.000000	0.000000	-1.086660	3.216060	13.371180	2396.177520	-1007.495515	-2346.624973
912				900.000000	200.000000	0.000000	0.302670	0.551740	-1.129700	-58.860320	-77.270939	147.188818	299.052817	200.944052	0.000000	300.000000	200.000000	0.000000	7.080640	10.712520	2232.514954	2107.610755	2114.599926	-1342.769976				-505.000000	200.000000	0.000000	-1.629990	1.965370	18.090419	2089.243804	-581.387155	-2171.536115
913				900.000000	200.000000	0.000000	0.313880	0.563000	-1.868350	-83.285056	-46.649803	190.561558	299.084930	200.941905	0.000000	300.000000	200.000000	0.000000	7.568960	10.620960	2227.479550	2098.074055	2038.299929	-1379.390975				-505.000000	200.000000	0.000000	-0.905550	4.288080	7.865400	3271.317001	-2073.789554	-2345.622115
914				900.000000	200.000000	0.000000	0.313880	0.630560	-1.477300	-100.200459	-133.134968	164.118128	299.071966	200.944440	0.000000	300.000000	200.000000	0.000000	7.416360	9.827440	2231.599426	2107.610755	2070.999928	-1354.976975	-388.919404	385.688992	0.000000	-505.000000	200.000000	0.000000	-2.716650	3.394730	20.450039	3797.347173	-2373.852744	-2522.557312
915				900.000000	200.000000	0.000000	0.212990	0.619300	-1.042800	-116.296124	-53.394854	188.308779	299.023256	200.961402	0.000000	300.000000	200.000000	0.000000	7.172200	11.414480	2231.904602	2145.757556	2179.999924	-1397.701475	-474.948306	325.451430	0.000000	-505.000000	200.000000	0.000000	-0.362220	1.608030	22.023119	2762.831788	-661.832046	-2054.488455
916				900.000000	200.000000	0.000000	0.459610	0.641820	-1.346950	-91.560669	-68.333776	161.567963	299.018238	200.944440	0.000000	300.000000	200.000000	0.000000	7.568960	10.926160	2231.599426	2107.610755	2190.899923	-1428.218974				-505.000000	200.000000	0.000000	-1.267770	2.322710	17.303879	2805.699535	-735.128667	-2229.970076
917				900.000000	200.000000	0.000000	0.493240	0.596780	-1.607650	-121.829213	-49.212329	175.949196	299.032858	200.923104	0.000000	300.000000	200.000000	0.000000	7.996240	11.170320	2231.523132	2059.927254	2158.199924	-1367.183975				-505.000000	200.000000	0.000000	-0.905550	4.109410	18.876959	1871.594581	-2216.809532	-2522.023968
918				900.000000	200.000000	0.000000	0.448400	0.563000	-1.868350	-83.285056	-97.783066	175.964235	299.047446	200.944536	0.000000	300.000000	200.000000	0.000000	7.416360	11.322920	2231.370544	2107.610755	2125.499926	-1293.941977	-456.174919	300.936788	0.000000	-505.000000	200.000000	0.000000	-0.724440	2.858720	21.236579	2143.552105	-1036.877710	-3169.410447
919				900.000000	200.000000	0.000000	0.369930	0.653080	-1.173150	-82.875865	-95.198207	183.358285	299.062326	200.935765	0.000000	300.000000	200.000000	0.000000	7.507920	10.651480	2231.904602	2088.537354	2092.799927	-1440.425974				-505.000000	200.000000	0.000000	-1.086660	3.216060	10.225020	3090.821838	-739.369795	-2581.601367
920				900.000000	200.000000	0.000000	0.414770	0.619300	-1.433850	-100.619131	-71.472418	137.496873	299.067783	200.952270	0.000000	300.000000	200.000000	0.000000	7.630000	11.109280	2233.277894	2126.684155	2081.899927	-1354.976975	-439.511493	271.123295	0.000000	-505.000000	200.000000	0.000000	-1.448880	1.965370	21.236579	1510.415487	-1390.751871	-3052.712084
921				900.000000	200.000000	0.000000	0.504450	0.641820	-1.520750	-83.699665	-80.150593	166.340829	299.043314	200.939524	0.000000	300.000000	200.000000	0.000000	7.782600	10.987200	2233.125306	2098.074055	2136.399925	-1373.287475				-505.000000	200.000000	0.000000	0.181110	5.002760	11.798100	3314.876903	-1612.995450	-3049.960000
922				900.000000	200.000000	0.000000	0.369930	0.608040	-1.781450	-149.689294	-89.566518	151.990816	299.023256	200.965675	0.000000	300.000000	200.000000	0.000000	7.538440	10.193680	2231.904602	2155.294256	2179.999924	-1397.701475				-505.000000	200.000000	0.000000	-3.441090	2.858720	15.730799	2258.927644	-3783.808404	-3521.657707
923				900.000000	200.000000	0.000000	0.437190	0.653080	-1.564200	-99.363113	-62.142508	192.927244	299.037677	200.974454	0.000000	300.000000	200.000000	0.000000	7.111160	10.682000	2231.370544	2174.367657	2147.299925	-1324.459476				-505.000000	200.000000	0.000000	-0.543330	2.144040	14.944259	3952.859463	-1572.145294	-2465.173983
924				900.000000	200.000000	0.000000	0.313880	0.574260	-1.651100	-114.760540	-56.983785	166.475429	299.013758	200.918422	0.000000	300.000000	200.000000	0.000000	7.355320	10.468360	2232.514954	2050.390553	2201.799923	-1373.287475				-505.000000	200.000000	0.000000	-4.346640	3.216060	18.876959	2628.249986	-2538.869217	-2463.852372
925				900.000000	200.000000	0.000000	0.347510	0.641820	-1.824900	-43.809462	-53.141065	168.913079	298.997020	200.950305	0.000000	300.000000	200.000000	0.000000	7.263760	10.620960	2227.861020	2117.147455	2234.499922	-1348.873476				-505.000000	200.000000	0.000000	-2.173320	3.573400	11.798100	2417.674317	-2928.798979	-2228.710727
926				900.000000	200.000000	0.000000	0.403560	0.641820	-1.346950	-75.478548	-86.289517	147.168071	299.082017	200.978326	0.000000	300.000000	200.000000	0.000000	7.233240	10.071600	2232.286072	2183.904357	2049.199928	-1403.804975				-505.000000	200.000000	0.000000	-1.629990	5.717440	14.944259	3358.373882	-578.401450	-2579.184091
927				900.000000	200.000000	0.000000	0.403560	0.461660	-1.564200	-91.163668	-121.549264	168.687463	299.033255	200.884278	0.000000	300.000000	200.000000	0.000000	7.111160	11.536560	2232.438660	1974.096951	2158.199924	-1342.769976				-505.000000	200.000000	0.000000	-2.535540	0.714680	15.730799	2476.639790	-656.923056	-2936.323859
928				900.000000	200.000000	0.000000	0.347510	0.641820	-1.477300	-59.531470	-88.926122	180.961380	298.988828	200.927441	0.000000	300.000000	200.000000	0.000000	7.202720	10.285240	2231.370544	2069.463954	2256.299921	-1397.701475				-505.000000	200.000000	0.000000	-2.354430	3.752070	14.944259	3934.345356	-1992.835668	-2463.503075
929				900.000000	200.000000	0.000000	0.425980	0.506700	-1.173150	-92.924323	-87.374406	161.477142	298.954919	200.901551	0.000000	300.000000	200.000000	0.000000	7.965720	11.078760	2231.980896	2012.243752	2332.599918	-1470.943473				-505.000000	200.000000	0.000000	-2.897760	0.178670	14.944259	2791.590908	-1297.108735	-2878.059456
930				900.000000	200.000000	0.000000	0.470820	0.675600	-1.260050	-90.079580	-94.206071	149.539465	299.057538	200.939941	0.000000	300.000000	200.000000	0.000000	7.355320	11.475520	2232.133484	2098.074055	2103.699926	-1397.701475				-505.000000	200.000000	0.000000	-0.543330	1.250690	19.663499	2509.388371	-1444.053845	-1702.348490
931				900.000000	200.000000	0.000000	0.403560	0.709380	-1.086250	-100.570053	-35.872268	176.146823	299.003517	201.038527	0.000000	300.000000	200.000000	0.000000	7.416360	11.139800	2231.446838	2317.418160	2223.599922	-1373.287475				-505.000000	200.000000	0.000000	-0.905550	4.466750	12.584640	3166.689860	-1813.128098	-2345.452557
932				900.000000	200.000000	0.000000	0.369930	0.563000	-1.651100	-115.224227	-125.149533	195.322811	298.974559	200.918547	0.000000	300.000000	200.000000	0.000000	7.752080	11.811240	2232.209778	2050.390553	2288.999920	-1354.976975				-505.000000	200.000000	0.000000	-1.992210	1.608030	7.078860	2414.188241	-2007.289335	-3053.007733
933				900.000000	200.000000	0.000000	0.291460	0.619300	-0.912450	-148.325324	-71.945384	200.275785	298.979163	200.927346	0.000000	300.000000	200.000000	0.000000	7.477400	10.651480	2231.599426	2069.463954	2278.099920	-1452.632974				-505.000000	200.000000	0.000000	-3.078870	3.573400	15.730799	2765.436938	-2612.596269	-2463.614678
934				900.000000	200.000000	0.000000	0.482030	0.563000	-1.260050	-82.654857	-49.073969	149.423133	299.067082	200.880337	0.000000	300.000000	200.000000	0.000000	7.324800	10.559920	2231.599426	1964.560251	2081.899927	-1416.011974				-505.000000	200.000000	0.000000	-3.622200	3.573400	9.438480	1375.141530	-2043.467932	-2874.779902
935				900.000000	200.000000	0.000000	0.347510	0.517960	-1.303500	-80.534089	-104.285666	151.930269	298.998358	200.923388	0.000000	300.000000	200.000000	0.000000	7.324800	10.926160	2230.836486	2059.927254	2234.499922	-1342.769976				-505.000000	200.000000	0.000000	-2.897760	1.608030	16.517339	4036.367346	-503.181544	-2289.262007
936				900.000000	200.000000	0.000000	0.515660	0.698120	-1.390400	-85.266719	-116.195236	161.562255	299.028173	200.948551	0.000000	300.000000	200.000000	0.000000	7.752080	10.376800	2231.980896	2117.147455	2169.099924	-1293.941977				-505.000000	200.000000	0.000000	-0.181110	1.965370	10.225020	1162.086557	-2385.004710	-2876.581210
937				900.000000	200.000000	0.000000	0.403560	0.664340	-1.303500	-78.526690	-131.923655	178.514596	299.003857	200.918547	0.000000	300.000000	200.000000	0.000000	7.813120	10.315760	2232.209778	2050.390553	2223.599922	-1336.666476				-505.000000	200.000000	0.000000	-1.086660	2.680050	14.944259	3174.581415	-2334.688441	-2523.365942
938				900.000000	200.000000	0.000000	0.358720	0.675600	-1.433850	-74.177516	-64.098309	176.161861	298.993713	200.961632	0.000000	300.000000	200.000000	0.000000	7.813120	10.102120	2231.370544	2145.757556	2245.399921	-1397.701475				-505.000000	200.000000	0.000000	-2.716650	4.288080	14.157719	3850.900396	-2235.311326	-3579.103298
939				900.000000	200.000000	0.000000	0.392350	0.596780	-1.216600	-41.013481	-151.806724	149.547457	299.018372	200.952856	0.000000	300.000000	200.000000	0.000000	7.416360	10.071600	2231.904602	2126.684155	2190.899923	-1458.736474				-505.000000	200.000000	0.000000	-1.992210	2.858720	11.011560	3532.526126	-1215.601423	-3051.820828
940				900.000000	200.000000	0.000000	0.482030	0.585520	-1.303500	-93.834089	-43.967590	175.950338	299.087056	200.935445	0.000000	300.000000	200.000000	0.000000	7.599480	11.353440	2232.667542	2088.537354	2038.299929	-1409.908474				-505.000000	200.000000	0.000000	-2.535540	3.216060	17.303879	2859.756143	-260.705887	-2463.997260
941				900.000000	200.000000	0.000000	0.482030	0.720640	-1.694550	-124.859747	-79.065704	168.847019	298.998974	200.905730	0.000000	300.000000	200.000000	0.000000	7.782600	10.865120	2232.209778	2021.780453	2234.499922	-1470.943473				-505.000000	200.000000	0.000000	-1.629990	0.893350	14.944259	3298.100202	-1373.821494	-2525.018054
942				900.000000	200.000000	0.000000	0.336300	0.641820	-1.260050	-99.511701	-88.666537	164.105373	299.003755	200.952824	0.000000	300.000000	200.000000	0.000000	7.233240	10.987200	2231.980896	2126.684155	2223.599922	-1367.183975				-505.000000	200.000000	0.000000	-1.992210	3.573400	15.730799	2649.620937	-1485.219996	-2111.237018
943				900.000000	200.000000	0.000000	0.403560	0.675600	-1.651100	-86.464178	-55.610838	197.802348	298.998632	201.034253	0.000000	300.000000	200.000000	0.000000	7.416360	10.895640	2231.446838	2307.881460	2234.499922	-1403.804975				-505.000000	200.000000	0.000000	-0.905550	4.109410	8.651940	4418.728621	-1146.545929	-1934.582982
944				900.000000	200.000000	0.000000	0.246620	0.540480	-1.477300	-71.745711	-135.431171	178.561996	299.028272	201.003994	0.000000	300.000000	200.000000	0.000000	7.446880	11.658640	2232.209778	2241.124558	2169.099924	-1397.701475	-508.338118	299.152532	0.000000	-505.000000	200.000000	0.000000	-1.448880	2.858720	20.450039	2027.673180	68.264636	-3110.608393
945				900.000000	200.000000	0.000000	0.201780	0.574260	-1.824900	-118.961127	-82.601693	183.459185	298.999008	200.944149	0.000000	300.000000	200.000000	0.000000	7.385840	11.292400	2232.286072	2107.610755	2234.499922	-1373.287475	-404.719770	328.575675	0.000000	-505.000000	200.000000	0.000000	-1.992210	2.501380	22.809659	2932.767321	-2287.357878	-2699.695352
946				900.000000	200.000000	0.000000	0.381140	0.517960	-1.781450	-97.111366	-74.830236	149.485768	299.004163	200.922536	0.000000	300.000000	200.000000	0.000000	7.752080	10.346280	2232.896424	2059.927254	2223.599922	-1348.873476	-420.170029	267.201529	0.000000	-505.000000	200.000000	0.000000	-2.354430	3.037390	25.169279	1691.414035	-2135.109219	-2699.157701
947				900.000000	200.000000	0.000000	0.336300	0.574260	-1.216600	-90.187217	-43.113216	171.271522	298.998769	200.965741	0.000000	300.000000	200.000000	0.000000	7.446880	10.804080	2231.752014	2155.294256	2234.499922	-1422.115474				-505.000000	200.000000	0.000000	-3.441090	2.680050	15.730799	2943.012334	-1530.118280	-2405.689391
948				900.000000	200.000000	0.000000	0.336300	0.765680	-1.433850	-86.550142	-139.164602	178.678523	299.047609	200.970014	0.000000	300.000000	200.000000	0.000000	7.446880	10.834600	2231.752014	2164.830956	2125.499926	-1379.390975				-505.000000	200.000000	0.000000	-1.629990	0.357340	18.876959	2571.084842	-1510.123633	-2173.062136
949				900.000000	200.000000	0.000000	0.269040	0.664340	-2.259400	-83.537533	-84.967374	183.473278	299.038104	200.969749	0.000000	300.000000	200.000000	0.000000	7.324800	10.132640	2232.362366	2164.830956	2147.299925	-1348.873476				-505.000000	200.000000	0.000000	-0.543330	3.752070	14.944259	2081.289326	-2367.565338	-2463.647963
950				900.000000	200.000000	0.000000	0.425980	0.641820	-1.346950	-103.622260	-127.740532	183.289745	298.974664	200.935541	0.000000	300.000000	200.000000	0.000000	8.331960	10.254720	2232.438660	2088.537354	2288.999920	-1324.459476	-429.202184	319.841734	0.000000	-505.000000	200.000000	0.000000	-4.165530	1.250690	26.742359	3204.850691	-2027.012417	-2876.940687
951				900.000000	200.000000	0.000000	0.504450	0.540480	-1.781450	-59.999220	-79.908142	151.788623	299.062037	201.004440	0.000000	300.000000	200.000000	0.000000	7.385840	10.315760	2231.217956	2241.124558	2092.799927	-1416.011974				-505.000000	200.000000	0.000000	-3.622200	2.144040	10.225020	3605.033918	209.475766	-2347.439477
952				900.000000	200.000000	0.000000	0.381140	0.551740	-1.694550	-115.732928	-79.977023	166.384804	299.017969	200.940423	0.000000	300.000000	200.000000	0.000000	7.263760	10.285240	2230.989074	2098.074055	2190.899923	-1336.666476	-458.423623	287.061234	0.000000	-505.000000	200.000000	0.000000	-4.527750	2.858720	25.955819	2259.745646	-1208.928016	-3227.850281
953				900.000000	200.000000	0.000000	0.414770	0.653080	-1.781450	-47.321292	-66.083180	161.624889	298.974594	200.927060	0.000000	300.000000	200.000000	0.000000	7.874160	9.949520	2232.286072	2069.463954	2288.999920	-1434.322474				-505.000000	200.000000	0.000000	-2.716650	1.608030	18.876959	2878.396097	-2770.069913	-2406.764693
954				900.000000	200.000000	0.000000	0.504450	0.551740	-1.346950	-131.454935	-110.708047	149.389434	298.959981	200.944117	0.000000	300.000000	200.000000	0.000000	7.477400	11.261880	2232.362366	2107.610755	2321.699919	-1379.390975	-424.558069	328.374258	0.000000	-505.000000	200.000000	0.000000	-2.897760	6.253450	22.809659	2928.173072	-1834.853029	-2696.062194
955				900.000000	200.000000	0.000000	0.358720	0.596780	-1.738000	-113.923195	-84.079329	164.040258	299.008266	201.042944	0.000000	300.000000	200.000000	0.000000	7.355320	11.017720	2231.141662	2326.954861	2212.699923	-1403.804975				-505.000000	200.000000	0.000000	-3.259980	4.109410	15.730799	3145.318909	-1541.077245	-2639.323811
956				900.000000	200.000000	0.000000	0.302670	0.506700	-1.173150	-72.821672	-82.296501	144.737271	299.091286	200.948940	0.000000	300.000000	200.000000	0.000000	7.568960	11.811240	2231.065368	2117.147455	2027.399929	-1354.976975				-505.000000	200.000000	0.000000	-1.267770	3.394730	14.157719	1480.523750	-2455.553057	-2875.137814
957				900.000000	200.000000	0.000000	0.313880	0.664340	-1.651100	-50.743092	-41.785875	144.872263	299.076882	200.948681	0.000000	300.000000	200.000000	0.000000	7.752080	11.017720	2231.675720	2117.147455	2060.099928	-1354.976975				-505.000000	200.000000	0.000000	-1.629990	3.394730	18.876959	2523.245306	-1112.413611	-3051.341132
958				900.000000	200.000000	0.000000	0.448400	0.551740	-1.651100	-43.318370	-118.248988	151.857162	299.038170	200.978226	0.000000	300.000000	200.000000	0.000000	7.050120	10.712520	2232.514954	2183.904357	2147.299925	-1348.873476				-505.000000	200.000000	0.000000	-1.629990	1.072020	8.651940	2034.432117	-1632.990097	-2407.360299
959				900.000000	200.000000	0.000000	0.437190	0.585520	-1.173150	-73.596395	-67.572154	147.080871	299.027940	200.953052	0.000000	300.000000	200.000000	0.000000	7.385840	10.651480	2231.446838	2126.684155	2169.099924	-1416.011974				-505.000000	200.000000	0.000000	-2.173320	2.144040	13.371180	2562.941594	-1604.591759	-2700.019979
960				900.000000	200.000000	0.000000	0.425980	0.743160	-1.260050	-91.317989	-127.821349	197.841952	298.940486	200.969716	0.000000	300.000000	200.000000	0.000000	7.263760	10.834600	2232.438660	2164.830956	2365.299917	-1354.976975	-463.016248	248.950422	0.000000	-505.000000	200.000000	0.000000	-2.173320	0.536010	29.101979	1424.554146	-1221.810266	-2349.081407
961				900.000000	200.000000	0.000000	0.291460	0.563000	-1.607650	-50.850729	-51.034968	166.488184	299.008571	200.931524	0.000000	300.000000	200.000000	0.000000	7.660520	10.620960	2231.828308	2079.000654	2212.699923	-1373.287475				-505.000000	200.000000	0.000000	-2.716650	4.824090	9.438480	2840.612804	-1965.692752	-2579.944948
962				900.000000	200.000000	0.000000	0.336300	0.698120	-1.738000	-53.462591	-37.562344	178.615692	299.013252	200.918893	0.000000	300.000000	200.000000	0.000000	7.691040	10.498880	2231.370544	2050.390553	2201.799923	-1391.597975	-421.628774	372.513520	0.000000	-505.000000	200.000000	0.000000	-3.984420	3.752070	22.809659	3934.974588	-1901.669243	-2698.349070
963				900.000000	200.000000	0.000000	0.414770	0.416620	-1.173150	-48.387455	-71.714869	166.224302	299.022989	200.987309	0.000000	300.000000	200.000000	0.000000	7.385840	9.583280	2231.294250	2202.977757	2179.999924	-1403.804975				-505.000000	200.000000	0.000000	-1.992210	2.680050	9.438480	2015.980933	-551.258534	-2405.805301
964				900.000000	200.000000	0.000000	0.459610	0.765680	-1.173150	-58.136346	-129.287049	166.502473	299.052429	200.982901	0.000000	300.000000	200.000000	0.000000	7.446880	10.468360	2231.599426	2193.441057	2114.599926	-1446.529474				-505.000000	200.000000	0.000000	-3.622200	1.965370	14.157719	1278.217175	-1650.236469	-2582.585429
965				900.000000	200.000000	0.000000	0.482030	0.653080	-1.477300	-67.108843	-84.333716	178.422829	299.023055	200.944504	0.000000	300.000000	200.000000	0.000000	7.233240	10.041080	2231.446838	2107.610755	2179.999924	-1403.804975	-451.440818	286.667128	0.000000	-505.000000	200.000000	0.000000	-1.811100	1.786700	30.675059	2658.519263	-1642.931071	-2994.108565
966				900.000000	200.000000	0.000000	0.526870	0.731900	-0.738650	-79.179915	-132.460901	171.220697	299.028139	200.940038	0.000000	300.000000	200.000000	0.000000	7.721560	10.376800	2231.904602	2098.074055	2169.099924	-1391.597975	-467.246836	364.469542	0.000000	-505.000000	200.000000	0.000000	-2.897760	1.965370	20.450039	3363.408594	-772.053691	-2230.178792
967				900.000000	200.000000	0.000000	0.347510	0.540480	-1.781450	-112.266113	-124.105052	166.409173	299.018473	200.965576	0.000000	300.000000	200.000000	0.000000	7.782600	11.017720	2232.133484	2155.294256	2190.899923	-1489.253973				-505.000000	200.000000	0.000000	-1.448880	3.752070	15.730799	3702.776275	-1650.666900	-2346.087322
968				900.000000	200.000000	0.000000	0.313880	0.540480	-1.564200	-91.938391	-67.196542	156.805373	298.993781	200.965840	0.000000	300.000000	200.000000	0.000000	7.752080	10.987200	2231.523132	2155.294256	2245.399921	-1379.390975				-505.000000	200.000000	0.000000	-3.259980	2.680050	14.944259	3174.581415	-2468.320870	-2640.680274
969				900.000000	200.000000	0.000000	0.437190	0.608040	-1.651100	-65.123117	-77.259601	185.656376	299.057055	200.983170	0.000000	300.000000	200.000000	0.000000	7.263760	10.743040	2230.989074	2193.441057	2103.699926	-1336.666476				-505.000000	200.000000	0.000000	-3.259980	2.322710	14.944259	1994.798752	-2335.750863	-2641.019390
970				900.000000	200.000000	0.000000	0.414770	0.675600	-1.694550	-58.365480	-101.625786	171.284473	298.989484	200.973821	0.000000	300.000000	200.000000	0.000000	7.233240	10.987200	2232.820130	2174.367657	2256.299921	-1422.115474				-505.000000	200.000000	0.000000	-0.905550	3.752070	18.090419	3587.149043	-1155.503047	-2463.618985
971				900.000000	200.000000	0.000000	0.302670	0.653080	-1.173150	-111.019576	-56.966651	195.476266	298.994366	200.939652	0.000000	300.000000	200.000000	0.000000	7.538440	10.376800	2232.820130	2098.074055	2245.399921	-1330.562976	-389.533427	310.204509	0.000000	-505.000000	200.000000	0.000000	-1.267770	3.216060	25.955819	2860.448299	-2997.029482	-1700.425399
972				900.000000	200.000000	0.000000	0.425980	0.529220	-1.564200	-136.627910	-87.010730	180.775367	299.052558	200.952856	0.000000	300.000000	200.000000	0.000000	7.568960	10.743040	2231.904602	2126.684155	2114.599926	-1324.459476				-505.000000	200.000000	0.000000	-2.354430	2.680050	11.798100	2363.617709	-1194.429919	-2170.799929
973				900.000000	200.000000	0.000000	0.437190	0.506700	-0.955900	-92.699252	-128.565836	149.417228	299.071998	200.970047	0.000000	300.000000	200.000000	0.000000	7.660520	10.804080	2231.675720	2164.830956	2070.999928	-1324.459476				-505.000000	200.000000	0.000000	-1.992210	2.144040	13.371180	3605.285611	-952.700688	-2993.754961
974				900.000000	200.000000	0.000000	0.403560	0.619300	-1.433850	-136.803903	-55.812880	168.834068	299.072727	200.913775	0.000000	300.000000	200.000000	0.000000	7.294280	10.468360	2233.430482	2040.853853	2070.999928	-1324.459476				-505.000000	200.000000	0.000000	-3.259980	2.322710	11.798100	2921.075075	-1404.775106	-2993.483982
975				900.000000	200.000000	0.000000	0.235410	0.664340	-1.042800	-82.277135	-120.175719	157.001858	298.964687	200.999824	0.000000	300.000000	200.000000	0.000000	7.599480	10.376800	2231.980896	2231.587858	2310.799919	-1312.252476				-505.000000	200.000000	0.000000	-2.173320	3.216060	15.730799	2280.550288	-1871.971053	-3110.211323
976				900.000000	200.000000	0.000000	0.235410	0.517960	-1.868350	-89.160334	-33.286468	156.865725	299.008096	200.966170	0.000000	300.000000	200.000000	0.000000	7.568960	10.651480	2230.760192	2155.294256	2212.699923	-1385.494475				-505.000000	200.000000	0.000000	-0.181110	2.680050	11.798100	3521.777727	-1325.937504	-2464.694288
977				900.000000	200.000000	0.000000	0.470820	0.574260	-1.911800	-86.886914	-27.742334	207.277061	299.062326	201.038314	0.000000	300.000000	200.000000	0.000000	7.263760	10.041080	2231.904602	2317.418160	2092.799927	-1379.390975	-468.164931	318.964039	0.000000	-505.000000	200.000000	0.000000	-1.992210	3.216060	29.888519	3555.658926	-1100.945650	-2581.528923
978				900.000000	200.000000	0.000000	0.425980	0.675600	-1.390400	-66.091441	-127.700123	183.321160	299.052493	200.965741	0.000000	300.000000	200.000000	0.000000	7.660520	11.445000	2231.752014	2155.294256	2114.599926	-1422.115474	-478.472441	280.933079	0.000000	-505.000000	200.000000	0.000000	-2.173320	2.144040	25.955819	2100.684357	-688.544531	-2523.787683
979				900.000000	200.000000	0.000000	0.470820	0.619300	-1.303500	-156.771512	-73.901782	178.403027	298.920698	201.025495	0.000000	300.000000	200.000000	0.000000	7.660520	10.926160	2231.904602	2288.808060	2408.899916	-1416.011974	-461.859449	275.762770	0.000000	-505.000000	200.000000	0.000000	-2.716650	1.786700	24.382739	1847.303864	-1051.884803	-2641.571530
980				900.000000	200.000000	0.000000	0.403560	0.495440	-1.086250	-61.133740	-61.202118	163.899558	298.994057	200.969848	0.000000	300.000000	200.000000	0.000000	7.324800	11.292400	2232.133484	2164.830956	2245.399921	-1373.287475				-505.000000	200.000000	0.000000	-2.716650	3.573400	18.876959	1144.264605	-1311.799833	-2463.643655
981				900.000000	200.000000	0.000000	0.437190	0.405360	-1.911800	-45.595853	-71.951180	151.732642	299.042758	201.029804	0.000000	300.000000	200.000000	0.000000	7.324800	11.383960	2231.828308	2298.344760	2136.399925	-1385.494475				-505.000000	200.000000	0.000000	-2.354430	1.429360	10.225020	2751.076618	-1590.647088	-2876.916017
982				900.000000	200.000000	0.000000	0.235410	0.551740	-1.955250	-91.879832	-73.733411	188.222721	298.945080	201.008438	0.000000	300.000000	200.000000	0.000000	7.416360	10.987200	2231.828308	2250.661259	2354.399918	-1336.666476	-424.396193	269.233313	0.000000	-505.000000	200.000000	0.000000	-2.716650	3.216060	21.236579	1470.278737	-1711.749134	-2346.494574
983				900.000000	200.000000	0.000000	0.448400	0.675600	-1.260050	-138.325943	-37.557146	164.020652	299.037644	200.910376	0.000000	300.000000	200.000000	0.000000	7.568960	10.804080	2231.294250	2031.317153	2147.299925	-1342.769976				-505.000000	200.000000	0.000000	-2.173320	3.573400	10.225020	1722.652459	-938.756017	-2228.710727
984				900.000000	200.000000	0.000000	0.526870	0.619300	-1.520750	-136.893932	-116.535638	163.886999	298.998837	200.961402	0.000000	300.000000	200.000000	0.000000	7.202720	10.895640	2231.904602	2145.757556	2234.499922	-1403.804975				-505.000000	200.000000	0.000000	-2.173320	3.216060	18.876959	2859.881990	-151.546663	-2581.514435
985				900.000000	200.000000	0.000000	0.381140	0.540480	-1.868350	-88.232960	-110.211209	178.422633	298.989208	200.948454	0.000000	300.000000	200.000000	0.000000	7.172200	10.895640	2232.209778	2117.147455	2256.299921	-1306.148976				-505.000000	200.000000	0.000000	-1.267770	1.250690	12.584640	3203.718074	-1393.500145	-2642.196113
986				900.000000	200.000000	0.000000	0.392350	0.653080	-1.651100	-47.186249	-110.874879	183.335057	299.042594	200.991516	0.000000	300.000000	200.000000	0.000000	7.111160	10.651480	2231.446838	2212.514458	2136.399925	-1416.011974	-379.221437	331.018032	0.000000	-505.000000	200.000000	0.000000	-1.629990	2.144040	20.450039	2679.323904	-2572.176545	-2465.087051
987				900.000000	200.000000	0.000000	0.381140	0.596780	-1.477300	-85.509398	-100.442946	159.197711	298.950359	200.952531	0.000000	300.000000	200.000000	0.000000	7.477400	10.315760	2232.667542	2126.684155	2343.499918	-1440.425974				-505.000000	200.000000	0.000000	-2.716650	4.645420	18.876959	3641.268574	-2770.069913	-2815.090900
988				900.000000	200.000000	0.000000	0.526870	0.664340	-1.303500	-126.773053	-61.012012	180.796506	298.940051	200.901736	0.000000	300.000000	200.000000	0.000000	8.179360	10.102120	2231.523132	2012.243752	2365.299917	-1409.908474				-505.000000	200.000000	0.000000	-2.173320	1.965370	11.798100	4289.244454	-1603.098906	-2406.469043
989				900.000000	200.000000	0.000000	0.459610	0.574260	-1.042800	-41.760797	-93.946485	178.372753	299.071839	200.983035	0.000000	300.000000	200.000000	0.000000	7.507920	10.071600	2231.294250	2193.441057	2070.999928	-1446.529474				-505.000000	200.000000	0.000000	-1.086660	4.288080	15.730799	2924.498227	-612.024772	-2874.304514
990				900.000000	200.000000	0.000000	0.437190	0.709380	-1.607650	-32.761210	-148.223589	183.340962	299.028239	200.952759	0.000000	300.000000	200.000000	0.000000	7.385840	10.559920	2232.133484	2126.684155	2169.099924	-1403.804975				-505.000000	200.000000	0.000000	-1.629990	2.680050	15.730799	742.508298	-2169.987964	-2875.787068
991				900.000000	200.000000	0.000000	0.347510	0.596780	-1.433850	-41.238552	-28.174891	173.690512	298.984255	200.978427	0.000000	300.000000	200.000000	0.000000	7.416360	11.383960	2232.057190	2183.904357	2267.199921	-1403.804975				-505.000000	200.000000	0.000000	0.362220	1.429360	17.303879	2867.458929	-966.329364	-2348.436461
992				900.000000	200.000000	0.000000	0.325090	0.788200	-1.173150	-33.085791	-42.691997	183.530400	299.092000	200.943923	0.000000	300.000000	200.000000	0.000000	7.660520	11.017720	2232.820130	2107.610755	2027.399929	-1379.390975				-505.000000	200.000000	0.000000	0.000000	3.394730	15.730799	2754.625617	-1870.908631	-2170.310052
993				900.000000	200.000000	0.000000	0.347510	0.563000	-1.564200	-54.826245	-144.570975	207.394338	298.993953	200.961402	0.000000	300.000000	200.000000	0.000000	7.507920	11.475520	2231.904602	2145.757556	2245.399921	-1336.666476				-505.000000	200.000000	0.000000	-1.992210	3.216060	14.157719	2975.320453	-2146.577180	-2640.273022
994				900.000000	200.000000	0.000000	0.280250	0.619300	-1.303500	-80.381438	-76.186049	188.239098	299.052558	200.978494	0.000000	300.000000	200.000000	0.000000	7.507920	10.987200	2231.904602	2183.904357	2114.599926	-1403.804975				-505.000000	200.000000	0.000000	-2.535540	3.037390	12.584640	995.511252	-256.227328	-2757.887311
995				900.000000	200.000000	0.000000	0.336300	0.641820	-1.433850	-83.609637	-93.570873	180.972993	299.057377	200.905916	0.000000	300.000000	200.000000	0.000000	7.416360	10.620960	2231.752014	2021.780453	2103.699926	-1440.425974				-505.000000	200.000000	0.000000	-2.173320	1.965370	18.090419	2089.243804	-1609.070318	-2641.445438
996				900.000000	200.000000	0.000000	0.269040	0.630560	-0.999350	-119.807954	-60.809371	188.261183	299.033222	200.948389	0.000000	300.000000	200.000000	0.000000	7.721560	9.980040	2232.362366	2117.147455	2158.199924	-1330.562976	-425.723568	363.940872	0.000000	-505.000000	200.000000	0.000000	0.181110	1.786700	20.450039	3352.597273	-1621.206141	-2406.826956
997				900.000000	200.000000	0.000000	0.493240	0.641820	-1.173150	-55.195840	-80.012233	175.991083	299.042823	200.927187	0.000000	300.000000	200.000000	0.000000	7.599480	10.376800	2231.980896	2069.463954	2136.399925	-1354.976975				-505.000000	200.000000	0.000000	-0.905550	2.680050	11.798100	3058.513720	-1414.671650	-1935.939444
998				900.000000	200.000000	0.000000	0.392350	0.720640	-1.173150	-92.155335	-96.121463	185.807548	299.032659	200.987411	0.000000	300.000000	200.000000	0.000000	7.630000	10.590440	2231.065368	2202.977757	2158.199924	-1428.218974				-505.000000	200.000000	0.000000	-3.622200	2.322710	15.730799	3847.917706	-591.169263	-2582.246313
999				900.000000	200.000000	0.000000	0.358720	0.641820	-1.824900	-79.994234	-99.196422	178.540106	298.998632	200.935957	0.000000	300.000000	200.000000	0.000000	7.263760	10.132640	2231.446838	2088.537354	2234.499922	-1342.769976				-505.000000	200.000000	0.000000	-1.448880	2.322710	18.090419	2342.498451	-724.916128	-2934.884771
1000				900.000000	200.000000	0.000000	0.369930	0.664340	-1.303500	-106.670402	-59.615192	149.633515	299.003414	200.940327	0.000000	300.000000	200.000000	0.000000	8.026760	10.010560	2231.217956	2098.074055	2223.599922	-1397.701475	-465.103277	320.219976	0.000000	-505.000000	200.000000	0.000000	-2.173320	2.322710	20.450039	2458.503222	-815.889553	-2464.874026
1001				900.000000	200.000000	0.000000	0.347510	0.619300	-1.694550	-44.601793	-63.394230	164.072816	299.022721	200.944827	0.000000	300.000000	200.000000	0.000000	7.721560	10.132640	2230.683898	2107.610755	2179.999924	-1452.632974				-505.000000	200.000000	0.000000	-2.897760	2.858720	10.225020	2374.303184	-2485.760243	-2346.819200
1002				900.000000	200.000000	0.000000	0.381140	0.630560	-1.694550	-100.425530	-79.977023	166.458107	299.028073	200.948648	0.000000	300.000000	200.000000	0.000000	7.538440	10.468360	2231.752014	2117.147455	2169.099924	-1361.080475				-505.000000	200.000000	0.000000	-1.811100	2.501380	16.517339	1889.919919	-1099.215366	-2288.501150
1003				900.000000	200.000000	0.000000	0.392350	0.585520	-1.520750	-33.751206	-105.930135	183.272227	298.984186	200.910127	0.000000	300.000000	200.000000	0.000000	7.477400	9.857960	2231.904602	2031.317153	2267.199921	-1397.701475	-428.403017	341.968095	0.000000	-505.000000	200.000000	0.000000	-0.724440	3.930740	20.450039	2903.253123	-1566.411313	-2815.928508
1004				900.000000	200.000000	0.000000	0.190570	0.551740	-1.738000	-95.675291	-72.088942	149.714614	298.954955	200.969881	0.000000	300.000000	200.000000	0.000000	7.904680	11.200840	2232.057190	2164.830956	2332.599918	-1385.494475				-505.000000	200.000000	0.000000	-1.629990	3.394730	15.730799	2407.177611	-844.287891	-2111.435554
1005				900.000000	200.000000	0.000000	0.414770	0.551740	-1.781450	-119.843487	-111.676909	147.072683	299.003925	201.003925	0.000000	300.000000	200.000000	0.000000	7.416360	11.109280	2232.362366	2241.124558	2223.599922	-1348.873476	-438.100984	372.247585	0.000000	-505.000000	200.000000	0.000000	-1.811100	2.680050	20.450039	3522.469883	-1368.087513	-1935.867000
1006				900.000000	200.000000	0.000000	0.459610	0.653080	-1.998700	-87.751665	-52.529739	166.397755	299.116349	200.956802	0.000000	300.000000	200.000000	0.000000	7.385840	11.353440	2232.667542	2136.220856	1972.899931	-1367.183975				-505.000000	200.000000	0.000000	-4.165530	-0.178670	14.944259	2075.072253	-1352.965984	-2232.112065
1007				900.000000	200.000000	0.000000	0.425980	0.517960	-1.477300	-68.652555	-92.157517	171.126255	299.101119	200.940327	0.000000	300.000000	200.000000	0.000000	7.477400	10.620960	2231.217956	2098.074055	2005.599930	-1361.080475				-505.000000	200.000000	0.000000	-3.259980	3.216060	11.011560	2859.252758	-608.608636	-2228.962910
1008				900.000000	200.000000	0.000000	0.392350	0.416620	-1.781450	-28.915003	-44.896044	180.705490	299.018305	200.948648	0.000000	300.000000	200.000000	0.000000	7.599480	10.712520	2231.752014	2117.147455	2190.899923	-1403.804975				-505.000000	200.000000	0.000000	-0.905550	3.216060	14.157719	2164.608439	-356.350870	-2816.592251
1009				900.000000	200.000000	0.000000	0.280250	0.551740	-1.173150	-74.987455	-66.175335	195.405247	299.058054	200.952238	0.000000	300.000000	200.000000	0.000000	7.721560	10.376800	2233.354188	2126.684155	2103.699926	-1379.390975	-458.880002	360.440808	0.000000	-505.000000	200.000000	0.000000	-1.086660	2.858720	22.023119	3533.407051	-1015.706206	-1994.499496
1010				900.000000	200.000000	0.000000	0.302670	0.641820	-1.564200	-79.724149	-107.262674	164.140213	299.067305	200.914306	0.000000	300.000000	200.000000	0.000000	7.477400	10.407320	2232.133484	2040.853853	2081.899927	-1306.148976	-382.145196	313.318711	0.000000	-505.000000	200.000000	0.000000	-1.267770	1.608030	24.382739	2763.020557	-2995.536630	-2406.880603
1011				900.000000	200.000000	0.000000	0.257830	0.675600	-1.433850	-1.807972	-95.405448	147.350462	299.072156	200.939973	0.000000	300.000000	200.000000	0.000000	7.385840	10.651480	2232.057190	2098.074055	2070.999928	-1324.459476				-505.000000	200.000000	0.000000	-4.889970	2.501380	18.876959	3164.084709	-1578.002269	-3345.648617
1012				900.000000	200.000000	0.000000	0.291460	0.630560	-1.433850	-47.888552	-86.658392	164.141355	299.043020	200.909910	0.000000	300.000000	200.000000	0.000000	7.355320	10.590440	2232.438660	2031.317153	2136.399925	-1336.666476				-505.000000	200.000000	0.000000	-3.259980	2.501380	9.438480	3047.513629	-1800.245849	-2405.873437
1013				900.000000	200.000000	0.000000	0.425980	0.585520	-1.433850	-77.887010	-97.263895	147.092484	299.023055	200.940230	0.000000	300.000000	200.000000	0.000000	7.568960	9.491720	2231.446838	2098.074055	2179.999924	-1397.701475				-505.000000	200.000000	0.000000	-1.811100	1.965370	7.865400	1972.609800	-2018.994727	-2817.706712
1014				900.000000	200.000000	0.000000	0.437190	0.720640	-1.564200	-84.519402	-82.406388	156.845173	298.988759	200.957424	0.000000	300.000000	200.000000	0.000000	7.385840	10.102120	2231.217956	2136.220856	2256.299921	-1403.804975				-505.000000	200.000000	0.000000	-1.267770	1.965370	19.663499	2205.185652	-1400.217983	-2230.309191
1015				900.000000	200.000000	0.000000	0.414770	0.596780	-1.433850	-57.320672	-76.538388	176.030491	298.949461	200.957620	0.000000	300.000000	200.000000	0.000000	7.721560	11.567080	2230.760192	2136.220856	2343.499918	-1409.908474				-505.000000	200.000000	0.000000	-0.905550	2.144040	18.090419	2100.055125	-1155.503047	-1818.959921
1016				900.000000	200.000000	0.000000	0.347510	0.765680	-1.607650	-46.524897	-58.409077	188.305550	298.994057	200.914306	0.000000	300.000000	200.000000	0.000000	7.874160	11.445000	2232.133484	2040.853853	2245.399921	-1428.218974				-505.000000	200.000000	0.000000	-1.992210	2.680050	11.011560	1205.394766	-1878.451460	-2229.573005
1017				900.000000	200.000000	0.000000	0.369930	0.619300	-1.607650	-80.696537	-64.398303	183.326869	298.984325	200.961271	0.000000	300.000000	200.000000	0.000000	7.935200	10.834600	2232.209778	2145.757556	2267.199921	-1434.322474				-505.000000	200.000000	0.000000	-1.811100	3.930740	14.944259	2786.996658	-2688.562601	-2874.585674
1018				900.000000	200.000000	0.000000	0.358720	0.776940	-1.260050	-97.967989	-94.655762	147.340186	299.008571	200.957162	0.000000	300.000000	200.000000	0.000000	7.385840	10.987200	2231.828308	2136.220856	2212.699923	-1367.183975				-505.000000	200.000000	0.000000	-4.165530	3.216060	18.090419	3207.267072	-825.671661	-2405.122762
1019				900.000000	200.000000	0.000000	0.538080	0.664340	-1.260050	-58.379025	-107.107777	171.146252	299.091783	200.948421	0.000000	300.000000	200.000000	0.000000	7.507920	11.200840	2232.286072	2117.147455	2027.399929	-1409.908474	-395.865379	318.141434	0.000000	-505.000000	200.000000	0.000000	-1.629990	3.930740	23.596199	2787.688814	-2575.162250	-2698.367867
1020				900.000000	200.000000	0.000000	0.358720	0.596780	-1.694550	-85.734469	-114.515557	188.136859	299.062293	200.905885	0.000000	300.000000	200.000000	0.000000	7.111160	10.224200	2231.828308	2021.780453	2092.799927	-1464.839973	-465.242151	354.911125	0.000000	-505.000000	200.000000	0.000000	-2.897760	2.858720	22.809659	3533.469974	-906.862978	-2640.539694
1021				900.000000	200.000000	0.000000	0.381140	0.698120	-1.564200	-65.344124	-105.428098	180.978898	299.038104	200.918485	0.000000	300.000000	200.000000	0.000000	7.752080	11.078760	2232.362366	2050.390553	2147.299925	-1403.804975				-505.000000	200.000000	0.000000	-1.629990	3.573400	12.584640	1607.025227	-1636.722229	-2933.683377
1022				900.000000	200.000000	0.000000	0.403560	0.821980	-0.782100	-87.577026	-127.342587	188.299841	299.043281	200.913932	0.000000	300.000000	200.000000	0.000000	7.385840	10.895640	2233.049012	2040.853853	2136.399925	-1336.666476	-445.083958	267.814212	0.000000	-505.000000	200.000000	0.000000	-3.078870	1.072020	28.315439	1920.189195	-1696.549041	-2877.197178
1023				900.000000	200.000000	0.000000	0.414770	0.563000	-1.086250	-86.495331	-71.795686	188.047376	299.037808	200.970047	0.000000	300.000000	200.000000	0.000000	7.568960	10.498880	2231.675720	2164.830956	2147.299925	-1373.287475	-379.757327	323.920665	0.000000	-505.000000	200.000000	0.000000	-1.811100	3.573400	20.450039	2534.182474	-2561.217579	-3286.133480
1024				900.000000	200.000000	0.000000	0.358720	0.675600	-1.260050	-98.120640	-28.798153	188.210162	299.047642	200.910158	0.000000	300.000000	200.000000	0.000000	8.179360	10.498880	2231.828308	2031.317153	2125.499926	-1312.252476	-401.540264	347.982912	0.000000	-505.000000	200.000000	0.000000	-1.267770	2.144040	21.236579	3142.650835	-2197.130880	-2523.860127
1025				900.000000	200.000000	0.000000	0.470820	0.653080	-1.433850	-103.248601	-43.384737	159.157162	298.998906	200.935701	0.000000	300.000000	200.000000	0.000000	7.385840	10.071600	2232.057190	2088.537354	2234.499922	-1428.218974				-505.000000	200.000000	0.000000	-0.362220	2.501380	13.371180	3511.092252	-2244.461443	-2464.849357
1026				900.000000	200.000000	0.000000	0.302670	0.720640	-1.738000	-120.884231	-86.837160	166.623176	299.018439	200.935701	0.000000	300.000000	200.000000	0.000000	7.477400	9.827440	2232.057190	2088.537354	2190.899923	-1409.908474				-505.000000	200.000000	0.000000	-4.346640	3.037390	11.798100	2964.320361	-1206.451306	-2170.301436
1027				900.000000	200.000000	0.000000	0.459610	0.653080	-1.998700	-51.566893	-133.585258	166.397755	299.052720	201.016776	0.000000	300.000000	200.000000	0.000000	7.599480	9.674840	2232.286072	2269.734659	2114.599926	-1324.459476				-505.000000	200.000000	0.000000	-0.543330	3.752070	16.517339	3239.575191	-2103.918176	-2639.880259
1028				900.000000	200.000000	0.000000	0.403560	0.675600	-1.390400	-70.111971	-101.447018	195.392688	299.003687	200.965708	0.000000	300.000000	200.000000	0.000000	7.599480	11.353440	2231.828308	2155.294256	2223.599922	-1422.115474				-505.000000	200.000000	0.000000	-3.622200	2.501380	18.876959	2005.924690	-1124.434998	-2288.356262
1029				900.000000	200.000000	0.000000	0.280250	0.596780	-1.346950	-101.456477	-81.211611	183.398834	298.989242	200.927060	0.000000	300.000000	200.000000	0.000000	7.599480	10.834600	2232.286072	2069.463954	2256.299921	-1354.976975				-505.000000	200.000000	0.000000	-3.259980	1.429360	11.011560	3330.219551	-1271.458672	-2700.611277
1030				900.000000	200.000000	0.000000	0.493240	0.608040	-1.173150	-92.771672	-166.133722	137.405106	298.970169	200.930919	0.000000	300.000000	200.000000	0.000000	7.324800	10.712520	2233.277894	2079.000654	2299.899920	-1354.976975				-505.000000	200.000000	0.000000	-3.984420	1.786700	14.157719	2078.117866	-965.468501	-2465.237812
1031				900.000000	200.000000	0.000000	0.470820	0.641820	-1.824900	-15.665751	-53.153001	161.556350	299.072378	200.926934	0.000000	300.000000	200.000000	0.000000	7.355320	11.475520	2232.591248	2069.463954	2070.999928	-1361.080475	-436.792115	360.931716	0.000000	-505.000000	200.000000	0.000000	-1.811100	3.037390	22.023119	3544.218372	-1502.150373	-2699.201167
1032				900.000000	200.000000	0.000000	0.381140	0.653080	-1.173150	-66.793744	-75.395955	159.250070	299.023156	200.931587	0.000000	300.000000	200.000000	0.000000	7.843640	10.559920	2231.675720	2079.000654	2179.999924	-1446.529474				-505.000000	200.000000	0.000000	-2.354430	3.752070	14.944259	3239.449344	128.284449	-2992.199963
1033				900.000000	200.000000	0.000000	0.358720	0.563000	-0.912450	-102.397395	-120.308880	154.370203	298.960052	200.952596	0.000000	300.000000	200.000000	0.000000	7.324800	11.506040	2232.514954	2126.684155	2321.699919	-1336.666476				-505.000000	200.000000	0.000000	-2.897760	1.072020	11.011560	3076.964904	-2884.216691	-2700.979371
1034				900.000000	200.000000	0.000000	0.493240	0.619300	-1.433850	-120.721782	-29.110083	149.463879	299.038203	200.888489	0.000000	300.000000	200.000000	0.000000	7.538440	10.224200	2232.591248	1983.633652	2147.299925	-1354.976975				-505.000000	200.000000	0.000000	-1.629990	5.717440	5.505780	3357.618804	-1232.294369	-2814.160486
1035				900.000000	200.000000	0.000000	0.493240	0.675600	-1.129700	-85.924007	-39.524882	161.564538	299.023323	200.948518	0.000000	300.000000	200.000000	0.000000	7.385840	10.163160	2232.057190	2117.147455	2179.999924	-1226.803478				-505.000000	200.000000	0.000000	-3.803310	3.037390	13.371180	4238.422228	-2036.241099	-2287.833100
1036				900.000000	200.000000	0.000000	0.392350	0.619300	-1.651100	-64.659430	-75.413090	171.255342	299.057603	201.072314	0.000000	300.000000	200.000000	0.000000	7.294280	10.712520	2232.286072	2393.711762	2103.699926	-1452.632974				-505.000000	200.000000	0.000000	-2.897760	2.144040	14.157719	2215.556511	-368.372258	-2582.473826
1037				900.000000	200.000000	0.000000	0.347510	0.439140	-1.607650	-80.074465	-93.870867	175.953567	299.032626	200.995994	0.000000	300.000000	200.000000	0.000000	7.599480	10.773560	2230.989074	2222.051158	2158.199924	-1391.597975				-505.000000	200.000000	0.000000	-0.905550	2.680050	9.438480	1668.532928	-1412.432370	-2758.356826
1038				900.000000	200.000000	0.000000	0.257830	0.619300	-1.260050	-88.377484	-100.633052	149.707763	298.974594	200.986871	0.000000	300.000000	200.000000	0.000000	7.599480	10.468360	2232.286072	2202.977757	2288.999920	-1373.287475				-505.000000	200.000000	0.000000	-3.259980	-0.178670	18.090419	1959.507944	-1410.746517	-3230.834186
1039				900.000000	200.000000	0.000000	0.358720	0.506700	-1.520750	-61.120195	-99.479281	183.233765	299.037677	201.000097	0.000000	300.000000	200.000000	0.000000	7.599480	9.827440	2231.370544	2231.587858	2147.299925	-1342.769976				-505.000000	200.000000	0.000000	-2.716650	3.037390	14.157719	2964.509131	-777.041245	-2581.640526
1040				900.000000	200.000000	0.000000	0.201780	0.585520	-1.173150	-97.719576	-103.471700	178.650337	298.974419	200.991312	0.000000	300.000000	200.000000	0.000000	7.691040	11.383960	2231.904602	2212.514458	2288.999920	-1330.562976	-411.670316	337.932736	0.000000	-505.000000	200.000000	0.000000	-3.622200	2.322710	22.023119	3037.709078	-2055.410755	-2288.525820
1041				900.000000	200.000000	0.000000	0.358720	0.495440	-1.738000	-89.952665	-109.409179	190.452273	298.959696	200.935829	0.000000	300.000000	200.000000	0.000000	7.568960	9.980040	2231.752014	2088.537354	2321.699919	-1367.183975	-429.280762	251.126381	0.000000	-505.000000	200.000000	0.000000	-0.543330	1.429360	24.382739	1246.601211	-1846.242426	-2113.387623
1042				900.000000	200.000000	0.000000	0.437190	0.551740	-1.303500	-71.101968	-133.308538	173.555717	298.974278	200.880337	0.000000	300.000000	200.000000	0.000000	7.782600	10.773560	2231.599426	1964.560251	2288.999920	-1391.597975				-505.000000	200.000000	0.000000	-2.535540	2.858720	14.944259	3417.024740	-921.316644	-2464.336375
1043				900.000000	200.000000	0.000000	0.381140	0.517960	-1.390400	-104.747298	-110.655702	154.305088	299.018036	200.927536	0.000000	300.000000	200.000000	0.000000	7.111160	10.163160	2231.141662	2069.463954	2190.899923	-1330.562976				-505.000000	200.000000	0.000000	0.181110	3.573400	6.292320	3227.945868	-1342.630450	-2287.643180
1044				900.000000	200.000000	0.000000	0.358720	0.698120	-1.868350	-109.885056	-63.694224	166.544165	299.057152	200.953149	0.000000	300.000000	200.000000	0.000000	7.630000	11.170320	2231.217956	2126.684155	2103.699926	-1416.011974	-388.481151	300.399160	0.000000	-505.000000	200.000000	0.000000	-1.629990	2.144040	24.382739	2448.006517	-2841.048691	-3170.016235
1045				900.000000	200.000000	0.000000	0.313880	0.641820	-1.738000	-63.822085	-82.232818	185.815541	299.047642	200.961435	0.000000	300.000000	200.000000	0.000000	7.416360	10.559920	2231.828308	2145.757556	2125.499926	-1397.701475				-505.000000	200.000000	0.000000	-1.992210	4.109410	14.944259	1639.647961	-2545.033629	-2580.681134
1046				900.000000	200.000000	0.000000	0.425980	0.596780	-1.477300	-113.653110	-107.355427	161.560917	299.008910	200.914119	0.000000	300.000000	200.000000	0.000000	7.721560	10.437840	2232.591248	2040.853853	2212.699923	-1440.425974				-505.000000	200.000000	0.000000	-1.629990	1.608030	14.157719	2414.754550	748.045050	-2994.292612
1047				900.000000	200.000000	0.000000	0.470820	0.641820	-0.869000	-99.106573	-84.437807	176.014310	298.999077	200.969716	0.000000	300.000000	200.000000	0.000000	7.568960	10.743040	2232.438660	2164.830956	2234.499922	-1385.494475	-385.704066	283.219782	0.000000	-505.000000	200.000000	0.000000	-1.629990	3.216060	20.450039	1701.847817	-2439.606537	-2229.093309
1048				900.000000	200.000000	0.000000	0.437190	0.551740	-1.303500	-63.060907	-97.846749	190.423337	298.993300	200.936373	0.000000	300.000000	200.000000	0.000000	7.843640	11.109280	2230.455016	2088.537354	2245.399921	-1489.253973				-505.000000	200.000000	0.000000	-2.716650	2.144040	18.876959	3374.094069	-2504.929899	-1760.070934
1049				900.000000	200.000000	0.000000	0.313880	0.675600	-1.738000	-74.492615	-112.628637	178.617976	299.032759	200.965939	0.000000	300.000000	200.000000	0.000000	7.233240	10.376800	2231.294250	2155.294256	2158.199924	-1446.529474	-445.299758	321.665316	0.000000	-505.000000	200.000000	0.000000	-2.716650	2.144040	22.023119	2679.449751	-1314.785539	-1877.559131
1050				900.000000	200.000000	0.000000	0.280250	0.799460	-1.651100	-69.302032	-45.466962	169.129366	298.969500	200.974254	0.000000	300.000000	200.000000	0.000000	7.660520	10.376800	2231.828308	2174.367657	2299.899920	-1489.253973				-505.000000	200.000000	0.000000	-1.992210	2.144040	12.584640	2331.246667	-1084.524269	-2876.266764
1051				900.000000	200.000000	0.000000	0.515660	0.551740	-1.260050	-58.995363	-111.250492	156.606801	298.979233	200.970014	0.000000	300.000000	200.000000	0.000000	8.026760	10.834600	2231.752014	2164.830956	2278.099920	-1440.425974	-422.714260	341.227942	0.000000	-505.000000	200.000000	0.000000	-3.259980	1.608030	22.023119	3110.279793	-1812.188672	-2289.233029
1052				900.000000	200.000000	0.000000	0.392350	0.574260	-1.607650	-90.592345	-29.859769	178.442435	299.067177	200.974254	0.000000	300.000000	200.000000	0.000000	7.385840	10.010560	2231.828308	2174.367657	2081.899927	-1391.597975				-505.000000	200.000000	0.000000	-2.535540	3.930740	17.303879	1744.841411	-260.705887	-2052.110338
1053				900.000000	200.000000	0.000000	0.448400	0.641820	-1.607650	-87.810224	-123.355367	166.398897	299.018506	200.956998	0.000000	300.000000	200.000000	0.000000	7.294280	11.719680	2232.209778	2136.220856	2190.899923	-1306.148976				-505.000000	200.000000	0.000000	-1.811100	1.608030	19.663499	2183.563009	-174.211021	-2171.860742
1054				900.000000	200.000000	0.000000	0.291460	0.551740	-1.433850	-71.237010	-111.988241	171.297033	298.979581	200.969683	0.000000	300.000000	200.000000	0.000000	7.782600	11.109280	2232.514954	2164.830956	2278.099920	-1428.218974				-505.000000	200.000000	0.000000	-2.354430	3.216060	14.944259	4712.623404	-3053.395727	-2405.267650
1055				900.000000	200.000000	0.000000	0.313880	0.540480	-1.042800	-135.624053	-42.351594	168.853674	298.993850	200.961501	0.000000	300.000000	200.000000	0.000000	8.179360	10.651480	2231.675720	2145.757556	2245.399921	-1361.080475				-505.000000	200.000000	0.000000	-2.535540	3.573400	7.865400	2880.623708	-1047.168814	-2228.681749
1056				900.000000	200.000000	0.000000	0.313880	0.641820	-1.607650	-128.015526	-122.881803	159.309280	299.018607	200.973988	0.000000	300.000000	200.000000	0.000000	7.538440	11.322920	2232.438660	2174.367657	2190.899923	-1373.287475	-416.655564	266.325152	0.000000	-505.000000	200.000000	0.000000	0.000000	4.109410	21.236579	1408.519343	-1876.133616	-1699.679031
1057				900.000000	200.000000	0.000000	0.347510	0.686860	-1.260050	-45.390061	-78.996225	168.954967	299.023289	200.927187	0.000000	300.000000	200.000000	0.000000	7.355320	12.024880	2231.980896	2069.463954	2179.999924	-1318.355976				-505.000000	200.000000	0.000000	-1.629990	0.893350	17.303879	1676.864945	-1508.630780	-2290.041660
1058				900.000000	200.000000	0.000000	0.235410	0.608040	-1.868350	-53.286597	-99.144077	181.046100	299.003959	200.918453	0.000000	300.000000	200.000000	0.000000	7.568960	10.926160	2232.438660	2050.390553	2223.599922	-1416.011974	-416.605536	404.555361	0.000000	-505.000000	200.000000	0.000000	-2.173320	2.858720	21.236579	4344.056141	-1877.196038	-2405.621254
1059				900.000000	200.000000	0.000000	0.336300	0.529220	-1.346950	-100.218067	-103.783630	156.771674	298.999077	200.948356	0.000000	300.000000	200.000000	0.000000	7.538440	10.376800	2232.438660	2117.147455	2234.499922	-1440.425974				-505.000000	200.000000	0.000000	-3.803310	5.538770	15.730799	2421.097469	-2038.480378	-2167.971093
1060				900.000000	200.000000	0.000000	0.358720	0.585520	-1.694550	-90.218686	-43.591978	156.800806	299.023523	200.961139	0.000000	300.000000	200.000000	0.000000	7.172200	10.376800	2232.514954	2145.757556	2179.999924	-1361.080475				-505.000000	200.000000	0.000000	-1.086660	3.573400	18.090419	2302.361700	-481.694044	-2405.029956
1061				900.000000	200.000000	0.000000	0.336300	0.720640	-1.607650	-56.420705	-83.277299	195.504257	299.067050	200.974387	0.000000	300.000000	200.000000	0.000000	7.538440	10.895640	2231.523132	2174.367657	2081.899927	-1379.390975				-505.000000	200.000000	0.000000	-2.354430	3.037390	18.090419	2849.007745	-1598.111352	-2757.901800
1062				900.000000	200.000000	0.000000	0.437190	0.720640	-1.738000	-36.453096	-87.310724	149.616193	298.979198	200.995687	0.000000	300.000000	200.000000	0.000000	7.568960	10.956680	2231.675720	2222.051158	2278.099920	-1470.943473	-403.982616	351.334250	0.000000	-505.000000	200.000000	0.000000	-2.535540	3.216060	19.663499	2975.760915	-1986.355261	-2346.509062
1063				900.000000	200.000000	0.000000	0.459610	0.675600	-1.260050	-118.223292	-78.546533	166.418699	299.043020	200.931269	0.000000	300.000000	200.000000	0.000000	7.599480	10.285240	2232.438660	2079.000654	2136.399925	-1348.873476				-505.000000	200.000000	0.000000	-2.173320	0.714680	14.944259	2360.760865	-15.244524	-2877.608738
1064				900.000000	200.000000	0.000000	0.347510	0.472920	-1.216600	-62.196156	-79.036633	183.213963	299.018473	200.944214	0.000000	300.000000	200.000000	0.000000	7.477400	9.888480	2232.133484	2107.610755	2190.899923	-1428.218974				-505.000000	200.000000	0.000000	-1.811100	4.109410	18.876959	2103.226585	-438.604609	-2286.975130
1065				900.000000	200.000000	0.000000	0.482030	0.517960	-1.824900	-73.033199	-119.472238	151.790906	299.008740	200.969815	0.000000	300.000000	200.000000	0.000000	7.538440	11.200840	2232.209778	2164.830956	2212.699923	-1354.976975	-431.977497	278.866575	0.000000	-505.000000	200.000000	0.000000	-1.629990	3.037390	24.382739	1922.983115	-1780.488633	-3051.680248
1066				900.000000	200.000000	0.000000	0.302670	0.574260	-1.651100	-98.678419	-81.852007	168.896703	298.979407	200.927124	0.000000	300.000000	200.000000	0.000000	7.263760	10.071600	2232.133484	2069.463954	2278.099920	-1361.080475				-505.000000	200.000000	0.000000	-1.629990	2.858720	13.371180	1795.474867	-1902.608670	-2346.920622
1067				900.000000	200.000000	0.000000	0.302670	0.484180	-1.998700	-58.522195	-66.330829	195.319189	299.027840	200.953149	0.000000	300.000000	200.000000	0.000000	7.385840	11.017720	2231.217956	2126.684155	2169.099924	-1318.355976				-505.000000	200.000000	0.000000	-2.716650	4.109410	5.505780	2912.868904	-1431.680591	-2169.414488
1068				900.000000	200.000000	0.000000	0.381140	0.495440	-1.651100	-85.842106	-74.951462	163.922785	299.028007	200.927346	0.000000	300.000000	200.000000	0.000000	7.355320	10.956680	2231.599426	2069.463954	2169.099924	-1434.322474				-505.000000	200.000000	0.000000	-2.354430	3.037390	10.225020	2848.378513	-2518.637139	-2464.181306
1069				900.000000	200.000000	0.000000	0.269040	0.540480	-1.477300	-43.602000	-100.892637	178.538768	299.042300	200.919144	0.000000	300.000000	200.000000	0.000000	7.233240	10.407320	2230.760192	2050.390553	2136.399925	-1373.287475				-505.000000	200.000000	0.000000	-2.897760	2.144040	14.944259	1636.539425	-1562.248750	-2112.521037
1070				900.000000	200.000000	0.000000	0.257830	0.517960	-1.694550	-60.836565	-120.492847	185.758419	299.062646	200.965345	0.000000	300.000000	200.000000	0.000000	7.050120	11.078760	2232.667542	2155.294256	2092.799927	-1348.873476				-505.000000	200.000000	0.000000	-0.724440	1.786700	19.663499	1615.294321	-2626.224945	-3229.171893
1071				900.000000	200.000000	0.000000	0.560500	0.731900	-1.651100	-23.837790	-127.931236	149.498915	299.013421	200.923009	0.000000	300.000000	200.000000	0.000000	7.599480	10.437840	2231.752014	2059.927254	2201.799923	-1403.804975				-505.000000	200.000000	0.000000	-2.535540	3.037390	13.371180	3080.262210	140.736267	-3110.351903
1072				900.000000	200.000000	0.000000	0.325090	0.619300	-0.738650	-59.693602	-98.821751	183.373323	299.013623	200.956998	0.000000	300.000000	200.000000	0.000000	7.355320	10.468360	2232.209778	2136.220856	2201.799923	-1483.150473				-505.000000	200.000000	0.000000	-2.897760	3.930740	13.371180	2439.422806	-2886.455970	-2345.801853
1073				900.000000	200.000000	0.000000	0.347510	0.563000	-1.868350	-79.264526	-83.496476	142.333516	298.964545	200.991414	0.000000	300.000000	200.000000	0.000000	7.874160	10.712520	2231.675720	2212.514458	2310.799919	-1379.390975	-409.230498	322.647131	0.000000	-505.000000	200.000000	0.000000	-0.543330	2.501380	22.023119	2701.072394	-2109.143161	-2641.067164
1074				900.000000	200.000000	0.000000	0.403560	0.731900	-1.824900	-44.120498	-111.174873	171.348446	299.018003	200.961764	0.000000	300.000000	200.000000	0.000000	7.141680	10.956680	2231.065368	2145.757556	2190.899923	-1416.011974	-460.303254	305.372218	0.000000	-505.000000	200.000000	0.000000	-2.173320	2.501380	21.236579	2237.745463	-949.205987	-2758.424962
1075				900.000000	200.000000	0.000000	0.246620	0.608040	-1.173150	-64.627961	-69.856422	154.528225	298.962630	200.984685	0.000000	300.000000	200.000000	0.000000	6.836480	10.590440	2227.555844	2193.441057	2310.799919	-1489.253973				-505.000000	200.000000	0.000000	-3.441090	1.965370	7.078860	814.386858	466.642521	-2347.623523
1076				900.000000	200.000000	0.000000	0.358720	0.551740	-0.651750	-82.488345	-64.825662	178.456332	298.999042	200.918485	0.000000	300.000000	200.000000	0.000000	7.568960	10.559920	2232.362366	2050.390553	2234.499922	-1428.218974				-505.000000	200.000000	0.000000	-1.992210	5.002760	13.371180	2504.290736	-1085.270695	-2109.880556
1077				900.000000	200.000000	0.000000	0.437190	0.720640	-1.086250	-80.003716	-113.246701	164.074153	299.037973	201.025425	0.000000	300.000000	200.000000	0.000000	7.385840	10.071600	2232.057190	2288.808060	2147.299925	-1361.080475				-505.000000	200.000000	0.000000	-1.629990	2.144040	15.730799	2447.314361	-2435.127979	-2112.622459
1078				900.000000	200.000000	0.000000	0.437190	0.619300	-1.260050	-112.500665	-72.557307	173.618547	299.023256	200.948583	0.000000	300.000000	200.000000	0.000000	6.989080	11.383960	2231.904602	2117.147455	2179.999924	-1336.666476	-443.148800	294.374322	0.000000	-505.000000	200.000000	0.000000	-2.173320	3.930740	28.315439	2672.250351	-1751.343868	-1817.162921
1079				900.000000	200.000000	0.000000	0.302670	0.563000	-1.651100	-83.059985	-66.654097	161.657251	298.969394	200.923072	0.000000	300.000000	200.000000	0.000000	7.385840	10.956680	2231.599426	2059.927254	2299.899920	-1336.666476				-505.000000	200.000000	0.000000	-3.803310	2.144040	17.303879	3026.520217	-1642.263209	-2699.889580
1080				900.000000	200.000000	0.000000	0.336300	0.517960	-1.390400	-108.767829	-118.941131	154.351542	298.974699	200.926965	0.000000	300.000000	200.000000	0.000000	7.660520	10.987200	2232.514954	2069.463954	2288.999920	-1330.562976				-505.000000	200.000000	0.000000	-2.716650	3.930740	15.730799	3250.323589	-645.964091	-2404.560441
1081				900.000000	200.000000	0.000000	0.448400	0.484180	-1.346950	-81.970163	-52.674238	185.529573	299.052720	200.952693	0.000000	300.000000	200.000000	0.000000	7.233240	10.804080	2232.286072	2126.684155	2114.599926	-1300.045476	-362.416363	386.673637	0.000000	-505.000000	200.000000	0.000000	-2.173320	3.216060	19.663499	3670.656926	-2803.693236	-2699.002632
1082				900.000000	200.000000	0.000000	0.168150	0.675600	-1.129700	-97.985598	-51.467526	178.768952	299.052623	201.012608	0.000000	300.000000	200.000000	0.000000	7.324800	10.468360	2232.057190	2260.197959	2114.599926	-1385.494475	-412.713781	319.351925	0.000000	-505.000000	200.000000	0.000000	-1.811100	3.216060	22.023119	2628.501679	-2032.430403	-2581.543412
1083				900.000000	200.000000	0.000000	0.291460	0.765680	-1.260050	-62.246904	-41.226296	183.544298	298.930575	200.910034	0.000000	300.000000	200.000000	0.000000	7.965720	11.261880	2232.133484	2031.317153	2387.099916	-1373.287475	-514.151339	280.194615	0.000000	-505.000000	200.000000	0.000000	-2.535540	3.037390	28.315439	2270.745737	259.124172	-2875.375508
1084				900.000000	200.000000	0.000000	0.425980	0.517960	-1.173150	-76.378516	-31.648737	185.584215	298.999077	200.905638	0.000000	300.000000	200.000000	0.000000	7.813120	10.620960	2232.438660	2021.780453	2234.499922	-1330.562976	-372.463391	260.943440	0.000000	-505.000000	200.000000	0.000000	-1.267770	2.680050	23.596199	1438.033541	-3127.360210	-1994.654565
1085				900.000000	200.000000	0.000000	0.358720	0.619300	-1.129700	-92.262971	-49.183258	161.651542	299.028505	200.986668	0.000000	300.000000	200.000000	0.000000	7.965720	10.682000	2232.743836	2202.977757	2169.099924	-1367.183975				-505.000000	200.000000	0.000000	-3.622200	4.645420	11.798100	2945.806254	-852.577146	-2462.553864
1086				900.000000	200.000000	0.000000	0.280250	0.686860	-1.346950	-57.541680	-76.145641	181.072948	299.037742	201.004303	0.000000	300.000000	200.000000	0.000000	7.599480	10.926160	2231.523132	2241.124558	2147.299925	-1428.218974				-505.000000	200.000000	0.000000	-1.448880	2.680050	14.944259	3174.581415	206.059629	-2288.360570
1087				900.000000	200.000000	0.000000	0.403560	0.574260	-1.086250	-90.052174	-71.334058	195.298442	299.013286	200.944504	0.000000	300.000000	200.000000	0.000000	7.477400	10.498880	2231.446838	2107.610755	2201.799923	-1391.597975	-464.048663	369.553760	0.000000	-505.000000	200.000000	0.000000	-4.527750	3.394730	19.663499	3334.020242	-805.246583	-2874.877016
1088				900.000000	200.000000	0.000000	0.448400	0.698120	-1.651100	-153.885818	-97.985108	156.812616	299.018305	200.931555	0.000000	300.000000	200.000000	0.000000	7.782600	9.980040	2231.752014	2079.000654	2190.899923	-1367.183975				-505.000000	200.000000	0.000000	-2.173320	2.858720	16.517339	1911.542562	-1872.717479	-2699.341748
1089				900.000000	200.000000	0.000000	0.269040	0.484180	-1.433850	-118.244964	-121.196926	166.438109	299.067369	200.969782	0.000000	300.000000	200.000000	0.000000	7.965720	10.071600	2232.286072	2164.830956	2081.899927	-1452.632974				-505.000000	200.000000	0.000000	-0.724440	2.322710	14.157719	2689.631841	-2753.569968	-1936.293049
1090				900.000000	200.000000	0.000000	0.392350	0.664340	-0.912450	-62.039442	-96.363914	144.790968	299.086963	200.944085	0.000000	300.000000	200.000000	0.000000	7.355320	9.674840	2232.438660	2107.610755	2038.299929	-1293.941977				-505.000000	200.000000	0.000000	-1.992210	3.037390	14.157719	2385.429121	-1748.867158	-2170.489791
1091				900.000000	200.000000	0.000000	0.280250	0.551740	-1.607650	-67.396537	-86.035130	183.356947	299.018808	200.973788	0.000000	300.000000	200.000000	0.000000	7.568960	9.766400	2232.896424	2174.367657	2190.899923	-1330.562976				-505.000000	200.000000	0.000000	-2.173320	4.109410	18.090419	3029.691677	-548.510259	-2051.969757
1092				900.000000	200.000000	0.000000	0.313880	0.664340	-1.433850	-94.743854	3.605812	156.920563	298.984533	200.914088	0.000000	300.000000	200.000000	0.000000	7.355320	11.261880	2232.667542	2040.853853	2267.199921	-1403.804975				-505.000000	200.000000	0.000000	-1.267770	5.717440	12.584640	2431.657098	-2188.920189	-2931.677661
1093				900.000000	200.000000	0.000000	0.369930	0.563000	-0.912450	-94.356334	-49.846929	185.684170	298.979302	200.974221	0.000000	300.000000	200.000000	0.000000	7.263760	11.109280	2231.904602	2174.367657	2278.099920	-1367.183975				-505.000000	200.000000	0.000000	0.000000	1.965370	15.730799	1625.791027	-1738.338624	-2641.619304
1094				900.000000	200.000000	0.000000	0.437190	0.461660	-2.085600	-107.785960	-152.845065	156.604322	299.003959	200.926997	0.000000	300.000000	200.000000	0.000000	7.446880	11.353440	2232.438660	2069.463954	2223.599922	-1300.045476				-505.000000	200.000000	0.000000	-1.448880	2.144040	11.011560	2794.384828	-983.338305	-2641.333835
1095				900.000000	200.000000	0.000000	0.246620	0.484180	-1.607650	-98.322369	-84.650246	178.509637	298.979198	200.948681	0.000000	300.000000	200.000000	0.000000	7.385840	10.804080	2231.675720	2117.147455	2278.099920	-1361.080475	-461.819362	394.604715	0.000000	-505.000000	200.000000	0.000000	-3.803310	1.965370	19.663499	3826.609679	-849.082445	-2935.035532
1096				900.000000	200.000000	0.000000	0.313880	0.664340	-1.520750	-46.587520	-46.973071	176.197844	298.979512	200.944117	0.000000	300.000000	200.000000	0.000000	7.355320	11.048240	2232.362366	2107.610755	2278.099920	-1409.908474				-505.000000	200.000000	0.000000	-1.992210	1.608030	11.798100	3341.093796	-951.207835	-1936.869859
1097				900.000000	200.000000	0.000000	0.459610	0.698120	-1.955250	-89.872434	-133.625666	176.078283	298.993850	200.927314	0.000000	300.000000	200.000000	0.000000	7.782600	10.468360	2231.675720	2069.463954	2245.399921	-1318.355976				-505.000000	200.000000	0.000000	-3.803310	1.250690	18.876959	3088.405457	-848.336018	-1525.855396
1098				900.000000	200.000000	0.000000	0.403560	0.563000	-1.346950	-94.806476	-50.827727	178.420349	299.057345	200.995687	0.000000	300.000000	200.000000	0.000000	7.294280	10.346280	2231.675720	2222.051158	2103.699926	-1348.873476	-488.935700	327.333031	0.000000	-505.000000	200.000000	0.000000	-1.267770	4.466750	21.236579	2704.118007	-341.150777	-2169.191283
1099				900.000000	200.000000	0.000000	0.302670	0.664340	-1.781450	-75.001316	-101.994661	176.209457	299.018339	201.016984	0.000000	300.000000	200.000000	0.000000	7.141680	10.682000	2231.828308	2269.734659	2190.899923	-1422.115474				-505.000000	200.000000	0.000000	-1.629990	3.216060	19.663499	3207.392919	-1776.010074	-2816.534296
1100				900.000000	200.000000	0.000000	0.459610	0.585520	-1.477300	-69.890964	-58.080611	166.334925	298.989139	200.969881	0.000000	300.000000	200.000000	0.000000	7.904680	9.980040	2232.057190	2164.830956	2256.299921	-1470.943473				-505.000000	200.000000	0.000000	-1.448880	2.144040	18.090419	3605.663150	-1520.336172	-2347.613342
1101				900.000000	200.000000	0.000000	0.369930	0.574260	-1.390400	-110.469925	-125.391984	183.284982	298.969852	200.931205	0.000000	300.000000	200.000000	0.000000	7.630000	9.735880	2232.591248	2079.000654	2299.899920	-1470.943473				-505.000000	200.000000	0.000000	-1.811100	4.288080	10.225020	3271.505770	-1756.093991	-2815.502460
1102				900.000000	200.000000	0.000000	0.291460	0.731900	-1.651100	-76.104683	-66.192469	166.645261	299.111163	200.974221	0.000000	300.000000	200.000000	0.000000	7.446880	9.919000	2231.904602	2174.367657	1983.799931	-1440.425974	-457.723044	324.787583	0.000000	-505.000000	200.000000	0.000000	-1.267770	3.573400	21.236579	2650.061399	-1004.000814	-2287.527270
1103				900.000000	200.000000	0.000000	0.381140	0.698120	-0.782100	-60.513339	-111.221421	183.388558	299.071934	200.948745	0.000000	300.000000	200.000000	0.000000	7.538440	9.980040	2231.523132	2117.147455	2070.999928	-1330.562976				-505.000000	200.000000	0.000000	-2.173320	0.714680	13.371180	970.842996	-3062.861839	-2407.655948
1104				900.000000	200.000000	0.000000	0.403560	0.698120	-1.216600	-81.066132	-50.948953	168.907371	299.052817	200.948324	0.000000	300.000000	200.000000	0.000000	7.568960	9.583280	2232.514954	2117.147455	2114.599926	-1403.804975				-505.000000	200.000000	0.000000	-0.724440	2.501380	11.798100	2816.070394	-2088.480652	-2406.076280
1105				900.000000	200.000000	0.000000	0.358720	0.675600	-1.824900	-102.726355	-124.526272	135.197640	298.993644	200.906133	0.000000	300.000000	200.000000	0.000000	7.599480	11.383960	2231.217956	2021.780453	2245.399921	-1379.390975				-505.000000	200.000000	0.000000	0.724440	4.109410	14.944259	3376.887990	-1516.288045	-2933.363058
1106				900.000000	200.000000	0.000000	0.414770	0.731900	-1.086250	-87.581089	-76.861656	180.975473	299.086869	200.982632	0.000000	300.000000	200.000000	0.000000	7.538440	11.017720	2232.209778	2193.441057	2038.299929	-1354.976975	-450.530351	368.698902	0.000000	-505.000000	200.000000	0.000000	-1.629990	3.394730	20.450039	3449.899167	-1113.906464	-2228.923751
1107				900.000000	200.000000	0.000000	0.459610	0.551740	-2.085600	-79.953284	3.276748	154.255209	299.062197	200.905978	0.000000	300.000000	200.000000	0.000000	7.752080	11.383960	2231.599426	2021.780453	2092.799927	-1342.769976	-419.734618	333.770008	0.000000	-505.000000	200.000000	0.000000	-2.173320	3.930740	25.169279	3366.894670	-2146.068185	-3168.277190
1108				900.000000	200.000000	0.000000	0.325090	0.563000	-1.694550	-91.146060	-123.262614	164.043684	299.013353	201.004268	0.000000	300.000000	200.000000	0.000000	7.355320	11.109280	2231.599426	2241.124558	2201.799923	-1324.459476				-505.000000	200.000000	0.000000	-1.992210	2.501380	18.090419	3627.285793	-559.469224	-1936.022069
1109				900.000000	200.000000	0.000000	0.437190	0.686860	-1.346950	-73.623801	-102.872310	197.777979	298.984429	200.926997	0.000000	300.000000	200.000000	0.000000	7.935200	10.682000	2232.438660	2069.463954	2267.199921	-1422.115474	-298.839304	299.648151	0.000000	-505.000000	200.000000	0.000000	-1.992210	1.786700	22.023119	2194.563100	-4540.301576	-2112.932597
1110				900.000000	200.000000	0.000000	0.392350	0.540480	-1.651100	-88.007889	-50.083240	176.001359	299.003823	200.995483	0.000000	300.000000	200.000000	0.000000	7.904680	10.468360	2232.133484	2222.051158	2223.599922	-1440.425974				-505.000000	200.000000	0.000000	-2.354430	1.786700	16.517339	2194.122638	-1464.048492	-1936.671323
1111				900.000000	200.000000	0.000000	0.414770	0.596780	-1.781450	-73.762907	-91.413030	195.307772	299.032891	200.918799	0.000000	300.000000	200.000000	0.000000	7.416360	10.773560	2231.599426	2050.390553	2158.199924	-1354.976975				-505.000000	200.000000	0.000000	-1.086660	2.858720	16.517339	2258.990567	-1275.621236	-2875.660976
1112				900.000000	200.000000	0.000000	0.369930	0.495440	-1.955250	-58.013494	-59.009065	163.934399	299.062261	200.982834	0.000000	300.000000	200.000000	0.000000	7.630000	10.682000	2231.752014	2193.441057	2092.799927	-1464.839973	-405.246800	264.938099	0.000000	-505.000000	200.000000	0.000000	0.000000	3.394730	22.809659	1481.215905	-2275.336491	-2581.518742
1113				900.000000	200.000000	0.000000	0.482030	0.641820	-1.607650	-132.036056	-94.344430	176.002697	299.067273	200.931428	0.000000	300.000000	200.000000	0.000000	7.538440	10.590440	2232.057190	2079.000654	2081.899927	-1354.976975				-505.000000	200.000000	0.000000	-1.086660	2.322710	16.517339	3500.532623	-1143.051228	-1936.264071
1114				900.000000	200.000000	0.000000	0.437190	0.596780	-1.694550	-57.590758	-82.285162	176.007264	299.067528	200.969616	0.000000	300.000000	200.000000	0.000000	7.599480	10.010560	2232.667542	2164.830956	2081.899927	-1379.390975				-505.000000	200.000000	0.000000	-1.267770	2.501380	14.157719	3279.523172	-3250.973101	-2347.288715
1115				900.000000	200.000000	0.000000	0.526870	0.619300	-1.216600	-80.291409	-66.158798	156.658018	299.047902	200.939813	0.000000	300.000000	200.000000	0.000000	7.324800	11.078760	2232.438660	2098.074055	2125.499926	-1318.355976				-505.000000	200.000000	0.000000	-3.441090	0.714680	14.944259	3055.656876	-2855.071927	-2877.507316
1116				900.000000	200.000000	0.000000	0.291460	0.517960	-2.085600	-101.446995	-65.788384	188.133238	299.008367	200.961632	0.000000	300.000000	200.000000	0.000000	7.385840	11.506040	2231.370544	2145.757556	2212.699923	-1348.873476				-505.000000	200.000000	0.000000	-1.992210	3.930740	11.011560	1975.970029	-420.181379	-2639.594791
1117				900.000000	200.000000	0.000000	0.269040	0.653080	-1.260050	-74.924833	-151.754379	118.401984	298.930502	200.978460	0.000000	300.000000	200.000000	0.000000	7.355320	11.048240	2231.980896	2183.904357	2387.099916	-1373.287475				-505.000000	200.000000	0.000000	-0.362220	4.466750	7.078860	4671.857422	-1973.350017	-2404.240122
1118				900.000000	200.000000	0.000000	0.437190	0.585520	-1.303500	-97.854619	-67.450929	168.767812	299.028173	200.914369	0.000000	300.000000	200.000000	0.000000	7.355320	11.200840	2231.980896	2040.853853	2169.099924	-1373.287475				-505.000000	200.000000	0.000000	-3.078870	2.858720	9.438480	1910.976253	-1148.354777	-1994.340120
1119				900.000000	200.000000	0.000000	0.459610	0.630560	-1.477300	-88.138868	-134.070160	154.328511	299.062069	201.034324	0.000000	300.000000	200.000000	0.000000	7.111160	11.353440	2231.294250	2307.881460	2092.799927	-1397.701475				-505.000000	200.000000	0.000000	-1.811100	3.037390	15.730799	2964.634977	-1761.318976	-2640.457069
1120				900.000000	200.000000	0.000000	0.538080	0.698120	-1.781450	-101.753967	-101.556905	183.225968	298.998598	200.991550	0.000000	300.000000	200.000000	0.000000	7.324800	11.414480	2231.370544	2212.514458	2234.499922	-1263.424477				-505.000000	200.000000	0.000000	-2.535540	3.216060	18.876959	2396.617982	-1057.618784	-2287.764964
1121				900.000000	200.000000	0.000000	0.358720	0.596780	-1.260050	-37.037965	-49.062033	168.859579	298.979128	201.000029	0.000000	300.000000	200.000000	0.000000	7.294280	10.834600	2231.523132	2231.587858	2278.099920	-1422.115474				-505.000000	200.000000	0.000000	-3.078870	2.322710	14.157719	1184.023816	-3539.093468	-2582.289780
1122				900.000000	200.000000	0.000000	0.459610	0.664340	-1.607650	-74.821260	-108.619085	149.540606	298.989104	200.948551	0.000000	300.000000	200.000000	0.000000	7.507920	10.529400	2231.980896	2117.147455	2256.299921	-1464.839973	-453.091097	357.144744	0.000000	-505.000000	200.000000	0.000000	-4.889970	1.786700	22.809659	3584.418046	-1184.024379	-2700.141763
1123				900.000000	200.000000	0.000000	0.392350	0.517960	-1.433850	-80.669131	-176.934531	161.522455	299.051813	200.915120	0.000000	300.000000	200.000000	0.000000	7.324800	10.437840	2230.149840	2040.853853	2114.599926	-1409.908474				-505.000000	200.000000	0.000000	-3.803310	1.608030	14.944259	2183.185470	-3098.294010	-2524.165957
1124				900.000000	200.000000	0.000000	0.358720	0.653080	-1.651100	-71.309430	-165.215665	190.598878	298.993781	200.948745	0.000000	300.000000	200.000000	0.000000	7.263760	10.956680	2231.523132	2117.147455	2245.399921	-1330.562976				-505.000000	200.000000	0.000000	-1.811100	1.429360	17.303879	1709.298910	-1099.961793	-2583.238991
1125				900.000000	200.000000	0.000000	0.381140	0.619300	-1.433850	-20.208527	-115.681264	166.447635	298.966957	200.946673	0.000000	300.000000	200.000000	0.000000	7.599480	10.590440	2226.335140	2107.610755	2299.899920	-1440.425974				-505.000000	200.000000	0.000000	0.905550	3.216060	14.157719	2396.240443	-1924.210606	-2111.807955
1126				900.000000	200.000000	0.000000	0.437190	0.653080	-1.651100	-91.412081	-46.863781	173.649963	299.028106	200.944343	0.000000	300.000000	200.000000	0.000000	7.050120	10.498880	2231.828308	2107.610755	2169.099924	-1385.494475				-505.000000	200.000000	0.000000	-2.173320	2.322710	18.876959	4427.249408	-284.116671	-3111.059112
1127				900.000000	200.000000	0.000000	0.549290	0.540480	-1.303500	-95.688836	-112.594967	190.296730	299.028040	200.957227	0.000000	300.000000	200.000000	0.000000	7.691040	10.834600	2231.675720	2136.220856	2169.099924	-1318.355976				-505.000000	200.000000	0.000000	-2.535540	2.144040	11.011560	2910.200830	-1580.434549	-2641.246903
1128				900.000000	200.000000	0.000000	0.246620	0.608040	-1.129700	-80.665068	-80.028770	197.902107	299.106187	200.935861	0.000000	300.000000	200.000000	0.000000	7.111160	9.735880	2231.675720	2088.537354	1994.699930	-1275.631477				-505.000000	200.000000	0.000000	-1.992210	-2.322710	19.663499	1019.185917	-1356.382121	-2586.785216
1129				900.000000	200.000000	0.000000	0.246620	0.653080	-1.694550	-71.354445	-160.558979	181.076374	299.042889	200.931396	0.000000	300.000000	200.000000	0.000000	7.355320	11.109280	2232.133484	2079.000654	2136.399925	-1342.769976				-505.000000	200.000000	0.000000	-3.622200	1.072020	14.157719	3077.216597	-1650.236469	-2407.200922
1130				900.000000	200.000000	0.000000	0.425980	0.686860	-1.694550	-94.086565	-71.691595	173.692992	299.067018	200.923135	0.000000	300.000000	200.000000	0.000000	7.446880	11.048240	2231.446838	2059.927254	2081.899927	-1397.701475				-505.000000	200.000000	0.000000	-1.992210	1.786700	18.090419	2541.696490	-957.179246	-2935.349978
1131				900.000000	200.000000	0.000000	0.336300	0.596780	-1.520750	-85.554412	-93.490056	185.750426	298.988897	200.918830	0.000000	300.000000	200.000000	0.000000	6.836480	11.139800	2231.523132	2050.390553	2256.299921	-1373.287475				-505.000000	200.000000	0.000000	-4.165530	5.181430	8.651940	2746.356523	-1346.994573	-2344.513527
1132				900.000000	200.000000	0.000000	0.403560	0.641820	-1.086250	-63.146872	-61.202118	188.132292	299.003142	200.970512	0.000000	300.000000	200.000000	0.000000	7.324800	11.078760	2230.607604	2164.830956	2223.599922	-1367.183975				-505.000000	200.000000	0.000000	-1.811100	1.965370	19.663499	1973.553648	-2162.761131	-2523.986218
1133				900.000000	200.000000	0.000000	0.403560	0.608040	-1.694550	-57.127071	-131.559978	168.823596	298.993919	200.952889	0.000000	300.000000	200.000000	0.000000	7.538440	10.529400	2231.828308	2126.684155	2245.399921	-1397.701475	-483.910195	303.764809	0.000000	-505.000000	200.000000	0.000000	-1.267770	3.930740	29.101979	3019.761280	-613.755056	-2052.211759
1134				900.000000	200.000000	0.000000	0.448400	0.619300	-1.303500	-104.504619	-52.714647	166.377954	298.949964	200.918704	0.000000	300.000000	200.000000	0.000000	7.752080	10.804080	2231.828308	2050.390553	2343.499918	-1391.597975	-429.241912	301.421915	0.000000	-505.000000	200.000000	0.000000	-1.992210	2.680050	26.742359	2712.261255	-2025.949996	-2405.805301
1135				900.000000	200.000000	0.000000	0.291460	0.641820	-1.346950	-99.601729	-81.673239	183.429108	298.964934	200.973954	0.000000	300.000000	200.000000	0.000000	7.721560	10.468360	2232.514954	2174.367657	2310.799919	-1348.873476	-406.641581	296.825028	0.000000	-505.000000	200.000000	0.000000	-2.716650	3.930740	22.809659	2208.545881	-2243.522016	-2404.560441
1136				900.000000	200.000000	0.000000	0.448400	0.664340	-1.260050	-94.563797	-103.414755	200.155082	298.998598	201.000097	0.000000	300.000000	200.000000	0.000000	7.782600	10.987200	2231.370544	2231.587858	2234.499922	-1330.562976				-505.000000	200.000000	0.000000	-1.629990	1.608030	13.371180	2414.691627	-2035.178677	-2935.548513
1137				900.000000	200.000000	0.000000	0.280250	0.664340	-1.564200	-58.694124	-86.075538	190.690645	299.028206	200.965609	0.000000	300.000000	200.000000	0.000000	7.172200	10.804080	2232.057190	2155.294256	2169.099924	-1409.908474				-505.000000	200.000000	0.000000	-0.543330	2.144040	12.584640	3026.142678	-774.485970	-2582.662181
1138				900.000000	200.000000	0.000000	0.313880	0.596780	-1.260050	-129.510160	-52.281492	185.773653	299.037940	200.910096	0.000000	300.000000	200.000000	0.000000	8.057280	10.315760	2231.980896	2031.317153	2147.299925	-1434.322474	-446.364758	342.386229	0.000000	-505.000000	200.000000	0.000000	-2.354430	1.965370	22.809659	3247.781362	-1337.449896	-2523.942752
1139				900.000000	200.000000	0.000000	0.358720	0.450400	-1.520750	-103.643932	-58.951522	156.675145	299.023089	200.948745	0.000000	300.000000	200.000000	0.000000	7.660520	10.987200	2231.523132	2117.147455	2179.999924	-1293.941977	-437.142998	283.826152	0.000000	-505.000000	200.000000	0.000000	-3.259980	2.858720	22.809659	1912.045947	-1547.795083	-1818.093335
1140				900.000000	200.000000	0.000000	0.358720	0.596780	-1.607650	-85.644441	-53.804735	188.136859	299.013657	200.948421	0.000000	300.000000	200.000000	0.000000	7.721560	10.010560	2232.286072	2117.147455	2201.799923	-1403.804975				-505.000000	200.000000	0.000000	-2.173320	3.573400	13.371180	1491.272148	-2797.721825	-2874.895812
1141				900.000000	200.000000	0.000000	0.336300	0.596780	-1.651100	-29.402032	-128.830620	188.160086	299.042954	200.948421	0.000000	300.000000	200.000000	0.000000	7.355320	9.919000	2232.286072	2117.147455	2136.399925	-1324.459476				-505.000000	200.000000	0.000000	-0.724440	0.714680	11.798100	2244.693170	-2618.760681	-2349.027760
1142				900.000000	200.000000	0.000000	0.414770	0.551740	-1.129700	-131.229864	-92.019157	166.349963	299.038334	200.969517	0.000000	300.000000	200.000000	0.000000	7.477400	11.078760	2232.896424	2164.830956	2147.299925	-1354.976975	-419.701788	301.299501	0.000000	-505.000000	200.000000	0.000000	-3.259980	1.072020	21.236579	2151.254890	-1811.442245	-2230.997604
1143				900.000000	200.000000	0.000000	0.347510	0.461660	-1.086250	-118.812224	-38.630099	166.335870	299.047674	200.884490	0.000000	300.000000	200.000000	0.000000	7.355320	11.017720	2231.904602	1974.096951	2125.499926	-1416.011974				-505.000000	200.000000	0.000000	-0.362220	1.965370	12.584640	2320.435345	-1713.434987	-3052.799017
1144				900.000000	200.000000	0.000000	0.560500	0.653080	-1.868350	-75.555032	-82.135464	163.883573	299.057055	200.978895	0.000000	300.000000	200.000000	0.000000	6.928040	11.139800	2230.989074	2183.904357	2103.699926	-1428.218974				-505.000000	200.000000	0.000000	-3.441090	2.322710	15.730799	3268.837696	-1264.978265	-2699.748999
1145				900.000000	200.000000	0.000000	0.369930	0.653080	-1.303500	-66.928786	-49.483252	176.129304	299.018271	200.982867	0.000000	300.000000	200.000000	0.000000	7.385840	11.841760	2231.675720	2193.441057	2190.899923	-1391.597975				-505.000000	200.000000	0.000000	-2.173320	2.501380	16.517339	2932.263936	-281.877391	-2934.657258
1146				900.000000	200.000000	0.000000	0.526870	0.743160	-1.694550	-83.727071	-55.582365	166.411848	298.974489	200.910065	0.000000	300.000000	200.000000	0.000000	7.507920	10.743040	2232.057190	2031.317153	2288.999920	-1416.011974				-505.000000	200.000000	0.000000	-1.629990	1.429360	10.225020	1013.836590	-308.782876	-2407.021183
1147				900.000000	200.000000	0.000000	0.414770	0.574260	-1.390400	-78.305683	-91.776706	163.961247	298.969359	200.957293	0.000000	300.000000	200.000000	0.000000	7.996240	10.834600	2231.523132	2136.220856	2299.899920	-1452.632974				-505.000000	200.000000	0.000000	-2.173320	4.824090	11.011560	1682.578632	-1072.072450	-2403.756118
1148				900.000000	200.000000	0.000000	0.526870	0.641820	-1.433850	-55.465925	-60.890786	159.088622	298.989208	201.055261	0.000000	300.000000	200.000000	0.000000	7.324800	10.529400	2232.209778	2355.564961	2256.299921	-1361.080475				-505.000000	200.000000	0.000000	-2.535540	2.322710	9.438480	2341.806296	-2904.641769	-2641.077345
1149				900.000000	200.000000	0.000000	0.369930	0.574260	-1.303500	-114.400427	-64.681162	188.104302	299.032593	200.983203	0.000000	300.000000	200.000000	0.000000	6.775440	10.743040	2230.912780	2193.441057	2158.199924	-1379.390975				-505.000000	200.000000	0.000000	-2.716650	-0.357340	11.798100	2643.089248	-509.661951	-2702.350322
1150				900.000000	200.000000	0.000000	0.269040	0.540480	-1.390400	-107.840455	-111.105394	188.177409	299.008672	200.948518	0.000000	300.000000	200.000000	0.000000	7.385840	10.346280	2232.057190	2117.147455	2212.699923	-1354.976975				-505.000000	200.000000	0.000000	-1.992210	0.536010	14.944259	2118.317540	-556.483519	-3230.257376
1151				900.000000	200.000000	0.000000	0.246620	0.630560	-0.695200	-75.267022	-80.432855	147.320189	298.959661	200.970047	0.000000	300.000000	200.000000	0.000000	7.446880	9.674840	2231.675720	2164.830956	2321.699919	-1440.425974				-505.000000	200.000000	0.000000	-3.622200	3.216060	14.944259	1006.511344	-2976.682969	-2933.863116
1152				900.000000	200.000000	0.000000	0.369930	0.506700	-1.694550	-81.402903	-94.713305	173.583511	299.072442	200.943955	0.000000	300.000000	200.000000	0.000000	7.477400	9.980040	2232.743836	2107.610755	2070.999928	-1367.183975				-505.000000	200.000000	0.000000	-1.629990	3.573400	18.090419	3923.785727	-1376.807199	-2228.754193
1153				900.000000	200.000000	0.000000	0.403560	0.743160	-1.346950	-35.120595	-86.289517	173.768578	299.096542	200.914369	0.000000	300.000000	200.000000	0.000000	7.355320	9.674840	2231.980896	2040.853853	2016.499929	-1342.769976				-505.000000	200.000000	0.000000	-0.362220	3.930740	11.798100	3250.008973	-3568.668663	-1876.051907
1154				900.000000	200.000000	0.000000	0.336300	0.698120	-1.738000	-21.298349	-88.222043	185.844673	299.052429	200.982901	0.000000	300.000000	200.000000	0.000000	7.721560	11.567080	2231.599426	2193.441057	2114.599926	-1428.218974				-505.000000	200.000000	0.000000	-1.086660	3.216060	15.730799	2512.182291	-2070.294853	-3404.018749
1155				900.000000	200.000000	0.000000	0.526870	0.630560	-1.433850	-80.052793	-65.956756	144.620190	298.979616	200.944020	0.000000	300.000000	200.000000	0.000000	7.874160	10.865120	2232.591248	2107.610755	2278.099920	-1416.011974	-422.382053	364.852829	0.000000	-505.000000	200.000000	0.000000	0.181110	2.322710	21.236579	3500.910163	-1754.522574	-2935.015170
1156				900.000000	200.000000	0.000000	0.627760	0.675600	-1.129700	-57.780296	-75.460236	161.425175	298.964439	201.029980	0.000000	300.000000	200.000000	0.000000	7.782600	11.200840	2231.446838	2298.344760	2310.799919	-1464.839973				-505.000000	200.000000	0.000000	-1.448880	4.466750	17.303879	3746.147408	-2447.579797	-2756.617781
1157				900.000000	200.000000	0.000000	0.437190	0.664340	-1.346950	-58.469053	-158.597979	188.118395	299.052104	200.983237	0.000000	300.000000	200.000000	0.000000	7.599480	11.109280	2230.836486	2193.441057	2114.599926	-1379.390975				-505.000000	200.000000	0.000000	-3.259980	3.752070	18.090419	1734.093013	-482.756466	-2815.895223
1158				900.000000	200.000000	0.000000	0.336300	0.641820	-1.346950	-63.416957	-48.057960	161.695713	298.954776	200.970047	0.000000	300.000000	200.000000	0.000000	7.691040	11.719680	2231.675720	2164.830956	2332.599918	-1306.148976				-505.000000	200.000000	0.000000	-2.535540	2.144040	18.876959	2679.198058	-1455.328806	-2112.550015
1159				900.000000	200.000000	0.000000	0.482030	0.833240	-1.433850	-31.501129	-114.769944	171.361397	298.911526	200.926712	0.000000	300.000000	200.000000	0.000000	7.935200	10.285240	2233.125306	2069.463954	2430.699915	-1385.494475	-400.349116	315.239100	0.000000	-505.000000	200.000000	0.000000	-2.535540	3.216060	22.809659	2628.564602	-2387.050989	-3110.182345
1160				900.000000	200.000000	0.000000	0.437190	0.574260	-1.303500	-42.030883	-82.648839	180.805641	299.057345	200.982867	0.000000	300.000000	200.000000	0.000000	7.446880	9.919000	2231.675720	2193.441057	2103.699926	-1422.115474				-505.000000	200.000000	0.000000	-2.354430	1.965370	10.225020	2320.246576	-2120.927117	-2523.942752
1161				900.000000	200.000000	0.000000	0.414770	0.664340	-1.781450	-34.796014	-35.687360	188.141622	299.086526	201.017193	0.000000	300.000000	200.000000	0.000000	7.477400	10.773560	2231.370544	2269.734659	2038.299929	-1385.494475				-505.000000	200.000000	0.000000	-0.724440	3.752070	15.730799	2081.352249	-3683.052872	-3344.794954
1162				900.000000	200.000000	0.000000	0.246620	0.585520	-1.607650	-61.984946	-120.112036	164.145922	299.067209	200.957129	0.000000	300.000000	200.000000	0.000000	7.477400	10.926160	2231.904602	2136.220856	2081.899927	-1422.115474				-505.000000	200.000000	0.000000	-3.803310	3.394730	14.157719	3796.843787	-313.577430	-2698.702675
1163				900.000000	200.000000	0.000000	0.313880	0.585520	-1.564200	-118.227355	-51.998632	132.750659	298.984047	200.952987	0.000000	300.000000	200.000000	0.000000	7.752080	9.980040	2231.599426	2126.684155	2267.199921	-1391.597975	-425.269037	347.093802	0.000000	-505.000000	200.000000	0.000000	-5.071080	3.752070	19.663499	2892.378878	-1567.789730	-2463.285743
[truncated: 7,837 more rows]
