# Supplementary material for: A Plyometric Warm-Up Protocol Improves Running Economy in Recreational Endurance Athletes
Source: Front Physiol. 2020 Mar 12;11:197. doi: 10.3389/fphys.2020.00197 (PMC7080849; doi:10.3389/fphys.2020.00197)
Supplement: Supplementary file 1 [file Data_Sheet_1.zip › Datasheet 1/Force plate data -leg stiffness/2/2 Plyometric .csv]

FORCE PLATES
600.000000	Hz
	Corner 1			Corner 2			Corner 3			Corner 4
Plate#	X	Y	Z	X	Y	Z	X	Y	Z	X	Y	Z
1	1200.000000	400.000000	0.000000	1200.000000	0.000000	0.000000	600.000000	0.000000	0.000000	600.000000	400.000000	0.000000
2	600.000000	400.000000	0.000000	600.000000	0.000000	0.000000	0.000000	0.000000	0.000000	0.000000	400.000000	0.000000
3	-55.000000	500.000000	0.000000	-55.000000	-100.000000	0.000000	-955.000000	-100.000000	0.000000	-955.000000	500.000000	0.000000
	Force Plate 1												Force Plate 2												Force Plate 3
Sample #	COP:X	COP:Y	COP:Z	Ref:X	Ref:Y	Ref:Z	Force:X	Force:Y	Force:Z	Moment:X	Moment:Y	Moment:Z	COP:X	COP:Y	COP:Z	Ref:X	Ref:Y	Ref:Z	Force:X	Force:Y	Force:Z	Moment:X	Moment:Y	Moment:Z	COP:X	COP:Y	COP:Z	Ref:X	Ref:Y	Ref:Z	Force:X	Force:Y	Force:Z	Moment:X	Moment:Y	Moment:Z
Units:	mm	mm	mm	mm	mm	mm	N	N	N	Nmm	Nmm	Nmm	mm	mm	mm	mm	mm	mm	N	N	N	Nmm	Nmm	Nmm	mm	mm	mm	mm	mm	mm	N	N	N	Nmm	Nmm	Nmm
1				900.000000	200.000000	0.000000	0.313880	0.608040	-1.694550	-113.414494	-67.075316	154.458544	299.004197	200.931046	0.000000	300.000000	200.000000	0.000000	7.202720	11.231360	2232.972718	2079.000654	2223.599922	-1397.701475				-505.000000	200.000000	0.000000	2.354430	-1.250690	8.651940	-306.619100	379.602787	57.368839
2				900.000000	200.000000	0.000000	0.381140	0.484180	-1.868350	-142.818287	-44.353600	163.912313	298.989173	200.952759	0.000000	300.000000	200.000000	0.000000	7.385840	11.017720	2232.133484	2126.684155	2256.299921	-1434.322474				-505.000000	200.000000	0.000000	2.354430	1.786700	7.078860	1151.023542	1971.935728	177.739520
3				900.000000	200.000000	0.000000	0.347510	0.608040	-0.869000	-84.415513	-109.755721	147.194723	299.032990	200.935797	0.000000	300.000000	200.000000	0.000000	7.507920	10.285240	2231.828308	2088.537354	2158.199924	-1379.390975				-505.000000	200.000000	0.000000	-0.181110	0.714680	11.011560	-187.505792	795.929039	176.925016
4				900.000000	200.000000	0.000000	0.369930	0.585520	-1.955250	-118.632483	-79.272944	159.198853	299.091504	200.931619	0.000000	300.000000	200.000000	0.000000	7.630000	10.651480	2231.599426	2079.000654	2027.399929	-1330.562976				-505.000000	200.000000	0.000000	-0.724440	-0.714680	-0.786540	-159.124212	972.572340	293.100217
5				900.000000	200.000000	0.000000	0.437190	0.641820	-1.390400	-79.544092	-21.776382	156.771870	299.028339	200.948389	0.000000	300.000000	200.000000	0.000000	7.599480	10.590440	2232.362366	2117.147455	2169.099924	-1312.252476				-505.000000	200.000000	0.000000	0.724440	-0.178670	0.000000	-1053.155339	-839.255906	587.213474
6				900.000000	200.000000	0.000000	0.347510	0.619300	-1.520750	-128.852871	-73.687804	166.482476	298.984221	201.021188	0.000000	300.000000	200.000000	0.000000	7.111160	10.102120	2231.980896	2279.271359	2267.199921	-1409.908474				-505.000000	200.000000	0.000000	2.354430	0.893350	14.944259	981.780164	-289.218661	411.868125
7				900.000000	200.000000	0.000000	0.336300	0.574260	-1.433850	-142.679181	-32.779233	156.813562	298.998906	200.892975	0.000000	300.000000	200.000000	0.000000	7.965720	10.559920	2232.057190	1993.170352	2234.499922	-1373.287475				-505.000000	200.000000	0.000000	2.354430	1.072020	11.798100	644.891787	111.477067	0.828993
8				900.000000	200.000000	0.000000	0.526870	0.608040	-0.955900	-64.402890	-66.401249	185.563468	298.993953	200.948583	0.000000	300.000000	200.000000	0.000000	7.538440	10.498880	2231.904602	2117.147455	2245.399921	-1403.804975				-505.000000	200.000000	0.000000	1.086660	0.357340	7.078860	832.900965	855.518421	176.484479
9				900.000000	200.000000	0.000000	0.291460	0.731900	-1.086250	-15.211545	-112.311509	166.645261	299.013387	200.905947	0.000000	300.000000	200.000000	0.000000	7.660520	10.895640	2231.675720	2021.780453	2201.799923	-1409.908474				-505.000000	200.000000	0.000000	0.181110	0.536010	11.798100	149.193815	508.124667	-116.994013
10				900.000000	200.000000	0.000000	0.347510	0.720640	-1.086250	-15.675232	-84.223829	140.070461	299.057571	200.995449	0.000000	300.000000	200.000000	0.000000	7.355320	9.949520	2232.209778	2222.051158	2103.699926	-1409.908474				-505.000000	200.000000	0.000000	4.346640	1.429360	12.584640	-954.846673	387.892042	235.985126
11				900.000000	200.000000	0.000000	0.302670	0.619300	-1.303500	-68.319847	-46.713485	166.528930	299.028405	200.952596	0.000000	300.000000	200.000000	0.000000	7.630000	9.766400	2232.514954	2126.684155	2169.099924	-1385.494475				-505.000000	200.000000	0.000000	1.267770	-0.178670	0.786540	1031.595619	717.960859	1115.866895
12				900.000000	200.000000	0.000000	0.437190	0.551740	-1.042800	-74.852413	-113.287109	163.917076	299.042692	200.952954	0.000000	300.000000	200.000000	0.000000	7.172200	11.048240	2231.675720	2126.684155	2136.399925	-1361.080475				-505.000000	200.000000	0.000000	2.354430	-0.357340	7.865400	-252.625415	247.779206	821.889911
13				900.000000	200.000000	0.000000	0.381140	0.608040	-1.520750	-40.864893	-105.468507	178.485464	299.086182	200.957718	0.000000	300.000000	200.000000	0.000000	7.355320	11.109280	2230.531310	2136.220856	2038.299929	-1367.183975				-505.000000	200.000000	0.000000	1.811100	0.714680	13.371180	44.314981	275.431118	881.694823
14				900.000000	200.000000	0.000000	0.437190	0.619300	-1.477300	-68.499904	-133.146904	192.895828	299.018171	200.965873	0.000000	300.000000	200.000000	0.000000	7.294280	11.322920	2231.446838	2155.294256	2190.899923	-1403.804975	-510.343559	171.138309	0.000000	-505.000000	200.000000	0.000000	2.173320	-2.501380	21.236579	-612.923584	113.478915	-237.524070
15				900.000000	200.000000	0.000000	0.369930	0.596780	-1.477300	-89.529928	-110.113258	180.896265	299.004095	200.961041	0.000000	300.000000	200.000000	0.000000	7.568960	10.468360	2232.743836	2145.757556	2223.599922	-1452.632974				-505.000000	200.000000	0.000000	0.905550	-0.536010	7.865400	431.459275	865.730960	351.883474
16				900.000000	200.000000	0.000000	0.336300	0.686860	-1.129700	-97.521911	-73.589853	168.966580	299.087181	200.943859	0.000000	300.000000	200.000000	0.000000	7.294280	11.017720	2232.972718	2107.610755	2038.299929	-1373.287475				-505.000000	200.000000	0.000000	1.086660	0.357340	4.719240	253.632186	990.327707	411.460874
17				900.000000	200.000000	0.000000	0.381140	0.743160	-1.738000	-75.731025	-79.936615	188.249766	299.018406	200.995551	0.000000	300.000000	200.000000	0.000000	7.477400	10.865120	2231.980896	2222.051158	2190.899923	-1434.322474				-505.000000	200.000000	0.000000	1.992210	1.250690	3.146160	-1661.309084	274.175696	177.259824
18				900.000000	200.000000	0.000000	0.425980	0.664340	-1.564200	-62.714655	-97.142670	168.852728	298.935858	200.909692	0.000000	300.000000	200.000000	0.000000	7.630000	10.712520	2232.972718	2031.317153	2376.199917	-1446.529474				-505.000000	200.000000	0.000000	2.535540	1.429360	14.157719	-838.904824	-299.431200	353.618211
19				900.000000	200.000000	0.000000	0.414770	0.765680	-1.738000	-98.926832	-55.991648	142.452327	298.989070	200.935765	0.000000	300.000000	200.000000	0.000000	7.507920	10.529400	2231.904602	2088.537354	2256.299921	-1428.218974				-505.000000	200.000000	0.000000	1.992210	0.536010	16.517339	728.651363	1719.756527	-293.371197
20				900.000000	200.000000	0.000000	0.414770	0.709380	-1.564200	-68.900968	-111.878952	188.183510	299.086994	200.922694	0.000000	300.000000	200.000000	0.000000	7.233240	10.346280	2232.514954	2059.927254	2038.299929	-1403.804975				-505.000000	200.000000	0.000000	2.173320	-0.178670	3.932700	-473.760713	-135.239718	704.585761
21				900.000000	200.000000	0.000000	0.493240	0.630560	-1.694550	-112.487120	-104.857181	156.703331	299.032759	200.953117	0.000000	300.000000	200.000000	0.000000	7.721560	10.163160	2231.294250	2126.684155	2158.199924	-1391.597975				-505.000000	200.000000	0.000000	1.267770	-0.893350	11.011560	525.904326	1238.537345	-294.669704
22				900.000000	200.000000	0.000000	0.201780	0.686860	-1.477300	-101.902555	-42.397201	166.696283	299.042463	200.987377	0.000000	300.000000	200.000000	0.000000	7.477400	10.926160	2231.141662	2202.977757	2136.399925	-1354.976975				-505.000000	200.000000	0.000000	0.000000	-0.536010	4.719240	315.391580	525.801471	-294.229167
23				900.000000	200.000000	0.000000	0.347510	0.596780	-1.564200	-113.743138	-109.109185	164.051872	298.881857	200.927029	0.000000	300.000000	200.000000	0.000000	7.660520	10.743040	2232.362366	2069.463954	2496.099913	-1416.011974				-505.000000	200.000000	0.000000	1.448880	1.608030	2.359620	97.490664	175.229012	-57.333989
24				900.000000	200.000000	0.000000	0.336300	0.551740	-1.260050	-127.344377	-83.600567	195.347180	299.033453	200.986601	0.000000	300.000000	200.000000	0.000000	7.660520	9.308600	2232.896424	2202.977757	2158.199924	-1385.494475				-505.000000	200.000000	0.000000	0.905550	-1.072020	6.292320	-295.996548	-193.336246	233.886604
25				900.000000	200.000000	0.000000	0.313880	0.484180	-1.433850	-138.347615	-21.724038	159.162674	299.096913	200.922536	0.000000	300.000000	200.000000	0.000000	6.989080	11.139800	2232.896424	2059.927254	2016.499929	-1342.769976				-505.000000	200.000000	0.000000	1.448880	1.250690	14.944259	308.506796	-366.993841	177.303290
26				900.000000	200.000000	0.000000	0.246620	0.698120	-1.564200	-61.323594	-145.482294	197.985882	299.028571	200.973788	0.000000	300.000000	200.000000	0.000000	7.355320	11.109280	2232.896424	2174.367657	2169.099924	-1361.080475				-505.000000	200.000000	0.000000	1.448880	-0.536010	9.438480	-1189.838905	2289.631291	-0.624584
27				900.000000	200.000000	0.000000	0.246620	0.641820	-1.042800	-127.430341	-75.043617	164.198281	299.121171	200.901335	0.000000	300.000000	200.000000	0.000000	7.355320	11.353440	2232.514954	2012.243752	1961.999931	-1403.804975				-505.000000	200.000000	0.000000	1.629990	-0.357340	-2.359620	673.084598	566.458627	704.459669
28				900.000000	200.000000	0.000000	0.459610	0.563000	-1.346950	-102.847537	-124.059445	168.723641	298.999077	200.888550	0.000000	300.000000	200.000000	0.000000	7.874160	10.651480	2232.438660	1983.633652	2234.499922	-1342.769976				-505.000000	200.000000	0.000000	1.086660	-1.250690	8.651940	156.644907	-73.964484	57.470261
29				900.000000	200.000000	0.000000	0.470820	0.563000	-1.346950	-122.950188	-23.201674	151.844407	299.067369	200.982599	0.000000	300.000000	200.000000	0.000000	7.294280	10.437840	2232.286072	2193.441057	2081.899927	-1361.080475				-505.000000	200.000000	0.000000	2.173320	-0.357340	1.573080	-253.128801	1060.129627	234.463413
30				900.000000	200.000000	0.000000	0.414770	0.698120	-1.260050	-61.008495	-46.304202	166.486097	299.081986	200.991177	0.000000	300.000000	200.000000	0.000000	7.691040	10.804080	2232.209778	2212.514458	2049.199928	-1428.218974				-505.000000	200.000000	0.000000	0.181110	-0.893350	8.651940	-864.076466	908.820395	410.346413
31				900.000000	200.000000	0.000000	0.358720	0.653080	-1.738000	-59.337868	-79.013359	144.815337	299.052461	200.923041	0.000000	300.000000	200.000000	0.000000	7.477400	11.017720	2231.675720	2059.927254	2114.599926	-1391.597975				-505.000000	200.000000	0.000000	1.629990	-1.608030	11.798100	251.089959	-507.537108	468.296370
32				900.000000	200.000000	0.000000	0.269040	0.653080	-1.781450	-95.567654	-80.345898	173.824166	299.003925	200.952661	0.000000	300.000000	200.000000	0.000000	7.477400	10.559920	2232.362366	2126.684155	2223.599922	-1495.357473				-505.000000	200.000000	0.000000	0.905550	-0.893350	9.438480	-632.381539	68.818063	175.312063
33				900.000000	200.000000	0.000000	0.470820	0.608040	-1.390400	-68.873562	-83.952905	166.344255	299.013252	200.940263	0.000000	300.000000	200.000000	0.000000	7.385840	9.674840	2231.370544	2098.074055	2201.799923	-1446.529474				-505.000000	200.000000	0.000000	1.811100	-0.714680	4.719240	-853.579761	18.501794	410.385571
34				900.000000	200.000000	0.000000	0.257830	0.664340	-1.260050	-74.461146	-75.303202	166.617271	299.047772	200.995483	0.000000	300.000000	200.000000	0.000000	7.446880	10.498880	2232.133484	2222.051158	2125.499926	-1373.287475				-505.000000	200.000000	0.000000	-0.905550	1.786700	12.584640	-469.960022	440.562026	354.232614
35				900.000000	200.000000	0.000000	0.414770	0.517960	-1.346950	-120.784405	-112.080994	163.908888	299.018473	200.974121	0.000000	300.000000	200.000000	0.000000	7.691040	9.888480	2232.133484	2174.367657	2190.899923	-1373.287475				-505.000000	200.000000	0.000000	1.448880	-1.965370	13.371180	-696.934853	-1691.201061	526.715841
36				900.000000	200.000000	0.000000	0.291460	0.574260	-1.477300	-82.416242	-91.683953	178.546957	298.998563	200.901828	0.000000	300.000000	200.000000	0.000000	7.660520	9.980040	2231.294250	2012.243752	2234.499922	-1348.873476				-505.000000	200.000000	0.000000	2.716650	0.000000	5.505780	232.072466	625.810577	704.711852
37				900.000000	200.000000	0.000000	0.470820	0.630560	-1.173150	-83.803238	-99.352858	149.497578	299.033056	200.914369	0.000000	300.000000	200.000000	0.000000	7.599480	10.529400	2231.980896	2040.853853	2158.199924	-1361.080475				-505.000000	200.000000	0.000000	2.354430	1.429360	10.225020	1013.836590	378.109935	764.841391
38				900.000000	200.000000	0.000000	0.347510	0.675600	-1.433850	-78.198046	-104.164441	164.125175	299.052267	200.918956	0.000000	300.000000	200.000000	0.000000	7.141680	11.261880	2231.217956	2050.390553	2114.599926	-1367.183975				-505.000000	200.000000	0.000000	0.000000	-1.965370	9.438480	460.910550	521.322912	174.367160
39				900.000000	200.000000	0.000000	0.358720	0.653080	-2.085600	-55.677451	-83.756061	166.502277	299.057345	200.918767	0.000000	300.000000	200.000000	0.000000	7.111160	11.109280	2231.675720	2050.390553	2103.699926	-1330.562976				-505.000000	200.000000	0.000000	1.629990	1.965370	10.225020	-343.521468	24.235774	295.455230
40				900.000000	200.000000	0.000000	0.448400	0.529220	-1.520750	-64.213352	-98.106334	156.655539	298.969641	200.935669	0.000000	300.000000	200.000000	0.000000	7.324800	10.926160	2232.133484	2088.537354	2299.899920	-1416.011974				-505.000000	200.000000	0.000000	2.716650	0.893350	3.932700	401.819230	1555.293481	764.303740
41				900.000000	200.000000	0.000000	0.437190	0.540480	-1.173150	-123.697505	-72.638124	161.496944	298.989519	200.956704	0.000000	300.000000	200.000000	0.000000	7.355320	10.224200	2232.896424	2136.220856	2256.299921	-1373.287475				-505.000000	200.000000	0.000000	-0.362220	0.536010	6.292320	-430.326657	-779.473524	587.978638
42				900.000000	200.000000	0.000000	0.313880	0.596780	-1.303500	-41.103509	-87.702873	152.038412	299.072093	201.029768	0.000000	300.000000	200.000000	0.000000	7.263760	10.407320	2231.904602	2298.344760	2070.999928	-1397.701475				-505.000000	200.000000	0.000000	0.000000	-1.608030	7.078860	-791.631597	523.562191	115.962177
43				900.000000	200.000000	0.000000	0.280250	0.585520	-1.346950	-53.673801	-76.145641	188.207682	299.045357	200.946608	0.000000	300.000000	200.000000	0.000000	6.989080	10.620960	2226.487728	2107.610755	2125.499926	-1385.494475				-505.000000	200.000000	0.000000	1.992210	0.357340	11.798100	-788.145522	663.675027	528.876627
44				900.000000	200.000000	0.000000	0.280250	0.675600	-1.694550	-94.550252	-75.822373	149.736895	298.935494	200.986904	0.000000	300.000000	200.000000	0.000000	7.782600	10.559920	2232.209778	2202.977757	2376.199917	-1428.218974				-505.000000	200.000000	0.000000	0.362220	0.714680	10.225020	-2272.256750	-429.331497	353.113846
45				900.000000	200.000000	0.000000	0.358720	0.563000	-1.390400	-139.077323	-79.336627	159.189523	298.994160	200.927029	0.000000	300.000000	200.000000	0.000000	7.477400	10.804080	2232.362366	2069.463954	2245.399921	-1409.908474				-505.000000	200.000000	0.000000	-1.448880	0.536010	14.157719	-661.329429	-456.043981	59.368683
46				900.000000	200.000000	0.000000	0.358720	0.461660	-1.173150	-110.861192	-69.406730	166.324257	299.047577	201.004234	0.000000	300.000000	200.000000	0.000000	7.294280	10.071600	2231.675720	2241.124558	2125.499926	-1464.839973				-505.000000	200.000000	0.000000	0.543330	0.536010	11.798100	-1124.782206	1149.056773	999.114884
47				900.000000	200.000000	0.000000	0.381140	0.675600	-1.260050	-110.182231	-125.974838	168.909654	299.066986	201.025741	0.000000	300.000000	200.000000	0.000000	7.691040	11.109280	2231.370544	2288.808060	2081.899927	-1391.597975				-505.000000	200.000000	0.000000	3.984420	-2.680050	7.078860	-393.235520	-380.385086	290.858372
48				900.000000	200.000000	0.000000	0.347510	0.653080	-1.477300	-115.355206	-83.860152	152.055930	298.955027	200.935637	0.000000	300.000000	200.000000	0.000000	7.568960	10.620960	2232.209778	2088.537354	2332.599918	-1379.390975				-505.000000	200.000000	0.000000	-0.543330	-0.536010	3.146160	-842.894285	825.311235	880.696273
49				900.000000	200.000000	0.000000	0.347510	0.619300	-1.694550	-112.950807	-103.921990	168.892136	299.014061	200.995007	0.000000	300.000000	200.000000	0.000000	7.630000	10.956680	2233.201600	2222.051158	2201.799923	-1348.873476				-505.000000	200.000000	0.000000	0.362220	1.072020	14.944259	181.879472	229.039981	0.988369
50				900.000000	200.000000	0.000000	0.336300	0.720640	-1.607650	-84.564416	-57.947449	178.636636	299.106768	200.913900	0.000000	300.000000	200.000000	0.000000	7.080640	11.353440	2233.125306	2040.853853	1994.699930	-1226.803478				-505.000000	200.000000	0.000000	1.629990	-0.714680	15.730799	1347.805200	1477.280870	762.864652
51				900.000000	200.000000	0.000000	0.302670	0.596780	-1.477300	-69.427277	-71.881701	166.507986	299.023256	200.940038	0.000000	300.000000	200.000000	0.000000	7.111160	10.559920	2231.904602	2098.074055	2179.999924	-1348.873476				-505.000000	200.000000	0.000000	0.543330	0.536010	6.292320	-661.958661	624.001729	646.650292
52				900.000000	200.000000	0.000000	0.302670	0.619300	-1.433850	-88.557541	-56.724200	185.806211	298.969570	200.918642	0.000000	300.000000	200.000000	0.000000	7.568960	10.834600	2231.980896	2050.390553	2299.899920	-1452.632974				-505.000000	200.000000	0.000000	2.354430	-1.250690	4.719240	-538.565720	250.764912	-412.583950
53				900.000000	200.000000	0.000000	0.470820	0.529220	-1.998700	-60.687978	-83.387186	183.138573	299.028139	200.914400	0.000000	300.000000	200.000000	0.000000	7.538440	10.865120	2231.904602	2040.853853	2169.099924	-1306.148976				-505.000000	200.000000	0.000000	1.992210	0.536010	6.292320	-546.142659	536.330005	646.534382
54				900.000000	200.000000	0.000000	0.257830	0.540480	-1.564200	-63.794679	-39.558553	178.550382	299.033420	201.025075	0.000000	300.000000	200.000000	0.000000	7.782600	10.712520	2232.820130	2288.808060	2158.199924	-1354.976975				-505.000000	200.000000	0.000000	0.000000	1.072020	14.157719	-49.815455	516.844353	412.226038
55				900.000000	200.000000	0.000000	0.381140	0.675600	-1.694550	-110.632373	-3.987474	183.367615	298.964439	200.935957	0.000000	300.000000	200.000000	0.000000	7.416360	10.895640	2231.446838	2088.537354	2310.799919	-1379.390975				-505.000000	200.000000	0.000000	1.267770	-1.250690	11.011560	-769.694338	-219.732736	-1.288326
56				900.000000	200.000000	0.000000	0.257830	0.720640	-2.259400	-105.342280	-43.977987	106.428128	299.008706	200.948486	0.000000	300.000000	200.000000	0.000000	7.874160	10.743040	2232.133484	2117.147455	2212.699923	-1470.943473				-505.000000	200.000000	0.000000	2.173320	2.680050	9.438480	973.636916	-1068.454754	648.554587
57				900.000000	200.000000	0.000000	0.392350	0.641820	-0.782100	-70.872833	-86.353200	171.276285	298.970028	200.939588	0.000000	300.000000	200.000000	0.000000	7.172200	10.651480	2232.972718	2098.074055	2299.899920	-1379.390975				-505.000000	200.000000	0.000000	1.267770	-1.786700	8.651940	-339.053065	1505.916639	174.435296
58				900.000000	200.000000	0.000000	0.493240	0.653080	-1.346950	-79.035391	-100.114479	149.495294	299.096882	200.879856	0.000000	300.000000	200.000000	0.000000	7.324800	10.010560	2232.820130	1964.560251	2016.499929	-1354.976975				-505.000000	200.000000	0.000000	1.629990	0.714680	0.786540	-535.771800	961.182943	176.780128
59				900.000000	200.000000	0.000000	0.302670	0.540480	-1.520750	-63.749665	-117.435022	151.997667	299.008401	200.927409	0.000000	300.000000	200.000000	0.000000	7.355320	10.773560	2231.446838	2069.463954	2212.699923	-1397.701475				-505.000000	200.000000	0.000000	3.259980	-2.144040	13.371180	102.965838	-209.950628	702.633692
60				900.000000	200.000000	0.000000	0.325090	0.585520	-1.346950	-93.879103	-67.860212	171.293608	299.013657	200.982599	0.000000	300.000000	200.000000	0.000000	7.599480	10.437840	2232.286072	2193.441057	2201.799923	-1367.183975				-505.000000	200.000000	0.000000	3.803310	-1.429360	4.719240	-665.193043	-1030.036877	-236.637122
61				900.000000	200.000000	0.000000	0.425980	0.585520	-1.303500	-121.977800	-41.659451	168.779425	299.014129	200.922347	0.000000	300.000000	200.000000	0.000000	7.507920	10.132640	2233.354188	2059.927254	2201.799923	-1428.218974				-505.000000	200.000000	0.000000	0.724440	2.680050	5.505780	1552.402310	-49.060847	61.229511
62				900.000000	200.000000	0.000000	0.235410	0.506700	-1.520750	-117.407618	-99.467345	147.216612	299.057764	200.922631	0.000000	300.000000	200.000000	0.000000	7.141680	11.506040	2232.667542	2059.927254	2103.699926	-1403.804975				-505.000000	200.000000	0.000000	1.086660	0.357340	1.573080	832.460503	330.463376	176.484479
63				900.000000	200.000000	0.000000	0.437190	0.608040	-1.738000	-69.233676	-82.244754	166.379095	299.008503	200.948681	0.000000	300.000000	200.000000	0.000000	7.019600	11.078760	2231.675720	2117.147455	2212.699923	-1354.976975				-505.000000	200.000000	0.000000	4.346640	1.072020	14.157719	760.896559	784.109211	235.646010
64				900.000000	200.000000	0.000000	0.347510	0.686860	-1.303500	-61.517196	-119.483576	168.954967	299.057248	200.953052	0.000000	300.000000	200.000000	0.000000	7.568960	11.139800	2231.446838	2126.684155	2103.699926	-1348.873476				-505.000000	200.000000	0.000000	2.354430	-1.429360	8.651940	493.281591	1307.592839	233.431578
65				900.000000	200.000000	0.000000	0.313880	0.630560	-1.738000	-12.018879	-92.364758	185.805069	299.033519	200.918202	0.000000	300.000000	200.000000	0.000000	7.477400	10.529400	2233.049012	2050.390553	2158.199924	-1416.011974				-505.000000	200.000000	0.000000	1.448880	0.178670	10.225020	243.261327	-1157.935326	-58.690451
66				900.000000	200.000000	0.000000	0.482030	0.754420	-1.303500	-90.899317	-69.297440	188.155715	298.999213	200.896971	0.000000	300.000000	200.000000	0.000000	7.538440	10.315760	2232.743836	2002.707052	2234.499922	-1409.908474				-505.000000	200.000000	0.000000	0.181110	1.786700	5.505780	-470.526331	1176.946115	-174.551206
67				900.000000	200.000000	0.000000	0.482030	0.608040	-1.216600	-56.631915	-165.631686	149.465020	299.013320	200.961566	0.000000	300.000000	200.000000	0.000000	7.385840	10.804080	2231.523132	2145.757556	2201.799923	-1354.976975				-505.000000	200.000000	0.000000	0.181110	-0.178670	-0.786540	452.389763	254.927476	-176.416343
68				900.000000	200.000000	0.000000	0.325090	0.731900	-1.607650	-59.977548	-179.069100	149.742800	299.052202	200.936117	0.000000	300.000000	200.000000	0.000000	7.630000	10.773560	2231.065368	2088.537354	2114.599926	-1416.011974				-505.000000	200.000000	0.000000	1.811100	-0.893350	18.876959	-1326.522472	402.776140	351.471915
69				900.000000	200.000000	0.000000	0.369930	0.686860	-1.390400	-41.504573	-64.600345	173.751060	299.018137	200.974454	0.000000	300.000000	200.000000	0.000000	7.782600	10.956680	2231.370544	2174.367657	2190.899923	-1458.736474				-505.000000	200.000000	0.000000	-1.448880	-0.357340	15.730799	-483.628187	-722.676849	234.753189
70				900.000000	200.000000	0.000000	0.437190	0.596780	-1.173150	-101.276420	-52.374245	149.501003	298.920771	200.961336	0.000000	300.000000	200.000000	0.000000	7.385840	10.743040	2232.057190	2145.757556	2408.899916	-1397.701475				-505.000000	200.000000	0.000000	2.173320	-0.536010	15.730799	-146.991503	-13.866107	410.526152
71				900.000000	200.000000	0.000000	0.482030	0.720640	-1.781450	-76.703413	-144.842496	176.075999	298.989070	200.991312	0.000000	300.000000	200.000000	0.000000	7.630000	10.590440	2231.904602	2212.514458	2256.299921	-1440.425974				-505.000000	200.000000	0.000000	1.086660	1.608030	3.146160	-713.158426	-333.879513	118.927285
72				900.000000	200.000000	0.000000	0.403560	0.698120	-1.694550	-73.520228	-91.032219	185.774991	299.042300	200.944795	0.000000	300.000000	200.000000	0.000000	7.263760	10.071600	2230.760192	2107.610755	2136.399925	-1330.562976				-505.000000	200.000000	0.000000	-1.448880	0.178670	-2.359620	-105.193450	620.191032	411.494159
73				900.000000	200.000000	0.000000	0.257830	0.608040	-1.216600	-84.775626	-100.673461	166.564912	299.018473	200.969848	0.000000	300.000000	200.000000	0.000000	7.446880	9.827440	2232.133484	2164.830956	2190.899923	-1409.908474				-505.000000	200.000000	0.000000	-0.724440	0.000000	5.505780	-926.087553	-889.379174	-469.894834
74				900.000000	200.000000	0.000000	0.358720	0.776940	-1.390400	-78.000381	-38.808868	166.617467	298.969887	200.922631	0.000000	300.000000	200.000000	0.000000	7.538440	11.139800	2232.667542	2059.927254	2299.899920	-1354.976975				-505.000000	200.000000	0.000000	1.448880	1.072020	11.798100	992.339793	-894.288164	529.598325
75				900.000000	200.000000	0.000000	0.369930	0.529220	-1.173150	-51.791648	-90.132237	161.556154	299.008706	200.969848	0.000000	300.000000	200.000000	0.000000	7.233240	10.987200	2232.133484	2164.830956	2212.699923	-1379.390975				-505.000000	200.000000	0.000000	0.905550	0.357340	5.505780	1296.039126	-325.159827	59.010770
76				900.000000	200.000000	0.000000	0.392350	0.709380	-1.260050	-100.750110	-85.908706	195.435717	299.067145	200.974287	0.000000	300.000000	200.000000	0.000000	7.507920	11.506040	2231.752014	2174.367657	2081.899927	-1342.769976				-505.000000	200.000000	0.000000	1.992210	1.786700	8.651940	-933.538645	-791.609348	119.024399
77				900.000000	200.000000	0.000000	0.280250	0.630560	-1.129700	-115.922466	-66.215744	159.333648	299.013252	200.893249	0.000000	300.000000	200.000000	0.000000	7.446880	10.987200	2231.370544	1993.170352	2201.799923	-1391.597975				-505.000000	200.000000	0.000000	1.992210	0.357340	7.865400	138.067877	799.977167	117.667936
78				900.000000	200.000000	0.000000	0.313880	0.506700	-0.912450	-132.859540	-67.802670	176.051239	298.998871	200.910096	0.000000	300.000000	200.000000	0.000000	7.630000	11.231360	2231.980896	2031.317153	2234.499922	-1397.701475				-505.000000	200.000000	0.000000	2.897760	0.714680	6.292320	1317.724693	-1374.444925	235.422805
79				900.000000	200.000000	0.000000	0.437190	0.551740	-1.129700	-123.188804	-87.876443	166.326736	298.950072	201.080969	0.000000	300.000000	200.000000	0.000000	7.691040	10.804080	2232.057190	2412.785163	2343.499918	-1391.597975				-505.000000	200.000000	0.000000	1.448880	0.357340	6.292320	-1020.217988	171.496879	235.199600
80				900.000000	200.000000	0.000000	0.414770	0.596780	-1.433850	-93.505444	-132.264057	171.211171	299.062165	201.034218	0.000000	300.000000	200.000000	0.000000	7.355320	10.865120	2231.523132	2307.881460	2092.799927	-1440.425974				-505.000000	200.000000	0.000000	2.535540	-0.536010	14.157719	1242.674673	628.558852	-176.943813
81				900.000000	200.000000	0.000000	0.302670	0.698120	-2.042150	-57.798220	-101.752210	149.734612	299.043183	200.999448	0.000000	300.000000	200.000000	0.000000	7.446880	11.048240	2232.820130	2231.587858	2136.399925	-1397.701475				-505.000000	200.000000	0.000000	1.629990	-1.429360	18.090419	-1706.467366	414.481532	762.186421
82				900.000000	200.000000	0.000000	0.313880	0.596780	-1.477300	-113.653110	-87.541239	132.761131	299.043216	200.867013	0.000000	300.000000	200.000000	0.000000	7.568960	10.743040	2232.896424	1935.950150	2136.399925	-1361.080475				-505.000000	200.000000	0.000000	1.992210	0.714680	10.225020	1086.407305	267.457858	118.007052
83				900.000000	200.000000	0.000000	0.179360	0.517960	-1.824900	-89.115319	-41.150677	120.778891	298.999282	200.918265	0.000000	300.000000	200.000000	0.000000	7.568960	10.468360	2232.896424	2050.390553	2234.499922	-1361.080475				-505.000000	200.000000	0.000000	0.543330	-2.322710	11.798100	-371.235337	-574.353322	-530.944606
84				900.000000	200.000000	0.000000	0.437190	0.608040	-1.346950	-105.013320	-42.080671	156.740455	299.033155	201.021083	0.000000	300.000000	200.000000	0.000000	7.843640	10.010560	2232.209778	2279.271359	2158.199924	-1397.701475				-505.000000	200.000000	0.000000	1.267770	-0.357340	13.371180	211.079055	-221.972015	-117.928735
85				900.000000	200.000000	0.000000	0.325090	0.619300	-1.433850	-48.352238	-27.251636	159.276722	299.062326	200.987039	0.000000	300.000000	200.000000	0.000000	7.416360	9.857960	2231.904602	2202.977757	2092.799927	-1428.218974				-505.000000	200.000000	0.000000	1.811100	-0.536010	4.719240	-726.952437	-909.488257	-588.094548
86				900.000000	200.000000	0.000000	0.347510	0.551740	-1.694550	-91.609747	-124.185869	151.961684	298.999077	200.922725	0.000000	300.000000	200.000000	0.000000	7.538440	11.078760	2232.438660	2059.927254	2234.499922	-1403.804975				-505.000000	200.000000	0.000000	0.362220	0.536010	9.438480	-314.258962	897.115003	411.688387
87				900.000000	200.000000	0.000000	0.414770	0.450400	-1.303500	-91.357270	-51.329763	146.978436	299.003687	200.905885	0.000000	300.000000	200.000000	0.000000	7.782600	11.567080	2231.828308	2021.780453	2223.599922	-1342.769976				-505.000000	200.000000	0.000000	2.535540	0.000000	3.146160	-115.564309	771.578829	-293.923337
88				900.000000	200.000000	0.000000	0.336300	0.585520	-1.824900	-54.168957	-22.283617	173.691654	298.925545	200.897339	0.000000	300.000000	200.000000	0.000000	7.355320	11.017720	2231.828308	2002.707052	2397.999916	-1440.425974				-505.000000	200.000000	0.000000	1.267770	-0.357340	16.517339	-136.117258	1100.742352	-176.672833
89				900.000000	200.000000	0.000000	0.504450	0.698120	-1.433850	-37.065370	-65.033500	173.622169	299.052849	200.884218	0.000000	300.000000	200.000000	0.000000	7.141680	11.536560	2232.591248	1974.096951	2114.599926	-1324.459476				-505.000000	200.000000	0.000000	-0.543330	0.893350	14.157719	-523.890784	2140.561338	-234.085139
90				900.000000	200.000000	0.000000	0.526870	0.664340	-1.607650	-22.554367	-131.652731	151.880585	299.028405	200.909878	0.000000	300.000000	200.000000	0.000000	6.897520	11.292400	2232.514954	2031.317153	2169.099924	-1428.218974				-505.000000	200.000000	0.000000	-1.267770	-1.608030	9.438480	-1254.706835	200.325648	409.784092
91				900.000000	200.000000	0.000000	0.448400	0.517960	-1.129700	-100.456683	-52.876281	132.548466	298.993609	200.970279	0.000000	300.000000	200.000000	0.000000	7.294280	10.529400	2231.141662	2164.830956	2245.399921	-1367.183975				-505.000000	200.000000	0.000000	1.992210	-0.178670	6.292320	1379.484087	-126.520032	587.112052
92				900.000000	200.000000	0.000000	0.414770	0.574260	-1.868350	-58.698188	-126.794002	166.370907	299.023022	200.910345	0.000000	300.000000	200.000000	0.000000	7.172200	10.620960	2231.370544	2031.317153	2179.999924	-1385.494475				-505.000000	200.000000	0.000000	0.000000	-2.680050	3.146160	417.161878	659.864331	878.618112
93				900.000000	200.000000	0.000000	0.291460	0.574260	-1.694550	-50.477071	-71.218031	161.679336	299.047642	200.982800	0.000000	300.000000	200.000000	0.000000	7.233240	10.804080	2231.828308	2193.441057	2125.499926	-1477.046973				-505.000000	200.000000	0.000000	2.716650	1.786700	11.798100	-6.758938	1282.689202	177.710542
94				900.000000	200.000000	0.000000	0.212990	0.608040	-1.738000	-49.131025	-27.418468	159.382386	299.008639	200.910096	0.000000	300.000000	200.000000	0.000000	7.507920	10.834600	2231.980896	2031.317153	2212.699923	-1403.804975	-507.507325	178.211786	0.000000	-505.000000	200.000000	0.000000	3.078870	-2.501380	22.809659	-496.981736	57.191235	643.564966
95				900.000000	200.000000	0.000000	0.358720	0.653080	-1.216600	-86.941409	-89.630201	161.682957	298.983908	200.948843	0.000000	300.000000	200.000000	0.000000	7.538440	10.315760	2231.294250	2117.147455	2267.199921	-1367.183975				-505.000000	200.000000	0.000000	1.267770	-0.893350	14.157719	410.340017	-2476.408566	527.747677
96				900.000000	200.000000	0.000000	0.369930	0.585520	-1.346950	-122.022814	-59.574784	159.198853	299.052914	200.939684	0.000000	300.000000	200.000000	0.000000	7.721560	9.552760	2232.743836	2098.074055	2114.599926	-1330.562976				-505.000000	200.000000	0.000000	-0.181110	-1.429360	11.011560	-896.321662	1458.779076	409.866717
97				900.000000	200.000000	0.000000	0.336300	0.720640	-1.738000	-92.740519	-78.090103	178.636636	299.096635	200.974088	0.000000	300.000000	200.000000	0.000000	7.507920	11.445000	2232.209778	2174.367657	2016.499929	-1354.976975				-505.000000	200.000000	0.000000	0.543330	0.000000	11.011560	232.512929	-706.176903	-411.252157
98				900.000000	200.000000	0.000000	0.526870	0.619300	-1.694550	-76.766035	-85.978185	171.115979	298.993919	200.982800	0.000000	300.000000	200.000000	0.000000	7.233240	9.308600	2231.828308	2193.441057	2245.399921	-1440.425974				-505.000000	200.000000	0.000000	0.362220	0.893350	11.798100	-755.711557	-165.684335	529.515700
99				900.000000	200.000000	0.000000	0.414770	0.686860	-1.260050	-109.718544	-86.831962	159.246645	299.028737	200.922378	0.000000	300.000000	200.000000	0.000000	7.630000	10.804080	2233.277894	2059.927254	2169.099924	-1367.183975				-505.000000	200.000000	0.000000	0.181110	-1.429360	14.157719	30.458046	1168.735425	409.837739
100				900.000000	200.000000	0.000000	0.358720	0.563000	-1.433850	-86.855444	-33.702489	135.092922	299.101610	200.892822	0.000000	300.000000	200.000000	0.000000	7.263760	10.956680	2232.438660	1993.170352	2005.599930	-1361.080475				-505.000000	200.000000	0.000000	0.905550	-0.714680	2.359620	-43.056517	-1515.304187	469.202114
101				900.000000	200.000000	0.000000	0.336300	0.698120	-1.433850	-37.065370	-53.043113	181.025352	298.984186	200.935765	0.000000	300.000000	200.000000	0.000000	7.080640	11.261880	2231.904602	2088.537354	2267.199921	-1379.390975				-505.000000	200.000000	0.000000	0.000000	-1.429360	12.584640	-317.115806	1711.467272	-1.356463
102				900.000000	200.000000	0.000000	0.425980	0.484180	-1.303500	-122.130451	-77.121241	175.914159	299.008367	200.935989	0.000000	300.000000	200.000000	0.000000	7.599480	11.078760	2231.370544	2088.537354	2212.699923	-1348.873476				-505.000000	200.000000	0.000000	1.448880	0.000000	13.371180	1043.413711	164.779041	58.628188
103				900.000000	200.000000	0.000000	0.493240	0.698120	-1.868350	-81.741345	-59.101818	168.814462	298.959981	200.884308	0.000000	300.000000	200.000000	0.000000	7.691040	10.682000	2232.362366	1974.096951	2321.699919	-1416.011974				-505.000000	200.000000	0.000000	0.362220	1.072020	7.865400	181.313164	1694.027900	647.173455
104				900.000000	200.000000	0.000000	0.437190	0.596780	-1.042800	-64.956605	-93.023230	168.778284	299.052526	200.952889	0.000000	300.000000	200.000000	0.000000	7.874160	10.407320	2231.828308	2126.684155	2114.599926	-1342.769976				-505.000000	200.000000	0.000000	0.362220	-1.072020	9.438480	-990.640867	499.404981	292.674169
105				900.000000	200.000000	0.000000	0.325090	0.720640	-1.564200	-124.724704	-128.449809	193.106210	299.061812	201.026057	0.000000	300.000000	200.000000	0.000000	7.477400	10.620960	2230.683898	2288.808060	2092.799927	-1361.080475				-505.000000	200.000000	0.000000	1.811100	0.536010	9.438480	-1356.602979	146.593243	-117.124412
106				900.000000	200.000000	0.000000	0.336300	0.416620	-1.260050	-112.805967	-58.270717	161.486277	298.959803	201.016915	0.000000	300.000000	200.000000	0.000000	7.538440	11.109280	2231.980896	2269.734659	2321.699919	-1385.494475				-505.000000	200.000000	0.000000	1.992210	-2.680050	11.798100	70.406027	663.675027	349.761848
107				900.000000	200.000000	0.000000	0.470820	0.439140	-1.738000	-140.517461	-98.827547	154.138877	298.980069	200.879555	0.000000	300.000000	200.000000	0.000000	7.477400	10.285240	2233.583070	1964.560251	2278.099920	-1416.011974				-505.000000	200.000000	0.000000	1.629990	2.144040	10.225020	-101.078143	554.515804	530.601183
108				900.000000	200.000000	0.000000	0.347510	0.517960	-1.477300	-96.796266	-53.464333	144.701288	299.091659	200.863096	0.000000	300.000000	200.000000	0.000000	7.416360	10.559920	2231.980896	1926.413450	2027.399929	-1361.080475				-505.000000	200.000000	0.000000	1.992210	0.536010	7.865400	-430.200811	-790.862921	411.557987
109				900.000000	200.000000	0.000000	0.403560	0.619300	-1.477300	-112.725736	-81.102321	173.653388	299.067305	200.969848	0.000000	300.000000	200.000000	0.000000	7.477400	9.766400	2232.133484	2164.830956	2081.899927	-1300.045476				-505.000000	200.000000	0.000000	0.905550	0.893350	11.011560	518.201541	-462.954819	294.495838
110				900.000000	200.000000	0.000000	0.381140	0.619300	-1.607650	-104.819718	-64.859930	154.399334	299.047772	200.944214	0.000000	300.000000	200.000000	0.000000	7.355320	10.041080	2232.133484	2107.610755	2125.499926	-1257.320977				-505.000000	200.000000	0.000000	1.629990	-0.178670	16.517339	-588.569944	-114.305644	-294.020450
111				900.000000	200.000000	0.000000	0.347510	0.574260	-1.694550	-66.559192	-58.328260	192.946850	298.974909	200.905421	0.000000	300.000000	200.000000	0.000000	7.111160	9.766400	2232.972718	2021.780453	2288.999920	-1293.941977				-505.000000	200.000000	0.000000	1.629990	1.608030	3.932700	-18.199491	295.347201	706.324805
112				900.000000	200.000000	0.000000	0.425980	0.585520	-1.303500	-109.916210	-102.451091	149.502145	299.018339	200.931524	0.000000	300.000000	200.000000	0.000000	7.416360	11.017720	2231.828308	2079.000654	2190.899923	-1354.976975				-505.000000	200.000000	0.000000	1.267770	-0.178670	-4.719240	-127.004863	458.045830	234.705415
113				900.000000	200.000000	0.000000	0.347510	0.596780	-1.303500	-93.370402	-114.417606	164.051872	299.003482	200.995823	0.000000	300.000000	200.000000	0.000000	7.599480	10.682000	2231.370544	2222.051158	2223.599922	-1373.287475				-505.000000	200.000000	0.000000	0.905550	0.893350	3.932700	633.451234	736.893084	0.775345
114				900.000000	200.000000	0.000000	0.291460	0.484180	-1.781450	-54.276594	-126.862883	197.740463	298.989139	200.969881	0.000000	300.000000	200.000000	0.000000	7.294280	11.109280	2232.057190	2164.830956	2256.299921	-1348.873476				-505.000000	200.000000	0.000000	-0.362220	-0.178670	17.303879	106.388991	668.346586	646.044505
115				900.000000	200.000000	0.000000	0.381140	0.653080	-1.173150	-42.670563	-105.791775	183.346671	299.003414	200.927504	0.000000	300.000000	200.000000	0.000000	7.630000	10.987200	2231.217956	2069.463954	2223.599922	-1269.527977				-505.000000	200.000000	0.000000	0.181110	-0.714680	8.651940	-853.265145	-416.879678	410.515971
116				900.000000	200.000000	0.000000	0.392350	0.484180	-1.694550	-38.104444	-110.834471	171.129680	298.925508	200.944375	0.000000	300.000000	200.000000	0.000000	7.660520	10.041080	2231.752014	2107.610755	2397.999916	-1379.390975				-505.000000	200.000000	0.000000	2.535540	1.429360	11.011560	-607.524513	498.974550	647.338705
117				900.000000	200.000000	0.000000	0.358720	0.698120	-1.520750	-77.360701	-84.281372	183.411785	299.008435	200.957293	0.000000	300.000000	200.000000	0.000000	7.416360	10.895640	2231.523132	2136.220856	2212.699923	-1361.080475				-505.000000	200.000000	0.000000	1.448880	-0.893350	11.798100	-516.376768	166.271894	-0.963700
118				900.000000	200.000000	0.000000	0.347510	0.574260	-1.433850	-118.555999	-73.768621	147.163308	299.003517	200.982968	0.000000	300.000000	200.000000	0.000000	7.324800	10.834600	2231.446838	2193.441057	2223.599922	-1354.976975				-505.000000	200.000000	0.000000	1.811100	0.000000	11.011560	464.144932	542.810412	117.343309
119				900.000000	200.000000	0.000000	0.347510	0.653080	-1.477300	-111.334676	-93.992092	183.381512	298.979302	200.931492	0.000000	300.000000	200.000000	0.000000	7.385840	10.743040	2231.904602	2079.000654	2278.099920	-1434.322474				-505.000000	200.000000	0.000000	2.535540	-0.357340	3.146160	557.709059	373.868807	116.946238
120				900.000000	200.000000	0.000000	0.482030	0.574260	-1.738000	-86.706857	-155.014844	183.168846	298.974489	200.914338	0.000000	300.000000	200.000000	0.000000	7.263760	9.949520	2232.057190	2040.853853	2288.999920	-1342.769976				-505.000000	200.000000	0.000000	1.992210	1.250690	3.146160	-155.701059	804.455725	59.771627
121				900.000000	200.000000	0.000000	0.381140	0.529220	-1.129700	-23.602922	-90.634274	149.496240	298.979721	200.943923	0.000000	300.000000	200.000000	0.000000	7.385840	9.857960	2232.820130	2107.610755	2278.099920	-1397.701475				-505.000000	200.000000	0.000000	1.811100	-0.893350	10.225020	178.393397	941.266860	410.216013
122				900.000000	200.000000	0.000000	0.414770	0.720640	-1.260050	-39.978470	-51.370172	195.422962	299.106218	201.004200	0.000000	300.000000	200.000000	0.000000	7.416360	11.109280	2231.752014	2241.124558	1994.699930	-1348.873476				-505.000000	200.000000	0.000000	0.181110	0.714680	0.786540	1201.468229	386.004630	294.384236
123				900.000000	200.000000	0.000000	0.336300	0.686860	-1.955250	-21.987107	-103.217911	164.147260	299.082080	200.922725	0.000000	300.000000	200.000000	0.000000	7.324800	10.956680	2232.438660	2059.927254	2049.199928	-1361.080475				-505.000000	200.000000	0.000000	2.535540	-1.250690	8.651940	735.724917	-29.066200	703.539436
124				900.000000	200.000000	0.000000	0.392350	0.608040	-1.477300	-129.271544	-131.300393	176.064190	299.028505	200.875615	0.000000	300.000000	200.000000	0.000000	7.477400	11.109280	2232.743836	1955.023551	2169.099924	-1464.839973				-505.000000	200.000000	0.000000	1.448880	-1.608030	10.225020	19.332109	1095.754798	703.287253
125				900.000000	200.000000	0.000000	0.526870	0.653080	-1.303500	-70.949317	-106.605741	166.328074	299.048097	200.943891	0.000000	300.000000	200.000000	0.000000	7.324800	11.322920	2232.896424	2107.610755	2125.499926	-1354.976975				-505.000000	200.000000	0.000000	-0.362220	2.322710	18.090419	605.258422	800.170167	648.418315
126				900.000000	200.000000	0.000000	0.381140	0.844500	-1.781450	-95.726039	-90.028146	169.066731	299.032924	200.970047	0.000000	300.000000	200.000000	0.000000	7.477400	11.261880	2231.675720	2164.830956	2158.199924	-1391.597975				-505.000000	200.000000	0.000000	1.086660	-1.250690	13.371180	41.206445	716.977002	351.190754
127				900.000000	200.000000	0.000000	0.381140	0.653080	-1.607650	-111.469718	-69.925900	173.708031	298.978604	200.953508	0.000000	300.000000	200.000000	0.000000	7.477400	11.017720	2230.378722	2126.684155	2278.099920	-1361.080475				-505.000000	200.000000	0.000000	0.362220	2.322710	14.944259	-437.337287	626.750003	765.848557
128				900.000000	200.000000	0.000000	0.493240	0.517960	-1.433850	-84.689661	-130.429482	192.743514	299.003721	200.918673	0.000000	300.000000	200.000000	0.000000	7.813120	11.109280	2231.904602	2050.390553	2223.599922	-1391.597975				-505.000000	200.000000	0.000000	2.173320	3.037390	9.438480	-510.348465	-140.464703	-232.267777
129				900.000000	200.000000	0.000000	0.313880	0.472920	-1.911800	-95.080625	-77.005214	173.610163	298.974348	200.952921	0.000000	300.000000	200.000000	0.000000	7.599480	10.559920	2231.752014	2126.684155	2288.999920	-1513.667973				-505.000000	200.000000	0.000000	0.724440	0.714680	6.292320	854.460685	-182.377281	411.828967
130				900.000000	200.000000	0.000000	0.347510	0.472920	-1.607650	-78.683405	-78.672957	183.213963	299.027940	200.944504	0.000000	300.000000	200.000000	0.000000	7.599480	10.529400	2231.446838	2107.610755	2169.099924	-1367.183975				-505.000000	200.000000	0.000000	-0.362220	1.965370	12.584640	-690.780704	275.115123	1.894114
131				900.000000	200.000000	0.000000	0.336300	0.596780	-1.781450	-73.762907	-148.973274	178.521446	298.994160	201.003925	0.000000	300.000000	200.000000	0.000000	7.782600	10.804080	2232.362366	2241.124558	2245.399921	-1409.908474				-505.000000	200.000000	0.000000	1.267770	-0.714680	11.798100	652.594573	707.510889	175.452643
132				900.000000	200.000000	0.000000	0.369930	0.439140	-1.824900	-68.237946	-69.262230	144.604759	299.042791	200.884490	0.000000	300.000000	200.000000	0.000000	7.507920	10.468360	2231.904602	1974.096951	2136.399925	-1361.080475				-505.000000	200.000000	0.000000	2.173320	1.429360	6.292320	-260.454047	1320.791083	1117.320472
133				900.000000	200.000000	0.000000	0.425980	0.540480	-1.086250	-79.381644	-133.048953	154.279578	299.062902	200.948000	0.000000	300.000000	200.000000	0.000000	7.630000	10.254720	2233.277894	2117.147455	2092.799927	-1342.769976				-505.000000	200.000000	0.000000	1.629990	1.608030	6.292320	213.621282	558.247936	706.324805
134				900.000000	200.000000	0.000000	0.336300	0.574260	-1.738000	-82.686327	-32.496374	183.319823	299.053205	200.960745	0.000000	300.000000	200.000000	0.000000	7.263760	9.919000	2233.430482	2145.757556	2114.599926	-1342.769976				-505.000000	200.000000	0.000000	-0.362220	-0.357340	11.011560	-252.373722	144.037968	410.898553
135				900.000000	200.000000	0.000000	0.425980	0.596780	-1.129700	-85.149285	-72.216905	180.838198	299.052785	200.995347	0.000000	300.000000	200.000000	0.000000	7.202720	10.132640	2232.438660	2222.051158	2114.599926	-1373.287475				-505.000000	200.000000	0.000000	-0.543330	-1.072020	9.438480	1325.679171	23.919779	703.955303
136				900.000000	200.000000	0.000000	0.302670	0.585520	-1.868350	-102.460334	-137.375634	144.810574	298.998632	200.957325	0.000000	300.000000	200.000000	0.000000	7.721560	11.383960	2231.446838	2136.220856	2234.499922	-1391.597975				-505.000000	200.000000	0.000000	3.622200	0.714680	10.225020	-535.016721	831.677206	764.061738
137				900.000000	200.000000	0.000000	0.313880	0.630560	-1.868350	-112.667177	-122.639352	147.250507	298.979407	200.901489	0.000000	300.000000	200.000000	0.000000	7.965720	11.109280	2232.133484	2012.243752	2278.099920	-1354.976975				-505.000000	200.000000	0.000000	1.086660	-0.178670	17.303879	801.285002	448.104855	-59.000589
138				900.000000	200.000000	0.000000	0.470820	0.641820	-0.912450	-111.213178	-109.727248	188.062611	298.988931	200.970080	0.000000	300.000000	200.000000	0.000000	7.843640	11.750200	2231.599426	2164.830956	2256.299921	-1416.011974				-505.000000	200.000000	0.000000	1.629990	0.714680	4.719240	275.254830	-1031.099299	705.477016
139				900.000000	200.000000	0.000000	0.515660	0.585520	-1.564200	-49.878341	-85.637782	161.457537	299.027608	200.974754	0.000000	300.000000	200.000000	0.000000	7.080640	10.590440	2230.683898	2174.367657	2169.099924	-1330.562976				-505.000000	200.000000	0.000000	1.992210	0.178670	17.303879	128.011634	-667.250031	411.218872
140				900.000000	200.000000	0.000000	0.347510	0.517960	-1.216600	-92.505651	-114.498423	161.568909	298.949677	201.004440	0.000000	300.000000	200.000000	0.000000	7.752080	10.865120	2231.217956	2241.124558	2343.499918	-1373.287475				-505.000000	200.000000	0.000000	-0.181110	0.893350	3.146160	-872.219714	-522.306770	0.862278
141				900.000000	200.000000	0.000000	0.224200	0.563000	-1.868350	-99.367177	-68.286630	159.328885	299.003755	200.888732	0.000000	300.000000	200.000000	0.000000	7.660520	10.682000	2231.980896	1983.633652	2223.599922	-1397.701475				-505.000000	200.000000	0.000000	0.362220	0.178670	7.078860	243.009634	634.214268	528.837468
142				900.000000	200.000000	0.000000	0.448400	0.608040	-1.477300	-72.984121	-77.882863	159.138501	299.028372	200.991075	0.000000	300.000000	200.000000	0.000000	7.172200	10.620960	2232.438660	2212.514458	2169.099924	-1367.183975				-505.000000	200.000000	0.000000	0.362220	0.000000	7.865400	-1157.530787	-1487.652276	411.179713
143				900.000000	200.000000	0.000000	0.201780	0.596780	-1.607650	-85.644441	-98.001645	152.154548	299.057635	200.965477	0.000000	300.000000	200.000000	0.000000	7.477400	10.529400	2232.362366	2155.294256	2103.699926	-1403.804975				-505.000000	200.000000	0.000000	1.992210	-0.536010	11.011560	84.262962	399.281439	-59.412149
144				900.000000	200.000000	0.000000	0.313880	0.563000	-1.260050	-54.511146	-123.205071	161.645637	299.023323	200.952791	0.000000	300.000000	200.000000	0.000000	7.141680	10.590440	2232.057190	2126.684155	2179.999924	-1440.425974				-505.000000	200.000000	0.000000	0.905550	-0.178670	0.000000	336.636684	1536.045261	469.710787
145				900.000000	200.000000	0.000000	0.515660	0.709380	-1.042800	-128.668751	-106.386564	156.753406	298.965076	200.939652	0.000000	300.000000	200.000000	0.000000	7.752080	9.857960	2232.820130	2098.074055	2310.799919	-1397.701475				-505.000000	200.000000	0.000000	3.259980	-0.357340	6.292320	673.776754	194.477232	645.585171
146				900.000000	200.000000	0.000000	0.347510	0.585520	-1.346950	-101.920163	-99.179288	154.402760	299.043249	200.939588	0.000000	300.000000	200.000000	0.000000	7.080640	9.522240	2232.972718	2098.074055	2136.399925	-1416.011974				-505.000000	200.000000	0.000000	1.267770	0.714680	0.786540	854.020223	-872.879229	470.529599
147				900.000000	200.000000	0.000000	0.392350	0.743160	-1.911800	-120.136914	-100.500488	166.551211	299.028106	200.965708	0.000000	300.000000	200.000000	0.000000	7.477400	11.109280	2231.828308	2155.294256	2169.099924	-1336.666476				-505.000000	200.000000	0.000000	2.716650	-0.536010	6.292320	-495.194587	1553.054202	469.226784
148				900.000000	200.000000	0.000000	0.269040	0.563000	-1.520750	-62.822291	-75.522379	183.379032	298.959305	200.944730	0.000000	300.000000	200.000000	0.000000	7.324800	10.285240	2230.912780	2107.610755	2321.699919	-1348.873476				-505.000000	200.000000	0.000000	1.992210	0.357340	11.011560	1180.663587	134.141424	117.667936
149				900.000000	200.000000	0.000000	0.369930	0.619300	-1.911800	-76.991106	-33.719623	152.001288	298.950108	200.952759	0.000000	300.000000	200.000000	0.000000	7.538440	11.353440	2232.133484	2126.684155	2343.499918	-1428.218974				-505.000000	200.000000	0.000000	0.724440	-0.714680	8.651940	73.262870	1538.793535	292.984307
150				900.000000	200.000000	0.000000	0.291460	0.574260	-1.433850	-118.555999	-86.658392	166.498656	299.042856	200.978427	0.000000	300.000000	200.000000	0.000000	7.630000	11.078760	2232.057190	2183.904357	2136.399925	-1403.804975				-505.000000	200.000000	0.000000	1.086660	0.714680	9.438480	623.080374	-1135.270969	588.032285
151				900.000000	200.000000	0.000000	0.403560	0.709380	-1.173150	-52.413719	-61.121301	178.556483	299.027774	200.978862	0.000000	300.000000	200.000000	0.000000	7.324800	11.017720	2231.065368	2183.904357	2169.099924	-1409.908474				-505.000000	200.000000	0.000000	2.535540	0.536010	7.078860	-198.631730	237.566667	59.049929
152				900.000000	200.000000	0.000000	0.448400	0.585520	-1.911800	-82.402697	-153.468327	185.623819	298.925030	200.931970	0.000000	300.000000	200.000000	0.000000	7.080640	11.292400	2230.760192	2079.000654	2397.999916	-1361.080475				-505.000000	200.000000	0.000000	1.992210	0.000000	15.730799	-693.637547	-533.187171	-117.647574
153				900.000000	200.000000	0.000000	0.325090	0.664340	-1.042800	-62.174484	-58.011132	166.547590	298.998769	200.935829	0.000000	300.000000	200.000000	0.000000	7.843640	10.498880	2231.752014	2088.537354	2234.499922	-1440.425974				-505.000000	200.000000	0.000000	0.362220	-0.714680	9.438480	652.405803	234.264966	116.780988
154				900.000000	200.000000	0.000000	0.459610	0.675600	-1.477300	-86.284121	-88.476430	171.238019	298.998837	200.974221	0.000000	300.000000	200.000000	0.000000	7.324800	10.865120	2231.904602	2174.367657	2234.499922	-1391.597975				-505.000000	200.000000	0.000000	0.181110	-0.178670	18.876959	-125.117167	1429.396881	704.745137
155				900.000000	200.000000	0.000000	0.381140	0.585520	-1.303500	-97.854619	-136.066369	195.332141	299.018473	200.939941	0.000000	300.000000	200.000000	0.000000	7.385840	10.682000	2232.133484	2098.074055	2190.899923	-1373.287475				-505.000000	200.000000	0.000000	1.267770	-1.072020	3.932700	-1106.897331	184.695124	762.554514
156				900.000000	200.000000	0.000000	0.381140	0.585520	-1.260050	-97.809605	-90.513048	159.187239	298.998426	200.953247	0.000000	300.000000	200.000000	0.000000	7.385840	10.773560	2230.989074	2126.684155	2234.499922	-1342.769976				-505.000000	200.000000	0.000000	2.535540	-0.714680	1.573080	-738.015452	-1745.758457	234.095320
157				900.000000	200.000000	0.000000	0.381140	0.484180	-1.781450	-90.461366	-140.687846	166.321973	299.028139	200.910127	0.000000	300.000000	200.000000	0.000000	7.904680	10.498880	2231.904602	2031.317153	2169.099924	-1373.287475				-505.000000	200.000000	0.000000	0.000000	-1.072020	16.517339	-63.546543	779.745089	233.959048
158				900.000000	200.000000	0.000000	0.347510	0.619300	-1.738000	-68.769989	17.701698	183.350096	298.979791	200.943859	0.000000	300.000000	200.000000	0.000000	7.538440	9.491720	2232.972718	2107.610755	2278.099920	-1312.252476				-505.000000	200.000000	0.000000	1.811100	-1.608030	3.932700	366.276729	1344.948294	1231.955163
159				900.000000	200.000000	0.000000	0.201780	0.585520	-1.390400	-105.985708	-42.478018	147.324756	299.037874	200.901612	0.000000	300.000000	200.000000	0.000000	7.691040	9.613800	2231.828308	2012.243752	2147.299925	-1379.390975				-505.000000	200.000000	0.000000	2.354430	0.536010	11.011560	-1009.029127	244.793501	235.296714
160				900.000000	200.000000	0.000000	0.392350	0.551740	-1.433850	-95.360192	-60.417222	188.060131	299.052461	200.935861	0.000000	300.000000	200.000000	0.000000	7.080640	9.980040	2231.675720	2088.537354	2114.599926	-1300.045476				-505.000000	200.000000	0.000000	0.181110	-1.429360	4.719240	-201.929036	-413.147546	409.837739
161				900.000000	200.000000	0.000000	0.448400	0.686860	-1.564200	-85.910462	-108.197865	171.260105	299.013994	200.918202	0.000000	300.000000	200.000000	0.000000	7.385840	11.261880	2233.049012	2050.390553	2201.799923	-1330.562976				-505.000000	200.000000	0.000000	0.543330	0.357340	2.359620	485.075420	495.163854	-117.192548
162				900.000000	200.000000	0.000000	0.280250	0.619300	-1.781450	-84.897124	-85.873496	164.142497	298.935785	200.918296	0.000000	300.000000	200.000000	0.000000	7.782600	10.926160	2232.820130	2050.390553	2376.199917	-1379.390975				-505.000000	200.000000	0.000000	0.181110	-0.357340	5.505780	-1526.790206	-281.323965	352.110988
163				900.000000	200.000000	0.000000	0.526870	0.608040	-1.303500	-100.947775	-50.880072	187.973128	299.028007	200.944440	0.000000	300.000000	200.000000	0.000000	7.477400	11.109280	2231.599426	2107.610755	2169.099924	-1379.390975				-505.000000	200.000000	0.000000	0.181110	1.786700	10.225020	-1280.860805	244.477506	236.657484
164				900.000000	200.000000	0.000000	0.414770	0.641820	-1.520750	-67.617544	-96.721450	144.746797	299.092155	200.948032	0.000000	300.000000	200.000000	0.000000	6.928040	10.743040	2233.201600	2117.147455	2027.399929	-1373.287475				-505.000000	200.000000	0.000000	1.448880	-0.357340	8.651940	558.149521	-1023.872466	-176.687322
165				900.000000	200.000000	0.000000	0.437190	0.563000	-1.477300	-78.859398	-133.146904	168.746868	298.944719	200.919019	0.000000	300.000000	200.000000	0.000000	7.416360	10.895640	2231.065368	2050.390553	2354.399918	-1409.908474	-483.732248	195.950462	0.000000	-505.000000	200.000000	0.000000	1.086660	0.357340	22.809659	-92.368586	-485.110181	705.181367
166				900.000000	200.000000	0.000000	0.381140	0.585520	-1.520750	-138.284992	-70.006717	168.825880	298.965076	200.939652	0.000000	300.000000	200.000000	0.000000	7.477400	10.620960	2232.820130	2098.074055	2310.799919	-1422.115474				-505.000000	200.000000	0.000000	0.724440	-0.893350	3.932700	-748.638004	-975.558045	116.582453
167				900.000000	200.000000	0.000000	0.425980	0.563000	-1.564200	-58.846775	-81.944760	171.168142	298.954669	200.944504	0.000000	300.000000	200.000000	0.000000	7.538440	10.102120	2231.446838	2107.610755	2332.599918	-1367.183975				-505.000000	200.000000	0.000000	1.811100	1.072020	4.719240	-166.386535	-379.208228	59.616558
168				900.000000	200.000000	0.000000	0.403560	0.574260	-1.346950	-126.507031	-91.355487	147.105240	298.979372	200.927155	0.000000	300.000000	200.000000	0.000000	7.568960	10.682000	2232.057190	2069.463954	2278.099920	-1312.252476				-505.000000	200.000000	0.000000	1.811100	0.000000	18.876959	-693.385855	667.916155	-293.865381
169				900.000000	200.000000	0.000000	0.459610	0.630560	-1.607650	-84.253380	-128.882964	144.689871	298.925251	200.936053	0.000000	300.000000	200.000000	0.000000	6.928040	10.529400	2231.217956	2088.537354	2397.999916	-1342.769976				-505.000000	200.000000	0.000000	1.811100	0.357340	0.786540	948.213582	2408.494058	411.402918
170				900.000000	200.000000	0.000000	0.313880	0.619300	-1.477300	-76.540964	-128.068998	168.926976	299.018506	200.875824	0.000000	300.000000	200.000000	0.000000	7.324800	9.980040	2232.209778	1955.023551	2190.899923	-1440.425974				-505.000000	200.000000	0.000000	0.905550	-0.536010	6.292320	-31.930579	-1519.036319	175.651178
171				900.000000	200.000000	0.000000	0.414770	0.585520	-1.651100	-98.214732	-76.336345	144.694438	298.979337	200.952824	0.000000	300.000000	200.000000	0.000000	7.355320	10.193680	2231.980896	2126.684155	2278.099920	-1257.320977				-505.000000	200.000000	0.000000	1.267770	-0.178670	14.157719	-936.206719	837.841617	-0.270979
172				900.000000	200.000000	0.000000	0.347510	0.608040	-0.912450	-72.398936	-140.111132	178.520304	299.086994	200.978226	0.000000	300.000000	200.000000	0.000000	7.294280	9.583280	2232.514954	2183.904357	2038.299929	-1330.562976				-505.000000	200.000000	0.000000	1.267770	-1.608030	4.719240	-907.636369	1377.078764	-119.115639
173				900.000000	200.000000	0.000000	0.392350	0.686860	-1.173150	-69.423214	-187.308922	185.776133	299.038203	200.897033	0.000000	300.000000	200.000000	0.000000	7.263760	11.353440	2232.591248	2002.707052	2147.299925	-1342.769976				-505.000000	200.000000	0.000000	0.362220	1.429360	3.932700	-955.538828	1034.909995	412.536176
174				900.000000	200.000000	0.000000	0.302670	0.641820	-1.738000	-79.904206	-61.507310	183.417494	298.968830	200.893647	0.000000	300.000000	200.000000	0.000000	7.599480	11.200840	2230.378722	1993.170352	2299.899920	-1397.701475				-505.000000	200.000000	0.000000	-0.362220	-0.178670	9.438480	453.207764	145.530821	117.347617
175				900.000000	200.000000	0.000000	0.470820	0.698120	-1.303500	-77.135630	-63.769842	166.428029	298.999077	200.918453	0.000000	300.000000	200.000000	0.000000	7.477400	11.048240	2232.438660	2050.390553	2234.499922	-1422.115474				-505.000000	200.000000	0.000000	0.000000	1.250690	11.011560	-502.519833	-540.729999	1117.324779
176				900.000000	200.000000	0.000000	0.291460	0.878280	-1.651100	-70.076755	-111.786199	166.781395	299.018473	201.008300	0.000000	300.000000	200.000000	0.000000	7.385840	10.865120	2232.133484	2250.661259	2190.899923	-1367.183975				-505.000000	200.000000	0.000000	0.543330	-0.893350	15.730799	1221.177877	-843.225469	704.037928
177				900.000000	200.000000	0.000000	0.538080	0.563000	-2.129050	-91.596202	-60.705878	178.280987	299.023556	200.909847	0.000000	300.000000	200.000000	0.000000	7.355320	10.590440	2232.591248	2031.317153	2179.999924	-1336.666476				-505.000000	200.000000	0.000000	1.267770	0.893350	16.517339	-986.966022	-92.387713	705.675552
178				900.000000	200.000000	0.000000	0.381140	0.754420	-1.564200	-75.087281	-130.757948	164.163636	298.984325	200.961271	0.000000	300.000000	200.000000	0.000000	7.568960	10.804080	2232.209778	2145.757556	2267.199921	-1391.597975				-505.000000	200.000000	0.000000	-0.543330	0.000000	2.359620	0.188770	1223.767683	-58.700632
179				900.000000	200.000000	0.000000	0.313880	0.563000	-1.955250	-91.416145	-127.624505	173.693938	299.018540	200.914244	0.000000	300.000000	200.000000	0.000000	7.752080	10.529400	2232.286072	2040.853853	2190.899923	-1354.976975				-505.000000	200.000000	0.000000	1.448880	0.714680	7.865400	275.506522	-492.846010	176.794617
180				900.000000	200.000000	0.000000	0.526870	0.484180	-1.303500	-134.192042	-55.946042	151.713036	299.072442	200.961041	0.000000	300.000000	200.000000	0.000000	6.989080	10.193680	2232.743836	2145.757556	2070.999928	-1336.666476				-505.000000	200.000000	0.000000	0.362220	-0.178670	14.944259	337.832225	1289.600040	58.545563
181				900.000000	200.000000	0.000000	0.459610	0.686860	-1.651100	-86.000491	-73.116886	125.464949	299.057442	200.987039	0.000000	300.000000	200.000000	0.000000	7.538440	10.071600	2231.904602	2202.977757	2103.699926	-1403.804975				-505.000000	200.000000	0.000000	0.905550	-1.250690	11.011560	388.465681	-462.954819	644.925736
182				900.000000	200.000000	0.000000	0.470820	0.686860	-1.564200	-73.848872	-38.197542	159.188577	299.091752	200.948454	0.000000	300.000000	200.000000	0.000000	7.568960	9.857960	2232.209778	2117.147455	2027.399929	-1367.183975				-505.000000	200.000000	0.000000	0.000000	-1.429360	13.371180	-664.500888	385.020773	879.805017
183				900.000000	200.000000	0.000000	0.280250	0.551740	-1.173150	-131.274878	-91.505185	173.718306	298.960620	200.922189	0.000000	300.000000	200.000000	0.000000	7.904680	9.705360	2233.735658	2059.927254	2321.699919	-1361.080475				-505.000000	200.000000	0.000000	0.724440	0.357340	-1.573080	-441.767211	-970.333060	117.769358
184				900.000000	200.000000	0.000000	0.246620	0.608040	-1.564200	-101.217861	-59.360805	156.937885	299.018741	200.952498	0.000000	300.000000	200.000000	0.000000	7.385840	9.919000	2232.743836	2126.684155	2190.899923	-1403.804975				-505.000000	200.000000	0.000000	3.259980	-1.250690	-3.932700	-307.625871	71.610768	997.201974
185				900.000000	200.000000	0.000000	0.347510	0.641820	-1.564200	-55.600968	-104.043215	171.322739	299.008503	200.961501	0.000000	300.000000	200.000000	0.000000	7.294280	10.620960	2231.675720	2145.757556	2212.699923	-1287.838477				-505.000000	200.000000	0.000000	1.448880	0.714680	11.798100	275.821138	696.551924	411.771012
186				900.000000	200.000000	0.000000	0.291460	0.551740	-1.564200	-127.659476	-127.064926	176.116353	299.038137	200.918453	0.000000	300.000000	200.000000	0.000000	7.538440	11.078760	2232.438660	2050.390553	2147.299925	-1330.562976				-505.000000	200.000000	0.000000	0.181110	0.357340	11.798100	-1019.777526	242.984653	-117.163570
187				900.000000	200.000000	0.000000	0.459610	0.619300	-1.911800	-85.032167	-37.412646	168.776000	298.969746	200.901397	0.000000	300.000000	200.000000	0.000000	7.874160	11.109280	2232.362366	2012.243752	2299.899920	-1385.494475				-505.000000	200.000000	0.000000	-0.181110	-0.893350	12.584640	62.766165	-1194.113923	527.863588
188				900.000000	200.000000	0.000000	0.381140	0.517960	-1.824900	-81.074259	-3.866249	166.353389	298.954562	200.944601	0.000000	300.000000	200.000000	0.000000	7.599480	11.139800	2231.217956	2107.610755	2332.599918	-1318.355976				-505.000000	200.000000	0.000000	1.992210	0.178670	14.944259	359.454868	793.259329	0.010181
189				900.000000	200.000000	0.000000	0.291460	0.709380	-1.868350	-45.092886	-116.650126	190.720919	299.062005	200.944633	0.000000	300.000000	200.000000	0.000000	7.294280	11.109280	2231.141662	2107.610755	2092.799927	-1306.148976				-505.000000	200.000000	0.000000	0.905550	-1.072020	7.078860	-64.301621	336.197357	645.095294
190				900.000000	200.000000	0.000000	0.302670	0.574260	-1.260050	-54.047459	-11.292104	173.716023	298.999077	200.973988	0.000000	300.000000	200.000000	0.000000	7.630000	11.200840	2232.438660	2174.367657	2234.499922	-1367.183975				-505.000000	200.000000	0.000000	1.086660	1.072020	5.505780	-50.507610	-336.118793	353.395006
191				900.000000	200.000000	0.000000	0.381140	0.596780	-1.303500	-89.349872	-80.340700	156.788051	298.974594	200.939877	0.000000	300.000000	200.000000	0.000000	7.874160	10.926160	2232.286072	2098.074055	2288.999920	-1391.597975				-505.000000	200.000000	0.000000	1.267770	0.178670	7.078860	-1146.782389	711.989448	1057.461912
192				900.000000	200.000000	0.000000	0.347510	0.574260	-1.216600	-126.371989	-89.168573	154.392288	299.013657	200.995415	0.000000	300.000000	200.000000	0.000000	7.385840	10.956680	2232.286072	2222.051158	2201.799923	-1379.390975				-505.000000	200.000000	0.000000	-1.086660	0.893350	11.011560	-1219.038488	983.293874	353.399314
193				900.000000	200.000000	0.000000	0.156940	0.551740	-1.564200	-91.474704	-50.601813	183.484696	299.047870	200.952661	0.000000	300.000000	200.000000	0.000000	7.538440	10.468360	2232.362366	2126.684155	2125.499926	-1373.287475				-505.000000	200.000000	0.000000	1.086660	-0.178670	2.359620	336.825454	462.286957	528.440397
194				900.000000	200.000000	0.000000	0.201780	0.675600	-1.738000	-26.246253	-118.144299	149.818190	299.009282	200.922315	0.000000	300.000000	200.000000	0.000000	7.538440	10.712520	2233.430482	2059.927254	2212.699923	-1379.390975				-505.000000	200.000000	0.000000	1.267770	-0.536010	5.505780	-611.073512	-347.077758	1174.271878
195				900.000000	200.000000	0.000000	0.336300	0.574260	-1.216600	-21.838203	-108.970825	154.403901	299.023723	200.909692	0.000000	300.000000	200.000000	0.000000	7.446880	10.376800	2232.972718	2031.317153	2179.999924	-1379.390975				-505.000000	200.000000	0.000000	1.267770	-1.429360	11.011560	-85.609648	-1412.862802	233.518510
196				900.000000	200.000000	0.000000	0.358720	0.608040	-1.346950	-105.013320	-84.443006	130.315489	299.057732	200.888489	0.000000	300.000000	200.000000	0.000000	6.989080	9.888480	2232.591248	1983.633652	2103.699926	-1354.976975				-505.000000	200.000000	0.000000	1.267770	0.893350	-2.359620	1212.027858	588.376558	-175.485928
197				900.000000	200.000000	0.000000	0.369930	0.720640	-1.260050	-43.999000	-79.919480	144.866554	299.101457	200.961336	0.000000	300.000000	200.000000	0.000000	7.507920	9.552760	2232.057190	2145.757556	2005.599930	-1403.804975				-505.000000	200.000000	0.000000	1.992210	2.144040	7.865400	361.997095	932.547174	1176.757290
198				900.000000	200.000000	0.000000	0.336300	0.754420	-1.607650	-95.234946	-73.145359	161.800431	298.998734	200.995687	0.000000	300.000000	200.000000	0.000000	7.172200	11.261880	2231.675720	2222.051158	2234.499922	-1367.183975				-505.000000	200.000000	0.000000	1.629990	-1.429360	6.292320	-665.067197	-237.172108	468.465927
199				900.000000	200.000000	0.000000	0.425980	0.596780	-1.781450	-65.721847	-91.874657	156.741597	299.048130	200.909692	0.000000	300.000000	200.000000	0.000000	7.446880	11.506040	2232.972718	2031.317153	2125.499926	-1416.011974				-505.000000	200.000000	0.000000	-0.181110	-0.893350	10.225020	62.577395	-396.454600	116.654897
200				900.000000	200.000000	0.000000	0.437190	0.619300	-1.694550	-100.889217	-97.483072	156.750927	298.965288	200.948000	0.000000	300.000000	200.000000	0.000000	7.630000	11.597600	2233.277894	2117.147455	2310.799919	-1403.804975				-505.000000	200.000000	0.000000	1.086660	0.178670	13.371180	1285.857037	2042.677075	646.267710
201				900.000000	200.000000	0.000000	0.482030	0.585520	-1.433850	-114.071782	-109.703974	163.902037	299.042562	200.940263	0.000000	300.000000	200.000000	0.000000	7.599480	11.231360	2231.370544	2098.074055	2136.399925	-1373.287475				-505.000000	200.000000	0.000000	1.448880	-0.178670	8.651940	-10.119166	-95.882415	175.946828
202				900.000000	200.000000	0.000000	0.325090	0.596780	-1.824900	-77.828451	-153.537208	178.533060	299.027807	200.953182	0.000000	300.000000	200.000000	0.000000	7.538440	11.841760	2231.141662	2126.684155	2169.099924	-1440.425974				-505.000000	200.000000	0.000000	0.724440	1.786700	9.438480	-354.395713	875.197072	295.358116
203				900.000000	200.000000	0.000000	0.381140	0.585520	-1.086250	-117.732199	-75.476772	166.416220	299.013286	200.940230	0.000000	300.000000	200.000000	0.000000	7.355320	10.376800	2231.446838	2098.074055	2201.799923	-1446.529474				-505.000000	200.000000	0.000000	-0.905550	0.536010	8.651940	380.574126	444.294159	353.045709
204				900.000000	200.000000	0.000000	0.291460	0.517960	-1.390400	-60.521466	-86.698800	139.940036	299.023489	200.901366	0.000000	300.000000	200.000000	0.000000	7.080640	10.071600	2232.438660	2012.243752	2179.999924	-1495.357473				-505.000000	200.000000	0.000000	0.362220	-1.608030	7.078860	829.792429	501.644260	409.653693
205				900.000000	200.000000	0.000000	0.358720	0.484180	-1.173150	-134.056999	-39.010910	183.212821	298.999111	200.961139	0.000000	300.000000	200.000000	0.000000	7.538440	10.376800	2232.514954	2145.757556	2234.499922	-1409.908474				-505.000000	200.000000	0.000000	0.905550	-0.357340	5.505780	789.529832	72.550195	410.797131
206				900.000000	200.000000	0.000000	0.291460	0.529220	-1.694550	-44.290758	-106.679820	156.818129	299.028040	200.987141	0.000000	300.000000	200.000000	0.000000	7.355320	10.682000	2231.675720	2202.977757	2169.099924	-1361.080475				-505.000000	200.000000	0.000000	0.362220	-1.072020	13.371180	283.649770	230.532834	175.185971
207				900.000000	200.000000	0.000000	0.403560	0.653080	-1.477300	-55.047253	-146.959931	183.323444	298.959874	200.935669	0.000000	300.000000	200.000000	0.000000	7.538440	9.705360	2232.133484	2088.537354	2321.699919	-1336.666476				-505.000000	200.000000	0.000000	0.905550	-1.250690	2.359620	-191.306484	-57.034107	-236.235743
208				900.000000	200.000000	0.000000	0.269040	0.664340	-1.694550	-74.911288	-14.569106	152.147697	299.028306	200.944149	0.000000	300.000000	200.000000	0.000000	7.935200	9.949520	2232.286072	2107.610755	2169.099924	-1446.529474				-505.000000	200.000000	0.000000	0.724440	-0.178670	7.865400	105.633912	876.689925	293.492980
209				900.000000	200.000000	0.000000	0.381140	0.675600	-1.520750	-90.349665	-90.270597	176.138634	299.013825	200.973888	0.000000	300.000000	200.000000	0.000000	7.263760	11.292400	2232.667542	2174.367657	2201.799923	-1403.804975				-505.000000	200.000000	0.000000	1.086660	-1.250690	13.371180	-190.425559	1247.257031	586.167149
210				900.000000	200.000000	0.000000	0.403560	0.608040	-1.303500	-117.029896	-66.066046	176.052576	299.042660	200.995721	0.000000	300.000000	200.000000	0.000000	7.233240	11.933320	2231.599426	2222.051158	2136.399925	-1367.183975				-505.000000	200.000000	0.000000	2.535540	-1.250690	2.359620	735.221531	374.615233	57.354351
211				900.000000	200.000000	0.000000	0.291460	0.630560	-1.346950	-43.777993	-96.871149	161.731695	299.003755	200.952824	0.000000	300.000000	200.000000	0.000000	7.263760	11.292400	2231.980896	2126.684155	2223.599922	-1348.873476				-505.000000	200.000000	0.000000	0.724440	-0.178670	9.438480	1032.287774	79.777028	117.260684
212				900.000000	200.000000	0.000000	0.369930	0.630560	-1.651100	-84.298395	-8.632225	176.108361	298.994263	200.965378	0.000000	300.000000	200.000000	0.000000	7.721560	11.322920	2232.591248	2155.294256	2245.399921	-1348.873476				-505.000000	200.000000	0.000000	-0.181110	0.178670	13.371180	-103.934986	2517.099855	-411.024644
213				900.000000	200.000000	0.000000	0.381140	0.563000	-1.781450	-95.256618	-34.302477	149.527655	299.043510	200.909443	0.000000	300.000000	200.000000	0.000000	7.568960	11.445000	2233.583070	2031.317153	2136.399925	-1428.218974				-505.000000	200.000000	0.000000	1.629990	-0.178670	8.651940	568.960843	1616.568715	-0.299957
214				900.000000	200.000000	0.000000	0.358720	0.540480	-1.564200	-75.856270	-28.515294	176.036200	299.042627	200.940198	0.000000	300.000000	200.000000	0.000000	7.630000	11.322920	2231.523132	2098.074055	2136.399925	-1403.804975				-505.000000	200.000000	0.000000	0.181110	0.000000	6.292320	463.767393	115.639630	-352.479081
215				900.000000	200.000000	0.000000	0.325090	0.619300	-1.607650	-64.614416	-77.749701	185.782984	299.086682	200.957195	0.000000	300.000000	200.000000	0.000000	7.630000	10.834600	2231.752014	2136.220856	2038.299929	-1336.666476				-505.000000	200.000000	0.000000	3.259980	0.357340	18.090419	-324.378129	183.280835	470.031107
216				900.000000	200.000000	0.000000	0.470820	0.686860	-1.824900	-102.262669	-139.274490	183.285178	298.926022	200.926839	0.000000	300.000000	200.000000	0.000000	7.721560	10.712520	2232.820130	2069.463954	2397.999916	-1416.011974				-505.000000	200.000000	0.000000	1.992210	1.429360	3.146160	318.374270	-786.384363	353.661678
217				900.000000	200.000000	0.000000	0.291460	0.574260	-1.303500	-82.236185	-71.581707	178.546957	299.018540	200.935605	0.000000	300.000000	200.000000	0.000000	7.538440	10.590440	2232.286072	2088.537354	2190.899923	-1422.115474				-505.000000	200.000000	0.000000	3.803310	-0.357340	13.371180	-136.368951	1480.582571	-176.875676
218				900.000000	200.000000	0.000000	0.425980	0.551740	-1.955250	-75.797711	-132.240783	178.386650	299.047544	201.008542	0.000000	300.000000	200.000000	0.000000	7.111160	10.559920	2231.599426	2250.661259	2125.499926	-1367.183975				-505.000000	200.000000	0.000000	0.181110	-0.893350	7.865400	-632.507386	909.566821	527.834610
219				900.000000	200.000000	0.000000	0.257830	0.540480	-1.824900	-52.003174	-64.645952	176.140722	299.037644	200.987309	0.000000	300.000000	200.000000	0.000000	7.446880	10.468360	2231.294250	2202.977757	2147.299925	-1287.838477				-505.000000	200.000000	0.000000	0.181110	-1.429360	11.011560	-317.241652	1436.861145	409.837739
220				900.000000	200.000000	0.000000	0.280250	0.596780	-1.998700	-90.070099	-40.077724	166.531213	299.028173	200.969915	0.000000	300.000000	200.000000	0.000000	7.721560	10.651480	2231.980896	2164.830956	2169.099924	-1361.080475				-505.000000	200.000000	0.000000	2.173320	-1.429360	11.011560	-201.425650	123.182459	292.190165
221				900.000000	200.000000	0.000000	0.493240	0.608040	-1.738000	-81.295266	-104.816773	163.911367	299.023389	200.897186	0.000000	300.000000	200.000000	0.000000	7.263760	9.827440	2232.209778	2002.707052	2179.999924	-1483.150473				-505.000000	200.000000	0.000000	1.992210	-0.714680	13.371180	1347.616430	-796.087906	57.906491
222				900.000000	200.000000	0.000000	0.482030	0.686860	-1.607650	-106.058128	-124.740250	163.996284	299.116258	200.952628	0.000000	300.000000	200.000000	0.000000	7.416360	11.597600	2232.438660	2126.684155	1972.899931	-1379.390975				-505.000000	200.000000	0.000000	0.905550	2.322710	10.225020	-785.162832	996.061688	295.852301
223				900.000000	200.000000	0.000000	0.504450	0.619300	-1.564200	-104.774704	-64.912275	188.006827	299.052590	200.987006	0.000000	300.000000	200.000000	0.000000	6.989080	10.315760	2231.980896	2202.977757	2114.599926	-1397.701475				-505.000000	200.000000	0.000000	1.629990	0.000000	11.798100	-809.768165	-1700.667174	352.334193
224				900.000000	200.000000	0.000000	0.325090	0.641820	-1.651100	-79.814178	-57.445413	178.574947	299.013421	200.957195	0.000000	300.000000	200.000000	0.000000	7.599480	11.628120	2231.752014	2136.220856	2201.799923	-1354.976975				-505.000000	200.000000	0.000000	1.992210	0.178670	8.651940	-335.944529	136.380704	528.707069
225				900.000000	200.000000	0.000000	0.482030	0.675600	-1.607650	2.032502	-89.278460	183.263093	298.945260	200.931364	0.000000	300.000000	200.000000	0.000000	7.385840	11.200840	2232.209778	2079.000654	2354.399918	-1391.597975				-505.000000	200.000000	0.000000	1.448880	0.357340	-0.786540	137.375722	45.644710	235.199600
226				900.000000	200.000000	0.000000	0.369930	0.563000	-1.346950	-66.662765	-100.102543	183.274510	299.003721	200.978494	0.000000	300.000000	200.000000	0.000000	7.507920	11.170320	2231.904602	2183.904357	2223.599922	-1367.183975				-505.000000	200.000000	0.000000	1.992210	-1.072020	11.798100	-179.740084	-794.595053	292.543770
227				900.000000	200.000000	0.000000	0.291460	0.698120	-1.346950	-49.036933	-127.266968	156.975206	299.027707	201.008852	0.000000	300.000000	200.000000	0.000000	7.446880	11.353440	2230.912780	2250.661259	2169.099924	-1397.701475				-505.000000	200.000000	0.000000	0.724440	-0.178670	11.011560	-936.458412	-54.285832	58.516586
228				900.000000	200.000000	0.000000	0.437190	0.765680	-1.260050	-94.411146	-128.282977	173.754681	299.052493	200.957195	0.000000	300.000000	200.000000	0.000000	7.446880	10.682000	2231.752014	2136.220856	2114.599926	-1428.218974				-505.000000	200.000000	0.000000	1.629990	-1.072020	11.011560	-527.251013	-109.080659	351.316846
229				900.000000	200.000000	0.000000	0.269040	0.484180	-1.260050	-81.880135	-70.698860	137.522188	298.994606	200.918077	0.000000	300.000000	200.000000	0.000000	7.416360	10.529400	2233.354188	2050.390553	2245.399921	-1403.804975				-505.000000	200.000000	0.000000	0.000000	-1.608030	13.371180	-96.232200	650.160787	527.170867
230				900.000000	200.000000	0.000000	0.381140	0.641820	-1.520750	-127.925498	-80.138657	159.239598	299.043052	200.986770	0.000000	300.000000	200.000000	0.000000	7.507920	10.743040	2232.514954	2202.977757	2136.399925	-1342.769976				-505.000000	200.000000	0.000000	-1.086660	0.000000	11.798100	232.575852	-343.152626	646.272018
231				900.000000	200.000000	0.000000	0.325090	0.574260	-1.346950	-106.404380	-62.794242	183.331436	298.974489	200.939973	0.000000	300.000000	200.000000	0.000000	6.989080	10.559920	2232.057190	2098.074055	2288.999920	-1318.355976				-505.000000	200.000000	0.000000	0.362220	-1.786700	15.730799	472.225257	-169.416467	174.507740
232				900.000000	200.000000	0.000000	0.313880	0.619300	-1.955250	-97.138771	-92.162715	149.649696	299.001639	200.976256	0.000000	300.000000	200.000000	0.000000	7.416360	10.773560	2227.250668	2174.367657	2223.599922	-1397.701475				-505.000000	200.000000	0.000000	4.708860	0.178670	13.371180	-567.198993	-1225.612403	293.513342
233				900.000000	200.000000	0.000000	0.470820	0.686860	-1.390400	-45.525103	-43.425146	178.465858	299.019043	200.922315	0.000000	300.000000	200.000000	0.000000	7.630000	9.888480	2233.430482	2059.927254	2190.899923	-1477.046973				-505.000000	200.000000	0.000000	0.181110	0.893350	3.146160	-61.507701	-676.794708	353.297892
234				900.000000	200.000000	0.000000	0.381140	0.630560	-1.824900	-88.498982	-39.328038	171.277427	298.935021	200.970246	0.000000	300.000000	200.000000	0.000000	7.660520	9.552760	2231.217956	2164.830956	2376.199917	-1428.218974				-505.000000	200.000000	0.000000	-0.543330	-1.072020	13.371180	52.017766	948.177698	292.746613
235				900.000000	200.000000	0.000000	0.504450	0.630560	-1.651100	-104.401046	-115.491157	190.426959	299.027541	200.936341	0.000000	300.000000	200.000000	0.000000	7.477400	11.628120	2230.531310	2088.537354	2169.099924	-1397.701475				-505.000000	200.000000	0.000000	1.086660	-0.357340	13.371180	-599.632958	849.547009	175.806248
236				900.000000	200.000000	0.000000	0.437190	0.664340	-1.607650	-98.944441	-138.091649	164.021794	298.974419	200.922946	0.000000	300.000000	200.000000	0.000000	7.355320	10.956680	2231.904602	2059.927254	2288.999920	-1348.873476				-505.000000	200.000000	0.000000	-0.181110	-0.536010	14.944259	-1768.478453	-798.643181	58.249914
237				900.000000	200.000000	0.000000	0.313880	0.709380	-1.216600	-32.356082	-47.255930	147.323810	298.974594	201.016776	0.000000	300.000000	200.000000	0.000000	7.752080	11.048240	2232.286072	2269.734659	2288.999920	-1519.771472				-505.000000	200.000000	0.000000	1.267770	0.000000	11.011560	-462.383083	177.977286	-235.077816
238				900.000000	200.000000	0.000000	0.381140	0.630560	-1.216600	-79.827722	-115.883306	192.964368	299.013286	200.974421	0.000000	300.000000	200.000000	0.000000	7.843640	10.895640	2231.446838	2174.367657	2201.799923	-1409.908474				-505.000000	200.000000	0.000000	3.078870	-1.072020	13.371180	167.833768	596.428382	703.665527
239				900.000000	200.000000	0.000000	0.291460	0.427880	-1.346950	-80.268067	-96.871149	192.868784	299.057410	200.978527	0.000000	300.000000	200.000000	0.000000	7.172200	11.170320	2231.828308	2183.904357	2103.699926	-1379.390975				-505.000000	200.000000	0.000000	1.448880	0.536010	18.090419	381.329204	-1165.399590	235.369158
240				900.000000	200.000000	0.000000	0.280250	0.686860	-1.390400	-113.874117	-131.830902	161.795668	299.052785	200.939813	0.000000	300.000000	200.000000	0.000000	7.324800	10.682000	2232.438660	2098.074055	2114.599926	-1428.218974				-505.000000	200.000000	0.000000	1.629990	-1.608030	1.573080	-212.992050	-232.693549	-177.888716
241				900.000000	200.000000	0.000000	0.302670	0.641820	-1.868350	-140.347202	-81.649964	154.501573	299.018842	200.986567	0.000000	300.000000	200.000000	0.000000	7.477400	10.620960	2232.972718	2202.977757	2190.899923	-1330.562976				-505.000000	200.000000	0.000000	1.992210	-0.357340	18.090419	-946.703425	-270.286436	116.989705
242				900.000000	200.000000	0.000000	0.459610	0.540480	-0.955900	-87.287662	-104.159242	144.606096	298.979442	200.948454	0.000000	300.000000	200.000000	0.000000	7.477400	10.315760	2232.209778	2117.147455	2278.099920	-1397.701475				-505.000000	200.000000	0.000000	0.905550	-0.714680	14.944259	-621.129755	-201.546937	351.713917
243				900.000000	200.000000	0.000000	0.403560	0.551740	-1.607650	-119.663430	-121.508855	159.132597	299.067560	200.931142	0.000000	300.000000	200.000000	0.000000	6.928040	10.407320	2232.743836	2079.000654	2081.899927	-1373.287475				-505.000000	200.000000	0.000000	1.992210	-1.072020	9.438480	-411.560857	1328.764343	468.776066
244				900.000000	200.000000	0.000000	0.414770	0.698120	-1.260050	-101.213797	-96.963901	166.486097	299.052526	200.961435	0.000000	300.000000	200.000000	0.000000	7.538440	10.529400	2231.828308	2145.757556	2114.599926	-1373.287475				-505.000000	200.000000	0.000000	-0.181110	0.178670	11.798100	359.203175	1060.322628	705.113231
245				900.000000	200.000000	0.000000	0.403560	0.585520	-1.303500	-53.628786	-86.329925	180.850953	299.028173	200.965642	0.000000	300.000000	200.000000	0.000000	7.446880	10.071600	2231.980896	2155.294256	2169.099924	-1373.287475				-505.000000	200.000000	0.000000	3.441090	0.357340	7.078860	-1830.867078	1375.901906	587.504815
246				900.000000	200.000000	0.000000	0.336300	0.596780	-1.260050	-49.099555	-134.260266	164.063485	299.013758	200.914150	0.000000	300.000000	200.000000	0.000000	7.843640	11.383960	2232.514954	2040.853853	2201.799923	-1312.252476				-505.000000	200.000000	0.000000	0.181110	1.072020	3.932700	-398.081462	913.298954	588.443845
247				900.000000	200.000000	0.000000	0.403560	0.608040	-0.912450	-76.419466	-91.759572	178.462237	299.052396	200.948745	0.000000	300.000000	200.000000	0.000000	7.477400	9.888480	2231.523132	2117.147455	2114.599926	-1354.976975				-505.000000	200.000000	0.000000	0.543330	1.072020	3.146160	-977.224394	2217.827522	118.462078
248				900.000000	200.000000	0.000000	0.212990	0.619300	-1.260050	-64.254302	-134.248330	188.308779	298.998837	200.995585	0.000000	300.000000	200.000000	0.000000	7.599480	11.719680	2231.904602	2222.051158	2234.499922	-1397.701475				-505.000000	200.000000	0.000000	0.905550	0.357340	13.371180	-208.939666	860.505975	59.010770
249				900.000000	200.000000	0.000000	0.392350	0.731900	-1.781450	-116.445028	-39.830074	144.853798	298.920845	200.978360	0.000000	300.000000	200.000000	0.000000	7.507920	11.383960	2232.209778	2183.904357	2408.899916	-1379.390975				-505.000000	200.000000	0.000000	0.181110	-0.178670	15.730799	-125.368860	504.392535	880.977433
250				900.000000	200.000000	0.000000	0.269040	0.664340	-1.173150	-54.268466	-156.901166	176.244298	298.974664	200.969716	0.000000	300.000000	200.000000	0.000000	7.416360	11.048240	2232.438660	2164.830956	2288.999920	-1403.804975				-505.000000	200.000000	0.000000	3.803310	-0.714680	15.730799	-736.882834	-2233.616913	1056.411280
251				900.000000	200.000000	0.000000	0.336300	0.574260	-1.303500	-182.749440	-83.560158	205.006764	298.994228	200.918422	0.000000	300.000000	200.000000	0.000000	7.599480	11.353440	2232.514954	2050.390553	2245.399921	-1409.908474				-505.000000	200.000000	0.000000	0.724440	-0.178670	11.798100	-1515.475498	-585.312288	410.981178
252				900.000000	200.000000	0.000000	0.369930	0.506700	-1.260050	-105.075943	-166.040969	144.667590	299.013252	200.961632	0.000000	300.000000	200.000000	0.000000	7.141680	11.383960	2231.370544	2145.757556	2201.799923	-1409.908474				-505.000000	200.000000	0.000000	-0.724440	0.893350	13.371180	-639.769709	31.146613	-57.838354
253				900.000000	200.000000	0.000000	0.515660	0.585520	-1.651100	-98.214732	-60.227116	168.686517	299.077166	200.939845	0.000000	300.000000	200.000000	0.000000	7.385840	10.895640	2232.362366	2098.074055	2060.099928	-1367.183975				-505.000000	200.000000	0.000000	2.354430	0.178670	5.505780	-220.380220	1575.718559	469.933993
254				900.000000	200.000000	0.000000	0.369930	0.472920	-1.173150	-78.233263	-90.132237	171.142435	298.989657	200.935221	0.000000	300.000000	200.000000	0.000000	7.263760	10.590440	2233.201600	2088.537354	2256.299921	-1385.494475				-505.000000	200.000000	0.000000	3.259980	-0.714680	2.359620	-969.584532	-199.500658	410.269661
255				900.000000	200.000000	0.000000	0.448400	0.517960	-1.651100	-72.853142	-77.721229	187.970648	299.043020	200.931269	0.000000	300.000000	200.000000	0.000000	7.538440	10.193680	2232.438660	2079.000654	2136.399925	-1416.011974				-505.000000	200.000000	0.000000	2.354430	-0.893350	15.730799	-979.326159	372.884949	410.172547
256				900.000000	200.000000	0.000000	0.381140	0.709380	-0.999350	4.053761	-111.019379	168.941069	299.091628	200.957129	0.000000	300.000000	200.000000	0.000000	7.324800	10.743040	2231.904602	2136.220856	2027.399929	-1354.976975	-509.461849	236.022853	0.000000	-505.000000	200.000000	0.000000	0.362220	-1.250690	20.450039	736.668765	91.244989	-412.424573
257				900.000000	200.000000	0.000000	0.235410	0.653080	-1.520750	-63.133327	-109.599285	135.304445	299.042627	200.918830	0.000000	300.000000	200.000000	0.000000	7.050120	10.743040	2231.523132	2050.390553	2136.399925	-1428.218974				-505.000000	200.000000	0.000000	-0.181110	2.501380	11.798100	1078.830366	927.752620	648.573384
258				900.000000	200.000000	0.000000	0.403560	0.641820	-1.955250	-80.129277	-116.119617	164.035691	298.974909	200.948130	0.000000	300.000000	200.000000	0.000000	7.355320	9.735880	2232.972718	2117.147455	2288.999920	-1464.839973				-505.000000	200.000000	0.000000	0.905550	0.178670	11.798100	1517.363194	596.858813	293.817607
259				900.000000	200.000000	0.000000	0.313880	0.731900	-1.477300	-47.780915	-92.607209	147.344753	298.974384	200.982800	0.000000	300.000000	200.000000	0.000000	7.691040	10.895640	2231.828308	2193.441057	2288.999920	-1385.494475				-505.000000	200.000000	0.000000	0.543330	0.178670	7.078860	-2189.126406	358.115288	58.870190
260				900.000000	200.000000	0.000000	0.358720	0.540480	-0.955900	-95.328722	-74.674742	142.300958	299.013218	200.974487	0.000000	300.000000	200.000000	0.000000	7.446880	9.796920	2231.294250	2174.367657	2201.799923	-1428.218974				-505.000000	200.000000	0.000000	1.811100	1.429360	8.651940	550.446736	-117.800345	294.932068
261				900.000000	200.000000	0.000000	0.448400	0.664340	-1.651100	-74.866274	-118.248988	185.697122	299.047707	200.944278	0.000000	300.000000	200.000000	0.000000	7.294280	11.322920	2231.980896	2107.610755	2125.499926	-1409.908474				-505.000000	200.000000	0.000000	1.629990	-1.250690	13.371180	-1464.401580	286.390083	409.891387
262				900.000000	200.000000	0.000000	0.414770	0.517960	-1.564200	-116.988946	-51.087312	159.089568	298.999384	200.896818	0.000000	300.000000	200.000000	0.000000	7.477400	11.292400	2233.125306	2002.707052	2234.499922	-1391.597975				-505.000000	200.000000	0.000000	-0.362220	-0.357340	18.090419	-20.175410	1595.590211	293.410355
263				900.000000	200.000000	0.000000	0.381140	0.608040	-1.868350	-73.389249	-64.617479	192.943424	299.013859	200.965312	0.000000	300.000000	200.000000	0.000000	7.691040	11.048240	2232.743836	2155.294256	2201.799923	-1373.287475				-505.000000	200.000000	0.000000	3.803310	0.714680	17.303879	1434.421620	-776.839686	470.326756
264				900.000000	200.000000	0.000000	0.269040	0.574260	-1.477300	-106.539423	-121.156517	132.786642	299.042692	200.965774	0.000000	300.000000	200.000000	0.000000	7.385840	10.773560	2231.675720	2155.294256	2136.399925	-1397.701475				-505.000000	200.000000	0.000000	0.724440	-1.072020	-3.146160	-296.751626	-305.990171	116.412895
265				900.000000	200.000000	0.000000	0.336300	0.608040	-0.999350	-92.591616	-88.908988	168.893277	299.033122	200.999756	0.000000	300.000000	200.000000	0.000000	7.385840	10.651480	2232.133484	2231.587858	2158.199924	-1336.666476				-505.000000	200.000000	0.000000	1.086660	-0.178670	-4.719240	799.523152	336.434788	234.719904
266				900.000000	200.000000	0.000000	0.381140	0.686860	-1.607650	-33.688584	-100.321720	161.691146	299.057571	200.931364	0.000000	300.000000	200.000000	0.000000	7.660520	10.498880	2232.209778	2079.000654	2103.699926	-1397.701475				-505.000000	200.000000	0.000000	5.614410	-0.536010	10.225020	1010.728054	-216.861466	175.274470
267				900.000000	200.000000	0.000000	0.549290	0.563000	-1.433850	-90.875975	-56.748072	156.582432	299.033321	200.918390	0.000000	300.000000	200.000000	0.000000	7.599480	10.285240	2232.591248	2050.390553	2158.199924	-1391.597975				-505.000000	200.000000	0.000000	2.897760	0.536010	3.146160	495.949665	-1106.319205	528.973741
268				900.000000	200.000000	0.000000	0.403560	0.540480	-0.912450	-123.427420	-66.429722	171.170425	299.033288	200.939781	0.000000	300.000000	200.000000	0.000000	7.172200	10.224200	2232.514954	2098.074055	2158.199924	-1354.976975				-505.000000	200.000000	0.000000	3.259980	-0.536010	14.944259	1474.369600	1644.536622	645.415613
269				900.000000	200.000000	0.000000	0.493240	0.630560	-1.564200	-88.228896	-74.582587	173.570951	299.042954	200.969782	0.000000	300.000000	200.000000	0.000000	7.385840	10.712520	2232.286072	2164.830956	2136.399925	-1318.355976				-505.000000	200.000000	0.000000	3.803310	0.893350	3.146160	-756.403712	32.016034	411.752215
270				900.000000	200.000000	0.000000	0.392350	0.506700	-0.999350	-76.662146	-25.359518	120.547761	299.008740	200.944181	0.000000	300.000000	200.000000	0.000000	7.660520	9.613800	2232.209778	2107.610755	2212.699923	-1324.459476				-505.000000	200.000000	0.000000	0.724440	0.893350	16.517339	-407.886012	-457.220839	59.533933
271				900.000000	200.000000	0.000000	0.515660	0.596780	-2.085600	-78.098537	-44.625121	187.974270	298.989312	200.926997	0.000000	300.000000	200.000000	0.000000	7.630000	11.292400	2232.438660	2069.463954	2256.299921	-1464.839973				-505.000000	200.000000	0.000000	0.724440	-0.357340	4.719240	-137.061106	349.395601	528.299817
272				900.000000	200.000000	0.000000	0.392350	0.585520	-1.086250	-53.403715	-75.938400	144.717665	298.993334	200.970545	0.000000	300.000000	200.000000	0.000000	7.355320	11.139800	2230.531310	2164.830956	2245.399921	-1336.666476				-505.000000	200.000000	0.000000	1.811100	1.608030	14.944259	-828.030580	141.368258	471.333922
273				900.000000	200.000000	0.000000	0.325090	0.596780	-1.173150	-69.112178	-103.483636	149.617138	298.988793	200.983035	0.000000	300.000000	200.000000	0.000000	7.691040	11.414480	2231.294250	2193.441057	2256.299921	-1361.080475				-505.000000	200.000000	0.000000	2.716650	-1.965370	8.651940	-1044.760398	225.114849	644.102617
274				900.000000	200.000000	0.000000	0.212990	0.641820	-1.129700	-67.212416	-48.248067	152.184821	298.993747	200.982968	0.000000	300.000000	200.000000	0.000000	7.263760	11.353440	2231.446838	2193.441057	2245.399921	-1342.769976				-505.000000	200.000000	0.000000	0.905550	-0.357340	11.011560	-599.821728	2188.445327	-59.155658
275				900.000000	200.000000	0.000000	0.313880	0.585520	-1.564200	-134.309476	-62.130572	152.027940	298.998940	200.952759	0.000000	300.000000	200.000000	0.000000	7.813120	10.926160	2232.133484	2126.684155	2234.499922	-1440.425974				-505.000000	200.000000	0.000000	0.543330	0.893350	4.719240	517.698155	1155.774611	588.245309
276				900.000000	200.000000	0.000000	0.291460	0.529220	-1.520750	-64.213352	-116.973394	185.734050	298.993988	200.987006	0.000000	300.000000	200.000000	0.000000	7.233240	10.590440	2231.980896	2202.977757	2245.399921	-1385.494475				-505.000000	200.000000	0.000000	1.811100	-1.608030	11.011560	135.211034	-517.749647	879.490571
277				900.000000	200.000000	0.000000	0.313880	0.529220	-1.477300	-96.332579	-47.013479	159.204562	298.998666	200.970114	0.000000	300.000000	200.000000	0.000000	6.989080	11.139800	2231.523132	2164.830956	2234.499922	-1318.355976				-505.000000	200.000000	0.000000	1.086660	-0.357340	4.719240	-1179.405123	857.757700	704.503135
278				900.000000	200.000000	0.000000	0.358720	0.619300	-1.520750	-64.524388	-99.479281	176.109502	298.998632	200.961599	0.000000	300.000000	200.000000	0.000000	7.385840	10.804080	2231.446838	2145.757556	2234.499922	-1428.218974				-505.000000	200.000000	0.000000	-0.362220	-1.072020	7.865400	-527.502705	147.023674	116.499828
279				900.000000	200.000000	0.000000	0.313880	0.540480	-1.477300	-71.745711	-133.134968	118.250812	299.013556	200.910065	0.000000	300.000000	200.000000	0.000000	7.599480	10.193680	2232.057190	2031.317153	2201.799923	-1312.252476				-505.000000	200.000000	0.000000	1.992210	-0.536010	4.719240	1589.367601	1730.952924	-411.876741
280				900.000000	200.000000	0.000000	0.448400	0.529220	-1.564200	-132.607380	-98.065925	173.523159	299.018540	200.948421	0.000000	300.000000	200.000000	0.000000	7.141680	10.620960	2232.286072	2117.147455	2190.899923	-1336.666476				-505.000000	200.000000	0.000000	-1.267770	0.178670	9.438480	359.014406	1658.595729	470.223769
281				900.000000	200.000000	0.000000	0.549290	0.574260	-1.260050	-46.006399	-31.579856	154.183244	299.067241	200.957096	0.000000	300.000000	200.000000	0.000000	7.416360	10.620960	2231.980896	2136.220856	2081.899927	-1293.941977				-505.000000	200.000000	0.000000	0.362220	0.178670	11.011560	243.324250	365.342121	235.116975
282				900.000000	200.000000	0.000000	0.414770	0.563000	-1.390400	-2.379296	-46.182977	195.276356	299.013724	201.008163	0.000000	300.000000	200.000000	0.000000	7.691040	10.651480	2232.438660	2250.661259	2201.799923	-1312.252476				-505.000000	200.000000	0.000000	2.354430	-0.357340	13.371180	-599.632958	-552.865822	175.704826
283				900.000000	200.000000	0.000000	0.425980	0.630560	-1.607650	-31.986487	-81.904351	154.363352	298.979407	200.944214	0.000000	300.000000	200.000000	0.000000	8.087800	11.017720	2232.133484	2107.610755	2278.099920	-1434.322474				-505.000000	200.000000	0.000000	2.354430	0.357340	10.225020	833.152658	-815.020131	176.383057
284				900.000000	200.000000	0.000000	0.403560	0.731900	-1.477300	-124.170989	-81.102321	159.300145	299.023222	201.008438	0.000000	300.000000	200.000000	0.000000	7.874160	11.353440	2231.828308	2250.661259	2179.999924	-1440.425974				-505.000000	200.000000	0.000000	2.354430	0.000000	6.292320	695.399397	-15.867955	587.252632
285				900.000000	200.000000	0.000000	0.381140	0.608040	-1.694550	-33.003890	-125.570753	197.762744	299.116258	201.003891	0.000000	300.000000	200.000000	0.000000	7.538440	11.261880	2232.438660	2241.124558	1972.899931	-1306.148976				-505.000000	200.000000	0.000000	0.181110	0.714680	13.371180	-187.317023	1434.621866	294.384236
286				900.000000	200.000000	0.000000	0.336300	0.574260	-1.477300	-74.375181	-113.794344	159.223222	299.018372	200.944310	0.000000	300.000000	200.000000	0.000000	7.263760	11.292400	2231.904602	2107.610755	2190.899923	-1397.701475				-505.000000	200.000000	0.000000	1.629990	-1.429360	11.011560	-317.241652	-639.360689	-60.230961
287				900.000000	200.000000	0.000000	0.482030	0.641820	-1.694550	-67.797601	-68.933764	173.593037	298.989346	200.965411	0.000000	300.000000	200.000000	0.000000	7.599480	11.597600	2232.514954	2155.294256	2256.299921	-1348.873476				-505.000000	200.000000	0.000000	2.173320	0.000000	0.786540	-347.385082	-927.674056	352.290726
288				900.000000	200.000000	0.000000	0.482030	0.472920	-1.390400	-118.663636	-124.942293	197.532561	299.042954	200.965510	0.000000	300.000000	200.000000	0.000000	7.813120	10.956680	2232.286072	2155.294256	2136.399925	-1385.494475				-505.000000	200.000000	0.000000	1.267770	-1.429360	7.078860	493.155745	-613.710626	527.239004
289				900.000000	200.000000	0.000000	0.414770	0.495440	-1.520750	-146.015017	-71.391601	163.887944	299.018607	200.986803	0.000000	300.000000	200.000000	0.000000	7.721560	10.559920	2232.438660	2202.977757	2190.899923	-1318.355976				-505.000000	200.000000	0.000000	2.716650	-2.144040	11.011560	-1171.198952	-174.834452	350.212566
290				900.000000	200.000000	0.000000	0.313880	0.495440	-1.738000	-146.240088	-67.034908	178.450427	299.081955	200.952759	0.000000	300.000000	200.000000	0.000000	7.507920	10.498880	2232.133484	2126.684155	2049.199928	-1379.390975				-505.000000	200.000000	0.000000	3.259980	-2.144040	3.146160	1028.675852	727.742967	232.680902
291				900.000000	200.000000	0.000000	0.313880	0.698120	-1.564200	-109.569957	-102.658332	149.722998	298.984290	200.914306	0.000000	300.000000	200.000000	0.000000	7.599480	10.468360	2232.133484	2040.853853	2267.199921	-1428.218974				-505.000000	200.000000	0.000000	2.897760	1.072020	8.651940	297.192089	-1244.114197	411.994217
292				900.000000	200.000000	0.000000	0.482030	0.585520	-1.477300	-110.096266	-134.993415	175.950338	299.053173	200.930887	0.000000	300.000000	200.000000	0.000000	7.630000	10.590440	2233.354188	2079.000654	2114.599926	-1440.425974				-505.000000	200.000000	0.000000	2.897760	-1.072020	10.225020	1094.110091	-1113.037042	468.703622
293				900.000000	200.000000	0.000000	0.392350	0.596780	-2.172500	-114.373337	-24.268488	137.499157	299.067751	200.935221	0.000000	300.000000	200.000000	0.000000	7.477400	10.163160	2233.201600	2088.537354	2081.899927	-1367.183975				-505.000000	200.000000	0.000000	1.267770	-0.178670	7.865400	-473.446097	-481.887045	58.473119
294				900.000000	200.000000	0.000000	0.493240	0.619300	-1.955250	-97.138771	-48.889061	183.199120	299.116046	200.961402	0.000000	300.000000	200.000000	0.000000	7.477400	10.346280	2231.904602	2145.757556	1972.899931	-1342.769976				-505.000000	200.000000	0.000000	0.181110	0.357340	8.651940	22.314798	245.970358	235.301022
295				900.000000	200.000000	0.000000	0.369930	0.551740	-1.694550	-47.383914	-49.119576	180.854378	298.969429	200.999961	0.000000	300.000000	200.000000	0.000000	7.538440	9.919000	2231.675720	2231.587858	2299.899920	-1428.218974				-505.000000	200.000000	0.000000	1.448880	0.893350	6.292320	-524.520016	-93.643135	-351.732713
296				900.000000	200.000000	0.000000	0.336300	0.506700	-1.738000	-105.571099	-37.562344	180.847332	298.999077	200.961172	0.000000	300.000000	200.000000	0.000000	7.660520	9.949520	2232.438660	2145.757556	2234.499922	-1397.701475				-505.000000	200.000000	0.000000	1.448880	-1.072020	3.146160	-296.248241	837.332622	1056.260519
297				900.000000	200.000000	0.000000	0.470820	0.517960	-1.607650	-113.013430	-83.750863	163.850820	298.965076	200.995177	0.000000	300.000000	200.000000	0.000000	7.538440	9.735880	2232.820130	2222.051158	2310.799919	-1440.425974	-476.886712	188.852818	0.000000	-505.000000	200.000000	0.000000	2.535540	1.072020	25.169279	-280.566534	-707.591192	705.743688
298				900.000000	200.000000	0.000000	0.313880	0.596780	-1.042800	-40.833424	-42.351594	168.906033	299.062390	200.952791	0.000000	300.000000	200.000000	0.000000	7.477400	10.895640	2232.057190	2126.684155	2092.799927	-1379.390975				-505.000000	200.000000	0.000000	0.362220	-0.178670	9.438480	-820.768257	-296.015063	-293.919029
299				900.000000	200.000000	0.000000	0.403560	0.585520	-1.433850	-73.866480	-60.878850	183.260613	298.940595	200.965345	0.000000	300.000000	200.000000	0.000000	7.782600	11.261880	2232.667542	2155.294256	2365.299917	-1367.183975				-505.000000	200.000000	0.000000	0.905550	-0.178670	11.798100	221.764530	199.148791	175.990294
300				900.000000	200.000000	0.000000	0.425980	0.596780	-1.694550	-101.816590	-36.229805	163.970577	299.009113	200.913932	0.000000	300.000000	200.000000	0.000000	7.477400	10.682000	2233.049012	2040.853853	2212.699923	-1373.287475				-505.000000	200.000000	0.000000	2.716650	-0.178670	11.798100	-241.499477	-308.150886	234.589505
301				900.000000	200.000000	0.000000	0.336300	0.495440	-1.173150	-125.552252	-114.077204	159.149919	299.033453	200.896910	0.000000	300.000000	200.000000	0.000000	7.538440	10.865120	2232.896424	2002.707052	2158.199924	-1361.080475				-505.000000	200.000000	0.000000	0.905550	0.178670	2.359620	-1147.159928	75.535901	293.817607
302				900.000000	200.000000	0.000000	0.269040	0.472920	-1.216600	-110.442519	-45.409419	173.656617	299.111254	200.914306	0.000000	300.000000	200.000000	0.000000	7.019600	10.682000	2232.133484	2040.853853	1983.799931	-1385.494475				-505.000000	200.000000	0.000000	-0.362220	-1.786700	6.292320	-223.425833	413.656541	938.238978
303				900.000000	200.000000	0.000000	0.369930	0.641820	-1.520750	-99.781786	-110.072849	183.347813	299.091690	200.884429	0.000000	300.000000	200.000000	0.000000	7.691040	10.804080	2232.057190	1974.096951	2027.399929	-1373.287475				-505.000000	200.000000	0.000000	-1.448880	0.714680	4.719240	506.886833	-712.226879	0.794142
304				900.000000	200.000000	0.000000	0.482030	0.664340	-1.042800	-21.969182	-84.737801	154.336700	299.023556	200.939748	0.000000	300.000000	200.000000	0.000000	7.874160	10.743040	2232.591248	2098.074055	2179.999924	-1409.908474				-505.000000	200.000000	0.000000	1.448880	-2.322710	8.651940	555.040985	-493.592437	-178.552458
305				900.000000	200.000000	0.000000	0.425980	0.484180	-1.260050	-106.003316	-117.689409	168.685179	298.999111	200.905607	0.000000	300.000000	200.000000	0.000000	7.813120	10.193680	2232.514954	2021.780453	2234.499922	-1464.839973				-505.000000	200.000000	0.000000	1.448880	1.429360	2.359620	-492.400667	-222.481010	-644.944533
306				900.000000	200.000000	0.000000	0.425980	0.608040	-1.607650	-53.016512	-188.289720	139.884448	299.023256	200.991312	0.000000	300.000000	200.000000	0.000000	7.477400	10.407320	2231.904602	2212.514458	2179.999924	-1385.494475				-505.000000	200.000000	0.000000	-0.543330	-1.608030	14.157719	-211.985279	-510.838809	-236.458949
307				900.000000	200.000000	0.000000	0.448400	0.630560	-1.086250	-75.672150	-169.433998	154.340125	299.047870	200.918485	0.000000	300.000000	200.000000	0.000000	7.416360	10.620960	2232.362366	2050.390553	2125.499926	-1324.459476				-505.000000	200.000000	0.000000	0.905550	1.072020	12.584640	-629.021310	-199.307658	647.129988
308				900.000000	200.000000	0.000000	0.459610	0.641820	-2.259400	-104.567558	-108.012957	185.664564	298.994160	200.986837	0.000000	300.000000	200.000000	0.000000	7.477400	11.322920	2232.362366	2202.977757	2245.399921	-1452.632974				-505.000000	200.000000	0.000000	0.905550	3.573400	12.584640	333.049206	993.822408	355.783305
309				900.000000	200.000000	0.000000	0.358720	0.619300	-1.738000	-121.036882	-68.881419	176.109502	298.989035	200.935797	0.000000	300.000000	200.000000	0.000000	7.477400	9.461200	2231.828308	2088.537354	2256.299921	-1367.183975				-505.000000	200.000000	0.000000	1.086660	-1.608030	9.438480	-1138.890833	-1135.270969	409.595737
310				900.000000	200.000000	0.000000	0.448400	0.641820	-0.869000	-74.983392	-139.240221	178.447198	299.018473	200.927124	0.000000	300.000000	200.000000	0.000000	7.355320	11.109280	2232.133484	2069.463954	2190.899923	-1477.046973				-505.000000	200.000000	0.000000	0.362220	-0.178670	13.371180	-588.821637	1423.662900	352.266057
311				900.000000	200.000000	0.000000	0.235410	0.551740	-1.129700	-91.024562	-150.490721	171.355101	299.091690	200.914338	0.000000	300.000000	200.000000	0.000000	7.721560	11.261880	2232.057190	2040.853853	2027.399929	-1318.355976				-505.000000	200.000000	0.000000	0.181110	-0.536010	10.225020	-494.879971	111.907498	293.197331
312				900.000000	200.000000	0.000000	0.313880	0.641820	-1.216600	-55.240854	-92.849660	195.454181	298.969641	200.922851	0.000000	300.000000	200.000000	0.000000	7.691040	10.834600	2232.133484	2059.927254	2299.899920	-1440.425974				-505.000000	200.000000	0.000000	1.811100	-0.893350	12.584640	-632.129847	276.177544	703.936507
313				900.000000	200.000000	0.000000	0.403560	0.529220	-1.433850	-76.184914	-162.198249	161.521313	299.013522	200.897278	0.000000	300.000000	200.000000	0.000000	7.477400	10.804080	2231.980896	2002.707052	2201.799923	-1330.562976				-505.000000	200.000000	0.000000	1.629990	0.178670	8.651940	358.951482	-504.551402	-117.449039
314				900.000000	200.000000	0.000000	0.425980	0.608040	-1.303500	-80.845124	-66.989301	154.342408	299.003959	201.008163	0.000000	300.000000	200.000000	0.000000	7.355320	10.041080	2232.438660	2250.661259	2223.599922	-1342.769976				-505.000000	200.000000	0.000000	1.086660	1.429360	3.932700	86.805189	2316.774207	353.734122
315				900.000000	200.000000	0.000000	0.336300	0.641820	-1.303500	-75.433534	-12.636579	156.876392	299.023389	200.948454	0.000000	300.000000	200.000000	0.000000	6.958560	10.773560	2232.209778	2117.147455	2179.999924	-1361.080475				-505.000000	200.000000	0.000000	2.716650	-1.072020	11.798100	51.891920	-573.290901	-294.955172
316				900.000000	200.000000	0.000000	0.224200	0.731900	-0.999350	-59.347349	-43.764950	188.401884	299.062582	200.969683	0.000000	300.000000	200.000000	0.000000	7.385840	10.498880	2232.514954	2164.830956	2092.799927	-1379.390975				-505.000000	200.000000	0.000000	0.543330	-0.357340	5.505780	210.449823	-38.101881	-176.614878
317				900.000000	200.000000	0.000000	0.437190	0.675600	-1.868350	-82.668718	-102.387408	159.212946	299.043052	200.965411	0.000000	300.000000	200.000000	0.000000	7.538440	9.949520	2232.514954	2155.294256	2136.399925	-1367.183975				-505.000000	200.000000	0.000000	-0.905550	-0.893350	6.292320	1104.606796	1772.233511	-411.984036
318				900.000000	200.000000	0.000000	0.291460	0.551740	-1.129700	-62.880850	-122.403041	154.429412	299.047902	200.901366	0.000000	300.000000	200.000000	0.000000	7.324800	10.559920	2232.438660	2012.243752	2125.499926	-1409.908474				-505.000000	200.000000	0.000000	-1.629990	0.536010	4.719240	-662.084507	-38.417877	176.871369
319				900.000000	200.000000	0.000000	0.313880	0.506700	-1.520750	-45.038074	-62.170981	164.002938	299.062390	200.974154	0.000000	300.000000	200.000000	0.000000	7.263760	10.346280	2232.057190	2174.367657	2092.799927	-1373.287475				-505.000000	200.000000	0.000000	0.362220	-0.714680	6.292320	304.706105	-1221.019408	116.780988
320				900.000000	200.000000	0.000000	0.313880	0.551740	-1.477300	-79.323085	-41.947509	176.093126	299.038038	200.914275	0.000000	300.000000	200.000000	0.000000	7.599480	10.132640	2232.209778	2040.853853	2147.299925	-1379.390975				-505.000000	200.000000	0.000000	1.267770	0.714680	7.865400	-1114.285500	313.532999	705.505994
321				900.000000	200.000000	0.000000	0.313880	0.551740	-1.564200	-87.454174	-72.262512	159.225505	299.003551	200.927377	0.000000	300.000000	200.000000	0.000000	7.721560	10.163160	2231.523132	2069.463954	2223.599922	-1367.183975				-505.000000	200.000000	0.000000	3.078870	0.357340	11.798100	-1483.041533	-1390.628875	0.092806
322				900.000000	200.000000	0.000000	0.526870	0.596780	-1.564200	-61.476245	-126.627170	159.046735	299.018607	200.995347	0.000000	300.000000	200.000000	0.000000	7.294280	10.254720	2232.438660	2222.051158	2190.899923	-1373.287475				-505.000000	200.000000	0.000000	1.267770	-0.714680	6.292320	536.338108	-82.684170	234.196742
323				900.000000	200.000000	0.000000	0.347510	0.574260	-1.346950	-90.322259	-119.443167	171.259909	298.881704	200.961336	0.000000	300.000000	200.000000	0.000000	7.324800	11.475520	2232.057190	2145.757556	2496.099913	-1354.976975				-505.000000	200.000000	0.000000	1.448880	1.429360	17.303879	435.322889	-1297.223171	529.937440
324				900.000000	200.000000	0.000000	0.269040	0.630560	-1.738000	-88.408953	-125.980036	181.032203	298.998974	200.965543	0.000000	300.000000	200.000000	0.000000	7.141680	11.078760	2232.209778	2155.294256	2234.499922	-1367.183975				-505.000000	200.000000	0.000000	3.259980	0.714680	-4.719240	390.315753	-192.782820	117.905630
325				900.000000	200.000000	0.000000	0.515660	0.427880	-1.651100	-92.644757	-85.556965	166.130252	299.018942	201.016359	0.000000	300.000000	200.000000	0.000000	7.294280	11.261880	2233.201600	2269.734659	2190.899923	-1330.562976				-505.000000	200.000000	0.000000	1.992210	-1.965370	3.146160	-1855.912874	937.025733	115.463684
326				900.000000	200.000000	0.000000	0.482030	0.450400	-1.564200	-83.586295	-134.912598	183.053657	299.043183	200.965279	0.000000	300.000000	200.000000	0.000000	7.538440	10.407320	2232.820130	2155.294256	2136.399925	-1318.355976				-505.000000	200.000000	0.000000	1.448880	1.250690	3.146160	655.010954	1102.472636	1.070994
327				900.000000	200.000000	0.000000	0.369930	0.788200	-1.651100	-65.745189	-94.753714	137.700404	299.018439	200.965609	0.000000	300.000000	200.000000	0.000000	7.141680	11.261880	2232.057190	2155.294256	2190.899923	-1361.080475				-505.000000	200.000000	0.000000	2.535540	1.250690	11.011560	-270.887829	101.264528	118.472259
328				900.000000	200.000000	0.000000	0.392350	0.574260	-1.346950	-62.178548	-101.025799	192.900395	299.018439	200.927155	0.000000	300.000000	200.000000	0.000000	6.836480	10.773560	2232.057190	2069.463954	2190.899923	-1330.562976				-505.000000	200.000000	0.000000	3.259980	-0.893350	8.651940	-516.628461	192.237953	997.541090
329				900.000000	200.000000	0.000000	0.403560	0.619300	-1.216600	-68.229818	-137.070442	130.279506	298.994125	200.961238	0.000000	300.000000	200.000000	0.000000	7.507920	10.712520	2232.286072	2145.757556	2245.399921	-1391.597975				-505.000000	200.000000	0.000000	-1.267770	-0.178670	9.438480	684.839768	863.175685	822.349245
330				900.000000	200.000000	0.000000	0.313880	0.675600	-1.824900	-50.459462	-77.086031	152.111715	298.979686	200.939684	0.000000	300.000000	200.000000	0.000000	7.660520	10.376800	2232.743836	2098.074055	2278.099920	-1403.804975				-505.000000	200.000000	0.000000	2.173320	1.250690	11.798100	887.335113	-540.414004	705.942223
331				900.000000	200.000000	0.000000	0.403560	0.608040	-1.520750	-60.967544	-81.061913	171.233256	299.003653	200.910189	0.000000	300.000000	200.000000	0.000000	7.843640	10.743040	2231.752014	2031.317153	2223.599922	-1324.459476				-505.000000	200.000000	0.000000	0.543330	0.000000	9.438480	348.203084	-174.404021	176.188830
332				900.000000	200.000000	0.000000	0.302670	0.394100	-1.260050	-37.343267	-46.753894	202.464395	299.023156	201.029874	0.000000	300.000000	200.000000	0.000000	7.202720	10.193680	2231.675720	2298.344760	2179.999924	-1324.459476				-505.000000	200.000000	0.000000	1.992210	-0.178670	11.798100	1032.476543	-1192.305075	704.600249
333				900.000000	200.000000	0.000000	0.437190	0.743160	-1.564200	-91.633089	-82.406388	171.324077	298.998871	200.905823	0.000000	300.000000	200.000000	0.000000	7.111160	9.796920	2231.980896	2021.780453	2234.499922	-1434.322474				-505.000000	200.000000	0.000000	0.724440	-0.893350	3.146160	-1559.412940	85.748440	410.302946
334				900.000000	200.000000	0.000000	0.403560	0.664340	-1.607650	-86.882850	-121.508855	171.285615	298.959732	200.914431	0.000000	300.000000	200.000000	0.000000	7.630000	10.834600	2231.828308	2040.853853	2321.699919	-1409.908474				-505.000000	200.000000	0.000000	-0.905550	2.858720	10.225020	-1331.808877	973.081335	355.249961
335				900.000000	200.000000	0.000000	0.482030	0.630560	-1.346950	-59.860114	-59.125092	156.714944	298.993678	200.944569	0.000000	300.000000	200.000000	0.000000	7.385840	11.445000	2231.294250	2107.610755	2245.399921	-1367.183975				-505.000000	200.000000	0.000000	1.629990	1.072020	11.798100	-165.820226	155.312929	-116.601250
336				900.000000	200.000000	0.000000	0.437190	0.563000	-1.564200	-86.990487	-52.010568	188.024149	298.978988	200.948875	0.000000	300.000000	200.000000	0.000000	7.324800	11.261880	2231.217956	2117.147455	2278.099920	-1367.183975				-505.000000	200.000000	0.000000	1.992210	1.250690	9.438480	-502.645680	533.344299	236.003923
337				900.000000	200.000000	0.000000	0.369930	0.540480	-1.477300	-47.622530	-99.981318	161.566626	299.013927	200.939620	0.000000	300.000000	200.000000	0.000000	7.507920	11.506040	2232.896424	2098.074055	2201.799923	-1354.976975				-505.000000	200.000000	0.000000	2.897760	2.322710	7.865400	720.256423	1010.322354	178.204727
338				900.000000	200.000000	0.000000	0.526870	0.574260	-1.477300	-86.436772	-141.905897	202.399673	299.038170	200.905607	0.000000	300.000000	200.000000	0.000000	7.538440	11.139800	2232.514954	2021.780453	2147.299925	-1373.287475				-505.000000	200.000000	0.000000	0.362220	-0.357340	7.078860	-252.688338	766.784275	645.816992
339				900.000000	200.000000	0.000000	0.347510	0.608040	-1.520750	-89.111256	-88.885714	192.978265	299.028505	201.016567	0.000000	300.000000	200.000000	0.000000	7.507920	10.285240	2232.743836	2269.734659	2169.099924	-1342.769976				-505.000000	200.000000	0.000000	-1.629990	-0.178670	12.584640	1032.539467	2605.518005	822.378223
340				900.000000	200.000000	0.000000	0.347510	0.472920	-1.346950	-130.680213	-89.047348	144.659401	299.042889	200.978393	0.000000	300.000000	200.000000	0.000000	6.775440	10.590440	2232.133484	2183.904357	2136.399925	-1361.080475				-505.000000	200.000000	0.000000	1.992210	-0.536010	-1.573080	314.888194	-516.765789	586.772936
341				900.000000	200.000000	0.000000	0.392350	0.630560	-1.173150	-115.967480	-4.934004	195.362414	298.934875	201.038776	0.000000	300.000000	200.000000	0.000000	7.477400	10.224200	2230.912780	2317.418160	2376.199917	-1416.011974				-505.000000	200.000000	0.000000	2.535540	0.536010	0.000000	-83.382037	907.134542	529.002718
342				900.000000	200.000000	0.000000	0.347510	0.574260	-1.346950	-118.465971	-89.047348	159.211608	299.008774	200.888611	0.000000	300.000000	200.000000	0.000000	7.599480	10.285240	2232.286072	1983.633652	2212.699923	-1361.080475				-505.000000	200.000000	0.000000	1.448880	0.536010	13.371180	380.951665	-232.930980	176.625059
343				900.000000	200.000000	0.000000	0.280250	0.563000	-1.824900	-95.301633	-60.503238	173.728778	299.062454	200.927092	0.000000	300.000000	200.000000	0.000000	7.568960	10.346280	2232.209778	2069.463954	2092.799927	-1391.597975				-505.000000	200.000000	0.000000	0.181110	-0.893350	7.865400	-516.691384	246.716785	410.346413
344				900.000000	200.000000	0.000000	0.313880	0.574260	-1.477300	-98.498362	-92.607209	156.836789	299.023456	200.991109	0.000000	300.000000	200.000000	0.000000	7.477400	9.949520	2232.362366	2212.514458	2179.999924	-1367.183975				-505.000000	200.000000	0.000000	-0.181110	-0.178670	18.090419	-9.364088	258.931172	646.030016
345				900.000000	200.000000	0.000000	0.381140	0.585520	-1.607650	-78.067067	-44.596051	164.006559	298.959910	200.965543	0.000000	300.000000	200.000000	0.000000	7.294280	10.010560	2232.209778	2155.294256	2321.699919	-1397.701475				-505.000000	200.000000	0.000000	1.448880	-0.357340	15.730799	-483.628187	1355.669828	352.009566
346				900.000000	200.000000	0.000000	0.369930	0.506700	-1.651100	-93.419480	-94.753714	144.667590	298.935931	200.939524	0.000000	300.000000	200.000000	0.000000	7.660520	11.048240	2233.125306	2098.074055	2376.199917	-1440.425974				-505.000000	200.000000	0.000000	0.724440	1.786700	10.225020	224.747220	476.740624	60.381722
347				900.000000	200.000000	0.000000	0.369930	0.664340	-1.216600	-66.375071	-64.761979	183.368756	299.018741	200.969583	0.000000	300.000000	200.000000	0.000000	7.507920	11.139800	2232.743836	2164.830956	2190.899923	-1403.804975				-505.000000	200.000000	0.000000	-0.362220	0.357340	7.865400	253.883879	1207.583733	764.041376
348				900.000000	200.000000	0.000000	0.381140	0.608040	-1.390400	-72.894092	-110.655702	151.979203	299.023222	200.940070	0.000000	300.000000	200.000000	0.000000	7.782600	11.475520	2231.828308	2098.074055	2179.999924	-1440.425974	-540.267322	197.588657	0.000000	-505.000000	200.000000	0.000000	0.905550	1.072020	20.450039	-49.312069	721.218129	118.433100
349				900.000000	200.000000	0.000000	0.257830	0.641820	-1.564200	-55.600968	-90.218253	178.644628	298.998803	200.905885	0.000000	300.000000	200.000000	0.000000	7.568960	11.261880	2231.828308	2021.780453	2234.499922	-1306.148976				-505.000000	200.000000	0.000000	3.441090	0.714680	8.651940	2012.809474	48.708980	-117.085253
350				900.000000	200.000000	0.000000	0.257830	0.517960	-1.303500	-84.554619	-80.328764	180.939098	299.023790	200.918171	0.000000	300.000000	200.000000	0.000000	7.507920	11.170320	2233.125306	2050.390553	2179.999924	-1342.769976				-505.000000	200.000000	0.000000	2.354430	0.714680	9.438480	391.448371	643.996376	59.233976
351				900.000000	200.000000	0.000000	0.414770	0.686860	-1.694550	-106.148156	-76.295937	154.427325	299.028671	200.896818	0.000000	300.000000	200.000000	0.000000	7.538440	11.048240	2233.125306	2002.707052	2169.099924	-1416.011974				-505.000000	200.000000	0.000000	1.448880	-0.893350	13.371180	294.461092	-630.641002	234.012695
352				900.000000	200.000000	0.000000	0.381140	0.619300	-1.564200	-52.507811	-125.691978	183.315256	299.037742	200.948745	0.000000	300.000000	200.000000	0.000000	7.538440	10.468360	2231.523132	2117.147455	2147.299925	-1385.494475				-505.000000	200.000000	0.000000	1.811100	-0.357340	5.505780	-136.998183	548.035397	-587.924990
353				900.000000	200.000000	0.000000	0.224200	0.450400	-1.433850	-79.430722	-119.350414	151.995187	298.989484	201.033617	0.000000	300.000000	200.000000	0.000000	7.416360	10.682000	2232.820130	2307.881460	2256.299921	-1318.355976				-505.000000	200.000000	0.000000	0.905550	-0.893350	18.876959	-747.442463	722.710982	704.008951
354				900.000000	200.000000	0.000000	0.448400	0.653080	-1.694550	-67.333914	-108.076640	154.361068	299.008842	200.935541	0.000000	300.000000	200.000000	0.000000	7.385840	10.437840	2232.438660	2088.537354	2212.699923	-1348.873476				-505.000000	200.000000	0.000000	1.448880	0.357340	12.584640	1064.973431	1226.085527	293.943699
355				900.000000	200.000000	0.000000	0.313880	0.563000	-1.129700	-26.232392	-47.336747	152.006997	298.979477	200.935605	0.000000	300.000000	200.000000	0.000000	7.813120	10.743040	2232.286072	2088.537354	2278.099920	-1397.701475				-505.000000	200.000000	0.000000	1.811100	-0.178670	3.932700	-1284.472726	1079.808279	645.870639
356				900.000000	200.000000	0.000000	0.470820	0.506700	-1.607650	-105.436056	-73.618923	154.201708	298.998632	200.948778	0.000000	300.000000	200.000000	0.000000	7.202720	10.559920	2231.446838	2117.147455	2234.499922	-1367.183975				-505.000000	200.000000	0.000000	1.086660	-2.501380	5.505780	428.161969	-468.688800	408.747948
357				900.000000	200.000000	0.000000	0.381140	0.641820	-1.607650	-23.481740	-95.255750	166.468579	299.101887	200.956606	0.000000	300.000000	200.000000	0.000000	6.928040	9.919000	2233.125306	2136.220856	2005.599930	-1312.252476				-505.000000	200.000000	0.000000	-1.448880	0.893350	-3.932700	517.006000	-173.736159	-703.965484
358				900.000000	200.000000	0.000000	0.414770	0.641820	-1.781450	-51.805509	-71.149150	178.482038	298.979023	200.974487	0.000000	300.000000	200.000000	0.000000	7.233240	11.322920	2231.294250	2174.367657	2278.099920	-1367.183975				-505.000000	200.000000	0.000000	1.448880	-0.178670	8.651940	800.592847	699.537629	763.387814
359				900.000000	200.000000	0.000000	0.336300	0.596780	-1.694550	-101.816590	-27.470813	176.111786	298.901275	200.974121	0.000000	300.000000	200.000000	0.000000	7.721560	9.949520	2232.133484	2174.367657	2452.499914	-1464.839973				-505.000000	200.000000	0.000000	1.267770	-2.680050	8.651940	185.970336	-84.923449	467.308000
360				900.000000	200.000000	0.000000	0.549290	0.563000	-1.651100	-91.101046	-122.403638	175.859713	299.028139	200.957129	0.000000	300.000000	200.000000	0.000000	7.294280	11.017720	2231.904602	2136.220856	2169.099924	-1416.011974				-505.000000	200.000000	0.000000	3.078870	0.000000	8.651940	579.772165	-194.513104	645.938776
361				900.000000	200.000000	0.000000	0.336300	0.653080	-1.651100	-79.350491	-103.500770	142.428904	299.081923	200.935701	0.000000	300.000000	200.000000	0.000000	7.324800	11.445000	2232.057190	2088.537354	2049.199928	-1342.769976				-505.000000	200.000000	0.000000	1.267770	-0.893350	11.011560	1452.432341	443.117301	292.771283
362				900.000000	200.000000	0.000000	0.280250	0.517960	-1.955250	-105.332483	-65.447982	142.361310	299.028239	200.948486	0.000000	300.000000	200.000000	0.000000	7.202720	11.200840	2232.133484	2117.147455	2169.099924	-1385.494475				-505.000000	200.000000	0.000000	1.086660	-0.714680	4.719240	-621.947757	725.187693	1056.628612
363				900.000000	200.000000	0.000000	0.448400	0.698120	-1.042800	-68.824484	-108.682767	161.631936	298.969323	200.957325	0.000000	300.000000	200.000000	0.000000	7.080640	10.926160	2231.446838	2136.220856	2299.899920	-1477.046973				-505.000000	200.000000	0.000000	0.362220	1.072020	10.225020	-1092.474088	366.088547	177.220665
364				900.000000	200.000000	0.000000	0.381140	0.686860	-1.173150	-73.443744	-34.868196	149.642845	299.048000	200.922631	0.000000	300.000000	200.000000	0.000000	7.782600	10.590440	2232.667542	2059.927254	2125.499926	-1354.976975				-505.000000	200.000000	0.000000	2.535540	-0.357340	10.225020	1600.619385	-825.979097	-59.286058
365				900.000000	200.000000	0.000000	0.560500	0.585520	-1.694550	-17.849142	-97.495008	146.953122	299.067305	200.961303	0.000000	300.000000	200.000000	0.000000	7.111160	10.468360	2232.133484	2145.757556	2081.899927	-1397.701475				-505.000000	200.000000	0.000000	0.000000	1.965370	3.146160	1045.704246	-2.985706	1.865136
366				900.000000	200.000000	0.000000	0.302670	0.619300	-1.520750	-96.688629	-122.500992	178.577230	298.993953	200.957129	0.000000	300.000000	200.000000	0.000000	7.599480	10.682000	2231.904602	2136.220856	2245.399921	-1336.666476				-505.000000	200.000000	0.000000	0.543330	1.072020	11.798100	181.627780	1281.626780	353.438473
367				900.000000	200.000000	0.000000	0.493240	0.641820	-1.346950	-59.396427	-130.510299	156.713803	298.959803	200.918642	0.000000	300.000000	200.000000	0.000000	7.782600	10.376800	2231.980896	2050.390553	2321.699919	-1391.597975				-505.000000	200.000000	0.000000	-0.724440	0.000000	-0.786540	-231.694927	840.002332	881.219435
368				900.000000	200.000000	0.000000	0.336300	0.664340	-1.260050	-102.604857	-43.072807	161.716656	299.037808	200.914494	0.000000	300.000000	200.000000	0.000000	8.026760	10.498880	2231.675720	2040.853853	2147.299925	-1373.287475				-505.000000	200.000000	0.000000	1.629990	-1.250690	7.865400	156.581984	689.325090	468.635485
369				900.000000	200.000000	0.000000	0.437190	0.641820	-1.651100	-79.814178	-16.467961	156.771870	299.067018	200.987242	0.000000	300.000000	200.000000	0.000000	7.568960	10.010560	2231.446838	2202.977757	2081.899927	-1324.459476				-505.000000	200.000000	0.000000	1.629990	1.786700	16.517339	-1048.725415	681.114400	471.517968
370				900.000000	200.000000	0.000000	0.392350	0.551740	-1.216600	-46.888758	-35.289415	168.782851	299.076724	200.936021	0.000000	300.000000	200.000000	0.000000	7.294280	10.468360	2231.294250	2088.537354	2060.099928	-1354.976975				-505.000000	200.000000	0.000000	2.535540	0.714680	11.011560	-650.769800	1559.534609	176.707684
371				900.000000	200.000000	0.000000	0.257830	0.698120	-1.390400	-141.554142	-85.313917	147.371406	298.964474	200.961566	0.000000	300.000000	200.000000	0.000000	7.202720	11.261880	2231.523132	2145.757556	2310.799919	-1422.115474				-505.000000	200.000000	0.000000	0.543330	-1.965370	0.000000	-813.820549	-1093.436955	526.788285
372				900.000000	200.000000	0.000000	0.470820	0.529220	-1.781450	-108.709270	-37.995499	139.764691	299.004163	200.982330	0.000000	300.000000	200.000000	0.000000	7.568960	10.895640	2232.896424	2193.441057	2223.599922	-1336.666476				-505.000000	200.000000	0.000000	1.992210	-2.322710	11.011560	-1645.274281	134.141424	350.100963
373				900.000000	200.000000	0.000000	0.347510	0.698120	-1.433850	-117.475975	-99.098471	173.784759	299.033023	201.012677	0.000000	300.000000	200.000000	0.000000	6.989080	10.956680	2231.904602	2260.197959	2158.199924	-1361.080475				-505.000000	200.000000	0.000000	1.086660	-1.072020	11.798100	515.155928	1248.749884	233.872115
374				900.000000	200.000000	0.000000	0.235410	0.731900	-1.824900	-68.243679	-124.514336	166.703329	298.989277	200.995381	0.000000	300.000000	200.000000	0.000000	7.416360	11.414480	2232.362366	2222.051158	2256.299921	-1287.838477				-505.000000	200.000000	0.000000	1.629990	-0.178670	14.157719	-241.310708	153.073650	234.676438
375				900.000000	200.000000	0.000000	0.347510	0.641820	-1.260050	-95.491171	-134.721894	178.551720	299.067847	200.922315	0.000000	300.000000	200.000000	0.000000	6.989080	11.078760	2233.430482	2059.927254	2081.899927	-1342.769976				-505.000000	200.000000	0.000000	1.629990	-0.178670	-1.573080	-1284.913189	168.002178	-176.532253
376				900.000000	200.000000	0.000000	0.269040	0.360320	-1.781450	-127.726162	-95.543808	154.274619	299.116318	200.948292	0.000000	300.000000	200.000000	0.000000	7.477400	10.682000	2232.591248	2117.147455	1972.899931	-1367.183975				-505.000000	200.000000	0.000000	2.173320	-0.536010	3.932700	1589.304678	1323.030363	-294.403032
377				900.000000	200.000000	0.000000	0.526870	0.675600	-1.955250	-94.820337	-131.329463	151.891057	299.043150	200.931142	0.000000	300.000000	200.000000	0.000000	7.446880	10.682000	2232.743836	2079.000654	2136.399925	-1422.115474				-505.000000	200.000000	0.000000	1.448880	1.429360	0.786540	-955.790521	441.861879	412.449243
378				900.000000	200.000000	0.000000	0.392350	0.596780	-1.173150	-73.132708	-96.121463	176.053718	299.023590	200.952531	0.000000	300.000000	200.000000	0.000000	7.538440	10.834600	2232.667542	2126.684155	2179.999924	-1397.701475				-505.000000	200.000000	0.000000	0.362220	-0.178670	8.651940	-125.935168	500.151408	704.730649
379				900.000000	200.000000	0.000000	0.381140	0.608040	-1.173150	-76.689552	-100.725805	192.943424	299.023456	200.927029	0.000000	300.000000	200.000000	0.000000	7.752080	10.559920	2232.362366	2069.463954	2179.999924	-1391.597975				-505.000000	200.000000	0.000000	0.905550	1.786700	3.932700	224.243834	471.753070	177.855430
380				900.000000	200.000000	0.000000	0.403560	0.653080	-1.346950	-79.035391	-81.223547	149.588202	298.959767	200.914400	0.000000	300.000000	200.000000	0.000000	7.385840	10.620960	2231.904602	2040.853853	2321.699919	-1385.494475				-505.000000	200.000000	0.000000	0.724440	1.250690	6.292320	-155.449367	347.902749	471.081739
381				900.000000	200.000000	0.000000	0.459610	0.698120	-1.694550	-77.540758	-93.340358	166.439643	298.950144	200.910003	0.000000	300.000000	200.000000	0.000000	7.538440	10.987200	2232.209778	2031.317153	2343.499918	-1361.080475				-505.000000	200.000000	0.000000	1.448880	0.357340	0.000000	-673.273368	-1015.661775	293.943699
382				900.000000	200.000000	0.000000	0.224200	0.619300	-1.651100	-40.536249	-78.620612	169.019885	299.003312	200.970346	0.000000	300.000000	200.000000	0.000000	7.568960	9.888480	2230.989074	2164.830956	2223.599922	-1391.597975				-505.000000	200.000000	0.000000	0.362220	0.178670	3.932700	11.125938	372.059959	235.116975
383				900.000000	200.000000	0.000000	0.325090	0.608040	-1.520750	-89.111256	-128.490218	180.953192	299.048293	201.007749	0.000000	300.000000	200.000000	0.000000	6.958560	10.193680	2233.354188	2250.661259	2125.499926	-1373.287475				-505.000000	200.000000	0.000000	1.448880	-0.893350	3.932700	-748.638004	306.306166	468.989090
384				900.000000	200.000000	0.000000	0.313880	0.585520	-1.607650	-57.964416	-46.892254	147.208620	298.945080	200.905885	0.000000	300.000000	200.000000	0.000000	7.172200	11.322920	2231.828308	2021.780453	2354.399918	-1416.011974				-505.000000	200.000000	0.000000	1.448880	-0.178670	7.078860	-473.509020	170.750453	58.458630
385				900.000000	200.000000	0.000000	0.302670	0.563000	-1.260050	-70.593267	-102.479563	171.295891	299.028372	200.875734	0.000000	300.000000	200.000000	0.000000	7.385840	10.956680	2232.438660	1955.023551	2169.099924	-1306.148976				-505.000000	200.000000	0.000000	0.724440	-0.357340	11.011560	210.890285	608.564205	352.067521
386				900.000000	200.000000	0.000000	0.392350	0.596780	-1.477300	-61.386217	-166.762183	180.873038	299.023489	200.973988	0.000000	300.000000	200.000000	0.000000	6.928040	11.597600	2232.438660	2174.367657	2179.999924	-1287.838477				-505.000000	200.000000	0.000000	1.267770	-2.322710	9.438480	555.103908	444.610154	173.926623
387				900.000000	200.000000	0.000000	0.347510	0.698120	-1.129700	-125.201936	-74.051480	178.604079	298.989312	200.944085	0.000000	300.000000	200.000000	0.000000	7.813120	10.743040	2232.438660	2107.610755	2256.299921	-1336.666476				-505.000000	200.000000	0.000000	0.000000	-0.178670	3.932700	-357.944711	924.257919	58.574541
388				900.000000	200.000000	0.000000	0.403560	0.608040	-1.260050	-40.594808	-106.634214	144.726995	298.999248	200.948194	0.000000	300.000000	200.000000	0.000000	7.324800	10.193680	2232.820130	2117.147455	2234.499922	-1281.734977				-505.000000	200.000000	0.000000	2.354430	-0.893350	3.146160	-517.068923	384.827772	468.916646
389				900.000000	200.000000	0.000000	0.336300	0.585520	-1.607650	-70.026007	-83.277299	166.462674	299.008910	200.926934	0.000000	300.000000	200.000000	0.000000	7.446880	10.804080	2232.591248	2069.463954	2212.699923	-1373.287475				-505.000000	200.000000	0.000000	1.811100	-1.429360	19.663499	-1011.445508	932.309743	-353.965943
390				900.000000	200.000000	0.000000	0.291460	0.641820	-1.477300	-3.244047	-111.947833	168.971147	299.013522	200.944278	0.000000	300.000000	200.000000	0.000000	7.446880	10.804080	2231.980896	2107.610755	2201.799923	-1379.390975				-505.000000	200.000000	0.000000	1.448880	-0.178670	11.798100	-473.131481	-761.718157	117.202729
391				900.000000	200.000000	0.000000	0.291460	0.641820	-1.477300	-75.613591	-81.552013	166.561487	298.993816	201.008542	0.000000	300.000000	200.000000	0.000000	7.233240	10.926160	2231.599426	2250.661259	2245.399921	-1385.494475				-505.000000	200.000000	0.000000	2.354430	0.893350	5.505780	-292.950935	780.298515	646.844520
392				900.000000	200.000000	0.000000	0.515660	0.754420	-1.346950	-58.780089	-85.839825	171.253254	298.969641	200.875854	0.000000	300.000000	200.000000	0.000000	7.782600	11.048240	2232.133484	1955.023551	2299.899920	-1440.425974				-505.000000	200.000000	0.000000	1.629990	-0.178670	14.944259	569.464229	-245.382799	175.932339
393				900.000000	200.000000	0.000000	0.414770	0.540480	-1.260050	-71.520640	-76.700022	173.568472	299.037808	200.995687	0.000000	300.000000	200.000000	0.000000	7.813120	10.468360	2231.675720	2222.051158	2147.299925	-1367.183975				-505.000000	200.000000	0.000000	0.000000	-0.893350	15.730799	-52.798144	382.781493	292.872704
394				900.000000	200.000000	0.000000	0.224200	0.675600	-1.651100	-50.279406	-103.950462	147.385303	298.969570	201.008369	0.000000	300.000000	200.000000	0.000000	7.385840	10.193680	2231.980896	2250.661259	2299.899920	-1373.287475				-505.000000	200.000000	0.000000	0.724440	-0.357340	2.359620	441.830134	484.204888	293.323422
395				900.000000	200.000000	0.000000	0.369930	0.630560	-1.564200	-68.126245	-74.570651	171.289040	298.993816	200.965807	0.000000	300.000000	200.000000	0.000000	7.538440	9.796920	2231.599426	2155.294256	2245.399921	-1367.183975				-505.000000	200.000000	0.000000	1.448880	-0.893350	10.225020	-284.870610	432.904762	410.244991
396				900.000000	200.000000	0.000000	0.414770	0.686860	-1.520750	-53.701206	-101.787420	176.114265	298.989415	200.931173	0.000000	300.000000	200.000000	0.000000	7.568960	10.987200	2232.667542	2079.000654	2256.299921	-1397.701475				-505.000000	200.000000	0.000000	1.992210	-1.965370	15.730799	461.413935	792.512902	-2.024513
397				900.000000	200.000000	0.000000	0.448400	0.517960	-1.042800	-68.202413	-78.286948	183.151328	299.003993	200.939781	0.000000	300.000000	200.000000	0.000000	7.630000	10.712520	2232.514954	2098.074055	2223.599922	-1385.494475				-505.000000	200.000000	0.000000	1.448880	0.893350	10.225020	-176.757394	1493.464820	646.916964
398				900.000000	200.000000	0.000000	0.403560	0.619300	-1.173150	-96.328516	-81.385181	147.147127	299.048097	200.956704	0.000000	300.000000	200.000000	0.000000	7.385840	11.292400	2232.896424	2136.220856	2125.499926	-1348.873476				-505.000000	200.000000	0.000000	-0.543330	0.536010	5.505780	380.322433	292.791926	294.272633
399				900.000000	200.000000	0.000000	0.336300	0.563000	-1.520750	-22.616989	-123.885875	171.261050	299.081986	200.969815	0.000000	300.000000	200.000000	0.000000	7.416360	10.895640	2232.209778	2164.830956	2049.199928	-1306.148976				-505.000000	200.000000	0.000000	0.181110	1.965370	8.651940	-922.727324	245.970358	883.012127
400				900.000000	200.000000	0.000000	0.347510	0.596780	-1.868350	-53.750284	-113.892295	152.003571	299.009113	200.939556	0.000000	300.000000	200.000000	0.000000	7.538440	10.926160	2233.049012	2098.074055	2212.699923	-1385.494475				-505.000000	200.000000	0.000000	0.543330	-2.144040	12.584640	1029.430930	-442.529741	291.642333
401				900.000000	200.000000	0.000000	0.381140	0.585520	-1.651100	-102.235263	-74.951462	127.861658	299.009350	200.935061	0.000000	300.000000	200.000000	0.000000	7.416360	11.231360	2233.583070	2088.537354	2212.699923	-1428.218974				-505.000000	200.000000	0.000000	0.181110	-1.429360	8.651940	261.649588	378.540366	821.046430
402				900.000000	200.000000	0.000000	0.448400	0.686860	-1.346950	-69.603270	-103.333938	151.982824	299.057442	200.999858	0.000000	300.000000	200.000000	0.000000	7.538440	10.682000	2231.904602	2231.587858	2103.699926	-1397.701475				-505.000000	200.000000	0.000000	1.086660	0.178670	11.798100	-219.876834	-607.230219	176.314921
403				900.000000	200.000000	0.000000	0.414770	0.619300	-1.694550	-52.642854	-91.493847	166.412794	299.032924	200.965774	0.000000	300.000000	200.000000	0.000000	7.416360	10.682000	2231.675720	2155.294256	2158.199924	-1367.183975	-487.333987	180.636929	0.000000	-505.000000	200.000000	0.000000	2.354430	-0.178670	24.382739	-472.124710	-430.745785	58.386186
404				900.000000	200.000000	0.000000	0.313880	0.799460	-2.129050	-97.940900	-152.792721	161.865545	298.964757	200.918579	0.000000	300.000000	200.000000	0.000000	7.568960	10.804080	2232.133484	2050.390553	2310.799919	-1434.322474				-505.000000	200.000000	0.000000	1.448880	-0.357340	7.865400	-484.257419	-492.846010	-176.687322
405				900.000000	200.000000	0.000000	0.560500	0.563000	-1.607650	-87.035501	-31.718216	173.438439	298.975049	200.952270	0.000000	300.000000	200.000000	0.000000	7.660520	10.407320	2233.277894	2126.684155	2288.999920	-1416.011974				-505.000000	200.000000	0.000000	3.803310	1.250690	4.719240	-618.839221	163.093188	59.626739
406				900.000000	200.000000	0.000000	0.358720	0.517960	-1.651100	-113.058444	-74.028206	176.015256	299.052817	201.008128	0.000000	300.000000	200.000000	0.000000	7.630000	9.491720	2232.514954	2250.661259	2114.599926	-1342.769976				-505.000000	200.000000	0.000000	-0.362220	-1.429360	2.359620	-433.749809	-510.601378	938.578094
407				900.000000	200.000000	0.000000	0.347510	0.619300	-1.520750	-76.585978	-63.555864	164.072816	299.145320	201.016984	0.000000	300.000000	200.000000	0.000000	7.233240	10.193680	2231.828308	2269.734659	1907.499933	-1373.287475				-505.000000	200.000000	0.000000	-0.362220	0.178670	7.078860	937.905646	810.620137	470.151325
408				900.000000	200.000000	0.000000	0.448400	0.574260	-1.564200	-114.670512	-92.999955	161.516746	299.037973	200.939973	0.000000	300.000000	200.000000	0.000000	7.416360	11.475520	2232.057190	2098.074055	2147.299925	-1354.976975	-542.072257	175.720116	0.000000	-505.000000	200.000000	0.000000	1.992210	-0.893350	21.236579	-515.621689	787.287917	116.481031
409				900.000000	200.000000	0.000000	0.369930	0.619300	-1.651100	-104.864733	-109.951624	149.591628	298.955134	200.909910	0.000000	300.000000	200.000000	0.000000	7.721560	11.353440	2232.438660	2031.317153	2332.599918	-1373.287475				-505.000000	200.000000	0.000000	2.354430	0.357340	7.078860	-1020.155065	-281.754396	-234.825633
410				900.000000	200.000000	0.000000	0.313880	0.517960	-1.260050	-88.530135	-67.479401	188.110011	299.008910	200.905576	0.000000	300.000000	200.000000	0.000000	7.385840	11.261880	2232.591248	2021.780453	2212.699923	-1379.390975				-505.000000	200.000000	0.000000	2.354430	1.429360	5.505780	-723.780978	-15.121529	236.144503
411				900.000000	200.000000	0.000000	0.302670	0.574260	-1.173150	-70.039552	-46.834711	156.848402	299.008774	200.935605	0.000000	300.000000	200.000000	0.000000	7.691040	10.804080	2232.286072	2088.537354	2212.699923	-1385.494475				-505.000000	200.000000	0.000000	1.811100	0.178670	9.438480	11.566400	2267.713360	176.256966
412				900.000000	200.000000	0.000000	0.381140	0.619300	-1.520750	-64.524388	-140.930297	137.531714	299.086963	200.918453	0.000000	300.000000	200.000000	0.000000	6.775440	11.445000	2232.438660	2050.390553	2038.299929	-1403.804975				-505.000000	200.000000	0.000000	2.716650	-2.144040	7.865400	218.341378	-967.268790	115.236171
413				900.000000	200.000000	0.000000	0.325090	0.698120	-1.346950	-53.057463	-98.256032	178.627306	299.052817	200.944052	0.000000	300.000000	200.000000	0.000000	7.446880	11.017720	2232.514954	2107.610755	2114.599926	-1409.908474				-505.000000	200.000000	0.000000	1.267770	-0.893350	9.438480	989.042487	444.610154	880.212269
414				900.000000	200.000000	0.000000	0.448400	0.529220	-1.303500	-80.070402	-67.912557	147.016898	299.004061	200.982431	0.000000	300.000000	200.000000	0.000000	7.324800	10.651480	2232.667542	2193.441057	2223.599922	-1458.736474				-505.000000	200.000000	0.000000	0.724440	2.144040	6.292320	-1027.920774	-182.377281	60.720837
415				900.000000	200.000000	0.000000	0.437190	0.563000	-1.520750	-58.801761	-112.842616	171.156528	299.091969	200.969583	0.000000	300.000000	200.000000	0.000000	6.958560	10.804080	2232.743836	2164.830956	2027.399929	-1361.080475				-505.000000	200.000000	0.000000	0.543330	1.429360	14.157719	-607.272821	-444.022594	530.009884
416				900.000000	200.000000	0.000000	0.313880	0.551740	-1.651100	-71.462081	19.005764	171.273806	299.013387	200.952954	0.000000	300.000000	200.000000	0.000000	7.355320	11.048240	2231.675720	2126.684155	2201.799923	-1403.804975				-505.000000	200.000000	0.000000	1.992210	-0.357340	14.944259	95.388899	528.119314	-294.218986
417				900.000000	200.000000	0.000000	0.493240	0.574260	-1.216600	-62.043505	-125.565554	175.928253	298.965182	200.935285	0.000000	300.000000	200.000000	0.000000	7.538440	10.620960	2233.049012	2088.537354	2310.799919	-1409.908474				-505.000000	200.000000	0.000000	1.267770	0.178670	14.157719	127.759941	42.421573	58.812235
418				900.000000	200.000000	0.000000	0.425980	0.585520	-1.303500	-113.936740	-82.187211	176.008406	298.964863	200.974021	0.000000	300.000000	200.000000	0.000000	7.660520	10.468360	2232.362366	2174.367657	2310.799919	-1373.287475				-505.000000	200.000000	0.000000	2.354430	-0.714680	4.719240	536.212262	118.194905	292.853908
419				900.000000	200.000000	0.000000	0.280250	0.675600	-1.477300	-86.284121	-91.222325	171.423836	299.018036	201.000200	0.000000	300.000000	200.000000	0.000000	7.721560	9.919000	2231.141662	2231.587858	2190.899923	-1379.390975				-505.000000	200.000000	0.000000	-1.086660	-1.608030	4.719240	-1602.532380	193.845242	-236.415482
420				900.000000	200.000000	0.000000	0.269040	0.675600	-2.129050	-115.103045	-125.616360	185.893410	299.071998	200.999961	0.000000	300.000000	200.000000	0.000000	7.324800	10.102120	2231.675720	2231.587858	2070.999928	-1446.529474	-438.152936	171.763183	0.000000	-505.000000	200.000000	0.000000	0.362220	0.000000	20.450039	-577.444006	-1367.025091	-411.237668
421				900.000000	200.000000	0.000000	0.414770	0.653080	-1.433850	-131.392313	-91.736298	188.131151	298.999077	200.901366	0.000000	300.000000	200.000000	0.000000	7.385840	10.132640	2232.438660	2012.243752	2234.499922	-1379.390975				-505.000000	200.000000	0.000000	-0.181110	-0.536010	13.371180	-957.892286	926.259767	528.202703
422				900.000000	200.000000	0.000000	0.336300	0.585520	-1.260050	-41.522182	-58.270717	152.004713	299.038827	200.904988	0.000000	300.000000	200.000000	0.000000	7.477400	9.980040	2234.040834	2021.780453	2147.299925	-1391.597975				-505.000000	200.000000	0.000000	3.441090	-0.714680	8.651940	420.710876	976.699031	703.975665
423				900.000000	200.000000	0.000000	0.302670	0.574260	-1.520750	-90.502316	-76.907263	137.571121	299.067050	200.987208	0.000000	300.000000	200.000000	0.000000	7.721560	11.139800	2231.523132	2202.977757	2081.899927	-1342.769976				-505.000000	200.000000	0.000000	0.905550	1.786700	11.798100	109.057064	-728.841260	-57.120964
424				900.000000	200.000000	0.000000	0.425980	0.574260	-1.303500	-62.133534	-158.176760	171.178614	299.067528	200.922631	0.000000	300.000000	200.000000	0.000000	7.721560	10.987200	2232.667542	2059.927254	2081.899927	-1385.494475				-505.000000	200.000000	0.000000	0.543330	-0.714680	7.078860	-969.206993	888.395317	234.254697
425				900.000000	200.000000	0.000000	0.280250	0.754420	-1.651100	-107.341551	-121.456511	178.726119	299.013657	200.901427	0.000000	300.000000	200.000000	0.000000	7.507920	10.559920	2232.286072	2012.243752	2201.799923	-1330.562976				-505.000000	200.000000	0.000000	-0.724440	-0.536010	5.505780	-495.257510	-93.959130	-117.938916
426				900.000000	200.000000	0.000000	0.291460	0.585520	-1.694550	-86.198156	-61.086091	156.870488	298.974489	200.944246	0.000000	300.000000	200.000000	0.000000	7.630000	10.224200	2232.057190	2107.610755	2288.999920	-1428.218974				-505.000000	200.000000	0.000000	0.362220	0.000000	0.786540	-579.017086	-22.664357	-0.028978
427				900.000000	200.000000	0.000000	0.369930	0.450400	-1.564200	-107.709476	-64.438711	156.663531	298.989001	200.914463	0.000000	300.000000	200.000000	0.000000	8.209880	10.254720	2231.752014	2040.853853	2256.299921	-1373.287475				-505.000000	200.000000	0.000000	2.173320	0.178670	5.505780	-336.196222	658.687473	763.668975
428				900.000000	200.000000	0.000000	0.347510	0.765680	-1.607650	-82.709669	-88.804897	169.028269	299.003482	200.965906	0.000000	300.000000	200.000000	0.000000	7.599480	10.620960	2231.370544	2155.294256	2223.599922	-1367.183975				-505.000000	200.000000	0.000000	2.897760	0.357340	0.786540	-904.842449	-43.519867	235.083690
429				900.000000	200.000000	0.000000	0.425980	0.675600	-1.651100	-34.197285	-117.325733	200.188781	298.979616	200.982464	0.000000	300.000000	200.000000	0.000000	7.446880	10.407320	2232.591248	2193.441057	2278.099920	-1446.529474				-505.000000	200.000000	0.000000	0.724440	-1.072020	7.865400	-1917.294728	1009.259932	527.621586
430				900.000000	200.000000	0.000000	0.470820	0.653080	-1.520750	-99.318099	-73.699740	163.976482	298.989312	200.956900	0.000000	300.000000	200.000000	0.000000	7.385840	10.254720	2232.438660	2136.220856	2256.299921	-1373.287475				-505.000000	200.000000	0.000000	1.629990	-1.965370	10.225020	-813.002548	156.805782	-119.483733
431				900.000000	200.000000	0.000000	0.493240	0.495440	-1.520750	-125.912366	-49.293146	151.758349	299.048000	200.965345	0.000000	300.000000	200.000000	0.000000	7.782600	10.987200	2232.667542	2155.294256	2125.499926	-1312.252476				-505.000000	200.000000	0.000000	-1.629990	-0.357340	5.505780	905.345834	1153.965763	410.999974
432				900.000000	200.000000	0.000000	0.459610	0.653080	-1.651100	-95.432612	-113.644646	144.710814	299.062550	200.935541	0.000000	300.000000	200.000000	0.000000	7.233240	10.071600	2232.438660	2088.537354	2092.799927	-1306.148976				-505.000000	200.000000	0.000000	-0.181110	-1.429360	11.798100	-780.442737	-397.947453	586.099013
433				900.000000	200.000000	0.000000	0.403560	0.653080	-1.738000	-67.378929	-106.189720	173.684804	299.018104	200.940295	0.000000	300.000000	200.000000	0.000000	7.477400	9.583280	2231.294250	2098.074055	2190.899923	-1367.183975				-505.000000	200.000000	0.000000	1.267770	0.714680	11.011560	-187.505792	973.397330	411.785500
434				900.000000	200.000000	0.000000	0.347510	0.619300	-1.738000	-133.098473	-53.221882	161.663155	298.969993	200.875555	0.000000	300.000000	200.000000	0.000000	7.568960	11.414480	2232.896424	1955.023551	2299.899920	-1397.701475				-505.000000	200.000000	0.000000	-0.181110	1.965370	4.719240	119.302077	669.330443	-233.096770
435				900.000000	200.000000	0.000000	0.313880	0.529220	-1.868350	-120.860889	-61.847713	183.301163	299.018707	200.943988	0.000000	300.000000	200.000000	0.000000	7.813120	10.895640	2232.667542	2107.610755	2190.899923	-1306.148976				-505.000000	200.000000	0.000000	1.086660	1.072020	0.786540	-282.517153	-66.500219	177.162710
436				900.000000	200.000000	0.000000	0.358720	0.574260	-1.998700	-54.812700	-129.430608	149.561354	299.038236	200.969616	0.000000	300.000000	200.000000	0.000000	7.355320	11.292400	2232.667542	2164.830956	2147.299925	-1336.666476				-505.000000	200.000000	0.000000	1.267770	-1.429360	4.719240	-1012.641049	51.378690	233.518510
437				900.000000	200.000000	0.000000	0.425980	0.619300	-1.824900	-80.921608	-81.702309	188.088122	298.984533	200.909816	0.000000	300.000000	200.000000	0.000000	6.592320	10.773560	2232.667542	2031.317153	2267.199921	-1348.873476				-505.000000	200.000000	0.000000	-0.181110	0.178670	-3.146160	-800.152384	-118.625336	-234.792348
438				900.000000	200.000000	0.000000	0.369930	0.619300	-1.520750	-84.627039	-99.940909	156.820608	298.994057	200.939941	0.000000	300.000000	200.000000	0.000000	7.172200	10.559920	2232.133484	2098.074055	2245.399921	-1458.736474				-505.000000	200.000000	0.000000	1.629990	1.250690	8.651940	-39.444595	-106.841380	-233.919889
439				900.000000	200.000000	0.000000	0.280250	0.619300	-1.260050	-144.664907	-66.094518	156.913517	299.018607	200.922725	0.000000	300.000000	200.000000	0.000000	7.721560	11.200840	2232.438660	2059.927254	2190.899923	-1403.804975				-505.000000	200.000000	0.000000	0.724440	-0.178670	9.438480	-820.768257	477.487050	410.981178
440				900.000000	200.000000	0.000000	0.336300	0.585520	-1.390400	-85.883057	-93.611281	176.101314	299.047935	200.935509	0.000000	300.000000	200.000000	0.000000	7.538440	10.834600	2232.514954	2088.537354	2125.499926	-1281.734977				-505.000000	200.000000	0.000000	4.708860	-1.250690	4.719240	-75.301712	-1349.971719	233.412781
441				900.000000	200.000000	0.000000	0.179360	0.641820	-1.781450	-92.010811	-76.652876	183.545243	299.047642	200.952889	0.000000	300.000000	200.000000	0.000000	7.172200	10.895640	2231.828308	2126.684155	2125.499926	-1397.701475				-505.000000	200.000000	0.000000	1.267770	0.357340	17.303879	-556.073056	1365.135941	881.399174
442				900.000000	200.000000	0.000000	0.414770	0.608040	-0.869000	-48.230741	-77.063698	163.992662	298.944972	200.927346	0.000000	300.000000	200.000000	0.000000	7.630000	10.651480	2231.599426	2069.463954	2354.399918	-1416.011974				-505.000000	200.000000	0.000000	2.897760	-0.536010	5.505780	83.822499	1542.841663	-59.484593
443				900.000000	200.000000	0.000000	0.302670	0.517960	-1.346950	-60.476452	-87.200836	144.747743	299.009214	200.952270	0.000000	300.000000	200.000000	0.000000	7.782600	10.743040	2233.277894	2126.684155	2212.699923	-1440.425974				-505.000000	200.000000	0.000000	2.354430	-1.786700	5.505780	-1034.200769	515.158500	-295.604426
444				900.000000	200.000000	0.000000	0.369930	0.619300	-1.129700	-76.180851	-85.106676	161.639928	299.032891	201.047003	0.000000	300.000000	200.000000	0.000000	7.233240	10.559920	2231.599426	2336.491561	2158.199924	-1330.562976				-505.000000	200.000000	0.000000	0.905550	1.608030	13.371180	561.635597	462.795953	60.197675
445				900.000000	200.000000	0.000000	0.347510	0.630560	-1.694550	-76.302348	-149.515719	156.854307	299.067177	200.991346	0.000000	300.000000	200.000000	0.000000	7.141680	9.949520	2231.828308	2212.514458	2081.899927	-1342.769976				-505.000000	200.000000	0.000000	0.724440	-0.893350	5.505780	-1559.224170	-314.200862	57.838354
446				900.000000	200.000000	0.000000	0.414770	0.608040	-1.564200	-61.012558	-187.868501	159.173342	298.989139	200.918610	0.000000	300.000000	200.000000	0.000000	7.355320	11.261880	2232.057190	2050.390553	2256.299921	-1495.357473				-505.000000	200.000000	0.000000	1.629990	0.893350	16.517339	518.642003	1874.244465	529.414278
447				900.000000	200.000000	0.000000	0.325090	0.517960	-0.999350	-35.993157	-108.711240	195.327378	299.013286	200.893219	0.000000	300.000000	200.000000	0.000000	7.691040	10.346280	2231.446838	1993.170352	2201.799923	-1373.287475				-505.000000	200.000000	0.000000	3.078870	-0.536010	10.225020	1242.360057	-461.145971	-588.195970
448				900.000000	200.000000	0.000000	0.437190	0.517960	-1.520750	-76.738629	-77.380826	185.572602	298.974454	200.944278	0.000000	300.000000	200.000000	0.000000	7.599480	10.895640	2231.980896	2107.610755	2288.999920	-1446.529474				-505.000000	200.000000	0.000000	2.897760	-2.144040	7.078860	334.094457	1143.638788	173.965781
449				900.000000	200.000000	0.000000	0.358720	0.653080	-1.346950	-131.302284	-79.377036	180.960238	299.018473	201.033935	0.000000	300.000000	200.000000	0.000000	7.233240	10.987200	2232.133484	2307.881460	2190.899923	-1330.562976				-505.000000	200.000000	0.000000	3.259980	-0.893350	4.719240	62.136933	1389.100151	410.100103
450				900.000000	200.000000	0.000000	0.369930	0.540480	-1.955250	-72.240868	-59.009065	151.927985	299.042300	200.940520	0.000000	300.000000	200.000000	0.000000	7.813120	11.231360	2230.760192	2098.074055	2136.399925	-1330.562976				-505.000000	200.000000	0.000000	0.724440	0.178670	11.011560	-683.203765	1801.694271	117.599800
451				900.000000	200.000000	0.000000	0.403560	0.551740	-1.607650	-87.499188	-45.519306	185.638858	299.013387	200.978594	0.000000	300.000000	200.000000	0.000000	7.721560	10.651480	2231.675720	2183.904357	2201.799923	-1342.769976				-505.000000	200.000000	0.000000	0.181110	0.000000	8.651940	0.692155	1041.390402	352.450103
452				900.000000	200.000000	0.000000	0.369930	0.664340	-0.912450	-102.244744	-24.517079	132.765894	298.960087	200.956835	0.000000	300.000000	200.000000	0.000000	7.843640	10.712520	2232.591248	2136.220856	2321.699919	-1428.218974				-505.000000	200.000000	0.000000	1.811100	0.178670	1.573080	126.753170	949.477551	411.233360
453				900.000000	200.000000	0.000000	0.470820	0.720640	-1.738000	-84.699459	-63.365757	183.316593	299.023723	200.978026	0.000000	300.000000	200.000000	0.000000	7.355320	10.895640	2232.972718	2183.904357	2179.999924	-1306.148976				-505.000000	200.000000	0.000000	2.535540	-0.714680	3.932700	-1316.906691	1566.252446	351.583517
454				900.000000	200.000000	0.000000	0.403560	0.641820	-1.433850	-67.527516	-20.351091	173.674332	299.062037	200.940327	0.000000	300.000000	200.000000	0.000000	7.477400	10.498880	2231.217956	2098.074055	2092.799927	-1409.908474				-505.000000	200.000000	0.000000	1.448880	2.501380	18.090419	1310.965755	-767.689568	765.931182
455				900.000000	200.000000	0.000000	0.381140	0.630560	-1.346950	-116.147537	-100.564171	173.687087	298.952987	200.984550	0.000000	300.000000	200.000000	0.000000	7.477400	10.468360	2227.861020	2193.441057	2332.599918	-1397.701475				-505.000000	200.000000	0.000000	2.354430	0.000000	11.798100	0.943848	376.617082	117.299843
456				900.000000	200.000000	0.000000	0.224200	0.619300	-1.173150	-96.328516	-38.537346	176.248865	299.048000	201.012331	0.000000	300.000000	200.000000	0.000000	7.568960	10.285240	2232.667542	2260.197959	2125.499926	-1428.218974				-505.000000	200.000000	0.000000	2.535540	-0.357340	0.786540	325.888286	110.968072	351.922633
457				900.000000	200.000000	0.000000	0.291460	0.675600	-1.303500	-146.412017	-122.241407	164.183242	299.062326	200.940038	0.000000	300.000000	200.000000	0.000000	7.263760	10.041080	2231.904602	2098.074055	2092.799927	-1397.701475				-505.000000	200.000000	0.000000	4.165530	-1.250690	11.798100	-537.999411	-926.102639	57.223951
458				900.000000	200.000000	0.000000	0.336300	0.540480	-1.824900	-136.434309	-98.273166	137.504865	299.052267	200.961698	0.000000	300.000000	200.000000	0.000000	7.141680	10.041080	2231.217956	2145.757556	2114.599926	-1306.148976				-505.000000	200.000000	0.000000	1.267770	0.357340	17.303879	-440.257054	1365.135941	-587.203293
459				900.000000	200.000000	0.000000	0.291460	0.517960	-1.346950	-112.743345	-66.475329	180.904258	298.964828	200.914244	0.000000	300.000000	200.000000	0.000000	7.874160	9.949520	2232.286072	2040.853853	2310.799919	-1367.183975				-505.000000	200.000000	0.000000	1.992210	1.608030	15.730799	-480.519651	129.662866	177.598940
460				900.000000	200.000000	0.000000	0.381140	0.529220	-1.086250	-95.927452	-141.334382	154.315560	299.004027	200.905576	0.000000	300.000000	200.000000	0.000000	7.996240	11.017720	2232.591248	2021.780453	2223.599922	-1440.425974				-505.000000	200.000000	0.000000	2.535540	-2.858720	14.157719	523.047483	-1094.851244	702.013415
461				900.000000	200.000000	0.000000	0.381140	0.484180	-1.607650	-46.055476	-120.585600	142.225372	299.013859	200.918328	0.000000	300.000000	200.000000	0.000000	7.538440	11.261880	2232.743836	2050.390553	2201.799923	-1281.734977				-505.000000	200.000000	0.000000	0.000000	1.608030	9.438480	329.688977	1979.592993	236.502415
462				900.000000	200.000000	0.000000	0.369930	0.675600	-1.564200	-62.250968	-115.098411	161.692287	299.047642	200.935797	0.000000	300.000000	200.000000	0.000000	7.416360	10.498880	2231.828308	2088.537354	2125.499926	-1367.183975				-505.000000	200.000000	0.000000	2.535540	1.608030	4.719240	-18.136568	-555.614097	588.764164
463				900.000000	200.000000	0.000000	0.347510	0.619300	-1.433850	-84.537010	-58.570711	149.614855	299.047349	200.944633	0.000000	300.000000	200.000000	0.000000	7.599480	10.987200	2231.141662	2107.610755	2125.499926	-1348.873476				-505.000000	200.000000	0.000000	2.354430	-0.714680	6.292320	-42.741901	-811.287999	762.806697
464				900.000000	200.000000	0.000000	0.448400	0.574260	-1.346950	-106.404380	-62.806178	154.287766	298.974594	200.956966	0.000000	300.000000	200.000000	0.000000	7.782600	10.590440	2232.286072	2136.220856	2288.999920	-1391.597975				-505.000000	200.000000	0.000000	-0.543330	-1.072020	4.719240	-64.490391	823.818382	586.467106
465				900.000000	200.000000	0.000000	0.313880	0.540480	-1.260050	-67.500110	-178.930740	149.576393	299.081892	200.995551	0.000000	300.000000	200.000000	0.000000	7.233240	10.865120	2231.980896	2222.051158	2049.199928	-1391.597975				-505.000000	200.000000	0.000000	1.811100	1.250690	1.573080	191.621100	2275.177624	-351.422575
466				900.000000	200.000000	0.000000	0.482030	0.675600	-2.129050	-74.897743	-124.255348	159.166492	299.052623	200.995517	0.000000	300.000000	200.000000	0.000000	7.599480	10.682000	2232.057190	2222.051158	2114.599926	-1373.287475				-505.000000	200.000000	0.000000	1.267770	1.250690	7.078860	539.509568	711.989448	-57.658615
467				900.000000	200.000000	0.000000	0.482030	0.720640	-1.607650	-84.564416	-53.816671	178.485660	299.003891	200.944149	0.000000	300.000000	200.000000	0.000000	7.416360	10.590440	2232.286072	2107.610755	2223.599922	-1361.080475				-505.000000	200.000000	0.000000	1.811100	0.000000	3.146160	-463.012315	815.414691	352.319704
468				900.000000	200.000000	0.000000	0.325090	0.630560	-1.998700	-48.473736	-52.056175	176.154815	299.047837	200.944149	0.000000	300.000000	200.000000	0.000000	7.507920	9.827440	2232.286072	2107.610755	2125.499926	-1379.390975				-505.000000	200.000000	0.000000	2.354430	-0.178670	-1.573080	336.510838	-1068.963750	822.059469
469				900.000000	200.000000	0.000000	0.482030	0.540480	-0.869000	-119.361875	-95.031375	154.221510	298.989312	200.978260	0.000000	300.000000	200.000000	0.000000	7.691040	9.522240	2232.438660	2183.904357	2256.299921	-1477.046973				-505.000000	200.000000	0.000000	1.448880	0.536010	12.584640	-82.375266	-1292.744613	-234.583632
470				900.000000	200.000000	0.000000	0.257830	0.653080	-1.346950	-58.932740	-125.882085	171.426120	299.057313	200.935893	0.000000	300.000000	200.000000	0.000000	7.294280	10.010560	2231.599426	2088.537354	2103.699926	-1318.355976				-505.000000	200.000000	0.000000	1.267770	-0.893350	11.011560	757.536330	-484.872750	351.515381
471				900.000000	200.000000	0.000000	0.235410	0.608040	-1.477300	-64.943060	-38.716115	168.997800	299.052720	200.914244	0.000000	300.000000	200.000000	0.000000	7.294280	11.017720	2232.286072	2040.853853	2114.599926	-1348.873476				-505.000000	200.000000	0.000000	3.441090	-2.501380	11.798100	891.929362	-219.416740	584.791890
472				900.000000	200.000000	0.000000	0.482030	0.574260	-1.694550	-70.579722	-134.791373	171.120546	299.023489	200.867191	0.000000	300.000000	200.000000	0.000000	7.691040	11.261880	2232.438660	1935.950150	2179.999924	-1330.562976				-505.000000	200.000000	0.000000	1.086660	-1.250690	0.000000	-191.495253	-1126.313851	821.143544
473				900.000000	200.000000	0.000000	0.482030	0.585520	-1.303500	-101.875149	-99.693260	183.179318	299.086869	200.897186	0.000000	300.000000	200.000000	0.000000	7.752080	11.048240	2232.209778	2002.707052	2038.299929	-1440.425974				-505.000000	200.000000	0.000000	1.629990	0.536010	11.011560	1191.474909	288.629363	-58.365824
474				900.000000	200.000000	0.000000	0.403560	0.619300	-1.781450	-52.732882	-131.479161	190.521009	299.023289	200.961369	0.000000	300.000000	200.000000	0.000000	7.324800	10.834600	2231.980896	2145.757556	2179.999924	-1287.838477				-505.000000	200.000000	0.000000	0.543330	0.536010	12.584640	-1356.351287	750.600325	-117.022990
475				900.000000	200.000000	0.000000	0.302670	0.574260	-1.477300	-50.252000	-92.145581	154.438742	299.101272	200.974354	0.000000	300.000000	200.000000	0.000000	7.599480	11.017720	2231.599426	2174.367657	2005.599930	-1342.769976				-505.000000	200.000000	0.000000	-0.724440	0.536010	14.157719	612.646592	-102.169821	-351.897963
476				900.000000	200.000000	0.000000	0.358720	0.675600	-1.651100	-74.402587	-68.962236	149.655600	299.052947	200.901212	0.000000	300.000000	200.000000	0.000000	8.026760	10.437840	2232.820130	2012.243752	2114.599926	-1403.804975				-505.000000	200.000000	0.000000	1.811100	1.608030	5.505780	1603.350382	1343.455441	353.845724
477				900.000000	200.000000	0.000000	0.448400	0.619300	-1.173150	-112.410637	-47.769902	188.064894	299.028505	200.935413	0.000000	300.000000	200.000000	0.000000	7.752080	10.651480	2232.743836	2088.537354	2169.099924	-1354.976975				-505.000000	200.000000	0.000000	2.535540	1.429360	14.157719	898.335204	761.128859	412.362310
478				900.000000	200.000000	0.000000	0.448400	0.653080	-1.433850	-83.145950	-93.121181	207.373591	298.994332	201.003754	0.000000	300.000000	200.000000	0.000000	7.507920	10.437840	2232.743836	2241.124558	2245.399921	-1403.804975				-505.000000	200.000000	0.000000	0.362220	-0.178670	7.078860	-1284.221034	-691.485805	528.498353
479				900.000000	200.000000	0.000000	0.482030	0.653080	-1.390400	-87.121466	-74.282593	171.193848	299.077198	200.965444	0.000000	300.000000	200.000000	0.000000	7.141680	10.651480	2232.438660	2155.294256	2060.099928	-1379.390975				-505.000000	200.000000	0.000000	0.724440	-1.072020	10.225020	862.478087	-583.819435	292.645191
480				900.000000	200.000000	0.000000	0.224200	0.596780	-1.564200	-105.702078	-68.569489	149.721660	299.023690	200.939620	0.000000	300.000000	200.000000	0.000000	7.782600	10.285240	2232.896424	2098.074055	2179.999924	-1416.011974				-505.000000	200.000000	0.000000	2.354430	1.429360	2.359620	-1187.296678	-542.415852	529.864996
481				900.000000	200.000000	0.000000	0.358720	0.551740	-1.607650	-83.478658	-99.398464	183.275652	299.052590	200.952824	0.000000	300.000000	200.000000	0.000000	7.996240	10.315760	2231.980896	2126.684155	2114.599926	-1379.390975				-505.000000	200.000000	0.000000	1.629990	0.357340	5.505780	-209.568898	-501.565696	-58.535382
482				900.000000	200.000000	0.000000	0.336300	0.517960	-1.998700	-89.295376	-6.924073	166.399843	299.018339	200.931524	0.000000	300.000000	200.000000	0.000000	7.172200	10.132640	2231.828308	2079.000654	2190.899923	-1312.252476				-505.000000	200.000000	0.000000	0.543330	0.536010	14.157719	-777.145431	-46.312572	176.697503
483				900.000000	200.000000	0.000000	0.212990	0.563000	-1.477300	-94.941519	-123.914348	156.930839	299.043281	201.020699	0.000000	300.000000	200.000000	0.000000	7.172200	11.048240	2233.049012	2279.271359	2136.399925	-1348.873476				-505.000000	200.000000	0.000000	0.362220	-0.357340	4.719240	-716.141115	-291.536504	704.561091
484				900.000000	200.000000	0.000000	0.358720	0.675600	-1.260050	-106.161701	-104.787702	168.932881	298.974384	200.901612	0.000000	300.000000	200.000000	0.000000	7.477400	11.139800	2231.828308	2012.243752	2288.999920	-1361.080475				-505.000000	200.000000	0.000000	-0.362220	0.357340	9.438480	-1135.782297	-517.319216	117.856291
485				900.000000	200.000000	0.000000	0.482030	0.709380	-1.173150	-80.557431	-23.824936	176.065528	298.975014	200.918139	0.000000	300.000000	200.000000	0.000000	7.507920	11.078760	2233.201600	2050.390553	2288.999920	-1373.287475				-505.000000	200.000000	0.000000	-0.724440	0.357340	2.359620	-94.004589	571.876612	59.141170
486				900.000000	200.000000	0.000000	0.325090	0.517960	-1.042800	-92.325594	-37.747252	132.676215	299.077450	200.999346	0.000000	300.000000	200.000000	0.000000	7.477400	10.865120	2233.049012	2231.587858	2060.099928	-1287.838477				-505.000000	200.000000	0.000000	1.811100	1.786700	-0.786540	339.682297	23.726779	765.223973
487				900.000000	200.000000	0.000000	0.302670	0.686860	-2.346300	-66.618067	-45.743681	156.953120	299.086744	200.927219	0.000000	300.000000	200.000000	0.000000	7.355320	10.651480	2231.904602	2069.463954	2038.299929	-1281.734977				-505.000000	200.000000	0.000000	4.346640	-1.429360	18.876959	-2169.668450	647.060646	57.039905
488				900.000000	200.000000	0.000000	0.414770	0.608040	-1.433850	-68.918576	-46.142568	161.583002	299.047707	200.999824	0.000000	300.000000	200.000000	0.000000	7.294280	10.620960	2231.980896	2231.587858	2125.499926	-1379.390975				-505.000000	200.000000	0.000000	0.181110	-2.322710	9.438480	-834.688114	245.223932	-2.218741
489				900.000000	200.000000	0.000000	0.392350	0.675600	-1.129700	-61.800826	-126.557691	173.717361	299.013421	200.944375	0.000000	300.000000	200.000000	0.000000	7.599480	10.437840	2231.752014	2107.610755	2201.799923	-1403.804975				-505.000000	200.000000	0.000000	3.259980	1.250690	7.865400	-271.139522	-1265.285701	705.855290
490				900.000000	200.000000	0.000000	0.358720	0.540480	-0.999350	-95.373736	-84.766274	154.349259	298.979616	200.956835	0.000000	300.000000	200.000000	0.000000	7.568960	10.620960	2232.591248	2136.220856	2278.099920	-1385.494475				-505.000000	200.000000	0.000000	1.086660	-0.357340	9.438480	905.660450	190.429105	-117.914246
491				900.000000	200.000000	0.000000	0.336300	0.664340	-1.564200	-106.940487	-47.855918	152.078016	299.047349	200.957456	0.000000	300.000000	200.000000	0.000000	7.843640	10.468360	2231.141662	2136.220856	2125.499926	-1446.529474				-505.000000	200.000000	0.000000	-1.267770	0.536010	13.371180	844.215673	-731.396535	470.562884
492				900.000000	200.000000	0.000000	0.381140	0.664340	-1.477300	-58.604096	-135.904735	168.899182	298.974664	200.939813	0.000000	300.000000	200.000000	0.000000	7.385840	10.743040	2232.438660	2098.074055	2288.999920	-1403.804975				-505.000000	200.000000	0.000000	0.543330	0.000000	13.371180	232.701698	617.283891	-293.763960
493				900.000000	200.000000	0.000000	0.257830	0.585520	-0.912450	-33.121007	-90.824380	168.953629	299.052590	200.918642	0.000000	300.000000	200.000000	0.000000	7.172200	9.583280	2231.980896	2050.390553	2114.599926	-1409.908474				-505.000000	200.000000	0.000000	0.724440	0.714680	10.225020	391.511294	-981.529457	118.108473
494				900.000000	200.000000	0.000000	0.358720	0.619300	-1.433850	-80.516480	-64.098309	190.567463	299.047935	200.969683	0.000000	300.000000	200.000000	0.000000	7.630000	10.010560	2232.514954	2164.830956	2125.499926	-1342.769976				-505.000000	200.000000	0.000000	1.992210	-0.714680	9.438480	-158.306210	1196.194336	292.882885
495				900.000000	200.000000	0.000000	0.313880	0.630560	-0.912450	-83.533153	-83.000579	144.840847	299.057442	200.982766	0.000000	300.000000	200.000000	0.000000	7.141680	9.827440	2231.904602	2193.441057	2103.699926	-1446.529474				-505.000000	200.000000	0.000000	1.629990	-0.178670	1.573080	-937.213490	2683.846612	763.373326
496				900.000000	200.000000	0.000000	0.437190	0.664340	-1.303500	-58.424039	-97.846749	176.070095	299.057700	200.944052	0.000000	300.000000	200.000000	0.000000	7.233240	9.888480	2232.514954	2107.610755	2103.699926	-1428.218974				-505.000000	200.000000	0.000000	2.173320	-0.357340	3.932700	-484.572035	-798.089754	-235.489376
497				900.000000	200.000000	0.000000	0.313880	0.731900	-1.911800	-80.395299	-112.467003	166.622034	298.950646	200.960811	0.000000	300.000000	200.000000	0.000000	7.416360	11.109280	2233.277894	2145.757556	2343.499918	-1422.115474				-505.000000	200.000000	0.000000	1.992210	0.357340	14.944259	-672.077827	395.549307	1175.061712
498				900.000000	200.000000	0.000000	0.403560	0.686860	-1.390400	-117.894647	-30.523439	164.077579	299.013724	200.922725	0.000000	300.000000	200.000000	0.000000	7.324800	10.956680	2232.438660	2059.927254	2201.799923	-1336.666476				-505.000000	200.000000	0.000000	1.448880	0.893350	0.000000	633.136618	44.898284	294.452372
499				900.000000	200.000000	0.000000	0.392350	0.664340	-1.694550	-26.664925	-131.098350	197.803490	298.978883	200.944698	0.000000	300.000000	200.000000	0.000000	7.599480	11.231360	2230.989074	2107.610755	2278.099920	-1361.080475				-505.000000	200.000000	0.000000	0.905550	0.536010	12.584640	1307.416757	993.822408	646.621315
500				900.000000	200.000000	0.000000	0.392350	0.765680	-1.303500	-70.332979	-156.791877	173.801135	299.008096	200.961895	0.000000	300.000000	200.000000	0.000000	7.599480	11.292400	2230.760192	2145.757556	2212.699923	-1428.218974				-505.000000	200.000000	0.000000	0.724440	-0.536010	3.146160	-32.182272	218.318447	763.106654
501				900.000000	200.000000	0.000000	0.280250	0.619300	-1.564200	-60.548872	-106.339418	135.226576	298.974489	200.910065	0.000000	300.000000	200.000000	0.000000	7.507920	10.529400	2232.057190	2031.317153	2288.999920	-1379.390975				-505.000000	200.000000	0.000000	2.173320	0.000000	7.865400	-578.450777	391.308179	117.314332
502				900.000000	200.000000	0.000000	0.448400	0.540480	-1.173150	-103.594854	-93.363632	166.304651	298.984498	200.965378	0.000000	300.000000	200.000000	0.000000	7.965720	10.529400	2232.591248	2155.294256	2267.199921	-1385.494475				-505.000000	200.000000	0.000000	2.535540	-0.714680	6.292320	-621.821910	-822.246965	116.607123
503				900.000000	200.000000	0.000000	0.437190	0.686860	-1.433850	-45.570118	-138.253283	161.633078	299.004027	200.995279	0.000000	300.000000	200.000000	0.000000	7.660520	10.895640	2232.591248	2222.051158	2223.599922	-1318.355976				-505.000000	200.000000	0.000000	0.905550	-0.357340	17.303879	-367.686339	856.773842	-59.155658
504				900.000000	200.000000	0.000000	0.313880	0.619300	-1.520750	-104.729690	-62.170981	159.288336	299.023222	200.987073	0.000000	300.000000	200.000000	0.000000	7.538440	10.651480	2231.828308	2202.977757	2179.999924	-1324.459476				-505.000000	200.000000	0.000000	0.000000	-3.394730	11.011560	-88.718185	-408.159992	642.963486
505				900.000000	200.000000	0.000000	0.246620	0.619300	-1.564200	-56.528341	-84.690655	181.044958	298.989312	200.995347	0.000000	300.000000	200.000000	0.000000	7.477400	10.254720	2232.438660	2222.051158	2256.299921	-1354.976975				-505.000000	200.000000	0.000000	0.181110	-1.072020	10.225020	-179.865930	244.477506	175.200460
506				900.000000	200.000000	0.000000	0.526870	0.641820	-1.477300	-87.675181	-35.520528	132.582361	298.984568	200.952498	0.000000	300.000000	200.000000	0.000000	7.446880	9.613800	2232.743836	2126.684155	2267.199921	-1440.425974				-505.000000	200.000000	0.000000	-1.267770	0.714680	7.865400	-303.573487	466.958516	353.244245
507				900.000000	200.000000	0.000000	0.448400	0.619300	-1.303500	-72.340377	-128.704196	168.787614	299.087212	200.905390	0.000000	300.000000	200.000000	0.000000	7.507920	9.705360	2233.049012	2021.780453	2038.299929	-1336.666476				-505.000000	200.000000	0.000000	2.354430	-1.608030	-1.573080	365.836266	919.586360	-412.923066
508				900.000000	200.000000	0.000000	0.212990	0.619300	-1.303500	-112.545679	-98.746132	171.441159	299.047642	200.914431	0.000000	300.000000	200.000000	0.000000	6.897520	10.498880	2231.828308	2040.853853	2125.499926	-1306.148976				-505.000000	200.000000	0.000000	1.086660	-0.714680	18.876959	1811.320900	181.471987	704.164020
509				900.000000	200.000000	0.000000	0.347510	0.641820	-1.738000	-95.986327	-88.683671	152.045459	298.965252	200.952303	0.000000	300.000000	200.000000	0.000000	7.782600	10.956680	2233.201600	2126.684155	2310.799919	-1336.666476				-505.000000	200.000000	0.000000	1.811100	0.536010	-0.786540	727.267053	23.726779	117.851983
510				900.000000	200.000000	0.000000	0.493240	0.709380	-0.912450	-152.656890	-130.914384	190.511875	299.003789	200.871612	0.000000	300.000000	200.000000	0.000000	7.660520	11.200840	2232.057190	1945.486851	2223.599922	-1446.529474				-505.000000	200.000000	0.000000	1.629990	-0.357340	12.584640	-599.695882	-243.143520	704.459669
511				900.000000	200.000000	0.000000	0.493240	0.619300	-1.824900	-129.167971	-79.406106	180.789460	299.013724	200.982531	0.000000	300.000000	200.000000	0.000000	7.324800	11.109280	2232.438660	2193.441057	2201.799923	-1379.390975				-505.000000	200.000000	0.000000	0.724440	1.072020	4.719240	412.693475	349.395601	529.656280
512				900.000000	200.000000	0.000000	0.504450	0.630560	-2.129050	-72.731960	-109.980694	159.101377	299.042660	200.987174	0.000000	300.000000	200.000000	0.000000	7.263760	11.445000	2231.599426	2202.977757	2136.399925	-1354.976975				-505.000000	200.000000	0.000000	0.543330	-0.536010	1.573080	546.771891	-166.939757	-294.272633
513				900.000000	200.000000	0.000000	0.470820	0.653080	-2.129050	-79.845647	-113.661780	188.073083	298.989104	200.995551	0.000000	300.000000	200.000000	0.000000	7.294280	11.139800	2231.980896	2222.051158	2256.299921	-1452.632974				-505.000000	200.000000	0.000000	1.448880	1.608030	6.292320	-249.642725	171.496879	-527.286778
514				900.000000	200.000000	0.000000	0.347510	0.698120	-1.390400	-77.225658	-119.402759	123.181896	299.018808	200.867013	0.000000	300.000000	200.000000	0.000000	7.477400	11.139800	2232.896424	1935.950150	2190.899923	-1416.011974				-505.000000	200.000000	0.000000	2.716650	0.536010	6.292320	-661.958661	227.354128	176.523638
515				900.000000	200.000000	0.000000	0.482030	0.517960	-1.564200	-84.824704	-119.714689	146.971586	299.047707	200.957096	0.000000	300.000000	200.000000	0.000000	7.691040	10.651480	2231.980896	2136.220856	2125.499926	-1379.390975				-505.000000	200.000000	0.000000	-0.543330	0.000000	7.078860	232.198313	423.869080	528.740354
516				900.000000	200.000000	0.000000	0.358720	0.619300	-1.955250	-12.707637	-73.745347	168.880522	298.969781	200.982531	0.000000	300.000000	200.000000	0.000000	7.294280	10.773560	2232.438660	2193.441057	2299.899920	-1312.252476				-505.000000	200.000000	0.000000	0.905550	-1.250690	0.000000	503.400758	-54.794827	351.205243
517				900.000000	200.000000	0.000000	0.302670	0.596780	-1.346950	-69.292235	-41.607107	166.507986	299.028040	200.944407	0.000000	300.000000	200.000000	0.000000	7.294280	9.919000	2231.675720	2107.610755	2169.099924	-1379.390975				-505.000000	200.000000	0.000000	0.724440	0.357340	11.798100	717.462503	1005.527800	0.281160
518				900.000000	200.000000	0.000000	0.313880	0.653080	-1.433850	-83.145950	-117.977467	132.813490	298.984325	200.905730	0.000000	300.000000	200.000000	0.000000	7.385840	10.620960	2232.209778	2021.780453	2267.199921	-1385.494475				-505.000000	200.000000	0.000000	1.811100	-1.429360	-1.573080	-202.432421	1085.033264	409.707340
519				900.000000	200.000000	0.000000	0.414770	0.653080	-1.520750	-99.318099	-127.117270	176.082850	298.925434	200.927346	0.000000	300.000000	200.000000	0.000000	7.416360	9.827440	2231.599426	2069.463954	2397.999916	-1367.183975				-505.000000	200.000000	0.000000	1.992210	-0.536010	5.505780	894.534513	-390.913620	293.052443
520				900.000000	200.000000	0.000000	0.291460	0.608040	-1.303500	-80.845124	-46.251858	168.939732	299.033089	200.948518	0.000000	300.000000	200.000000	0.000000	7.355320	10.895640	2232.057190	2117.147455	2158.199924	-1409.908474				-505.000000	200.000000	0.000000	3.803310	-0.178670	3.932700	336.951300	31.269608	1233.152249
521				900.000000	200.000000	0.000000	0.269040	0.664340	-1.346950	-38.366402	-85.815953	188.292599	299.077292	200.952531	0.000000	300.000000	200.000000	0.000000	7.538440	11.170320	2232.667542	2126.684155	2060.099928	-1330.562976				-505.000000	200.000000	0.000000	1.267770	-1.786700	3.146160	123.770480	2571.701682	174.435296
522				900.000000	200.000000	0.000000	0.515660	0.563000	-1.303500	-54.556160	-50.418444	161.436593	299.038203	200.888489	0.000000	300.000000	200.000000	0.000000	7.507920	11.475520	2232.591248	1983.633652	2147.299925	-1342.769976				-505.000000	200.000000	0.000000	0.724440	0.714680	6.292320	-535.331337	745.612771	118.108473
523				900.000000	200.000000	0.000000	0.448400	0.641820	-1.564200	-111.888391	-67.670106	166.398897	299.008808	200.952661	0.000000	300.000000	200.000000	0.000000	7.691040	11.017720	2232.362366	2126.684155	2212.699923	-1361.080475				-505.000000	200.000000	0.000000	1.267770	1.786700	7.078860	-354.584482	844.559455	412.802847
524				900.000000	200.000000	0.000000	0.403560	0.585520	-1.216600	-1.271865	-91.476712	168.802653	299.018204	200.965840	0.000000	300.000000	200.000000	0.000000	7.660520	11.261880	2231.523132	2155.294256	2190.899923	-1391.597975				-505.000000	200.000000	0.000000	1.992210	0.357340	8.651940	-209.317205	-261.329318	1057.573515
525				900.000000	200.000000	0.000000	0.291460	0.720640	-1.824900	-16.440473	-96.426655	169.044450	299.116077	200.995551	0.000000	300.000000	200.000000	0.000000	7.691040	11.567080	2231.980896	2222.051158	1972.899931	-1391.597975				-505.000000	200.000000	0.000000	1.267770	-1.072020	9.438480	-64.112852	-748.519912	527.578119
526				900.000000	200.000000	0.000000	0.482030	0.641820	-1.346950	-51.355367	-114.850761	156.725416	298.954812	200.965741	0.000000	300.000000	200.000000	0.000000	7.477400	10.529400	2231.752014	2155.294256	2332.599918	-1397.701475				-505.000000	200.000000	0.000000	1.629990	-0.357340	6.292320	673.776754	-767.452137	175.762781
527				900.000000	200.000000	0.000000	0.381140	0.608040	-1.260050	-84.820640	-70.249168	161.617843	299.042922	200.927092	0.000000	300.000000	200.000000	0.000000	7.904680	10.743040	2232.209778	2069.463954	2136.399925	-1361.080475				-505.000000	200.000000	0.000000	1.992210	1.429360	14.944259	203.502116	-2.160715	236.173481
528				900.000000	200.000000	0.000000	0.302670	0.653080	-1.607650	-39.100174	-102.156295	178.608646	298.979442	200.986904	0.000000	300.000000	200.000000	0.000000	7.935200	10.102120	2232.209778	2202.977757	2278.099920	-1269.527977				-505.000000	200.000000	0.000000	1.086660	-0.178670	5.505780	684.525152	194.161237	998.393187
529				900.000000	200.000000	0.000000	0.280250	0.585520	-1.303500	-77.751968	-106.581869	149.653121	299.116560	200.969384	0.000000	300.000000	200.000000	0.000000	7.141680	10.010560	2233.201600	2164.830956	1972.899931	-1361.080475				-505.000000	200.000000	0.000000	0.724440	-0.536010	9.438480	547.401123	79.777028	-59.310727
530				900.000000	200.000000	0.000000	0.224200	0.754420	-1.129700	-70.616609	-129.765214	159.506906	299.008672	200.965609	0.000000	300.000000	200.000000	0.000000	7.660520	9.705360	2232.057190	2155.294256	2212.699923	-1379.390975				-505.000000	200.000000	0.000000	0.362220	-0.714680	18.090419	-389.246059	756.334305	234.269186
531				900.000000	200.000000	0.000000	0.291460	0.664340	-1.086250	-98.404270	-31.255990	161.763110	299.023590	200.982431	0.000000	300.000000	200.000000	0.000000	7.050120	10.041080	2232.667542	2193.441057	2179.999924	-1416.011974				-505.000000	200.000000	0.000000	0.543330	0.357340	9.438480	-1019.966295	-174.404021	411.504340
532				900.000000	200.000000	0.000000	0.347510	0.608040	-1.738000	-113.459508	-73.485761	192.978265	299.023156	200.974321	0.000000	300.000000	200.000000	0.000000	7.538440	9.613800	2231.675720	2174.367657	2179.999924	-1354.976975				-505.000000	200.000000	0.000000	-0.905550	-1.072020	14.157719	515.344697	-621.490885	-235.921298
533				900.000000	200.000000	0.000000	0.313880	0.765680	-1.607650	-122.914971	-77.288073	188.340391	299.047577	200.893127	0.000000	300.000000	200.000000	0.000000	7.446880	11.353440	2231.675720	1993.170352	2125.499926	-1336.666476				-505.000000	200.000000	0.000000	0.724440	-0.178670	17.303879	-356.875017	1265.442830	-58.971612
534				900.000000	200.000000	0.000000	0.448400	0.776940	-1.216600	-61.738203	-108.521133	166.524559	298.998940	200.931396	0.000000	300.000000	200.000000	0.000000	7.752080	11.078760	2232.133484	2079.000654	2234.499922	-1361.080475				-505.000000	200.000000	0.000000	2.897760	1.608030	7.865400	908.643140	480.042325	-57.449899
535				900.000000	200.000000	0.000000	0.482030	0.630560	-1.173150	-128.029071	-94.748515	183.221205	298.950466	200.918265	0.000000	300.000000	200.000000	0.000000	7.599480	11.353440	2232.896424	2050.390553	2343.499918	-1397.701475				-505.000000	200.000000	0.000000	0.000000	-0.714680	12.584640	1463.369509	-144.512830	175.554065
536				900.000000	200.000000	0.000000	0.448400	0.653080	-2.215950	-87.976736	-46.800098	176.048009	299.028206	200.948518	0.000000	300.000000	200.000000	0.000000	7.446880	11.353440	2232.057190	2117.147455	2169.099924	-1391.597975				-505.000000	200.000000	0.000000	1.448880	0.714680	5.505780	159.501751	437.383320	353.026913
537				900.000000	200.000000	0.000000	0.392350	0.675600	-2.129050	-54.795092	-80.034566	166.488380	299.042660	201.004268	0.000000	300.000000	200.000000	0.000000	7.874160	11.292400	2231.599426	2241.124558	2136.399925	-1416.011974				-505.000000	200.000000	0.000000	0.543330	3.394730	1.573080	784.620967	-432.079771	3.178132
538				900.000000	200.000000	0.000000	0.302670	0.709380	-1.433850	-121.032818	-46.592260	185.889985	298.974173	200.965906	0.000000	300.000000	200.000000	0.000000	7.080640	10.682000	2231.370544	2155.294256	2288.999920	-1397.701475				-505.000000	200.000000	0.000000	1.267770	0.178670	13.371180	-219.750988	2296.858124	-293.652357
539				900.000000	200.000000	0.000000	0.291460	0.720640	-0.869000	-83.799175	-46.655943	144.947849	298.925618	200.922914	0.000000	300.000000	200.000000	0.000000	7.691040	10.620960	2231.980896	2059.927254	2397.999916	-1342.769976				-505.000000	200.000000	0.000000	-1.992210	-0.178670	14.157719	-588.758714	-1086.017122	411.198510
540				900.000000	200.000000	0.000000	0.336300	0.506700	-1.390400	-69.026213	-113.875161	173.618351	298.969957	200.948194	0.000000	300.000000	200.000000	0.000000	7.660520	10.285240	2232.820130	2117.147455	2299.899920	-1269.527977				-505.000000	200.000000	0.000000	2.897760	-1.965370	11.798100	113.651314	-451.679859	702.832227
541				900.000000	200.000000	0.000000	0.425980	0.540480	-1.390400	-115.881515	-41.578634	173.556858	299.047870	201.012469	0.000000	300.000000	200.000000	0.000000	7.233240	10.804080	2232.362366	2260.197959	2125.499926	-1348.873476				-505.000000	200.000000	0.000000	1.992210	0.000000	8.651940	1390.484178	-393.899326	-117.647574
542				900.000000	200.000000	0.000000	0.504450	0.585520	-1.564200	-142.350537	-115.571974	151.830510	299.057506	200.969881	0.000000	300.000000	200.000000	0.000000	7.324800	9.888480	2232.057190	2164.830956	2103.699926	-1330.562976				-505.000000	200.000000	0.000000	1.448880	0.714680	7.078860	-303.636410	-226.959569	411.771012
543				900.000000	200.000000	0.000000	0.336300	0.551740	-1.607650	-87.499188	2.844190	156.792618	298.989519	200.960975	0.000000	300.000000	200.000000	0.000000	6.989080	10.498880	2232.896424	2145.757556	2256.299921	-1391.597975				-505.000000	200.000000	0.000000	2.897760	0.893350	0.786540	285.751535	619.330170	588.056955
544				900.000000	200.000000	0.000000	0.347510	0.596780	-1.738000	-57.635772	2.503788	166.461532	299.028472	200.982431	0.000000	300.000000	200.000000	0.000000	6.989080	9.674840	2232.667542	2193.441057	2169.099924	-1367.183975				-505.000000	200.000000	0.000000	0.724440	2.501380	4.719240	1541.528065	481.965609	-585.125132
545				900.000000	200.000000	0.000000	0.482030	0.596780	-1.694550	-101.816590	-99.329583	134.996588	299.072252	200.978326	0.000000	300.000000	200.000000	0.000000	7.324800	11.292400	2232.286072	2183.904357	2070.999928	-1391.597975				-505.000000	200.000000	0.000000	0.000000	-0.357340	17.303879	-136.054335	381.288640	117.149082
546				900.000000	200.000000	0.000000	0.482030	0.686860	-1.651100	-65.897840	-129.765811	144.719003	298.998700	201.025636	0.000000	300.000000	200.000000	0.000000	7.294280	11.261880	2231.599426	2288.808060	2234.499922	-1434.322474				-505.000000	200.000000	0.000000	2.173320	0.714680	4.719240	-72.193176	-3.416137	881.665846
547				900.000000	200.000000	0.000000	0.291460	0.653080	-2.172500	-83.911191	-45.443688	137.656038	299.013623	200.935637	0.000000	300.000000	200.000000	0.000000	7.172200	11.292400	2232.209778	2088.537354	2201.799923	-1452.632974				-505.000000	200.000000	0.000000	1.992210	1.608030	14.157719	-249.013493	1324.285785	706.295828
548				900.000000	200.000000	0.000000	0.448400	0.563000	-1.955250	-115.539326	-117.966129	151.867634	299.008605	200.948583	0.000000	300.000000	200.000000	0.000000	7.599480	11.048240	2231.904602	2117.147455	2212.699923	-1428.218974				-505.000000	200.000000	0.000000	2.535540	0.714680	3.146160	275.128983	-819.261259	294.195881
549				900.000000	200.000000	0.000000	0.313880	0.630560	-2.215950	-80.863049	-51.392505	173.756768	298.988482	200.961961	0.000000	300.000000	200.000000	0.000000	7.385840	11.200840	2230.607604	2145.757556	2256.299921	-1336.666476				-505.000000	200.000000	0.000000	2.173320	0.000000	0.000000	0.000000	-1059.497637	176.058430
550				900.000000	200.000000	0.000000	0.313880	0.731900	-1.216600	-23.387648	-87.783690	197.947616	299.032990	200.974254	0.000000	300.000000	200.000000	0.000000	7.630000	11.261880	2231.828308	2174.367657	2158.199924	-1354.976975				-505.000000	200.000000	0.000000	0.905550	-0.536010	11.011560	-1537.161065	332.465225	763.092165
551				900.000000	200.000000	0.000000	0.347510	0.675600	-2.085600	-70.832199	-78.228463	193.041096	299.008537	200.918736	0.000000	300.000000	200.000000	0.000000	7.477400	10.285240	2231.752014	2050.390553	2212.699923	-1416.011974	-551.411039	241.163425	0.000000	-505.000000	200.000000	0.000000	0.905550	-0.893350	21.236579	874.170333	985.611718	410.288457
552				900.000000	200.000000	0.000000	0.459610	0.608040	-1.955250	-21.212384	-88.031937	154.307568	298.901913	200.956475	0.000000	300.000000	200.000000	0.000000	7.568960	10.071600	2233.430482	2136.220856	2452.499914	-1525.874972				-505.000000	200.000000	0.000000	1.629990	-0.893350	1.573080	-864.642775	1093.006524	821.439193
553				900.000000	200.000000	0.000000	0.325090	0.653080	-1.173150	-94.937455	-123.747516	154.488818	299.077324	200.990940	0.000000	300.000000	200.000000	0.000000	7.202720	10.315760	2232.743836	2212.514458	2060.099928	-1287.838477				-505.000000	200.000000	0.000000	0.543330	-0.178670	0.000000	568.268688	-32.876896	293.507469
554				900.000000	200.000000	0.000000	0.448400	0.686860	-1.433850	-109.898601	-82.989241	200.176026	299.072442	200.939684	0.000000	300.000000	200.000000	0.000000	7.538440	10.010560	2232.743836	2098.074055	2070.999928	-1342.769976				-505.000000	200.000000	0.000000	2.716650	0.893350	4.719240	980.962163	-1229.423099	-175.601839
555				900.000000	200.000000	0.000000	0.482030	0.506700	-1.477300	-0.767228	-114.729536	163.828735	299.047902	200.944085	0.000000	300.000000	200.000000	0.000000	7.965720	10.468360	2232.438660	2107.610755	2125.499926	-1312.252476				-505.000000	200.000000	0.000000	2.716650	-0.178670	0.000000	105.004680	1161.315591	-411.595580
556				900.000000	200.000000	0.000000	0.369930	0.630560	-1.086250	-99.795331	-69.949175	154.421420	299.018707	200.926902	0.000000	300.000000	200.000000	0.000000	7.355320	11.017720	2232.667542	2069.463954	2190.899923	-1428.218974				-505.000000	200.000000	0.000000	1.267770	0.893350	3.146160	401.756307	52.871543	-586.694619
557				900.000000	200.000000	0.000000	0.246620	0.686860	-1.607650	-102.037597	-54.254427	176.288469	299.023523	200.969683	0.000000	300.000000	200.000000	0.000000	7.538440	9.613800	2232.514954	2164.830956	2179.999924	-1428.218974				-505.000000	200.000000	0.000000	0.724440	1.072020	18.876959	413.826092	733.669948	412.168082
558				900.000000	200.000000	0.000000	0.347510	0.686860	-1.607650	-134.201839	-73.606987	152.087346	299.028272	201.016811	0.000000	300.000000	200.000000	0.000000	7.263760	10.926160	2232.209778	2269.734659	2169.099924	-1379.390975				-505.000000	200.000000	0.000000	1.267770	0.893350	8.651940	-176.883240	975.636610	176.978664
559				900.000000	200.000000	0.000000	0.302670	0.619300	-1.911800	-113.175878	-96.807466	176.167570	299.032957	200.948648	0.000000	300.000000	200.000000	0.000000	7.874160	11.383960	2231.752014	2117.147455	2158.199924	-1379.390975				-505.000000	200.000000	0.000000	2.173320	-0.893350	9.438480	-864.013543	-538.174725	57.722444
560				900.000000	200.000000	0.000000	0.269040	0.619300	-1.086250	-84.176897	-111.388254	149.696150	299.057603	200.939877	0.000000	300.000000	200.000000	0.000000	7.782600	11.017720	2232.286072	2098.074055	2103.699926	-1361.080475				-505.000000	200.000000	0.000000	0.362220	0.714680	10.225020	1202.223307	498.658555	470.602043
561				900.000000	200.000000	0.000000	0.470820	0.596780	-1.390400	-69.337249	-28.227236	168.743443	298.989173	200.969848	0.000000	300.000000	200.000000	0.000000	7.660520	11.261880	2232.133484	2164.830956	2256.299921	-1391.597975				-505.000000	200.000000	0.000000	1.086660	-1.250690	8.651940	-306.619100	854.025568	351.190754
562				900.000000	200.000000	0.000000	0.358720	0.619300	-2.042150	-61.044028	-124.324229	173.699842	299.051780	201.009232	0.000000	300.000000	200.000000	0.000000	7.507920	11.445000	2230.073546	2250.661259	2114.599926	-1440.425974				-505.000000	200.000000	0.000000	1.629990	1.250690	3.932700	-1197.982153	-367.502836	-57.687593
563				900.000000	200.000000	0.000000	0.369930	0.709380	-1.651100	-68.990996	-59.291924	164.133363	299.077103	200.952726	0.000000	300.000000	200.000000	0.000000	7.446880	10.437840	2232.209778	2126.684155	2060.099928	-1312.252476				-505.000000	200.000000	0.000000	0.905550	-1.608030	11.011560	-328.052974	730.175247	233.377930
564				900.000000	200.000000	0.000000	0.347510	0.585520	-1.651100	-118.317384	-83.698518	144.764119	298.935603	200.939813	0.000000	300.000000	200.000000	0.000000	7.996240	10.743040	2232.438660	2098.074055	2376.199917	-1373.287475				-505.000000	200.000000	0.000000	3.803310	-0.893350	10.225020	-169.054609	688.148233	1291.218117
565				900.000000	200.000000	0.000000	0.403560	0.540480	-1.564200	-91.938391	-10.097925	185.628386	298.955169	200.952596	0.000000	300.000000	200.000000	0.000000	7.568960	10.529400	2232.514954	2126.684155	2332.599918	-1416.011974				-505.000000	200.000000	0.000000	1.267770	1.250690	16.517339	1814.240667	-490.097735	764.758766
566				900.000000	200.000000	0.000000	0.526870	0.405360	-1.824900	-65.608476	-121.318749	129.952793	298.999008	200.969782	0.000000	300.000000	200.000000	0.000000	7.507920	9.796920	2232.286072	2164.830956	2234.499922	-1348.873476				-505.000000	200.000000	0.000000	-0.181110	0.178670	13.371180	590.961025	263.409731	881.345527
567				900.000000	200.000000	0.000000	0.414770	0.664340	-1.781450	-87.062907	-76.215120	176.093322	299.047642	200.957162	0.000000	300.000000	200.000000	0.000000	7.355320	9.766400	2231.828308	2136.220856	2125.499926	-1379.390975				-505.000000	200.000000	0.000000	2.716650	0.714680	3.932700	-188.072101	1422.723474	-175.771397
568				900.000000	200.000000	0.000000	0.392350	0.596780	-1.781450	-73.762907	-120.885594	156.776437	298.984290	200.914306	0.000000	300.000000	200.000000	0.000000	7.324800	9.552760	2232.133484	2040.853853	2267.199921	-1385.494475				-505.000000	200.000000	0.000000	1.629990	1.072020	3.146160	-398.144385	296.093627	0.886948
569				900.000000	200.000000	0.000000	0.257830	0.743160	-1.346950	-71.305367	-29.628656	154.642273	299.057732	200.914119	0.000000	300.000000	200.000000	0.000000	7.385840	9.857960	2232.591248	2040.853853	2103.699926	-1373.287475				-505.000000	200.000000	0.000000	1.811100	-1.429360	8.651940	493.281591	-515.510367	-118.989548
570				900.000000	200.000000	0.000000	0.414770	0.529220	-2.346300	-65.068622	-90.887719	149.461399	298.954776	200.982867	0.000000	300.000000	200.000000	0.000000	7.538440	11.292400	2231.675720	2193.441057	2332.599918	-1367.183975				-505.000000	200.000000	0.000000	1.267770	-0.357340	3.932700	94.507975	980.115168	117.047660
571				900.000000	200.000000	0.000000	0.302670	0.720640	-1.738000	-64.596808	-46.309400	166.623176	299.003993	200.995313	0.000000	300.000000	200.000000	0.000000	7.294280	11.322920	2232.514954	2222.051158	2223.599922	-1324.459476				-505.000000	200.000000	0.000000	1.629990	0.000000	2.359620	-578.891240	429.410061	704.798785
572				900.000000	200.000000	0.000000	0.482030	0.484180	-1.607650	-62.137597	-94.344430	161.398131	298.954955	200.944246	0.000000	300.000000	200.000000	0.000000	7.416360	11.322920	2232.057190	2107.610755	2332.599918	-1373.287475				-505.000000	200.000000	0.000000	2.173320	2.858720	5.505780	-637.290405	-932.152615	355.003652
573				900.000000	200.000000	0.000000	0.414770	0.484180	-2.129050	-122.985721	-10.034242	149.419512	299.008401	200.944504	0.000000	300.000000	200.000000	0.000000	7.630000	10.804080	2231.446838	2107.610755	2212.699923	-1397.701475				-505.000000	200.000000	0.000000	1.267770	-0.357340	-3.932700	-253.569263	722.439418	-176.672833
574				900.000000	200.000000	0.000000	0.482030	0.698120	-1.260050	-117.295918	-74.403819	123.042534	298.974173	200.944536	0.000000	300.000000	200.000000	0.000000	7.813120	10.987200	2231.370544	2107.610755	2288.999920	-1348.873476				-505.000000	200.000000	0.000000	1.629990	0.714680	8.651940	-998.406575	-1167.401439	646.732917
575				900.000000	200.000000	0.000000	0.414770	0.664340	-1.390400	-50.473007	-56.314916	188.141622	298.973963	200.996028	0.000000	300.000000	200.000000	0.000000	7.477400	11.475520	2230.912780	2222.051158	2288.999920	-1342.769976				-505.000000	200.000000	0.000000	0.543330	1.965370	3.932700	-344.024854	493.671001	-174.410626
576				900.000000	200.000000	0.000000	0.302670	0.585520	-1.824900	-90.353729	-107.020223	159.268534	298.965182	200.939556	0.000000	300.000000	200.000000	0.000000	7.416360	10.712520	2233.049012	2098.074055	2310.799919	-1361.080475				-505.000000	200.000000	0.000000	0.543330	0.178670	11.011560	1054.036263	89.243141	293.846585
577				900.000000	200.000000	0.000000	0.414770	0.551740	-1.911800	-103.896408	-111.555684	175.988604	298.999145	200.884218	0.000000	300.000000	200.000000	0.000000	7.416360	10.285240	2232.591248	1974.096951	2234.499922	-1391.597975				-505.000000	200.000000	0.000000	1.086660	1.250690	7.865400	-966.035534	-603.498086	118.588169
578				900.000000	200.000000	0.000000	0.347510	0.529220	-1.390400	-31.914068	-99.138879	151.940741	299.023690	200.935349	0.000000	300.000000	200.000000	0.000000	7.538440	10.682000	2232.896424	2088.537354	2179.999924	-1281.734977				-505.000000	200.000000	0.000000	0.181110	-1.608030	4.719240	134.707648	-15.437524	762.132773
579				900.000000	200.000000	0.000000	0.392350	0.641820	-1.651100	-59.711526	-110.874879	149.589344	299.057860	200.948162	0.000000	300.000000	200.000000	0.000000	7.324800	10.071600	2232.896424	2117.147455	2103.699926	-1391.597975				-505.000000	200.000000	0.000000	1.448880	0.357340	13.371180	-208.939666	-498.070995	470.175995
580				900.000000	200.000000	0.000000	0.403560	0.641820	-1.694550	-47.694950	-9.976700	164.035691	299.057603	200.905700	0.000000	300.000000	200.000000	0.000000	7.111160	10.712520	2232.286072	2021.780453	2103.699926	-1342.769976				-505.000000	200.000000	0.000000	-1.992210	1.072020	18.876959	413.826092	765.484422	353.641316
581				900.000000	200.000000	0.000000	0.224200	0.720640	-0.999350	-59.811036	-109.622560	159.475491	299.033222	200.901397	0.000000	300.000000	200.000000	0.000000	7.599480	9.735880	2232.362366	2012.243752	2158.199924	-1312.252476				-505.000000	200.000000	0.000000	-0.362220	0.536010	-0.786540	1190.531061	420.374379	-293.182842
582				900.000000	200.000000	0.000000	0.414770	0.596780	-1.520750	-85.554412	-111.919360	183.259471	298.964899	200.948356	0.000000	300.000000	200.000000	0.000000	7.507920	11.139800	2232.438660	2117.147455	2310.799919	-1416.011974				-505.000000	200.000000	0.000000	2.354430	-0.536010	3.932700	-147.935351	1312.071397	880.464452
583				900.000000	200.000000	0.000000	0.347510	0.720640	-1.520750	-120.659160	-129.413473	185.854003	298.994057	200.995483	0.000000	300.000000	200.000000	0.000000	7.477400	11.139800	2232.133484	2222.051158	2245.399921	-1452.632974				-505.000000	200.000000	0.000000	0.905550	-0.357340	11.798100	442.585212	1392.278857	-117.899757
584				900.000000	200.000000	0.000000	0.302670	0.619300	-1.477300	-44.376722	-112.409461	166.528930	298.965111	200.960975	0.000000	300.000000	200.000000	0.000000	7.782600	11.689160	2232.896424	2145.757556	2310.799919	-1403.804975				-505.000000	200.000000	0.000000	2.173320	-0.178670	11.011560	569.149613	-274.527563	-176.575719
585				900.000000	200.000000	0.000000	0.403560	0.540480	-1.042800	-87.377690	-96.704316	149.483484	298.984741	200.909630	0.000000	300.000000	200.000000	0.000000	7.752080	11.628120	2233.125306	2031.317153	2267.199921	-1422.115474				-505.000000	200.000000	0.000000	0.543330	0.893350	7.078860	-61.193085	-172.164742	470.757112
586				900.000000	200.000000	0.000000	0.403560	0.596780	-1.520750	-69.472292	-116.523702	171.222784	299.072473	200.982364	0.000000	300.000000	200.000000	0.000000	7.507920	10.743040	2232.820130	2193.441057	2070.999928	-1379.390975				-505.000000	200.000000	0.000000	0.905550	-1.786700	8.651940	8.394941	467.274511	115.720175
587				900.000000	200.000000	0.000000	0.392350	0.608040	-1.303500	-72.804064	-45.340538	171.244870	299.067082	200.961533	0.000000	300.000000	200.000000	0.000000	7.477400	11.200840	2231.599426	2145.757556	2081.899927	-1361.080475				-505.000000	200.000000	0.000000	0.181110	-0.357340	13.371180	-599.632958	-819.068259	293.366889
588				900.000000	200.000000	0.000000	0.470820	0.675600	-1.086250	-77.837933	-94.367705	183.274706	299.003517	200.970147	0.000000	300.000000	200.000000	0.000000	7.355320	10.682000	2231.446838	2164.830956	2223.599922	-1385.494475				-505.000000	200.000000	0.000000	1.992210	1.608030	9.438480	-365.207034	268.204285	60.110742
589				900.000000	200.000000	0.000000	0.302670	0.596780	-1.738000	-77.738423	-81.771190	152.050026	298.969641	201.008300	0.000000	300.000000	200.000000	0.000000	7.568960	10.407320	2232.133484	2250.661259	2299.899920	-1367.183975				-505.000000	200.000000	0.000000	-0.724440	-0.357340	13.371180	211.079055	-1294.553461	352.183432
590				900.000000	200.000000	0.000000	0.336300	0.551740	-1.173150	-66.946395	-63.417504	159.202278	299.033618	200.926649	0.000000	300.000000	200.000000	0.000000	7.843640	10.437840	2233.277894	2069.463954	2158.199924	-1342.769976				-505.000000	200.000000	0.000000	0.181110	1.429360	0.000000	665.570583	-806.379009	647.527059
591				900.000000	200.000000	0.000000	0.392350	0.517960	-1.086250	-140.616971	-86.070340	185.619056	299.027907	200.948810	0.000000	300.000000	200.000000	0.000000	7.691040	10.376800	2231.370544	2117.147455	2169.099924	-1239.010478				-505.000000	200.000000	0.000000	0.724440	-2.144040	11.011560	-13.038933	210.854183	702.836535
592				900.000000	200.000000	0.000000	0.437190	0.574260	-0.825550	-81.741029	-98.291242	185.624961	298.998974	200.944181	0.000000	300.000000	200.000000	0.000000	7.263760	9.796920	2232.209778	2107.610755	2234.499922	-1348.873476				-505.000000	200.000000	0.000000	1.448880	0.893350	5.505780	1791.737099	437.383320	0.731879
593				900.000000	200.000000	0.000000	0.493240	0.540480	-1.303500	-107.750427	-95.088918	142.161596	299.013792	200.931205	0.000000	300.000000	200.000000	0.000000	7.355320	10.376800	2232.591248	2079.000654	2201.799923	-1440.425974				-505.000000	200.000000	0.000000	2.716650	-1.250690	8.651940	1083.172923	-570.305195	468.548552
594				900.000000	200.000000	0.000000	0.403560	0.585520	-0.912450	-125.593203	-147.485241	144.706051	299.018909	200.930983	0.000000	300.000000	200.000000	0.000000	7.294280	9.796920	2233.125306	2079.000654	2190.899923	-1416.011974				-505.000000	200.000000	0.000000	0.181110	1.250690	4.719240	191.872793	514.842505	118.660613
595				900.000000	200.000000	0.000000	0.437190	0.540480	-2.085600	-96.499092	-71.789546	132.581023	299.032825	200.935957	0.000000	300.000000	200.000000	0.000000	7.599480	11.628120	2231.446838	2088.537354	2158.199924	-1379.390975				-505.000000	200.000000	0.000000	1.629990	1.072020	17.303879	-49.563762	1078.077995	647.072033
596				900.000000	200.000000	0.000000	0.414770	0.641820	-1.433850	-91.650697	-112.000177	178.482038	299.018372	200.995585	0.000000	300.000000	200.000000	0.000000	7.568960	11.383960	2231.904602	2222.051158	2190.899923	-1354.976975				-505.000000	200.000000	0.000000	1.448880	0.000000	11.011560	-346.567081	-628.401723	822.301471
597				900.000000	200.000000	0.000000	0.336300	0.574260	-1.564200	-58.383089	-154.241287	176.090842	298.974384	201.012711	0.000000	300.000000	200.000000	0.000000	7.568960	11.780720	2231.828308	2260.197959	2288.999920	-1391.597975				-505.000000	200.000000	0.000000	0.905550	-0.357340	18.876959	674.783525	-1530.979142	-176.643856
598				900.000000	200.000000	0.000000	0.269040	0.551740	-1.694550	-103.671337	-14.569106	164.091280	298.954991	200.986938	0.000000	300.000000	200.000000	0.000000	7.843640	10.895640	2232.133484	2202.977757	2332.599918	-1385.494475				-505.000000	200.000000	0.000000	-1.267770	0.893350	4.719240	517.698155	1663.074288	235.925605
599				900.000000	200.000000	0.000000	0.302670	0.596780	-1.086250	-73.042680	-102.641197	190.604587	299.028139	201.012677	0.000000	300.000000	200.000000	0.000000	7.477400	11.109280	2231.904602	2260.197959	2169.099924	-1409.908474				-505.000000	200.000000	0.000000	1.992210	0.893350	3.932700	-177.260780	405.999277	411.897103
600				900.000000	200.000000	0.000000	0.336300	0.540480	-2.085600	-64.334850	-52.436986	159.191806	299.003517	200.948778	0.000000	300.000000	200.000000	0.000000	7.538440	10.987200	2231.446838	2117.147455	2223.599922	-1397.701475				-505.000000	200.000000	0.000000	0.362220	0.357340	3.146160	600.954346	770.516407	822.727519
601				900.000000	200.000000	0.000000	0.347510	0.608040	-1.477300	-72.984121	-104.124032	164.062344	298.945297	200.969782	0.000000	300.000000	200.000000	0.000000	7.294280	10.682000	2232.286072	2164.830956	2354.399918	-1342.769976				-505.000000	200.000000	0.000000	1.992210	-1.072020	7.865400	-180.054700	-128.012885	527.520164
602				900.000000	200.000000	0.000000	0.280250	0.517960	-1.173150	-88.440106	-40.845485	161.638591	299.013421	200.880277	0.000000	300.000000	200.000000	0.000000	7.935200	10.407320	2231.752014	1964.560251	2201.799923	-1336.666476				-505.000000	200.000000	0.000000	3.078870	-0.357340	13.371180	-715.448960	861.568396	1233.040647
603				900.000000	200.000000	0.000000	0.482030	0.574260	-1.129700	-37.830296	-94.788924	147.023945	299.004402	200.900965	0.000000	300.000000	200.000000	0.000000	7.355320	10.346280	2233.430482	2012.243752	2223.599922	-1354.976975				-505.000000	200.000000	0.000000	0.905550	2.501380	8.651940	152.050658	69.564489	-643.883720
604				900.000000	200.000000	0.000000	0.347510	0.675600	-1.086250	-45.673691	-89.289799	166.534835	299.027807	200.897615	0.000000	300.000000	200.000000	0.000000	7.355320	10.620960	2231.141662	2002.707052	2169.099924	-1440.425974				-505.000000	200.000000	0.000000	2.354430	0.357340	11.798100	138.382493	376.617082	293.871255
605				900.000000	200.000000	0.000000	0.325090	0.675600	-1.086250	-81.858463	-83.300573	140.051801	299.047381	200.987343	0.000000	300.000000	200.000000	0.000000	7.507920	9.735880	2231.217956	2202.977757	2125.499926	-1373.287475				-505.000000	200.000000	0.000000	2.354430	0.178670	5.505780	-104.564218	-677.971565	-58.762895
606				900.000000	200.000000	0.000000	0.381140	0.596780	-1.651100	-65.586804	-105.347281	135.101110	298.964545	200.914494	0.000000	300.000000	200.000000	0.000000	7.507920	11.200840	2231.675720	2040.853853	2310.799919	-1361.080475				-505.000000	200.000000	0.000000	3.259980	1.250690	10.225020	1003.025268	-1134.954973	-57.817992
607				900.000000	200.000000	0.000000	0.414770	0.563000	-1.173150	-110.708541	-91.978749	122.986553	299.062678	200.922599	0.000000	300.000000	200.000000	0.000000	7.477400	11.231360	2232.743836	2059.927254	2092.799927	-1379.390975				-505.000000	200.000000	0.000000	-0.181110	1.429360	11.011560	-28.444504	928.499047	-116.117246
608				900.000000	200.000000	0.000000	0.482030	0.709380	-1.607650	-89.048633	-53.816671	154.378587	299.042856	200.952791	0.000000	300.000000	200.000000	0.000000	7.080640	11.139800	2232.057190	2126.684155	2136.399925	-1336.666476				-505.000000	200.000000	0.000000	0.543330	0.178670	7.078860	11.377630	490.685295	1057.519867
609				900.000000	200.000000	0.000000	0.313880	0.675600	-1.477300	-54.119879	-112.871088	197.895257	299.003755	200.944278	0.000000	300.000000	200.000000	0.000000	7.233240	11.353440	2231.980896	2107.610755	2223.599922	-1397.701475				-505.000000	200.000000	0.000000	2.354430	-0.714680	12.584640	-158.054517	-286.979381	410.342105
610				900.000000	200.000000	0.000000	0.515660	0.540480	-1.520750	-55.708605	-121.139981	178.283270	299.052849	200.935477	0.000000	300.000000	200.000000	0.000000	7.294280	10.987200	2232.591248	2088.537354	2114.599926	-1464.839973				-505.000000	200.000000	0.000000	0.181110	0.178670	9.438480	706.462411	112.653925	763.828352
611				900.000000	200.000000	0.000000	0.336300	0.675600	-1.781450	-74.537630	-93.247605	178.594749	298.979372	200.935701	0.000000	300.000000	200.000000	0.000000	7.477400	11.383960	2232.057190	2088.537354	2278.099920	-1361.080475				-505.000000	200.000000	0.000000	0.181110	-0.893350	0.786540	-633.073694	916.284659	234.114117
612				900.000000	200.000000	0.000000	0.425980	0.619300	-1.173150	-116.431167	-127.902166	159.172200	299.047642	201.012711	0.000000	300.000000	200.000000	0.000000	7.874160	11.200840	2231.828308	2260.197959	2125.499926	-1446.529474				-505.000000	200.000000	0.000000	0.905550	1.072020	7.078860	-50.381763	866.477386	235.921298
613				900.000000	200.000000	0.000000	0.336300	0.720640	-1.260050	-96.265893	-43.072807	176.226976	299.023323	200.978427	0.000000	300.000000	200.000000	0.000000	7.752080	10.620960	2232.057190	2183.904357	2179.999924	-1391.597975				-505.000000	200.000000	0.000000	2.354430	0.893350	13.371180	55.126303	-287.725808	646.844520
614				900.000000	200.000000	0.000000	0.403560	0.619300	-1.086250	-140.464320	-96.663908	149.556787	298.954848	200.969981	0.000000	300.000000	200.000000	0.000000	7.599480	10.376800	2231.828308	2164.830956	2332.599918	-1361.080475				-505.000000	200.000000	0.000000	1.629990	0.178670	17.303879	-682.700379	1343.218010	704.968343
615				900.000000	200.000000	0.000000	0.246620	0.630560	-1.738000	-112.532135	-109.858871	156.958829	299.058086	200.926585	0.000000	300.000000	200.000000	0.000000	7.721560	10.437840	2233.430482	2069.463954	2103.699926	-1330.562976				-505.000000	200.000000	0.000000	0.543330	-0.178670	3.146160	800.152384	-1228.992668	234.763370
616				900.000000	200.000000	0.000000	0.403560	0.641820	-1.868350	-67.977658	-35.144915	151.987391	299.013589	200.986938	0.000000	300.000000	200.000000	0.000000	7.813120	10.285240	2232.133484	2202.977757	2201.799923	-1330.562976				-505.000000	200.000000	0.000000	0.543330	0.714680	3.146160	275.128983	892.127449	1704.213626
617				900.000000	200.000000	0.000000	0.369930	0.540480	-1.390400	-83.717274	-54.468405	168.795606	299.062037	200.961698	0.000000	300.000000	200.000000	0.000000	7.141680	9.980040	2231.217956	2145.757556	2092.799927	-1318.355976				-505.000000	200.000000	0.000000	2.354430	1.786700	3.932700	-1165.548188	-1604.468764	-115.980973
618				900.000000	200.000000	0.000000	0.347510	0.664340	-1.738000	-127.223195	-124.145461	176.163003	299.028040	200.940134	0.000000	300.000000	200.000000	0.000000	7.599480	10.254720	2231.675720	2098.074055	2169.099924	-1354.976975				-505.000000	200.000000	0.000000	1.992210	0.536010	5.505780	148.690429	-1584.043686	294.069790
619				900.000000	200.000000	0.000000	0.470820	0.551740	-1.173150	-38.802683	-63.891068	175.930536	299.052979	200.948162	0.000000	300.000000	200.000000	0.000000	7.813120	10.071600	2232.896424	2117.147455	2114.599926	-1367.183975				-505.000000	200.000000	0.000000	2.354430	0.357340	16.517339	602.024040	-820.991543	763.824044
620				900.000000	200.000000	0.000000	0.392350	0.574260	-0.999350	-102.023736	-152.008766	144.707193	299.038170	201.029487	0.000000	300.000000	200.000000	0.000000	7.904680	10.926160	2232.514954	2298.344760	2147.299925	-1446.529474				-505.000000	200.000000	0.000000	0.724440	-0.178670	13.371180	916.786388	1136.604955	645.957572
621				900.000000	200.000000	0.000000	0.515660	0.619300	-1.738000	-117.016352	-70.278239	163.898612	299.037611	200.953149	0.000000	300.000000	200.000000	0.000000	7.813120	11.689160	2231.217956	2126.684155	2147.299925	-1397.701475				-505.000000	200.000000	0.000000	0.724440	0.357340	8.651940	138.130800	-582.326582	763.954443
622				900.000000	200.000000	0.000000	0.325090	0.585520	-1.651100	-90.173672	-153.698842	173.703268	298.974909	200.960942	0.000000	300.000000	200.000000	0.000000	7.599480	11.170320	2232.972718	2145.757556	2288.999920	-1373.287475				-505.000000	200.000000	0.000000	1.811100	0.357340	5.505780	-557.016904	1343.455441	411.402918
623				900.000000	200.000000	0.000000	0.123310	0.664340	-1.868350	-103.235056	-135.055559	157.117994	298.994022	200.897247	0.000000	300.000000	200.000000	0.000000	7.721560	10.529400	2232.057190	2002.707052	2245.399921	-1440.425974				-505.000000	200.000000	0.000000	0.905550	-0.714680	-1.573080	-738.267144	476.978055	469.202114
624				900.000000	200.000000	0.000000	0.347510	0.596780	-1.433850	-41.238552	-43.372801	154.413231	299.018439	201.004062	0.000000	300.000000	200.000000	0.000000	7.416360	11.628120	2232.057190	2241.124558	2190.899923	-1428.218974				-505.000000	200.000000	0.000000	0.362220	0.893350	7.078860	633.702926	899.354282	-821.598570
625				900.000000	200.000000	0.000000	0.358720	0.529220	-1.477300	-120.455761	-94.453720	183.254708	299.047349	200.957456	0.000000	300.000000	200.000000	0.000000	7.141680	11.353440	2231.141662	2136.220856	2125.499926	-1281.734977				-505.000000	200.000000	0.000000	2.535540	0.357340	12.584640	-1251.346606	1160.331734	352.600864
626				900.000000	200.000000	0.000000	0.403560	0.563000	-1.868350	-67.202935	-50.342825	149.504428	299.058247	200.964850	0.000000	300.000000	200.000000	0.000000	6.989080	10.224200	2233.811952	2155.294256	2103.699926	-1354.976975				-505.000000	200.000000	0.000000	0.905550	0.357340	16.517339	-1019.399987	724.950261	352.731264
627				900.000000	200.000000	0.000000	0.347510	0.608040	-1.260050	-68.738520	-58.732345	168.881664	298.925802	200.948389	0.000000	300.000000	200.000000	0.000000	7.721560	10.590440	2232.362366	2117.147455	2397.999916	-1464.839973				-505.000000	200.000000	0.000000	2.897760	-1.608030	15.730799	367.220577	1002.858090	56.986257
628				900.000000	200.000000	0.000000	0.425980	0.731900	-1.694550	-60.067576	-61.559655	164.096239	299.057860	200.905452	0.000000	300.000000	200.000000	0.000000	7.935200	9.552760	2232.896424	2021.780453	2103.699926	-1361.080475				-505.000000	200.000000	0.000000	1.629990	0.357340	7.078860	369.636958	-1165.908586	822.626098
629				900.000000	200.000000	0.000000	0.313880	0.596780	-1.564200	-65.496775	-107.724302	164.086713	299.033056	200.974187	0.000000	300.000000	200.000000	0.000000	6.928040	10.346280	2231.980896	2174.367657	2158.199924	-1293.941977				-505.000000	200.000000	0.000000	2.897760	1.072020	13.371180	-860.590391	1005.097369	588.226513
630				900.000000	200.000000	0.000000	0.414770	0.664340	-0.955900	-82.187107	-87.114821	149.587061	299.013455	200.952889	0.000000	300.000000	200.000000	0.000000	6.928040	10.071600	2231.828308	2126.684155	2201.799923	-1428.218974				-505.000000	200.000000	0.000000	1.992210	0.536010	13.371180	149.319661	927.322189	-469.603493
631				900.000000	200.000000	0.000000	0.425980	0.596780	-1.260050	-113.428039	-87.293589	163.970577	298.999111	200.922694	0.000000	300.000000	200.000000	0.000000	7.599480	10.071600	2232.514954	2059.927254	2234.499922	-1416.011974				-505.000000	200.000000	0.000000	-0.181110	0.357340	7.865400	253.883879	2654.894848	411.562295
632				900.000000	200.000000	0.000000	0.437190	0.641820	-1.738000	-95.986327	-112.640573	147.133230	299.087056	200.914088	0.000000	300.000000	200.000000	0.000000	7.355320	11.353440	2232.667542	2040.853853	2038.299929	-1446.529474				-505.000000	200.000000	0.000000	1.448880	1.072020	12.584640	644.954710	-1425.314620	588.342423
633				900.000000	200.000000	0.000000	0.560500	0.484180	-2.085600	-74.694344	-112.329241	151.678196	298.978953	200.995926	0.000000	300.000000	200.000000	0.000000	7.355320	11.139800	2231.141662	2222.051158	2278.099920	-1361.080475				-505.000000	200.000000	0.000000	1.086660	1.429360	15.730799	-375.514970	-213.252329	236.245925
634				900.000000	200.000000	0.000000	0.369930	0.596780	-1.607650	-77.603380	-125.189942	166.438305	299.091473	200.923104	0.000000	300.000000	200.000000	0.000000	7.874160	12.208000	2231.523132	2059.927254	2027.399929	-1367.183975	-537.680442	202.043631	0.000000	-505.000000	200.000000	0.000000	0.905550	0.714680	22.023119	45.007136	719.725276	-116.882410
635				900.000000	200.000000	0.000000	0.381140	0.664340	-1.824900	-107.210572	-165.977287	183.357143	298.955134	200.961172	0.000000	300.000000	200.000000	0.000000	7.385840	11.200840	2232.438660	2145.757556	2332.599918	-1428.218974				-505.000000	200.000000	0.000000	1.086660	2.144040	1.573080	824.757717	-464.956668	706.876945
636				900.000000	200.000000	0.000000	0.302670	0.596780	-1.477300	-57.365687	-56.683791	164.098326	299.111072	200.952954	0.000000	300.000000	200.000000	0.000000	7.538440	11.200840	2231.675720	2126.684155	1983.799931	-1458.736474				-505.000000	200.000000	0.000000	-0.181110	-0.536010	9.438480	-1653.102913	1062.561907	-411.702875
637				900.000000	200.000000	0.000000	0.336300	0.608040	-1.781450	-105.463462	-93.247605	166.483617	299.008096	200.974720	0.000000	300.000000	200.000000	0.000000	7.050120	10.620960	2230.760192	2174.367657	2212.699923	-1416.011974	-557.866566	198.837197	0.000000	-505.000000	200.000000	0.000000	-1.267770	1.429360	23.596199	-27.437733	1247.450031	412.666575
638				900.000000	200.000000	0.000000	0.291460	0.596780	-1.260050	-125.489629	-66.556146	178.567900	299.053011	200.986567	0.000000	300.000000	200.000000	0.000000	7.385840	10.834600	2232.972718	2202.977757	2114.599926	-1422.115474				-505.000000	200.000000	0.000000	0.000000	1.072020	12.584640	297.506705	2241.747302	470.970136
639				900.000000	200.000000	0.000000	0.381140	0.754420	-1.651100	-131.464733	-135.743101	181.031257	298.999248	200.867043	0.000000	300.000000	200.000000	0.000000	7.599480	10.651480	2232.820130	1935.950150	2234.499922	-1306.148976				-505.000000	200.000000	0.000000	0.905550	-1.429360	7.865400	-780.757353	468.020938	-236.405301
640				900.000000	200.000000	0.000000	0.325090	0.641820	-1.694550	-35.633359	-97.932764	176.165287	298.994228	200.935509	0.000000	300.000000	200.000000	0.000000	7.965720	9.827440	2232.514954	2088.537354	2245.399921	-1428.218974				-505.000000	200.000000	0.000000	0.724440	0.178670	-3.146160	1284.535650	-173.420163	763.784885
641				900.000000	200.000000	0.000000	0.392350	0.698120	-1.651100	-121.721576	-75.413090	178.557624	299.028704	200.918139	0.000000	300.000000	200.000000	0.000000	7.446880	10.498880	2233.201600	2050.390553	2169.099924	-1293.941977				-505.000000	200.000000	0.000000	1.992210	-1.250690	1.573080	-423.001411	275.668549	-177.578578
642				900.000000	200.000000	0.000000	0.313880	0.529220	-1.477300	-128.496821	-41.947509	164.023882	299.106096	200.982968	0.000000	300.000000	200.000000	0.000000	7.507920	10.926160	2231.446838	2193.441057	1994.699930	-1324.459476				-505.000000	200.000000	0.000000	0.543330	1.250690	-1.573080	-619.342606	233.755971	647.328524
643				900.000000	200.000000	0.000000	0.403560	0.720640	-1.607650	-68.482295	-4.991547	168.928314	299.047707	200.918642	0.000000	300.000000	200.000000	0.000000	7.294280	10.193680	2231.980896	2050.390553	2125.499926	-1300.045476				-505.000000	200.000000	0.000000	1.267770	0.357340	1.573080	600.828499	717.214433	470.190483
644				900.000000	200.000000	0.000000	0.313880	0.517960	-1.520750	-108.902871	-72.302920	176.061710	298.964793	200.927092	0.000000	300.000000	200.000000	0.000000	7.355320	9.857960	2232.209778	2069.463954	2310.799919	-1318.355976				-505.000000	200.000000	0.000000	0.724440	-0.536010	19.663499	-494.124893	1263.203551	586.874358
645				900.000000	200.000000	0.000000	0.482030	0.585520	-1.477300	-61.849904	-53.937896	156.673057	298.979442	200.974088	0.000000	300.000000	200.000000	0.000000	7.446880	9.857960	2232.209778	2174.367657	2278.099920	-1330.562976				-505.000000	200.000000	0.000000	0.181110	-0.357340	8.651940	210.701516	511.110373	469.599185
646				900.000000	200.000000	0.000000	0.425980	0.664340	-1.607650	-90.903380	-66.706442	178.491368	299.013151	200.966005	0.000000	300.000000	200.000000	0.000000	7.355320	11.689160	2231.141662	2155.294256	2201.799923	-1336.666476				-505.000000	200.000000	0.000000	1.267770	-1.072020	12.584640	-874.573172	-751.505618	410.089922
647				900.000000	200.000000	0.000000	0.437190	0.585520	-1.998700	-86.513255	-102.266183	156.719511	299.013421	200.999926	0.000000	300.000000	200.000000	0.000000	7.233240	11.383960	2231.752014	2231.587858	2201.799923	-1391.597975				-505.000000	200.000000	0.000000	1.086660	-1.429360	11.011560	-780.505660	56.366244	-353.907987
648				900.000000	200.000000	0.000000	0.347510	0.529220	-1.477300	-96.332579	-43.332393	130.253800	298.974208	200.970147	0.000000	300.000000	200.000000	0.000000	7.385840	11.017720	2231.446838	2164.830956	2288.999920	-1348.873476				-505.000000	200.000000	0.000000	1.629990	-0.714680	-4.719240	-43.622826	701.267913	645.376455
649				900.000000	200.000000	0.000000	0.414770	0.529220	-1.303500	-76.049872	-36.131854	159.100040	299.038137	200.982531	0.000000	300.000000	200.000000	0.000000	7.630000	11.048240	2232.438660	2193.441057	2147.299925	-1452.632974				-505.000000	200.000000	0.000000	0.000000	1.250690	11.011560	-270.887829	-143.019977	236.163299
650				900.000000	200.000000	0.000000	0.403560	0.641820	-1.390400	-87.585153	-71.051198	183.312972	299.042431	200.953215	0.000000	300.000000	200.000000	0.000000	7.019600	10.834600	2231.065368	2126.684155	2136.399925	-1354.976975				-505.000000	200.000000	0.000000	1.448880	-0.536010	11.011560	-263.185044	34.448313	175.607712
651				900.000000	200.000000	0.000000	0.347510	0.664340	-1.781450	-70.980786	-37.983563	183.391984	299.082080	201.012435	0.000000	300.000000	200.000000	0.000000	7.019600	11.170320	2232.438660	2260.197959	2049.199928	-1385.494475				-505.000000	200.000000	0.000000	-0.181110	1.429360	14.157719	1245.783210	-267.616725	-233.605443
652				900.000000	200.000000	0.000000	0.325090	0.563000	-1.390400	-66.707779	-47.555924	178.501644	298.989070	200.927219	0.000000	300.000000	200.000000	0.000000	7.752080	10.407320	2231.904602	2069.463954	2256.299921	-1373.287475				-505.000000	200.000000	0.000000	1.267770	-0.536010	3.146160	-32.182272	-79.698464	586.830892
653				900.000000	200.000000	0.000000	0.437190	0.720640	-1.911800	-60.756334	-137.808789	164.074153	299.043183	200.935381	0.000000	300.000000	200.000000	0.000000	7.568960	10.407320	2232.820130	2088.537354	2136.399925	-1306.148976				-505.000000	200.000000	0.000000	2.897760	1.250690	8.651940	771.267418	1407.285950	118.443281
654				900.000000	200.000000	0.000000	0.269040	0.664340	-1.390400	-78.616719	-45.247785	173.834638	299.101395	200.999858	0.000000	300.000000	200.000000	0.000000	7.446880	10.346280	2231.904602	2231.587858	2005.599930	-1330.562976				-505.000000	200.000000	0.000000	0.000000	-0.178670	7.078860	337.202993	1186.412228	763.503725
655				900.000000	200.000000	0.000000	0.437190	0.664340	-1.433850	-66.600142	-82.527613	159.202474	299.042136	200.970611	0.000000	300.000000	200.000000	0.000000	6.897520	10.468360	2230.378722	2164.830956	2136.399925	-1403.804975				-505.000000	200.000000	0.000000	0.543330	-0.178670	7.865400	105.633912	2213.348964	117.275173
656				900.000000	200.000000	0.000000	0.336300	0.608040	-1.260050	-72.759050	-68.402657	183.351238	299.023389	200.965543	0.000000	300.000000	200.000000	0.000000	7.538440	11.322920	2232.209778	2155.294256	2179.999924	-1434.322474				-505.000000	200.000000	0.000000	0.543330	2.680050	11.011560	-184.397256	-1501.596947	-56.244198
657				900.000000	200.000000	0.000000	0.369930	0.517960	-1.303500	-40.328786	-110.274892	185.642283	299.047674	200.948583	0.000000	300.000000	200.000000	0.000000	7.630000	9.919000	2231.904602	2117.147455	2125.499926	-1403.804975				-505.000000	200.000000	0.000000	2.173320	0.178670	3.146160	11.063014	263.216731	293.716186
658				900.000000	200.000000	0.000000	0.459610	0.698120	-1.824900	-73.655270	-37.493463	178.487943	298.989070	201.016950	0.000000	300.000000	200.000000	0.000000	7.660520	10.926160	2231.904602	2269.734659	2256.299921	-1342.769976				-505.000000	200.000000	0.000000	2.173320	1.608030	9.438480	445.504979	-7.894696	1058.745931
659				900.000000	200.000000	0.000000	0.347510	0.551740	-1.477300	-99.425736	-134.519852	159.190664	299.061973	200.953215	0.000000	300.000000	200.000000	0.000000	7.233240	11.414480	2231.065368	2126.684155	2092.799927	-1348.873476				-505.000000	200.000000	0.000000	1.992210	-0.893350	8.651940	-516.628461	666.660733	351.457426
660				900.000000	200.000000	0.000000	0.212990	0.664340	-1.694550	-95.013939	-47.722756	159.434745	298.979477	200.862978	0.000000	300.000000	200.000000	0.000000	7.324800	11.231360	2232.286072	1926.413450	2278.099920	-1501.460973				-505.000000	200.000000	0.000000	1.992210	1.429360	14.157719	-491.456819	-133.984296	59.941185
661				900.000000	200.000000	0.000000	0.302670	0.529220	-1.390400	-132.427323	-102.358338	168.854816	299.018473	200.948486	0.000000	300.000000	200.000000	0.000000	7.385840	10.773560	2232.133484	2117.147455	2190.899923	-1361.080475				-505.000000	200.000000	0.000000	0.905550	-0.178670	11.011560	453.333611	-65.244797	352.222590
662				900.000000	200.000000	0.000000	0.369930	0.641820	-0.608300	-90.795427	-65.327698	173.709172	299.032825	200.953052	0.000000	300.000000	200.000000	0.000000	7.813120	10.620960	2231.446838	2126.684155	2158.199924	-1330.562976				-505.000000	200.000000	0.000000	0.724440	1.250690	11.011560	-1197.415845	873.704219	-116.359248
663				900.000000	200.000000	0.000000	0.392350	0.506700	-1.129700	-117.002491	-91.095901	173.560284	299.082080	200.991075	0.000000	300.000000	200.000000	0.000000	7.538440	10.682000	2232.438660	2212.514458	2049.199928	-1409.908474				-505.000000	200.000000	0.000000	0.000000	1.429360	7.865400	1129.463822	1848.515838	882.517943
664				900.000000	200.000000	0.000000	0.291460	0.664340	-1.651100	-54.763623	-111.786199	152.124470	299.072283	200.918485	0.000000	300.000000	200.000000	0.000000	7.080640	10.773560	2232.362366	2050.390553	2070.999928	-1409.908474				-505.000000	200.000000	0.000000	1.448880	-2.680050	18.090419	-160.722591	2016.280585	349.805314
665				900.000000	200.000000	0.000000	0.347510	0.608040	-1.651100	-113.369480	-139.424188	144.785063	299.062710	200.896941	0.000000	300.000000	200.000000	0.000000	7.782600	10.468360	2232.820130	2002.707052	2092.799927	-1354.976975				-505.000000	200.000000	0.000000	2.173320	-1.965370	6.292320	-234.237154	657.941047	585.401985
666				900.000000	200.000000	0.000000	0.437190	0.551740	-1.303500	-107.286740	-123.176598	166.326736	298.994400	200.901181	0.000000	300.000000	200.000000	0.000000	7.324800	10.285240	2232.896424	2012.243752	2245.399921	-1385.494475				-505.000000	200.000000	0.000000	1.629990	-1.786700	2.359620	7.891555	1489.970119	115.662220
667				900.000000	200.000000	0.000000	0.347510	0.608040	-1.260050	-129.046473	-23.270555	137.556083	299.018674	200.995279	0.000000	300.000000	200.000000	0.000000	7.660520	9.888480	2232.591248	2222.051158	2190.899923	-1367.183975				-505.000000	200.000000	0.000000	3.078870	-0.893350	11.798100	-53.112760	-330.068817	116.394099
668				900.000000	200.000000	0.000000	0.291460	0.563000	-1.477300	-86.900459	-101.815893	154.439884	299.042692	200.952954	0.000000	300.000000	200.000000	0.000000	7.385840	10.224200	2231.675720	2126.684155	2136.399925	-1391.597975				-505.000000	200.000000	0.000000	1.811100	0.536010	15.730799	-1935.179603	273.191839	235.340180
669				900.000000	200.000000	0.000000	0.482030	0.551740	-1.433850	-119.483373	-124.901884	154.231982	298.931123	200.965081	0.000000	300.000000	200.000000	0.000000	8.026760	11.139800	2233.277894	2155.294256	2387.099916	-1391.597975				-505.000000	200.000000	0.000000	-0.181110	-2.144040	3.146160	-245.300169	1466.243340	-2.020205
670				900.000000	200.000000	0.000000	0.313880	0.619300	-1.260050	-112.500665	-102.941191	171.336636	298.974489	200.944246	0.000000	300.000000	200.000000	0.000000	7.721560	11.261880	2232.057190	2107.610755	2288.999920	-1367.183975				-505.000000	200.000000	0.000000	2.716650	0.357340	7.865400	1296.227896	-967.268790	-176.110512
671				900.000000	200.000000	0.000000	0.414770	0.619300	-1.955250	-60.953999	-91.251396	139.906533	298.993506	200.970379	0.000000	300.000000	200.000000	0.000000	7.691040	11.322920	2230.912780	2164.830956	2245.399921	-1361.080475				-505.000000	200.000000	0.000000	0.181110	0.000000	5.505780	116.256464	779.236093	-0.014489
672				900.000000	200.000000	0.000000	0.325090	0.596780	-1.433850	-65.361733	-88.043275	188.171700	298.999042	200.948389	0.000000	300.000000	200.000000	0.000000	7.599480	11.322920	2232.362366	2117.147455	2234.499922	-1361.080475				-505.000000	200.000000	0.000000	0.724440	-0.536010	7.865400	894.723282	-714.150163	410.642062
673				900.000000	200.000000	0.000000	0.448400	0.472920	-1.738000	-106.962159	-97.904291	175.880461	298.979930	200.905297	0.000000	300.000000	200.000000	0.000000	7.904680	11.383960	2233.277894	2021.780453	2278.099920	-1416.011974				-505.000000	200.000000	0.000000	2.897760	2.322710	11.011560	-90.203898	-185.793418	648.157516
674				900.000000	200.000000	0.000000	0.414770	0.551740	-2.389750	-96.350504	5.406118	149.482343	299.062966	200.952205	0.000000	300.000000	200.000000	0.000000	7.874160	11.170320	2233.430482	2126.684155	2092.799927	-1403.804975				-505.000000	200.000000	0.000000	1.811100	0.893350	10.225020	54.874610	1736.686904	118.191099
675				900.000000	200.000000	0.000000	0.392350	0.551740	-1.824900	-83.703729	-115.779215	176.011831	299.013758	200.871433	0.000000	300.000000	200.000000	0.000000	7.019600	10.376800	2232.514954	1945.486851	2201.799923	-1312.252476				-505.000000	200.000000	0.000000	-0.543330	-1.429360	5.505780	261.397895	2281.342036	-60.057095
676				900.000000	200.000000	0.000000	0.347510	0.585520	-1.651100	-70.071021	-73.566578	144.764119	299.101365	200.965708	0.000000	300.000000	200.000000	0.000000	7.416360	10.529400	2231.828308	2155.294256	2005.599930	-1336.666476				-505.000000	200.000000	0.000000	2.173320	-1.608030	7.865400	19.143339	-404.111865	350.764706
677				900.000000	200.000000	0.000000	0.381140	0.551740	-1.260050	-58.995363	-151.304687	137.468883	298.994366	200.939652	0.000000	300.000000	200.000000	0.000000	6.836480	10.163160	2232.820130	2098.074055	2245.399921	-1373.287475				-505.000000	200.000000	0.000000	1.267770	-1.072020	-1.573080	514.086233	-75.219905	997.530909
678				900.000000	200.000000	0.000000	0.459610	0.619300	-1.433850	-68.454890	-93.582809	132.631099	299.004027	200.897033	0.000000	300.000000	200.000000	0.000000	7.721560	10.315760	2232.591248	2002.707052	2223.599922	-1348.873476				-505.000000	200.000000	0.000000	2.173320	-0.357340	5.505780	905.345834	1056.397495	-352.977573
679				900.000000	200.000000	0.000000	0.448400	0.630560	-1.260050	-112.036978	-62.886995	168.798085	299.042954	200.978326	0.000000	300.000000	200.000000	0.000000	7.599480	10.651480	2232.286072	2183.904357	2136.399925	-1373.287475				-505.000000	200.000000	0.000000	0.000000	-0.536010	13.371180	316.083735	-145.259257	293.211820
680				900.000000	200.000000	0.000000	0.482030	0.630560	-1.955250	-56.469782	-83.889222	171.172905	299.037841	200.931555	0.000000	300.000000	200.000000	0.000000	7.446880	10.376800	2231.752014	2079.000654	2147.299925	-1373.287475				-505.000000	200.000000	0.000000	1.086660	-1.429360	18.876959	146.651587	976.892031	997.206282
681				900.000000	200.000000	0.000000	0.325090	0.641820	-1.738000	-71.863146	-102.958325	159.297666	298.954419	201.013127	0.000000	300.000000	200.000000	0.000000	7.660520	10.163160	2230.912780	2260.197959	2332.599918	-1483.150473				-505.000000	200.000000	0.000000	1.629990	0.000000	14.157719	116.948619	1081.063701	117.357798
682				900.000000	200.000000	0.000000	0.369930	0.540480	-1.564200	-79.876800	-39.108861	159.156966	298.945585	200.918265	0.000000	300.000000	200.000000	0.000000	7.965720	11.048240	2232.896424	2050.390553	2354.399918	-1361.080475				-505.000000	200.000000	0.000000	1.267770	0.357340	13.371180	601.772347	-487.112030	117.725891
683				900.000000	200.000000	0.000000	0.358720	0.641820	-1.216600	-71.322975	-125.091991	164.082146	298.998632	200.944504	0.000000	300.000000	200.000000	0.000000	7.721560	11.231360	2231.446838	2107.610755	2234.499922	-1330.562976				-505.000000	200.000000	0.000000	0.724440	-0.714680	11.011560	-158.180364	210.854183	469.216603
684				900.000000	200.000000	0.000000	0.347510	0.495440	-1.824900	-57.878451	-144.328524	180.825246	298.999282	200.922536	0.000000	300.000000	200.000000	0.000000	7.233240	11.231360	2232.896424	2059.927254	2234.499922	-1367.183975				-505.000000	200.000000	0.000000	1.811100	0.893350	10.225020	-640.021402	543.556838	1116.840776
685				900.000000	200.000000	0.000000	0.347510	0.653080	-1.564200	-63.178341	-88.845305	161.694571	298.988897	200.957293	0.000000	300.000000	200.000000	0.000000	7.599480	11.231360	2231.523132	2136.220856	2256.299921	-1354.976975				-505.000000	200.000000	0.000000	1.267770	-0.893350	14.944259	-168.677069	969.665198	527.747677
686				900.000000	200.000000	0.000000	0.403560	0.720640	-0.825550	-111.897872	-147.566058	140.012393	299.033222	200.892853	0.000000	300.000000	200.000000	0.000000	7.477400	10.224200	2232.362366	1993.170352	2158.199924	-1434.322474				-505.000000	200.000000	0.000000	2.173320	1.429360	14.944259	-375.577894	1445.150400	-175.049699
687				900.000000	200.000000	0.000000	0.459610	0.608040	-1.260050	-100.902761	-98.810413	175.994509	299.028306	200.944149	0.000000	300.000000	200.000000	0.000000	7.843640	10.651480	2232.286072	2107.610755	2169.099924	-1336.666476				-505.000000	200.000000	0.000000	0.362220	-0.536010	7.078860	-147.683658	103.934238	410.671040
688				900.000000	200.000000	0.000000	0.381140	0.630560	-1.477300	-116.282580	-105.508915	178.506407	299.013556	200.978427	0.000000	300.000000	200.000000	0.000000	7.324800	11.048240	2232.057190	2183.904357	2201.799923	-1312.252476				-505.000000	200.000000	0.000000	2.354430	1.608030	15.730799	-133.071645	-422.535094	706.266850
689				900.000000	200.000000	0.000000	0.269040	0.641820	-2.042150	-80.219305	-120.631207	183.452335	299.057120	200.940359	0.000000	300.000000	200.000000	0.000000	7.416360	10.895640	2231.141662	2098.074055	2103.699926	-1452.632974				-505.000000	200.000000	0.000000	-0.543330	-1.965370	11.798100	-697.060700	817.100544	174.410626
690				900.000000	200.000000	0.000000	0.325090	0.686860	-1.042800	-57.226580	-113.736801	185.845814	299.052752	200.927029	0.000000	300.000000	200.000000	0.000000	7.477400	10.376800	2232.362366	2069.463954	2114.599926	-1397.701475				-505.000000	200.000000	0.000000	0.724440	1.250690	5.505780	-618.776297	613.789190	706.058134
691				900.000000	200.000000	0.000000	0.403560	0.664340	-0.999350	-82.232121	-5.557266	152.008334	299.028372	200.901366	0.000000	300.000000	200.000000	0.000000	7.507920	10.346280	2232.438660	2012.243752	2169.099924	-1397.701475				-505.000000	200.000000	0.000000	0.905550	1.608030	11.011560	213.998821	2055.875320	588.894563
692				900.000000	200.000000	0.000000	0.358720	0.698120	-1.955250	-61.728722	-73.745347	156.905524	299.008367	200.991550	0.000000	300.000000	200.000000	0.000000	7.477400	10.529400	2231.370544	2212.514458	2212.699923	-1342.769976				-505.000000	200.000000	0.000000	-0.181110	0.357340	4.719240	-441.263825	-258.659608	881.515084
693				900.000000	200.000000	0.000000	0.291460	0.720640	-0.955900	-55.745492	-46.575126	149.767169	299.027840	200.936053	0.000000	300.000000	200.000000	0.000000	7.324800	10.529400	2231.217956	2088.537354	2169.099924	-1348.873476				-505.000000	200.000000	0.000000	-0.724440	1.608030	15.730799	-480.519651	28.907333	589.024962
694				900.000000	200.000000	0.000000	0.459610	0.630560	-0.912450	-79.512623	-99.133681	161.557492	298.994057	200.914306	0.000000	300.000000	200.000000	0.000000	7.630000	9.705360	2232.133484	2040.853853	2245.399921	-1397.701475				-505.000000	200.000000	0.000000	1.448880	-0.714680	14.157719	189.519335	-763.957436	-0.794142
695				900.000000	200.000000	0.000000	0.392350	0.517960	-1.303500	-76.513558	-146.659937	178.390076	299.018909	200.922441	0.000000	300.000000	200.000000	0.000000	7.630000	10.895640	2233.125306	2059.927254	2190.899923	-1403.804975				-505.000000	200.000000	0.000000	2.897760	0.714680	12.584640	-1692.987971	740.703781	470.399200
696				900.000000	200.000000	0.000000	0.470820	0.698120	-1.173150	-81.021118	-74.023008	183.295650	299.008943	200.982431	0.000000	300.000000	200.000000	0.000000	8.057280	11.261880	2232.667542	2193.441057	2212.699923	-1348.873476				-505.000000	200.000000	0.000000	-0.362220	-1.250690	10.225020	40.954752	-385.495635	351.306665
697				900.000000	200.000000	0.000000	0.347510	0.675600	-1.477300	-38.037758	-109.190002	183.402455	299.052558	200.999858	0.000000	300.000000	200.000000	0.000000	7.568960	11.658640	2231.904602	2231.587858	2114.599926	-1373.287475				-505.000000	200.000000	0.000000	-0.724440	-0.357340	14.157719	1021.853991	162.970193	704.648023
698				900.000000	200.000000	0.000000	0.369930	0.720640	-1.303500	-108.372498	-69.747132	171.372815	298.974594	200.961238	0.000000	300.000000	200.000000	0.000000	7.324800	11.261880	2232.286072	2145.757556	2288.999920	-1416.011974				-505.000000	200.000000	0.000000	0.181110	0.357340	11.011560	833.215581	-816.828979	411.533318
699				900.000000	200.000000	0.000000	0.280250	0.675600	-0.869000	-77.612862	-76.590134	152.146555	298.984707	200.935285	0.000000	300.000000	200.000000	0.000000	7.538440	10.559920	2233.049012	2088.537354	2267.199921	-1373.287475				-505.000000	200.000000	0.000000	1.448880	0.178670	3.146160	705.959026	969.902629	-469.899142
700				900.000000	200.000000	0.000000	0.235410	0.585520	-1.303500	-113.936740	-79.405508	164.157536	299.008571	200.978527	0.000000	300.000000	200.000000	0.000000	7.019600	10.651480	2231.828308	2183.904357	2212.699923	-1348.873476				-505.000000	200.000000	0.000000	2.173320	0.536010	11.011560	-314.133116	653.462488	294.055301
701				900.000000	200.000000	0.000000	0.437190	0.563000	-1.564200	-54.826245	-107.736237	161.517888	299.121201	200.944020	0.000000	300.000000	200.000000	0.000000	7.752080	10.468360	2232.591248	2107.610755	1961.999931	-1336.666476				-505.000000	200.000000	0.000000	0.724440	0.000000	14.157719	696.028629	-454.981560	-352.522547
702				900.000000	200.000000	0.000000	0.381140	0.574260	-1.303500	-118.420957	-65.142790	168.815408	298.979616	200.926934	0.000000	300.000000	200.000000	0.000000	7.782600	10.559920	2232.591248	2069.463954	2278.099920	-1354.976975				-505.000000	200.000000	0.000000	1.629990	1.608030	11.798100	-712.466271	-772.677122	765.068904
703				900.000000	200.000000	0.000000	0.369930	0.596780	-0.564850	-76.523040	-90.697956	147.161024	298.979442	200.939909	0.000000	300.000000	200.000000	0.000000	7.477400	10.559920	2232.209778	2098.074055	2278.099920	-1354.976975				-505.000000	200.000000	0.000000	1.448880	-0.357340	4.719240	-484.509112	-224.720290	234.521369
704				900.000000	200.000000	0.000000	0.325090	0.686860	-1.607650	-45.750174	-128.409401	137.652612	298.989277	201.072277	0.000000	300.000000	200.000000	0.000000	7.324800	10.376800	2232.362366	2393.711762	2256.299921	-1373.287475				-505.000000	200.000000	0.000000	0.724440	3.037390	9.438480	531.995552	-583.073008	355.289120
705				900.000000	200.000000	0.000000	0.358720	0.630560	-1.520750	-88.183882	-74.149432	168.890994	299.013859	200.961041	0.000000	300.000000	200.000000	0.000000	7.507920	10.529400	2232.743836	2145.757556	2201.799923	-1391.597975				-505.000000	200.000000	0.000000	1.992210	0.714680	7.865400	159.690520	402.267145	470.471644
706				900.000000	200.000000	0.000000	0.392350	0.653080	-1.173150	-54.732153	-40.395793	173.696417	299.003619	200.935861	0.000000	300.000000	200.000000	0.000000	7.538440	10.254720	2231.675720	2088.537354	2223.599922	-1409.908474				-505.000000	200.000000	0.000000	2.173320	0.178670	8.651940	-1146.656542	1185.981797	117.483890
707				900.000000	200.000000	0.000000	0.392350	0.596780	-1.824900	-114.013223	-115.779215	149.547457	298.993885	200.901643	0.000000	300.000000	200.000000	0.000000	7.263760	11.170320	2231.752014	2012.243752	2245.399921	-1379.390975				-505.000000	200.000000	0.000000	-0.362220	-0.536010	6.292320	199.701424	1606.786607	410.728995
708				900.000000	200.000000	0.000000	0.291460	0.495440	-1.998700	-78.161159	-162.122630	183.292974	298.969781	200.918453	0.000000	300.000000	200.000000	0.000000	7.691040	11.170320	2232.438660	2050.390553	2299.899920	-1416.011974				-505.000000	200.000000	0.000000	2.535540	-0.893350	11.011560	62.640318	366.404543	468.902157
709				900.000000	200.000000	0.000000	0.403560	0.596780	-1.564200	-93.640487	-111.417324	159.174484	299.086744	200.965675	0.000000	300.000000	200.000000	0.000000	7.538440	10.926160	2231.904602	2155.294256	2038.299929	-1336.666476				-505.000000	200.000000	0.000000	2.535540	-1.072020	15.730799	-63.609466	1289.916035	-236.196585
710				900.000000	200.000000	0.000000	0.526870	0.653080	-1.651100	-63.268370	-86.018593	192.834335	299.023256	200.897309	0.000000	300.000000	200.000000	0.000000	7.050120	11.231360	2231.904602	2002.707052	2179.999924	-1428.218974				-505.000000	200.000000	0.000000	2.897760	0.000000	10.225020	695.714013	1273.223089	58.512278
711				900.000000	200.000000	0.000000	0.493240	0.619300	-1.346950	-88.467512	-140.642239	166.331499	299.008740	200.901458	0.000000	300.000000	200.000000	0.000000	7.446880	10.987200	2232.209778	2012.243752	2212.699923	-1446.529474				-505.000000	200.000000	0.000000	2.354430	1.429360	7.865400	318.751809	-282.500823	294.888602
712				900.000000	200.000000	0.000000	0.381140	0.551740	-1.086250	-82.938487	-131.202442	178.433105	298.984186	200.957129	0.000000	300.000000	200.000000	0.000000	7.538440	10.132640	2231.904602	2136.220856	2267.199921	-1409.908474				-505.000000	200.000000	0.000000	0.362220	0.178670	8.651940	-451.760531	367.581400	235.116975
713				900.000000	200.000000	0.000000	0.437190	0.641820	-1.520750	-63.597014	-52.050977	166.410511	298.988966	200.948681	0.000000	300.000000	200.000000	0.000000	7.385840	10.437840	2231.675720	2117.147455	2256.299921	-1379.390975	-530.619278	232.801655	0.000000	-505.000000	200.000000	0.000000	1.629990	0.000000	21.236579	696.594938	544.065834	763.542883
714				900.000000	200.000000	0.000000	0.437190	0.675600	-1.477300	-62.160939	-133.146904	147.164645	299.037775	200.901705	0.000000	300.000000	200.000000	0.000000	7.019600	10.315760	2231.599426	2012.243752	2147.299925	-1403.804975				-505.000000	200.000000	0.000000	0.000000	0.714680	15.730799	855.215764	1708.481567	470.631021
715				900.000000	200.000000	0.000000	0.515660	0.630560	-2.129050	-60.670369	-90.178442	190.415345	299.018674	200.931205	0.000000	300.000000	200.000000	0.000000	7.660520	10.407320	2232.591248	2079.000654	2190.899923	-1428.218974				-505.000000	200.000000	0.000000	0.362220	2.322710	10.225020	25.549181	631.228562	-115.312923
716				900.000000	200.000000	0.000000	0.414770	0.641820	-1.390400	-39.338790	-142.436405	149.566117	299.047609	200.935829	0.000000	300.000000	200.000000	0.000000	7.782600	10.590440	2231.752014	2088.537354	2125.499926	-1367.183975				-505.000000	200.000000	0.000000	-0.543330	-0.536010	12.584640	200.204810	-111.635934	763.208076
717				900.000000	200.000000	0.000000	0.392350	0.540480	-1.607650	-51.778103	-85.585438	166.362719	299.071744	201.008783	0.000000	300.000000	200.000000	0.000000	7.416360	9.857960	2231.065368	2250.661259	2070.999928	-1403.804975				-505.000000	200.000000	0.000000	-0.181110	-0.357340	3.932700	94.507975	670.076870	175.907669
718				900.000000	200.000000	0.000000	0.448400	0.653080	-1.824900	-51.386836	-92.757504	202.554270	299.077229	200.969683	0.000000	300.000000	200.000000	0.000000	7.691040	10.193680	2232.514954	2164.830956	2060.099928	-1361.080475				-505.000000	200.000000	0.000000	0.724440	1.786700	8.651940	-933.538645	-1377.746626	412.846314
719				900.000000	200.000000	0.000000	0.291460	0.675600	-1.260050	-41.833217	-76.688086	190.689503	298.969218	200.893310	0.000000	300.000000	200.000000	0.000000	7.660520	10.041080	2231.217956	1993.170352	2299.899920	-1501.460973				-505.000000	200.000000	0.000000	0.181110	-0.536010	5.505780	-611.073512	2237.506174	234.453232
720				900.000000	200.000000	0.000000	0.224200	0.653080	-1.520750	-119.420750	-43.280048	169.051300	298.999008	200.982599	0.000000	300.000000	200.000000	0.000000	7.568960	11.231360	2232.286072	2193.441057	2234.499922	-1416.011974				-505.000000	200.000000	0.000000	3.803310	0.357340	8.651940	22.314798	-636.058988	-58.709248
721				900.000000	200.000000	0.000000	0.381140	0.529220	-1.781450	-116.750330	-130.555906	183.231481	299.052785	200.978260	0.000000	300.000000	200.000000	0.000000	7.538440	11.048240	2232.438660	2183.904357	2114.599926	-1391.597975				-505.000000	200.000000	0.000000	1.086660	1.072020	13.371180	297.569628	-1801.853137	412.139105
722				900.000000	200.000000	0.000000	0.414770	0.619300	-1.781450	-84.897124	-86.347060	176.051435	299.072125	201.016915	0.000000	300.000000	200.000000	0.000000	7.294280	11.078760	2231.980896	2269.734659	2070.999928	-1397.701475				-505.000000	200.000000	0.000000	2.354430	-0.357340	8.651940	789.781525	-680.957271	175.704826
723				900.000000	200.000000	0.000000	0.347510	0.596780	-1.738000	-121.964255	-43.089942	173.690512	298.988793	200.910376	0.000000	300.000000	200.000000	0.000000	7.507920	10.682000	2231.294250	2031.317153	2256.299921	-1330.562976				-505.000000	200.000000	0.000000	0.724440	-0.536010	15.730799	663.720510	1134.365675	410.642062
724				900.000000	200.000000	0.000000	0.313880	0.529220	-1.607650	-88.426562	-41.826284	178.481842	298.935603	200.892822	0.000000	300.000000	200.000000	0.000000	7.660520	10.773560	2232.438660	1993.170352	2376.199917	-1379.390975				-505.000000	200.000000	0.000000	0.362220	-2.144040	13.371180	1608.573863	97.962827	585.377315
725				900.000000	200.000000	0.000000	0.425980	0.630560	-1.564200	-68.126245	-36.351030	183.279273	299.067369	200.897155	0.000000	300.000000	200.000000	0.000000	7.385840	10.773560	2232.286072	2002.707052	2081.899927	-1336.666476				-505.000000	200.000000	0.000000	2.354430	-0.714680	-0.786540	-43.308210	653.699919	234.109809
726				900.000000	200.000000	0.000000	0.336300	0.517960	-1.390400	-124.849949	-93.611281	173.628823	299.081546	200.983103	0.000000	300.000000	200.000000	0.000000	7.385840	10.132640	2231.141662	2193.441057	2049.199928	-1391.597975				-505.000000	200.000000	0.000000	2.173320	1.429360	4.719240	-1418.739912	-1461.686218	412.391288
727				900.000000	200.000000	0.000000	0.313880	0.619300	-2.042150	-77.126149	-61.686079	154.469016	299.008706	200.965576	0.000000	300.000000	200.000000	0.000000	7.630000	10.285240	2232.133484	2155.294256	2212.699923	-1361.080475				-505.000000	200.000000	0.000000	0.724440	0.357340	10.225020	369.888651	874.450646	646.466246
728				900.000000	200.000000	0.000000	0.369930	0.641820	-1.390400	-95.626213	-64.600345	161.660872	298.942803	200.993486	0.000000	300.000000	200.000000	0.000000	7.874160	10.254720	2227.021786	2212.514458	2354.399918	-1464.839973				-505.000000	200.000000	0.000000	-0.724440	-0.714680	8.651940	304.894874	168.195178	-118.108473
729				900.000000	200.000000	0.000000	0.504450	0.461660	-1.651100	-119.397408	-39.501608	166.173281	298.994400	200.952433	0.000000	300.000000	200.000000	0.000000	7.660520	10.132640	2232.896424	2126.684155	2245.399921	-1428.218974				-505.000000	200.000000	0.000000	2.535540	1.608030	6.292320	792.701292	1829.153182	588.764164
730				900.000000	200.000000	0.000000	0.347510	0.641820	-1.738000	-132.171099	-83.617701	164.093759	299.037742	200.974387	0.000000	300.000000	200.000000	0.000000	7.355320	9.919000	2231.523132	2174.367657	2147.299925	-1409.908474				-505.000000	200.000000	0.000000	2.354430	-1.072020	1.573080	-64.742083	253.750618	879.955779
731				900.000000	200.000000	0.000000	0.437190	0.653080	-1.477300	-26.903541	-92.619145	159.192002	298.988551	200.931970	0.000000	300.000000	200.000000	0.000000	7.355320	10.041080	2230.760192	2079.000654	2256.299921	-1336.666476				-505.000000	200.000000	0.000000	0.181110	-1.608030	11.011560	-1022.948985	376.301086	409.668181
732				900.000000	200.000000	0.000000	0.280250	0.416620	-1.216600	-92.658302	-137.058506	149.496044	298.979372	200.961336	0.000000	300.000000	200.000000	0.000000	7.630000	10.895640	2232.057190	2145.757556	2278.099920	-1324.459476				-505.000000	200.000000	0.000000	1.629990	-0.714680	10.225020	73.388717	1349.935848	-0.808631
733				900.000000	200.000000	0.000000	0.381140	0.709380	-1.216600	-48.438203	-120.949276	152.073449	299.057345	200.884581	0.000000	300.000000	200.000000	0.000000	7.721560	11.261880	2231.675720	1974.096951	2103.699926	-1342.769976				-505.000000	200.000000	0.000000	-0.905550	1.965370	9.438480	3.863615	310.977725	295.658073
734				900.000000	200.000000	0.000000	0.369930	0.484180	-1.173150	-97.872227	-135.725967	159.104607	299.062197	200.948713	0.000000	300.000000	200.000000	0.000000	7.477400	11.658640	2231.599426	2117.147455	2092.799927	-1373.287475				-505.000000	200.000000	0.000000	3.441090	1.429360	9.438480	87.245651	-747.457490	764.754458
735				900.000000	200.000000	0.000000	0.302670	0.619300	-1.911800	-76.991106	-86.675526	161.709610	299.033255	200.931269	0.000000	300.000000	200.000000	0.000000	7.630000	10.498880	2232.438660	2079.000654	2158.199924	-1385.494475				-505.000000	200.000000	0.000000	1.267770	-1.965370	11.011560	-233.859615	177.977286	291.753936
736				900.000000	200.000000	0.000000	0.369930	0.664340	-1.607650	-42.657018	16.657217	159.272155	298.955134	200.875734	0.000000	300.000000	200.000000	0.000000	7.630000	10.346280	2232.438660	1955.023551	2332.599918	-1440.425974				-505.000000	200.000000	0.000000	1.267770	-0.178670	12.584640	569.275459	706.764463	-293.991473
737				900.000000	200.000000	0.000000	0.414770	0.596780	-1.651100	-45.484153	-126.996045	147.114570	298.979581	200.939781	0.000000	300.000000	200.000000	0.000000	7.446880	10.254720	2232.514954	2098.074055	2278.099920	-1391.597975				-505.000000	200.000000	0.000000	3.441090	-1.429360	6.292320	-433.435193	-1142.181807	-60.375849
738				900.000000	200.000000	0.000000	0.369930	0.675600	-1.868350	-78.648188	-8.430182	135.186026	299.081892	200.905823	0.000000	300.000000	200.000000	0.000000	7.416360	10.498880	2231.980896	2021.780453	2049.199928	-1354.976975				-505.000000	200.000000	0.000000	0.905550	0.893350	14.157719	-60.626776	1390.039577	470.728134
739				900.000000	200.000000	0.000000	0.369930	0.630560	-1.433850	-84.073324	-89.889786	176.108361	299.037380	200.966203	0.000000	300.000000	200.000000	0.000000	7.416360	10.834600	2230.683898	2155.294256	2147.299925	-1434.322474				-505.000000	200.000000	0.000000	2.897760	0.536010	14.157719	496.830590	-321.349131	59.020951
740				900.000000	200.000000	0.000000	0.347510	0.664340	-1.651100	-62.804683	-48.236729	173.753343	298.998803	200.922977	0.000000	300.000000	200.000000	0.000000	7.843640	10.682000	2231.828308	2059.927254	2234.499922	-1458.736474				-505.000000	200.000000	0.000000	0.905550	0.357340	5.505780	-441.200902	-457.729834	352.731264
741				900.000000	200.000000	0.000000	0.448400	0.630560	-1.216600	-71.786662	-67.993374	185.665706	298.969535	201.008404	0.000000	300.000000	200.000000	0.000000	7.721560	9.674840	2231.904602	2250.661259	2299.899920	-1525.874972				-505.000000	200.000000	0.000000	0.362220	0.714680	11.798100	623.269144	232.025687	1645.484016
742				900.000000	200.000000	0.000000	0.515660	0.619300	-1.781450	-88.917654	-39.842010	178.356573	298.984290	200.948486	0.000000	300.000000	200.000000	0.000000	7.111160	10.468360	2232.133484	2117.147455	2267.199921	-1361.080475				-505.000000	200.000000	0.000000	0.362220	-0.357340	8.651940	-947.458503	235.011393	939.537485
743				900.000000	200.000000	0.000000	0.470820	0.608040	-1.607650	-32.913861	-63.486983	185.621535	298.989035	200.922977	0.000000	300.000000	200.000000	0.000000	7.599480	11.231360	2231.828308	2059.927254	2256.299921	-1501.460973	-511.375643	196.007283	0.000000	-505.000000	200.000000	0.000000	1.811100	-1.429360	21.236579	-84.791647	135.396846	115.986847
744				900.000000	200.000000	0.000000	0.403560	0.664340	-1.303500	-78.526690	-66.066046	185.743576	298.969957	200.965279	0.000000	300.000000	200.000000	0.000000	7.721560	10.834600	2232.820130	2155.294256	2299.899920	-1379.390975				-505.000000	200.000000	0.000000	1.992210	-1.608030	11.011560	-791.316981	266.711432	585.755589
745				900.000000	200.000000	0.000000	0.201780	0.630560	-1.433850	-144.381277	-52.569550	185.921204	299.009282	200.900965	0.000000	300.000000	200.000000	0.000000	7.630000	11.139800	2233.430482	2012.243752	2212.699923	-1385.494475				-505.000000	200.000000	0.000000	1.086660	0.000000	8.651940	579.772165	-736.814520	646.098153
746				900.000000	200.000000	0.000000	0.425980	0.596780	-1.651100	-125.894757	-97.061853	159.151257	298.984186	200.948583	0.000000	300.000000	200.000000	0.000000	7.660520	11.261880	2231.904602	2117.147455	2267.199921	-1397.701475				-505.000000	200.000000	0.000000	-0.181110	-2.501380	11.798100	-150.414655	927.752620	585.081666
747				900.000000	200.000000	0.000000	0.358720	0.585520	-1.433850	-77.887010	-135.021888	183.307067	299.052785	200.961172	0.000000	300.000000	200.000000	0.000000	7.477400	11.017720	2232.438660	2145.757556	2114.599926	-1403.804975				-505.000000	200.000000	0.000000	3.078870	1.608030	8.651940	1024.522065	203.196918	-174.952585
748				900.000000	200.000000	0.000000	0.347510	0.619300	-1.433850	-100.619131	-104.164441	202.627377	299.028372	200.931269	0.000000	300.000000	200.000000	0.000000	7.233240	10.834600	2232.438660	2079.000654	2169.099924	-1342.769976				-505.000000	200.000000	0.000000	1.629990	-1.250690	15.730799	-885.132801	549.290819	292.403189
749				900.000000	200.000000	0.000000	0.313880	0.574260	-1.216600	-82.146156	-82.717720	185.752710	298.891320	200.914463	0.000000	300.000000	200.000000	0.000000	7.782600	10.224200	2231.752014	2040.853853	2474.299913	-1403.804975				-505.000000	200.000000	0.000000	1.992210	-1.072020	7.865400	-990.766713	-658.292914	-59.920822
750				900.000000	200.000000	0.000000	0.414770	0.698120	-1.433850	-85.311733	-137.330027	168.895757	299.086900	200.969782	0.000000	300.000000	200.000000	0.000000	7.691040	10.376800	2232.286072	2164.830956	2038.299929	-1373.287475	-478.479830	178.553743	0.000000	-505.000000	200.000000	0.000000	0.543330	-0.178670	22.023119	-472.313480	-584.056866	117.275173
751				900.000000	200.000000	0.000000	0.414770	0.563000	-1.781450	-75.153967	-91.413030	183.228056	298.996711	200.984854	0.000000	300.000000	200.000000	0.000000	7.141680	10.590440	2227.174374	2193.441057	2234.499922	-1397.701475				-505.000000	200.000000	0.000000	0.724440	1.250690	7.078860	539.509568	1407.716381	882.290430
752				900.000000	200.000000	0.000000	0.269040	0.698120	-1.260050	-61.008495	-85.896770	183.504694	298.949964	200.965708	0.000000	300.000000	200.000000	0.000000	7.630000	10.804080	2231.828308	2155.294256	2343.499918	-1385.494475				-505.000000	200.000000	0.000000	2.173320	0.714680	9.438480	-1461.607660	1317.805378	352.968958
753				900.000000	200.000000	0.000000	0.336300	0.495440	-1.303500	-125.687295	-93.692098	168.788559	298.999282	200.922536	0.000000	300.000000	200.000000	0.000000	7.721560	10.620960	2232.896424	2059.927254	2234.499922	-1409.908474				-505.000000	200.000000	0.000000	1.811100	0.893350	10.225020	286.506614	676.126846	-351.761691
754				900.000000	200.000000	0.000000	0.235410	0.630560	-0.999350	-115.787423	-34.094638	166.609083	299.081735	200.910252	0.000000	300.000000	200.000000	0.000000	7.263760	9.674840	2231.599426	2031.317153	2049.199928	-1416.011974				-505.000000	200.000000	0.000000	1.811100	-0.536010	7.865400	547.275276	-249.623926	58.090537
755				900.000000	200.000000	0.000000	0.313880	0.709380	-1.738000	-65.060494	8.954641	178.649391	299.091907	200.969649	0.000000	300.000000	200.000000	0.000000	7.233240	10.010560	2232.591248	2164.830956	2027.399929	-1342.769976				-505.000000	200.000000	0.000000	-1.267770	-0.893350	3.932700	177.890012	1663.820714	997.903310
756				900.000000	200.000000	0.000000	0.269040	0.630560	-1.824900	-56.334740	-65.107580	193.080503	299.042267	201.000405	0.000000	300.000000	200.000000	0.000000	7.660520	11.261880	2230.683898	2231.587858	2136.399925	-1361.080475				-505.000000	200.000000	0.000000	-0.543330	-1.786700	16.517339	-106.791829	414.911963	468.300677
757				900.000000	200.000000	0.000000	0.313880	0.574260	-0.955900	-73.835011	-82.960171	185.752710	298.984394	200.944117	0.000000	300.000000	200.000000	0.000000	7.324800	11.139800	2232.362366	2107.610755	2267.199921	-1361.080475				-505.000000	200.000000	0.000000	0.905550	0.178670	6.292320	242.946711	-193.336246	646.282199
758				900.000000	200.000000	0.000000	0.381140	0.709380	-1.564200	-64.880438	-69.966309	159.302429	298.974489	200.922883	0.000000	300.000000	200.000000	0.000000	7.538440	11.017720	2232.057190	2059.927254	2288.999920	-1373.287475				-505.000000	200.000000	0.000000	-1.086660	-1.072020	1.573080	-64.742083	461.970962	880.231066
759				900.000000	200.000000	0.000000	0.336300	0.608040	-1.564200	-129.361572	-103.581587	156.844977	298.959874	200.974121	0.000000	300.000000	200.000000	0.000000	7.111160	11.506040	2232.133484	2174.367657	2321.699919	-1354.976975				-505.000000	200.000000	0.000000	4.346640	0.000000	6.292320	-462.760622	1321.853505	528.349157
760				900.000000	200.000000	0.000000	0.347510	0.619300	-2.129050	-85.257238	-22.462385	161.663155	299.057248	200.931683	0.000000	300.000000	200.000000	0.000000	7.355320	10.834600	2231.446838	2079.000654	2103.699926	-1379.390975				-505.000000	200.000000	0.000000	0.181110	0.000000	11.798100	695.839859	508.124667	58.729610
761				900.000000	200.000000	0.000000	0.347510	0.653080	-1.433850	-87.166480	-63.636681	176.152531	298.979512	200.897125	0.000000	300.000000	200.000000	0.000000	7.294280	10.712520	2232.362366	2002.707052	2278.099920	-1409.908474				-505.000000	200.000000	0.000000	1.267770	1.072020	6.292320	876.083329	712.735874	412.124616
762				900.000000	200.000000	0.000000	0.291460	0.540480	-1.216600	-87.557747	-132.454164	176.105881	298.989173	200.931396	0.000000	300.000000	200.000000	0.000000	7.660520	10.559920	2232.133484	2079.000654	2256.299921	-1416.011974				-505.000000	200.000000	0.000000	1.811100	0.357340	-0.786540	-94.256282	819.146823	117.682425
763				900.000000	200.000000	0.000000	0.358720	0.574260	-1.260050	-102.293822	-28.798153	178.477275	299.052493	200.995653	0.000000	300.000000	200.000000	0.000000	7.355320	10.346280	2231.752014	2222.051158	2114.599926	-1354.976975				-505.000000	200.000000	0.000000	1.992210	-0.536010	9.438480	84.137115	268.204285	-0.668050
764				900.000000	200.000000	0.000000	0.336300	0.461660	-1.607650	-87.188152	-93.409239	178.395784	299.052493	200.999926	0.000000	300.000000	200.000000	0.000000	7.416360	10.559920	2231.752014	2231.587858	2114.599926	-1293.941977				-505.000000	200.000000	0.000000	1.267770	1.250690	11.798100	1466.415122	707.510889	529.782371
765				900.000000	200.000000	0.000000	0.347510	0.574260	-1.998700	-70.894821	-68.177340	195.356510	299.101948	200.871135	0.000000	300.000000	200.000000	0.000000	7.446880	10.620960	2233.277894	1945.486851	2005.599930	-1391.597975				-505.000000	200.000000	0.000000	1.267770	0.000000	-1.573080	115.690155	1780.760197	-117.589619
766				900.000000	200.000000	0.000000	0.470820	0.619300	-1.781450	-56.753412	-53.193409	171.174047	299.018473	200.939941	0.000000	300.000000	200.000000	0.000000	7.599480	9.522240	2232.133484	2098.074055	2190.899923	-1434.322474				-505.000000	200.000000	0.000000	0.905550	-1.429360	14.157719	-432.805961	1257.469570	292.291587
767				900.000000	200.000000	0.000000	0.425980	0.585520	-1.042800	-61.399762	-138.155331	190.466366	298.984221	200.965642	0.000000	300.000000	200.000000	0.000000	7.721560	10.285240	2231.980896	2155.294256	2267.199921	-1428.218974				-505.000000	200.000000	0.000000	1.992210	0.000000	11.798100	-346.504158	-529.455039	411.049314
768				900.000000	200.000000	0.000000	0.358720	0.596780	-1.260050	-81.263797	-109.853672	159.220938	298.979023	200.927472	0.000000	300.000000	200.000000	0.000000	7.843640	11.200840	2231.294250	2069.463954	2278.099920	-1373.287475				-505.000000	200.000000	0.000000	0.362220	0.357340	10.225020	601.520654	1161.508591	-58.433961
769				900.000000	200.000000	0.000000	0.291460	0.495440	-1.216600	-73.330373	-91.926404	195.341275	299.028306	200.918516	0.000000	300.000000	200.000000	0.000000	7.568960	10.834600	2232.286072	2050.390553	2169.099924	-1385.494475				-505.000000	200.000000	0.000000	1.629990	-0.357340	11.798100	-1526.286820	-1568.097166	234.506880
770				900.000000	200.000000	0.000000	0.381140	0.653080	-1.086250	-62.683185	-105.872592	183.346671	298.994400	200.918265	0.000000	300.000000	200.000000	0.000000	7.507920	11.200840	2232.896424	2050.390553	2245.399921	-1342.769976				-505.000000	200.000000	0.000000	0.905550	1.072020	4.719240	-166.386535	1266.426687	470.897692
771				900.000000	200.000000	0.000000	0.459610	0.551740	-1.607650	-103.581309	-78.223265	175.942150	299.042300	200.902044	0.000000	300.000000	200.000000	0.000000	7.446880	11.445000	2230.760192	2012.243752	2136.399925	-1409.908474				-505.000000	200.000000	0.000000	2.354430	1.608030	14.157719	1256.594531	241.807795	177.569962
772				900.000000	200.000000	0.000000	0.381140	0.551740	-1.086250	-22.630534	-121.070502	166.384804	299.042987	200.948389	0.000000	300.000000	200.000000	0.000000	7.141680	11.353440	2232.362366	2117.147455	2136.399925	-1275.631477				-505.000000	200.000000	0.000000	0.181110	-0.893350	14.157719	-284.555994	638.455395	-59.606377
773				900.000000	200.000000	0.000000	0.313880	0.585520	-2.215950	-50.553554	-107.118174	166.485901	299.008842	200.918453	0.000000	300.000000	200.000000	0.000000	7.141680	11.231360	2232.438660	2050.390553	2212.699923	-1434.322474				-505.000000	200.000000	0.000000	2.535540	-0.714680	8.651940	-274.185135	-1222.196266	351.583517
774				900.000000	200.000000	0.000000	0.425980	0.641820	-1.694550	-152.228736	-86.889504	156.783484	299.013859	200.896971	0.000000	300.000000	200.000000	0.000000	7.568960	10.407320	2232.743836	2002.707052	2201.799923	-1409.908474				-505.000000	200.000000	0.000000	1.629990	-0.178670	3.932700	-126.312708	1223.337252	704.629227
775				900.000000	200.000000	0.000000	0.571710	0.563000	-1.390400	-106.913081	-93.173525	144.510904	298.984603	200.939652	0.000000	300.000000	200.000000	0.000000	7.874160	10.590440	2232.820130	2098.074055	2267.199921	-1403.804975				-505.000000	200.000000	0.000000	0.181110	0.714680	9.438480	507.264372	-682.766119	294.384236
776				900.000000	200.000000	0.000000	0.582920	0.529220	-1.216600	-96.062494	-159.654397	163.745156	298.959767	200.948583	0.000000	300.000000	200.000000	0.000000	7.416360	10.620960	2231.904602	2117.147455	2321.699919	-1373.287475				-505.000000	200.000000	0.000000	-1.086660	-2.322710	13.371180	787.050528	53.064543	702.811865
777				900.000000	200.000000	0.000000	0.313880	0.630560	-1.824900	-84.478451	-77.086031	183.395409	299.047642	200.931524	0.000000	300.000000	200.000000	0.000000	7.294280	10.163160	2231.828308	2079.000654	2125.499926	-1397.701475				-505.000000	200.000000	0.000000	2.354430	0.000000	11.798100	695.839859	3293.157243	234.788040
778				900.000000	200.000000	0.000000	0.414770	0.506700	-1.694550	-53.259192	-116.823696	147.030795	299.008774	200.956966	0.000000	300.000000	200.000000	0.000000	7.294280	9.888480	2232.286072	2136.220856	2212.699923	-1367.183975				-505.000000	200.000000	0.000000	2.716650	0.000000	4.719240	-926.150476	-168.863041	293.503161
779				900.000000	200.000000	0.000000	0.257830	0.585520	-1.346950	-77.796982	-80.288355	166.543969	299.023423	200.948421	0.000000	300.000000	200.000000	0.000000	7.630000	9.949520	2232.286072	2117.147455	2179.999924	-1385.494475				-505.000000	200.000000	0.000000	0.905550	-2.501380	15.730799	-960.812052	327.986666	878.715226
780				900.000000	200.000000	0.000000	0.190570	0.619300	-1.086250	-80.156367	-47.365220	181.103026	298.983595	200.970512	0.000000	300.000000	200.000000	0.000000	7.416360	10.193680	2230.607604	2164.830956	2267.199921	-1336.666476				-505.000000	200.000000	0.000000	0.905550	-1.786700	4.719240	818.792338	73.296621	115.720175
781				900.000000	200.000000	0.000000	0.392350	0.506700	-1.564200	-101.370512	-45.098087	151.873343	299.062710	200.909754	0.000000	300.000000	200.000000	0.000000	7.416360	10.132640	2232.820130	2031.317153	2092.799927	-1336.666476				-505.000000	200.000000	0.000000	2.716650	1.072020	8.651940	-976.783932	1153.104900	823.217396
782				900.000000	200.000000	0.000000	0.347510	0.540480	-1.042800	-83.357160	-99.462147	144.722232	299.037940	200.888732	0.000000	300.000000	200.000000	0.000000	7.721560	11.261880	2231.980896	1983.633652	2147.299925	-1287.838477				-505.000000	200.000000	0.000000	1.267770	0.357340	11.011560	-1598.920458	1105.967338	411.446385
783				900.000000	200.000000	0.000000	0.302670	0.563000	-0.999350	-58.261591	-87.524104	168.886231	299.028239	200.952759	0.000000	300.000000	200.000000	0.000000	7.477400	11.200840	2232.133484	2126.684155	2169.099924	-1306.148976				-505.000000	200.000000	0.000000	0.362220	-0.357340	3.146160	-253.002954	-24.903637	-59.112192
784				900.000000	200.000000	0.000000	0.347510	0.675600	-0.825550	-77.567847	-3.410761	173.763815	299.042660	200.948713	0.000000	300.000000	200.000000	0.000000	7.385840	11.628120	2231.599426	2117.147455	2136.399925	-1324.459476				-505.000000	200.000000	0.000000	-0.181110	1.429360	3.146160	665.822275	670.823296	295.091445
785				900.000000	200.000000	0.000000	0.358720	0.596780	-1.607650	-57.500729	-104.464434	154.401618	299.101180	200.961632	0.000000	300.000000	200.000000	0.000000	7.538440	10.956680	2231.370544	2145.757556	2005.599930	-1361.080475				-505.000000	200.000000	0.000000	3.803310	1.072020	10.225020	-976.658086	-239.841819	176.945378
786				900.000000	200.000000	0.000000	0.448400	0.563000	-1.651100	-30.793092	-138.512868	166.325595	299.048097	200.896910	0.000000	300.000000	200.000000	0.000000	7.019600	10.468360	2232.896424	2002.707052	2125.499926	-1385.494475				-505.000000	200.000000	0.000000	1.267770	-0.714680	5.505780	-853.516837	1508.902345	-118.267850
787				900.000000	200.000000	0.000000	0.437190	0.563000	-1.477300	-86.900459	-112.883024	166.337208	299.004504	200.952108	0.000000	300.000000	200.000000	0.000000	7.385840	10.376800	2233.659364	2126.684155	2223.599922	-1483.150473				-505.000000	200.000000	0.000000	1.267770	-1.965370	17.303879	229.907778	-358.274155	526.730330
788				900.000000	200.000000	0.000000	0.414770	0.754420	-1.694550	-51.099142	-96.559816	149.670835	299.057571	200.956998	0.000000	300.000000	200.000000	0.000000	6.928040	10.773560	2232.209778	2136.220856	2103.699926	-1336.666476				-505.000000	200.000000	0.000000	3.259980	-1.072020	8.651940	-64.175775	-868.322106	292.442348
789				900.000000	200.000000	0.000000	0.347510	0.698120	-1.694550	-57.438107	-139.383779	166.555778	299.022721	200.944827	0.000000	300.000000	200.000000	0.000000	7.477400	10.895640	2230.683898	2107.610755	2179.999924	-1440.425974				-505.000000	200.000000	0.000000	1.811100	0.536010	8.651940	1654.550147	147.339669	117.851983
790				900.000000	200.000000	0.000000	0.381140	0.754420	-1.998700	-67.496363	-84.760134	173.802277	298.989415	200.901273	0.000000	300.000000	200.000000	0.000000	7.446880	10.376800	2232.667542	2012.243752	2256.299921	-1416.011974				-505.000000	200.000000	0.000000	1.267770	0.893350	1.573080	517.446462	-210.775618	470.699157
791				900.000000	200.000000	0.000000	0.403560	0.439140	-1.564200	-67.967861	-50.625685	156.618219	298.959447	200.995892	0.000000	300.000000	200.000000	0.000000	7.538440	9.827440	2231.217956	2222.051158	2321.699919	-1452.632974				-505.000000	200.000000	0.000000	0.543330	0.178670	3.932700	-1147.034081	2482.221111	998.775769
792				900.000000	200.000000	0.000000	0.291460	0.574260	-1.390400	-38.100381	-56.302980	154.450356	298.974594	200.948421	0.000000	300.000000	200.000000	0.000000	7.233240	10.376800	2232.286072	2117.147455	2288.999920	-1416.011974				-505.000000	200.000000	0.000000	1.267770	0.893350	9.438480	-2261.508351	-615.949905	940.651946
793				900.000000	200.000000	0.000000	0.347510	0.754420	-1.433850	-42.787997	-63.636681	164.198477	299.018372	200.910127	0.000000	300.000000	200.000000	0.000000	7.538440	10.163160	2231.904602	2031.317153	2190.899923	-1379.390975				-505.000000	200.000000	0.000000	0.181110	-0.357340	7.078860	-1295.032355	-415.386825	-0.353604
794				900.000000	200.000000	0.000000	0.448400	0.641820	-1.868350	-96.121369	-82.585156	168.808557	299.023055	200.918861	0.000000	300.000000	200.000000	0.000000	7.263760	11.078760	2231.446838	2050.390553	2179.999924	-1318.355976				-505.000000	200.000000	0.000000	0.543330	0.357340	6.292320	-788.585984	-38.848308	528.992537
795				900.000000	200.000000	0.000000	0.313880	0.585520	-1.738000	-54.078928	-26.507148	164.076241	298.974734	200.948292	0.000000	300.000000	200.000000	0.000000	7.477400	10.743040	2232.591248	2117.147455	2288.999920	-1440.425974				-505.000000	200.000000	0.000000	0.905550	-0.893350	-7.865400	-865.397853	-47.330563	469.032556
796				900.000000	200.000000	0.000000	0.526870	0.540480	-1.694550	-96.093964	-106.242065	171.042676	299.086900	200.935605	0.000000	300.000000	200.000000	0.000000	7.752080	11.231360	2232.286072	2088.537354	2038.299929	-1422.115474				-505.000000	200.000000	0.000000	0.905550	-0.714680	4.719240	-390.315753	471.006643	-59.494774
797				900.000000	200.000000	0.000000	0.313880	0.709380	-1.303500	-80.692473	-77.570933	183.468711	299.082111	200.991041	0.000000	300.000000	200.000000	0.000000	7.141680	11.292400	2232.514954	2212.514458	2049.199928	-1403.804975				-505.000000	200.000000	0.000000	0.905550	0.893350	10.225020	-292.573396	333.211651	1116.913220
798				900.000000	200.000000	0.000000	0.414770	0.664340	-2.042150	-147.640946	-106.368488	166.454681	299.082488	200.939395	0.000000	300.000000	200.000000	0.000000	7.263760	11.200840	2233.430482	2098.074055	2049.199928	-1428.218974				-505.000000	200.000000	0.000000	2.354430	1.250690	9.438480	-39.381672	-549.133690	470.951340
799				900.000000	200.000000	0.000000	0.482030	0.630560	-1.346950	-67.901174	-109.784791	175.992225	298.988966	200.910221	0.000000	300.000000	200.000000	0.000000	7.782600	10.590440	2231.675720	2031.317153	2256.299921	-1336.666476				-505.000000	200.000000	0.000000	-1.811100	0.714680	10.225020	275.695292	2221.006228	823.240501
800				900.000000	200.000000	0.000000	0.381140	0.619300	-1.260050	-96.418544	-125.974838	171.266955	299.013623	200.914275	0.000000	300.000000	200.000000	0.000000	7.874160	10.682000	2232.209778	2040.853853	2201.799923	-1416.011974				-505.000000	200.000000	0.000000	-0.181110	1.429360	18.876959	-27.815272	-802.375313	882.532431
801				900.000000	200.000000	0.000000	0.403560	0.686860	-1.824900	-118.344789	-80.779053	188.174180	298.994022	200.974154	0.000000	300.000000	200.000000	0.000000	7.599480	10.895640	2232.057190	2174.367657	2245.399921	-1354.976975				-505.000000	200.000000	0.000000	1.267770	-0.178670	5.505780	684.525152	1376.332337	117.217218
802				900.000000	200.000000	0.000000	0.392350	0.563000	-1.216600	-66.527722	-101.147024	156.745022	299.033122	200.952759	0.000000	300.000000	200.000000	0.000000	7.385840	10.651480	2232.133484	2126.684155	2158.199924	-1367.183975				-505.000000	200.000000	0.000000	2.354430	-2.322710	0.786540	91.147746	254.497044	467.560183
803				900.000000	200.000000	0.000000	0.403560	0.563000	-1.564200	-91.011017	-65.823595	142.275448	298.989450	200.943955	0.000000	300.000000	200.000000	0.000000	7.813120	10.895640	2232.743836	2107.610755	2256.299921	-1403.804975				-505.000000	200.000000	0.000000	-1.086660	0.357340	3.146160	21.874336	725.618124	705.355232
804				900.000000	200.000000	0.000000	0.448400	0.551740	-0.869000	-118.898188	-118.976341	139.808862	299.028472	201.029416	0.000000	300.000000	200.000000	0.000000	7.721560	10.376800	2232.667542	2298.344760	2169.099924	-1373.287475				-505.000000	200.000000	0.000000	1.992210	-1.072020	11.798100	-758.820093	265.965005	233.799671
805				900.000000	200.000000	0.000000	0.425980	0.596780	-1.564200	-109.722608	-97.142670	178.428538	299.052849	200.918390	0.000000	300.000000	200.000000	0.000000	7.141680	9.980040	2232.591248	2050.390553	2114.599926	-1318.355976				-505.000000	200.000000	0.000000	1.811100	-0.893350	8.651940	62.451549	942.759713	-235.969072
806				900.000000	200.000000	0.000000	0.392350	0.574260	-1.607650	-86.571814	-115.981258	154.345834	299.052785	200.969716	0.000000	300.000000	200.000000	0.000000	7.446880	11.231360	2232.438660	2164.830956	2114.599926	-1428.218974				-505.000000	200.000000	0.000000	-0.181110	-0.714680	11.011560	-621.444371	-662.341041	175.568553
807				900.000000	200.000000	0.000000	0.291460	0.540480	-1.651100	-59.864177	-111.786199	171.286561	298.960052	200.922694	0.000000	300.000000	200.000000	0.000000	7.599480	10.865120	2232.514954	2059.927254	2321.699919	-1354.976975				-505.000000	200.000000	0.000000	-0.181110	-0.893350	7.078860	988.853718	4.241128	410.375390
808				900.000000	200.000000	0.000000	0.392350	0.506700	-1.260050	-109.096473	-45.380946	173.560284	298.975154	201.011950	0.000000	300.000000	200.000000	0.000000	7.935200	11.445000	2233.506776	2260.197959	2288.999920	-1397.701475				-505.000000	200.000000	0.000000	-0.181110	-1.965370	2.359620	-581.999776	-1449.550394	-1.850647
809				900.000000	200.000000	0.000000	0.381140	0.551740	-1.520750	-127.614462	-135.864327	151.926844	299.003414	200.965972	0.000000	300.000000	200.000000	0.000000	7.233240	11.322920	2231.217956	2155.294256	2223.599922	-1342.769976				-505.000000	200.000000	0.000000	0.905550	-1.072020	5.505780	-296.059471	205.120202	351.374801
810				900.000000	200.000000	0.000000	0.392350	0.517960	-1.564200	-44.619402	-85.625846	190.438376	299.048000	200.978159	0.000000	300.000000	200.000000	0.000000	7.263760	10.743040	2232.667542	2183.904357	2125.499926	-1312.252476				-505.000000	200.000000	0.000000	0.905550	-0.178670	10.225020	-125.809322	-594.778400	234.734393
811				900.000000	200.000000	0.000000	0.369930	0.551740	-1.781450	-51.494473	-74.368608	183.264038	298.954884	200.867398	0.000000	300.000000	200.000000	0.000000	7.568960	11.292400	2231.904602	1935.950150	2332.599918	-1373.287475				-505.000000	200.000000	0.000000	0.905550	-0.714680	7.078860	420.585030	71.057342	175.481621
812				900.000000	200.000000	0.000000	0.392350	0.608040	-1.564200	-97.197330	-34.966147	144.738609	298.945224	200.914306	0.000000	300.000000	200.000000	0.000000	7.752080	10.285240	2232.133484	2040.853853	2354.399918	-1391.597975				-505.000000	200.000000	0.000000	0.905550	0.000000	14.944259	696.091552	63.593078	411.136247
813				900.000000	200.000000	0.000000	0.493240	0.574260	-1.738000	-62.583676	-89.618863	144.602671	299.038104	200.982565	0.000000	300.000000	200.000000	0.000000	7.630000	10.651480	2232.362366	2193.441057	2147.299925	-1428.218974				-505.000000	200.000000	0.000000	0.362220	-2.858720	7.078860	-983.126851	-558.915798	408.466788
814				900.000000	200.000000	0.000000	0.403560	0.517960	-1.955250	-32.962939	-65.459918	183.197782	299.017835	201.008956	0.000000	300.000000	200.000000	0.000000	7.507920	11.170320	2230.683898	2250.661259	2190.899923	-1306.148976				-505.000000	200.000000	0.000000	3.078870	0.000000	11.011560	1738.120953	-992.172427	880.915170
815				900.000000	200.000000	0.000000	0.257830	0.596780	-2.476650	-98.606316	-69.105794	173.783421	298.979546	200.944085	0.000000	300.000000	200.000000	0.000000	7.385840	10.498880	2232.438660	2107.610755	2278.099920	-1464.839973				-505.000000	200.000000	0.000000	-1.086660	-0.357340	8.651940	-20.930488	-75.026905	117.236014
816				900.000000	200.000000	0.000000	0.291460	0.551740	-1.651100	-55.379960	-40.862620	168.887373	299.018406	200.905823	0.000000	300.000000	200.000000	0.000000	7.843640	10.437840	2231.980896	2021.780453	2190.899923	-1452.632974				-505.000000	200.000000	0.000000	1.086660	0.536010	1.573080	1422.351834	-464.956668	0.421741
817				900.000000	200.000000	0.000000	0.302670	0.630560	-1.303500	-100.020402	-122.703035	168.949062	298.984221	200.961369	0.000000	300.000000	200.000000	0.000000	7.111160	10.010560	2231.980896	2145.757556	2267.199921	-1397.701475				-505.000000	200.000000	0.000000	0.181110	0.536010	1.573080	-314.888194	1578.388270	-234.482210
818				900.000000	200.000000	0.000000	0.302670	0.641820	-1.477300	-127.880483	-41.485881	176.188514	299.013893	200.986635	0.000000	300.000000	200.000000	0.000000	7.874160	10.743040	2232.820130	2202.977757	2201.799923	-1367.183975				-505.000000	200.000000	0.000000	2.897760	-2.144040	10.225020	334.346149	-715.327020	643.918571
819				900.000000	200.000000	0.000000	0.269040	0.675600	-1.173150	-29.681598	-111.307437	169.025790	299.003993	200.961139	0.000000	300.000000	200.000000	0.000000	7.477400	10.895640	2232.514954	2145.757556	2223.599922	-1361.080475				-505.000000	200.000000	0.000000	0.362220	-0.893350	7.078860	-864.202313	-824.055813	351.587825
820				900.000000	200.000000	0.000000	0.403560	0.495440	-1.260050	-57.293267	-71.172424	149.441597	299.057635	200.944117	0.000000	300.000000	200.000000	0.000000	7.202720	10.743040	2232.362366	2107.610755	2103.699926	-1477.046973				-505.000000	200.000000	0.000000	1.448880	-1.250690	10.225020	272.586756	-760.225304	233.673579
821				900.000000	200.000000	0.000000	0.313880	0.675600	-1.346950	-102.231199	-57.266645	168.979335	299.086494	200.923198	0.000000	300.000000	200.000000	0.000000	7.904680	11.231360	2231.294250	2059.927254	2038.299929	-1354.976975				-505.000000	200.000000	0.000000	0.181110	0.893350	8.651940	402.196769	-682.019693	118.321498
822				900.000000	200.000000	0.000000	0.403560	0.608040	-1.390400	-121.140455	-50.787319	168.823596	299.086744	200.944310	0.000000	300.000000	200.000000	0.000000	7.172200	11.445000	2231.904602	2107.610755	2038.299929	-1440.425974				-505.000000	200.000000	0.000000	-0.362220	1.965370	12.584640	235.747311	-652.874929	-409.314577
823				900.000000	200.000000	0.000000	0.526870	0.619300	-1.564200	-60.548872	-96.231350	171.115979	299.057248	200.944504	0.000000	300.000000	200.000000	0.000000	7.324800	11.353440	2231.446838	2107.610755	2103.699926	-1354.976975				-505.000000	200.000000	0.000000	1.267770	-0.714680	0.786540	535.897646	-77.459185	292.940840
824				900.000000	200.000000	0.000000	0.437190	0.619300	-1.651100	-68.679961	-138.051240	151.931607	298.950215	200.952661	0.000000	300.000000	200.000000	0.000000	7.965720	10.376800	2232.362366	2126.684155	2343.499918	-1373.287475				-505.000000	200.000000	0.000000	1.448880	0.357340	4.719240	832.712196	-1020.140334	1175.105179
825				900.000000	200.000000	0.000000	0.302670	0.529220	-1.129700	-116.075117	-107.666759	130.300254	298.994263	200.995279	0.000000	300.000000	200.000000	0.000000	7.385840	10.407320	2232.591248	2222.051158	2245.399921	-1300.045476				-505.000000	200.000000	0.000000	0.543330	-1.965370	7.078860	460.721780	-1365.294808	409.300088
826				900.000000	200.000000	0.000000	0.313880	0.720640	-1.390400	-84.339345	-82.556086	169.021223	298.988897	201.000029	0.000000	300.000000	200.000000	0.000000	7.507920	10.712520	2231.523132	2231.587858	2256.299921	-1367.183975				-505.000000	200.000000	0.000000	-0.181110	-3.930740	18.090419	-1278.745860	391.501179	1112.422091
827				900.000000	200.000000	0.000000	0.459610	0.608040	-1.564200	-44.930438	-93.461583	192.862129	299.033056	200.999824	0.000000	300.000000	200.000000	0.000000	7.080640	10.437840	2231.980896	2231.587858	2158.199924	-1373.287475				-505.000000	200.000000	0.000000	1.086660	0.893350	10.225020	1097.218627	-208.027344	294.481350
828				900.000000	200.000000	0.000000	0.313880	0.551740	-1.564200	-171.885309	-102.658332	159.225505	298.974454	200.965642	0.000000	300.000000	200.000000	0.000000	7.843640	10.010560	2231.980896	2155.294256	2288.999920	-1391.597975				-505.000000	200.000000	0.000000	1.629990	-0.893350	1.573080	-633.010771	-365.263557	57.765910
829				900.000000	200.000000	0.000000	0.403560	0.585520	-1.433850	-154.277085	-101.406610	161.573672	298.984255	200.901520	0.000000	300.000000	200.000000	0.000000	7.630000	10.376800	2232.057190	2012.243752	2267.199921	-1397.701475				-505.000000	200.000000	0.000000	1.811100	-0.893350	9.438480	178.330474	-913.966816	292.727816
830				900.000000	200.000000	0.000000	0.336300	0.517960	-1.520750	-173.231355	-93.490056	154.351542	299.028438	200.956835	0.000000	300.000000	200.000000	0.000000	7.385840	9.583280	2232.591248	2136.220856	2169.099924	-1397.701475				-505.000000	200.000000	0.000000	-0.543330	-0.178670	0.000000	-1979.683354	430.586918	117.362106
831				900.000000	200.000000	0.000000	0.325090	0.608040	-1.520750	-40.864893	-103.160368	166.495231	299.072125	200.982733	0.000000	300.000000	200.000000	0.000000	7.446880	9.919000	2231.980896	2193.441057	2070.999928	-1354.976975				-505.000000	200.000000	0.000000	0.905550	1.429360	15.730799	319.381041	195.416659	1058.677795
832				900.000000	200.000000	0.000000	0.336300	0.574260	-1.303500	-126.462017	-68.362249	154.403901	299.062454	200.935637	0.000000	300.000000	200.000000	0.000000	7.538440	11.292400	2232.209778	2088.537354	2092.799927	-1379.390975				-505.000000	200.000000	0.000000	1.267770	0.714680	6.292320	275.380676	182.455845	-469.375980
833				900.000000	200.000000	0.000000	0.437190	0.529220	-1.607650	-72.344441	-41.838220	144.618852	298.964722	200.944246	0.000000	300.000000	200.000000	0.000000	7.721560	10.620960	2232.057190	2107.610755	2310.799919	-1367.183975				-505.000000	200.000000	0.000000	-0.905550	1.608030	1.573080	213.243743	-344.408047	295.318958
834				900.000000	200.000000	0.000000	0.313880	0.698120	-1.303500	-113.320402	-52.241083	144.903678	298.994160	200.927029	0.000000	300.000000	200.000000	0.000000	7.782600	11.017720	2232.362366	2069.463954	2245.399921	-1312.252476				-505.000000	200.000000	0.000000	0.000000	1.786700	-2.359620	687.004456	797.659323	-585.745408
835				900.000000	200.000000	0.000000	0.302670	0.619300	-0.999350	-80.066338	-46.996345	193.035191	299.067401	200.978293	0.000000	300.000000	200.000000	0.000000	6.683880	10.468360	2232.362366	2183.904357	2081.899927	-1391.597975				-505.000000	200.000000	0.000000	-0.543330	0.893350	4.719240	-2261.885890	1354.098411	235.867650
836				900.000000	200.000000	0.000000	0.381140	0.709380	-1.564200	-80.962559	-80.098249	171.350730	298.950036	200.940005	0.000000	300.000000	200.000000	0.000000	7.630000	10.743040	2231.980896	2098.074055	2343.499918	-1470.943473				-505.000000	200.000000	0.000000	1.086660	0.178670	14.944259	-1146.153157	-1140.495954	528.779513
837				900.000000	200.000000	0.000000	0.358720	0.574260	-1.564200	-134.773163	-74.109023	166.428975	299.047642	200.935797	0.000000	300.000000	200.000000	0.000000	6.989080	10.193680	2231.828308	2088.537354	2125.499926	-1324.459476				-505.000000	200.000000	0.000000	3.078870	-0.536010	3.932700	-1306.095370	75.105469	175.477313
838				900.000000	200.000000	0.000000	0.414770	0.653080	-1.477300	-155.560508	-137.289619	149.576589	299.072378	200.978193	0.000000	300.000000	200.000000	0.000000	7.843640	10.376800	2232.591248	2183.904357	2070.999928	-1354.976975				-505.000000	200.000000	0.000000	0.724440	-1.250690	14.157719	1778.509396	1135.858528	174.987436
839				900.000000	200.000000	0.000000	0.403560	0.585520	-1.651100	-114.296853	-91.072627	176.031633	299.028040	201.008507	0.000000	300.000000	200.000000	0.000000	7.538440	11.048240	2231.675720	2250.661259	2169.099924	-1470.943473				-505.000000	200.000000	0.000000	0.724440	0.000000	1.573080	-115.690155	-310.468729	-235.034350
840				900.000000	200.000000	0.000000	0.302670	0.540480	-1.911800	-108.380625	-142.401195	161.636307	299.052364	200.982968	0.000000	300.000000	200.000000	0.000000	7.416360	10.743040	2231.446838	2193.441057	2114.599926	-1434.322474				-505.000000	200.000000	0.000000	-0.905550	1.072020	10.225020	-165.946072	973.081335	59.833890
841				900.000000	200.000000	0.000000	0.347510	0.630560	-1.607650	-84.253380	-88.804897	161.673627	298.906383	200.982464	0.000000	300.000000	200.000000	0.000000	7.355320	9.766400	2232.591248	2193.441057	2441.599915	-1397.701475				-505.000000	200.000000	0.000000	2.716650	-1.072020	12.584640	167.770845	486.522732	821.182702
842				900.000000	200.000000	0.000000	0.381140	0.484180	-1.738000	-110.519003	-74.870645	190.418574	299.023523	200.897063	0.000000	300.000000	200.000000	0.000000	7.538440	9.430680	2232.514954	2002.707052	2179.999924	-1428.218974				-505.000000	200.000000	0.000000	1.992210	1.250690	7.078860	307.877564	-524.976480	177.259824
843				900.000000	200.000000	0.000000	0.414770	0.653080	-1.346950	-30.789029	-56.355325	159.215229	298.984082	200.952954	0.000000	300.000000	200.000000	0.000000	7.477400	10.041080	2231.675720	2126.684155	2267.199921	-1330.562976				-505.000000	200.000000	0.000000	1.086660	0.178670	11.011560	-104.123756	1647.206332	411.291316
844				900.000000	200.000000	0.000000	0.269040	0.574260	-1.738000	-86.706857	-100.650186	161.702563	299.032957	200.982834	0.000000	300.000000	200.000000	0.000000	6.989080	11.292400	2231.752014	2193.441057	2158.199924	-1318.355976				-505.000000	200.000000	0.000000	0.362220	2.501380	7.078860	36.108810	501.644260	354.809424
845				900.000000	200.000000	0.000000	0.482030	0.619300	-1.564200	-64.569402	-74.120959	173.572093	299.047642	200.940070	0.000000	300.000000	200.000000	0.000000	7.599480	11.109280	2231.828308	2098.074055	2125.499926	-1354.976975				-505.000000	200.000000	0.000000	2.173320	-1.250690	7.865400	-654.130029	-271.541857	644.824315
846				900.000000	200.000000	0.000000	0.448400	0.394100	-1.520750	-154.208728	-57.578574	125.204296	299.004027	200.956835	0.000000	300.000000	200.000000	0.000000	7.599480	10.956680	2232.591248	2136.220856	2223.599922	-1403.804975				-505.000000	200.000000	0.000000	-0.181110	0.893350	5.505780	633.577080	403.444002	118.350475
847				900.000000	200.000000	0.000000	0.482030	0.585520	-1.477300	-110.096266	-84.333716	163.902037	299.081703	200.940198	0.000000	300.000000	200.000000	0.000000	7.385840	11.506040	2231.523132	2098.074055	2049.199928	-1440.425974				-505.000000	200.000000	0.000000	0.543330	0.714680	7.865400	-1230.101502	-305.481175	235.611160
848				900.000000	200.000000	0.000000	0.381140	0.608040	-1.260050	-116.984882	-105.710958	171.256483	298.979233	200.952921	0.000000	300.000000	200.000000	0.000000	7.691040	11.109280	2231.752014	2126.684155	2278.099920	-1416.011974				-505.000000	200.000000	0.000000	1.811100	0.357340	13.371180	485.956345	1468.561184	293.914721
849				900.000000	200.000000	0.000000	0.425980	0.675600	-1.173150	-85.969021	-138.034106	178.501840	298.925985	200.931142	0.000000	300.000000	200.000000	0.000000	7.813120	10.498880	2232.743836	2079.000654	2397.999916	-1385.494475				-505.000000	200.000000	0.000000	2.354430	0.714680	9.438480	507.264372	378.856361	-293.230616
850				900.000000	200.000000	0.000000	0.403560	0.698120	-1.042800	-60.783424	-96.704316	152.039750	299.018976	200.952270	0.000000	300.000000	200.000000	0.000000	7.752080	10.620960	2233.277894	2126.684155	2190.899923	-1397.701475				-505.000000	200.000000	0.000000	0.905550	1.250690	-2.359620	-387.773526	-582.835577	-410.094230
851				900.000000	200.000000	0.000000	0.291460	0.517960	-1.564200	-88.845234	-121.998956	190.542898	299.013387	201.042694	0.000000	300.000000	200.000000	0.000000	7.446880	10.590440	2231.675720	2326.954861	2201.799923	-1434.322474				-505.000000	200.000000	0.000000	-0.905550	-1.250690	7.865400	-654.130029	179.900570	-59.858560
852				900.000000	200.000000	0.000000	0.493240	0.619300	-1.520750	-120.811811	-64.491056	156.692859	299.032858	200.940198	0.000000	300.000000	200.000000	0.000000	7.141680	10.682000	2231.523132	2098.074055	2158.199924	-1373.287475				-505.000000	200.000000	0.000000	-0.362220	-0.893350	7.865400	-1674.851403	1207.583733	-59.562910
853				900.000000	200.000000	0.000000	0.369930	0.517960	-1.781450	-56.906063	-69.302639	168.774662	299.033255	200.948356	0.000000	300.000000	200.000000	0.000000	7.446880	10.743040	2232.438660	2117.147455	2158.199924	-1452.632974				-505.000000	200.000000	0.000000	1.448880	-0.357340	14.157719	-1178.650045	429.172630	528.241862
854				900.000000	200.000000	0.000000	0.493240	0.641820	-1.173150	-131.585914	-120.539993	183.220064	299.014028	200.973688	0.000000	300.000000	200.000000	0.000000	7.233240	9.674840	2233.125306	2174.367657	2201.799923	-1391.597975				-505.000000	200.000000	0.000000	1.629990	-1.250690	10.225020	-190.677252	-1434.034306	-353.781896
855				900.000000	200.000000	0.000000	0.437190	0.686860	-1.607650	-85.955477	-51.970160	173.681378	299.052849	200.939748	0.000000	300.000000	200.000000	0.000000	7.721560	9.827440	2232.591248	2098.074055	2114.599926	-1318.355976				-505.000000	200.000000	0.000000	1.086660	-0.357340	2.359620	-484.697881	-67.993072	1115.711826
856				900.000000	200.000000	0.000000	0.482030	0.821980	-1.694550	-36.255431	-99.329583	176.170246	299.072315	200.944085	0.000000	300.000000	200.000000	0.000000	7.141680	10.071600	2232.438660	2107.610755	2070.999928	-1342.769976				-505.000000	200.000000	0.000000	1.448880	0.357340	9.438480	-556.702288	963.931218	881.384685
857				900.000000	200.000000	0.000000	0.470820	0.585520	-1.564200	-90.083644	-93.923211	204.877873	299.042660	200.970080	0.000000	300.000000	200.000000	0.000000	7.538440	10.682000	2231.599426	2164.830956	2136.399925	-1391.597975				-505.000000	200.000000	0.000000	1.992210	-0.893350	8.651940	-169.180455	-261.329318	-235.983561
858				900.000000	200.000000	0.000000	0.425980	0.653080	-1.260050	-99.048014	-56.897770	154.384296	299.013927	201.016498	0.000000	300.000000	200.000000	0.000000	7.080640	10.865120	2232.896424	2269.734659	2201.799923	-1367.183975				-505.000000	200.000000	0.000000	2.173320	-0.536010	-1.573080	-727.455823	400.265296	410.526152
859				900.000000	200.000000	0.000000	0.459610	0.653080	-1.303500	-78.990377	-32.912395	180.855716	298.999350	200.952368	0.000000	300.000000	200.000000	0.000000	7.721560	10.743040	2233.049012	2126.684155	2234.499922	-1373.287475				-505.000000	200.000000	0.000000	2.173320	0.536010	4.719240	-1009.532513	792.003907	-234.641587
860				900.000000	200.000000	0.000000	0.336300	0.630560	-1.911800	-4.157875	-82.994439	171.323881	298.969641	201.004028	0.000000	300.000000	200.000000	0.000000	7.477400	11.414480	2232.133484	2241.124558	2299.899920	-1409.908474				-505.000000	200.000000	0.000000	2.173320	1.429360	10.225020	-607.587437	1449.628959	59.926696
861				900.000000	200.000000	0.000000	0.538080	0.574260	-1.433850	-70.309637	-86.682264	166.243158	299.042856	200.935701	0.000000	300.000000	200.000000	0.000000	7.324800	11.078760	2232.057190	2088.537354	2136.399925	-1354.976975				-505.000000	200.000000	0.000000	1.811100	1.786700	7.865400	340.374452	280.656103	765.223973
862				900.000000	200.000000	0.000000	0.470820	0.664340	-1.303500	-90.588281	-48.571933	151.938653	298.988931	200.931619	0.000000	300.000000	200.000000	0.000000	7.568960	10.651480	2231.599426	2079.000654	2256.299921	-1409.908474				-505.000000	200.000000	0.000000	3.259980	3.037390	3.932700	299.923086	196.716511	-114.866513
863				900.000000	200.000000	0.000000	0.448400	0.675600	-1.086250	-57.735281	-78.246539	159.201332	298.999248	201.003719	0.000000	300.000000	200.000000	0.000000	7.813120	10.254720	2232.820130	2241.124558	2234.499922	-1373.287475				-505.000000	200.000000	0.000000	0.905550	0.357340	14.944259	22.818184	-731.826966	587.707658
864				900.000000	200.000000	0.000000	0.381140	0.596780	-0.738650	-84.744157	-75.800040	144.739750	299.072188	200.978393	0.000000	300.000000	200.000000	0.000000	7.233240	10.102120	2232.133484	2183.904357	2070.999928	-1324.459476				-505.000000	200.000000	0.000000	0.905550	0.000000	9.438480	927.283093	201.388070	-58.816543
865				900.000000	200.000000	0.000000	0.347510	0.619300	-1.955250	-73.015590	-88.481629	180.940436	298.993781	200.940198	0.000000	300.000000	200.000000	0.000000	7.568960	10.132640	2231.523132	2098.074055	2245.399921	-1391.597975				-505.000000	200.000000	0.000000	-0.905550	-0.714680	16.517339	-505.187907	701.969909	351.858805
866				900.000000	200.000000	0.000000	0.381140	0.551740	-1.260050	-71.056954	-90.513048	183.252425	298.994400	200.952433	0.000000	300.000000	200.000000	0.000000	7.385840	9.644320	2232.896424	2126.684155	2245.399921	-1434.322474				-505.000000	200.000000	0.000000	1.811100	-0.714680	14.157719	73.703333	539.824706	-235.799514
867				900.000000	200.000000	0.000000	0.358720	0.574260	-1.607650	-74.510224	-104.464434	149.561354	299.033321	200.935477	0.000000	300.000000	200.000000	0.000000	7.507920	11.200840	2232.591248	2088.537354	2158.199924	-1330.562976				-505.000000	200.000000	0.000000	3.803310	0.000000	5.505780	-231.191541	-765.643289	234.672130
868				900.000000	200.000000	0.000000	0.257830	0.630560	-0.651750	-83.263068	-65.736981	168.995516	299.013927	200.986601	0.000000	300.000000	200.000000	0.000000	7.172200	9.857960	2232.896424	2202.977757	2201.799923	-1336.666476				-505.000000	200.000000	0.000000	1.629990	-0.893350	3.146160	641.091096	1224.083678	-235.954583
869				900.000000	200.000000	0.000000	0.403560	0.641820	-1.651100	-27.547285	-30.280988	139.939090	299.038170	200.978226	0.000000	300.000000	200.000000	0.000000	7.324800	10.620960	2232.514954	2183.904357	2147.299925	-1324.459476				-505.000000	200.000000	0.000000	1.448880	-0.714680	7.078860	-1085.022995	701.030482	-353.258734
870				900.000000	200.000000	0.000000	0.325090	0.675600	-1.477300	-118.448363	-153.860476	152.100101	299.037907	200.961402	0.000000	300.000000	200.000000	0.000000	7.568960	10.987200	2231.904602	2145.757556	2147.299925	-1324.459476				-505.000000	200.000000	0.000000	1.267770	0.178670	7.865400	822.152567	1639.233073	-176.164160
871				900.000000	200.000000	0.000000	0.392350	0.472920	-1.433850	-94.585469	-131.340801	137.383967	298.994091	200.939909	0.000000	300.000000	200.000000	0.000000	7.599480	11.628120	2232.209778	2098.074055	2245.399921	-1306.148976				-505.000000	200.000000	0.000000	0.000000	1.429360	3.932700	550.069197	-3.732132	647.541548
872				900.000000	200.000000	0.000000	0.403560	0.439140	-1.260050	-87.755412	-66.106454	187.943800	299.067432	200.965444	0.000000	300.000000	200.000000	0.000000	7.630000	11.231360	2232.438660	2155.294256	2081.899927	-1440.425974				-505.000000	200.000000	0.000000	1.448880	-0.536010	4.719240	-726.952437	438.129747	704.304600
873				900.000000	200.000000	0.000000	0.201780	0.731900	-2.129050	-92.681960	-56.988983	178.786470	298.974138	200.914650	0.000000	300.000000	200.000000	0.000000	7.568960	10.468360	2231.294250	2040.853853	2288.999920	-1403.804975				-505.000000	200.000000	0.000000	0.181110	0.000000	14.157719	-1272.843403	1433.875439	469.938301
874				900.000000	200.000000	0.000000	0.448400	0.529220	-1.303500	-55.947220	-83.110467	204.848741	298.998974	200.884369	0.000000	300.000000	200.000000	0.000000	7.538440	11.139800	2232.209778	1974.096951	2234.499922	-1446.529474				-505.000000	200.000000	0.000000	1.267770	0.536010	5.505780	-546.205582	-479.647765	822.824633
875				900.000000	200.000000	0.000000	0.369930	0.608040	-1.651100	-69.143647	-49.159984	147.171496	299.003721	200.918673	0.000000	300.000000	200.000000	0.000000	7.599480	10.376800	2231.904602	2050.390553	2223.599922	-1513.667973				-505.000000	200.000000	0.000000	2.535540	0.000000	14.944259	-462.068467	-963.027663	293.517650
876				900.000000	200.000000	0.000000	0.448400	0.686860	-1.260050	-93.636423	-118.612665	159.211804	298.978849	200.961829	0.000000	300.000000	200.000000	0.000000	7.477400	10.498880	2230.912780	2145.757556	2278.099920	-1452.632974				-505.000000	200.000000	0.000000	0.724440	0.536010	10.225020	-545.828043	-981.529457	822.868100
877				900.000000	200.000000	0.000000	0.325090	0.686860	-1.955250	-82.295060	-123.020163	209.942415	299.081484	200.936149	0.000000	300.000000	200.000000	0.000000	7.141680	10.682000	2230.989074	2088.537354	2049.199928	-1379.390975				-505.000000	200.000000	0.000000	3.259980	-1.786700	8.651940	819.106954	-338.042077	526.740511
878				900.000000	200.000000	0.000000	0.302670	0.619300	-1.433850	-128.762843	-82.054050	149.661309	299.072283	200.948389	0.000000	300.000000	200.000000	0.000000	6.958560	10.682000	2232.362366	2117.147455	2070.999928	-1440.425974				-505.000000	200.000000	0.000000	3.622200	1.429360	5.505780	-839.596980	40.735720	59.810785
879				900.000000	200.000000	0.000000	0.392350	0.517960	-1.346950	-88.620163	-106.091769	202.486677	298.940884	200.943730	0.000000	300.000000	200.000000	0.000000	7.416360	9.857960	2233.277894	2107.610755	2365.299917	-1409.908474				-505.000000	200.000000	0.000000	3.078870	1.072020	6.292320	-50.444686	-589.983846	764.444320
880				900.000000	200.000000	0.000000	0.392350	0.574260	-1.390400	-66.244092	-131.381210	159.165154	299.028472	200.939716	0.000000	300.000000	200.000000	0.000000	7.904680	11.139800	2232.667542	2098.074055	2169.099924	-1403.804975				-505.000000	200.000000	0.000000	0.905550	1.429360	8.651940	202.998730	-2581.835657	1.284019
881				900.000000	200.000000	0.000000	0.280250	0.675600	-1.738000	-38.307843	-65.650025	159.375536	299.042660	200.978627	0.000000	300.000000	200.000000	0.000000	7.233240	9.980040	2231.599426	2183.904357	2136.399925	-1379.390975				-505.000000	200.000000	0.000000	1.448880	-1.429360	11.011560	-433.057654	-760.971730	644.712712
882				900.000000	200.000000	0.000000	0.257830	0.653080	-1.824900	-67.468957	-110.239681	166.606799	299.047902	200.995347	0.000000	300.000000	200.000000	0.000000	7.599480	11.048240	2232.438660	2222.051158	2125.499926	-1361.080475				-505.000000	200.000000	0.000000	0.724440	1.608030	12.584640	793.204677	1800.201418	-468.484724
883				900.000000	200.000000	0.000000	0.325090	0.698120	-1.433850	-149.640217	-77.911335	152.121045	298.959767	200.927219	0.000000	300.000000	200.000000	0.000000	7.691040	11.017720	2231.904602	2069.463954	2321.699919	-1330.562976				-505.000000	200.000000	0.000000	0.905550	1.786700	3.932700	-933.916185	-456.236982	589.064121
884				900.000000	200.000000	0.000000	0.414770	0.585520	-1.303500	-81.772498	-56.395733	151.923418	299.028272	200.939909	0.000000	300.000000	200.000000	0.000000	7.599480	11.048240	2232.209778	2098.074055	2169.099924	-1403.804975				-505.000000	200.000000	0.000000	0.000000	-0.178670	7.865400	1842.873941	787.955780	117.318639
885				900.000000	200.000000	0.000000	0.291460	0.720640	-1.433850	-28.096936	-106.922271	166.634790	299.042562	200.948810	0.000000	300.000000	200.000000	0.000000	7.599480	11.200840	2231.370544	2117.147455	2136.399925	-1287.838477				-505.000000	200.000000	0.000000	1.811100	0.357340	3.932700	-1136.222760	-378.461802	411.402918
886				900.000000	200.000000	0.000000	0.313880	0.551740	-1.607650	-119.663430	-67.156133	154.406185	299.086838	200.880127	0.000000	300.000000	200.000000	0.000000	7.172200	11.048240	2232.133484	1964.560251	2038.299929	-1409.908474				-505.000000	200.000000	0.000000	1.448880	-0.893350	9.438480	-284.933534	1229.071232	351.500892
887				900.000000	200.000000	0.000000	0.392350	0.698120	-1.303500	-61.053509	-111.198147	166.509324	298.964616	200.901612	0.000000	300.000000	200.000000	0.000000	7.691040	10.559920	2231.828308	2012.243752	2310.799919	-1379.390975				-505.000000	200.000000	0.000000	0.000000	1.072020	12.584640	-165.757303	120.627184	177.249643
888				900.000000	200.000000	0.000000	0.425980	0.585520	-1.564200	-110.186295	-127.538489	154.321465	298.984811	200.973622	0.000000	300.000000	200.000000	0.000000	7.599480	10.468360	2233.277894	2174.367657	2267.199921	-1330.562976				-505.000000	200.000000	0.000000	1.992210	-1.429360	9.438480	-1243.895514	135.634277	-60.259938
889				900.000000	200.000000	0.000000	0.347510	0.608040	-1.738000	-89.336327	-58.287852	183.339625	299.018036	200.957456	0.000000	300.000000	200.000000	0.000000	7.416360	10.193680	2231.141662	2136.220856	2190.899923	-1385.494475	-464.531645	213.386290	0.000000	-505.000000	200.000000	0.000000	0.724440	-1.072020	21.236579	284.279002	-859.409420	1115.062572
890				900.000000	200.000000	0.000000	0.358720	0.608040	-1.694550	-37.024420	-99.317647	168.870050	299.037644	200.991583	0.000000	300.000000	200.000000	0.000000	7.477400	10.041080	2231.294250	2212.514458	2147.299925	-1342.769976				-505.000000	200.000000	0.000000	0.543330	0.357340	13.371180	-903.835678	484.713884	176.527945
891				900.000000	200.000000	0.000000	0.325090	0.540480	-1.260050	-107.705412	-12.215360	166.432400	299.024223	200.939107	0.000000	300.000000	200.000000	0.000000	7.355320	9.766400	2234.117128	2098.074055	2179.999924	-1416.011974				-505.000000	200.000000	0.000000	0.181110	1.250690	8.651940	-155.260597	245.970358	118.660613
892				900.000000	200.000000	0.000000	0.381140	0.517960	-1.129700	-140.661985	-141.293973	166.353389	299.003619	200.935861	0.000000	300.000000	200.000000	0.000000	7.813120	9.980040	2231.675720	2088.537354	2223.599922	-1373.287475				-505.000000	200.000000	0.000000	3.622200	1.250690	11.798100	-155.008904	-230.375706	0.897129
893				900.000000	200.000000	0.000000	0.347510	0.653080	-1.607650	-99.408128	-88.804897	164.104231	299.038597	200.973522	0.000000	300.000000	200.000000	0.000000	7.080640	9.827440	2233.506776	2174.367657	2147.299925	-1324.459476				-505.000000	200.000000	0.000000	1.811100	-1.429360	5.505780	-665.130120	282.895382	-236.477745
894				900.000000	200.000000	0.000000	0.459610	0.608040	-1.433850	-52.836455	-78.384899	178.404169	299.081703	200.906009	0.000000	300.000000	200.000000	0.000000	7.630000	11.078760	2231.523132	2021.780453	2049.199928	-1336.666476				-505.000000	200.000000	0.000000	0.362220	0.357340	7.078860	485.452960	1562.204319	-58.433961
895				900.000000	200.000000	0.000000	0.515660	0.540480	-1.303500	-79.606715	-141.605903	175.873610	299.008672	200.880157	0.000000	300.000000	200.000000	0.000000	7.477400	11.292400	2232.057190	1964.560251	2212.699923	-1367.183975				-505.000000	200.000000	0.000000	0.181110	-0.357340	11.011560	95.074283	774.011108	1115.784270
896				900.000000	200.000000	0.000000	0.470820	0.675600	-1.433850	-98.300697	-88.978467	132.671844	299.018036	200.923262	0.000000	300.000000	200.000000	0.000000	7.843640	11.261880	2231.141662	2059.927254	2190.899923	-1458.736474				-505.000000	200.000000	0.000000	1.448880	0.714680	11.011560	391.574217	432.158335	294.282814
897				900.000000	200.000000	0.000000	0.459610	0.653080	-1.911800	-51.476864	-148.863985	168.807416	298.988793	200.936021	0.000000	300.000000	200.000000	0.000000	7.538440	11.231360	2231.294250	2088.537354	2256.299921	-1422.115474				-505.000000	200.000000	0.000000	0.905550	-0.178670	15.730799	-1630.976884	725.696688	-763.915284
898				900.000000	200.000000	0.000000	0.302670	0.686860	-1.390400	-137.997298	-82.094458	171.411081	298.983873	200.961698	0.000000	300.000000	200.000000	0.000000	7.568960	11.445000	2231.217956	2145.757556	2267.199921	-1470.943473				-505.000000	200.000000	0.000000	0.181110	1.429360	15.730799	319.381041	-158.457501	177.574270
899				900.000000	200.000000	0.000000	0.257830	0.551740	-1.346950	-67.126452	-65.090445	197.838135	298.949856	200.914525	0.000000	300.000000	200.000000	0.000000	7.324800	10.743040	2231.599426	2040.853853	2343.499918	-1391.597975				-505.000000	200.000000	0.000000	0.000000	-0.536010	12.584640	-610.507203	-409.652845	528.188214
900				900.000000	200.000000	0.000000	0.448400	0.619300	-1.173150	-112.410637	-98.429602	180.835914	299.028604	200.905421	0.000000	300.000000	200.000000	0.000000	7.477400	10.132640	2232.972718	2021.780453	2169.099924	-1464.839973				-505.000000	200.000000	0.000000	2.354430	1.965370	6.292320	582.691931	-15.867955	60.420880
901				900.000000	200.000000	0.000000	0.369930	0.686860	-1.086250	-65.312655	-4.091565	144.835138	299.086807	200.892975	0.000000	300.000000	200.000000	0.000000	7.446880	10.346280	2232.057190	1993.170352	2038.299929	-1446.529474				-505.000000	200.000000	0.000000	1.629990	-0.714680	2.359620	-158.872519	-1028.860020	762.864652
902				900.000000	200.000000	0.000000	0.280250	0.709380	-1.824900	-0.822039	-75.701147	147.358651	299.067050	200.944472	0.000000	300.000000	200.000000	0.000000	7.019600	10.498880	2231.523132	2107.610755	2081.899927	-1403.804975				-505.000000	200.000000	0.000000	2.173320	0.714680	-1.573080	-304.328565	-1720.854821	176.736662
903				900.000000	200.000000	0.000000	0.302670	0.596780	-1.738000	-53.615242	-107.101040	159.279006	299.105943	200.919019	0.000000	300.000000	200.000000	0.000000	7.385840	10.651480	2231.065368	2050.390553	1994.699930	-1403.804975				-505.000000	200.000000	0.000000	2.535540	2.501380	12.584640	36.549272	1292.901741	354.635558
904				900.000000	200.000000	0.000000	0.560500	0.596780	-1.477300	-77.468338	-41.971381	163.831214	298.999179	200.832930	0.000000	300.000000	200.000000	0.000000	7.660520	9.613800	2232.667542	1859.656549	2234.499922	-1422.115474				-505.000000	200.000000	0.000000	0.543330	-0.178670	13.371180	106.074375	2075.553971	293.507469
905				900.000000	200.000000	0.000000	0.347510	0.664340	-1.564200	-82.817306	-88.845305	190.620964	298.950215	200.961205	0.000000	300.000000	200.000000	0.000000	7.660520	11.353440	2232.362366	2145.757556	2343.499918	-1330.562976				-505.000000	200.000000	0.000000	1.992210	-0.714680	12.584640	652.657496	795.498608	292.882885
906				900.000000	200.000000	0.000000	0.381140	0.686860	-1.260050	-25.287410	-75.315138	164.100806	299.057796	201.012296	0.000000	300.000000	200.000000	0.000000	7.385840	11.506040	2232.743836	2260.197959	2103.699926	-1385.494475				-505.000000	200.000000	0.000000	0.724440	-1.608030	7.865400	19.143339	-183.870134	-177.816272
907				900.000000	200.000000	0.000000	0.470820	0.698120	-1.781450	-25.363893	-98.787139	171.247349	299.077324	200.969583	0.000000	300.000000	200.000000	0.000000	7.568960	11.170320	2232.743836	2164.830956	2060.099928	-1397.701475				-505.000000	200.000000	0.000000	-0.362220	0.714680	17.303879	-1229.346424	1331.196623	118.195406
908				900.000000	200.000000	0.000000	0.437190	0.596780	-1.477300	-85.509398	-82.487205	159.139643	299.033552	200.943794	0.000000	300.000000	200.000000	0.000000	7.233240	11.078760	2233.125306	2107.610755	2158.199924	-1501.460973				-505.000000	200.000000	0.000000	0.181110	-0.178670	2.359620	-705.518563	649.651792	587.256940
909				900.000000	200.000000	0.000000	0.437190	0.630560	-1.520750	-80.142822	-57.116947	195.315960	298.960087	200.914119	0.000000	300.000000	200.000000	0.000000	7.233240	10.437840	2232.591248	2040.853853	2321.699919	-1367.183975				-505.000000	200.000000	0.000000	0.362220	0.357340	9.438480	-2409.758318	-561.155077	-528.386750
910				900.000000	200.000000	0.000000	0.549290	0.686860	-0.955900	-85.280264	-128.116144	173.565243	298.989035	200.999892	0.000000	300.000000	200.000000	0.000000	7.721560	11.322920	2231.828308	2231.587858	2256.299921	-1434.322474				-505.000000	200.000000	0.000000	1.448880	1.072020	15.730799	-1902.745638	1355.669828	118.389634
911				900.000000	200.000000	0.000000	0.358720	0.619300	-1.738000	-32.585217	-99.277239	192.977123	298.994194	201.025250	0.000000	300.000000	200.000000	0.000000	7.416360	11.231360	2232.438660	2288.808060	2245.399921	-1428.218974	-456.889555	209.124951	0.000000	-505.000000	200.000000	0.000000	-0.362220	-0.536010	22.023119	200.959888	-1059.542068	528.217192
912				900.000000	200.000000	0.000000	0.313880	0.698120	-1.781450	-45.466544	-153.115989	161.771299	299.018271	200.931587	0.000000	300.000000	200.000000	0.000000	7.660520	10.407320	2231.675720	2079.000654	2190.899923	-1397.701475				-505.000000	200.000000	0.000000	1.086660	0.178670	4.719240	-220.443143	-70.232351	939.988204
913				900.000000	200.000000	0.000000	0.470820	0.630560	-0.955900	-71.516577	-84.356990	159.136218	298.993850	200.948681	0.000000	300.000000	200.000000	0.000000	7.721560	10.407320	2231.675720	2117.147455	2245.399921	-1367.183975				-505.000000	200.000000	0.000000	3.078870	-1.072020	3.146160	-296.248241	606.131925	-1.263657
914				900.000000	200.000000	0.000000	0.291460	0.517960	-1.607650	-117.033960	-86.496758	183.313918	299.009045	200.943891	0.000000	300.000000	200.000000	0.000000	7.233240	10.620960	2232.896424	2107.610755	2212.699923	-1361.080475				-505.000000	200.000000	0.000000	-1.448880	0.893350	-3.932700	-409.522015	1284.533922	-351.500892
915				900.000000	200.000000	0.000000	0.313880	0.596780	-1.346950	-101.456477	-112.992314	149.628752	298.988966	200.944407	0.000000	300.000000	200.000000	0.000000	7.019600	9.919000	2231.675720	2107.610755	2256.299921	-1348.873476				-505.000000	200.000000	0.000000	0.905550	-0.893350	14.944259	-168.677069	-201.546937	175.312063
916				900.000000	200.000000	0.000000	0.482030	0.563000	-1.129700	-90.560875	-125.184744	171.110074	299.018808	200.884097	0.000000	300.000000	200.000000	0.000000	7.721560	9.980040	2232.896424	1974.096951	2190.899923	-1318.355976				-505.000000	200.000000	0.000000	1.992210	-1.072020	8.651940	-411.623780	1462.080777	-59.920822
917				900.000000	200.000000	0.000000	0.369930	0.551740	-1.260050	-155.488088	-24.193811	176.035058	298.979721	200.901212	0.000000	300.000000	200.000000	0.000000	7.294280	9.552760	2232.820130	2012.243752	2278.099920	-1428.218974				-505.000000	200.000000	0.000000	0.724440	-0.357340	14.944259	211.204901	-588.297993	58.347028
918				900.000000	200.000000	0.000000	0.403560	0.653080	-1.781450	-59.382882	-55.489612	185.733104	299.081766	200.910221	0.000000	300.000000	200.000000	0.000000	7.294280	11.292400	2231.675720	2031.317153	2049.199928	-1348.873476				-505.000000	200.000000	0.000000	1.086660	-0.178670	11.011560	-589.010406	56.366244	645.928595
919				900.000000	200.000000	0.000000	0.336300	0.506700	-1.781450	-73.451871	-88.181635	171.208691	299.086650	201.004234	0.000000	300.000000	200.000000	0.000000	6.958560	11.597600	2231.675720	2241.124558	2038.299929	-1367.183975				-505.000000	200.000000	0.000000	1.992210	1.250690	19.663499	424.700337	1053.920785	1.027528
920				900.000000	200.000000	0.000000	0.235410	0.585520	-1.694550	-45.992854	-109.437651	156.928555	299.018339	200.952889	0.000000	300.000000	200.000000	0.000000	7.477400	11.383960	2231.828308	2126.684155	2190.899923	-1354.976975				-505.000000	200.000000	0.000000	0.543330	0.000000	11.011560	0.880925	354.383155	234.932928
921				900.000000	200.000000	0.000000	0.313880	0.506700	-1.346950	-77.022259	-107.926344	164.002938	298.950144	200.918547	0.000000	300.000000	200.000000	0.000000	7.691040	11.445000	2232.209778	2050.390553	2343.499918	-1391.597975				-505.000000	200.000000	0.000000	1.629990	1.608030	7.865400	-365.332881	2545.305193	765.068904
922				900.000000	200.000000	0.000000	0.369930	0.709380	-1.607650	-101.110224	-89.728152	171.362343	298.974348	200.952921	0.000000	300.000000	200.000000	0.000000	7.813120	10.987200	2231.752014	2126.684155	2288.999920	-1361.080475				-505.000000	200.000000	0.000000	0.905550	0.178670	8.651940	474.767484	732.414526	58.841213
923				900.000000	200.000000	0.000000	0.425980	0.709380	-0.955900	-44.147588	-77.444509	168.894615	298.998563	201.017228	0.000000	300.000000	200.000000	0.000000	7.782600	11.139800	2231.294250	2269.734659	2234.499922	-1367.183975				-505.000000	200.000000	0.000000	-0.543330	-0.357340	11.798100	-368.126801	1082.240559	234.680745
924				900.000000	200.000000	0.000000	0.257830	0.484180	-1.303500	-98.007270	-141.120403	166.449722	299.033089	200.948518	0.000000	300.000000	200.000000	0.000000	7.691040	11.017720	2232.057190	2117.147455	2158.199924	-1403.804975				-505.000000	200.000000	0.000000	-0.724440	-3.216060	12.584640	269.666989	-100.676968	408.214605
925				900.000000	200.000000	0.000000	0.347510	0.529220	-1.651100	-80.430515	-68.500608	178.447002	298.984429	200.939813	0.000000	300.000000	200.000000	0.000000	7.721560	10.437840	2232.438660	2098.074055	2267.199921	-1452.632974				-505.000000	200.000000	0.000000	0.181110	0.714680	4.719240	1665.046852	1310.262549	411.872433
926				900.000000	200.000000	0.000000	0.448400	0.608040	-0.999350	-76.509495	-32.733627	151.909521	299.072252	200.922788	0.000000	300.000000	200.000000	0.000000	7.446880	10.529400	2232.286072	2059.927254	2070.999928	-1373.287475				-505.000000	200.000000	0.000000	1.448880	2.322710	5.505780	604.251651	-1020.886760	-56.655757
927				900.000000	200.000000	0.000000	0.325090	0.506700	-1.607650	-57.189693	-87.881641	168.810645	299.032891	200.952987	0.000000	300.000000	200.000000	0.000000	7.141680	10.804080	2231.599426	2126.684155	2158.199924	-1336.666476				-505.000000	200.000000	0.000000	1.448880	-0.357340	14.944259	-1062.771120	693.566218	-235.431421
928				900.000000	200.000000	0.000000	0.493240	0.641820	-1.607650	-83.789694	-120.135908	180.810404	298.998700	200.957260	0.000000	300.000000	200.000000	0.000000	7.568960	9.980040	2231.599426	2136.220856	2234.499922	-1391.597975				-505.000000	200.000000	0.000000	2.716650	-0.893350	11.011560	-400.623689	753.155599	292.655372
929				900.000000	200.000000	0.000000	0.448400	0.686860	-1.390400	-65.627754	-52.633830	159.211804	299.018808	200.918265	0.000000	300.000000	200.000000	0.000000	7.935200	9.613800	2232.896424	2050.390553	2190.899923	-1373.287475				-505.000000	200.000000	0.000000	0.905550	0.357340	11.011560	22.503568	862.745254	-58.477427
930				900.000000	200.000000	0.000000	0.549290	0.619300	-1.390400	-32.225103	-51.722510	156.634791	299.042529	200.961665	0.000000	300.000000	200.000000	0.000000	7.385840	9.827440	2231.294250	2145.757556	2136.399925	-1373.287475				-505.000000	200.000000	0.000000	0.362220	1.429360	6.292320	434.441964	634.960694	295.047978
931				900.000000	200.000000	0.000000	0.437190	0.608040	-1.607650	-48.995982	-112.761799	185.656376	299.047284	200.927599	0.000000	300.000000	200.000000	0.000000	7.446880	9.461200	2230.989074	2069.463954	2125.499926	-1354.976975				-505.000000	200.000000	0.000000	2.173320	0.893350	13.371180	1213.286321	916.363224	-410.534767
932				900.000000	200.000000	0.000000	0.190570	0.517960	-1.260050	-84.509605	-62.401496	181.008780	299.042692	200.931587	0.000000	300.000000	200.000000	0.000000	7.691040	11.597600	2231.675720	2079.000654	2136.399925	-1385.494475				-505.000000	200.000000	0.000000	1.448880	0.178670	10.225020	-104.186679	1493.464820	235.030042
933				900.000000	200.000000	0.000000	0.369930	0.686860	-1.477300	-101.902555	-84.783408	178.570380	299.013455	200.995619	0.000000	300.000000	200.000000	0.000000	7.630000	11.322920	2231.828308	2222.051158	2201.799923	-1464.839973				-505.000000	200.000000	0.000000	0.905550	2.322710	-2.359620	-901.985605	-52.555548	237.108202
934				900.000000	200.000000	0.000000	0.302670	0.754420	-1.477300	-103.140964	-11.090062	154.606291	299.052590	200.914369	0.000000	300.000000	200.000000	0.000000	7.568960	11.200840	2231.980896	2040.853853	2114.599926	-1397.701475				-505.000000	200.000000	0.000000	0.181110	0.536010	10.225020	-1356.540056	-1346.362582	529.191073
935				900.000000	200.000000	0.000000	0.538080	0.540480	-1.433850	-55.618576	-86.682264	187.898683	299.066699	200.949102	0.000000	300.000000	200.000000	0.000000	7.477400	10.468360	2230.683898	2117.147455	2081.899927	-1354.976975				-505.000000	200.000000	0.000000	0.181110	-1.608030	8.651940	19.206262	-19.169656	-60.284608
936				900.000000	200.000000	0.000000	0.425980	0.731900	-1.868350	-88.391345	-147.519510	161.686578	298.994091	200.944181	0.000000	300.000000	200.000000	0.000000	6.989080	10.834600	2232.209778	2107.610755	2245.399921	-1379.390975				-505.000000	200.000000	0.000000	1.811100	0.357340	17.303879	-671.889058	1199.689037	411.402918
937				900.000000	200.000000	0.000000	0.358720	0.495440	-1.216600	-89.412494	-130.157961	159.126692	299.018305	200.987107	0.000000	300.000000	200.000000	0.000000	7.385840	10.376800	2231.752014	2202.977757	2190.899923	-1348.873476				-505.000000	200.000000	0.000000	2.173320	-0.536010	0.786540	-727.267053	398.026017	-470.635328
938				900.000000	200.000000	0.000000	0.425980	0.585520	-1.390400	-134.129419	-36.512664	159.140785	298.928304	200.941937	0.000000	300.000000	200.000000	0.000000	7.630000	10.834600	2227.403256	2098.074055	2387.099916	-1440.425974				-505.000000	200.000000	0.000000	3.259980	1.965370	3.146160	1393.152252	462.602952	-115.883860
939				900.000000	200.000000	0.000000	0.257830	0.551740	-1.216600	-91.114590	-50.013761	161.693233	299.057571	200.948454	0.000000	300.000000	200.000000	0.000000	7.446880	10.041080	2232.209778	2117.147455	2103.699926	-1403.804975				-505.000000	200.000000	0.000000	2.535540	0.536010	9.438480	-661.706968	1030.747432	-175.926466
940				900.000000	200.000000	0.000000	0.347510	0.608040	-1.433850	-68.918576	-99.098471	173.700984	299.042791	200.910127	0.000000	300.000000	200.000000	0.000000	7.141680	10.956680	2231.904602	2031.317153	2136.399925	-1342.769976				-505.000000	200.000000	0.000000	0.905550	0.714680	16.517339	-187.065330	327.240239	823.023169
941				900.000000	200.000000	0.000000	0.235410	0.630560	-1.346950	-92.024356	-119.892859	176.247723	299.004095	200.978126	0.000000	300.000000	200.000000	0.000000	7.599480	9.888480	2232.743836	2183.904357	2223.599922	-1379.390975				-505.000000	200.000000	0.000000	2.354430	-0.714680	-0.786540	72.507792	1183.979949	586.574401
942				900.000000	200.000000	0.000000	0.459610	0.754420	-1.520750	-71.021737	-118.831841	168.901662	299.028505	200.973855	0.000000	300.000000	200.000000	0.000000	7.446880	11.139800	2232.743836	2174.367657	2169.099924	-1312.252476				-505.000000	200.000000	0.000000	1.086660	0.893350	7.078860	170.438919	1916.078479	235.737251
943				900.000000	200.000000	0.000000	0.347510	0.653080	-1.607650	-63.223356	-68.541017	149.646270	299.042758	200.957162	0.000000	300.000000	200.000000	0.000000	7.630000	10.743040	2231.828308	2136.220856	2136.399925	-1312.252476				-505.000000	200.000000	0.000000	0.362220	2.322710	8.651940	-206.208669	-295.268636	295.895768
944				900.000000	200.000000	0.000000	0.392350	0.675600	-0.608300	-37.137474	-56.119014	195.404302	299.047349	200.970279	0.000000	300.000000	200.000000	0.000000	7.294280	11.200840	2231.141662	2164.830956	2125.499926	-1391.597975				-505.000000	200.000000	0.000000	2.173320	0.000000	11.011560	695.776936	1581.452539	352.290726
945				900.000000	200.000000	0.000000	0.313880	0.641820	-1.824900	-43.809462	-122.679760	156.899619	299.003380	200.918987	0.000000	300.000000	200.000000	0.000000	7.477400	11.383960	2231.141662	2050.390553	2223.599922	-1440.425974				-505.000000	200.000000	0.000000	0.543330	-1.608030	7.078860	-1023.263601	-702.444771	938.336092
946				900.000000	200.000000	0.000000	0.448400	0.551740	-1.824900	-75.662668	-118.087354	195.231044	298.959981	200.952661	0.000000	300.000000	200.000000	0.000000	7.721560	11.261880	2232.362366	2126.684155	2321.699919	-1367.183975				-505.000000	200.000000	0.000000	-0.362220	0.357340	3.932700	-441.326748	-777.234245	117.856291
947				900.000000	200.000000	0.000000	0.403560	0.675600	-1.390400	-126.399395	-81.183138	192.983028	299.014028	200.973688	0.000000	300.000000	200.000000	0.000000	7.477400	10.498880	2233.125306	2174.367657	2201.799923	-1458.736474				-505.000000	200.000000	0.000000	-1.448880	-0.893350	15.730799	178.833859	-987.816863	58.012220
948				900.000000	200.000000	0.000000	0.336300	0.540480	-1.564200	-63.794679	-123.845467	173.649767	298.983978	200.961599	0.000000	300.000000	200.000000	0.000000	7.355320	10.926160	2231.446838	2145.757556	2267.199921	-1373.287475				-505.000000	200.000000	0.000000	1.448880	1.072020	10.225020	413.133937	432.904762	177.133733
949				900.000000	200.000000	0.000000	0.246620	0.608040	-1.911800	-93.536914	-109.697237	173.805506	299.028007	200.940166	0.000000	300.000000	200.000000	0.000000	7.477400	10.620960	2231.599426	2098.074055	2169.099924	-1361.080475				-505.000000	200.000000	0.000000	-0.362220	-1.250690	3.932700	-1001.892651	1211.315865	-1.157927
950				900.000000	200.000000	0.000000	0.347510	0.563000	-1.651100	-91.101046	-103.962398	159.201136	298.954598	200.974487	0.000000	300.000000	200.000000	0.000000	7.355320	10.163160	2231.294250	2174.367657	2332.599918	-1342.769976				-505.000000	200.000000	0.000000	-1.267770	0.000000	-4.719240	-116.193541	-316.518705	646.286507
951				900.000000	200.000000	0.000000	0.526870	0.585520	-1.346950	-85.838042	-131.895182	166.265243	299.013657	200.935605	0.000000	300.000000	200.000000	0.000000	7.019600	10.346280	2232.286072	2088.537354	2201.799923	-1531.978472				-505.000000	200.000000	0.000000	2.354430	0.178670	3.146160	-220.568989	1445.387831	822.398585
952				900.000000	200.000000	0.000000	0.425980	0.731900	-1.694550	-56.047046	-127.417264	135.180317	299.052623	200.922883	0.000000	300.000000	200.000000	0.000000	6.867000	9.735880	2232.057190	2059.927254	2114.599926	-1324.459476				-505.000000	200.000000	0.000000	1.086660	1.786700	7.078860	-1049.480494	457.808399	236.585040
953				900.000000	200.000000	0.000000	0.313880	0.608040	-1.824900	-45.200523	-16.294392	152.048884	299.062101	200.914619	0.000000	300.000000	200.000000	0.000000	7.111160	10.132640	2231.370544	2040.853853	2092.799927	-1483.150473				-505.000000	200.000000	0.000000	2.173320	-0.536010	12.584640	-31.427194	784.539643	-411.891230
954				900.000000	200.000000	0.000000	0.459610	0.653080	-1.390400	-42.895634	-48.029488	171.217076	299.009079	200.931046	0.000000	300.000000	200.000000	0.000000	7.599480	9.674840	2232.972718	2079.000654	2212.699923	-1300.045476				-505.000000	200.000000	0.000000	1.448880	-1.072020	0.786540	282.642999	1369.851930	762.540025
955				900.000000	200.000000	0.000000	0.414770	0.664340	-1.260050	-94.563797	-86.831962	183.322302	298.945729	200.977925	0.000000	300.000000	200.000000	0.000000	7.599480	9.766400	2233.201600	2183.904357	2354.399918	-1367.183975				-505.000000	200.000000	0.000000	1.629990	-0.536010	0.786540	-611.451051	-497.087138	-0.639073
956				900.000000	200.000000	0.000000	0.425980	0.563000	-0.999350	-82.384772	-128.063800	166.348822	298.974103	201.012988	0.000000	300.000000	200.000000	0.000000	7.080640	9.980040	2231.217956	2260.197959	2288.999920	-1354.976975				-505.000000	200.000000	0.000000	1.448880	1.608030	2.359620	-597.405347	-487.621025	236.386505
957				900.000000	200.000000	0.000000	0.392350	0.709380	-1.998700	-5.022626	-100.419671	178.568096	298.983526	201.000508	0.000000	300.000000	200.000000	0.000000	7.507920	11.261880	2230.455016	2231.587858	2267.199921	-1361.080475				-505.000000	200.000000	0.000000	2.535540	1.965370	4.719240	235.118079	902.655983	-468.290496
958				900.000000	200.000000	0.000000	0.369930	0.686860	-1.868350	-130.451394	-99.617641	168.931739	299.062902	200.943730	0.000000	300.000000	200.000000	0.000000	7.233240	11.261880	2233.277894	2107.610755	2092.799927	-1397.701475				-505.000000	200.000000	0.000000	3.441090	0.714680	4.719240	-419.641182	2306.131237	117.891141
959				900.000000	200.000000	0.000000	0.437190	0.664340	-1.042800	-110.420847	-98.089200	188.118395	299.013792	200.944020	0.000000	300.000000	200.000000	0.000000	7.568960	11.261880	2232.591248	2107.610755	2201.799923	-1312.252476				-505.000000	200.000000	0.000000	0.362220	2.322710	14.944259	-89.889282	1024.460025	530.872162
960				900.000000	200.000000	0.000000	0.392350	0.664340	-1.303500	-114.711462	-35.208598	144.790968	299.008401	200.987242	0.000000	300.000000	200.000000	0.000000	7.507920	10.529400	2231.446838	2202.977757	2212.699923	-1385.494475				-505.000000	200.000000	0.000000	1.448880	-1.072020	11.798100	-527.188089	-364.008135	-59.877356
961				900.000000	200.000000	0.000000	0.392350	0.653080	-1.694550	-75.374975	-131.098350	176.106077	299.052752	200.944117	0.000000	300.000000	200.000000	0.000000	7.446880	10.865120	2232.362366	2107.610755	2114.599926	-1342.769976				-505.000000	200.000000	0.000000	0.543330	-1.250690	3.146160	387.836449	229.277412	-236.206766
962				900.000000	200.000000	0.000000	0.425980	0.540480	-1.824900	-124.372718	-107.032159	171.147198	299.038170	200.914150	0.000000	300.000000	200.000000	0.000000	7.630000	10.559920	2232.514954	2040.853853	2147.299925	-1354.976975				-505.000000	200.000000	0.000000	1.448880	-1.072020	15.730799	-411.057472	295.109770	703.795927
963				900.000000	200.000000	0.000000	0.425980	0.653080	-0.955900	-118.835566	-183.829878	161.613276	298.969887	200.926902	0.000000	300.000000	200.000000	0.000000	7.477400	10.529400	2232.667542	2069.463954	2299.899920	-1464.839973				-505.000000	200.000000	0.000000	3.622200	1.429360	7.865400	-260.328201	-94.073566	353.531279
964				900.000000	200.000000	0.000000	0.437190	0.450400	-0.999350	-139.288533	-67.733788	156.593850	299.042954	200.922788	0.000000	300.000000	200.000000	0.000000	7.721560	10.346280	2232.286072	2059.927254	2136.399925	-1379.390975				-505.000000	200.000000	0.000000	3.441090	0.178670	7.078860	-915.150385	-745.218211	1174.776244
965				900.000000	200.000000	0.000000	0.291460	0.585520	-0.825550	-81.277342	-26.432471	185.786409	299.033056	201.042551	0.000000	300.000000	200.000000	0.000000	7.324800	9.857960	2231.980896	2326.954861	2158.199924	-1306.148976				-505.000000	200.000000	0.000000	2.354430	-0.178670	7.865400	105.633912	778.059236	-294.078406
966				900.000000	200.000000	0.000000	0.459610	0.540480	-1.260050	-63.479580	-48.150713	171.112358	299.047935	200.944052	0.000000	300.000000	200.000000	0.000000	7.172200	10.010560	2232.514954	2107.610755	2125.499926	-1342.769976				-505.000000	200.000000	0.000000	0.724440	1.072020	11.798100	992.339793	1138.097808	-292.761102
967				900.000000	200.000000	0.000000	0.515660	0.698120	-1.694550	-45.376516	-115.912377	154.333274	298.989381	200.931205	0.000000	300.000000	200.000000	0.000000	7.507920	9.400160	2232.591248	2079.000654	2256.299921	-1385.494475				-505.000000	200.000000	0.000000	0.724440	1.608030	5.505780	-18.073645	878.929204	588.909052
968				900.000000	200.000000	0.000000	0.358720	0.574260	-1.433850	-114.535469	-64.098309	147.151694	298.993437	201.047397	0.000000	300.000000	200.000000	0.000000	7.813120	11.109280	2230.760192	2336.491561	2245.399921	-1422.115474				-505.000000	200.000000	0.000000	0.000000	-2.322710	1.573080	91.210669	1059.067206	-295.924745
969				900.000000	200.000000	0.000000	0.482030	0.619300	-1.433850	-44.331708	-94.506064	166.343113	299.047446	200.961632	0.000000	300.000000	200.000000	0.000000	7.172200	11.261880	2231.370544	2145.757556	2125.499926	-1385.494475				-505.000000	200.000000	0.000000	0.181110	0.357340	3.146160	-93.941666	781.475373	-293.395866
970				900.000000	200.000000	0.000000	0.437190	0.675600	-1.564200	-66.271498	-153.329967	151.983966	299.008367	200.927441	0.000000	300.000000	200.000000	0.000000	7.355320	11.322920	2231.370544	2069.463954	2212.699923	-1434.322474				-505.000000	200.000000	0.000000	1.811100	-0.357340	11.011560	674.154293	1073.090441	351.980588
971				900.000000	200.000000	0.000000	0.224200	0.551740	-1.651100	-67.441551	-17.828973	161.728074	298.955277	200.952498	0.000000	300.000000	200.000000	0.000000	7.691040	11.475520	2232.743836	2126.684155	2332.599918	-1354.976975				-505.000000	200.000000	0.000000	-0.724440	1.429360	11.798100	-260.013585	430.349487	295.134911
972				900.000000	200.000000	0.000000	0.392350	0.653080	-1.520750	-83.235978	-90.732225	149.599816	298.998803	200.952889	0.000000	300.000000	200.000000	0.000000	7.599480	10.590440	2231.828308	2126.684155	2234.499922	-1342.769976				-505.000000	200.000000	0.000000	0.905550	0.357340	3.146160	137.690338	472.499496	352.731264
973				900.000000	200.000000	0.000000	0.358720	0.427880	-1.216600	-72.091964	-49.102441	195.208763	298.964970	201.016637	0.000000	300.000000	200.000000	0.000000	7.172200	10.682000	2232.591248	2269.734659	2310.799919	-1373.287475				-505.000000	200.000000	0.000000	-0.543330	0.714680	7.865400	391.322524	1616.252720	881.883178
974				900.000000	200.000000	0.000000	0.493240	0.585520	-1.303500	-105.895679	-69.759068	134.974503	299.052882	200.978159	0.000000	300.000000	200.000000	0.000000	7.080640	10.651480	2232.667542	2183.904357	2114.599926	-1318.355976				-505.000000	200.000000	0.000000	2.354430	-1.250690	3.932700	-1465.156658	-1074.188735	233.601135
975				900.000000	200.000000	0.000000	0.291460	0.596780	-0.999350	-85.014242	-87.062477	166.519600	298.965182	200.896849	0.000000	300.000000	200.000000	0.000000	7.172200	10.590440	2233.049012	2002.707052	2310.799919	-1348.873476				-505.000000	200.000000	0.000000	0.362220	-1.965370	-2.359620	-466.561313	775.741392	-413.102804
976				900.000000	200.000000	0.000000	0.425980	0.540480	-1.738000	-96.138978	-46.321336	173.556858	299.102377	200.883523	0.000000	300.000000	200.000000	0.000000	7.446880	10.010560	2234.346010	1974.096951	2005.599930	-1452.632974				-505.000000	200.000000	0.000000	1.992210	0.714680	4.719240	738.518837	935.532880	411.727545
977				900.000000	200.000000	0.000000	0.470820	0.596780	-1.694550	-129.960302	-124.197805	149.466162	299.013185	200.957424	0.000000	300.000000	200.000000	0.000000	7.630000	10.193680	2231.217956	2136.220856	2201.799923	-1367.183975				-505.000000	200.000000	0.000000	2.716650	-0.357340	0.786540	557.520289	2618.839245	-59.300546
978				900.000000	200.000000	0.000000	0.470820	0.563000	-1.346950	-70.683295	-99.191224	183.169988	299.028007	200.854696	0.000000	300.000000	200.000000	0.000000	7.141680	10.773560	2231.599426	1907.340050	2169.099924	-1293.941977				-505.000000	200.000000	0.000000	1.629990	1.786700	3.932700	-7.388169	693.057223	295.285672
979				900.000000	200.000000	0.000000	0.302670	0.619300	-1.086250	-92.217957	-112.773137	156.890289	299.023623	200.973855	0.000000	300.000000	200.000000	0.000000	7.904680	11.139800	2232.743836	2174.367657	2179.999924	-1452.632974				-505.000000	200.000000	0.000000	0.543330	-0.714680	11.011560	536.715648	221.813148	586.719289
980				900.000000	200.000000	0.000000	0.347510	0.619300	-1.390400	-76.450936	-89.006939	147.205195	299.048130	200.943859	0.000000	300.000000	200.000000	0.000000	7.477400	10.407320	2232.972718	2107.610755	2125.499926	-1397.701475				-505.000000	200.000000	0.000000	0.181110	1.608030	10.225020	-480.960113	-1081.222568	1352.625801
981				900.000000	200.000000	0.000000	0.313880	0.765680	-1.433850	-102.632263	-41.987918	169.063110	299.072505	201.012227	0.000000	300.000000	200.000000	0.000000	7.752080	10.987200	2232.896424	2260.197959	2070.999928	-1428.218974				-505.000000	200.000000	0.000000	-0.724440	-1.072020	13.371180	167.833768	-1559.693475	351.505200
982				900.000000	200.000000	0.000000	0.280250	0.720640	-1.129700	-80.048730	-101.677533	142.549802	299.067114	200.961501	0.000000	300.000000	200.000000	0.000000	7.843640	11.536560	2231.675720	2145.757556	2081.899927	-1397.701475				-505.000000	200.000000	0.000000	2.897760	1.072020	5.505780	-282.139613	-843.418469	0.785526
983				900.000000	200.000000	0.000000	0.280250	0.630560	-1.607650	-72.191790	-50.573340	159.333648	298.935094	200.953084	0.000000	300.000000	200.000000	0.000000	7.630000	11.048240	2231.370544	2126.684155	2376.199917	-1477.046973				-505.000000	200.000000	0.000000	1.992210	-0.893350	10.225020	-632.318616	267.457858	116.481031
984				900.000000	200.000000	0.000000	0.381140	0.641820	-1.129700	-103.397188	-55.172484	149.600958	298.989277	200.884308	0.000000	300.000000	200.000000	0.000000	7.446880	10.987200	2232.362366	1974.096951	2256.299921	-1403.804975				-505.000000	200.000000	0.000000	0.724440	1.250690	5.505780	307.751718	216.079168	412.337640
985				900.000000	200.000000	0.000000	0.414770	0.754420	-1.433850	-107.116480	-71.472418	176.177096	299.018372	200.957129	0.000000	300.000000	200.000000	0.000000	7.599480	10.498880	2231.904602	2136.220856	2190.899923	-1385.494475				-505.000000	200.000000	0.000000	1.992210	-1.250690	17.303879	-1348.270962	-1064.960053	-647.531367
986				900.000000	200.000000	0.000000	0.246620	0.619300	-1.346950	-100.529103	-39.298968	161.767677	299.047446	200.965906	0.000000	300.000000	200.000000	0.000000	7.416360	10.682000	2231.370544	2155.294256	2125.499926	-1361.080475				-505.000000	200.000000	0.000000	1.629990	1.786700	6.292320	1614.224627	823.387951	-174.667117
987				900.000000	200.000000	0.000000	0.291460	0.641820	-1.173150	-87.360082	-102.098752	183.429108	299.013556	200.935701	0.000000	300.000000	200.000000	0.000000	7.416360	10.620960	2232.057190	2088.537354	2201.799923	-1446.529474				-505.000000	200.000000	0.000000	0.543330	0.536010	1.573080	843.271825	230.770265	59.209306
988				900.000000	200.000000	0.000000	0.381140	0.574260	-1.520750	-74.420195	-151.062236	190.502349	298.999042	200.905669	0.000000	300.000000	200.000000	0.000000	7.294280	9.857960	2232.362366	2021.780453	2234.499922	-1416.011974				-505.000000	200.000000	0.000000	1.448880	-0.357340	0.786540	-484.823728	707.001894	175.777270
989				900.000000	200.000000	0.000000	0.470820	0.608040	-1.346950	-113.054380	-18.135704	168.753915	299.008469	200.952987	0.000000	300.000000	200.000000	0.000000	6.897520	10.041080	2231.599426	2126.684155	2212.699923	-1391.597975				-505.000000	200.000000	0.000000	0.181110	0.357340	-7.078860	-1021.287683	393.468894	411.533318
990				900.000000	200.000000	0.000000	0.403560	0.563000	-1.651100	-46.875213	-126.534417	209.745931	299.003653	200.970014	0.000000	300.000000	200.000000	0.000000	7.019600	9.888480	2231.752014	2164.830956	2223.599922	-1354.976975				-505.000000	200.000000	0.000000	0.000000	-1.250690	9.438480	156.707831	256.182897	-236.163299
991				900.000000	200.000000	0.000000	0.313880	0.743160	-1.564200	-107.715210	-87.460422	161.813186	299.038170	200.973954	0.000000	300.000000	200.000000	0.000000	7.599480	10.102120	2232.514954	2174.367657	2147.299925	-1379.390975				-505.000000	200.000000	0.000000	0.362220	1.250690	10.225020	192.313255	1426.648606	471.110717
992				900.000000	200.000000	0.000000	0.291460	0.686860	-1.868350	-130.451394	-65.990427	156.964734	298.954955	200.944246	0.000000	300.000000	200.000000	0.000000	8.148840	10.620960	2232.057190	2107.610755	2332.599918	-1336.666476				-505.000000	200.000000	0.000000	-0.362220	1.786700	7.865400	108.742448	-780.966377	60.468655
993				900.000000	200.000000	0.000000	0.313880	0.608040	-1.173150	-120.915384	-82.758128	185.784125	299.013016	200.940488	0.000000	300.000000	200.000000	0.000000	7.965720	10.926160	2230.836486	2098.074055	2201.799923	-1385.494475				-505.000000	200.000000	0.000000	1.629990	0.357340	11.798100	-324.881514	-109.827086	646.393802
994				900.000000	200.000000	0.000000	0.526870	0.551740	-1.520750	-63.285978	-111.469668	163.824168	299.052590	201.021188	0.000000	300.000000	200.000000	0.000000	7.568960	11.536560	2231.980896	2279.271359	2114.599926	-1330.562976	-487.953644	228.366225	0.000000	-505.000000	200.000000	0.000000	1.267770	0.357340	21.236579	602.401579	-362.006287	117.725891
995				900.000000	200.000000	0.000000	0.369930	0.675600	-1.042800	-53.669737	-90.253463	168.921268	299.047642	200.969981	0.000000	300.000000	200.000000	0.000000	7.355320	11.628120	2231.828308	2164.830956	2125.499926	-1428.218974				-505.000000	200.000000	0.000000	0.543330	0.536010	10.225020	959.779982	885.409611	411.673898
996				900.000000	200.000000	0.000000	0.347510	0.608040	-1.520750	-117.254967	-78.753774	176.110644	298.999111	200.969683	0.000000	300.000000	200.000000	0.000000	8.026760	11.353440	2232.514954	2164.830956	2234.499922	-1348.873476				-505.000000	200.000000	0.000000	3.441090	1.608030	6.292320	-133.826723	-877.041792	177.483029
997				900.000000	200.000000	0.000000	0.392350	0.641820	-1.042800	-83.204509	-60.780899	154.408664	299.023323	200.935701	0.000000	300.000000	200.000000	0.000000	7.507920	10.468360	2232.057190	2088.537354	2179.999924	-1373.287475				-505.000000	200.000000	0.000000	3.259980	-1.072020	9.438480	-874.824865	721.771556	409.930545
998				900.000000	200.000000	0.000000	0.369930	0.596780	-1.651100	-61.566274	-64.357894	176.076945	299.023456	200.974021	0.000000	300.000000	200.000000	0.000000	7.324800	10.559920	2232.362366	2174.367657	2179.999924	-1342.769976				-505.000000	200.000000	0.000000	2.354430	0.893350	6.292320	-292.888012	381.842067	294.379928
999				900.000000	200.000000	0.000000	0.313880	0.450400	-1.955250	-55.847711	-82.030775	171.179559	299.043216	200.973788	0.000000	300.000000	200.000000	0.000000	7.294280	10.620960	2232.896424	2174.367657	2136.399925	-1391.597975				-505.000000	200.000000	0.000000	0.181110	0.893350	10.225020	633.954619	1570.177579	412.041991
1000				900.000000	200.000000	0.000000	0.212990	0.619300	-1.564200	-124.877355	-68.107862	149.754218	299.067624	200.960975	0.000000	300.000000	200.000000	0.000000	7.782600	10.559920	2232.896424	2145.757556	2081.899927	-1348.873476				-505.000000	200.000000	0.000000	1.086660	-0.714680	14.944259	-157.865748	715.484149	469.187625
1001				900.000000	200.000000	0.000000	0.280250	0.698120	-1.477300	-97.418338	-101.354265	188.312400	299.023356	200.944214	0.000000	300.000000	200.000000	0.000000	7.477400	10.041080	2232.133484	2107.610755	2179.999924	-1379.390975				-505.000000	200.000000	0.000000	1.992210	-0.178670	10.225020	105.822682	-1058.242215	175.903361
1002				900.000000	200.000000	0.000000	0.437190	0.653080	-0.999350	-82.695808	-77.865728	149.553362	298.993437	200.910594	0.000000	300.000000	200.000000	0.000000	7.233240	10.498880	2230.760192	2031.317153	2245.399921	-1342.769976				-505.000000	200.000000	0.000000	1.086660	0.357340	16.517339	370.392036	-744.278785	528.949071
1003				900.000000	200.000000	0.000000	0.325090	0.686860	-1.433850	-57.631708	-88.043275	178.616834	299.042725	200.952921	0.000000	300.000000	200.000000	0.000000	7.599480	10.041080	2231.752014	2126.684155	2136.399925	-1403.804975				-505.000000	200.000000	0.000000	0.000000	-0.893350	4.719240	872.848946	790.941485	-177.080085
1004				900.000000	200.000000	0.000000	0.336300	0.596780	-1.564200	-97.661017	-88.383677	161.653825	298.940414	200.914244	0.000000	300.000000	200.000000	0.000000	7.782600	9.857960	2232.286072	2040.853853	2365.299917	-1416.011974				-505.000000	200.000000	0.000000	0.905550	0.000000	14.157719	1738.372646	64.339504	-117.560641
1005				900.000000	200.000000	0.000000	0.392350	0.551740	-1.694550	-83.568686	-29.778952	185.650471	298.935203	200.923072	0.000000	300.000000	200.000000	0.000000	7.446880	10.041080	2231.599426	2059.927254	2376.199917	-1434.322474				-505.000000	200.000000	0.000000	0.905550	0.893350	6.292320	517.824001	71.803768	705.704529
1006				900.000000	200.000000	0.000000	0.425980	0.574260	-1.564200	-106.629451	-92.076700	175.997934	298.983839	201.030120	0.000000	300.000000	200.000000	0.000000	7.538440	11.139800	2231.141662	2298.344760	2267.199921	-1391.597975				-505.000000	200.000000	0.000000	1.267770	2.322710	11.798100	141.491029	2033.210962	-56.641268
1007				900.000000	200.000000	0.000000	0.392350	0.675600	-1.477300	-82.263591	-90.772633	171.307701	298.979128	201.004303	0.000000	300.000000	200.000000	0.000000	7.263760	11.200840	2231.523132	2241.124558	2278.099920	-1361.080475				-505.000000	200.000000	0.000000	1.267770	2.680050	12.584640	-68.455408	1502.184507	1001.091623
1008				900.000000	200.000000	0.000000	0.325090	0.855760	-1.564200	-86.996221	-113.251899	181.183571	298.964828	200.961238	0.000000	300.000000	200.000000	0.000000	7.233240	11.292400	2232.286072	2145.757556	2310.799919	-1409.908474				-505.000000	200.000000	0.000000	2.354430	-3.573400	11.798100	-446.914589	-418.802962	-3.579511
1009				900.000000	200.000000	0.000000	0.459610	0.574260	-0.955900	-77.855541	-134.555062	163.914793	298.939870	200.923262	0.000000	300.000000	200.000000	0.000000	7.477400	10.376800	2231.141662	2059.927254	2365.299917	-1422.115474				-505.000000	200.000000	0.000000	1.086660	-1.429360	5.505780	-317.682115	-1529.248858	820.973986
1010				900.000000	200.000000	0.000000	0.369930	0.630560	-1.390400	-67.946188	-64.600345	173.698701	299.043706	200.934870	0.000000	300.000000	200.000000	0.000000	7.599480	10.498880	2234.040834	2088.537354	2136.399925	-1354.976975				-505.000000	200.000000	0.000000	0.724440	-1.429360	8.651940	-1359.774439	-1245.176619	586.026569
1011				900.000000	200.000000	0.000000	0.482030	0.630560	-1.433850	-112.217035	-89.440094	147.076304	299.008605	200.961402	0.000000	300.000000	200.000000	0.000000	7.660520	10.468360	2231.904602	2145.757556	2212.699923	-1428.218974				-505.000000	200.000000	0.000000	0.905550	2.858720	9.438480	-289.527783	-1124.312003	472.593271
1012				900.000000	200.000000	0.000000	0.414770	0.540480	-1.738000	-39.851555	-45.859709	147.062211	299.091845	200.918453	0.000000	300.000000	200.000000	0.000000	7.416360	10.620960	2232.438660	2050.390553	2027.399929	-1452.632974				-505.000000	200.000000	0.000000	0.362220	0.178670	-2.359620	-800.089461	1306.021422	176.372876
1013				900.000000	200.000000	0.000000	0.313880	0.596780	-1.564200	-89.619957	-82.394452	176.135013	299.033288	200.922694	0.000000	300.000000	200.000000	0.000000	7.233240	10.376800	2232.514954	2059.927254	2158.199924	-1464.839973				-505.000000	200.000000	0.000000	2.716650	1.429360	1.573080	781.512431	231.832687	-57.604968
1014				900.000000	200.000000	0.000000	0.291460	0.585520	-1.564200	-57.919402	-137.196866	166.509128	299.028173	200.978460	0.000000	300.000000	200.000000	0.000000	7.660520	10.529400	2231.980896	2183.904357	2169.099924	-1354.976975				-505.000000	200.000000	0.000000	2.354430	-0.178670	7.865400	-473.446097	1838.619294	175.874384
1015				900.000000	200.000000	0.000000	0.257830	0.675600	-1.781450	-118.763462	-64.686360	154.579443	299.047512	201.004303	0.000000	300.000000	200.000000	0.000000	7.324800	10.468360	2231.523132	2241.124558	2125.499926	-1385.494475				-505.000000	200.000000	0.000000	0.181110	1.072020	19.663499	-165.190994	898.370425	705.932042
1016				900.000000	200.000000	0.000000	0.280250	0.585520	-1.346950	-57.694331	-45.749821	188.207682	299.101641	200.935509	0.000000	300.000000	200.000000	0.000000	7.446880	11.109280	2232.514954	2088.537354	2005.599930	-1373.287475				-505.000000	200.000000	0.000000	1.267770	1.429360	14.157719	-723.088823	-885.568478	647.440126
1017				900.000000	200.000000	0.000000	0.381140	0.653080	-1.303500	-119.195679	-14.483090	144.792109	298.989588	200.952368	0.000000	300.000000	200.000000	0.000000	8.057280	10.926160	2233.049012	2126.684155	2256.299921	-1330.562976				-505.000000	200.000000	0.000000	0.724440	2.144040	13.371180	-911.538463	341.184911	-56.767360
1018				900.000000	200.000000	0.000000	0.302670	0.641820	-1.390400	-83.564623	-82.094458	166.549873	298.974769	200.956802	0.000000	300.000000	200.000000	0.000000	7.568960	11.383960	2232.667542	2136.220856	2288.999920	-1452.632974				-505.000000	200.000000	0.000000	0.543330	0.536010	-7.865400	263.436737	-953.402683	-58.278892
1019				900.000000	200.000000	0.000000	0.381140	0.585520	-1.390400	-138.149950	-100.523763	173.645200	298.974068	200.940359	0.000000	300.000000	200.000000	0.000000	7.416360	11.445000	2231.141662	2098.074055	2288.999920	-1385.494475				-505.000000	200.000000	0.000000	2.535540	1.072020	0.786540	-977.413164	-21.601936	-527.882384
1020				900.000000	200.000000	0.000000	0.246620	0.641820	-1.173150	-91.380612	-59.724482	190.704542	298.993781	201.021397	0.000000	300.000000	200.000000	0.000000	7.416360	11.414480	2231.523132	2279.271359	2245.399921	-1354.976975				-505.000000	200.000000	0.000000	0.000000	1.072020	11.011560	-281.699151	-540.729999	-57.726752
1021				900.000000	200.000000	0.000000	0.347510	0.551740	-1.216600	-103.176181	-84.102603	176.058285	298.999384	200.939524	0.000000	300.000000	200.000000	0.000000	7.996240	11.445000	2233.125306	2098.074055	2234.499922	-1470.943473				-505.000000	200.000000	0.000000	-1.448880	-0.178670	4.719240	105.382219	-181.946849	352.410945
1022				900.000000	200.000000	0.000000	0.369930	0.495440	-1.607650	-101.879213	-69.464273	154.295758	299.013927	200.952433	0.000000	300.000000	200.000000	0.000000	7.843640	11.048240	2232.896424	2126.684155	2201.799923	-1403.804975				-505.000000	200.000000	0.000000	2.716650	0.178670	17.303879	591.275641	-578.515886	234.928620
1023				900.000000	200.000000	0.000000	0.403560	0.653080	-1.651100	-79.350491	-45.478898	202.600725	299.048130	200.982296	0.000000	300.000000	200.000000	0.000000	7.294280	10.407320	2232.972718	2193.441057	2125.499926	-1306.148976				-505.000000	200.000000	0.000000	0.000000	1.429360	16.517339	-838.716055	-148.244962	236.332857
1024				900.000000	200.000000	0.000000	0.313880	0.731900	-1.694550	-48.005986	-11.349647	156.983394	299.071871	200.914619	0.000000	300.000000	200.000000	0.000000	7.477400	10.346280	2231.370544	2040.853853	2070.999928	-1385.494475				-505.000000	200.000000	0.000000	2.173320	0.536010	11.798100	380.825819	387.576047	411.543499
1025				900.000000	200.000000	0.000000	0.392350	0.495440	-1.868350	-102.149298	-49.881197	171.140152	299.038137	200.909910	0.000000	300.000000	200.000000	0.000000	7.416360	10.407320	2232.438660	2031.317153	2147.299925	-1440.425974				-505.000000	200.000000	0.000000	1.811100	0.178670	12.584640	359.266098	11.037530	-58.719429
1026				900.000000	200.000000	0.000000	0.515660	0.653080	-1.607650	-71.264416	-75.465434	147.062407	299.053011	200.943859	0.000000	300.000000	200.000000	0.000000	7.385840	10.468360	2232.972718	2107.610755	2114.599926	-1422.115474				-505.000000	200.000000	0.000000	2.535540	-1.250690	14.157719	-190.362636	761.128859	-295.110241
1027				900.000000	200.000000	0.000000	0.358720	0.517960	-0.869000	-100.186598	-115.283319	159.147636	299.043020	200.888550	0.000000	300.000000	200.000000	0.000000	7.446880	9.949520	2232.438660	1983.633652	2136.399925	-1373.287475				-505.000000	200.000000	0.000000	1.086660	1.965370	10.225020	-806.785476	719.962707	530.475091
1028				900.000000	200.000000	0.000000	0.493240	0.506700	-1.738000	-93.509508	-89.618863	161.407461	299.013589	201.033935	0.000000	300.000000	200.000000	0.000000	7.568960	10.010560	2232.133484	2307.881460	2201.799923	-1409.908474				-505.000000	200.000000	0.000000	-0.543330	-1.965370	11.011560	461.036396	817.846970	409.387021
1029				900.000000	200.000000	0.000000	0.381140	0.743160	-1.824900	-95.923704	-74.789828	161.743505	299.008706	200.939941	0.000000	300.000000	200.000000	0.000000	7.294280	9.980040	2232.133484	2098.074055	2212.699923	-1373.287475				-505.000000	200.000000	0.000000	1.267770	0.000000	14.157719	580.212627	705.271610	352.363170
1030				900.000000	200.000000	0.000000	0.403560	0.619300	-1.998700	-101.204316	-80.617419	161.605088	298.969147	200.953215	0.000000	300.000000	200.000000	0.000000	7.294280	9.644320	2231.065368	2126.684155	2299.899920	-1446.529474				-505.000000	200.000000	0.000000	0.000000	-0.536010	14.944259	-1189.398443	1444.087978	410.700017
1031				900.000000	200.000000	0.000000	0.392350	0.585520	-1.260050	-93.789074	-35.249007	176.043246	299.033023	200.987039	0.000000	300.000000	200.000000	0.000000	7.721560	10.926160	2231.904602	2202.977757	2158.199924	-1434.322474				-505.000000	200.000000	0.000000	-1.267770	1.429360	13.371180	-491.519742	-466.256520	-527.239004
1032				900.000000	200.000000	0.000000	0.313880	0.551740	-1.824900	-83.703729	-82.152001	149.586865	299.056894	200.927758	0.000000	300.000000	200.000000	0.000000	6.928040	11.475520	2230.607604	2069.463954	2103.699926	-1458.736474				-505.000000	200.000000	0.000000	1.629990	1.786700	13.371180	-1859.689121	816.670113	765.238462
1033				900.000000	200.000000	0.000000	0.291460	0.664340	-1.868350	-42.927103	-86.254307	164.172771	299.092217	200.905266	0.000000	300.000000	200.000000	0.000000	7.233240	11.383960	2233.354188	2021.780453	2027.399929	-1391.597975				-505.000000	200.000000	0.000000	1.086660	-1.429360	12.584640	261.964204	452.583414	703.485788
1034				900.000000	200.000000	0.000000	0.403560	0.698120	-1.216600	-48.901890	-137.070442	180.955671	298.950179	200.999687	0.000000	300.000000	200.000000	0.000000	7.263760	11.139800	2232.286072	2231.587858	2343.499918	-1391.597975				-505.000000	200.000000	0.000000	0.362220	0.714680	3.932700	-651.336109	-688.500100	-116.838944
1035				900.000000	200.000000	0.000000	0.403560	0.619300	-0.912450	-100.078961	-127.221361	178.472708	299.028472	200.892730	0.000000	300.000000	200.000000	0.000000	7.874160	10.498880	2232.667542	1993.170352	2169.099924	-1379.390975				-505.000000	200.000000	0.000000	-0.543330	-0.536010	11.011560	-147.369042	552.706956	175.767089
1036				900.000000	200.000000	0.000000	0.302670	0.653080	-1.346950	-79.035391	-142.926506	183.427966	299.052817	200.986770	0.000000	300.000000	200.000000	0.000000	7.507920	10.498880	2232.514954	2202.977757	2114.599926	-1354.976975				-505.000000	200.000000	0.000000	2.173320	2.144040	14.157719	-448.211532	783.046790	413.069519
1037				900.000000	200.000000	0.000000	0.269040	0.675600	-1.781450	-62.476039	-55.016048	159.387149	299.013455	200.965708	0.000000	300.000000	200.000000	0.000000	7.996240	10.620960	2231.828308	2155.294256	2201.799923	-1434.322474				-505.000000	200.000000	0.000000	0.000000	-1.072020	1.573080	282.705922	-266.632868	410.191344
1038				900.000000	200.000000	0.000000	0.381140	0.653080	-1.260050	-103.068544	-115.842898	200.214292	298.994022	200.944246	0.000000	300.000000	200.000000	0.000000	7.141680	10.315760	2232.057190	2107.610755	2245.399921	-1409.908474				-505.000000	200.000000	0.000000	2.354430	1.965370	8.651940	235.432695	1837.872868	471.629571
1039				900.000000	200.000000	0.000000	0.470820	0.675600	-0.738650	-97.580470	-120.020822	154.358785	298.984464	200.905607	0.000000	300.000000	200.000000	0.000000	7.233240	11.017720	2232.514954	2021.780453	2267.199921	-1440.425974				-505.000000	200.000000	0.000000	1.629990	0.536010	7.078860	-661.895738	-503.058549	940.283853
1040				900.000000	200.000000	0.000000	0.302670	0.709380	-1.564200	-60.859907	-51.537004	169.022364	299.062165	201.008576	0.000000	300.000000	200.000000	0.000000	7.538440	10.285240	2231.523132	2250.661259	2092.799927	-1403.804975				-505.000000	200.000000	0.000000	1.448880	0.714680	7.865400	275.506522	832.854063	353.026913
1041				900.000000	200.000000	0.000000	0.549290	0.776940	-1.433850	-41.860623	-132.737621	173.649017	298.974138	200.965939	0.000000	300.000000	200.000000	0.000000	7.416360	9.980040	2231.294250	2155.294256	2288.999920	-1440.425974				-505.000000	200.000000	0.000000	1.086660	-4.288080	16.517339	900.009687	-81.428748	-4.156321
1042				900.000000	200.000000	0.000000	0.392350	0.619300	-1.520750	-40.401206	-116.062075	151.978061	298.964828	200.922788	0.000000	300.000000	200.000000	0.000000	7.630000	10.773560	2232.286072	2059.927254	2310.799919	-1458.736474	-473.549583	196.424442	0.000000	-505.000000	200.000000	0.000000	0.543330	0.536010	22.809659	-81.557264	-717.373300	352.929799
1043				900.000000	200.000000	0.000000	0.448400	0.540480	-0.955900	-123.472434	-58.103885	166.304651	299.023389	200.952726	0.000000	300.000000	200.000000	0.000000	7.263760	11.078760	2232.209778	2126.684155	2179.999924	-1458.736474				-505.000000	200.000000	0.000000	2.173320	-0.714680	11.011560	-273.996366	-9.387548	704.077087
1044				900.000000	200.000000	0.000000	0.235410	0.698120	-1.781450	-109.795028	-89.092955	181.129874	298.978639	200.957751	0.000000	300.000000	200.000000	0.000000	7.507920	11.353440	2230.455016	2136.220856	2278.099920	-1403.804975				-505.000000	200.000000	0.000000	0.905550	0.178670	18.876959	-335.126527	590.140975	411.305804
1045				900.000000	200.000000	0.000000	0.482030	0.653080	-1.520750	-123.441281	-64.029428	183.242149	299.047479	200.970147	0.000000	300.000000	200.000000	0.000000	7.385840	11.536560	2231.446838	2164.830956	2125.499926	-1330.562976	-511.350948	208.339076	0.000000	-505.000000	200.000000	0.000000	1.629990	-0.714680	22.809659	190.211490	144.862959	-294.529124
1046				900.000000	200.000000	0.000000	0.347510	0.596780	-1.303500	-85.329341	-129.615516	173.690512	298.974629	200.935573	0.000000	300.000000	200.000000	0.000000	7.630000	11.322920	2232.362366	2088.537354	2288.999920	-1379.390975				-505.000000	200.000000	0.000000	0.181110	0.714680	5.505780	738.581760	1309.516123	705.592926
1047				900.000000	200.000000	0.000000	0.414770	0.506700	-1.781450	-93.554522	-50.885270	173.537057	298.999111	200.922694	0.000000	300.000000	200.000000	0.000000	7.691040	10.590440	2232.514954	2059.927254	2234.499922	-1342.769976				-505.000000	200.000000	0.000000	0.905550	2.144040	7.865400	593.629099	733.160952	60.706349
1048				900.000000	200.000000	0.000000	0.369930	0.754420	-1.346950	-46.718499	-44.376874	173.813890	299.067464	201.008128	0.000000	300.000000	200.000000	0.000000	7.446880	10.346280	2232.514954	2250.661259	2081.899927	-1275.631477				-505.000000	200.000000	0.000000	1.992210	1.608030	9.438480	-365.207034	-792.355774	177.598940
1049				900.000000	200.000000	0.000000	0.280250	0.630560	-1.694550	-68.261288	-96.086253	164.152969	299.077040	200.961336	0.000000	300.000000	200.000000	0.000000	7.080640	10.895640	2232.057190	2145.757556	2060.099928	-1361.080475				-505.000000	200.000000	0.000000	3.078870	-0.178670	11.011560	-1631.354423	-727.032412	293.304626
1050				900.000000	200.000000	0.000000	0.269040	0.731900	-1.520750	-31.743808	-105.918199	169.078149	299.052785	200.922725	0.000000	300.000000	200.000000	0.000000	7.141680	11.231360	2232.438660	2059.927254	2114.599926	-1318.355976				-505.000000	200.000000	0.000000	0.724440	-0.536010	3.932700	-495.383357	-710.418031	175.665667
1051				900.000000	200.000000	0.000000	0.437190	0.619300	-1.477300	-88.602555	-72.355265	166.389567	298.979756	200.909723	0.000000	300.000000	200.000000	0.000000	7.446880	10.346280	2232.896424	2031.317153	2278.099920	-1452.632974				-505.000000	200.000000	0.000000	1.629990	-0.178670	12.584640	337.643455	-110.573512	-294.020450
1052				900.000000	200.000000	0.000000	0.313880	0.551740	-1.390400	-87.274117	-11.632507	144.767545	299.003857	200.922820	0.000000	300.000000	200.000000	0.000000	7.843640	10.163160	2232.209778	2059.927254	2223.599922	-1409.908474				-505.000000	200.000000	0.000000	1.086660	-1.786700	7.865400	124.148019	1782.762045	-60.526610
1053				900.000000	200.000000	0.000000	0.347510	0.675600	-1.694550	-114.652903	-88.724080	178.583135	299.008367	201.008645	0.000000	300.000000	200.000000	0.000000	7.752080	10.193680	2231.370544	2250.661259	2212.699923	-1361.080475				-505.000000	200.000000	0.000000	4.527750	1.072020	16.517339	1224.349336	1301.190996	470.607916
1054				900.000000	200.000000	0.000000	0.414770	0.664340	-1.433850	-110.825975	-71.472418	171.274002	299.013589	200.935669	0.000000	300.000000	200.000000	0.000000	7.568960	10.376800	2232.133484	2088.537354	2201.799923	-1367.183975				-505.000000	200.000000	0.000000	0.181110	0.893350	5.505780	-408.766937	116.386057	705.762484
1055				900.000000	200.000000	0.000000	0.470820	0.619300	-1.607650	-60.593886	-78.684893	132.619485	299.009045	200.888368	0.000000	300.000000	200.000000	0.000000	7.568960	11.048240	2232.896424	1983.633652	2212.699923	-1385.494475				-505.000000	200.000000	0.000000	3.803310	-0.357340	-6.292320	-369.574035	-1682.436944	293.077113
1056				900.000000	200.000000	0.000000	0.224200	0.596780	-1.346950	-125.579658	-58.639592	173.818261	299.067082	200.974354	0.000000	300.000000	200.000000	0.000000	7.874160	10.895640	2231.599426	2174.367657	2081.899927	-1422.115474				-505.000000	200.000000	0.000000	0.000000	0.893350	4.719240	-524.645862	260.661456	353.312381
1057				900.000000	200.000000	0.000000	0.336300	0.653080	-1.738000	-67.378929	-93.288013	176.164145	299.042562	200.965906	0.000000	300.000000	200.000000	0.000000	7.477400	11.017720	2231.370544	2155.294256	2136.399925	-1391.597975				-505.000000	200.000000	0.000000	1.086660	-0.357340	7.078860	-715.952346	1120.658435	-0.426048
1058				900.000000	200.000000	0.000000	0.369930	0.619300	-1.607650	-72.655477	-140.387852	164.049588	299.033222	200.935573	0.000000	300.000000	200.000000	0.000000	7.660520	11.292400	2232.362366	2088.537354	2158.199924	-1416.011974				-505.000000	200.000000	0.000000	2.354430	0.178670	9.438480	359.014406	-1874.833764	-176.251093
1059				900.000000	200.000000	0.000000	0.482030	0.664340	-1.260050	-102.604857	-59.205909	161.565680	299.018942	200.888247	0.000000	300.000000	200.000000	0.000000	7.568960	10.590440	2233.201600	1983.633652	2190.899923	-1428.218974				-505.000000	200.000000	0.000000	0.905550	-1.965370	5.505780	-118.484076	1133.110254	174.294716
1060				900.000000	200.000000	0.000000	0.347510	0.551740	-1.911800	-123.999059	-68.258157	166.419645	298.935749	200.943955	0.000000	300.000000	200.000000	0.000000	7.904680	10.224200	2232.743836	2107.610755	2376.199917	-1452.632974				-505.000000	200.000000	0.000000	1.267770	-2.144040	-0.786540	449.281227	-341.106347	350.328476
1061				900.000000	200.000000	0.000000	0.313880	0.686860	-1.260050	-69.513242	-67.479401	185.857428	298.960123	200.943988	0.000000	300.000000	200.000000	0.000000	7.263760	10.712520	2232.667542	2107.610755	2321.699919	-1416.011974				-505.000000	200.000000	0.000000	1.267770	0.536010	3.932700	496.012588	-478.154912	-58.336847
1062				900.000000	200.000000	0.000000	0.257830	0.608040	-1.433850	-56.856986	-95.405448	161.745592	299.081955	200.901489	0.000000	300.000000	200.000000	0.000000	6.958560	10.651480	2232.133484	2012.243752	2049.199928	-1385.494475				-505.000000	200.000000	0.000000	2.535540	0.178670	13.371180	11.881016	1424.725322	352.431307
1063				900.000000	200.000000	0.000000	0.302670	0.641820	-1.651100	-67.752587	-71.720067	154.501573	298.979267	200.910158	0.000000	300.000000	200.000000	0.000000	7.507920	10.285240	2231.828308	2031.317153	2278.099920	-1318.355976				-505.000000	200.000000	0.000000	-0.181110	-0.714680	14.157719	-505.376677	1720.933385	645.521343
1064				900.000000	200.000000	0.000000	0.246620	0.675600	-1.781450	-66.496569	-79.422642	171.458677	299.018372	200.995585	0.000000	300.000000	200.000000	0.000000	7.385840	10.193680	2231.904602	2222.051158	2190.899923	-1440.425974				-505.000000	200.000000	0.000000	-0.362220	2.144040	5.505780	-680.535691	2535.523085	648.248757
1065				900.000000	200.000000	0.000000	0.280250	0.776940	-1.129700	-33.504463	-121.941413	183.566383	299.057732	200.952563	0.000000	300.000000	200.000000	0.000000	7.233240	10.041080	2232.591248	2126.684155	2103.699926	-1342.769976				-505.000000	200.000000	0.000000	3.078870	0.357340	14.157719	138.571263	-67.168082	881.254286
1066				900.000000	200.000000	0.000000	0.336300	0.619300	-2.042150	-73.105619	-113.269034	195.410010	299.013589	200.957031	0.000000	300.000000	200.000000	0.000000	7.324800	11.109280	2232.133484	2136.220856	2201.799923	-1367.183975				-505.000000	200.000000	0.000000	0.181110	0.536010	4.719240	-83.004498	1575.402564	-528.202703
1067				900.000000	200.000000	0.000000	0.414770	0.731900	-1.346950	-75.789584	-107.015024	178.565813	298.984290	200.978393	0.000000	300.000000	200.000000	0.000000	7.843640	9.644320	2232.133484	2183.904357	2267.199921	-1464.839973				-505.000000	200.000000	0.000000	0.362220	0.714680	7.078860	738.707607	-426.345791	529.346142
1068				900.000000	200.000000	0.000000	0.459610	0.563000	-1.390400	-62.687249	-98.689187	134.988400	298.993850	200.961501	0.000000	300.000000	200.000000	0.000000	7.782600	11.109280	2231.675720	2145.757556	2245.399921	-1458.736474				-505.000000	200.000000	0.000000	0.000000	-0.178670	3.146160	-1168.719648	527.294324	646.015527
1069				900.000000	200.000000	0.000000	0.414770	0.506700	-1.173150	-80.862733	-97.044718	178.356377	299.047381	200.987343	0.000000	300.000000	200.000000	0.000000	7.416360	11.139800	2231.217956	2202.977757	2125.499926	-1416.011974				-505.000000	200.000000	0.000000	3.078870	-1.429360	12.584640	609.412209	862.314823	292.117721
1070				900.000000	200.000000	0.000000	0.448400	0.664340	-1.129700	-74.326103	-57.942251	168.829501	299.037907	200.927219	0.000000	300.000000	200.000000	0.000000	7.355320	11.078760	2231.904602	2069.463954	2147.299925	-1403.804975				-505.000000	200.000000	0.000000	2.535540	0.000000	6.292320	463.767393	370.883101	234.773551
1071				900.000000	200.000000	0.000000	0.313880	0.529220	-1.216600	-88.021434	-148.575329	207.397764	299.032792	200.931715	0.000000	300.000000	200.000000	0.000000	6.958560	11.109280	2231.370544	2079.000654	2158.199924	-1373.287475				-505.000000	200.000000	0.000000	1.629990	1.786700	11.011560	-354.269866	1614.329436	1.565179
1072				900.000000	200.000000	0.000000	0.493240	0.563000	-1.738000	-87.170544	-109.882743	171.098461	299.072759	200.879586	0.000000	300.000000	200.000000	0.000000	7.355320	10.102120	2233.506776	1964.560251	2070.999928	-1330.562976				-505.000000	200.000000	0.000000	0.362220	0.357340	3.932700	-325.510746	1697.760032	411.518829
1073				900.000000	200.000000	0.000000	0.358720	0.709380	-1.260050	-100.750110	-119.985612	149.687016	298.994160	200.948389	0.000000	300.000000	200.000000	0.000000	7.233240	11.261880	2232.362366	2117.147455	2245.399921	-1354.976975				-505.000000	200.000000	0.000000	0.543330	1.072020	5.505780	412.756398	1287.598192	705.903065
1074				900.000000	200.000000	0.000000	0.482030	0.664340	-1.607650	-119.047092	-94.344430	176.023640	299.091442	200.940230	0.000000	300.000000	200.000000	0.000000	7.294280	10.651480	2231.446838	2098.074055	2027.399929	-1367.183975				-505.000000	200.000000	0.000000	1.448880	-0.536010	6.292320	1705.309449	569.206901	586.816403
1075				900.000000	200.000000	0.000000	0.392350	0.675600	-1.173150	-94.010082	-131.583252	149.620760	299.062261	200.952921	0.000000	300.000000	200.000000	0.000000	7.630000	10.620960	2231.752014	2126.684155	2092.799927	-1354.976975				-505.000000	200.000000	0.000000	-0.543330	1.608030	14.944259	1719.921462	1476.964875	412.778178
1076				900.000000	200.000000	0.000000	0.369930	0.450400	-1.564200	-99.668416	-94.834531	183.169792	298.979965	200.943697	0.000000	300.000000	200.000000	0.000000	8.026760	10.743040	2233.354188	2107.610755	2278.099920	-1409.908474				-505.000000	200.000000	0.000000	0.362220	-1.072020	10.225020	51.766074	1426.648606	-294.766818
1077				900.000000	200.000000	0.000000	0.549290	0.574260	-1.564200	-102.608921	-61.692816	175.870185	298.994400	200.939620	0.000000	300.000000	200.000000	0.000000	7.385840	9.369640	2232.896424	2098.074055	2245.399921	-1361.080475				-505.000000	200.000000	0.000000	1.811100	-1.429360	8.651940	30.017584	1340.469735	703.427833
1078				900.000000	200.000000	0.000000	0.448400	0.506700	-1.564200	-53.124149	-87.933986	139.766974	298.979233	200.948648	0.000000	300.000000	200.000000	0.000000	7.538440	10.041080	2231.752014	2117.147455	2278.099920	-1318.355976				-505.000000	200.000000	0.000000	3.259980	0.357340	16.517339	-1135.215989	-345.506341	58.822416
1079				900.000000	200.000000	0.000000	0.336300	0.574260	-1.607650	-66.469163	-42.749539	197.777783	299.018271	200.952954	0.000000	300.000000	200.000000	0.000000	7.324800	9.919000	2231.675720	2126.684155	2190.899923	-1446.529474				-505.000000	200.000000	0.000000	0.724440	-2.144040	11.798100	218.655994	-187.602266	56.651449
1080				900.000000	200.000000	0.000000	0.437190	0.529220	-0.912450	-95.747395	-118.474305	163.896133	299.018707	200.918359	0.000000	300.000000	200.000000	0.000000	7.630000	10.895640	2232.667542	2050.390553	2190.899923	-1409.908474				-505.000000	200.000000	0.000000	1.811100	-1.072020	9.438480	-990.640867	-1179.106831	292.558258
1081				900.000000	200.000000	0.000000	0.437190	0.574260	-1.390400	-30.059320	-52.172202	127.793118	298.984498	200.944020	0.000000	300.000000	200.000000	0.000000	7.355320	11.445000	2232.591248	2107.610755	2267.199921	-1428.218974				-505.000000	200.000000	0.000000	1.086660	0.000000	2.359620	-810.523244	-730.843109	881.074547
1082				900.000000	200.000000	0.000000	0.392350	0.608040	-1.173150	-68.648491	-85.989523	183.293170	299.091317	200.957456	0.000000	300.000000	200.000000	0.000000	7.294280	11.322920	2231.141662	2136.220856	2027.399929	-1275.631477				-505.000000	200.000000	0.000000	1.811100	0.893350	12.584640	-60.752623	11.037530	-586.738085
1083				900.000000	200.000000	0.000000	0.358720	0.810720	-1.346950	-128.831199	-114.838825	202.793784	299.062518	200.948389	0.000000	300.000000	200.000000	0.000000	7.446880	11.597600	2232.362366	2117.147455	2092.799927	-1342.769976				-505.000000	200.000000	0.000000	-1.086660	1.072020	4.719240	-50.570533	1121.835293	177.336576
1084				900.000000	200.000000	0.000000	0.347510	0.653080	-1.346950	-83.055922	-124.509137	132.778650	299.023189	200.952921	0.000000	300.000000	200.000000	0.000000	7.904680	10.987200	2231.752014	2126.684155	2179.999924	-1361.080475				-505.000000	200.000000	0.000000	2.535540	0.357340	12.584640	-440.634593	630.051704	117.624470
1085				900.000000	200.000000	0.000000	0.358720	0.619300	-1.173150	-100.349046	-109.934489	178.519163	298.989208	200.905730	0.000000	300.000000	200.000000	0.000000	7.568960	10.559920	2232.209778	2021.780453	2256.299921	-1422.115474				-505.000000	200.000000	0.000000	2.173320	0.714680	10.225020	391.511294	-538.921151	235.480760
1086				900.000000	200.000000	0.000000	0.504450	0.540480	-1.607650	-79.921814	-95.267686	154.198283	299.086775	200.931460	0.000000	300.000000	200.000000	0.000000	7.172200	10.346280	2231.980896	2079.000654	2038.299929	-1287.838477				-505.000000	200.000000	0.000000	-0.905550	-1.072020	3.146160	-759.512248	1112.369180	-118.433100
1087				900.000000	200.000000	0.000000	0.414770	0.540480	-1.781450	-80.101871	-96.478999	149.471871	299.057538	200.935669	0.000000	300.000000	200.000000	0.000000	7.233240	10.468360	2232.133484	2088.537354	2103.699926	-1367.183975				-505.000000	200.000000	0.000000	-2.897760	-0.178670	6.292320	-936.835951	169.372036	0.062263
1088				900.000000	200.000000	0.000000	0.425980	0.653080	-0.999350	-26.408385	-72.338131	180.890557	298.969922	200.892700	0.000000	300.000000	200.000000	0.000000	7.416360	10.071600	2232.743836	1993.170352	2299.899920	-1428.218974				-505.000000	200.000000	0.000000	2.173320	1.250690	8.651940	771.267418	788.271775	235.989434
1089				900.000000	200.000000	0.000000	0.425980	0.630560	-1.346950	-92.024356	-112.542622	156.773012	298.970344	200.956377	0.000000	300.000000	200.000000	0.000000	7.568960	9.308600	2233.659364	2136.220856	2299.899920	-1409.908474				-505.000000	200.000000	0.000000	3.984420	1.429360	9.438480	-491.834358	147.655664	940.943288
1090				900.000000	200.000000	0.000000	0.515660	0.686860	-1.564200	-73.848872	-75.505843	190.467704	299.028405	200.939781	0.000000	300.000000	200.000000	0.000000	7.660520	10.010560	2232.514954	2098.074055	2169.099924	-1440.425974				-505.000000	200.000000	0.000000	1.267770	0.178670	12.584640	475.082100	176.484433	998.717814
1091				900.000000	200.000000	0.000000	0.358720	0.720640	-1.738000	-16.350445	-94.211269	161.745788	299.013792	201.059353	0.000000	300.000000	200.000000	0.000000	7.538440	9.888480	2232.591248	2365.101662	2201.799923	-1281.734977	-527.826078	167.855373	0.000000	-505.000000	200.000000	0.000000	1.992210	1.250690	22.809659	-733.207989	520.655050	470.980317
1092				900.000000	200.000000	0.000000	0.291460	0.619300	-0.955900	-51.877612	-76.970945	161.721223	298.983804	200.966038	0.000000	300.000000	200.000000	0.000000	7.507920	11.078760	2231.065368	2155.294256	2267.199921	-1416.011974				-505.000000	200.000000	0.000000	2.535540	1.429360	9.438480	-260.202354	-29.812626	647.338705
1093				900.000000	200.000000	0.000000	0.414770	0.585520	-1.607650	-134.354490	-71.310784	159.152399	298.993953	200.957129	0.000000	300.000000	200.000000	0.000000	7.660520	11.048240	2231.904602	2136.220856	2245.399921	-1361.080475				-505.000000	200.000000	0.000000	1.992210	-1.429360	14.944259	-316.927036	130.409292	409.692851
1094				900.000000	200.000000	0.000000	0.459610	0.630560	-1.694550	-84.343409	-47.746628	166.376812	299.018573	200.952661	0.000000	300.000000	200.000000	0.000000	6.897520	11.292400	2232.362366	2126.684155	2190.899923	-1373.287475				-505.000000	200.000000	0.000000	1.448880	-0.178670	9.438480	-936.584258	698.791203	175.946828
1095				900.000000	200.000000	0.000000	0.313880	0.731900	-1.260050	-95.802206	-113.073131	178.670335	298.998769	200.970014	0.000000	300.000000	200.000000	0.000000	7.324800	11.292400	2231.752014	2164.830956	2234.499922	-1324.459476				-505.000000	200.000000	0.000000	0.181110	1.072020	12.584640	876.586714	109.668219	177.235154
1096				900.000000	200.000000	0.000000	0.459610	0.675600	-1.824900	-78.603174	-159.076742	156.780059	299.033387	200.965312	0.000000	300.000000	200.000000	0.000000	7.172200	11.658640	2232.743836	2155.294256	2158.199924	-1367.183975				-505.000000	200.000000	0.000000	3.622200	-0.714680	7.865400	536.463955	1231.626507	175.264289
1097				900.000000	200.000000	0.000000	0.325090	0.754420	-1.433850	-111.137011	-32.317606	130.486463	299.013488	200.944310	0.000000	300.000000	200.000000	0.000000	7.599480	10.773560	2231.904602	2107.610755	2201.799923	-1324.459476				-505.000000	200.000000	0.000000	1.629990	0.357340	3.932700	-209.694745	1886.187288	-234.767678
1098				900.000000	200.000000	0.000000	0.302670	0.686860	-1.564200	-53.746221	-41.405064	173.820741	299.013488	200.957129	0.000000	300.000000	200.000000	0.000000	7.630000	10.193680	2231.904602	2136.220856	2201.799923	-1458.736474				-505.000000	200.000000	0.000000	2.535540	-0.893350	4.719240	1567.744957	-688.184105	233.925762
1099				900.000000	200.000000	0.000000	0.403560	0.563000	-1.607650	-131.261334	-126.574825	163.962389	298.999008	200.974054	0.000000	300.000000	200.000000	0.000000	7.568960	10.895640	2232.286072	2174.367657	2234.499922	-1342.769976				-505.000000	200.000000	0.000000	-0.724440	2.680050	11.798100	742.193682	2551.469605	531.298211
1100				900.000000	200.000000	0.000000	0.347510	0.720640	-1.694550	-120.839217	-134.317809	152.118761	299.003925	200.952661	0.000000	300.000000	200.000000	0.000000	7.416360	10.437840	2232.362366	2126.684155	2223.599922	-1422.115474				-505.000000	200.000000	0.000000	0.181110	-1.429360	11.798100	493.533284	1436.114719	116.117246
1101				900.000000	200.000000	0.000000	0.549290	0.653080	-0.999350	-126.921640	-72.350067	207.269069	298.964970	200.875675	0.000000	300.000000	200.000000	0.000000	7.568960	10.895640	2232.591248	1955.023551	2310.799919	-1330.562976				-505.000000	200.000000	0.000000	1.811100	2.858720	7.078860	752.627465	1341.962588	942.473616
1102				900.000000	200.000000	0.000000	0.526870	0.641820	-1.346950	-111.663320	-35.641753	168.727262	298.969711	200.935605	0.000000	300.000000	200.000000	0.000000	8.209880	9.949520	2232.286072	2088.537354	2299.899920	-1397.701475				-505.000000	200.000000	0.000000	1.992210	-0.536010	8.651940	-1305.717831	1329.510770	645.517035
1103				900.000000	200.000000	0.000000	0.347510	0.630560	-1.781450	-72.371847	-103.841173	176.131588	298.930538	201.055334	0.000000	300.000000	200.000000	0.000000	7.568960	10.010560	2232.057190	2355.564961	2387.099916	-1361.080475				-505.000000	200.000000	0.000000	1.811100	0.000000	18.090419	580.527243	-126.757463	646.040197
1104				900.000000	200.000000	0.000000	0.448400	0.484180	-1.781450	-58.297124	-97.863883	178.300592	299.032924	200.970047	0.000000	300.000000	200.000000	0.000000	7.355320	11.048240	2231.675720	2164.830956	2158.199924	-1428.218974				-505.000000	200.000000	0.000000	-1.267770	-1.072020	0.000000	-1107.211947	606.992788	-235.892320
1105				900.000000	200.000000	0.000000	0.246620	0.551740	-1.955250	-116.003013	-129.920708	202.669068	298.969781	200.944085	0.000000	300.000000	200.000000	0.000000	7.599480	11.078760	2232.438660	2107.610755	2299.899920	-1348.873476				-505.000000	200.000000	0.000000	2.535540	-1.608030	4.719240	-212.740357	770.085976	174.503432
1106				900.000000	200.000000	0.000000	0.381140	0.461660	-1.868350	-95.499298	-120.343149	147.023749	298.989208	200.969815	0.000000	300.000000	200.000000	0.000000	7.111160	11.261880	2232.209778	2164.830956	2256.299921	-1293.941977				-505.000000	200.000000	0.000000	1.811100	-0.178670	9.438480	1263.919778	-251.116779	704.614738
1107				900.000000	200.000000	0.000000	0.403560	0.506700	-1.390400	-105.210985	-45.721349	147.042409	299.052202	200.987411	0.000000	300.000000	200.000000	0.000000	7.324800	11.109280	2231.065368	2202.977757	2114.599926	-1348.873476				-505.000000	200.000000	0.000000	-0.181110	-1.429360	15.730799	-85.232109	1321.730510	527.354914
1108				900.000000	200.000000	0.000000	0.448400	0.641820	-1.346950	-91.560669	-148.927667	163.989237	299.028372	200.892822	0.000000	300.000000	200.000000	0.000000	7.294280	11.109280	2232.438660	1993.170352	2169.099924	-1440.425974				-505.000000	200.000000	0.000000	0.905550	-3.037390	7.865400	-1341.323255	-592.539121	-649.140012
1109				900.000000	200.000000	0.000000	0.425980	0.743160	-1.738000	-55.628374	-81.783126	154.468070	299.032957	200.940102	0.000000	300.000000	200.000000	0.000000	7.233240	10.682000	2231.752014	2098.074055	2158.199924	-1434.322474				-505.000000	200.000000	0.000000	1.629990	-0.893350	8.651940	-53.364453	556.008657	233.998206
1110				900.000000	200.000000	0.000000	0.280250	0.675600	-1.607650	-74.357573	-86.035130	142.507915	298.984290	200.918579	0.000000	300.000000	200.000000	0.000000	7.416360	10.529400	2232.133484	2050.390553	2267.199921	-1434.322474				-505.000000	200.000000	0.000000	1.992210	0.357340	10.225020	22.440645	1328.017917	822.597120
1111				900.000000	200.000000	0.000000	0.325090	0.382840	-1.477300	-106.381038	-77.870927	195.201716	299.013792	200.952563	0.000000	300.000000	200.000000	0.000000	7.233240	10.559920	2232.591248	2126.684155	2201.799923	-1306.148976				-505.000000	200.000000	0.000000	-1.086660	3.394730	4.719240	553.240656	193.845242	-584.132455
1112				900.000000	200.000000	0.000000	0.403560	0.709380	-1.477300	-56.749349	-91.234261	159.279202	299.033321	200.944020	0.000000	300.000000	200.000000	0.000000	7.294280	10.926160	2232.591248	2107.610755	2158.199924	-1373.287475				-505.000000	200.000000	0.000000	0.724440	2.680050	7.865400	1552.591079	1539.539962	472.438202
1113				900.000000	200.000000	0.000000	0.425980	0.563000	-1.651100	-99.142106	-41.336183	147.071541	299.033188	200.892883	0.000000	300.000000	200.000000	0.000000	7.660520	10.224200	2232.286072	1993.170352	2158.199924	-1446.529474				-505.000000	200.000000	0.000000	3.441090	0.357340	11.798100	-93.249511	841.143318	-58.680270
1114				900.000000	200.000000	0.000000	0.313880	0.382840	-1.390400	-86.188359	-133.215785	144.610468	299.023189	200.931555	0.000000	300.000000	200.000000	0.000000	7.782600	9.705360	2231.752014	2079.000654	2179.999924	-1403.804975				-505.000000	200.000000	0.000000	-0.724440	0.178670	11.011560	-219.939757	-496.894137	1645.062276
1115				900.000000	200.000000	0.000000	0.515660	0.709380	-1.042800	-28.155495	-50.660895	163.982386	299.023089	200.914556	0.000000	300.000000	200.000000	0.000000	7.660520	10.193680	2231.523132	2040.853853	2179.999924	-1367.183975				-505.000000	200.000000	0.000000	4.527750	0.357340	13.371180	-93.123664	376.186650	822.394277
1116				900.000000	200.000000	0.000000	0.414770	0.641820	-1.520750	-31.432772	-86.589511	176.072378	298.989070	200.961402	0.000000	300.000000	200.000000	0.000000	6.958560	10.102120	2231.904602	2145.757556	2256.299921	-1403.804975				-505.000000	200.000000	0.000000	2.716650	1.429360	16.517339	319.443964	85.080577	236.115525
1117				900.000000	200.000000	0.000000	0.403560	0.653080	-1.433850	-71.084359	-96.340640	180.913784	298.964155	200.961862	0.000000	300.000000	200.000000	0.000000	7.660520	10.926160	2230.836486	2145.757556	2310.799919	-1452.632974	-471.028791	173.286603	0.000000	-505.000000	200.000000	0.000000	1.448880	-0.357340	26.742359	-714.379266	-908.470266	-117.943223
1118				900.000000	200.000000	0.000000	0.313880	0.698120	-1.042800	-64.803954	-52.483534	156.951978	298.974804	200.914056	0.000000	300.000000	200.000000	0.000000	7.568960	10.956680	2232.743836	2040.853853	2288.999920	-1409.908474				-505.000000	200.000000	0.000000	0.905550	-0.178670	2.359620	915.905463	1136.095959	-0.242002
1119				900.000000	200.000000	0.000000	0.325090	0.630560	-0.955900	-87.598698	-53.025979	193.022436	299.052688	200.961271	0.000000	300.000000	200.000000	0.000000	7.172200	11.261880	2232.209778	2145.757556	2114.599926	-1367.183975				-505.000000	200.000000	0.000000	2.354430	2.680050	8.651940	-68.770024	247.032780	119.843210
1120				900.000000	200.000000	0.000000	0.425980	0.675600	-1.433850	-138.506000	-107.395835	192.959801	299.096172	200.940391	0.000000	300.000000	200.000000	0.000000	7.507920	10.895640	2231.065368	2098.074055	2016.499929	-1379.390975				-505.000000	200.000000	0.000000	-0.181110	0.357340	0.786540	600.765576	2529.042678	0.353604
1121				900.000000	200.000000	0.000000	0.291460	0.563000	-1.955250	-59.251903	-121.635279	118.294982	299.008842	200.986803	0.000000	300.000000	200.000000	0.000000	7.599480	10.529400	2232.438660	2202.977757	2212.699923	-1373.287475				-505.000000	200.000000	0.000000	1.448880	0.178670	1.573080	10.937168	-221.734584	528.750535
1122				900.000000	200.000000	0.000000	0.381140	0.619300	-0.999350	-88.107399	-70.491619	166.447635	299.038367	200.931046	0.000000	300.000000	200.000000	0.000000	7.721560	10.315760	2232.972718	2079.000654	2147.299925	-1342.769976				-505.000000	200.000000	0.000000	0.543330	0.357340	14.157719	1875.811291	-46.312572	235.272044
1123				900.000000	200.000000	0.000000	0.437190	0.619300	-1.520750	-52.462797	-82.446796	147.112286	299.047512	200.910283	0.000000	300.000000	200.000000	0.000000	7.721560	10.590440	2231.523132	2031.317153	2125.499926	-1385.494475				-505.000000	200.000000	0.000000	1.448880	0.357340	7.865400	-93.564127	2025.984129	0.223205
1124				900.000000	200.000000	0.000000	0.302670	0.731900	-1.433850	-83.920673	-107.383899	166.633648	299.037348	200.983338	0.000000	300.000000	200.000000	0.000000	7.202720	10.346280	2230.607604	2193.441057	2147.299925	-1391.597975				-505.000000	200.000000	0.000000	1.629990	-1.429360	15.730799	146.399895	549.290819	116.001335
1125				900.000000	200.000000	0.000000	0.347510	0.574260	-1.346950	-66.199078	-109.311227	192.946850	299.042660	200.952987	0.000000	300.000000	200.000000	0.000000	7.691040	10.498880	2231.599426	2126.684155	2136.399925	-1361.080475				-505.000000	200.000000	0.000000	0.724440	-1.072020	11.798100	-527.188089	-55.032258	645.109783
1126				900.000000	200.000000	0.000000	0.437190	0.743160	-1.477300	-51.337758	-87.553175	152.046796	298.930831	200.914088	0.000000	300.000000	200.000000	0.000000	7.538440	10.193680	2232.667542	2040.853853	2387.099916	-1501.460973				-505.000000	200.000000	0.000000	1.629990	0.536010	7.078860	148.816276	27.221480	117.866472
1127				900.000000	200.000000	0.000000	0.358720	0.675600	-1.433850	-82.218576	-53.966369	161.703901	299.018473	200.957031	0.000000	300.000000	200.000000	0.000000	7.630000	9.949520	2232.133484	2136.220856	2190.899923	-1257.320977				-505.000000	200.000000	0.000000	2.354430	3.573400	11.011560	-246.156650	-152.916521	-55.541296
1128				900.000000	200.000000	0.000000	0.493240	0.540480	-1.390400	-87.737804	-115.271980	185.535478	299.081860	201.025495	0.000000	300.000000	200.000000	0.000000	7.385840	9.980040	2231.904602	2288.808060	2049.199928	-1348.873476				-505.000000	200.000000	0.000000	1.992210	0.178670	2.359620	-1031.343926	-255.357907	939.915760
1129				900.000000	200.000000	0.000000	0.392350	0.540480	-1.868350	-60.089248	-80.277017	154.314418	299.013455	201.038350	0.000000	300.000000	200.000000	0.000000	7.507920	11.414480	2231.828308	2317.418160	2201.799923	-1361.080475				-505.000000	200.000000	0.000000	0.724440	-1.250690	8.651940	-190.803098	1936.503557	292.475633
1130				900.000000	200.000000	0.000000	0.313880	0.596780	-1.694550	-81.713939	-102.537106	159.267392	299.028571	200.960975	0.000000	300.000000	200.000000	0.000000	7.355320	11.475520	2232.896424	2145.757556	2169.099924	-1501.460973				-505.000000	200.000000	0.000000	1.811100	0.178670	-3.146160	126.375631	158.536066	-469.928119
1131				900.000000	200.000000	0.000000	0.526870	0.495440	-1.303500	-93.523053	-96.473801	173.410449	299.131232	200.956541	0.000000	300.000000	200.000000	0.000000	7.660520	10.926160	2233.277894	2136.220856	1940.199932	-1397.701475				-505.000000	200.000000	0.000000	1.629990	0.357340	9.438480	-672.518290	-637.867836	587.649703
1132				900.000000	200.000000	0.000000	0.437190	0.653080	-1.738000	-67.378929	-117.706543	212.204524	299.077040	200.961336	0.000000	300.000000	200.000000	0.000000	7.507920	11.078760	2232.057190	2145.757556	2060.099928	-1324.459476				-505.000000	200.000000	0.000000	0.905550	-1.429360	4.719240	29.702968	73.296621	-60.173005
1133				900.000000	200.000000	0.000000	0.448400	0.608040	-1.781450	-25.052857	-92.797913	166.367482	298.988759	200.987343	0.000000	300.000000	200.000000	0.000000	7.233240	11.536560	2231.217956	2202.977757	2256.299921	-1257.320977				-505.000000	200.000000	0.000000	2.716650	0.893350	11.011560	-2029.750501	-1235.394511	529.327345
1134				900.000000	200.000000	0.000000	0.358720	0.630560	-1.260050	-67.811146	-33.864123	161.662014	299.028472	200.905545	0.000000	300.000000	200.000000	0.000000	7.355320	11.261880	2232.667542	2021.780453	2169.099924	-1385.494475				-505.000000	200.000000	0.000000	0.724440	-0.714680	6.292320	-1432.533924	1275.892800	234.240208
1135				900.000000	200.000000	0.000000	0.414770	0.743160	-1.260050	-75.235869	-61.502112	188.214925	299.023423	200.914244	0.000000	300.000000	200.000000	0.000000	7.477400	10.620960	2232.286072	2040.853853	2179.999924	-1354.976975				-505.000000	200.000000	0.000000	-0.724440	-0.357340	8.651940	905.597527	300.765186	117.207037
1136				900.000000	200.000000	0.000000	0.403560	0.585520	-1.173150	-61.534804	-50.989361	154.344692	299.072252	201.008232	0.000000	300.000000	200.000000	0.000000	7.294280	10.682000	2232.286072	2250.661259	2070.999928	-1440.425974				-505.000000	200.000000	0.000000	1.992210	1.072020	3.932700	-1324.609477	-256.850760	-527.838918
1137				900.000000	200.000000	0.000000	0.504450	0.709380	-1.738000	-81.142615	-150.872130	154.355360	299.115926	200.931619	0.000000	300.000000	200.000000	0.000000	7.568960	10.682000	2231.599426	2079.000654	1972.899931	-1416.011974				-505.000000	200.000000	0.000000	0.000000	0.357340	17.303879	-92.809048	646.428655	-117.149082
1138				900.000000	200.000000	0.000000	0.448400	0.574260	-1.260050	-66.109050	-103.414755	156.697426	299.057538	200.931396	0.000000	300.000000	200.000000	0.000000	7.416360	9.857960	2232.133484	2079.000654	2103.699926	-1379.390975				-505.000000	200.000000	0.000000	1.992210	-2.680050	16.517339	418.231572	-268.793583	643.482341
1139				900.000000	200.000000	0.000000	0.325090	0.686860	-1.564200	-81.889932	-98.053989	149.700913	298.979616	200.944020	0.000000	300.000000	200.000000	0.000000	7.660520	10.224200	2232.591248	2107.610755	2278.099920	-1373.287475				-505.000000	200.000000	0.000000	-0.181110	0.000000	7.078860	232.198313	-393.468894	704.943673
1140				900.000000	200.000000	0.000000	0.437190	0.506700	-1.086250	-169.224369	-103.114761	166.284849	299.042922	200.944181	0.000000	300.000000	200.000000	0.000000	7.507920	10.254720	2232.209778	2107.610755	2136.399925	-1342.769976				-505.000000	200.000000	0.000000	-0.181110	-0.178670	14.944259	-588.695790	1720.186958	646.030016
1141				900.000000	200.000000	0.000000	0.437190	0.630560	-1.477300	-92.159398	-87.553175	173.629019	299.023122	200.965807	0.000000	300.000000	200.000000	0.000000	7.263760	10.071600	2231.599426	2155.294256	2179.999924	-1373.287475				-505.000000	200.000000	0.000000	1.992210	-2.144040	-1.573080	101.770298	-1577.325848	585.246916
1142				900.000000	200.000000	0.000000	0.381140	0.574260	-1.346950	-138.568622	-95.498201	178.454048	299.047577	200.961501	0.000000	300.000000	200.000000	0.000000	7.782600	11.048240	2231.675720	2145.757556	2125.499926	-1464.839973				-505.000000	200.000000	0.000000	1.992210	1.250690	11.011560	-155.071828	-1456.698664	-116.460669
1143				900.000000	200.000000	0.000000	0.313880	0.540480	-1.824900	-64.064765	-87.217971	144.757073	299.042889	200.995483	0.000000	300.000000	200.000000	0.000000	7.385840	11.383960	2232.133484	2222.051158	2136.399925	-1422.115474				-505.000000	200.000000	0.000000	1.629990	0.536010	11.011560	-82.501112	686.339385	176.610570
1144				900.000000	200.000000	0.000000	0.369930	0.596780	-1.303500	-117.493583	-84.945042	147.161024	299.018741	200.969583	0.000000	300.000000	200.000000	0.000000	7.630000	11.139800	2232.743836	2164.830956	2190.899923	-1464.839973				-505.000000	200.000000	0.000000	-1.448880	-1.429360	11.011560	377.654359	-718.198290	586.200434
1145				900.000000	200.000000	0.000000	0.291460	0.686860	-1.433850	-45.570118	-117.054211	173.832355	299.033056	200.965642	0.000000	300.000000	200.000000	0.000000	7.263760	11.170320	2231.980896	2155.294256	2158.199924	-1428.218974				-505.000000	200.000000	0.000000	3.078870	-0.536010	3.146160	-147.998274	-586.998141	645.430102
1146				900.000000	200.000000	0.000000	0.347510	0.675600	-1.346950	-58.005367	-83.981378	161.715514	299.037973	200.978427	0.000000	300.000000	200.000000	0.000000	7.233240	10.010560	2232.057190	2183.904357	2147.299925	-1458.736474				-505.000000	200.000000	0.000000	3.078870	-0.893350	14.157719	62.892011	330.541940	-236.070493
1147				900.000000	200.000000	0.000000	0.459610	0.653080	-1.520750	-79.215448	-17.512443	163.988095	298.960407	200.930919	0.000000	300.000000	200.000000	0.000000	7.263760	10.620960	2233.277894	2079.000654	2321.699919	-1452.632974				-505.000000	200.000000	0.000000	1.086660	-1.250690	13.371180	-74.609557	451.836987	174.958458
1148				900.000000	200.000000	0.000000	0.504450	0.495440	-1.520750	-125.912366	-90.282533	178.252996	299.037940	200.982733	0.000000	300.000000	200.000000	0.000000	7.080640	10.285240	2231.980896	2193.441057	2147.299925	-1403.804975				-505.000000	200.000000	0.000000	-0.362220	0.357340	5.505780	716.959117	-381.017076	59.112192
1149				900.000000	200.000000	0.000000	0.414770	0.630560	-1.694550	-80.322879	-101.625786	168.832926	299.027874	200.987309	0.000000	300.000000	200.000000	0.000000	7.385840	10.743040	2231.294250	2202.977757	2169.099924	-1397.701475				-505.000000	200.000000	0.000000	1.629990	-1.786700	11.011560	-454.680297	23.489348	761.847305
1150				900.000000	200.000000	0.000000	0.403560	0.630560	-1.520750	-100.245473	-70.929973	180.892840	298.974138	200.970213	0.000000	300.000000	200.000000	0.000000	7.721560	10.651480	2231.294250	2164.830956	2288.999920	-1361.080475				-505.000000	200.000000	0.000000	2.716650	-0.714680	9.438480	-1084.834225	887.218459	410.313127
1151				900.000000	200.000000	0.000000	0.358720	0.630560	-1.607650	-132.499743	-63.936675	164.071674	298.960158	200.905514	0.000000	300.000000	200.000000	0.000000	7.843640	10.834600	2232.743836	2021.780453	2321.699919	-1434.322474				-505.000000	200.000000	0.000000	-0.362220	-0.714680	5.505780	1346.987199	149.262953	586.791733
1152				900.000000	200.000000	0.000000	0.212990	0.675600	-1.129700	-77.882947	-78.643887	183.541818	299.023523	200.956867	0.000000	300.000000	200.000000	0.000000	7.538440	10.071600	2232.514954	2136.220856	2179.999924	-1385.494475				-505.000000	200.000000	0.000000	1.267770	1.965370	11.798100	-1733.187644	840.080896	1059.157491
1153				900.000000	200.000000	0.000000	0.448400	0.641820	-1.651100	-79.814178	-97.985108	142.302296	299.013320	200.978661	0.000000	300.000000	200.000000	0.000000	7.599480	9.583280	2231.523132	2183.904357	2201.799923	-1293.941977				-505.000000	200.000000	0.000000	1.992210	-0.357340	9.438480	-599.947574	3.064270	234.477902
1154				900.000000	200.000000	0.000000	0.358720	0.731900	-1.520750	-71.949110	-134.941071	159.346600	299.003823	200.991211	0.000000	300.000000	200.000000	0.000000	7.080640	10.071600	2232.133484	2212.514458	2223.599922	-1324.459476				-505.000000	200.000000	0.000000	2.354430	-2.680050	6.292320	-1088.194454	779.552089	-296.452215
1155				900.000000	200.000000	0.000000	0.302670	0.574260	-1.694550	-58.518131	-91.943538	156.848402	299.038038	200.880097	0.000000	300.000000	200.000000	0.000000	7.782600	10.926160	2232.209778	1964.560251	2147.299925	-1385.494475				-505.000000	200.000000	0.000000	0.724440	0.536010	4.719240	-546.268505	-48.314420	529.147606
1156				900.000000	200.000000	0.000000	0.280250	0.675600	-1.607650	-82.398633	-65.771250	156.965876	299.028472	200.948259	0.000000	300.000000	200.000000	0.000000	7.904680	11.078760	2232.667542	2117.147455	2169.099924	-1379.390975				-505.000000	200.000000	0.000000	4.165530	-2.858720	4.719240	522.292404	-389.104772	290.674326
1157				900.000000	200.000000	0.000000	0.437190	0.585520	-1.433850	-106.030722	-36.933884	147.080871	299.057796	200.922599	0.000000	300.000000	200.000000	0.000000	7.630000	11.322920	2232.743836	2059.927254	2103.699926	-1367.183975				-505.000000	200.000000	0.000000	3.259980	0.357340	11.798100	-440.697516	1117.242298	293.798811
1158				900.000000	200.000000	0.000000	0.313880	0.675600	-1.607650	-46.213861	-112.749863	156.931035	299.037940	200.982733	0.000000	300.000000	200.000000	0.000000	7.233240	11.597600	2231.980896	2193.441057	2147.299925	-1373.287475				-505.000000	200.000000	0.000000	2.535540	0.536010	14.157719	265.198586	761.128859	470.258620
1159				900.000000	200.000000	0.000000	0.168150	0.529220	-1.911800	-116.885373	-40.608233	144.897577	298.999145	200.944020	0.000000	300.000000	200.000000	0.000000	7.355320	10.468360	2232.591248	2107.610755	2234.499922	-1379.390975				-505.000000	200.000000	0.000000	-0.181110	-2.501380	8.651940	-382.298352	533.028304	408.849370
1160				900.000000	200.000000	0.000000	0.381140	0.551740	-1.607650	-75.437597	-115.519630	135.059223	299.013421	200.961468	0.000000	300.000000	200.000000	0.000000	7.965720	10.468360	2231.752014	2145.757556	2201.799923	-1385.494475				-505.000000	200.000000	0.000000	0.181110	-1.250690	4.719240	-75.301712	1575.402564	-177.433690
1161				900.000000	200.000000	0.000000	0.425980	0.540480	-1.694550	-108.155554	-56.493685	173.556858	299.008672	200.965609	0.000000	300.000000	200.000000	0.000000	7.355320	10.529400	2232.057190	2155.294256	2212.699923	-1373.287475				-505.000000	200.000000	0.000000	0.905550	0.714680	4.719240	159.438828	603.576651	235.582182
1162				900.000000	200.000000	0.000000	0.392350	0.743160	-1.911800	-91.993202	-70.104669	173.780191	298.959518	200.961632	0.000000	300.000000	200.000000	0.000000	7.385840	10.651480	2231.370544	2145.757556	2321.699919	-1385.494475				-505.000000	200.000000	0.000000	-1.086660	0.178670	8.651940	243.135481	-75.026905	-410.952200
1163				900.000000	200.000000	0.000000	0.358720	0.799460	-2.085600	-73.772704	-104.019941	140.132150	298.974699	200.961139	0.000000	300.000000	200.000000	0.000000	7.507920	10.651480	2232.514954	2145.757556	2288.999920	-1458.736474				-505.000000	200.000000	0.000000	2.897760	-0.536010	9.438480	547.401123	213.409457	116.747703
1164				900.000000	200.000000	0.000000	0.302670	0.585520	-1.477300	-77.932025	-117.475431	147.220234	298.930282	200.978661	0.000000	300.000000	200.000000	0.000000	8.057280	10.132640	2231.523132	2183.904357	2387.099916	-1452.632974				-505.000000	200.000000	0.000000	2.173320	0.357340	16.517339	138.760032	-942.602585	411.373941
1165				900.000000	200.000000	0.000000	0.313880	0.529220	-1.477300	-60.147807	-153.398848	164.023882	299.018573	200.944117	0.000000	300.000000	200.000000	0.000000	7.599480	9.552760	2232.362366	2107.610755	2190.899923	-1403.804975				-505.000000	200.000000	0.000000	0.362220	-1.429360	-1.573080	260.831586	-1876.405181	-236.361835
1166				900.000000	200.000000	0.000000	0.280250	0.484180	-1.651100	-90.326323	-85.994721	183.294116	299.052429	200.944440	0.000000	300.000000	200.000000	0.000000	7.568960	9.766400	2231.599426	2107.610755	2114.599926	-1367.183975				-505.000000	200.000000	0.000000	5.252190	0.357340	11.011560	601.583577	467.160075	763.592223
1167				900.000000	200.000000	0.000000	0.302670	0.619300	-2.085600	-101.294344	-121.975682	166.528930	299.018137	200.944536	0.000000	300.000000	200.000000	0.000000	7.416360	11.200840	2231.370544	2107.610755	2190.899923	-1385.494475				-505.000000	200.000000	0.000000	0.362220	0.000000	9.438480	348.203084	1559.965040	117.459220
1168				900.000000	200.000000	0.000000	0.269040	0.653080	-0.912450	-66.523659	-20.362429	185.872467	298.989553	200.913963	0.000000	300.000000	200.000000	0.000000	7.538440	11.139800	2232.972718	2040.853853	2256.299921	-1379.390975				-505.000000	200.000000	0.000000	0.181110	0.536010	0.000000	727.329976	-408.668987	764.167467
1169				900.000000	200.000000	0.000000	0.425980	0.551740	-1.390400	-107.376768	-168.227883	168.748010	299.072727	200.956475	0.000000	300.000000	200.000000	0.000000	7.050120	10.987200	2233.430482	2136.220856	2070.999928	-1416.011974				-505.000000	200.000000	0.000000	0.362220	1.072020	10.225020	528.949939	-429.331497	353.452961
1170				900.000000	200.000000	0.000000	0.414770	0.641820	-1.607650	-111.933405	-111.838543	166.433738	299.008367	200.978728	0.000000	300.000000	200.000000	0.000000	7.630000	11.139800	2231.370544	2183.904357	2212.699923	-1306.148976				-505.000000	200.000000	0.000000	1.267770	0.357340	14.157719	138.571263	1102.981632	235.214089
1171				900.000000	200.000000	0.000000	0.515660	0.720640	-1.520750	-64.371737	-35.018491	202.547420	299.008435	201.004303	0.000000	300.000000	200.000000	0.000000	7.385840	10.956680	2231.523132	2241.124558	2212.699923	-1324.459476	-559.717738	260.578790	0.000000	-505.000000	200.000000	0.000000	0.181110	0.178670	21.236579	1286.486269	1162.017587	-58.589030
1172				900.000000	200.000000	0.000000	0.392350	0.754420	-1.433850	-111.137011	-45.219312	171.381003	298.964828	200.931333	0.000000	300.000000	200.000000	0.000000	7.568960	10.346280	2232.286072	2079.000654	2310.799919	-1354.976975				-505.000000	200.000000	0.000000	0.543330	-0.714680	14.157719	-42.112669	483.967457	410.486993
1173				900.000000	200.000000	0.000000	0.313880	0.675600	-1.781450	-154.948234	-51.796590	173.798656	298.940160	200.923009	0.000000	300.000000	200.000000	0.000000	7.782600	10.346280	2231.752014	2059.927254	2365.299917	-1379.390975				-505.000000	200.000000	0.000000	3.259980	-0.357340	5.505780	94.633821	-1660.756444	763.073369
1174				900.000000	200.000000	0.000000	0.347510	0.799460	-1.216600	-60.810830	-114.498423	147.372744	298.996573	201.002119	0.000000	300.000000	200.000000	0.000000	7.568960	10.590440	2226.869198	2231.587858	2234.499922	-1470.943473				-505.000000	200.000000	0.000000	0.181110	-0.893350	5.505780	-401.064152	1574.656137	351.602314
1175				900.000000	200.000000	0.000000	0.347510	0.653080	-1.042800	-66.658701	-89.330207	161.694571	299.032858	200.995755	0.000000	300.000000	200.000000	0.000000	7.111160	10.346280	2231.523132	2222.051158	2158.199924	-1397.701475				-505.000000	200.000000	0.000000	2.354430	1.250690	12.584640	-1313.106000	375.870655	177.230846
1176				900.000000	200.000000	0.000000	0.381140	0.506700	-1.303500	-80.997775	-105.670549	183.210538	299.009180	200.905328	0.000000	300.000000	200.000000	0.000000	7.416360	10.712520	2233.201600	2021.780453	2212.699923	-1409.908474				-505.000000	200.000000	0.000000	0.000000	-0.536010	18.876959	-725.819820	1175.215832	116.979524
1177				900.000000	200.000000	0.000000	0.392350	0.574260	-1.260050	-158.581245	-75.776766	163.984474	299.028571	200.918265	0.000000	300.000000	200.000000	0.000000	7.782600	9.949520	2232.896424	2050.390553	2169.099924	-1409.908474				-505.000000	200.000000	0.000000	2.173320	-0.178670	10.225020	221.638684	123.928885	763.329859
1178				900.000000	200.000000	0.000000	0.392350	0.495440	-1.651100	-89.862636	-146.336669	166.320832	299.076882	200.970047	0.000000	300.000000	200.000000	0.000000	7.324800	9.888480	2231.675720	2164.830956	2060.099928	-1403.804975				-505.000000	200.000000	0.000000	0.543330	-0.714680	4.719240	-737.763759	-832.775499	410.486993
1179				900.000000	200.000000	0.000000	0.448400	0.574260	-1.260050	-62.088519	-88.216845	175.974707	298.964403	201.008645	0.000000	300.000000	200.000000	0.000000	6.897520	10.285240	2231.370544	2250.661259	2310.799919	-1403.804975				-505.000000	200.000000	0.000000	1.086660	-1.250690	3.932700	-306.996639	63.084082	233.702557
1180				900.000000	200.000000	0.000000	0.280250	0.664340	-1.520750	-90.813352	-55.720127	152.136084	299.052299	200.897554	0.000000	300.000000	200.000000	0.000000	7.630000	11.109280	2231.294250	2002.707052	2114.599926	-1409.908474				-505.000000	200.000000	0.000000	1.448880	-2.322710	8.651940	91.776978	1627.527681	761.353120
1181				900.000000	200.000000	0.000000	0.437190	0.574260	-1.173150	-98.183263	-103.033944	139.841419	298.935531	200.854434	0.000000	300.000000	200.000000	0.000000	7.568960	11.109280	2232.286072	1907.340050	2376.199917	-1342.769976				-505.000000	200.000000	0.000000	1.267770	-0.536010	9.438480	84.137115	1372.600205	-470.562884
1182				900.000000	200.000000	0.000000	0.459610	0.664340	-1.346950	-62.489584	-139.257355	159.179247	299.032990	200.957162	0.000000	300.000000	200.000000	0.000000	7.782600	11.292400	2231.828308	2136.220856	2158.199924	-1293.941977				-505.000000	200.000000	0.000000	0.543330	2.144040	14.944259	594.195408	-577.339028	-174.241068
1183				900.000000	200.000000	0.000000	0.257830	0.653080	-1.260050	-70.904303	-90.501112	183.474420	299.008774	200.974054	0.000000	300.000000	200.000000	0.000000	7.385840	11.048240	2232.286072	2174.367657	2212.699923	-1361.080475				-505.000000	200.000000	0.000000	0.362220	0.536010	12.584640	-1472.167289	1822.119349	-234.496699
1184				900.000000	200.000000	0.000000	0.269040	0.608040	-1.651100	-93.266829	-110.862943	154.504998	299.023289	200.944278	0.000000	300.000000	200.000000	0.000000	7.630000	10.529400	2231.980896	2107.610755	2179.999924	-1397.701475				-505.000000	200.000000	0.000000	1.992210	1.072020	-0.786540	-398.459001	543.047843	0.857970
1185				900.000000	200.000000	0.000000	0.392350	0.506700	-1.390400	-101.190455	-35.127781	132.596062	298.984949	200.922252	0.000000	300.000000	200.000000	0.000000	7.294280	10.559920	2233.583070	2059.927254	2267.199921	-1385.494475				-505.000000	200.000000	0.000000	2.897760	-0.178670	14.157719	-472.942712	1136.920950	-0.401379
1186				900.000000	200.000000	0.000000	0.526870	0.709380	-2.042150	-101.560366	-110.984766	151.922472	298.989381	200.969649	0.000000	300.000000	200.000000	0.000000	7.691040	10.407320	2232.591248	2164.830956	2256.299921	-1397.701475				-505.000000	200.000000	0.000000	2.173320	2.501380	0.786540	267.237428	530.596025	413.408635
1187				900.000000	200.000000	0.000000	0.392350	0.596780	-1.433850	-81.443854	-111.076922	147.137797	299.125993	200.969749	0.000000	300.000000	200.000000	0.000000	7.568960	10.590440	2232.362366	2164.830956	1951.099932	-1422.115474				-505.000000	200.000000	0.000000	0.724440	2.144040	17.303879	-100.511834	470.022786	354.441331
1188				900.000000	200.000000	0.000000	0.392350	0.563000	-0.999350	-106.507954	-131.744886	151.925702	299.091783	200.978326	0.000000	300.000000	200.000000	0.000000	7.568960	10.834600	2232.286072	2183.904357	2027.399929	-1416.011974				-505.000000	200.000000	0.000000	0.181110	2.144040	15.730799	-1027.165695	1564.952594	119.508403
1189				900.000000	200.000000	0.000000	0.437190	0.529220	-1.477300	-64.168338	-112.883024	154.257492	298.999179	200.888459	0.000000	300.000000	200.000000	0.000000	7.385840	10.346280	2232.667542	1983.633652	2234.499922	-1330.562976				-505.000000	200.000000	0.000000	1.811100	0.357340	3.146160	948.402351	-907.995404	822.611609
1190				900.000000	200.000000	0.000000	0.358720	0.596780	-1.607650	-69.562320	-89.266524	156.811278	299.067496	200.939748	0.000000	300.000000	200.000000	0.000000	8.026760	9.674840	2232.591248	2098.074055	2081.899927	-1361.080475				-505.000000	200.000000	0.000000	1.267770	-1.608030	2.359620	481.966884	-1006.942089	-119.115639
1191				900.000000	200.000000	0.000000	0.336300	0.720640	-1.607650	-52.400174	-68.079389	149.720715	299.092062	200.986567	0.000000	300.000000	200.000000	0.000000	7.263760	9.705360	2232.972718	2202.977757	2027.399929	-1354.976975				-505.000000	200.000000	0.000000	3.803310	1.786700	4.719240	-123.141248	-1030.036877	588.832300
1192				900.000000	200.000000	0.000000	0.358720	0.641820	-1.129700	-123.499840	-104.908928	178.540106	299.032759	201.004406	0.000000	300.000000	200.000000	0.000000	7.050120	11.261880	2231.294250	2241.124558	2158.199924	-1312.252476				-505.000000	200.000000	0.000000	0.181110	-0.178670	0.000000	799.900692	2507.871174	-117.672244
1193				900.000000	200.000000	0.000000	0.425980	0.585520	-1.390400	-61.759875	-102.370274	156.731125	298.974489	200.910065	0.000000	300.000000	200.000000	0.000000	7.172200	10.834600	2232.057190	2031.317153	2288.999920	-1354.976975				-505.000000	200.000000	0.000000	2.354430	-0.536010	2.359620	546.834814	783.284221	762.976255
1194				900.000000	200.000000	0.000000	0.269040	0.585520	-0.695200	-77.121769	-61.092231	156.893715	299.023523	200.969683	0.000000	300.000000	200.000000	0.000000	7.324800	10.712520	2232.514954	2164.830956	2179.999924	-1361.080475				-505.000000	200.000000	0.000000	2.897760	-1.250690	1.573080	966.790612	-839.686337	-295.139219
1195				900.000000	200.000000	0.000000	0.425980	0.574260	-1.433850	-22.063274	-122.593745	173.588274	299.062646	200.961073	0.000000	300.000000	200.000000	0.000000	7.446880	10.529400	2232.667542	2145.757556	2092.799927	-1293.941977				-505.000000	200.000000	0.000000	2.716650	0.178670	13.371180	-219.750988	-309.643739	293.672719
1196				900.000000	200.000000	0.000000	0.482030	0.596780	-1.042800	-81.038726	-120.199591	149.454549	299.028306	200.927060	0.000000	300.000000	200.000000	0.000000	7.416360	10.834600	2232.286072	2069.463954	2169.099924	-1385.494475				-505.000000	200.000000	0.000000	0.724440	1.072020	17.303879	-165.379764	1265.442830	470.912181
1197				900.000000	200.000000	0.000000	0.313880	0.619300	-1.260050	-64.254302	-72.545371	180.975277	299.023423	200.892883	0.000000	300.000000	200.000000	0.000000	7.507920	10.437840	2232.286072	1993.170352	2179.999924	-1385.494475				-505.000000	200.000000	0.000000	1.086660	-0.357340	0.000000	94.193359	2320.506339	469.526741
1198				900.000000	200.000000	0.000000	0.482030	0.675600	-1.390400	-118.358334	-130.008263	166.395472	298.979267	200.982800	0.000000	300.000000	200.000000	0.000000	7.324800	10.743040	2231.828308	2193.441057	2278.099920	-1458.736474				-505.000000	200.000000	0.000000	2.354430	0.178670	3.932700	706.021949	-146.198683	293.701697
1199				900.000000	200.000000	0.000000	0.369930	0.619300	-1.564200	-72.610462	-44.174831	185.736529	299.028139	200.965675	0.000000	300.000000	200.000000	0.000000	7.385840	10.437840	2231.904602	2155.294256	2169.099924	-1409.908474				-505.000000	200.000000	0.000000	1.448880	1.786700	5.505780	224.369681	702.523335	-115.908529
1200				900.000000	200.000000	0.000000	0.425980	0.664340	-1.694550	-78.931818	-41.295775	156.804427	298.998940	200.965576	0.000000	300.000000	200.000000	0.000000	7.141680	9.888480	2232.133484	2155.294256	2234.499922	-1379.390975				-505.000000	200.000000	0.000000	0.362220	-0.178670	18.090419	-472.628096	491.194290	528.498353
1201				900.000000	200.000000	0.000000	0.504450	0.653080	-1.564200	-71.219402	-151.033764	178.399602	299.037841	200.876004	0.000000	300.000000	200.000000	0.000000	7.568960	10.407320	2231.752014	1955.023551	2147.299925	-1464.839973				-505.000000	200.000000	0.000000	1.267770	-1.608030	1.573080	250.271957	-210.775618	174.604854
1202				900.000000	200.000000	0.000000	0.358720	0.506700	-0.955900	-108.781373	-105.070562	192.872405	298.945513	200.956769	0.000000	300.000000	200.000000	0.000000	7.416360	10.010560	2232.743836	2136.220856	2354.399918	-1428.218974				-505.000000	200.000000	0.000000	0.905550	-0.714680	11.798100	1000.042578	-65.991224	704.178509
1203				900.000000	200.000000	0.000000	0.392350	0.743160	-0.955900	-46.777058	-91.257535	156.912571	299.018439	200.957064	0.000000	300.000000	200.000000	0.000000	7.691040	11.078760	2232.057190	2136.220856	2190.899923	-1275.631477				-505.000000	200.000000	0.000000	0.724440	0.893350	14.944259	-755.459864	-58.017964	588.230821
1204				900.000000	200.000000	0.000000	0.302670	0.641820	-1.520750	-83.699665	-92.105172	171.369194	299.062165	200.927377	0.000000	300.000000	200.000000	0.000000	7.263760	11.231360	2231.523132	2069.463954	2092.799927	-1367.183975				-505.000000	200.000000	0.000000	1.267770	-0.893350	-3.932700	872.156791	-72.980626	57.794888
1205				900.000000	200.000000	0.000000	0.392350	0.653080	-1.607650	-103.428658	-146.377077	183.335057	298.940233	200.850307	0.000000	300.000000	200.000000	0.000000	7.568960	11.353440	2231.904602	1897.803349	2365.299917	-1324.459476				-505.000000	200.000000	0.000000	2.716650	-0.893350	9.438480	641.594481	91.798415	-236.041516
1206				900.000000	200.000000	0.000000	0.302670	0.653080	-1.564200	-67.198872	-61.668944	164.150685	298.974594	200.905700	0.000000	300.000000	200.000000	0.000000	7.568960	11.078760	2232.286072	2021.780453	2288.999920	-1397.701475				-505.000000	200.000000	0.000000	1.629990	-0.178670	13.371180	-241.373631	1081.810127	117.188240
[truncated: 7,794 more rows]
