# Supplementary material for: A Plyometric Warm-Up Protocol Improves Running Economy in Recreational Endurance Athletes
Source: Front Physiol. 2020 Mar 12;11:197. doi: 10.3389/fphys.2020.00197 (PMC7080849; doi:10.3389/fphys.2020.00197)
Supplement: Supplementary file 1 [file Data_Sheet_1.zip › Datasheet 1/Force plate data -leg stiffness/2/2 Resistance .csv]

FORCE PLATES
600.000000	Hz
	Corner 1			Corner 2			Corner 3			Corner 4
Plate#	X	Y	Z	X	Y	Z	X	Y	Z	X	Y	Z
1	1200.000000	400.000000	0.000000	1200.000000	0.000000	0.000000	600.000000	0.000000	0.000000	600.000000	400.000000	0.000000
2	600.000000	400.000000	0.000000	600.000000	0.000000	0.000000	0.000000	0.000000	0.000000	0.000000	400.000000	0.000000
3	-55.000000	500.000000	0.000000	-55.000000	-100.000000	0.000000	-955.000000	-100.000000	0.000000	-955.000000	500.000000	0.000000
	Force Plate 1												Force Plate 2												Force Plate 3
Sample #	COP:X	COP:Y	COP:Z	Ref:X	Ref:Y	Ref:Z	Force:X	Force:Y	Force:Z	Moment:X	Moment:Y	Moment:Z	COP:X	COP:Y	COP:Z	Ref:X	Ref:Y	Ref:Z	Force:X	Force:Y	Force:Z	Moment:X	Moment:Y	Moment:Z	COP:X	COP:Y	COP:Z	Ref:X	Ref:Y	Ref:Z	Force:X	Force:Y	Force:Z	Moment:X	Moment:Y	Moment:Z
Units:	mm	mm	mm	mm	mm	mm	N	N	N	Nmm	Nmm	Nmm	mm	mm	mm	mm	mm	mm	N	N	N	Nmm	Nmm	Nmm	mm	mm	mm	mm	mm	mm	N	N	N	Nmm	Nmm	Nmm
1				900.000000	200.000000	0.000000	0.224200	0.653080	-0.955900	-66.568673	-3.277599	118.448438	299.033717	200.922284	0.000000	300.000000	200.000000	0.000000	7.568960	10.987200	2233.506776	2059.927254	2158.199924	-1416.011974				-505.000000	200.000000	0.000000	3.259980	-0.357340	0.786540	441.704287	1657.972298	351.864678
2				900.000000	200.000000	0.000000	0.414770	0.641820	-1.260050	-127.655412	-117.227781	166.433738	299.018473	200.986938	0.000000	300.000000	200.000000	0.000000	7.294280	11.200840	2232.133484	2202.977757	2190.899923	-1403.804975				-505.000000	200.000000	0.000000	1.267770	-0.714680	3.932700	1115.229348	52.125117	527.917235
3				900.000000	200.000000	0.000000	0.392350	0.686860	-1.390400	-85.730406	-80.721511	166.498852	299.013657	200.918516	0.000000	300.000000	200.000000	0.000000	7.599480	10.468360	2232.286072	2050.390553	2201.799923	-1312.252476				-505.000000	200.000000	0.000000	-0.543330	-0.536010	7.865400	199.827271	1085.972691	-411.673898
4				900.000000	200.000000	0.000000	0.448400	0.641820	-1.086250	-75.208463	-47.850719	159.169917	298.954741	200.957260	0.000000	300.000000	200.000000	0.000000	7.141680	10.620960	2231.599426	2136.220856	2332.599918	-1416.011974				-505.000000	200.000000	0.000000	2.716650	-0.893350	1.573080	525.149248	1027.252731	57.678978
5				900.000000	200.000000	0.000000	0.437190	0.574260	-1.433850	-90.412288	-87.593583	154.299379	299.018339	200.931524	0.000000	300.000000	200.000000	0.000000	7.599480	10.346280	2231.828308	2079.000654	2190.899923	-1385.494475				-505.000000	200.000000	0.000000	3.259980	-0.714680	3.146160	304.454412	1523.163011	410.269661
6				900.000000	200.000000	0.000000	0.358720	0.720640	-1.520750	-40.248555	-69.083462	164.155448	299.032924	200.978594	0.000000	300.000000	200.000000	0.000000	7.324800	10.682000	2231.675720	2183.904357	2158.199924	-1342.769976				-505.000000	200.000000	0.000000	3.441090	-0.714680	3.146160	420.270414	451.643987	-294.674012
7				900.000000	200.000000	0.000000	0.168150	0.698120	-1.694550	-61.458637	-81.338035	159.512615	298.999213	201.020839	0.000000	300.000000	200.000000	0.000000	7.172200	10.651480	2232.743836	2279.271359	2234.499922	-1385.494475				-505.000000	200.000000	0.000000	1.992210	-1.250690	16.517339	-653.437874	924.336483	57.397817
8				900.000000	200.000000	0.000000	0.369930	0.731900	-1.911800	-68.333708	-53.983503	156.925326	299.023089	200.906009	0.000000	300.000000	200.000000	0.000000	7.416360	9.796920	2231.523132	2021.780453	2179.999924	-1464.839973				-505.000000	200.000000	0.000000	0.724440	0.357340	4.719240	-93.815819	1542.525667	-410.927530
9				900.000000	200.000000	0.000000	0.414770	0.608040	-1.607650	-77.139694	-127.036453	139.896061	299.009045	200.909723	0.000000	300.000000	200.000000	0.000000	7.416360	9.888480	2232.896424	2031.317153	2212.699923	-1513.667973				-505.000000	200.000000	0.000000	2.535540	-1.072020	-0.786540	-759.826864	1040.450976	-1.220190
10				900.000000	200.000000	0.000000	0.414770	0.675600	-1.129700	-81.903477	-107.217067	176.103794	299.077198	200.965444	0.000000	300.000000	200.000000	0.000000	7.660520	9.613800	2232.438660	2155.294256	2060.099928	-1428.218974				-505.000000	200.000000	0.000000	3.078870	-1.429360	11.011560	956.734369	466.097654	-119.090970
11				900.000000	200.000000	0.000000	0.358720	0.653080	-1.694550	-87.436565	-104.383617	144.815337	299.106554	201.029452	0.000000	300.000000	200.000000	0.000000	7.507920	11.506040	2232.591248	2298.344760	1994.699930	-1385.494475				-505.000000	200.000000	0.000000	3.441090	-2.680050	5.505780	69.902642	979.684737	-296.539148
12				900.000000	200.000000	0.000000	0.381140	0.653080	-1.129700	-82.830851	-146.359943	168.888710	298.998734	200.914494	0.000000	300.000000	200.000000	0.000000	7.721560	11.139800	2231.675720	2040.853853	2234.499922	-1361.080475				-505.000000	200.000000	0.000000	2.354430	-1.965370	3.146160	-1161.016862	252.257765	-589.494477
13				900.000000	200.000000	0.000000	0.403560	0.664340	-1.738000	-82.997363	-121.387630	144.779354	299.008503	200.914494	0.000000	300.000000	200.000000	0.000000	7.538440	11.322920	2231.675720	2040.853853	2212.699923	-1391.597975				-505.000000	200.000000	0.000000	1.811100	-0.178670	1.573080	-242.317479	419.197522	-587.755432
14				900.000000	200.000000	0.000000	0.358720	0.506700	-1.216600	-109.051459	-84.564231	195.282065	299.018842	200.965213	0.000000	300.000000	200.000000	0.000000	7.324800	11.231360	2232.972718	2155.294256	2190.899923	-1348.873476				-505.000000	200.000000	0.000000	1.992210	2.501380	5.505780	1889.038994	1067.356461	295.934926
15				900.000000	200.000000	0.000000	0.414770	0.664340	-1.086250	-50.157908	-81.927626	200.189923	299.023289	200.982733	0.000000	300.000000	200.000000	0.000000	6.928040	10.498880	2231.980896	2193.441057	2179.999924	-1312.252476				-505.000000	200.000000	0.000000	3.441090	0.893350	8.651940	-408.515244	1241.839046	118.060699
16				900.000000	200.000000	0.000000	0.369930	0.675600	-1.868350	-66.586597	-135.079431	185.788888	298.998563	200.944569	0.000000	300.000000	200.000000	0.000000	7.477400	10.682000	2231.294250	2107.610755	2234.499922	-1391.597975				-505.000000	200.000000	0.000000	1.811100	-2.322710	7.865400	207.530056	810.936132	-178.581436
17				900.000000	200.000000	0.000000	0.459610	0.731900	-1.564200	-120.240487	-78.263673	156.832418	299.048162	200.935285	0.000000	300.000000	200.000000	0.000000	7.263760	10.193680	2233.049012	2088.537354	2125.499926	-1385.494475				-505.000000	200.000000	0.000000	1.811100	-0.714680	8.651940	73.262870	279.909676	-177.055415
18				900.000000	200.000000	0.000000	0.482030	0.540480	-1.390400	-63.614622	-33.754834	154.221510	299.013691	200.875764	0.000000	300.000000	200.000000	0.000000	7.843640	10.529400	2232.362366	1955.023551	2201.799923	-1318.355976				-505.000000	200.000000	0.000000	0.543330	0.357340	8.651940	22.314798	356.622435	-175.936647
19				900.000000	200.000000	0.000000	0.493240	0.675600	-2.129050	-50.774562	-144.980856	147.106578	299.062133	200.995789	0.000000	300.000000	200.000000	0.000000	7.599480	9.735880	2231.446838	2222.051158	2092.799927	-1409.908474				-505.000000	200.000000	0.000000	0.724440	-1.072020	11.011560	283.461001	873.704219	233.901092
20				900.000000	200.000000	0.000000	0.381140	0.709380	-1.346950	-116.922260	-146.157901	152.073449	298.974208	200.940230	0.000000	300.000000	200.000000	0.000000	7.263760	10.987200	2231.446838	2098.074055	2288.999920	-1391.597975				-505.000000	200.000000	0.000000	1.086660	-1.608030	3.146160	-444.498208	2582.660648	409.595737
21				900.000000	200.000000	0.000000	0.201780	0.608040	-1.303500	-125.070957	-47.624805	159.394000	299.018842	200.939588	0.000000	300.000000	200.000000	0.000000	7.904680	11.261880	2232.972718	2098.074055	2190.899923	-1367.183975				-505.000000	200.000000	0.000000	1.629990	-0.178670	15.730799	222.079146	2537.840929	352.164635
22				900.000000	200.000000	0.000000	0.235410	0.472920	-1.738000	-151.187992	-119.529183	183.330099	299.008842	200.965444	0.000000	300.000000	200.000000	0.000000	7.935200	10.834600	2232.438660	2155.294256	2212.699923	-1379.390975				-505.000000	200.000000	0.000000	0.724440	-0.357340	7.865400	-136.809413	744.119918	-470.349860
23				900.000000	200.000000	0.000000	0.369930	0.517960	-1.260050	-80.489074	-79.919480	161.545682	299.101395	200.987039	0.000000	300.000000	200.000000	0.000000	7.599480	11.506040	2231.904602	2202.977757	2005.599930	-1348.873476				-505.000000	200.000000	0.000000	2.897760	-1.429360	3.932700	377.088050	1279.194501	-177.820579
24				900.000000	200.000000	0.000000	0.291460	0.675600	-1.260050	-69.976929	-66.556146	144.905961	298.989519	200.943891	0.000000	300.000000	200.000000	0.000000	7.294280	11.322920	2232.896424	2107.610755	2256.299921	-1312.252476				-505.000000	200.000000	0.000000	1.629990	-0.536010	8.651940	1242.234211	953.718679	-411.847763
25				900.000000	200.000000	0.000000	0.313880	0.596780	-1.607650	-93.685501	-102.617923	173.725353	298.975294	200.981927	0.000000	300.000000	200.000000	0.000000	7.172200	10.620960	2233.811952	2193.441057	2288.999920	-1367.183975				-505.000000	200.000000	0.000000	1.629990	0.893350	9.438480	633.891696	687.832237	235.693785
26				900.000000	200.000000	0.000000	0.347510	0.776940	-1.433850	-57.942744	-94.032501	171.448401	299.028538	200.914025	0.000000	300.000000	200.000000	0.000000	7.568960	11.139800	2232.820130	2040.853853	2169.099924	-1379.390975				-505.000000	200.000000	0.000000	2.535540	-1.072020	7.078860	-643.381631	2093.546770	-882.381670
27				900.000000	200.000000	0.000000	0.280250	0.641820	-1.781450	-47.784978	-60.543646	152.115140	299.077103	201.003994	0.000000	300.000000	200.000000	0.000000	7.416360	10.437840	2232.209778	2241.124558	2060.099928	-1324.459476				-505.000000	200.000000	0.000000	3.984420	-0.893350	2.359620	756.844175	154.373502	-59.910641
28				900.000000	200.000000	0.000000	0.470820	0.619300	-2.085600	-61.089042	18.013030	159.125746	298.974664	200.965444	0.000000	300.000000	200.000000	0.000000	7.630000	10.743040	2232.438660	2155.294256	2288.999920	-1373.287475				-505.000000	200.000000	0.000000	2.716650	-3.216060	0.786540	616.171147	762.859143	-649.454458
29				900.000000	200.000000	0.000000	0.280250	0.686860	-1.520750	-97.927039	-81.049977	190.711589	299.013387	200.944407	0.000000	300.000000	200.000000	0.000000	7.630000	10.254720	2231.675720	2107.610755	2201.799923	-1367.183975				-505.000000	200.000000	0.000000	1.448880	-0.714680	7.865400	-42.616055	3086.544188	-412.002832
30				900.000000	200.000000	0.000000	0.437190	0.844500	-1.564200	-119.624149	-82.406388	154.550703	298.974419	200.927219	0.000000	300.000000	200.000000	0.000000	7.660520	11.109280	2231.904602	2069.463954	2288.999920	-1391.597975				-505.000000	200.000000	0.000000	2.173320	-1.250690	7.865400	-306.682023	-138.971850	-118.848968
31				900.000000	200.000000	0.000000	0.549290	0.619300	-1.477300	-40.356192	-71.905573	168.683092	299.052526	200.957162	0.000000	300.000000	200.000000	0.000000	7.477400	10.773560	2231.828308	2136.220856	2114.599926	-1379.390975				-505.000000	200.000000	0.000000	2.173320	-3.573400	7.078860	-447.292128	1717.754679	-649.750108
32				900.000000	200.000000	0.000000	0.425980	0.551740	-1.911800	-63.691106	-142.413131	154.290049	299.043118	200.995245	0.000000	300.000000	200.000000	0.000000	7.355320	10.254720	2232.667542	2222.051158	2136.399925	-1416.011974				-505.000000	200.000000	0.000000	3.259980	-1.786700	7.078860	-686.626917	1121.720857	-413.165067
33				900.000000	200.000000	0.000000	0.336300	0.551740	-1.564200	-51.269402	-57.987858	178.479559	298.974944	200.965180	0.000000	300.000000	200.000000	0.000000	7.507920	9.827440	2233.049012	2155.294256	2288.999920	-1464.839973				-505.000000	200.000000	0.000000	2.535540	1.072020	7.865400	-629.398850	-28.319774	412.023194
34				900.000000	200.000000	0.000000	0.437190	0.495440	-1.477300	-89.682579	-77.421235	149.406757	299.013994	200.965180	0.000000	300.000000	200.000000	0.000000	7.630000	9.888480	2233.049012	2155.294256	2201.799923	-1409.908474				-505.000000	200.000000	0.000000	0.362220	-3.930740	9.438480	-121.277996	1029.685010	54.984849
35				900.000000	200.000000	0.000000	0.437190	0.484180	-1.260050	-101.982786	-57.359398	149.396285	299.023289	200.987006	0.000000	300.000000	200.000000	0.000000	7.721560	11.322920	2231.980896	2202.977757	2179.999924	-1342.769976				-505.000000	200.000000	0.000000	2.716650	-2.501380	12.584640	-266.167734	-706.607334	-590.032128
36				900.000000	200.000000	0.000000	0.493240	0.551740	-1.346950	-115.372814	-69.718659	187.955609	299.067273	200.982699	0.000000	300.000000	200.000000	0.000000	7.294280	11.506040	2232.057190	2193.441057	2081.899927	-1367.183975				-505.000000	200.000000	0.000000	1.992210	-1.786700	12.584640	-570.370453	928.068615	-648.040040
37				900.000000	200.000000	0.000000	0.482030	0.563000	-1.086250	-146.803284	-165.752912	154.242453	299.052461	200.952954	0.000000	300.000000	200.000000	0.000000	7.050120	11.567080	2231.675720	2126.684155	2114.599926	-1470.943473				-505.000000	200.000000	0.000000	1.992210	-1.072020	6.292320	51.451458	1331.750049	-1.176724
38				900.000000	200.000000	0.000000	0.403560	0.596780	-1.303500	-113.473053	-76.197985	151.945504	298.994022	200.918610	0.000000	300.000000	200.000000	0.000000	7.477400	11.078760	2232.057190	2050.390553	2245.399921	-1446.529474				-505.000000	200.000000	0.000000	4.165530	-2.680050	8.651940	70.154334	932.863169	-120.364807
39				900.000000	200.000000	0.000000	0.425980	0.472920	-1.173150	-118.438565	-92.440376	161.445727	298.979407	200.957031	0.000000	300.000000	200.000000	0.000000	7.630000	10.041080	2232.133484	2136.220856	2278.099920	-1361.080475				-505.000000	200.000000	0.000000	2.535540	-2.858720	7.865400	-635.615922	1562.520314	-472.868558
40				900.000000	200.000000	0.000000	0.482030	0.585520	-2.215950	-54.574085	-98.844681	197.637279	299.062390	200.969881	0.000000	300.000000	200.000000	0.000000	7.416360	10.590440	2232.057190	2164.830956	2092.799927	-1397.701475				-505.000000	200.000000	0.000000	1.992210	-0.714680	13.371180	-1431.967615	927.322189	-999.487285
41				900.000000	200.000000	0.000000	0.313880	0.720640	-1.477300	-36.183011	-87.541239	188.298503	299.062582	200.965411	0.000000	300.000000	200.000000	0.000000	7.294280	10.620960	2232.514954	2155.294256	2092.799927	-1428.218974				-505.000000	200.000000	0.000000	2.354430	-0.178670	10.225020	800.718693	2499.230052	-352.822504
42				900.000000	200.000000	0.000000	0.482030	0.675600	-1.346950	-62.025897	-54.059122	188.082413	298.999008	200.901427	0.000000	300.000000	200.000000	0.000000	7.507920	9.980040	2232.286072	2012.243752	2234.499922	-1446.529474				-505.000000	200.000000	0.000000	1.629990	-0.893350	3.932700	-748.638004	-234.932829	175.254108
43				900.000000	200.000000	0.000000	0.470820	0.709380	-1.520750	-80.917544	-63.567800	159.209521	299.008266	200.944633	0.000000	300.000000	200.000000	0.000000	7.843640	10.285240	2231.141662	2107.610755	2212.699923	-1428.218974				-505.000000	200.000000	0.000000	1.629990	-0.178670	4.719240	-705.329794	294.600774	117.188240
44				900.000000	200.000000	0.000000	0.403560	0.731900	-1.824900	-76.284740	-131.438753	193.035387	299.008300	200.974521	0.000000	300.000000	200.000000	0.000000	8.026760	10.407320	2231.217956	2174.367657	2212.699923	-1342.769976				-505.000000	200.000000	0.000000	0.724440	-3.037390	14.944259	-530.044933	339.692058	-179.172734
45				900.000000	200.000000	0.000000	0.325090	0.709380	-1.520750	-84.938075	-57.566638	166.589477	298.993781	200.974387	0.000000	300.000000	200.000000	0.000000	7.233240	10.804080	2231.523132	2174.367657	2245.399921	-1385.494475				-505.000000	200.000000	0.000000	1.811100	0.893350	8.651940	1097.092780	1340.469735	0.702901
46				900.000000	200.000000	0.000000	0.470820	0.596780	-1.086250	-97.165861	-94.367705	212.117325	298.979267	200.948616	0.000000	300.000000	200.000000	0.000000	7.538440	9.583280	2231.828308	2117.147455	2278.099920	-1452.632974				-505.000000	200.000000	0.000000	-0.362220	-1.786700	11.011560	-107.232292	674.317997	-119.154798
47				900.000000	200.000000	0.000000	0.358720	0.664340	-0.999350	-110.375833	-89.832244	164.103089	299.081986	200.931364	0.000000	300.000000	200.000000	0.000000	7.782600	9.613800	2232.209778	2079.000654	2049.199928	-1385.494475				-505.000000	200.000000	0.000000	3.984420	1.250690	5.505780	-39.696288	-378.892233	-469.084638
48				900.000000	200.000000	0.000000	0.470820	0.619300	-1.173150	-19.938442	-89.220918	161.535406	299.067655	200.913963	0.000000	300.000000	200.000000	0.000000	7.385840	11.109280	2232.972718	2040.853853	2081.899927	-1409.908474				-505.000000	200.000000	0.000000	1.629990	0.714680	7.078860	1086.155612	2413.481612	-175.684464
49				900.000000	200.000000	0.000000	0.392350	0.675600	-1.520750	-110.452316	-146.457894	176.127021	299.082206	200.939684	0.000000	300.000000	200.000000	0.000000	7.172200	11.445000	2232.743836	2098.074055	2049.199928	-1367.183975				-505.000000	200.000000	0.000000	2.535540	0.178670	9.438480	590.646409	633.037410	-352.497877
50				900.000000	200.000000	0.000000	0.246620	0.563000	-1.390400	-102.892551	-89.918259	161.715318	299.023523	200.918422	0.000000	300.000000	200.000000	0.000000	7.538440	11.200840	2232.514954	2050.390553	2179.999924	-1385.494475				-505.000000	200.000000	0.000000	1.811100	0.357340	5.505780	-325.384900	1608.595455	-528.502660
51				900.000000	200.000000	0.000000	0.336300	0.630560	-1.173150	-99.885359	-68.483474	161.685241	299.004027	200.901304	0.000000	300.000000	200.000000	0.000000	7.752080	10.834600	2232.591248	2012.243752	2223.599922	-1403.804975				-505.000000	200.000000	0.000000	2.716650	1.786700	2.359620	-123.330018	761.366290	-57.265852
52				900.000000	200.000000	0.000000	0.425980	0.506700	-1.433850	-93.194409	-87.131955	161.477142	299.037742	200.987208	0.000000	300.000000	200.000000	0.000000	7.599480	10.865120	2231.523132	2202.977757	2147.299925	-1342.769976				-505.000000	200.000000	0.000000	2.897760	-1.965370	5.505780	-581.748083	1145.131641	-413.305648
53				900.000000	200.000000	0.000000	0.482030	0.698120	-1.346950	-77.180644	-89.520911	185.693696	299.022721	200.961928	0.000000	300.000000	200.000000	0.000000	7.721560	10.376800	2230.683898	2145.757556	2179.999924	-1391.597975				-505.000000	200.000000	0.000000	0.543330	-1.965370	3.146160	-118.672845	1157.267464	-941.814181
54				900.000000	200.000000	0.000000	0.347510	0.686860	-1.694550	-53.881263	-83.658110	166.545306	298.984394	200.982565	0.000000	300.000000	200.000000	0.000000	7.477400	10.376800	2232.362366	2193.441057	2267.199921	-1446.529474				-505.000000	200.000000	0.000000	1.448880	-1.608030	13.371180	-1022.760216	2153.329151	879.519549
55				900.000000	200.000000	0.000000	0.515660	0.630560	-1.520750	-100.245473	-40.084461	149.451123	298.974489	200.944246	0.000000	300.000000	200.000000	0.000000	7.141680	10.468360	2232.057190	2107.610755	2288.999920	-1440.425974				-505.000000	200.000000	0.000000	2.897760	0.357340	7.865400	369.699881	-50.237705	176.339591
56				900.000000	200.000000	0.000000	0.515660	0.698120	-2.085600	-81.966416	-95.284820	171.200895	299.097067	200.969351	0.000000	300.000000	200.000000	0.000000	7.416360	10.651480	2233.277894	2164.830956	2016.499929	-1373.287475				-505.000000	200.000000	0.000000	0.181110	-1.608030	6.292320	598.097502	248.209638	-119.028707
57				900.000000	200.000000	0.000000	0.437190	0.630560	-1.694550	-84.343409	-82.285162	159.171059	298.993678	200.978761	0.000000	300.000000	200.000000	0.000000	7.446880	10.254720	2231.294250	2183.904357	2245.399921	-1324.459476				-505.000000	200.000000	0.000000	0.000000	-3.216060	6.292320	-309.916406	1717.438684	-120.540238
58				900.000000	200.000000	0.000000	0.325090	0.484180	-1.433850	-94.121782	-82.977305	161.560721	298.975224	200.960647	0.000000	300.000000	200.000000	0.000000	7.324800	10.010560	2233.659364	2145.757556	2288.999920	-1336.666476				-505.000000	200.000000	0.000000	1.448880	-2.322710	17.303879	-1528.954894	823.896946	-2.320162
59				900.000000	200.000000	0.000000	0.291460	0.574260	-2.042150	-115.165668	-91.158643	178.546957	298.974384	200.957162	0.000000	300.000000	200.000000	0.000000	7.538440	10.102120	2231.828308	2136.220856	2288.999920	-1477.046973				-505.000000	200.000000	0.000000	3.441090	1.072020	-0.786540	180.621009	57.666097	-58.002039
60				900.000000	200.000000	0.000000	0.437190	0.461660	-1.651100	-75.171576	-36.731841	137.327041	299.077008	200.940005	0.000000	300.000000	200.000000	0.000000	7.691040	11.139800	2231.980896	2098.074055	2060.099928	-1373.287475				-505.000000	200.000000	0.000000	4.165530	0.178670	7.078860	590.457640	1597.206059	469.789105
61				900.000000	200.000000	0.000000	0.381140	0.382840	-1.564200	-94.409476	-110.494068	161.408407	299.052234	200.923262	0.000000	300.000000	200.000000	0.000000	7.172200	11.689160	2231.141662	2059.927254	2114.599926	-1409.908474				-505.000000	200.000000	0.000000	4.346640	-2.144040	7.865400	-244.922630	1850.640682	-61.126524
62				900.000000	200.000000	0.000000	0.459610	0.551740	-1.824900	-99.785850	-123.614952	144.616568	299.101580	200.944117	0.000000	300.000000	200.000000	0.000000	7.324800	11.567080	2232.362366	2107.610755	2005.599930	-1409.908474				-505.000000	200.000000	0.000000	3.259980	-0.357340	14.944259	211.204901	849.116578	-470.552703
63				900.000000	200.000000	0.000000	0.347510	0.698120	-1.346950	-93.262765	-38.387648	152.097818	299.057538	200.880127	0.000000	300.000000	200.000000	0.000000	7.630000	11.109280	2232.133484	1964.560251	2103.699926	-1348.873476				-505.000000	200.000000	0.000000	0.543330	0.178670	7.865400	1517.048578	1417.928920	117.614289
64				900.000000	200.000000	0.000000	0.437190	0.619300	-1.781450	-76.856064	-82.204345	159.160587	299.028538	200.982364	0.000000	300.000000	200.000000	0.000000	7.324800	10.987200	2232.820130	2193.441057	2169.099924	-1367.183975				-505.000000	200.000000	0.000000	2.173320	-1.250690	7.078860	851.415072	789.764628	-236.337165
65				900.000000	200.000000	0.000000	0.448400	0.416620	-1.390400	-60.674117	-77.963680	185.466742	299.057603	200.948421	0.000000	300.000000	200.000000	0.000000	7.294280	10.834600	2232.286072	2117.147455	2103.699926	-1318.355976				-505.000000	200.000000	0.000000	3.441090	-3.216060	-3.932700	-1584.710428	193.221810	-414.536019
66				900.000000	200.000000	0.000000	0.369930	0.641820	-1.694550	-47.694950	-130.175095	176.118832	298.979128	200.953019	0.000000	300.000000	200.000000	0.000000	7.874160	11.322920	2231.523132	2126.684155	2278.099920	-1318.355976				-505.000000	200.000000	0.000000	2.354430	-2.680050	5.505780	533.166649	780.298515	-648.916807
67				900.000000	200.000000	0.000000	0.347510	0.608040	-1.520750	-81.070195	-93.951684	156.833363	298.984360	200.961238	0.000000	300.000000	200.000000	0.000000	7.874160	10.956680	2232.286072	2145.757556	2267.199921	-1434.322474				-505.000000	200.000000	0.000000	0.181110	-0.178670	3.146160	-358.007635	516.335358	-293.904540
68				900.000000	200.000000	0.000000	0.560500	0.641820	-1.433850	-115.773879	-87.605519	166.282762	299.008435	200.970114	0.000000	300.000000	200.000000	0.000000	7.538440	10.346280	2231.523132	2164.830956	2212.699923	-1446.529474				-505.000000	200.000000	0.000000	2.716650	0.000000	3.932700	463.578624	229.593408	-352.681924
69				900.000000	200.000000	0.000000	0.437190	0.630560	-1.477300	-3.707733	-117.948994	176.038679	299.008469	200.965807	0.000000	300.000000	200.000000	0.000000	7.385840	10.041080	2231.599426	2155.294256	2212.699923	-1354.976975				-505.000000	200.000000	0.000000	2.535540	-0.714680	4.719240	-737.763759	-157.904075	57.863024
70				900.000000	200.000000	0.000000	0.437190	0.574260	-1.129700	-25.768705	-67.612563	163.938020	299.037808	200.952954	0.000000	300.000000	200.000000	0.000000	7.538440	10.102120	2231.675720	2126.684155	2147.299925	-1403.804975				-505.000000	200.000000	0.000000	0.543330	1.250690	2.359620	654.948031	-432.826198	177.375734
71				900.000000	200.000000	0.000000	0.246620	0.720640	-1.346950	-64.191680	-69.694788	166.681244	298.984672	200.939588	0.000000	300.000000	200.000000	0.000000	7.599480	9.766400	2232.972718	2098.074055	2267.199921	-1342.769976				-505.000000	200.000000	0.000000	1.267770	-0.536010	6.292320	-147.746581	1375.585911	175.622201
72				900.000000	200.000000	0.000000	0.437190	0.664340	-1.607650	-123.067622	-31.706280	159.202474	299.033122	200.875854	0.000000	300.000000	200.000000	0.000000	7.782600	9.857960	2232.133484	1955.023551	2158.199924	-1391.597975				-505.000000	200.000000	0.000000	1.448880	-0.536010	-2.359620	1009.721283	842.557607	-118.112781
73				900.000000	200.000000	0.000000	0.448400	0.596780	-1.911800	-94.000601	-112.940567	151.899049	299.057732	200.931205	0.000000	300.000000	200.000000	0.000000	7.172200	11.109280	2232.591248	2079.000654	2103.699926	-1324.459476				-505.000000	200.000000	0.000000	0.905550	1.072020	-2.359620	180.495162	80.014459	118.433100
74				900.000000	200.000000	0.000000	0.336300	0.551740	-1.738000	-71.552110	-133.815773	130.286357	299.013286	200.961599	0.000000	300.000000	200.000000	0.000000	7.141680	10.926160	2231.446838	2145.757556	2201.799923	-1324.459476				-505.000000	200.000000	0.000000	0.905550	0.000000	14.157719	1622.556644	1522.609585	-117.560641
75				900.000000	200.000000	0.000000	0.212990	0.720640	-1.651100	-108.732612	-62.961075	164.306424	298.984498	200.978193	0.000000	300.000000	200.000000	0.000000	7.141680	11.200840	2232.591248	2183.904357	2267.199921	-1397.701475				-505.000000	200.000000	0.000000	2.354430	-0.893350	15.730799	-979.326159	2228.865052	-294.756637
76				900.000000	200.000000	0.000000	0.414770	0.574260	-0.695200	-61.503335	-77.225332	168.780567	298.999077	200.948356	0.000000	300.000000	200.000000	0.000000	7.538440	10.376800	2232.438660	2117.147455	2234.499922	-1367.183975				-505.000000	200.000000	0.000000	0.905550	-1.786700	0.786540	123.581711	1005.018805	-706.697206
77				900.000000	200.000000	0.000000	0.302670	0.653080	-1.781450	-87.526594	-46.268992	176.198986	299.023389	200.982632	0.000000	300.000000	200.000000	0.000000	7.782600	10.529400	2232.209778	2193.441057	2179.999924	-1397.701475				-505.000000	200.000000	0.000000	0.543330	-1.429360	9.438480	840.792520	1681.576082	-177.632225
78				900.000000	200.000000	0.000000	0.358720	0.517960	-2.085600	-57.221163	-109.085911	156.737975	299.057893	200.999380	0.000000	300.000000	200.000000	0.000000	7.782600	10.743040	2232.972718	2231.587858	2103.699926	-1306.148976				-505.000000	200.000000	0.000000	1.267770	-0.714680	10.225020	-42.427285	709.003742	-470.732442
79				900.000000	200.000000	0.000000	0.336300	0.641820	-1.868350	-35.813416	-83.034848	154.466732	299.028671	200.913900	0.000000	300.000000	200.000000	0.000000	7.233240	10.712520	2233.125306	2040.853853	2169.099924	-1330.562976				-505.000000	200.000000	0.000000	2.897760	-0.357340	7.078860	-831.768348	480.788751	-118.059134
80				900.000000	200.000000	0.000000	0.325090	0.664340	-1.607650	-98.944441	-103.079551	181.005551	299.067114	200.952954	0.000000	300.000000	200.000000	0.000000	7.843640	10.620960	2231.675720	2126.684155	2081.899927	-1391.597975				-505.000000	200.000000	0.000000	3.984420	-3.037390	11.798100	-1341.008639	1471.116458	290.519257
81				900.000000	200.000000	0.000000	0.358720	0.585520	-1.433850	-97.989661	-79.296219	178.487747	298.994194	200.956900	0.000000	300.000000	200.000000	0.000000	7.507920	10.895640	2232.438660	2136.220856	2245.399921	-1391.597975				-505.000000	200.000000	0.000000	2.535540	-1.608030	12.584640	1061.864895	1425.471748	174.503432
82				900.000000	200.000000	0.000000	0.336300	0.495440	-1.607650	-65.694441	-144.068938	176.017540	299.052396	200.944472	0.000000	300.000000	200.000000	0.000000	7.446880	10.651480	2231.523132	2107.610755	2114.599926	-1312.252476				-505.000000	200.000000	0.000000	2.354430	-1.429360	11.011560	-201.425650	775.073530	-823.962198
83				900.000000	200.000000	0.000000	0.190570	0.619300	-1.998700	-77.081135	-21.186792	183.512686	298.945008	200.952954	0.000000	300.000000	200.000000	0.000000	7.721560	9.919000	2231.675720	2126.684155	2354.399918	-1416.011974				-505.000000	200.000000	0.000000	1.992210	1.429360	7.865400	-376.144202	2125.677240	-468.755703
84				900.000000	200.000000	0.000000	0.538080	0.551740	-1.477300	-107.466797	-51.180065	183.089835	298.989519	200.969517	0.000000	300.000000	200.000000	0.000000	7.446880	10.804080	2232.896424	2164.830956	2256.299921	-1373.287475				-505.000000	200.000000	0.000000	2.173320	-1.429360	11.798100	-664.626735	1713.276120	57.213770
85				900.000000	200.000000	0.000000	0.369930	0.653080	-1.651100	-87.391551	-84.621774	142.394063	299.023656	200.939652	0.000000	300.000000	200.000000	0.000000	7.691040	10.895640	2232.820130	2098.074055	2179.999924	-1409.908474				-505.000000	200.000000	0.000000	3.622200	-2.501380	12.584640	312.912276	34.017882	-120.151783
86				900.000000	200.000000	0.000000	0.313880	0.743160	-1.173150	-79.166370	-128.351858	193.138767	298.994194	200.914181	0.000000	300.000000	200.000000	0.000000	6.958560	10.956680	2232.438660	2040.853853	2245.399921	-1367.183975				-505.000000	200.000000	0.000000	1.086660	-0.357340	19.663499	-251.681567	1771.565649	-705.355232
87				900.000000	200.000000	0.000000	0.437190	0.540480	-1.520750	-95.913907	-97.644706	173.545245	299.033023	200.940038	0.000000	300.000000	200.000000	0.000000	7.111160	11.261880	2231.904602	2098.074055	2158.199924	-1385.494475				-505.000000	200.000000	0.000000	1.086660	-1.608030	3.932700	713.724734	1786.494178	-295.333447
88				900.000000	200.000000	0.000000	0.347510	0.540480	-1.998700	-80.326942	-108.705100	178.457474	298.989726	200.913807	0.000000	300.000000	200.000000	0.000000	7.172200	10.285240	2233.354188	2040.853853	2256.299921	-1379.390975				-505.000000	200.000000	0.000000	2.173320	-1.429360	13.371180	956.923138	1579.213260	57.213770
89				900.000000	200.000000	0.000000	0.369930	0.686860	-1.433850	-101.857541	-94.955756	161.702759	299.003857	200.948454	0.000000	300.000000	200.000000	0.000000	7.416360	10.743040	2232.209778	2117.147455	2223.599922	-1391.597975				-505.000000	200.000000	0.000000	0.362220	0.357340	7.078860	138.004954	2887.904392	294.030631
90				900.000000	200.000000	0.000000	0.403560	0.675600	-1.781450	-62.476039	-50.423642	185.754048	299.086588	200.987208	0.000000	300.000000	200.000000	0.000000	7.538440	10.834600	2231.523132	2202.977757	2038.299929	-1397.701475				-505.000000	200.000000	0.000000	1.811100	-1.429360	4.719240	-317.745038	2272.191919	-118.989548
91				900.000000	200.000000	0.000000	0.336300	0.709380	-1.868350	-45.092886	-88.100818	152.119903	298.998666	201.004303	0.000000	300.000000	200.000000	0.000000	7.568960	10.682000	2231.523132	2241.124558	2234.499922	-1361.080475				-505.000000	200.000000	0.000000	1.448880	-0.893350	4.719240	-980.207084	1498.689806	116.524498
92				900.000000	200.000000	0.000000	0.369930	0.596780	-1.955250	-81.984024	-79.272944	161.618985	298.996333	200.972374	0.000000	300.000000	200.000000	0.000000	7.141680	10.834600	2226.335140	2164.830956	2234.499922	-1458.736474				-505.000000	200.000000	0.000000	2.535540	-1.250690	2.359620	-191.306484	1302.605285	409.818943
93				900.000000	200.000000	0.000000	0.437190	0.506700	-1.694550	-93.464494	-51.889343	139.778588	298.964934	200.969683	0.000000	300.000000	200.000000	0.000000	7.477400	11.078760	2232.514954	2164.830956	2310.799919	-1361.080475				-505.000000	200.000000	0.000000	0.362220	0.178670	-3.146160	821.271642	643.917811	-411.068110
94				900.000000	200.000000	0.000000	0.347510	0.574260	-1.303500	-50.071943	-23.230147	156.801948	299.097191	200.977758	0.000000	300.000000	200.000000	0.000000	7.385840	10.102120	2233.583070	2183.904357	2016.499929	-1354.976975				-505.000000	200.000000	0.000000	2.354430	-0.357340	-2.359620	-21.811413	1052.902794	-529.224358
95				900.000000	200.000000	0.000000	0.358720	0.641820	-1.303500	-35.228231	-125.011174	200.227047	299.028173	200.914369	0.000000	300.000000	200.000000	0.000000	7.141680	10.285240	2231.980896	2040.853853	2169.099924	-1367.183975				-505.000000	200.000000	0.000000	1.448880	-0.357340	15.730799	1369.427843	2548.799894	117.033171
96				900.000000	200.000000	0.000000	0.414770	0.641820	-1.955250	-68.067686	-76.053486	142.337137	299.062710	200.867043	0.000000	300.000000	200.000000	0.000000	7.019600	10.376800	2232.820130	1935.950150	2092.799927	-1440.425974				-505.000000	200.000000	0.000000	3.803310	-0.714680	11.011560	884.163653	1350.251843	-412.191187
97				900.000000	200.000000	0.000000	0.392350	0.517960	-1.042800	-80.264003	-101.308658	163.932115	299.048293	200.930887	0.000000	300.000000	200.000000	0.000000	7.446880	10.865120	2233.354188	2079.000654	2125.499926	-1440.425974				-505.000000	200.000000	0.000000	0.362220	0.000000	-6.292320	-1158.663404	381.763503	411.179713
98				900.000000	200.000000	0.000000	0.381140	0.641820	-1.173150	-87.360082	-65.264015	183.336199	298.989242	200.952693	0.000000	300.000000	200.000000	0.000000	7.050120	10.834600	2232.286072	2126.684155	2256.299921	-1391.597975				-505.000000	200.000000	0.000000	2.897760	1.072020	6.292320	297.003319	1011.815207	-351.679066
99				900.000000	200.000000	0.000000	0.392350	0.641820	-0.912450	-46.884694	-45.704214	192.963226	299.106248	201.004165	0.000000	300.000000	200.000000	0.000000	7.355320	11.261880	2231.828308	2241.124558	1994.699930	-1385.494475				-505.000000	200.000000	0.000000	0.000000	-0.714680	15.730799	-157.802825	2503.901610	-294.398725
100				900.000000	200.000000	0.000000	0.280250	0.653080	-1.260050	-119.150665	-106.622278	166.583572	299.003482	200.965906	0.000000	300.000000	200.000000	0.000000	7.568960	10.437840	2231.370544	2155.294256	2223.599922	-1416.011974				-505.000000	200.000000	0.000000	1.992210	1.250690	7.078860	-39.570442	2126.423666	-175.204768
101				900.000000	200.000000	0.000000	0.504450	0.641820	-1.173150	-99.421672	-65.275951	168.750489	299.042856	200.880157	0.000000	300.000000	200.000000	0.000000	7.721560	10.041080	2232.057190	1964.560251	2136.399925	-1385.494475				-505.000000	200.000000	0.000000	0.724440	-0.536010	8.651940	-379.189815	875.943499	410.642062
102				900.000000	200.000000	0.000000	0.347510	0.563000	-1.651100	-62.957334	-78.632548	183.297737	299.067337	200.978360	0.000000	300.000000	200.000000	0.000000	7.477400	10.407320	2232.209778	2183.904357	2081.899927	-1354.976975				-505.000000	200.000000	0.000000	2.716650	-1.608030	3.146160	945.293815	760.619863	57.000746
103				900.000000	200.000000	0.000000	0.403560	0.664340	-1.216600	-50.292950	-86.410742	164.056635	298.994263	201.008094	0.000000	300.000000	200.000000	0.000000	7.630000	10.743040	2232.591248	2250.661259	2245.399921	-1379.390975				-505.000000	200.000000	0.000000	1.629990	-0.714680	14.157719	-157.928671	2406.763774	-470.761420
104				900.000000	200.000000	0.000000	0.403560	0.731900	-1.911800	-48.231057	-70.566296	161.709806	299.008639	200.948551	0.000000	300.000000	200.000000	0.000000	7.691040	10.529400	2231.980896	2117.147455	2212.699923	-1403.804975				-505.000000	200.000000	0.000000	1.086660	-1.429360	7.865400	-201.677343	2578.182089	-353.907987
105				900.000000	200.000000	0.000000	0.369930	0.608040	-1.303500	-76.824594	-100.142952	149.581156	298.937290	200.921224	0.000000	300.000000	200.000000	0.000000	7.843640	10.620960	2225.724788	2050.390553	2365.299917	-1428.218974				-505.000000	200.000000	0.000000	1.629990	-0.178670	13.371180	-241.373631	2407.510201	175.932339
106				900.000000	200.000000	0.000000	0.437190	0.529220	-1.694550	-72.434469	-67.087252	147.028512	298.984672	200.986567	0.000000	300.000000	200.000000	0.000000	7.721560	10.651480	2232.972718	2202.977757	2267.199921	-1440.425974				-505.000000	200.000000	0.000000	2.354430	0.357340	11.798100	138.382493	-286.232955	-528.546127
107				900.000000	200.000000	0.000000	0.403560	0.596780	-1.694550	-105.837120	-55.570429	161.584144	299.076598	200.995994	0.000000	300.000000	200.000000	0.000000	7.416360	9.613800	2230.989074	2222.051158	2060.099928	-1391.597975				-505.000000	200.000000	0.000000	3.622200	-1.250690	14.944259	-74.483711	1357.478676	468.476108
108				900.000000	200.000000	0.000000	0.302670	0.720640	-1.260050	-104.306954	-46.753894	154.574876	298.979163	200.982901	0.000000	300.000000	200.000000	0.000000	7.324800	9.644320	2231.599426	2193.441057	2278.099920	-1403.804975				-505.000000	200.000000	0.000000	2.354430	-1.072020	11.798100	746.787931	774.327104	-412.414392
109				900.000000	200.000000	0.000000	0.302670	0.709380	-1.216600	-76.581915	-77.190122	159.383724	299.023423	200.914244	0.000000	300.000000	200.000000	0.000000	7.630000	9.674840	2232.286072	2040.853853	2179.999924	-1434.322474				-505.000000	200.000000	0.000000	-0.362220	-1.786700	3.932700	-339.430604	150.755806	57.077498
110				900.000000	200.000000	0.000000	0.369930	0.608040	-1.781450	-101.442932	-130.094278	147.171496	299.057635	200.875764	0.000000	300.000000	200.000000	0.000000	7.538440	11.231360	2232.362366	1955.023551	2103.699926	-1391.597975				-505.000000	200.000000	0.000000	0.905550	-0.714680	3.146160	-622.073603	1267.919540	-235.727070
111				900.000000	200.000000	0.000000	0.168150	0.619300	-1.564200	-52.507811	-45.997471	152.210332	299.077576	200.990669	0.000000	300.000000	200.000000	0.000000	7.630000	11.109280	2233.354188	2212.514458	2060.099928	-1312.252476				-505.000000	200.000000	0.000000	2.535540	0.178670	8.651940	-220.128527	1429.203881	-117.521483
112				900.000000	200.000000	0.000000	0.235410	0.630560	-0.825550	-87.463655	-79.850002	147.331802	299.008808	200.982565	0.000000	300.000000	200.000000	0.000000	7.630000	11.383960	2232.362366	2193.441057	2212.699923	-1403.804975				-505.000000	200.000000	0.000000	-0.905550	0.000000	16.517339	-577.758622	1364.819945	-176.159852
113				900.000000	200.000000	0.000000	0.403560	0.461660	-1.129700	-94.734056	-91.557529	163.868142	298.930648	200.918516	0.000000	300.000000	200.000000	0.000000	7.599480	10.407320	2232.286072	2050.390553	2387.099916	-1361.080475				-505.000000	200.000000	0.000000	0.905550	-0.893350	18.090419	-400.057380	1784.017467	175.312063
114				900.000000	200.000000	0.000000	0.313880	0.427880	-1.173150	-68.026420	-52.362309	173.568276	299.008401	200.923135	0.000000	300.000000	200.000000	0.000000	8.057280	10.376800	2231.446838	2059.927254	2212.699923	-1409.908474				-505.000000	200.000000	0.000000	2.354430	-2.144040	11.798100	-823.688023	1304.607133	-60.967147
115				900.000000	200.000000	0.000000	0.302670	0.619300	-1.781450	-60.773943	-91.862721	185.806211	299.028007	200.978627	0.000000	300.000000	200.000000	0.000000	7.111160	10.682000	2231.599426	2183.904357	2169.099924	-1318.355976				-505.000000	200.000000	0.000000	1.086660	-1.429360	11.798100	146.085279	1248.749884	-353.907987
116				900.000000	200.000000	0.000000	0.347510	0.675600	-1.998700	-94.865352	-78.309280	168.944495	298.993644	200.983069	0.000000	300.000000	200.000000	0.000000	7.050120	11.017720	2231.217956	2193.441057	2245.399921	-1409.908474				-505.000000	200.000000	0.000000	2.173320	-0.536010	13.371180	1010.979746	1048.933231	-529.379427
117				900.000000	200.000000	0.000000	0.381140	0.450400	-1.868350	-75.860334	-84.881359	154.242257	298.994332	200.943955	0.000000	300.000000	200.000000	0.000000	8.118320	10.926160	2232.743836	2107.610755	2245.399921	-1391.597975				-505.000000	200.000000	0.000000	4.708860	-0.178670	11.011560	684.965614	897.746994	-353.010859
118				900.000000	200.000000	0.000000	0.325090	0.619300	-1.738000	-88.872640	-21.902806	144.818762	299.042922	200.944181	0.000000	300.000000	200.000000	0.000000	7.324800	10.956680	2232.209778	2107.610755	2136.399925	-1440.425974				-505.000000	200.000000	0.000000	3.441090	-0.714680	3.932700	-42.930671	3632.577736	-470.906308
119				900.000000	200.000000	0.000000	0.381140	0.596780	-1.564200	-85.599427	-90.230189	173.655672	299.111072	200.970047	0.000000	300.000000	200.000000	0.000000	7.385840	10.926160	2231.675720	2164.830956	1983.799931	-1434.322474				-505.000000	200.000000	0.000000	2.173320	-1.072020	11.798100	283.523924	2243.556150	410.017478
120				900.000000	200.000000	0.000000	0.403560	0.664340	-1.651100	-78.886804	-106.270537	173.695275	299.023156	200.999961	0.000000	300.000000	200.000000	0.000000	7.294280	10.010560	2231.675720	2231.587858	2179.999924	-1342.769976				-505.000000	200.000000	0.000000	2.354430	-1.072020	2.359620	-296.311164	253.004192	-1293.575872
121				900.000000	200.000000	0.000000	0.347510	0.506700	-1.520750	-81.222846	-109.149593	154.329457	299.076756	200.897523	0.000000	300.000000	200.000000	0.000000	7.385840	11.261880	2231.370544	2002.707052	2060.099928	-1428.218974				-505.000000	200.000000	0.000000	4.346640	-0.357340	9.438480	-1642.291591	-6.832274	-353.151439
122				900.000000	200.000000	0.000000	0.257830	0.664340	-1.346950	-78.571705	-75.222385	161.797951	299.032792	200.957358	0.000000	300.000000	200.000000	0.000000	7.172200	11.109280	2231.370544	2136.220856	2158.199924	-1336.666476				-505.000000	200.000000	0.000000	1.992210	-0.536010	6.292320	662.965432	1862.030078	-411.876741
123				900.000000	200.000000	0.000000	0.325090	0.664340	-1.216600	-110.600904	-67.981438	168.957250	298.954955	200.939973	0.000000	300.000000	200.000000	0.000000	7.446880	11.475520	2232.057190	2098.074055	2332.599918	-1367.183975				-505.000000	200.000000	0.000000	0.905550	-1.786700	11.011560	587.663720	2055.875320	-1.768022
124				900.000000	200.000000	0.000000	0.459610	0.698120	-0.999350	-52.697349	-73.723014	149.572022	299.116167	201.016811	0.000000	300.000000	200.000000	0.000000	7.233240	11.017720	2232.209778	2269.734659	1972.899931	-1416.011974				-505.000000	200.000000	0.000000	1.811100	0.000000	7.865400	811.341245	1738.926183	-293.865381
125				900.000000	200.000000	0.000000	0.369930	0.686860	-1.477300	-53.656192	-125.311167	183.389700	298.979442	200.939909	0.000000	300.000000	200.000000	0.000000	7.446880	11.536560	2232.209778	2098.074055	2278.099920	-1458.736474				-505.000000	200.000000	0.000000	1.811100	-3.216060	8.651940	1427.512392	2135.889779	-473.149718
126				900.000000	200.000000	0.000000	0.347510	0.574260	-1.303500	-130.482547	-119.483576	144.753647	298.930757	200.926965	0.000000	300.000000	200.000000	0.000000	7.752080	10.651480	2232.514954	2069.463954	2387.099916	-1403.804975				-505.000000	200.000000	0.000000	1.448880	-1.250690	10.225020	-190.677252	698.044777	-412.511506
127				900.000000	200.000000	0.000000	0.482030	0.743160	-1.260050	-87.297459	-140.261428	168.867963	299.023089	200.978661	0.000000	300.000000	200.000000	0.000000	7.843640	10.285240	2231.523132	2183.904357	2179.999924	-1409.908474				-505.000000	200.000000	0.000000	0.000000	-0.536010	5.505780	-958.521518	1055.335074	175.723622
128				900.000000	200.000000	0.000000	0.358720	0.551740	-1.042800	-58.770292	-39.132136	161.588711	298.973963	200.974654	0.000000	300.000000	200.000000	0.000000	7.538440	10.865120	2230.912780	2174.367657	2288.999920	-1434.322474				-505.000000	200.000000	0.000000	-0.362220	0.714680	8.651940	1433.729464	2134.827357	470.659998
129				900.000000	200.000000	0.000000	0.538080	0.641820	-1.955250	-92.190868	-141.923031	147.028708	298.969006	200.957620	0.000000	300.000000	200.000000	0.000000	7.324800	10.895640	2230.760192	2136.220856	2299.899920	-1464.839973				-505.000000	200.000000	0.000000	1.992210	1.786700	13.371180	-354.081097	2385.592270	-174.696094
130				900.000000	200.000000	0.000000	0.280250	0.675600	-1.433850	-98.300697	-30.471094	159.375536	299.008977	200.961041	0.000000	300.000000	200.000000	0.000000	7.691040	10.376800	2232.743836	2145.757556	2212.699923	-1373.287475				-505.000000	200.000000	0.000000	2.535540	-0.893350	11.798100	-400.560766	498.228123	116.437565
131				900.000000	200.000000	0.000000	0.336300	0.585520	-1.607650	-90.128658	-27.551630	168.872334	298.979791	200.986567	0.000000	300.000000	200.000000	0.000000	7.691040	9.980040	2232.972718	2202.977757	2278.099920	-1324.459476				-505.000000	200.000000	0.000000	0.724440	-0.178670	-2.359620	-242.632095	886.393469	-470.180302
132				900.000000	200.000000	0.000000	0.291460	0.619300	-1.564200	-120.856825	-127.064926	171.359864	299.042594	201.008611	0.000000	300.000000	200.000000	0.000000	7.630000	10.102120	2231.446838	2250.661259	2136.399925	-1330.562976				-505.000000	200.000000	0.000000	2.897760	-0.714680	0.000000	999.098730	2608.626706	-647.095137
133				900.000000	200.000000	0.000000	0.336300	0.653080	-1.694550	-47.231263	-83.196482	207.489726	299.086713	200.969981	0.000000	300.000000	200.000000	0.000000	7.630000	11.353440	2231.828308	2164.830956	2038.299929	-1348.873476				-505.000000	200.000000	0.000000	1.629990	-0.714680	3.932700	536.149339	1488.477266	-646.993716
134				900.000000	200.000000	0.000000	0.358720	0.517960	-1.694550	-129.185579	-68.921828	147.099335	298.979721	200.888398	0.000000	300.000000	200.000000	0.000000	7.446880	11.475520	2232.820130	1983.633652	2278.099920	-1397.701475				-505.000000	200.000000	0.000000	3.078870	-0.893350	3.146160	756.907098	1003.841947	-59.838197
135				900.000000	200.000000	0.000000	0.414770	0.630560	-1.694550	-36.097046	-96.559816	180.881227	298.984429	200.961172	0.000000	300.000000	200.000000	0.000000	7.599480	11.048240	2232.438660	2145.757556	2267.199921	-1385.494475				-505.000000	200.000000	0.000000	3.259980	-0.714680	7.078860	-390.126983	2314.850923	-999.588707
136				900.000000	200.000000	0.000000	0.403560	0.619300	-1.564200	-128.897885	-50.625685	159.195427	299.033222	200.948389	0.000000	300.000000	200.000000	0.000000	7.782600	11.017720	2232.362366	2117.147455	2158.199924	-1324.459476				-505.000000	200.000000	0.000000	1.086660	0.178670	10.225020	1633.053350	2178.232788	176.314921
137				900.000000	200.000000	0.000000	0.392350	0.619300	-1.173150	-64.164274	-50.527733	180.893982	298.944900	200.987242	0.000000	300.000000	200.000000	0.000000	7.263760	11.078760	2231.446838	2202.977757	2354.399918	-1373.287475				-505.000000	200.000000	0.000000	0.000000	-1.250690	11.011560	-306.430331	1050.110089	-59.931004
138				900.000000	200.000000	0.000000	0.246620	0.653080	-1.346950	-70.994331	-74.760758	183.486034	298.984533	200.965345	0.000000	300.000000	200.000000	0.000000	7.874160	10.743040	2232.667542	2155.294256	2267.199921	-1385.494475				-505.000000	200.000000	0.000000	4.346640	-0.893350	7.078860	-980.018315	923.397057	-412.404211
139				900.000000	200.000000	0.000000	0.459610	0.664340	-1.651100	-115.071576	-83.248826	144.721286	299.003687	200.952889	0.000000	300.000000	200.000000	0.000000	7.691040	10.804080	2231.828308	2126.684155	2223.599922	-1361.080475				-505.000000	200.000000	0.000000	1.448880	-1.786700	7.865400	-1381.460005	302.574034	233.164906
140				900.000000	200.000000	0.000000	0.302670	0.585520	-1.520750	-65.915448	-112.369052	159.268534	299.023222	200.982800	0.000000	300.000000	200.000000	0.000000	7.599480	10.529400	2231.828308	2193.441057	2179.999924	-1367.183975				-505.000000	200.000000	0.000000	1.992210	-1.786700	3.146160	702.850490	2660.435828	-589.295942
141				900.000000	200.000000	0.000000	0.381140	0.495440	-1.607650	-89.817622	-125.651570	166.332445	299.057410	201.004165	0.000000	300.000000	200.000000	0.000000	7.355320	10.804080	2231.828308	2241.124558	2103.699926	-1416.011974				-505.000000	200.000000	0.000000	2.535540	0.178670	3.146160	705.959026	904.148836	234.943109
142				900.000000	200.000000	0.000000	0.347510	0.619300	-1.998700	-89.142725	-118.837040	156.843835	298.954848	201.016984	0.000000	300.000000	200.000000	0.000000	7.660520	11.048240	2231.828308	2269.734659	2332.599918	-1367.183975				-505.000000	200.000000	0.000000	2.173320	-1.429360	4.719240	-1012.641049	-1461.686218	-588.971315
143				900.000000	200.000000	0.000000	0.470820	0.596780	-1.346950	-117.538597	-144.784953	154.285482	298.969253	201.004406	0.000000	300.000000	200.000000	0.000000	7.752080	10.865120	2231.294250	2241.124558	2299.899920	-1428.218974				-505.000000	200.000000	0.000000	2.173320	0.178670	9.438480	-335.881606	1052.665363	-587.445294
144				900.000000	200.000000	0.000000	0.448400	0.540480	-1.173150	-107.615384	-37.637963	178.352951	299.003721	200.952856	0.000000	300.000000	200.000000	0.000000	7.294280	9.949520	2231.904602	2126.684155	2223.599922	-1385.494475				-505.000000	200.000000	0.000000	2.354430	-0.893350	3.146160	62.011086	517.397780	-412.244834
145				900.000000	200.000000	0.000000	0.358720	0.585520	-1.433850	-37.681708	-140.087858	159.210466	299.096419	200.999961	0.000000	300.000000	200.000000	0.000000	7.477400	11.231360	2231.675720	2231.587858	2016.499929	-1336.666476				-505.000000	200.000000	0.000000	1.811100	-2.322710	-1.573080	-719.753037	24.473205	-178.581436
146				900.000000	200.000000	0.000000	0.313880	0.709380	-2.172500	-49.428516	-91.960673	176.239731	299.042725	200.952921	0.000000	300.000000	200.000000	0.000000	7.050120	11.017720	2231.752014	2126.684155	2136.399925	-1373.287475				-505.000000	200.000000	0.000000	3.803310	0.178670	9.438480	359.014406	1351.744696	117.353490
147				900.000000	200.000000	0.000000	0.437190	0.664340	-1.694550	-90.993409	-102.549042	183.299075	299.018339	200.918704	0.000000	300.000000	200.000000	0.000000	7.263760	10.987200	2231.828308	2050.390553	2190.899923	-1373.287475				-505.000000	200.000000	0.000000	1.992210	-0.893350	6.292320	-53.553223	934.040027	-705.936350
148				900.000000	200.000000	0.000000	0.257830	0.529220	-1.564200	-104.463668	-54.756463	161.672289	298.988759	200.940327	0.000000	300.000000	200.000000	0.000000	7.416360	10.987200	2231.217956	2098.074055	2256.299921	-1281.734977				-505.000000	200.000000	0.000000	1.086660	-2.322710	2.359620	-371.990416	1257.707001	467.661605
149				900.000000	200.000000	0.000000	0.347510	0.641820	-1.520750	-27.412242	-124.347503	159.274439	299.057087	200.983136	0.000000	300.000000	200.000000	0.000000	7.050120	11.567080	2231.065368	2193.441057	2103.699926	-1373.287475	-571.170717	176.229205	0.000000	-505.000000	200.000000	0.000000	0.543330	-0.714680	21.236579	-504.810368	1405.239670	-0.721698
150				900.000000	200.000000	0.000000	0.403560	0.788200	-1.694550	-45.687552	-116.362068	168.991145	298.905448	200.979029	0.000000	300.000000	200.000000	0.000000	7.568960	11.506040	2230.683898	2183.904357	2441.599915	-1373.287475				-505.000000	200.000000	0.000000	1.448880	-0.357340	11.798100	326.769210	298.841902	-529.151914
151				900.000000	200.000000	0.000000	0.381140	0.495440	-1.998700	-21.873736	-125.287893	154.284145	299.028007	200.999995	0.000000	300.000000	200.000000	0.000000	7.568960	10.773560	2231.599426	2231.587858	2169.099924	-1434.322474				-505.000000	200.000000	0.000000	0.905550	0.357340	5.505780	1180.223125	205.120202	235.243066
152				900.000000	200.000000	0.000000	0.291460	0.619300	-1.042800	-84.131883	-66.758188	171.359864	298.998940	200.995483	0.000000	300.000000	200.000000	0.000000	7.446880	10.529400	2232.133484	2222.051158	2234.499922	-1403.804975				-505.000000	200.000000	0.000000	3.441090	-0.536010	5.505780	-147.809504	1509.964766	292.936533
153				900.000000	200.000000	0.000000	0.336300	0.450400	-1.564200	-87.606825	-57.987858	190.433613	299.037216	200.996300	0.000000	300.000000	200.000000	0.000000	7.294280	10.804080	2230.302428	2222.051158	2147.299925	-1391.597975				-505.000000	200.000000	0.000000	0.905550	-1.608030	10.225020	-791.379905	1393.771710	233.377930
154				900.000000	200.000000	0.000000	0.246620	0.754420	-1.303500	-46.673484	-34.273406	183.580280	299.081766	200.952954	0.000000	300.000000	200.000000	0.000000	7.782600	10.559920	2231.675720	2126.684155	2049.199928	-1397.701475				-505.000000	200.000000	0.000000	0.543330	-0.178670	9.438480	-357.504249	1416.436067	-352.677616
155				900.000000	200.000000	0.000000	0.448400	0.630560	-1.433850	-92.114384	-27.263572	161.569105	298.940305	200.948518	0.000000	300.000000	200.000000	0.000000	7.568960	10.498880	2232.057190	2117.147455	2365.299917	-1452.632974				-505.000000	200.000000	0.000000	3.803310	1.072020	7.865400	65.497162	1353.237549	-586.727904
156				900.000000	200.000000	0.000000	0.414770	0.619300	-1.520750	-68.544918	-91.655481	197.738376	299.028073	200.940102	0.000000	300.000000	200.000000	0.000000	7.477400	9.796920	2231.752014	2098.074055	2169.099924	-1379.390975				-505.000000	200.000000	0.000000	2.173320	-0.893350	4.719240	-401.127075	659.433900	586.419332
157				900.000000	200.000000	0.000000	0.336300	0.551740	-1.738000	-87.634231	-52.760254	171.250579	299.013927	200.939620	0.000000	300.000000	200.000000	0.000000	7.324800	10.193680	2232.896424	2098.074055	2201.799923	-1397.701475				-505.000000	200.000000	0.000000	3.078870	-1.608030	3.932700	-96.987279	2859.075623	233.204065
158				900.000000	200.000000	0.000000	0.369930	0.698120	-1.433850	-157.681277	-100.021726	202.677453	299.047707	200.948551	0.000000	300.000000	200.000000	0.000000	7.385840	11.506040	2231.980896	2117.147455	2125.499926	-1318.355976				-505.000000	200.000000	0.000000	3.259980	-2.322710	13.371180	-23.661485	1115.749445	-648.650136
159				900.000000	200.000000	0.000000	0.482030	0.551740	-1.694550	-107.691868	-53.735854	139.774021	299.023456	200.995381	0.000000	300.000000	200.000000	0.000000	7.294280	11.078760	2232.362366	2222.051158	2179.999924	-1287.838477				-505.000000	200.000000	0.000000	1.811100	-1.965370	9.438480	-581.433467	1339.723309	232.966370
160				900.000000	200.000000	0.000000	0.403560	0.495440	-1.564200	-117.916319	-65.823595	171.128538	299.047805	200.918547	0.000000	300.000000	200.000000	0.000000	7.385840	10.987200	2232.209778	2050.390553	2125.499926	-1373.287475				-505.000000	200.000000	0.000000	3.259980	-0.714680	6.292320	999.602116	194.477232	-705.868214
161				900.000000	200.000000	0.000000	0.403560	0.641820	-1.607650	-123.994996	-75.915126	159.216371	299.048065	200.995177	0.000000	300.000000	200.000000	0.000000	7.538440	10.926160	2232.820130	2222.051158	2125.499926	-1342.769976				-505.000000	200.000000	0.000000	3.441090	0.000000	12.584640	-693.889240	177.546855	-59.019386
162				900.000000	200.000000	0.000000	0.392350	0.585520	-1.433850	-81.907541	-75.615132	144.717665	299.072537	200.952400	0.000000	300.000000	200.000000	0.000000	7.080640	11.322920	2232.972718	2126.684155	2070.999928	-1318.355976				-505.000000	200.000000	0.000000	1.992210	1.250690	7.865400	-966.035534	1330.257196	470.980317
163				900.000000	200.000000	0.000000	0.403560	0.686860	-1.911800	-66.167925	-116.160026	176.125879	299.003619	200.978594	0.000000	300.000000	200.000000	0.000000	7.263760	10.468360	2231.675720	2183.904357	2223.599922	-1391.597975				-505.000000	200.000000	0.000000	1.448880	-0.714680	0.786540	883.345652	1767.561952	-235.770536
164				900.000000	200.000000	0.000000	0.347510	0.517960	-1.738000	-133.251124	-83.617701	159.159249	298.979895	200.982196	0.000000	300.000000	200.000000	0.000000	7.233240	10.193680	2233.201600	2193.441057	2278.099920	-1452.632974				-505.000000	200.000000	0.000000	1.992210	-0.178670	11.011560	-473.194404	1194.701483	-940.234513
165				900.000000	200.000000	0.000000	0.325090	0.619300	-1.564200	-72.610462	-27.130410	154.457402	299.047381	201.000166	0.000000	300.000000	200.000000	0.000000	7.813120	10.193680	2231.217956	2231.587858	2125.499926	-1373.287475				-505.000000	200.000000	0.000000	0.362220	-0.714680	14.157719	305.335337	1290.346466	-176.939505
166				900.000000	200.000000	0.000000	0.358720	0.664340	-1.520750	-82.772292	-64.017492	176.151390	299.052169	201.030191	0.000000	300.000000	200.000000	0.000000	7.538440	10.773560	2230.989074	2298.344760	2114.599926	-1324.459476				-505.000000	200.000000	0.000000	3.078870	0.178670	7.078860	358.825636	1000.109815	-235.053146
167				900.000000	200.000000	0.000000	0.392350	0.619300	-1.607650	-84.717067	-75.453498	173.665002	298.959483	200.901828	0.000000	300.000000	200.000000	0.000000	7.263760	10.926160	2231.294250	2012.243752	2321.699919	-1409.908474				-505.000000	200.000000	0.000000	1.992210	-1.965370	5.505780	-929.196089	3055.906571	174.207783
168				900.000000	200.000000	0.000000	0.403560	0.540480	-1.042800	-55.213448	-122.034166	183.218726	298.957737	200.963279	0.000000	300.000000	200.000000	0.000000	7.477400	10.498880	2227.555844	2145.757556	2321.699919	-1373.287475				-505.000000	200.000000	0.000000	0.905550	-1.608030	19.663499	1641.511214	1384.814592	-706.527648
169				900.000000	200.000000	0.000000	0.269040	0.698120	-0.955900	-56.672865	-86.179630	173.866053	298.979442	201.021083	0.000000	300.000000	200.000000	0.000000	7.233240	9.796920	2232.209778	2279.271359	2278.099920	-1342.769976				-505.000000	200.000000	0.000000	1.811100	-2.858720	3.146160	637.982560	1213.124713	232.118581
170				900.000000	200.000000	0.000000	0.336300	0.563000	-1.694550	-71.043409	-73.064542	164.032070	299.062197	200.940166	0.000000	300.000000	200.000000	0.000000	7.019600	9.888480	2231.599426	2098.074055	2092.799927	-1385.494475				-505.000000	200.000000	0.000000	0.362220	-1.250690	16.517339	-190.173866	1288.107187	-412.424573
171				900.000000	200.000000	0.000000	0.425980	0.506700	-1.564200	-85.288391	-92.076700	149.428842	299.052849	200.875675	0.000000	300.000000	200.000000	0.000000	7.630000	9.613800	2232.591248	1955.023551	2114.599926	-1342.769976				-505.000000	200.000000	0.000000	0.905550	-1.072020	9.438480	167.519152	466.528085	-236.066186
172				900.000000	200.000000	0.000000	0.459610	0.664340	-1.173150	-22.104225	-48.231530	154.359927	298.969535	200.969948	0.000000	300.000000	200.000000	0.000000	7.691040	10.956680	2231.904602	2164.830956	2299.899920	-1440.425974				-505.000000	200.000000	0.000000	0.724440	0.536010	8.651940	612.206130	2069.073565	59.194817
173				900.000000	200.000000	0.000000	0.448400	0.574260	-1.433850	-50.206986	-57.659391	139.829805	298.998700	200.948713	0.000000	300.000000	200.000000	0.000000	7.568960	11.353440	2231.599426	2117.147455	2234.499922	-1330.562976				-505.000000	200.000000	0.000000	1.992210	0.536010	14.157719	-82.249419	528.865741	-58.394802
174				900.000000	200.000000	0.000000	0.414770	0.484180	-1.564200	-90.236295	-86.549102	183.154753	299.033089	200.969881	0.000000	300.000000	200.000000	0.000000	7.721560	10.498880	2232.057190	2164.830956	2158.199924	-1403.804975				-505.000000	200.000000	0.000000	1.629990	-2.680050	16.517339	997.311581	283.404378	-2.673767
175				900.000000	200.000000	0.000000	0.381140	0.641820	-1.738000	-83.924736	-145.794224	159.239598	298.994194	200.935541	0.000000	300.000000	200.000000	0.000000	7.568960	10.743040	2232.438660	2088.537354	2245.399921	-1361.080475				-505.000000	200.000000	0.000000	1.267770	-1.250690	9.438480	-306.556177	1902.880234	-412.497017
176				900.000000	200.000000	0.000000	0.493240	0.608040	-0.999350	-72.488965	-59.909988	183.188648	298.989346	200.914150	0.000000	300.000000	200.000000	0.000000	7.782600	10.529400	2232.514954	2040.853853	2256.299921	-1391.597975				-505.000000	200.000000	0.000000	0.362220	-1.429360	13.371180	30.395123	2219.082944	-118.873638
177				900.000000	200.000000	0.000000	0.347510	0.596780	-1.390400	-105.522021	-114.336789	159.232552	298.979198	200.935861	0.000000	300.000000	200.000000	0.000000	7.721560	10.590440	2231.675720	2088.537354	2278.099920	-1434.322474				-505.000000	200.000000	0.000000	0.543330	-1.429360	7.078860	-1938.980295	1286.105339	-118.888126
178				900.000000	200.000000	0.000000	0.392350	0.720640	-1.520750	-112.618099	-100.864165	193.036529	299.028007	201.012815	0.000000	300.000000	200.000000	0.000000	7.324800	10.529400	2231.599426	2260.197959	2169.099924	-1422.115474				-505.000000	200.000000	0.000000	3.984420	-1.965370	14.944259	229.719008	540.140701	291.536604
179				900.000000	200.000000	0.000000	0.392350	0.630560	-1.173150	-63.700587	-96.121463	176.085134	299.045030	201.019773	0.000000	300.000000	200.000000	0.000000	7.813120	10.804080	2225.724788	2269.734659	2125.499926	-1379.390975				-505.000000	200.000000	0.000000	3.078870	-0.357340	9.438480	-368.315571	732.730521	-294.305919
180				900.000000	200.000000	0.000000	0.448400	0.540480	-0.869000	-79.156573	-63.250672	187.991592	298.984533	200.914088	0.000000	300.000000	200.000000	0.000000	7.599480	10.437840	2232.667542	2040.853853	2267.199921	-1385.494475				-505.000000	200.000000	0.000000	1.811100	-1.965370	5.505780	-697.564085	1343.455441	-119.498221
181				900.000000	200.000000	0.000000	0.526870	0.630560	-1.086250	-123.918512	-81.477934	159.078150	299.018607	200.939813	0.000000	300.000000	200.000000	0.000000	7.294280	10.132640	2232.438660	2098.074055	2190.899923	-1385.494475				-505.000000	200.000000	0.000000	2.173320	-0.714680	7.078860	1115.481041	1054.904642	-882.013577
182				900.000000	200.000000	0.000000	0.504450	0.686860	-1.216600	-69.468228	-136.159122	183.250337	299.047772	200.965576	0.000000	300.000000	200.000000	0.000000	7.568960	9.583280	2232.133484	2155.294256	2125.499926	-1446.529474				-505.000000	200.000000	0.000000	1.811100	-2.680050	8.651940	417.602340	810.189706	-413.896946
183				900.000000	200.000000	0.000000	0.403560	0.664340	-1.042800	-34.030773	-101.770286	176.104935	299.018607	200.982531	0.000000	300.000000	200.000000	0.000000	7.538440	10.010560	2232.438660	2193.441057	2190.899923	-1306.148976				-505.000000	200.000000	0.000000	2.173320	-1.250690	14.944259	620.412301	1312.580393	-706.289954
184				900.000000	200.000000	0.000000	0.448400	0.720640	-1.911800	-24.571562	-112.940567	154.423899	299.008876	200.871433	0.000000	300.000000	200.000000	0.000000	7.630000	9.613800	2232.514954	1945.486851	2212.699923	-1397.701475				-505.000000	200.000000	0.000000	1.992210	-1.786700	3.146160	7.954478	1732.445777	233.121440
185				900.000000	200.000000	0.000000	0.358720	0.574260	-1.477300	-134.683135	-114.717600	164.019315	298.984464	200.935509	0.000000	300.000000	200.000000	0.000000	7.630000	11.261880	2232.514954	2088.537354	2267.199921	-1434.322474				-505.000000	200.000000	0.000000	1.811100	-2.322710	9.438480	-834.688114	14.023235	-61.093238
186				900.000000	200.000000	0.000000	0.347510	0.619300	-1.042800	-84.131883	-43.736478	164.072816	299.028040	200.982867	0.000000	300.000000	200.000000	0.000000	7.599480	11.383960	2231.675720	2193.441057	2169.099924	-1324.459476				-505.000000	200.000000	0.000000	3.259980	-1.429360	7.865400	493.218668	1253.544438	-177.849557
187				900.000000	200.000000	0.000000	0.313880	0.563000	-1.651100	-70.998395	-67.115725	159.235977	298.998700	200.944440	0.000000	300.000000	200.000000	0.000000	7.477400	11.445000	2231.599426	2107.610755	2234.499922	-1367.183975				-505.000000	200.000000	0.000000	1.629990	-2.144040	14.157719	103.028762	1081.063701	-2.165093
188				900.000000	200.000000	0.000000	0.291460	0.709380	-1.086250	-12.118389	-41.387930	142.527717	299.013758	200.888520	0.000000	300.000000	200.000000	0.000000	7.599480	11.658640	2232.514954	1983.633652	2201.799923	-1397.701475				-505.000000	200.000000	0.000000	0.543330	0.178670	9.438480	822.278413	886.156038	-763.547191
189				900.000000	200.000000	0.000000	0.403560	0.596780	-1.173150	-113.338010	-76.319211	204.958026	298.955419	200.956639	0.000000	300.000000	200.000000	0.000000	8.026760	10.804080	2233.049012	2136.220856	2332.599918	-1403.804975				-505.000000	200.000000	0.000000	-0.543330	-0.536010	4.719240	199.575578	-369.311684	-117.953404
190				900.000000	200.000000	0.000000	0.302670	0.720640	-1.477300	-120.614146	-31.353942	154.574876	299.008842	200.969716	0.000000	300.000000	200.000000	0.000000	7.385840	10.498880	2232.438660	2164.830956	2212.699923	-1348.873476				-505.000000	200.000000	0.000000	0.000000	0.714680	-1.573080	-188.512564	929.482904	-528.018657
191				900.000000	200.000000	0.000000	0.336300	0.563000	-1.694550	-75.063939	-98.394392	166.441730	299.033288	200.999585	0.000000	300.000000	200.000000	0.000000	7.263760	10.926160	2232.514954	2231.587858	2158.199924	-1422.115474				-505.000000	200.000000	0.000000	-0.724440	-1.072020	-1.573080	166.638228	1636.168803	-940.864970
192				900.000000	200.000000	0.000000	0.470820	0.517960	-1.477300	-60.611494	-48.410299	142.163879	299.038400	200.918202	0.000000	300.000000	200.000000	0.000000	7.050120	11.078760	2233.049012	2050.390553	2147.299925	-1379.390975				-505.000000	200.000000	0.000000	0.905550	-2.680050	8.651940	1112.498351	2588.394628	291.104682
193				900.000000	200.000000	0.000000	0.470820	0.641820	-1.433850	-75.568576	-58.582647	178.423971	299.009011	200.905483	0.000000	300.000000	200.000000	0.000000	7.568960	9.522240	2232.820130	2021.780453	2212.699923	-1391.597975				-505.000000	200.000000	0.000000	2.354430	-2.858720	12.584640	-519.422381	1171.290699	-237.877674
194				900.000000	200.000000	0.000000	0.594130	0.563000	-1.260050	-74.613797	-84.086067	192.680879	299.023156	200.940134	0.000000	300.000000	200.000000	0.000000	7.660520	10.010560	2231.675720	2098.074055	2179.999924	-1318.355976				-505.000000	200.000000	0.000000	1.992210	-0.536010	9.438480	1589.745140	1593.904358	-294.388544
195				900.000000	200.000000	0.000000	0.403560	0.506700	-2.259400	-41.782786	-14.517359	173.548670	298.999008	200.974054	0.000000	300.000000	200.000000	0.000000	7.446880	9.949520	2232.286072	2174.367657	2234.499922	-1342.769976				-505.000000	200.000000	0.000000	-0.543330	-0.178670	4.719240	452.830225	956.388389	-822.543473
196				900.000000	200.000000	0.000000	0.526870	0.641820	-1.260050	-95.491171	-101.580180	163.907942	299.062037	201.000166	0.000000	300.000000	200.000000	0.000000	7.355320	10.285240	2231.217956	2231.587858	2092.799927	-1367.183975				-505.000000	200.000000	0.000000	3.259980	-2.144040	4.719240	681.353693	726.250114	-2.295492
197				900.000000	200.000000	0.000000	0.515660	0.653080	-1.216600	-70.859288	-91.027020	168.749348	298.964970	200.939748	0.000000	300.000000	200.000000	0.000000	7.172200	10.956680	2232.591248	2098.074055	2310.799919	-1434.322474				-505.000000	200.000000	0.000000	1.086660	0.357340	3.932700	369.385265	-69.485925	-704.677001
198				900.000000	200.000000	0.000000	0.470820	0.596780	-1.173150	-69.112178	-94.286888	144.646842	298.974909	200.995109	0.000000	300.000000	200.000000	0.000000	7.263760	11.078760	2232.972718	2222.051158	2288.999920	-1440.425974				-505.000000	200.000000	0.000000	2.173320	0.000000	16.517339	1738.561416	383.097489	646.011220
199				900.000000	200.000000	0.000000	0.470820	0.619300	-1.477300	-20.253541	-99.069998	166.354726	299.003925	200.974021	0.000000	300.000000	200.000000	0.000000	6.897520	11.322920	2232.362366	2174.367657	2223.599922	-1409.908474				-505.000000	200.000000	0.000000	2.354430	-2.322710	-0.786540	785.917911	1183.979949	-61.136705
200				900.000000	200.000000	0.000000	0.358720	0.630560	-1.303500	-23.630328	-49.021624	183.348955	298.939616	200.919207	0.000000	300.000000	200.000000	0.000000	7.385840	11.322920	2230.607604	2050.390553	2365.299917	-1361.080475				-505.000000	200.000000	0.000000	1.811100	-2.501380	11.798100	-729.494665	1337.484029	114.969500
201				900.000000	200.000000	0.000000	0.493240	0.540480	-1.781450	-59.999220	-89.578454	156.619556	299.028339	200.862948	0.000000	300.000000	200.000000	0.000000	7.385840	11.139800	2232.362366	1926.413450	2169.099924	-1385.494475				-505.000000	200.000000	0.000000	3.259980	-0.536010	6.292320	431.333428	-203.232790	-118.257669
202				900.000000	200.000000	0.000000	0.369930	0.641820	-1.564200	-79.724149	-34.042891	173.709172	298.935531	200.978326	0.000000	300.000000	200.000000	0.000000	7.721560	10.163160	2232.286072	2183.904357	2376.199917	-1391.597975				-505.000000	200.000000	0.000000	1.811100	-1.608030	7.865400	134.959341	280.656103	-236.647303
203				900.000000	200.000000	0.000000	0.235410	0.619300	-1.303500	-88.422498	-119.933268	178.646912	298.998598	200.953084	0.000000	300.000000	200.000000	0.000000	7.233240	10.620960	2231.370544	2126.684155	2234.499922	-1373.287475				-505.000000	200.000000	0.000000	3.078870	0.536010	8.651940	380.574126	600.906940	-58.481735
204				900.000000	200.000000	0.000000	0.358720	0.833240	-1.477300	-63.710385	-104.585660	173.898807	299.008435	200.935925	0.000000	300.000000	200.000000	0.000000	7.630000	10.163160	2231.523132	2088.537354	2212.699923	-1342.769976				-505.000000	200.000000	0.000000	1.992210	-1.786700	12.584640	-1149.450462	0.078564	-648.040040
205				900.000000	200.000000	0.000000	0.336300	0.754420	-1.433850	-78.972769	-42.911173	161.800431	299.013320	200.931651	0.000000	300.000000	200.000000	0.000000	7.813120	10.620960	2231.523132	2079.000654	2201.799923	-1397.701475				-505.000000	200.000000	0.000000	2.535540	1.072020	13.371180	529.201632	1955.005351	-116.673694
206				900.000000	200.000000	0.000000	0.493240	0.596780	-1.520750	-85.554412	-74.622995	154.262255	299.039089	200.917544	0.000000	300.000000	200.000000	0.000000	7.416360	10.346280	2234.651186	2050.390553	2147.299925	-1434.322474				-505.000000	200.000000	0.000000	0.181110	-0.178670	7.078860	-126.061015	2103.443314	-58.928145
207				900.000000	200.000000	0.000000	0.269040	0.551740	-1.564200	-75.392583	-105.877790	149.633319	299.091969	200.905514	0.000000	300.000000	200.000000	0.000000	7.141680	9.827440	2232.743836	2021.780453	2027.399929	-1367.183975				-505.000000	200.000000	0.000000	2.716650	-0.178670	3.146160	-126.375631	2616.599966	-294.107383
208				900.000000	200.000000	0.000000	0.470820	0.574260	-1.564200	-58.383089	-104.055151	149.445219	299.116228	200.978293	0.000000	300.000000	200.000000	0.000000	7.477400	9.735880	2232.362366	2183.904357	1972.899931	-1342.769976				-505.000000	200.000000	0.000000	0.905550	-2.501380	7.865400	775.798744	1528.580996	-296.166747
209				900.000000	200.000000	0.000000	0.493240	0.551740	-1.694550	-103.671337	-23.801662	178.316969	299.018439	200.918610	0.000000	300.000000	200.000000	0.000000	7.935200	11.567080	2232.057190	2050.390553	2190.899923	-1434.322474				-505.000000	200.000000	0.000000	1.086660	-1.608030	18.090419	-790.750673	2966.188568	-765.286236
210				900.000000	200.000000	0.000000	0.358720	0.529220	-1.433850	-132.472337	-89.428158	139.880827	298.945405	200.935509	0.000000	300.000000	200.000000	0.000000	7.843640	11.048240	2232.514954	2088.537354	2354.399918	-1397.701475				-505.000000	200.000000	0.000000	1.811100	-1.608030	3.146160	-1023.578217	947.984698	762.002374
211				900.000000	200.000000	0.000000	0.425980	0.675600	-1.868350	-78.648188	-76.595931	178.501840	298.964899	200.969716	0.000000	300.000000	200.000000	0.000000	8.026760	11.322920	2232.438660	2164.830956	2310.799919	-1391.597975				-505.000000	200.000000	0.000000	0.905550	-0.893350	9.438480	-1095.645547	2057.368173	-470.873022
212				900.000000	200.000000	0.000000	0.549290	0.641820	-1.433850	-119.794409	-132.737621	195.210296	298.983804	200.974587	0.000000	300.000000	200.000000	0.000000	7.843640	11.109280	2231.065368	2174.367657	2267.199921	-1422.115474				-505.000000	200.000000	0.000000	1.811100	-0.178670	10.225020	1032.350697	278.416824	-411.523136
213				900.000000	200.000000	0.000000	0.336300	0.608040	-0.999350	-108.673737	-43.315258	152.025657	299.091566	200.974287	0.000000	300.000000	200.000000	0.000000	7.385840	10.529400	2231.752014	2174.367657	2027.399929	-1361.080475				-505.000000	200.000000	0.000000	1.992210	0.357340	17.303879	1181.166973	1586.440093	-411.028952
214				900.000000	200.000000	0.000000	0.313880	0.664340	-1.781450	-83.042377	-97.390319	154.510903	299.086775	200.957096	0.000000	300.000000	200.000000	0.000000	7.263760	10.804080	2231.980896	2136.220856	2038.299929	-1373.287475				-505.000000	200.000000	0.000000	1.992210	0.178670	3.932700	706.021949	-124.280752	-528.686707
215				900.000000	200.000000	0.000000	0.336300	0.585520	-1.651100	-62.029960	-73.104951	161.643354	299.013994	200.965180	0.000000	300.000000	200.000000	0.000000	7.477400	10.590440	2233.049012	2155.294256	2201.799923	-1348.873476				-505.000000	200.000000	0.000000	3.441090	-0.536010	2.359620	894.282820	982.670443	-823.201342
216				900.000000	200.000000	0.000000	0.246620	0.540480	-1.042800	-71.295569	-75.043617	164.104035	299.018104	200.965939	0.000000	300.000000	200.000000	0.000000	7.416360	10.773560	2231.294250	2155.294256	2190.899923	-1293.941977				-505.000000	200.000000	0.000000	1.811100	-0.357340	5.505780	789.529832	3597.145565	175.748292
217				900.000000	200.000000	0.000000	0.425980	0.630560	-1.998700	-60.535327	-122.068434	151.953692	299.018540	200.905700	0.000000	300.000000	200.000000	0.000000	7.111160	10.834600	2232.286072	2021.780453	2190.899923	-1391.597975				-505.000000	200.000000	0.000000	0.724440	-2.144040	7.865400	-939.818641	876.689925	-178.324945
218				900.000000	200.000000	0.000000	0.347510	0.664340	-1.477300	-94.788868	-104.124032	140.018102	298.993885	200.935829	0.000000	300.000000	200.000000	0.000000	7.660520	9.400160	2231.752014	2088.537354	2245.399921	-1354.976975				-505.000000	200.000000	0.000000	1.992210	0.357340	17.303879	138.822955	3177.280181	-763.493544
219				900.000000	200.000000	0.000000	0.414770	0.551740	-1.477300	-39.117783	-111.959769	139.843702	299.013792	200.978193	0.000000	300.000000	200.000000	0.000000	7.477400	9.644320	2232.591248	2183.904357	2201.799923	-1367.183975				-505.000000	200.000000	0.000000	4.527750	0.178670	14.157719	127.759941	-817.689842	-293.913155
220				900.000000	200.000000	0.000000	0.403560	0.619300	-1.564200	-108.795234	-101.285384	139.918147	299.047251	201.008852	0.000000	300.000000	200.000000	0.000000	7.172200	11.567080	2230.912780	2250.661259	2125.499926	-1379.390975				-505.000000	200.000000	0.000000	1.811100	-0.714680	7.865400	999.727962	810.936132	-470.775909
221				900.000000	200.000000	0.000000	0.470820	0.506700	-1.694550	-29.136010	-139.395715	175.888649	299.042823	200.961369	0.000000	300.000000	200.000000	0.000000	7.599480	11.719680	2231.980896	2145.757556	2136.399925	-1330.562976				-505.000000	200.000000	0.000000	-0.543330	-1.965370	8.651940	1271.559640	1085.226264	-354.286262
222				900.000000	200.000000	0.000000	0.369930	0.630560	-1.520750	-84.163352	-39.149270	161.650400	298.999419	200.883976	0.000000	300.000000	200.000000	0.000000	7.568960	11.048240	2233.201600	1974.096951	2234.499922	-1422.115474				-505.000000	200.000000	0.000000	1.448880	-2.144040	5.505780	-940.007411	967.663350	174.081692
223				900.000000	200.000000	0.000000	0.470820	0.540480	-1.216600	-83.537217	-53.718720	163.871764	299.047674	200.918673	0.000000	300.000000	200.000000	0.000000	7.691040	10.987200	2231.904602	2050.390553	2125.499926	-1373.287475				-505.000000	200.000000	0.000000	2.535540	-0.178670	12.584640	-9.804551	1955.751778	-1292.742572
224				900.000000	200.000000	0.000000	0.526870	0.495440	-1.607650	-73.735501	-55.663182	178.229769	299.052655	200.982666	0.000000	300.000000	200.000000	0.000000	7.660520	10.468360	2232.133484	2193.441057	2114.599926	-1428.218974				-505.000000	200.000000	0.000000	1.267770	-1.965370	14.157719	-2318.295956	42.421573	-471.919347
225				900.000000	200.000000	0.000000	0.448400	0.540480	-1.955250	-56.158747	-87.570309	154.256350	299.008198	200.966071	0.000000	300.000000	200.000000	0.000000	7.507920	11.322920	2230.989074	2155.294256	2212.699923	-1324.459476				-505.000000	200.000000	0.000000	1.267770	-1.965370	8.651940	-234.048385	1505.916639	-1176.848531
226				900.000000	200.000000	0.000000	0.493240	0.495440	-2.042150	-86.247234	-124.797793	171.035630	298.999077	200.901366	0.000000	300.000000	200.000000	0.000000	7.416360	10.529400	2232.438660	2012.243752	2234.499922	-1342.769976				-505.000000	200.000000	0.000000	1.448880	0.357340	11.798100	-903.961524	-761.718157	0.223205
227				900.000000	200.000000	0.000000	0.325090	0.619300	-1.564200	-96.733644	-72.724140	142.409102	299.008876	200.926965	0.000000	300.000000	200.000000	0.000000	7.385840	10.865120	2232.514954	2069.463954	2212.699923	-1428.218974				-505.000000	200.000000	0.000000	3.622200	0.000000	-2.359620	578.891240	180.769992	-294.010269
228				900.000000	200.000000	0.000000	0.358720	0.675600	-1.260050	-65.956399	-79.457853	183.390842	299.032891	200.978627	0.000000	300.000000	200.000000	0.000000	7.080640	10.559920	2231.599426	2183.904357	2158.199924	-1403.804975				-505.000000	200.000000	0.000000	2.354430	-1.250690	3.146160	-886.139572	1445.387831	-1.375259
229				900.000000	200.000000	0.000000	0.336300	0.540480	-1.433850	-87.782818	-108.768783	156.782146	299.038104	200.978293	0.000000	300.000000	200.000000	0.000000	7.172200	10.285240	2232.362366	2183.904357	2147.299925	-1361.080475				-505.000000	200.000000	0.000000	0.905550	-0.536010	18.090419	-30.986731	988.597423	-176.813413
230				900.000000	200.000000	0.000000	0.291460	0.630560	-1.520750	-56.019640	-76.445635	183.418636	299.032957	200.893097	0.000000	300.000000	200.000000	0.000000	7.538440	9.766400	2231.752014	1993.170352	2158.199924	-1446.529474				-505.000000	200.000000	0.000000	1.086660	-1.608030	14.944259	598.789657	1245.764178	-706.542137
231				900.000000	200.000000	0.000000	0.257830	0.709380	-1.086250	-52.323691	-90.662746	157.020518	299.052979	200.901181	0.000000	300.000000	200.000000	0.000000	7.721560	9.888480	2232.896424	2012.243752	2114.599926	-1391.597975				-505.000000	200.000000	0.000000	2.354430	-1.429360	11.011560	956.734369	112.223493	-530.241705
232				900.000000	200.000000	0.000000	0.448400	0.709380	-1.346950	-88.778548	-78.004088	197.787309	299.013960	200.909692	0.000000	300.000000	200.000000	0.000000	7.660520	9.705360	2232.972718	2031.317153	2201.799923	-1391.597975				-505.000000	200.000000	0.000000	1.992210	-2.322710	2.359620	901.985605	937.772159	350.100963
233				900.000000	200.000000	0.000000	0.336300	0.653080	-1.303500	-119.195679	-93.692098	164.115844	299.003755	200.914369	0.000000	300.000000	200.000000	0.000000	7.355320	9.613800	2231.980896	2040.853853	2223.599922	-1373.287475				-505.000000	200.000000	0.000000	0.724440	-0.536010	18.876959	-378.371814	1794.230006	-59.310727
234				900.000000	200.000000	0.000000	0.403560	0.754420	-1.173150	-110.866925	-66.187271	193.056331	298.998289	200.927726	0.000000	300.000000	200.000000	0.000000	8.118320	11.414480	2230.683898	2069.463954	2234.499922	-1464.839973				-505.000000	200.000000	0.000000	1.448880	-0.893350	15.730799	-979.326159	2681.369901	-118.451897
235				900.000000	200.000000	0.000000	0.313880	0.675600	-0.782100	-149.892377	-22.330166	173.798656	298.989001	200.910189	0.000000	300.000000	200.000000	0.000000	7.996240	11.292400	2231.752014	2031.317153	2256.299921	-1409.908474	-535.829726	225.311687	0.000000	-505.000000	200.000000	0.000000	1.992210	-0.714680	21.236579	537.533649	654.717910	-118.325805
236				900.000000	200.000000	0.000000	0.459610	0.619300	-1.173150	-132.513288	-48.231530	156.727700	298.959945	200.948421	0.000000	300.000000	200.000000	0.000000	7.935200	11.322920	2232.286072	2117.147455	2321.699919	-1336.666476				-505.000000	200.000000	0.000000	0.724440	0.714680	15.730799	391.951756	604.085646	-175.612020
237				900.000000	200.000000	0.000000	0.414770	0.484180	-1.651100	-110.428974	-81.402315	178.335433	298.998563	201.034324	0.000000	300.000000	200.000000	0.000000	7.263760	11.200840	2231.294250	2307.881460	2234.499922	-1409.908474				-505.000000	200.000000	0.000000	1.811100	0.357340	7.865400	-556.828134	1341.216162	-234.782167
238				900.000000	200.000000	0.000000	0.392350	0.720640	-1.607650	-16.215402	-65.321558	180.988228	299.057281	200.965840	0.000000	300.000000	200.000000	0.000000	7.446880	11.078760	2231.523132	2155.294256	2103.699926	-1373.287475				-505.000000	200.000000	0.000000	2.897760	0.000000	10.225020	-1157.342017	610.373053	-352.696413
239				900.000000	200.000000	0.000000	0.347510	0.517960	-1.651100	-117.078974	-139.424188	147.110949	298.960052	200.948324	0.000000	300.000000	200.000000	0.000000	7.630000	10.468360	2232.514954	2117.147455	2321.699919	-1348.873476				-505.000000	200.000000	0.000000	4.346640	-0.893350	8.651940	757.347560	1982.464262	-588.636507
240				900.000000	200.000000	0.000000	0.302670	0.653080	-1.868350	-103.698743	-71.518025	168.970005	298.989553	201.007922	0.000000	300.000000	200.000000	0.000000	7.294280	10.285240	2232.972718	2250.661259	2256.299921	-1336.666476				-505.000000	200.000000	0.000000	2.535540	-2.858720	-5.505780	637.290405	1575.209564	173.316527
241				900.000000	200.000000	0.000000	0.403560	0.641820	-1.564200	-127.970512	-91.153444	161.626031	299.042856	200.931428	0.000000	300.000000	200.000000	0.000000	7.294280	10.651480	2232.057190	2079.000654	2136.399925	-1312.252476	-527.779500	234.200547	0.000000	-505.000000	200.000000	0.000000	-0.181110	-0.536010	22.809659	780.102821	519.592628	-117.982382
242				900.000000	200.000000	0.000000	0.246620	0.630560	-1.738000	-64.285772	-69.331111	161.778149	299.140230	200.927472	0.000000	300.000000	200.000000	0.000000	7.538440	9.644320	2231.294250	2069.463954	1918.399933	-1348.873476				-505.000000	200.000000	0.000000	2.354430	-0.536010	11.011560	-726.449052	1040.213545	-176.929324
243				900.000000	200.000000	0.000000	0.313880	0.686860	-1.781450	-102.217654	-56.862560	173.809127	298.950287	200.918422	0.000000	300.000000	200.000000	0.000000	7.599480	10.590440	2232.514954	2050.390553	2343.499918	-1348.873476				-505.000000	200.000000	0.000000	0.181110	0.357340	6.292320	-93.689973	1043.629682	176.556923
244				900.000000	200.000000	0.000000	0.403560	0.664340	-1.260050	-102.604857	-157.293913	164.056635	299.057571	200.935637	0.000000	300.000000	200.000000	0.000000	7.660520	11.506040	2232.209778	2088.537354	2103.699926	-1348.873476				-505.000000	200.000000	0.000000	0.000000	-0.714680	4.719240	72.948254	1056.081500	-411.886922
245				900.000000	200.000000	0.000000	0.403560	0.551740	-0.651750	-102.590996	-107.199933	166.361577	299.106432	200.948421	0.000000	300.000000	200.000000	0.000000	7.538440	10.285240	2232.286072	2117.147455	1994.699930	-1434.322474				-505.000000	200.000000	0.000000	1.629990	-0.178670	19.663499	338.209764	678.128694	-0.299957
246				900.000000	200.000000	0.000000	0.313880	0.720640	-1.824900	-48.604715	-122.679760	152.153602	299.052331	200.935989	0.000000	300.000000	200.000000	0.000000	7.446880	11.383960	2231.370544	2088.537354	2114.599926	-1348.873476				-505.000000	200.000000	0.000000	2.173320	-0.714680	7.078860	-505.942985	1982.894694	175.380199
247				900.000000	200.000000	0.000000	0.381140	0.596780	-1.694550	-113.878181	-95.174933	164.017031	298.950681	200.905266	0.000000	300.000000	200.000000	0.000000	7.568960	11.078760	2233.354188	2021.780453	2343.499918	-1440.425974				-505.000000	200.000000	0.000000	3.984420	-0.714680	10.225020	-158.243287	1605.179319	-118.485182
248				900.000000	200.000000	0.000000	0.425980	0.675600	-0.999350	-97.850555	-122.997830	151.995579	298.984811	200.982162	0.000000	300.000000	200.000000	0.000000	7.782600	11.200840	2233.277894	2193.441057	2267.199921	-1373.287475				-505.000000	200.000000	0.000000	3.259980	0.714680	6.292320	159.564674	2315.597349	764.090716
249				900.000000	200.000000	0.000000	0.504450	0.731900	-1.216600	-51.531360	-100.697332	183.292224	298.989450	200.973855	0.000000	300.000000	200.000000	0.000000	7.538440	11.200840	2232.743836	2174.367657	2256.299921	-1324.459476				-505.000000	200.000000	0.000000	0.000000	0.357340	8.651940	-1020.029219	1980.339419	0.339116
250				900.000000	200.000000	0.000000	0.291460	0.619300	-1.738000	-52.687868	-86.375532	166.540543	298.925471	200.982867	0.000000	300.000000	200.000000	0.000000	7.080640	10.834600	2231.675720	2193.441057	2397.999916	-1416.011974				-505.000000	200.000000	0.000000	2.716650	-0.893350	0.000000	-748.952620	1824.165628	-412.273812
251				900.000000	200.000000	0.000000	0.257830	0.563000	-1.173150	-78.544299	-85.515959	149.655404	299.028007	200.940166	0.000000	300.000000	200.000000	0.000000	7.721560	10.804080	2231.599426	2098.074055	2169.099924	-1397.701475				-505.000000	200.000000	0.000000	-1.629990	-1.786700	9.438480	703.353875	1680.513660	997.084498
252				900.000000	200.000000	0.000000	0.381140	0.517960	-1.129700	-108.497743	-115.964123	166.353389	299.033486	200.982296	0.000000	300.000000	200.000000	0.000000	7.263760	10.651480	2232.972718	2193.441057	2158.199924	-1367.183975				-505.000000	200.000000	0.000000	0.000000	-0.893350	10.225020	294.209399	1050.856515	351.616803
253				900.000000	200.000000	0.000000	0.269040	0.529220	-1.129700	-108.034057	-50.556206	183.347617	299.063062	200.913682	0.000000	300.000000	200.000000	0.000000	7.416360	10.376800	2233.659364	2040.853853	2092.799927	-1397.701475				-505.000000	200.000000	0.000000	1.629990	1.786700	5.505780	108.553679	1619.554421	177.797475
254				900.000000	200.000000	0.000000	0.257830	0.495440	-2.085600	-90.312778	-89.733351	176.098835	299.035401	200.972474	0.000000	300.000000	200.000000	0.000000	7.416360	10.743040	2226.106258	2164.830956	2147.299925	-1428.218974				-505.000000	200.000000	0.000000	1.086660	-1.965370	3.146160	-581.936853	1256.960575	-941.857648
255				900.000000	200.000000	0.000000	0.257830	0.630560	-1.564200	-27.920943	-64.888403	188.272797	299.057764	200.978159	0.000000	300.000000	200.000000	0.000000	7.294280	10.620960	2232.667542	2183.904357	2103.699926	-1354.976975				-505.000000	200.000000	0.000000	2.897760	-1.429360	11.011560	840.918367	1670.186685	-295.308777
256				900.000000	200.000000	0.000000	0.381140	0.540480	-1.477300	-132.053665	-59.915186	159.145352	299.023723	200.926775	0.000000	300.000000	200.000000	0.000000	7.721560	10.132640	2232.972718	2069.463954	2179.999924	-1367.183975				-505.000000	200.000000	0.000000	1.811100	-1.429360	4.719240	-781.009045	1344.201867	-295.221844
257				900.000000	200.000000	0.000000	0.482030	0.630560	-1.607650	-100.335501	-58.882641	185.630865	299.032924	200.987141	0.000000	300.000000	200.000000	0.000000	7.416360	9.613800	2231.675720	2202.977757	2158.199924	-1379.390975				-505.000000	200.000000	0.000000	1.992210	-3.752070	2.359620	-226.848985	937.772159	-708.649275
258				900.000000	200.000000	0.000000	0.403560	0.551740	-1.260050	-79.098014	-101.568244	192.867838	299.047284	201.025916	0.000000	300.000000	200.000000	0.000000	7.294280	11.506040	2230.989074	2288.808060	2125.499926	-1391.597975				-505.000000	200.000000	0.000000	2.535540	-0.357340	7.865400	442.270596	1429.950307	821.875422
259				900.000000	200.000000	0.000000	0.302670	0.653080	-1.477300	-79.170434	-56.683791	188.247286	298.940341	200.995483	0.000000	300.000000	200.000000	0.000000	7.355320	11.170320	2232.133484	2222.051158	2365.299917	-1428.218974				-505.000000	200.000000	0.000000	3.803310	-1.608030	11.798100	482.721963	1349.505416	115.657912
260				900.000000	200.000000	0.000000	0.470820	0.619300	-1.260050	-68.274833	-79.008161	137.438805	298.994572	200.909568	0.000000	300.000000	200.000000	0.000000	7.782600	11.078760	2233.277894	2031.317153	2245.399921	-1440.425974				-505.000000	200.000000	0.000000	1.629990	1.608030	13.371180	-17.444413	684.100105	-292.324872
261				900.000000	200.000000	0.000000	0.336300	0.608040	-1.260050	-141.108064	-98.798477	183.351238	299.047609	200.918736	0.000000	300.000000	200.000000	0.000000	7.263760	11.170320	2231.752014	2050.390553	2125.499926	-1477.046973				-505.000000	200.000000	0.000000	-1.086660	-0.357340	14.944259	1021.916914	1774.981786	-235.228578
262				900.000000	200.000000	0.000000	0.325090	0.596780	-1.346950	-53.210114	-67.860212	164.075099	299.003721	200.969948	0.000000	300.000000	200.000000	0.000000	7.996240	10.743040	2231.904602	2164.830956	2223.599922	-1367.183975				-505.000000	200.000000	0.000000	1.992210	-0.357340	15.730799	-946.892194	1455.362939	-176.730788
263				900.000000	200.000000	0.000000	0.392350	0.686860	-1.824900	-54.016306	-115.779215	178.547153	299.082206	200.926870	0.000000	300.000000	200.000000	0.000000	7.568960	10.773560	2232.743836	2069.463954	2049.199928	-1379.390975				-505.000000	200.000000	0.000000	1.086660	-1.250690	14.157719	-306.178638	1644.220627	-353.738430
264				900.000000	200.000000	0.000000	0.302670	0.720640	-1.433850	-76.343299	-71.922110	190.719777	298.993816	200.905978	0.000000	300.000000	200.000000	0.000000	7.630000	10.041080	2231.599426	2021.780453	2245.399921	-1409.908474				-505.000000	200.000000	0.000000	2.173320	-1.608030	6.292320	-791.694521	1055.651069	-1000.349563
265				900.000000	200.000000	0.000000	0.403560	0.495440	-1.346950	-137.793900	-45.761757	139.802957	299.023590	200.956802	0.000000	300.000000	200.000000	0.000000	7.691040	9.980040	2232.667542	2136.220856	2179.999924	-1446.529474				-505.000000	200.000000	0.000000	1.629990	-1.250690	7.865400	1198.926001	2677.875200	-295.037797
266				900.000000	200.000000	0.000000	0.269040	0.630560	-1.824900	-76.437391	-80.305490	193.080503	299.057635	200.982565	0.000000	300.000000	200.000000	0.000000	7.568960	10.620960	2232.362366	2193.441057	2103.699926	-1385.494475				-505.000000	200.000000	0.000000	1.448880	-0.893350	14.157719	-168.739993	1357.162681	-177.195996
267				900.000000	200.000000	0.000000	0.459610	0.585520	-1.651100	-70.071021	-78.182856	163.925264	299.052623	200.935701	0.000000	300.000000	200.000000	0.000000	6.989080	10.529400	2232.057190	2088.537354	2114.599926	-1281.734977				-505.000000	200.000000	0.000000	3.441090	-1.786700	3.932700	471.281409	716.037575	526.726022
268				900.000000	200.000000	0.000000	0.190570	0.641820	-1.303500	-87.495124	-77.558997	178.714310	299.018674	200.939748	0.000000	300.000000	200.000000	0.000000	7.904680	9.980040	2232.591248	2098.074055	2190.899923	-1367.183975				-505.000000	200.000000	0.000000	3.078870	-0.357340	8.651940	-252.562492	1131.186969	-176.817721
269				900.000000	200.000000	0.000000	0.325090	0.765680	-2.042150	-99.241932	-62.147706	161.822516	298.989173	200.892944	0.000000	300.000000	200.000000	0.000000	7.843640	10.224200	2232.133484	1993.170352	2256.299921	-1373.287475				-505.000000	200.000000	0.000000	1.448880	-1.072020	10.225020	-527.313936	-495.085289	-118.621455
270				900.000000	200.000000	0.000000	0.381140	0.686860	-1.173150	-77.464274	-65.264015	159.281485	299.067145	200.978560	0.000000	300.000000	200.000000	0.000000	7.782600	11.445000	2231.752014	2183.904357	2081.899927	-1367.183975				-505.000000	200.000000	0.000000	1.267770	-0.357340	7.078860	94.759667	1109.699470	-59.184636
271				900.000000	200.000000	0.000000	0.302670	0.641820	-1.781450	-79.949220	-101.994661	176.188514	299.023222	201.016984	0.000000	300.000000	200.000000	0.000000	7.630000	11.750200	2231.828308	2269.734659	2179.999924	-1409.908474				-505.000000	200.000000	0.000000	1.267770	0.536010	13.371180	-1587.920367	1501.438080	235.383647
272				900.000000	200.000000	0.000000	0.459610	0.574260	-1.694550	-86.661843	-73.076478	166.324453	299.013421	200.961468	0.000000	300.000000	200.000000	0.000000	7.538440	11.139800	2231.752014	2145.757556	2201.799923	-1342.769976				-505.000000	200.000000	0.000000	1.267770	0.536010	-5.505780	958.521518	1121.642293	-293.313241
273				900.000000	200.000000	0.000000	0.448400	0.686860	-1.781450	-98.197124	-11.742394	183.308405	298.989691	200.926649	0.000000	300.000000	200.000000	0.000000	8.026760	10.865120	2233.277894	2069.463954	2256.299921	-1428.218974				-505.000000	200.000000	0.000000	-0.724440	-0.714680	14.157719	1810.943361	825.820230	-294.340769
274				900.000000	200.000000	0.000000	0.526870	0.675600	-1.216600	-57.870324	-40.828949	166.349018	299.037710	200.978694	0.000000	300.000000	200.000000	0.000000	7.721560	11.048240	2231.446838	2183.904357	2147.299925	-1281.734977				-505.000000	200.000000	0.000000	0.362220	-0.893350	3.932700	293.706013	1034.909995	-647.061852
275				900.000000	200.000000	0.000000	0.459610	0.619300	-1.781450	-72.835533	-118.589390	161.547020	299.028139	201.008404	0.000000	300.000000	200.000000	0.000000	7.294280	10.346280	2231.904602	2250.661259	2169.099924	-1397.701475				-505.000000	200.000000	0.000000	2.354430	-0.357340	2.359620	-716.329885	-144.705830	175.704826
276				900.000000	200.000000	0.000000	0.302670	0.641820	-1.694550	-67.797601	-142.603238	156.911233	299.062422	200.931396	0.000000	300.000000	200.000000	0.000000	7.630000	10.620960	2232.133484	2079.000654	2092.799927	-1403.804975				-505.000000	200.000000	0.000000	-0.905550	-1.608030	1.573080	-212.992050	848.722018	-295.174070
277				900.000000	200.000000	0.000000	0.313880	0.619300	-1.477300	-88.602555	-47.013479	161.697996	299.008910	200.909847	0.000000	300.000000	200.000000	0.000000	7.721560	10.285240	2232.591248	2031.317153	2212.699923	-1324.459476	-561.426781	223.638787	0.000000	-505.000000	200.000000	0.000000	4.708860	-1.608030	20.450039	483.414118	1153.929891	-236.879124
278				900.000000	200.000000	0.000000	0.437190	0.472920	-1.303500	-110.532547	-87.714809	190.350035	298.974839	200.926839	0.000000	300.000000	200.000000	0.000000	7.874160	10.834600	2232.820130	2069.463954	2288.999920	-1379.390975				-505.000000	200.000000	0.000000	3.259980	-1.250690	8.651940	1198.988924	192.237953	351.016889
279				900.000000	200.000000	0.000000	0.470820	0.653080	-0.869000	-66.478644	-79.371837	154.337841	299.057860	200.995143	0.000000	300.000000	200.000000	0.000000	7.721560	10.468360	2232.896424	2222.051158	2103.699926	-1342.769976				-505.000000	200.000000	0.000000	1.267770	-2.322710	7.078860	207.467133	711.989448	-824.723055
280				900.000000	200.000000	0.000000	0.336300	0.619300	-1.477300	-108.705206	-103.662404	154.445789	298.935276	200.923009	0.000000	300.000000	200.000000	0.000000	7.294280	10.010560	2231.752014	2059.927254	2376.199917	-1354.976975				-505.000000	200.000000	0.000000	1.448880	-1.965370	11.798100	924.363327	1757.111982	-413.189737
281				900.000000	200.000000	0.000000	0.257830	0.506700	-1.520750	-97.304967	-120.654481	171.289986	299.003891	201.003959	0.000000	300.000000	200.000000	0.000000	7.263760	9.766400	2232.286072	2241.124558	2223.599922	-1324.459476				-505.000000	200.000000	0.000000	1.086660	0.536010	3.932700	611.828590	-599.765954	-58.322358
282				900.000000	200.000000	0.000000	0.381140	0.675600	-1.086250	-57.735281	-100.806622	188.186935	299.087119	200.943923	0.000000	300.000000	200.000000	0.000000	7.477400	10.529400	2232.820130	2107.610755	2038.299929	-1489.253973				-505.000000	200.000000	0.000000	2.535540	-1.965370	0.000000	-350.556542	376.854513	-413.276670
283				900.000000	200.000000	0.000000	0.313880	0.709380	-1.086250	-20.159449	-92.970885	161.781770	299.042267	200.996130	0.000000	300.000000	200.000000	0.000000	7.538440	11.475520	2230.683898	2222.051158	2136.399925	-1385.494475				-505.000000	200.000000	0.000000	1.992210	-3.394730	6.292320	605.800288	536.330005	-179.613272
284				900.000000	200.000000	0.000000	0.482030	0.630560	-1.564200	-52.044124	-104.516779	149.485964	299.023656	200.973821	0.000000	300.000000	200.000000	0.000000	7.538440	11.475520	2232.820130	2174.367657	2179.999924	-1403.804975				-505.000000	200.000000	0.000000	1.811100	-1.429360	11.011560	-201.425650	-385.179639	115.986847
285				900.000000	200.000000	0.000000	0.381140	0.495440	-1.173150	-109.470131	-136.187595	161.513125	299.008639	200.940005	0.000000	300.000000	200.000000	0.000000	7.721560	11.048240	2231.980896	2098.074055	2212.699923	-1458.736474				-505.000000	200.000000	0.000000	0.724440	1.072020	15.730799	-628.769618	1399.505690	-234.017003
286				900.000000	200.000000	0.000000	0.425980	0.675600	-0.999350	-85.788965	-138.195740	183.321160	298.959661	200.935861	0.000000	300.000000	200.000000	0.000000	7.446880	11.048240	2231.675720	2088.537354	2321.699919	-1409.908474				-505.000000	200.000000	0.000000	2.354430	1.072020	6.292320	-50.444686	1044.692103	118.317190
287				900.000000	200.000000	0.000000	0.336300	0.517960	-1.998700	-93.315907	-103.177502	159.170863	298.998940	200.952759	0.000000	300.000000	200.000000	0.000000	7.416360	10.682000	2232.133484	2126.684155	2234.499922	-1306.148976				-505.000000	200.000000	0.000000	2.897760	-1.429360	7.865400	493.218668	347.472317	57.155815
288				900.000000	200.000000	0.000000	0.369930	0.540480	-1.520750	-43.647014	-130.336729	195.301867	298.998837	200.948583	0.000000	300.000000	200.000000	0.000000	7.263760	10.468360	2231.904602	2117.147455	2234.499922	-1379.390975				-505.000000	200.000000	0.000000	2.354430	-1.608030	6.292320	482.281500	1442.402125	-60.458474
289				900.000000	200.000000	0.000000	0.459610	0.765680	-0.999350	-65.997349	-58.525104	185.779754	299.028472	200.888459	0.000000	300.000000	200.000000	0.000000	7.324800	10.346280	2232.667542	1983.633652	2169.099924	-1446.529474				-505.000000	200.000000	0.000000	2.354430	0.536010	9.438480	380.637049	776.566383	294.040812
290				900.000000	200.000000	0.000000	0.515660	0.551740	-1.303500	-83.163558	-70.682324	166.245441	299.053044	200.909661	0.000000	300.000000	200.000000	0.000000	7.355320	10.437840	2233.049012	2031.317153	2114.599926	-1391.597975				-505.000000	200.000000	0.000000	2.354430	-1.250690	14.157719	-537.810642	-818.752264	-236.351654
291				900.000000	200.000000	0.000000	0.538080	0.653080	-0.955900	-122.856096	-117.522577	163.906800	299.074731	200.933758	0.000000	300.000000	200.000000	0.000000	7.568960	10.620960	2226.487728	2079.000654	2060.099928	-1379.390975				-505.000000	200.000000	0.000000	1.992210	-1.072020	7.865400	-180.054700	932.547174	-1234.802796
292				900.000000	200.000000	0.000000	0.459610	0.686860	-1.738000	-65.987868	-108.497859	195.345092	299.003585	200.970080	0.000000	300.000000	200.000000	0.000000	7.111160	9.796920	2231.599426	2164.830956	2223.599922	-1354.976975				-505.000000	200.000000	0.000000	1.448880	-0.357340	6.292320	94.696744	38.926872	-646.640111
293				900.000000	200.000000	0.000000	0.526870	0.675600	-1.607650	-70.337043	-131.652731	156.710377	299.081735	200.944440	0.000000	300.000000	200.000000	0.000000	7.263760	10.132640	2231.599426	2107.610755	2049.199928	-1434.322474				-505.000000	200.000000	0.000000	0.905550	-1.608030	15.730799	-1717.467457	2714.246798	-589.039451
294				900.000000	200.000000	0.000000	0.392350	0.619300	-1.260050	-64.254302	-116.304526	154.387721	298.989104	200.978460	0.000000	300.000000	200.000000	0.000000	7.935200	10.071600	2231.980896	2183.904357	2256.299921	-1440.425974				-505.000000	200.000000	0.000000	0.724440	-0.178670	1.573080	-126.501477	1147.801351	587.213474
295				900.000000	200.000000	0.000000	0.212990	0.709380	-1.303500	-60.589822	-63.284343	132.970371	299.013455	200.995619	0.000000	300.000000	200.000000	0.000000	7.660520	11.292400	2231.828308	2222.051158	2201.799923	-1348.873476				-505.000000	200.000000	0.000000	2.173320	-1.250690	3.146160	1430.180466	1058.636775	-177.593066
296				900.000000	200.000000	0.000000	0.269040	0.641820	-1.738000	-47.739964	-60.122427	161.765394	299.022721	200.983304	0.000000	300.000000	200.000000	0.000000	7.721560	12.116440	2230.683898	2193.441057	2179.999924	-1379.390975				-505.000000	200.000000	0.000000	2.173320	0.714680	5.505780	622.765758	260.977451	-763.168917
297				900.000000	200.000000	0.000000	0.381140	0.574260	-2.129050	-91.132515	-135.298608	161.586428	298.969500	200.944343	0.000000	300.000000	200.000000	0.000000	7.202720	11.445000	2231.828308	2107.610755	2299.899920	-1397.701475				-505.000000	200.000000	0.000000	0.000000	-0.536010	14.944259	547.841585	1178.947964	-705.437857
298				900.000000	200.000000	0.000000	0.403560	0.484180	-1.564200	-86.215764	-121.549264	168.708406	298.979058	200.940263	0.000000	300.000000	200.000000	0.000000	7.813120	11.078760	2231.370544	2098.074055	2278.099920	-1354.976975				-505.000000	200.000000	0.000000	2.173320	-2.144040	19.663499	-938.874793	2501.231900	-295.929053
299				900.000000	200.000000	0.000000	0.358720	0.608040	-1.173150	-76.689552	-28.878970	176.099031	299.052623	200.892975	0.000000	300.000000	200.000000	0.000000	7.599480	11.383960	2232.057190	1993.170352	2114.599926	-1336.666476				-505.000000	200.000000	0.000000	0.181110	-0.357340	14.157719	-136.306028	-289.534656	-470.306394
300				900.000000	200.000000	0.000000	0.425980	0.619300	-1.520750	-88.647569	-112.380988	154.352880	299.022922	201.013023	0.000000	300.000000	200.000000	0.000000	7.721560	10.773560	2231.141662	2260.197959	2179.999924	-1354.976975				-505.000000	200.000000	0.000000	2.716650	-3.216060	8.651940	-541.359640	1285.674908	-179.501669
301				900.000000	200.000000	0.000000	0.302670	0.540480	-1.607650	-87.962875	-76.826446	173.684608	298.993850	200.931587	0.000000	300.000000	200.000000	0.000000	7.630000	10.865120	2231.675720	2079.000654	2245.399921	-1409.908474				-505.000000	200.000000	0.000000	3.078870	-0.357340	14.157719	326.957980	197.971933	-646.770511
302				900.000000	200.000000	0.000000	0.369930	0.619300	-1.520750	-84.627039	-64.479120	152.001288	299.018607	200.948356	0.000000	300.000000	200.000000	0.000000	7.843640	10.651480	2232.438660	2117.147455	2190.899923	-1422.115474				-505.000000	200.000000	0.000000	1.267770	-1.072020	7.078860	-411.749627	977.129462	-294.839262
303				900.000000	200.000000	0.000000	0.369930	0.664340	-1.651100	-115.071576	-115.017594	168.910796	298.984117	200.944375	0.000000	300.000000	200.000000	0.000000	7.507920	10.010560	2231.752014	2107.610755	2267.199921	-1330.562976				-505.000000	200.000000	0.000000	0.905550	1.072020	-3.932700	875.265327	1804.917407	-527.751985
304				900.000000	200.000000	0.000000	0.381140	0.551740	-1.390400	-127.479419	-34.666153	168.794464	299.067050	200.948745	0.000000	300.000000	200.000000	0.000000	7.568960	9.857960	2231.523132	2117.147455	2081.899927	-1312.252476				-505.000000	200.000000	0.000000	1.267770	3.216060	-1.573080	310.293945	2576.180241	-290.769874
305				900.000000	200.000000	0.000000	0.325090	0.551740	-1.564200	-83.433644	-87.922050	137.526951	298.955098	200.922757	0.000000	300.000000	200.000000	0.000000	7.263760	10.346280	2232.362366	2059.927254	2332.599918	-1385.494475				-505.000000	200.000000	0.000000	1.992210	-0.178670	11.011560	453.333611	1724.981512	-411.537625
306				900.000000	200.000000	0.000000	0.336300	0.664340	-1.738000	-87.017893	-73.024134	140.029715	298.940450	200.927029	0.000000	300.000000	200.000000	0.000000	7.935200	11.231360	2232.362366	2069.463954	2365.299917	-1458.736474				-505.000000	200.000000	0.000000	0.543330	-0.893350	3.932700	-517.006000	1156.521037	-1117.029130
307				900.000000	200.000000	0.000000	0.325090	0.664340	-1.651100	-98.989455	-123.303022	140.041329	299.018473	200.931396	0.000000	300.000000	200.000000	0.000000	7.752080	11.322920	2232.133484	2079.000654	2190.899923	-1324.459476				-505.000000	200.000000	0.000000	1.992210	1.072020	5.505780	181.124394	934.786453	-292.862523
308				900.000000	200.000000	0.000000	0.425980	0.641820	-1.520750	-27.412242	-137.710838	166.422124	298.959625	200.970080	0.000000	300.000000	200.000000	0.000000	7.233240	11.536560	2231.599426	2164.830956	2321.699919	-1354.976975				-505.000000	200.000000	0.000000	2.354430	-0.714680	0.000000	767.466727	1580.943544	-588.307572
309				900.000000	200.000000	0.000000	0.403560	0.585520	-2.042150	-106.660921	-126.170740	180.850953	299.008571	200.922977	0.000000	300.000000	200.000000	0.000000	7.385840	11.689160	2231.828308	2059.927254	2212.699923	-1373.287475				-505.000000	200.000000	0.000000	2.535540	0.000000	14.157719	464.396625	1556.548903	-1233.828915
310				900.000000	200.000000	0.000000	0.336300	0.596780	-1.651100	-73.627864	-123.764650	137.557224	298.989277	200.974021	0.000000	300.000000	200.000000	0.000000	7.691040	11.139800	2232.362366	2174.367657	2256.299921	-1446.529474				-505.000000	200.000000	0.000000	3.078870	-0.714680	14.157719	652.783342	-464.878103	-294.645034
311				900.000000	200.000000	0.000000	0.392350	0.743160	-1.303500	-67.239822	-60.538448	188.238152	299.013556	200.918610	0.000000	300.000000	200.000000	0.000000	7.904680	11.017720	2232.057190	2050.390553	2201.799923	-1409.908474				-505.000000	200.000000	0.000000	2.354430	-2.144040	9.438480	-592.244789	1439.416420	-295.943542
312				900.000000	200.000000	0.000000	0.403560	0.619300	-1.260050	-72.295363	-106.634214	147.147127	298.954991	201.004028	0.000000	300.000000	200.000000	0.000000	7.294280	10.468360	2232.133484	2241.124558	2332.599918	-1342.769976				-505.000000	200.000000	0.000000	2.173320	-1.072020	5.505780	398.836540	-136.732571	-412.399903
313				900.000000	200.000000	0.000000	0.313880	0.574260	-2.042150	-34.755064	-147.807568	180.933390	298.993541	200.978895	0.000000	300.000000	200.000000	0.000000	7.477400	10.926160	2230.989074	2183.904357	2245.399921	-1397.701475				-505.000000	200.000000	0.000000	1.811100	-0.714680	9.438480	73.325794	1870.003338	175.409177
314				900.000000	200.000000	0.000000	0.313880	0.630560	-1.781450	-76.392377	-127.786139	190.624389	299.052752	200.892853	0.000000	300.000000	200.000000	0.000000	7.721560	10.590440	2232.362366	1993.170352	2114.599926	-1391.597975				-505.000000	200.000000	0.000000	0.362220	-0.536010	3.932700	199.512655	1962.900047	-176.769947
315				900.000000	200.000000	0.000000	0.392350	0.506700	-1.607650	-53.169163	-45.057678	183.198924	298.974103	200.953149	0.000000	300.000000	200.000000	0.000000	7.172200	10.285240	2231.217956	2126.684155	2288.999920	-1318.355976				-505.000000	200.000000	0.000000	2.354430	0.000000	-3.932700	115.501386	-271.304426	-352.652946
316				900.000000	200.000000	0.000000	0.358720	0.439140	-1.390400	-71.808334	-109.732447	173.532294	299.052104	200.949037	0.000000	300.000000	200.000000	0.000000	7.568960	10.804080	2230.836486	2117.147455	2114.599926	-1348.873476				-505.000000	200.000000	0.000000	1.629990	0.893350	7.865400	865.397853	1219.605120	-469.235399
317				900.000000	200.000000	0.000000	0.347510	0.641820	-1.738000	-43.719434	-63.353821	173.732400	299.081798	200.927282	0.000000	300.000000	200.000000	0.000000	7.477400	10.651480	2231.752014	2069.463954	2049.199928	-1409.908474				-505.000000	200.000000	0.000000	2.716650	-0.714680	7.078860	883.849037	1154.597753	-59.639662
318				900.000000	200.000000	0.000000	0.358720	0.641820	-1.651100	-87.855238	-94.292086	154.443505	299.028604	200.939588	0.000000	300.000000	200.000000	0.000000	7.782600	9.919000	2232.972718	2098.074055	2169.099924	-1416.011974				-505.000000	200.000000	0.000000	2.535540	-1.250690	13.371180	-885.321570	1822.435344	233.586647
319				900.000000	200.000000	0.000000	0.403560	0.630560	-1.433850	-67.991203	-25.417060	154.386579	299.067432	200.991075	0.000000	300.000000	200.000000	0.000000	7.507920	9.766400	2232.438660	2212.514458	2081.899927	-1416.011974				-505.000000	200.000000	0.000000	1.992210	-1.965370	8.651940	-581.496390	1594.650784	-119.512710
320				900.000000	200.000000	0.000000	0.414770	0.698120	-1.303500	-113.320402	-122.253343	154.437796	299.081860	201.021223	0.000000	300.000000	200.000000	0.000000	7.507920	11.261880	2231.904602	2279.271359	2049.199928	-1367.183975				-505.000000	200.000000	0.000000	0.181110	-1.786700	11.011560	-802.128303	508.871094	-471.662856
321				900.000000	200.000000	0.000000	0.425980	0.653080	-2.172500	-104.013843	-162.434560	173.661576	298.969323	200.978694	0.000000	300.000000	200.000000	0.000000	7.416360	11.200840	2231.446838	2183.904357	2299.899920	-1379.390975				-505.000000	200.000000	0.000000	-0.543330	-1.072020	11.011560	-1453.779028	420.136948	-705.903065
322				900.000000	200.000000	0.000000	0.280250	0.686860	-1.477300	-65.717783	-136.816055	144.928047	298.954955	200.974154	0.000000	300.000000	200.000000	0.000000	7.416360	11.322920	2232.057190	2174.367657	2332.599918	-1416.011974				-505.000000	200.000000	0.000000	1.629990	-0.893350	12.584640	62.766165	154.566502	-705.907372
323				900.000000	200.000000	0.000000	0.381140	0.675600	-1.346950	-53.984836	-75.234321	156.861354	298.989760	200.947935	0.000000	300.000000	200.000000	0.000000	7.691040	10.956680	2233.430482	2117.147455	2256.299921	-1403.804975				-505.000000	200.000000	0.000000	3.078870	0.000000	7.865400	348.077238	-591.476699	-587.687296
324				900.000000	200.000000	0.000000	0.414770	0.563000	-1.433850	-78.814384	-86.670328	178.408736	299.047642	200.974254	0.000000	300.000000	200.000000	0.000000	7.538440	10.590440	2231.828308	2174.367657	2125.499926	-1324.459476				-505.000000	200.000000	0.000000	1.267770	-0.357340	5.505780	94.633821	3099.742432	-294.161031
325				900.000000	200.000000	0.000000	0.381140	0.596780	-1.477300	-65.406747	-90.311006	171.246012	299.027973	200.987208	0.000000	300.000000	200.000000	0.000000	7.538440	10.987200	2231.523132	2202.977757	2169.099924	-1342.769976				-505.000000	200.000000	0.000000	1.811100	-0.893350	0.786540	293.454321	2806.204080	-470.945466
326				900.000000	200.000000	0.000000	0.325090	0.709380	-1.216600	-52.458733	-67.981438	164.179817	298.988897	201.021397	0.000000	300.000000	200.000000	0.000000	7.080640	10.804080	2231.523132	2279.271359	2256.299921	-1367.183975				-505.000000	200.000000	0.000000	2.173320	-1.429360	0.000000	1882.381459	531.342451	-60.274427
327				900.000000	200.000000	0.000000	0.269040	0.574260	-1.781450	-90.772401	-75.279928	171.341204	299.052817	200.909878	0.000000	300.000000	200.000000	0.000000	8.148840	10.346280	2232.514954	2031.317153	2114.599926	-1416.011974				-505.000000	200.000000	0.000000	0.905550	1.608030	0.786540	1023.892833	1005.018805	-409.755114
328				900.000000	200.000000	0.000000	0.336300	0.540480	-1.564200	-87.917861	-83.317707	159.191806	299.057925	200.948097	0.000000	300.000000	200.000000	0.000000	7.294280	10.071600	2233.049012	2117.147455	2103.699926	-1354.976975				-505.000000	200.000000	0.000000	1.448880	-2.144040	3.932700	-13.605242	2294.856276	-413.359295
329				900.000000	200.000000	0.000000	0.504450	0.664340	-1.129700	-94.428754	-121.042029	147.084492	298.979477	201.029592	0.000000	300.000000	200.000000	0.000000	7.233240	9.644320	2232.286072	2298.344760	2278.099920	-1354.976975				-505.000000	200.000000	0.000000	0.724440	-0.178670	7.078860	568.834997	-50.553700	-58.971612
330				900.000000	200.000000	0.000000	0.369930	0.686860	-1.694550	-69.963384	-79.515395	164.112419	298.979337	200.969915	0.000000	300.000000	200.000000	0.000000	7.568960	11.719680	2231.980896	2164.830956	2278.099920	-1293.941977				-505.000000	200.000000	0.000000	2.897760	-1.786700	11.011560	-1728.656318	79.346597	-765.600682
331				900.000000	200.000000	0.000000	0.224200	0.630560	-1.651100	-80.277864	-53.290763	159.391716	298.955027	200.948454	0.000000	300.000000	200.000000	0.000000	7.843640	11.536560	2232.209778	2117.147455	2332.599918	-1367.183975				-505.000000	200.000000	0.000000	2.354430	-1.786700	9.438480	-802.254149	1969.696449	-530.580821
332				900.000000	200.000000	0.000000	0.257830	0.675600	-1.390400	-142.481516	-44.786157	164.218083	298.974419	200.987039	0.000000	300.000000	200.000000	0.000000	7.721560	11.231360	2231.904602	2202.977757	2288.999920	-1409.908474				-505.000000	200.000000	0.000000	1.086660	0.536010	8.651940	-82.689882	1384.305597	0.421741
333				900.000000	200.000000	0.000000	0.358720	0.653080	-1.868350	-115.760334	-38.364374	161.682957	299.023156	200.961501	0.000000	300.000000	200.000000	0.000000	7.355320	11.353440	2231.675720	2145.757556	2179.999924	-1361.080475				-505.000000	200.000000	0.000000	1.448880	0.893350	6.292320	402.007999	436.636894	-351.732713
334				900.000000	200.000000	0.000000	0.257830	0.686860	-1.433850	-65.672769	-130.867238	176.276855	299.018104	200.970213	0.000000	300.000000	200.000000	0.000000	7.538440	11.628120	2231.294250	2164.830956	2190.899923	-1397.701475				-505.000000	200.000000	0.000000	1.992210	0.178670	11.011560	359.140252	1327.271490	-234.966214
335				900.000000	200.000000	0.000000	0.504450	0.608040	-1.173150	-100.812733	-85.539831	149.441793	298.993919	200.905885	0.000000	300.000000	200.000000	0.000000	7.355320	10.254720	2231.828308	2021.780453	2245.399921	-1477.046973				-505.000000	200.000000	0.000000	3.803310	-0.893350	1.573080	409.333246	166.078894	-529.848942
336				900.000000	200.000000	0.000000	0.482030	0.529220	-1.433850	-108.349156	-109.703974	154.211038	299.013724	200.935541	0.000000	300.000000	200.000000	0.000000	7.630000	10.865120	2232.438660	2088.537354	2201.799923	-1391.597975				-505.000000	200.000000	0.000000	1.267770	-2.858720	4.719240	-1099.131622	1377.078764	232.162048
337				900.000000	200.000000	0.000000	0.302670	0.574260	-1.346950	-90.322259	-112.530686	173.716023	299.062229	200.944407	0.000000	300.000000	200.000000	0.000000	7.355320	10.590440	2231.675720	2107.610755	2092.799927	-1336.666476				-505.000000	200.000000	0.000000	2.535540	-1.250690	4.719240	156.330291	902.655983	116.098449
338				900.000000	200.000000	0.000000	0.336300	0.698120	-1.738000	-49.442060	-123.683833	168.977052	299.052785	200.973988	0.000000	300.000000	200.000000	0.000000	7.233240	10.590440	2232.438660	2174.367657	2114.599926	-1391.597975				-505.000000	200.000000	0.000000	0.362220	-0.536010	5.505780	431.270505	1165.987150	-705.466835
339				900.000000	200.000000	0.000000	0.336300	0.765680	-2.129050	-35.003477	-32.132697	142.533622	299.028106	200.897339	0.000000	300.000000	200.000000	0.000000	7.599480	10.590440	2231.828308	2002.707052	2169.099924	-1367.183975				-505.000000	200.000000	0.000000	4.346640	-1.250690	8.651940	156.644907	1452.184233	233.441759
340				900.000000	200.000000	0.000000	0.414770	0.517960	-1.477300	-40.508843	-111.959769	98.848065	299.028272	200.897186	0.000000	300.000000	200.000000	0.000000	7.843640	10.285240	2232.209778	2002.707052	2169.099924	-1470.943473				-505.000000	200.000000	0.000000	0.181110	1.072020	7.078860	528.698246	910.313248	-175.229438
341				900.000000	200.000000	0.000000	0.437190	0.630560	-1.216600	-55.704541	-21.938016	176.038679	299.045848	200.933278	0.000000	300.000000	200.000000	0.000000	7.233240	10.102120	2227.632138	2079.000654	2125.499926	-1440.425974				-505.000000	200.000000	0.000000	1.086660	1.786700	18.876959	804.519384	2037.452090	-174.623650
342				900.000000	200.000000	0.000000	0.493240	0.698120	-0.999350	-32.594698	0.881652	147.127521	299.047284	201.013092	0.000000	300.000000	200.000000	0.000000	7.507920	10.407320	2230.989074	2260.197959	2125.499926	-1379.390975				-505.000000	200.000000	0.000000	1.086660	-1.429360	18.090419	-548.307347	-480.631623	-60.187494
343				900.000000	200.000000	0.000000	0.392350	0.810720	-1.738000	-16.661481	-55.068393	183.481663	299.017633	200.902260	0.000000	300.000000	200.000000	0.000000	7.904680	10.041080	2230.226134	2012.243752	2190.899923	-1428.218974				-505.000000	200.000000	0.000000	2.897760	0.536010	12.584640	-1356.351287	-54.716263	59.020951
344				900.000000	200.000000	0.000000	0.347510	0.585520	-1.433850	-97.989661	-18.042951	154.402760	298.998871	200.905823	0.000000	300.000000	200.000000	0.000000	7.843640	10.163160	2231.980896	2021.780453	2234.499922	-1434.322474				-505.000000	200.000000	0.000000	0.362220	-1.608030	7.865400	250.775343	1163.747871	-765.228281
345				900.000000	200.000000	0.000000	0.392350	0.551740	-1.303500	-91.204619	-96.000237	180.831151	298.965182	200.926744	0.000000	300.000000	200.000000	0.000000	7.874160	11.506040	2233.049012	2069.463954	2310.799919	-1483.150473				-505.000000	200.000000	0.000000	2.535540	-1.786700	11.798100	8.646633	-429.761928	-530.595309
346				900.000000	200.000000	0.000000	0.302670	0.608040	-1.477300	-141.333135	-71.881701	137.602537	299.052558	200.978494	0.000000	300.000000	200.000000	0.000000	7.660520	11.689160	2231.904602	2183.904357	2114.599926	-1379.390975				-505.000000	200.000000	0.000000	3.441090	-1.429360	11.011560	609.286363	1504.739781	-412.840441
347				900.000000	200.000000	0.000000	0.437190	0.608040	-1.911800	-105.598505	-71.951180	171.198416	299.086744	200.922946	0.000000	300.000000	200.000000	0.000000	7.477400	11.200840	2231.904602	2059.927254	2038.299929	-1403.804975				-505.000000	200.000000	0.000000	2.716650	-1.786700	4.719240	702.976336	96.276974	-60.657009
348				900.000000	200.000000	0.000000	0.313880	0.720640	-0.955900	-83.889203	-88.026141	159.382582	298.999282	200.922536	0.000000	300.000000	200.000000	0.000000	7.691040	10.834600	2232.896424	2059.927254	2234.499922	-1416.011974				-505.000000	200.000000	0.000000	2.535540	-1.786700	7.865400	1166.492036	1032.240285	115.589776
349				900.000000	200.000000	0.000000	0.313880	0.608040	-1.911800	-125.701156	-127.664913	152.048884	299.013387	200.931587	0.000000	300.000000	200.000000	0.000000	7.630000	10.041080	2231.675720	2079.000654	2201.799923	-1348.873476				-505.000000	200.000000	0.000000	2.716650	-1.072020	15.730799	-295.241470	1146.387062	174.997617
350				900.000000	200.000000	0.000000	0.246620	0.743160	-1.520750	-43.341712	-29.005394	207.666409	299.042660	201.008542	0.000000	300.000000	200.000000	0.000000	7.599480	10.529400	2231.599426	2250.661259	2136.399925	-1245.113977				-505.000000	200.000000	0.000000	1.448880	0.000000	6.292320	927.031401	2027.476982	-646.300996
351				900.000000	200.000000	0.000000	0.347510	0.596780	-1.694550	-73.672879	-124.185869	173.690512	299.037710	200.935957	0.000000	300.000000	200.000000	0.000000	7.752080	10.529400	2231.446838	2088.537354	2147.299925	-1391.597975				-505.000000	200.000000	0.000000	1.086660	0.536010	6.292320	1306.913371	193.414810	59.165839
352				900.000000	200.000000	0.000000	0.448400	0.608040	-1.433850	-76.959637	-143.780880	151.909521	298.964580	200.893097	0.000000	300.000000	200.000000	0.000000	7.599480	10.376800	2231.752014	1993.170352	2310.799919	-1434.322474				-505.000000	200.000000	0.000000	0.724440	-1.072020	14.157719	746.976701	1003.288521	-236.051697
353				900.000000	200.000000	0.000000	0.369930	0.720640	-1.260050	-88.224833	-90.051420	154.505194	298.937909	200.916405	0.000000	300.000000	200.000000	0.000000	7.568960	10.163160	2227.021786	2040.853853	2365.299917	-1409.908474				-505.000000	200.000000	0.000000	1.267770	-1.072020	10.225020	-295.681932	1106.713764	292.601725
354				900.000000	200.000000	0.000000	0.414770	0.641820	-1.520750	-111.843377	-30.863841	183.301359	299.071934	200.935925	0.000000	300.000000	200.000000	0.000000	7.721560	10.071600	2231.523132	2088.537354	2070.999928	-1385.494475				-505.000000	200.000000	0.000000	2.173320	-0.178670	7.865400	684.713922	2247.288282	-470.296213
355				900.000000	200.000000	0.000000	0.403560	0.596780	-1.607650	-57.500729	-106.310946	178.451765	299.037940	200.944278	0.000000	300.000000	200.000000	0.000000	7.843640	11.261880	2231.980896	2107.610755	2147.299925	-1361.080475				-505.000000	200.000000	0.000000	1.448880	-1.429360	3.932700	724.536056	-223.973863	409.736318
356				900.000000	200.000000	0.000000	0.459610	0.675600	-1.477300	-94.325181	-113.806280	178.467000	299.013488	200.974221	0.000000	300.000000	200.000000	0.000000	7.538440	9.827440	2231.904602	2174.367657	2201.799923	-1403.804975				-505.000000	200.000000	0.000000	3.078870	-1.429360	7.865400	1072.298678	1264.503403	-60.346871
357				900.000000	200.000000	0.000000	0.493240	0.630560	-1.607650	-84.253380	-135.333818	144.655030	298.974524	200.974121	0.000000	300.000000	200.000000	0.000000	7.507920	11.109280	2232.133484	2174.367657	2288.999920	-1354.976975				-505.000000	200.000000	0.000000	1.629990	0.000000	8.651940	-230.939849	-106.841380	-0.130399
358				900.000000	200.000000	0.000000	0.336300	0.461660	-1.694550	-63.154999	-73.064542	154.299183	299.033222	200.939845	0.000000	300.000000	200.000000	0.000000	7.355320	11.261880	2232.362366	2098.074055	2158.199924	-1391.597975				-505.000000	200.000000	0.000000	1.811100	-0.714680	7.865400	-274.248058	280.656103	-0.823119
359				900.000000	200.000000	0.000000	0.347510	0.675600	-1.651100	-70.382057	-73.566578	156.896194	299.037775	200.995721	0.000000	300.000000	200.000000	0.000000	7.538440	11.139800	2231.599426	2222.051158	2147.299925	-1300.045476				-505.000000	200.000000	0.000000	2.535540	-1.250690	10.225020	620.034761	1162.571013	57.354351
360				900.000000	200.000000	0.000000	0.392350	0.686860	-1.433850	-109.898601	-121.208862	154.450552	298.999179	200.969616	0.000000	300.000000	200.000000	0.000000	7.019600	11.170320	2232.667542	2164.830956	2234.499922	-1354.976975				-505.000000	200.000000	0.000000	3.078870	-1.250690	5.505780	967.105228	-191.527398	-412.641905
361				900.000000	200.000000	0.000000	0.347510	0.563000	-1.346950	-102.847537	-124.509137	142.333516	298.970098	200.918171	0.000000	300.000000	200.000000	0.000000	7.477400	10.834600	2233.125306	2050.390553	2299.899920	-1367.183975				-505.000000	200.000000	0.000000	3.984420	-2.858720	-3.932700	-752.375772	1883.755009	-120.519876
362				900.000000	200.000000	0.000000	0.414770	0.427880	-1.346950	-96.350188	-36.091445	156.596133	299.023623	201.003754	0.000000	300.000000	200.000000	0.000000	7.630000	10.468360	2232.743836	2241.124558	2179.999924	-1324.459476				-505.000000	200.000000	0.000000	2.535540	0.357340	6.292320	1411.918052	901.163131	-176.096024
363				900.000000	200.000000	0.000000	0.347510	0.529220	-1.477300	-72.209398	2.261337	161.579381	299.032990	200.978527	0.000000	300.000000	200.000000	0.000000	7.507920	10.712520	2231.828308	2183.904357	2158.199924	-1361.080475				-505.000000	200.000000	0.000000	1.267770	3.394730	6.292320	1016.630510	1640.725925	-525.576711
364				900.000000	200.000000	0.000000	0.538080	0.686860	-1.998700	-70.278484	-96.288893	154.299575	298.969288	200.953084	0.000000	300.000000	200.000000	0.000000	7.660520	10.407320	2231.370544	2126.684155	2299.899920	-1361.080475				-505.000000	200.000000	0.000000	0.905550	0.893350	11.798100	749.896468	1922.558886	-586.665641
365				900.000000	200.000000	0.000000	0.325090	0.709380	-1.260050	-36.421627	-12.215360	152.131517	299.067528	200.905545	0.000000	300.000000	200.000000	0.000000	7.233240	10.651480	2232.667542	2021.780453	2081.899927	-1385.494475				-505.000000	200.000000	0.000000	0.362220	0.357340	11.798100	370.014497	2088.005790	0.310138
366				900.000000	200.000000	0.000000	0.403560	0.653080	-1.433850	-83.145950	-5.153181	164.046163	298.999213	200.922599	0.000000	300.000000	200.000000	0.000000	7.782600	10.224200	2232.743836	2059.927254	2234.499922	-1336.666476				-505.000000	200.000000	0.000000	1.267770	0.178670	-0.786540	358.196404	1514.873756	-234.908258
367				900.000000	200.000000	0.000000	0.369930	0.630560	-1.564200	-27.920943	-64.438711	161.650400	299.033122	201.004028	0.000000	300.000000	200.000000	0.000000	7.263760	10.193680	2232.133484	2241.124558	2158.199924	-1397.701475				-505.000000	200.000000	0.000000	3.078870	-1.429360	7.078860	261.523741	2723.519910	233.373622
368				900.000000	200.000000	0.000000	0.336300	0.720640	-1.173150	-76.073214	-103.945264	185.865616	299.032858	200.974387	0.000000	300.000000	200.000000	0.000000	7.965720	10.010560	2231.523132	2174.367657	2158.199924	-1354.976975				-505.000000	200.000000	0.000000	1.992210	-0.178670	7.078860	221.386991	535.583579	-117.817132
369				900.000000	200.000000	0.000000	0.381140	0.630560	-1.303500	-71.876690	-110.736519	164.048447	298.930392	200.948648	0.000000	300.000000	200.000000	0.000000	7.782600	11.200840	2231.752014	2117.147455	2387.099916	-1397.701475				-505.000000	200.000000	0.000000	2.354430	-1.072020	15.730799	515.470544	770.594971	-353.670293
370				900.000000	200.000000	0.000000	0.425980	0.664340	-0.912450	-53.998381	-138.276557	161.623748	298.988828	200.940263	0.000000	300.000000	200.000000	0.000000	7.080640	10.926160	2231.370544	2098.074055	2256.299921	-1477.046973				-505.000000	200.000000	0.000000	3.984420	1.072020	8.651940	-976.783932	943.822135	118.186791
371				900.000000	200.000000	0.000000	0.369930	0.619300	-1.303500	-56.258256	-110.274892	178.507549	299.105973	200.970279	0.000000	300.000000	200.000000	0.000000	7.599480	11.292400	2231.141662	2164.830956	1994.699930	-1312.252476				-505.000000	200.000000	0.000000	2.897760	0.357340	7.865400	-93.564127	2336.022427	-58.636804
372				900.000000	200.000000	0.000000	0.381140	0.641820	-1.651100	-99.916829	-95.215342	190.565180	299.048065	200.969550	0.000000	300.000000	200.000000	0.000000	7.355320	10.163160	2232.820130	2164.830956	2125.499926	-1361.080475				-505.000000	200.000000	0.000000	4.165530	-0.536010	13.371180	-147.180272	1856.374662	-235.818311
373				900.000000	200.000000	0.000000	0.358720	0.720640	-1.564200	-108.642583	-63.977083	200.300350	299.013218	200.914650	0.000000	300.000000	200.000000	0.000000	7.691040	10.834600	2231.294250	2040.853853	2201.799923	-1391.597975				-505.000000	200.000000	0.000000	2.173320	-1.250690	7.078860	-306.744947	1850.324686	174.871526
374				900.000000	200.000000	0.000000	0.336300	0.585520	-0.999350	-101.560050	-58.513168	161.643354	298.999487	200.892456	0.000000	300.000000	200.000000	0.000000	7.721560	10.559920	2233.354188	1993.170352	2234.499922	-1367.183975				-505.000000	200.000000	0.000000	2.173320	-0.178670	11.011560	-125.746399	1051.172510	410.865267
375				900.000000	200.000000	0.000000	0.336300	0.698120	-1.694550	-25.273865	-118.658272	195.483313	299.038203	200.961106	0.000000	300.000000	200.000000	0.000000	7.538440	10.590440	2232.591248	2145.757556	2147.299925	-1403.804975				-505.000000	200.000000	0.000000	3.622200	0.178670	14.944259	-567.073147	1224.908669	117.367979
376				900.000000	200.000000	0.000000	0.257830	0.675600	-1.346950	-82.128548	-115.750145	176.266383	299.047902	200.999619	0.000000	300.000000	200.000000	0.000000	7.507920	10.956680	2232.438660	2231.587858	2125.499926	-1409.908474				-505.000000	200.000000	0.000000	2.535540	0.357340	8.651940	-440.949209	3152.613976	-117.351925
377				900.000000	200.000000	0.000000	0.403560	0.630560	-1.173150	-75.762178	-86.451151	212.218422	298.999316	200.943859	0.000000	300.000000	200.000000	0.000000	7.813120	10.773560	2232.972718	2107.610755	2234.499922	-1440.425974				-505.000000	200.000000	0.000000	2.173320	-0.357340	14.157719	-20.490026	2506.456885	351.951611
378				900.000000	200.000000	0.000000	0.358720	0.675600	-1.260050	-98.120640	-13.600243	152.065260	299.023823	200.973655	0.000000	300.000000	200.000000	0.000000	7.294280	10.041080	2233.201600	2174.367657	2179.999924	-1373.287475				-505.000000	200.000000	0.000000	2.354430	0.178670	8.651940	-567.576533	909.882817	-469.971586
379				900.000000	200.000000	0.000000	0.347510	0.517960	-1.781450	-60.926594	-83.577293	154.339929	299.018271	200.961501	0.000000	300.000000	200.000000	0.000000	7.630000	9.827440	2231.675720	2145.757556	2190.899923	-1416.011974				-505.000000	200.000000	0.000000	1.629990	-0.357340	3.146160	557.709059	428.663634	234.506880
380				900.000000	200.000000	0.000000	0.448400	0.540480	-1.651100	-75.946298	-16.929589	197.630232	299.076977	201.016950	0.000000	300.000000	200.000000	0.000000	7.416360	10.346280	2231.904602	2269.734659	2060.099928	-1354.976975	-514.924650	152.129744	0.000000	-505.000000	200.000000	0.000000	2.897760	-0.893350	20.450039	-978.948620	202.959487	-353.544202
381				900.000000	200.000000	0.000000	0.269040	0.596780	-2.259400	-38.073291	-84.967374	159.313847	298.964616	200.957162	0.000000	300.000000	200.000000	0.000000	7.324800	10.926160	2231.828308	2136.220856	2310.799919	-1416.011974				-505.000000	200.000000	0.000000	1.992210	-0.178670	11.798100	-588.947483	1326.525064	-0.328935
382				900.000000	200.000000	0.000000	0.347510	0.675600	-1.390400	-126.399395	-78.874999	140.028573	298.939943	200.944569	0.000000	300.000000	200.000000	0.000000	7.507920	11.170320	2231.294250	2107.610755	2365.299917	-1379.390975				-505.000000	200.000000	0.000000	3.803310	-2.322710	3.932700	1133.743455	1224.399673	408.700174
383				900.000000	200.000000	0.000000	0.437190	0.619300	-1.564200	-68.589932	-92.538328	135.063986	299.028007	200.957260	0.000000	300.000000	200.000000	0.000000	7.355320	11.200840	2231.599426	2136.220856	2169.099924	-1397.701475				-505.000000	200.000000	0.000000	0.905550	0.357340	5.505780	832.775119	-325.159827	-1115.871203
384				900.000000	200.000000	0.000000	0.369930	0.698120	-1.303500	-36.930328	-59.615192	156.893911	298.998871	200.969915	0.000000	300.000000	200.000000	0.000000	7.507920	10.987200	2231.980896	2164.830956	2234.499922	-1354.976975				-505.000000	200.000000	0.000000	2.173320	-0.714680	11.798100	-273.933442	1448.136106	-177.084393
385				900.000000	200.000000	0.000000	0.403560	0.596780	-1.042800	-89.079786	-111.902226	171.222784	299.008639	200.875914	0.000000	300.000000	200.000000	0.000000	7.507920	11.353440	2231.980896	1955.023551	2212.699923	-1312.252476				-505.000000	200.000000	0.000000	2.354430	-1.072020	11.011560	167.644999	2896.193647	-177.437997
386				900.000000	200.000000	0.000000	0.381140	0.540480	-1.781450	-55.978690	-140.687846	144.687391	298.984672	200.918234	0.000000	300.000000	200.000000	0.000000	7.538440	10.559920	2232.972718	2050.390553	2267.199921	-1416.011974				-505.000000	200.000000	0.000000	3.441090	-0.536010	0.000000	-611.513974	587.199700	-0.783961
387				900.000000	200.000000	0.000000	0.414770	0.551740	-1.303500	-79.143028	-71.593643	147.072683	299.038170	200.961139	0.000000	300.000000	200.000000	0.000000	7.294280	10.163160	2232.514954	2145.757556	2147.299925	-1312.252476				-505.000000	200.000000	0.000000	1.086660	0.357340	3.146160	716.770347	2184.950626	0.252183
388				900.000000	200.000000	0.000000	0.448400	0.664340	-1.824900	-83.087391	-102.889444	166.419841	299.009045	200.956704	0.000000	300.000000	200.000000	0.000000	7.141680	10.529400	2232.896424	2136.220856	2212.699923	-1336.666476				-505.000000	200.000000	0.000000	1.448880	1.072020	2.359620	759.952711	1633.499092	235.877831
389				900.000000	200.000000	0.000000	0.448400	0.686860	-1.998700	-126.565907	-92.595870	173.669765	299.003482	200.953084	0.000000	300.000000	200.000000	0.000000	6.928040	10.590440	2231.370544	2126.684155	2223.599922	-1361.080475				-505.000000	200.000000	0.000000	0.905550	0.357340	7.078860	-325.259054	1264.187408	-763.406611
390				900.000000	200.000000	0.000000	0.425980	0.641820	-1.824900	-47.829993	-51.306489	164.012464	298.988897	200.961566	0.000000	300.000000	200.000000	0.000000	7.813120	10.224200	2231.523132	2145.757556	2256.299921	-1409.908474				-505.000000	200.000000	0.000000	2.354430	-3.930740	3.146160	-1048.309397	2108.237868	-62.662725
391				900.000000	200.000000	0.000000	0.538080	0.484180	-1.260050	-122.085437	-112.173747	166.159383	299.047707	200.901551	0.000000	300.000000	200.000000	0.000000	7.599480	9.949520	2231.980896	2012.243752	2125.499926	-1367.183975				-505.000000	200.000000	0.000000	1.448880	-0.893350	15.730799	757.913869	-102.600252	-235.940094
392				900.000000	200.000000	0.000000	0.392350	0.675600	-1.564200	-82.353619	-95.757786	127.933819	299.067337	201.021083	0.000000	300.000000	200.000000	0.000000	7.416360	10.254720	2232.209778	2279.271359	2081.899927	-1354.976975				-505.000000	200.000000	0.000000	2.716650	2.144040	14.944259	-448.148609	1147.133489	413.026053
393				900.000000	200.000000	0.000000	0.392350	0.619300	-1.260050	-20.028470	-65.644826	178.484322	299.023089	200.931651	0.000000	300.000000	200.000000	0.000000	7.324800	9.919000	2231.523132	2079.000654	2179.999924	-1348.873476				-505.000000	200.000000	0.000000	2.173320	0.536010	18.090419	-313.566807	2635.294760	352.799400
394				900.000000	200.000000	0.000000	0.515660	0.596780	-1.129700	-89.169815	-50.580078	161.468008	298.998632	200.914588	0.000000	300.000000	200.000000	0.000000	7.843640	11.200840	2231.446838	2040.853853	2234.499922	-1464.839973				-505.000000	200.000000	0.000000	2.716650	0.536010	8.651940	1538.734145	2478.804974	-528.405546
395				900.000000	200.000000	0.000000	0.425980	0.517960	-1.824900	-85.094789	-51.306489	178.355235	299.008571	200.944343	0.000000	300.000000	200.000000	0.000000	7.660520	11.078760	2231.828308	2107.610755	2212.699923	-1342.769976				-505.000000	200.000000	0.000000	2.716650	-3.216060	6.292320	-541.548410	757.634158	172.962923
396				900.000000	200.000000	0.000000	0.526870	0.596780	-1.824900	-93.910572	-90.922929	166.275715	299.072188	201.012573	0.000000	300.000000	200.000000	0.000000	7.141680	11.200840	2232.133484	2260.197959	2070.999928	-1318.355976				-505.000000	200.000000	0.000000	2.716650	-1.250690	12.584640	-1580.280505	221.382717	-177.636533
397				900.000000	200.000000	0.000000	0.381140	0.540480	-1.564200	-99.979451	-95.296159	183.241953	299.023323	200.897247	0.000000	300.000000	200.000000	0.000000	7.385840	11.231360	2232.057190	2002.707052	2179.999924	-1348.873476				-505.000000	200.000000	0.000000	1.267770	-0.893350	11.798100	-632.192770	1237.790918	234.027184
398				900.000000	200.000000	0.000000	0.336300	0.563000	-1.390400	-58.666719	-73.347402	154.393430	299.018439	200.845976	0.000000	300.000000	200.000000	0.000000	7.660520	10.682000	2232.057190	1888.266649	2190.899923	-1434.322474				-505.000000	200.000000	0.000000	0.362220	-0.714680	8.651940	189.078872	-560.408651	-353.171801
399				900.000000	200.000000	0.000000	0.347510	0.743160	-1.173150	-87.207431	-43.615252	169.007326	298.984464	200.978226	0.000000	300.000000	200.000000	0.000000	7.691040	10.315760	2232.514954	2183.904357	2267.199921	-1409.908474				-505.000000	200.000000	0.000000	2.354430	-1.608030	3.932700	-676.067288	1842.351427	-471.667164
400				900.000000	200.000000	0.000000	0.269040	0.574260	-1.955250	-86.931928	-85.250234	176.160524	299.042987	200.986837	0.000000	300.000000	200.000000	0.000000	7.294280	10.437840	2232.362366	2202.977757	2136.399925	-1354.976975				-505.000000	200.000000	0.000000	1.629990	0.357340	6.292320	137.942031	1088.527965	-293.511777
401				900.000000	200.000000	0.000000	0.325090	0.641820	-1.738000	-75.883676	-57.364596	156.888006	298.972346	201.023286	0.000000	300.000000	200.000000	0.000000	7.172200	10.834600	2227.403256	2279.271359	2288.999920	-1446.529474				-505.000000	200.000000	0.000000	2.897760	-0.178670	9.438480	1263.919778	611.119479	-822.818760
402				900.000000	200.000000	0.000000	0.403560	0.686860	-1.477300	-53.656192	-101.366201	147.209958	299.008876	200.935509	0.000000	300.000000	200.000000	0.000000	7.752080	10.193680	2232.514954	2088.537354	2212.699923	-1452.632974				-505.000000	200.000000	0.000000	0.724440	-0.178670	11.798100	800.844540	1270.667815	-411.436204
403				900.000000	200.000000	0.000000	0.336300	0.574260	-1.520750	-102.563907	-47.896326	159.223222	298.994228	200.905607	0.000000	300.000000	200.000000	0.000000	7.691040	9.674840	2232.514954	2021.780453	2245.399921	-1428.218974				-505.000000	200.000000	0.000000	1.267770	-1.965370	11.798100	345.283317	840.080896	-765.639840
404				900.000000	200.000000	0.000000	0.515660	0.765680	-1.390400	-130.730961	-111.129266	142.347805	299.013691	200.978293	0.000000	300.000000	200.000000	0.000000	7.752080	9.949520	2232.362366	2183.904357	2201.799923	-1385.494475				-505.000000	200.000000	0.000000	0.000000	-1.786700	12.584640	703.605568	1446.327258	468.257211
405				900.000000	200.000000	0.000000	0.369930	0.608040	-1.564200	-117.299982	-84.702591	154.400476	299.047870	200.999653	0.000000	300.000000	200.000000	0.000000	7.416360	9.888480	2232.362366	2231.587858	2125.499926	-1342.769976				-505.000000	200.000000	0.000000	4.165530	0.893350	8.651940	-292.699242	-790.546926	-410.694144
406				900.000000	200.000000	0.000000	0.325090	0.731900	-1.346950	-79.810114	-103.322002	185.887702	299.003857	200.974088	0.000000	300.000000	200.000000	0.000000	7.691040	11.261880	2232.209778	2174.367657	2223.599922	-1391.597975				-505.000000	200.000000	0.000000	0.724440	-3.394730	11.011560	-2405.038222	873.704219	407.929137
407				900.000000	200.000000	0.000000	0.235410	0.506700	-1.042800	-108.871402	-145.505568	142.397292	298.930867	200.948227	0.000000	300.000000	200.000000	0.000000	7.599480	11.536560	2232.743836	2117.147455	2387.099916	-1416.011974				-505.000000	200.000000	0.000000	1.992210	-1.786700	2.359620	818.603568	9.782108	-119.343152
408				900.000000	200.000000	0.000000	0.437190	0.394100	-1.651100	-106.097408	-92.457511	139.673870	299.057152	200.970246	0.000000	300.000000	200.000000	0.000000	7.599480	10.559920	2231.217956	2164.830956	2103.699926	-1434.322474				-505.000000	200.000000	0.000000	2.716650	-1.429360	10.225020	956.671445	1416.752062	-236.550189
409				900.000000	200.000000	0.000000	0.358720	0.664340	-1.824900	-79.066861	-109.328362	164.103089	299.028538	200.875585	0.000000	300.000000	200.000000	0.000000	7.202720	11.017720	2232.820130	1955.023551	2169.099924	-1409.908474				-505.000000	200.000000	0.000000	5.433300	-0.536010	7.865400	-610.884742	1122.036852	-177.175633
410				900.000000	200.000000	0.000000	0.425980	0.698120	-1.520750	-73.340171	-122.512928	137.558562	299.057700	200.914150	0.000000	300.000000	200.000000	0.000000	7.263760	11.322920	2232.514954	2040.853853	2103.699926	-1391.597975				-505.000000	200.000000	0.000000	2.716650	-1.429360	6.292320	-85.987188	1685.624209	-236.550189
411				900.000000	200.000000	0.000000	0.369930	0.574260	-1.129700	-94.117719	-74.974736	173.646342	299.013893	200.871314	0.000000	300.000000	200.000000	0.000000	7.568960	10.407320	2232.820130	1945.486851	2201.799923	-1391.597975				-505.000000	200.000000	0.000000	1.267770	1.608030	-3.146160	1255.210221	721.692991	-116.063598
412				900.000000	200.000000	0.000000	0.459610	0.608040	-1.173150	-124.935914	-78.627350	147.078587	299.028505	200.961041	0.000000	300.000000	200.000000	0.000000	7.630000	10.682000	2232.743836	2145.757556	2169.099924	-1348.873476				-505.000000	200.000000	0.000000	0.905550	1.072020	11.798100	-281.636228	994.568835	588.385890
413				900.000000	200.000000	0.000000	0.302670	0.641820	-1.998700	-92.235882	-61.264859	168.959534	298.988724	200.970279	0.000000	300.000000	200.000000	0.000000	7.111160	10.804080	2231.141662	2164.830956	2256.299921	-1330.562976				-505.000000	200.000000	0.000000	0.362220	-1.786700	11.011560	819.295723	630.482136	-295.445049
414				900.000000	200.000000	0.000000	0.470820	0.664340	-0.999350	-38.006289	-74.184642	163.986954	298.988931	200.961533	0.000000	300.000000	200.000000	0.000000	7.324800	11.231360	2231.599426	2145.757556	2256.299921	-1348.873476				-505.000000	200.000000	0.000000	3.259980	-1.786700	8.651940	355.842946	457.377967	-236.932771
415				900.000000	200.000000	0.000000	0.437190	0.461660	-1.260050	-82.807508	-82.689247	154.194661	299.028571	200.926807	0.000000	300.000000	200.000000	0.000000	7.660520	10.346280	2232.896424	2069.463954	2169.099924	-1397.701475				-505.000000	200.000000	0.000000	2.173320	-1.250690	4.719240	1430.306312	129.153870	-60.104869
416				900.000000	200.000000	0.000000	0.459610	0.641820	-2.172500	-48.190106	-103.027804	192.893545	298.969746	200.948389	0.000000	300.000000	200.000000	0.000000	7.630000	9.796920	2232.362366	2117.147455	2299.899920	-1312.252476				-505.000000	200.000000	0.000000	-1.267770	-1.786700	7.865400	-1497.276007	1925.228597	-1000.243834
417				900.000000	200.000000	0.000000	0.291460	0.641820	-1.781450	-92.010811	-86.335124	171.380807	299.038038	200.969815	0.000000	300.000000	200.000000	0.000000	7.507920	11.536560	2232.209778	2164.830956	2147.299925	-1458.736474				-505.000000	200.000000	0.000000	0.362220	-1.965370	8.651940	-697.312392	2356.131510	409.314577
418				900.000000	200.000000	0.000000	0.325090	0.461660	-2.085600	-83.662778	-46.909388	163.949437	299.037940	200.910096	0.000000	300.000000	200.000000	0.000000	7.538440	11.261880	2231.980896	2031.317153	2147.299925	-1367.183975				-505.000000	200.000000	0.000000	0.362220	0.000000	8.651940	0.692155	2223.561503	117.459220
419				900.000000	200.000000	0.000000	0.358720	0.596780	-1.738000	-49.594711	-79.013359	156.811278	299.023356	200.952759	0.000000	300.000000	200.000000	0.000000	7.446880	11.170320	2232.133484	2126.684155	2179.999924	-1428.218974				-505.000000	200.000000	0.000000	1.629990	0.178670	3.932700	590.205947	825.627230	176.271455
420				900.000000	200.000000	0.000000	0.392350	0.709380	-1.433850	-84.848046	-50.285282	166.519796	299.028306	200.914244	0.000000	300.000000	200.000000	0.000000	7.538440	11.048240	2232.286072	2040.853853	2169.099924	-1367.183975				-505.000000	200.000000	0.000000	2.173320	-0.714680	7.865400	-737.512066	3042.708326	-235.828492
421				900.000000	200.000000	0.000000	0.538080	0.641820	-1.086250	-75.208463	-51.543742	166.305989	298.974313	200.970047	0.000000	300.000000	200.000000	0.000000	7.294280	11.261880	2231.675720	2164.830956	2288.999920	-1428.218974				-505.000000	200.000000	0.000000	1.992210	0.000000	7.865400	-115.186770	1860.537225	-411.368067
422				900.000000	200.000000	0.000000	0.459610	0.574260	-1.477300	-102.518893	-129.004190	161.505133	298.993885	200.918736	0.000000	300.000000	200.000000	0.000000	7.294280	10.865120	2231.752014	2050.390553	2245.399921	-1373.287475				-505.000000	200.000000	0.000000	1.992210	-3.216060	9.438480	37.783293	1859.044372	-238.187812
423				900.000000	200.000000	0.000000	0.403560	0.608040	-1.477300	-48.860939	-141.893961	176.052576	299.033354	200.897002	0.000000	300.000000	200.000000	0.000000	7.416360	10.498880	2232.667542	2002.707052	2158.199924	-1440.425974				-505.000000	200.000000	0.000000	4.165530	-0.714680	0.000000	535.834723	2001.633919	233.964921
424				900.000000	200.000000	0.000000	0.437190	0.664340	-1.260050	-94.563797	-87.755217	180.889415	298.988966	200.961501	0.000000	300.000000	200.000000	0.000000	7.630000	10.224200	2231.675720	2145.757556	2256.299921	-1312.252476				-505.000000	200.000000	0.000000	1.086660	0.178670	-5.505780	473.634867	1132.601258	58.826724
425				900.000000	200.000000	0.000000	0.437190	0.743160	-1.477300	-43.296698	-102.751085	161.685437	299.076945	200.991346	0.000000	300.000000	200.000000	0.000000	7.172200	10.987200	2231.828308	2212.514458	2060.099928	-1306.148976				-505.000000	200.000000	0.000000	1.086660	-2.322710	-1.573080	206.774978	3515.129258	-296.011678
426				900.000000	200.000000	0.000000	0.392350	0.686860	-1.868350	-58.081850	-44.815227	147.221571	299.066954	200.906102	0.000000	300.000000	200.000000	0.000000	7.324800	10.712520	2231.294250	2021.780453	2081.899927	-1367.183975				-505.000000	200.000000	0.000000	0.905550	0.178670	14.944259	-2188.497174	1521.863158	-469.855675
427				900.000000	200.000000	0.000000	0.347510	0.540480	-1.911800	-40.031612	-32.796368	168.818833	299.057442	200.914400	0.000000	300.000000	200.000000	0.000000	7.538440	10.620960	2231.904602	2040.853853	2103.699926	-1422.115474				-505.000000	200.000000	0.000000	1.448880	-0.714680	-0.786540	-738.204221	841.064754	-177.026438
428				900.000000	200.000000	0.000000	0.145730	0.596780	-1.520750	-89.574943	-60.312533	161.851256	298.950108	200.991211	0.000000	300.000000	200.000000	0.000000	7.874160	10.254720	2232.133484	2212.514458	2343.499918	-1428.218974	-536.345768	214.913559	0.000000	-505.000000	200.000000	0.000000	1.811100	-0.536010	21.236579	316.712967	665.676876	175.578734
429				900.000000	200.000000	0.000000	0.493240	0.686860	-1.129700	-85.460320	-69.920702	171.213650	298.988655	201.008818	0.000000	300.000000	200.000000	0.000000	7.843640	9.796920	2230.989074	2250.661259	2256.299921	-1367.183975				-505.000000	200.000000	0.000000	1.629990	-1.250690	11.011560	-769.694338	1481.759429	233.659091
430				900.000000	200.000000	0.000000	0.291460	0.585520	-1.216600	-105.805651	-81.794464	164.099468	299.047837	200.974054	0.000000	300.000000	200.000000	0.000000	7.416360	11.231360	2232.286072	2174.367657	2125.499926	-1428.218974				-505.000000	200.000000	0.000000	2.716650	0.000000	12.584640	1043.350788	1414.512783	-352.681924
431				900.000000	200.000000	0.000000	0.459610	0.641820	-1.564200	-75.703619	-103.593523	180.845244	299.008672	200.957064	0.000000	300.000000	200.000000	0.000000	7.416360	11.231360	2232.057190	2136.220856	2212.699923	-1379.390975				-505.000000	200.000000	0.000000	3.803310	-1.072020	-1.573080	50.822226	301.634607	-60.065710
432				900.000000	200.000000	0.000000	0.291460	0.517960	-1.998700	-121.459618	-131.726811	151.988337	299.018607	200.948356	0.000000	300.000000	200.000000	0.000000	7.843640	11.200840	2232.438660	2117.147455	2190.899923	-1385.494475				-505.000000	200.000000	0.000000	3.622200	0.178670	3.146160	1285.039035	42.974999	-881.281698
433				900.000000	200.000000	0.000000	0.269040	0.641820	-1.042800	-47.019737	-75.966873	161.765394	299.028106	200.965708	0.000000	300.000000	200.000000	0.000000	7.233240	10.682000	2231.828308	2155.294256	2169.099924	-1379.390975				-505.000000	200.000000	0.000000	3.441090	-0.714680	7.078860	-853.390991	1641.041921	-0.953519
434				900.000000	200.000000	0.000000	0.459610	0.653080	-1.651100	-75.329961	-78.182856	163.988095	299.072315	200.939813	0.000000	300.000000	200.000000	0.000000	7.355320	10.926160	2232.438660	2098.074055	2070.999928	-1287.838477				-505.000000	200.000000	0.000000	2.354430	-0.178670	2.359620	-126.438554	120.434184	-587.798899
435				900.000000	200.000000	0.000000	0.358720	0.574260	-1.607650	-102.653935	-124.728314	142.332374	299.047935	200.918422	0.000000	300.000000	200.000000	0.000000	7.416360	10.773560	2232.514954	2050.390553	2125.499926	-1379.390975				-505.000000	200.000000	0.000000	3.622200	-2.680050	5.505780	533.166649	-1152.394346	-1060.226919
436				900.000000	200.000000	0.000000	0.358720	0.551740	-1.694550	-143.876640	-79.053768	147.130750	299.038203	200.969649	0.000000	300.000000	200.000000	0.000000	7.599480	10.254720	2232.591248	2164.830956	2147.299925	-1397.701475				-505.000000	200.000000	0.000000	2.897760	-0.536010	1.573080	315.139887	618.583744	58.003604
437				900.000000	200.000000	0.000000	0.358720	0.529220	-1.260050	-108.169099	-89.589793	149.519467	298.974594	200.995415	0.000000	300.000000	200.000000	0.000000	7.660520	10.804080	2232.286072	2222.051158	2288.999920	-1403.804975				-505.000000	200.000000	0.000000	0.543330	0.357340	0.000000	-210.009360	2088.243221	117.783847
438				900.000000	200.000000	0.000000	0.403560	0.596780	-1.216600	-129.465145	-111.740592	183.271085	299.047642	200.974254	0.000000	300.000000	200.000000	0.000000	7.446880	10.651480	2231.828308	2174.367657	2125.499926	-1354.976975				-505.000000	200.000000	0.000000	4.527750	-0.536010	11.011560	-1537.161065	-19.284092	57.873205
439				900.000000	200.000000	0.000000	0.381140	0.551740	-1.607650	-159.868732	-90.189780	192.891065	299.013151	200.893341	0.000000	300.000000	200.000000	0.000000	7.172200	10.926160	2231.141662	1993.170352	2201.799923	-1361.080475				-505.000000	200.000000	0.000000	2.716650	0.178670	15.730799	-103.746216	1146.387062	-0.047774
440				900.000000	200.000000	0.000000	0.381140	0.664340	-1.086250	-106.445331	-70.410802	192.995783	298.949964	200.914431	0.000000	300.000000	200.000000	0.000000	7.599480	9.735880	2231.828308	2040.853853	2343.499918	-1452.632974				-505.000000	200.000000	0.000000	2.535540	0.536010	11.798100	380.825819	-164.621913	-1115.832044
441				900.000000	200.000000	0.000000	0.347510	0.664340	-1.433850	-70.620673	-78.834591	166.524363	299.018473	200.910034	0.000000	300.000000	200.000000	0.000000	7.599480	9.980040	2232.133484	2031.317153	2190.899923	-1446.529474				-505.000000	200.000000	0.000000	1.267770	1.072020	11.011560	65.748855	-352.302743	353.380517
442				900.000000	200.000000	0.000000	0.347510	0.608040	-1.173150	-52.566370	-28.417342	173.700984	299.008605	200.965675	0.000000	300.000000	200.000000	0.000000	7.172200	10.193680	2231.904602	2155.294256	2212.699923	-1348.873476				-505.000000	200.000000	0.000000	1.448880	-1.429360	5.505780	1535.373916	-92.896709	-236.448768
443				900.000000	200.000000	0.000000	0.493240	0.484180	-1.911800	-62.452697	-79.325289	173.434818	299.067177	200.940070	0.000000	300.000000	200.000000	0.000000	6.928040	11.963840	2231.828308	2098.074055	2081.899927	-1403.804975				-505.000000	200.000000	0.000000	2.535540	-0.357340	11.011560	326.706287	3017.804689	-529.238847
444				900.000000	200.000000	0.000000	0.381140	0.540480	-1.564200	-35.650968	-105.428098	183.241953	299.038367	200.943859	0.000000	300.000000	200.000000	0.000000	7.416360	11.322920	2232.972718	2107.610755	2147.299925	-1385.494475				-505.000000	200.000000	0.000000	2.535540	-0.357340	6.292320	557.960752	901.163131	-235.518354
445				900.000000	200.000000	0.000000	0.437190	0.653080	-1.390400	-95.162526	-97.765932	164.011322	298.984707	200.935285	0.000000	300.000000	200.000000	0.000000	8.118320	10.895640	2233.049012	2088.537354	2267.199921	-1452.632974				-505.000000	200.000000	0.000000	1.629990	0.893350	-4.719240	401.127075	833.837921	-293.003103
446				900.000000	200.000000	0.000000	0.403560	0.461660	-1.042800	-130.828800	-81.506406	187.964744	299.067719	200.952335	0.000000	300.000000	200.000000	0.000000	7.263760	10.895640	2233.125306	2126.684155	2081.899927	-1416.011974				-505.000000	200.000000	0.000000	1.811100	-0.893350	7.865400	1567.996650	-382.193934	-470.945466
447				900.000000	200.000000	0.000000	0.336300	0.765680	-0.912450	-73.948381	-144.715474	188.317163	298.969852	200.944020	0.000000	300.000000	200.000000	0.000000	7.599480	10.926160	2232.591248	2107.610755	2299.899920	-1342.769976	-556.011619	251.541886	0.000000	-505.000000	200.000000	0.000000	1.811100	-0.893350	25.955819	1337.811880	1324.048354	-705.921861
448				900.000000	200.000000	0.000000	0.313880	0.743160	-1.607650	-43.431740	-87.420013	185.909787	299.047805	200.944181	0.000000	300.000000	200.000000	0.000000	7.416360	10.773560	2232.209778	2107.610755	2125.499926	-1458.736474				-505.000000	200.000000	0.000000	3.622200	-2.322710	6.292320	786.484219	39.989294	-942.399606
449				900.000000	200.000000	0.000000	0.515660	0.788200	-1.260050	-57.299000	-141.646311	166.465349	298.944972	200.914525	0.000000	300.000000	200.000000	0.000000	7.630000	10.620960	2231.599426	2040.853853	2354.399918	-1361.080475				-505.000000	200.000000	0.000000	1.992210	-0.536010	3.932700	-958.647364	1068.849314	-470.620840
450				900.000000	200.000000	0.000000	0.392350	0.630560	-1.868350	-72.461875	-60.013137	156.807853	299.013421	200.952921	0.000000	300.000000	200.000000	0.000000	7.416360	10.376800	2231.752014	2126.684155	2201.799923	-1379.390975				-505.000000	200.000000	0.000000	5.071080	1.965370	8.651940	582.880701	1938.628401	-527.237438
451				900.000000	200.000000	0.000000	0.549290	0.788200	-1.564200	-33.490918	-87.022666	161.611188	299.027774	201.004509	0.000000	300.000000	200.000000	0.000000	7.874160	10.773560	2231.065368	2241.124558	2169.099924	-1397.701475				-505.000000	200.000000	0.000000	2.173320	0.357340	15.730799	-556.198902	1444.403974	-58.578849
452				900.000000	200.000000	0.000000	0.381140	0.619300	-1.607650	-72.655477	-115.519630	166.447635	298.991609	200.877985	0.000000	300.000000	200.000000	0.000000	7.446880	10.804080	2226.716610	1955.023551	2245.399921	-1354.976975				-505.000000	200.000000	0.000000	-0.543330	-1.072020	9.438480	746.599162	289.059794	116.514317
453				900.000000	200.000000	0.000000	0.257830	0.641820	-1.607650	-107.912875	-105.375754	147.319047	298.994057	200.901489	0.000000	300.000000	200.000000	0.000000	7.660520	9.796920	2232.133484	2012.243752	2245.399921	-1409.908474				-505.000000	200.000000	0.000000	0.905550	-1.072020	17.303879	747.228394	459.063820	116.398406
454				900.000000	200.000000	0.000000	0.414770	0.596780	-1.738000	-89.800014	-71.189558	144.704910	299.033255	200.978260	0.000000	300.000000	200.000000	0.000000	7.568960	9.766400	2232.438660	2183.904357	2158.199924	-1403.804975				-505.000000	200.000000	0.000000	1.629990	-0.357340	-1.573080	-137.564492	168.002178	-176.701811
455				900.000000	200.000000	0.000000	0.291460	0.585520	-1.173150	-113.801697	-76.768903	152.051167	299.032858	200.944472	0.000000	300.000000	200.000000	0.000000	7.080640	11.200840	2231.523132	2107.610755	2158.199924	-1373.287475				-505.000000	200.000000	0.000000	2.716650	0.893350	0.786540	-409.144476	1160.569165	-293.090036
456				900.000000	200.000000	0.000000	0.358720	0.608040	-1.738000	-85.315797	-134.739028	156.821750	299.037940	200.948551	0.000000	300.000000	200.000000	0.000000	7.324800	11.170320	2231.980896	2117.147455	2147.299925	-1416.011974				-505.000000	200.000000	0.000000	2.716650	-1.072020	7.865400	-64.238698	1418.991341	57.509420
457				900.000000	200.000000	0.000000	0.392350	0.664340	-1.564200	-119.002078	-90.691816	164.068248	299.116499	200.884037	0.000000	300.000000	200.000000	0.000000	7.263760	11.078760	2233.049012	1974.096951	1972.899931	-1409.908474				-505.000000	200.000000	0.000000	2.173320	0.178670	11.798100	-451.508838	387.576047	176.227988
458				900.000000	200.000000	0.000000	0.336300	0.517960	-1.607650	-84.869718	-12.353720	168.809503	298.964722	200.914338	0.000000	300.000000	200.000000	0.000000	7.446880	10.956680	2232.057190	2040.853853	2310.799919	-1367.183975				-505.000000	200.000000	0.000000	1.811100	-0.893350	9.438480	873.226485	14.023235	-0.992677
459				900.000000	200.000000	0.000000	0.325090	0.664340	-1.824900	-67.005270	-77.547659	154.499289	298.998906	201.008335	0.000000	300.000000	200.000000	0.000000	7.568960	10.804080	2232.057190	2250.661259	2234.499922	-1354.976975				-505.000000	200.000000	0.000000	4.165530	-0.178670	18.090419	-9.364088	261.056015	-587.943787
460				900.000000	200.000000	0.000000	0.425980	0.698120	-1.346950	-81.201174	-77.080833	168.884143	299.037644	200.965939	0.000000	300.000000	200.000000	0.000000	7.538440	10.376800	2231.294250	2155.294256	2147.299925	-1367.183975				-505.000000	200.000000	0.000000	1.992210	0.714680	3.146160	390.944985	937.025733	176.751151
461				900.000000	200.000000	0.000000	0.358720	0.596780	-1.564200	-105.702078	-155.164542	168.859579	298.959625	200.961533	0.000000	300.000000	200.000000	0.000000	7.355320	10.254720	2231.599426	2145.757556	2321.699919	-1342.769976				-505.000000	200.000000	0.000000	1.629990	0.000000	11.011560	-1041.463092	-109.080659	-705.059583
462				900.000000	200.000000	0.000000	0.369930	0.596780	-1.651100	-85.689455	-99.819684	159.209325	299.047870	200.948389	0.000000	300.000000	200.000000	0.000000	7.904680	10.315760	2232.362366	2117.147455	2125.499926	-1379.390975				-505.000000	200.000000	0.000000	0.724440	1.072020	8.651940	413.008091	875.943499	59.703490
463				900.000000	200.000000	0.000000	0.369930	0.608040	-2.085600	-89.696440	-99.415599	142.352176	298.964510	200.974354	0.000000	300.000000	200.000000	0.000000	7.538440	10.590440	2231.599426	2174.367657	2310.799919	-1434.322474				-505.000000	200.000000	0.000000	1.086660	-0.357340	6.292320	673.776754	458.554825	234.550346
464				900.000000	200.000000	0.000000	0.392350	0.619300	-1.868350	-60.863971	-85.342987	164.026361	298.979302	200.952856	0.000000	300.000000	200.000000	0.000000	7.324800	11.017720	2231.904602	2126.684155	2278.099920	-1391.597975				-505.000000	200.000000	0.000000	0.181110	0.357340	7.865400	-1367.540147	-18.423230	0.324627
465				900.000000	200.000000	0.000000	0.437190	0.608040	-1.477300	-97.107302	-133.146904	168.788755	299.023890	200.926617	0.000000	300.000000	200.000000	0.000000	7.477400	9.949520	2233.354188	2069.463954	2179.999924	-1385.494475				-505.000000	200.000000	0.000000	1.811100	1.250690	11.798100	-849.904916	1072.344015	-116.446180
466				900.000000	200.000000	0.000000	0.325090	0.472920	-1.129700	-122.414081	-83.260165	149.501949	298.974734	200.931205	0.000000	300.000000	200.000000	0.000000	7.691040	9.644320	2232.591248	2079.000654	2288.999920	-1416.011974				-505.000000	200.000000	0.000000	0.724440	-0.357340	0.000000	-369.070649	1016.724197	-529.093959
467				900.000000	200.000000	0.000000	0.437190	0.529220	-1.564200	-100.443138	-46.944598	175.944433	299.042758	201.029804	0.000000	300.000000	200.000000	0.000000	7.416360	11.445000	2231.828308	2298.344760	2136.399925	-1330.562976				-505.000000	200.000000	0.000000	1.811100	-0.357340	0.000000	441.641364	1481.250433	-59.228102
468				900.000000	200.000000	0.000000	0.392350	0.619300	-2.129050	-121.442010	-105.364416	164.026361	298.998871	200.987006	0.000000	300.000000	200.000000	0.000000	7.141680	11.750200	2231.980896	2202.977757	2234.499922	-1403.804975				-505.000000	200.000000	0.000000	1.267770	-1.072020	0.786540	166.826997	850.530867	-1.118769
469				900.000000	200.000000	0.000000	0.425980	0.551740	-1.303500	-107.286740	-97.385121	183.205971	298.945152	200.871641	0.000000	300.000000	200.000000	0.000000	6.775440	10.956680	2231.980896	1945.486851	2354.399918	-1342.769976				-505.000000	200.000000	0.000000	2.535540	-1.072020	5.505780	1904.444565	1962.469616	409.988500
470				900.000000	200.000000	0.000000	0.582920	0.517960	-1.173150	-120.604348	-78.639286	144.457404	299.052849	200.914119	0.000000	300.000000	200.000000	0.000000	7.599480	11.322920	2232.591248	2040.853853	2114.599926	-1336.666476				-505.000000	200.000000	0.000000	0.181110	-1.429360	-3.932700	723.906824	788.193211	-412.579642
471				900.000000	200.000000	0.000000	0.369930	0.517960	-1.868350	-81.119273	-64.155852	161.545682	299.013859	200.956769	0.000000	300.000000	200.000000	0.000000	7.263760	11.322920	2232.743836	2136.220856	2201.799923	-1281.734977				-505.000000	200.000000	0.000000	2.535540	1.072020	6.292320	181.187317	3022.283248	-292.905990
472				900.000000	200.000000	0.000000	0.425980	0.495440	-2.302850	-46.312017	-55.927966	180.743951	298.979267	200.965708	0.000000	300.000000	200.000000	0.000000	7.477400	11.261880	2231.828308	2155.294256	2278.099920	-1342.769976				-505.000000	200.000000	0.000000	1.992210	0.357340	11.011560	-209.128436	531.851446	-704.749445
473				900.000000	200.000000	0.000000	0.538080	0.596780	-1.781450	-41.598665	-106.622875	192.770363	298.959767	200.995585	0.000000	300.000000	200.000000	0.000000	7.660520	10.926160	2231.904602	2222.051158	2321.699919	-1428.218974				-505.000000	200.000000	0.000000	2.716650	0.714680	0.000000	-72.570715	896.175577	-469.491890
474				900.000000	200.000000	0.000000	0.381140	0.585520	-1.607650	-74.046537	-14.200231	156.777579	298.974734	200.918390	0.000000	300.000000	200.000000	0.000000	7.141680	10.559920	2232.591248	2050.390553	2288.999920	-1434.322474				-505.000000	200.000000	0.000000	2.354430	0.000000	9.438480	1853.811109	643.996376	411.020336
475				900.000000	200.000000	0.000000	0.459610	0.788200	-1.390400	-73.516164	-63.227398	156.884777	299.013387	200.910221	0.000000	300.000000	200.000000	0.000000	7.538440	10.865120	2231.675720	2031.317153	2201.799923	-1318.355976				-505.000000	200.000000	0.000000	2.897760	-0.714680	8.651940	883.974884	-713.834168	410.298639
476				900.000000	200.000000	0.000000	0.470820	0.686860	-2.302850	-42.449871	-78.038357	190.514158	298.981226	201.007057	0.000000	300.000000	200.000000	0.000000	7.263760	10.865120	2225.419612	2241.124558	2267.199921	-1391.597975				-505.000000	200.000000	0.000000	1.992210	0.536010	9.438480	612.269053	-527.215759	-528.347591
477				900.000000	200.000000	0.000000	0.358720	0.472920	-1.303500	-98.470957	-135.143113	192.840990	298.998769	200.923009	0.000000	300.000000	200.000000	0.000000	7.202720	10.285240	2231.752014	2059.927254	2234.499922	-1391.597975				-505.000000	200.000000	0.000000	2.897760	-1.608030	11.798100	-791.254058	-186.539844	233.218553
478				900.000000	200.000000	0.000000	0.291460	0.653080	-1.129700	-54.687139	-117.337071	200.307200	298.999145	200.961106	0.000000	300.000000	200.000000	0.000000	7.446880	9.644320	2232.591248	2145.757556	2234.499922	-1348.873476				-505.000000	200.000000	0.000000	0.181110	0.178670	7.078860	590.457640	1573.163285	-293.565424
479				900.000000	200.000000	0.000000	0.437190	0.630560	-1.303500	-100.020402	-37.055109	163.990379	299.047739	200.995517	0.000000	300.000000	200.000000	0.000000	7.599480	10.773560	2232.057190	2222.051158	2125.499926	-1361.080475				-505.000000	200.000000	0.000000	3.441090	-3.037390	5.505780	-646.616013	2305.384810	114.330427
480				900.000000	200.000000	0.000000	0.392350	0.608040	-1.607650	-129.406586	-100.783348	168.835210	299.091348	200.995892	0.000000	300.000000	200.000000	0.000000	7.111160	11.536560	2231.217956	2222.051158	2027.399929	-1330.562976				-505.000000	200.000000	0.000000	2.535540	-0.357340	7.078860	-136.872336	635.276689	-764.215241
481				900.000000	200.000000	0.000000	0.313880	0.653080	-1.694550	-91.457096	-46.811437	154.500431	299.018238	200.952987	0.000000	300.000000	200.000000	0.000000	7.172200	11.170320	2231.599426	2126.684155	2190.899923	-1361.080475				-505.000000	200.000000	0.000000	2.716650	-1.965370	4.719240	-234.363001	1554.547055	-2.082468
482				900.000000	200.000000	0.000000	0.313880	0.540480	-1.781450	-68.040281	-97.390319	161.624693	299.062261	200.897370	0.000000	300.000000	200.000000	0.000000	7.507920	11.139800	2231.752014	2002.707052	2092.799927	-1403.804975				-505.000000	200.000000	0.000000	3.984420	-2.144040	8.651940	-823.939716	1076.392142	-237.329842
483				900.000000	200.000000	0.000000	0.459610	0.653080	-1.520750	-71.174388	-63.106172	163.988095	299.091938	200.914088	0.000000	300.000000	200.000000	0.000000	7.965720	11.017720	2232.667542	2040.853853	2027.399929	-1330.562976				-505.000000	200.000000	0.000000	3.259980	-0.893350	1.573080	293.517244	596.665813	-471.061377
484				900.000000	200.000000	0.000000	0.515660	0.551740	-1.260050	-67.036423	-80.854672	204.800003	299.062390	201.016880	0.000000	300.000000	200.000000	0.000000	7.813120	10.193680	2232.057190	2269.734659	2092.799927	-1354.976975				-505.000000	200.000000	0.000000	3.078870	-0.357340	5.505780	94.633821	1134.172675	-470.538215
485				900.000000	200.000000	0.000000	0.594130	0.585520	-1.824900	-70.251078	-93.692696	187.882503	299.018339	201.004165	0.000000	300.000000	200.000000	0.000000	7.446880	10.865120	2231.828308	2241.124558	2190.899923	-1367.183975				-505.000000	200.000000	0.000000	2.354430	0.714680	12.584640	-534.827952	243.300648	-469.462912
486				900.000000	200.000000	0.000000	0.493240	0.675600	-2.129050	-82.938804	-114.585036	154.335558	299.008910	200.935477	0.000000	300.000000	200.000000	0.000000	7.721560	10.895640	2232.591248	2088.537354	2212.699923	-1452.632974				-505.000000	200.000000	0.000000	3.622200	-0.536010	6.292320	778.781434	1895.969396	-823.215831
487				900.000000	200.000000	0.000000	0.493240	0.630560	-1.260050	-120.078039	-74.865446	147.064690	299.004129	200.935381	0.000000	300.000000	200.000000	0.000000	7.599480	10.529400	2232.820130	2088.537354	2223.599922	-1330.562976				-505.000000	200.000000	0.000000	3.803310	-0.357340	4.719240	673.650907	295.663196	-470.596170
488				900.000000	200.000000	0.000000	0.425980	0.630560	-1.346950	-67.901174	-107.476652	173.640633	299.013455	200.961435	0.000000	300.000000	200.000000	0.000000	7.568960	10.071600	2231.828308	2145.757556	2201.799923	-1354.976975				-505.000000	200.000000	0.000000	0.362220	-1.786700	5.505780	-339.304758	1033.417143	-177.956852
489				900.000000	200.000000	0.000000	0.336300	0.540480	-1.738000	-80.056857	-67.958164	176.059427	298.979512	200.939845	0.000000	300.000000	200.000000	0.000000	7.355320	9.949520	2232.362366	2098.074055	2278.099920	-1428.218974				-505.000000	200.000000	0.000000	1.448880	0.357340	18.876959	254.764804	689.834086	-410.985485
490				900.000000	200.000000	0.000000	0.224200	0.596780	-1.173150	-65.091648	-144.922715	159.360301	299.028206	200.957064	0.000000	300.000000	200.000000	0.000000	7.446880	10.010560	2232.057190	2136.220856	2169.099924	-1397.701475				-505.000000	200.000000	0.000000	0.905550	-3.573400	6.292320	131.724958	1132.363827	-120.951798
491				900.000000	200.000000	0.000000	0.414770	0.551740	-1.346950	-71.146982	-76.619205	147.072683	298.974629	200.918485	0.000000	300.000000	200.000000	0.000000	7.446880	9.735880	2232.362366	2050.390553	2288.999920	-1348.873476				-505.000000	200.000000	0.000000	2.897760	0.714680	11.011560	-534.953798	-981.213462	-469.506379
492				900.000000	200.000000	0.000000	0.493240	0.630560	-1.868350	-64.420814	-54.035848	149.474350	299.008842	201.003891	0.000000	300.000000	200.000000	0.000000	6.775440	10.651480	2232.438660	2241.124558	2212.699923	-1342.769976				-505.000000	200.000000	0.000000	3.078870	-3.752070	9.438480	352.797333	1528.150565	-532.503912
493				900.000000	200.000000	0.000000	0.381140	0.574260	-1.824900	-46.591583	-186.241167	159.176767	299.057377	200.970014	0.000000	300.000000	200.000000	0.000000	7.263760	11.628120	2231.752014	2164.830956	2103.699926	-1446.529474				-505.000000	200.000000	0.000000	2.897760	0.893350	18.090419	-407.760166	1133.188818	-175.616328
494				900.000000	200.000000	0.000000	0.257830	0.585520	-1.824900	-114.476910	-120.371621	195.459890	298.969077	200.927631	0.000000	300.000000	200.000000	0.000000	7.416360	11.048240	2230.912780	2069.463954	2299.899920	-1397.701475				-505.000000	200.000000	0.000000	0.543330	-1.429360	7.865400	377.402666	1948.208949	-353.864521
495				900.000000	200.000000	0.000000	0.448400	0.641820	-1.738000	-51.760494	-72.574442	135.073316	299.008977	200.918328	0.000000	300.000000	200.000000	0.000000	7.782600	11.292400	2232.743836	2050.390553	2212.699923	-1361.080475				-505.000000	200.000000	0.000000	0.362220	-0.714680	0.786540	767.529650	2363.595774	-59.451308
496				900.000000	200.000000	0.000000	0.313880	0.563000	-1.477300	-38.654096	-57.145419	161.645637	298.940486	200.961172	0.000000	300.000000	200.000000	0.000000	7.721560	10.712520	2232.438660	2145.757556	2365.299917	-1361.080475				-505.000000	200.000000	0.000000	0.905550	1.072020	7.865400	-513.582848	1528.580996	353.409495
497				900.000000	200.000000	0.000000	0.414770	0.517960	-1.607650	-56.726007	-142.234363	168.728208	299.057120	200.961731	0.000000	300.000000	200.000000	0.000000	7.568960	10.590440	2231.141662	2145.757556	2103.699926	-1379.390975				-505.000000	200.000000	0.000000	0.724440	-1.608030	10.225020	366.780114	1007.020653	57.160123
498				900.000000	200.000000	0.000000	0.392350	0.472920	-1.346950	-86.454380	-111.157739	173.528868	299.004095	200.969583	0.000000	300.000000	200.000000	0.000000	7.111160	10.468360	2232.743836	2164.830956	2223.599922	-1354.976975				-505.000000	200.000000	0.000000	1.629990	-0.178670	3.932700	2074.191328	-102.362821	58.444142
499				900.000000	200.000000	0.000000	0.336300	0.540480	-1.781450	-76.081341	-108.445515	156.782146	298.915999	200.944149	0.000000	300.000000	200.000000	0.000000	7.294280	10.559920	2232.286072	2107.610755	2419.799915	-1373.287475				-505.000000	200.000000	0.000000	2.173320	-0.893350	0.786540	-864.705698	1193.446061	-118.509852
500				900.000000	200.000000	0.000000	0.358720	0.540480	-0.782100	-54.943363	-69.770406	163.987899	299.008910	200.973921	0.000000	300.000000	200.000000	0.000000	7.477400	10.834600	2232.591248	2174.367657	2212.699923	-1422.115474				-505.000000	200.000000	0.000000	1.267770	1.429360	0.786540	1013.081511	-77.459185	118.743238
501				900.000000	200.000000	0.000000	0.257830	0.641820	-1.216600	-79.364036	-80.409581	149.728707	299.008266	200.936085	0.000000	300.000000	200.000000	0.000000	7.355320	10.285240	2231.141662	2088.537354	2212.699923	-1391.597975				-505.000000	200.000000	0.000000	1.992210	-1.250690	11.011560	-190.614329	929.561468	351.118310
502				900.000000	200.000000	0.000000	0.437190	0.686860	-1.042800	-53.206050	-108.221140	180.910359	299.018540	200.948421	0.000000	300.000000	200.000000	0.000000	7.904680	9.674840	2232.286072	2117.147455	2190.899923	-1434.322474				-505.000000	200.000000	0.000000	2.897760	-1.250690	-1.573080	-423.253104	-41.280587	468.534064
503				900.000000	200.000000	0.000000	0.302670	0.720640	-1.260050	-124.409605	-117.677473	149.755555	298.979651	200.931173	0.000000	300.000000	200.000000	0.000000	7.813120	11.109280	2232.667542	2079.000654	2278.099920	-1452.632974				-505.000000	200.000000	0.000000	0.362220	-2.680050	10.225020	417.728186	1294.078599	349.892247
504				900.000000	200.000000	0.000000	0.571710	0.563000	-1.346950	-130.991248	-103.345874	168.607505	298.989173	201.029663	0.000000	300.000000	200.000000	0.000000	7.416360	11.109280	2232.133484	2298.344760	2256.299921	-1373.287475				-505.000000	200.000000	0.000000	0.000000	0.714680	-3.146160	-304.454412	665.835742	-116.809966
505				900.000000	200.000000	0.000000	0.437190	0.596780	-1.260050	-65.181676	-92.821187	151.910663	299.057732	200.999551	0.000000	300.000000	200.000000	0.000000	7.233240	11.292400	2232.591248	2231.587858	2103.699926	-1287.838477				-505.000000	200.000000	0.000000	3.803310	-1.429360	11.798100	-201.362727	819.225387	-236.637122
506				900.000000	200.000000	0.000000	0.358720	0.788200	-1.607650	-93.843886	-58.870705	128.073377	299.032693	200.995926	0.000000	300.000000	200.000000	0.000000	7.385840	11.475520	2231.141662	2222.051158	2158.199924	-1354.976975				-505.000000	200.000000	0.000000	5.252190	-0.178670	-3.146160	-705.959026	1938.865832	-176.822029
507				900.000000	200.000000	0.000000	0.336300	0.799460	-1.433850	-93.200142	-103.702813	147.384357	298.999008	200.956966	0.000000	300.000000	200.000000	0.000000	7.568960	11.231360	2232.286072	2136.220856	2234.499922	-1416.011974				-505.000000	200.000000	0.000000	2.173320	0.000000	13.371180	-114.746308	120.943180	-235.150260
508				900.000000	200.000000	0.000000	0.459610	0.495440	-1.433850	-97.678626	-73.318929	132.515909	299.028638	200.922473	0.000000	300.000000	200.000000	0.000000	7.141680	10.407320	2233.049012	2059.927254	2169.099924	-1446.529474				-505.000000	200.000000	0.000000	2.897760	-1.608030	7.865400	-444.120668	1805.742398	350.706751
509				900.000000	200.000000	0.000000	0.515660	0.619300	-1.303500	-100.484089	-25.088594	180.766233	299.057087	200.953215	0.000000	300.000000	200.000000	0.000000	7.507920	10.407320	2231.065368	2126.684155	2103.699926	-1391.597975				-505.000000	200.000000	0.000000	1.629990	-1.072020	7.078860	514.778388	1750.631575	-412.356437
510				900.000000	200.000000	0.000000	0.313880	0.551740	-1.346950	-38.982740	-26.870825	166.454485	298.944792	200.957424	0.000000	300.000000	200.000000	0.000000	7.324800	10.498880	2231.217956	2136.220856	2354.399918	-1403.804975				-505.000000	200.000000	0.000000	3.984420	-0.893350	3.146160	525.275094	1479.327149	-471.119332
511				900.000000	200.000000	0.000000	0.403560	0.765680	-1.260050	-74.308495	-96.502274	147.283260	299.028538	200.939652	0.000000	300.000000	200.000000	0.000000	7.477400	10.315760	2232.820130	2098.074055	2169.099924	-1489.253973				-505.000000	200.000000	0.000000	1.629990	0.357340	11.011560	22.503568	2674.889494	-410.999974
512				900.000000	200.000000	0.000000	0.381140	0.596780	-1.607650	-113.788152	-64.859930	142.330090	299.018339	200.927251	0.000000	300.000000	200.000000	0.000000	7.782600	10.682000	2231.828308	2069.463954	2190.899923	-1409.908474				-505.000000	200.000000	0.000000	1.992210	0.178670	11.011560	1169.852265	1592.411505	0.010181
513				900.000000	200.000000	0.000000	0.425980	0.720640	-1.564200	-84.519402	-46.482970	161.676107	299.027973	200.957293	0.000000	300.000000	200.000000	0.000000	7.568960	9.949520	2231.523132	2136.220856	2169.099924	-1354.976975				-505.000000	200.000000	0.000000	1.992210	0.000000	17.303879	-346.063695	128.170013	-352.623969
514				900.000000	200.000000	0.000000	0.347510	0.799460	-1.477300	-113.347808	-119.321942	157.011384	299.013893	200.969550	0.000000	300.000000	200.000000	0.000000	7.538440	10.102120	2232.820130	2164.830956	2201.799923	-1416.011974				-505.000000	200.000000	0.000000	2.716650	-3.394730	14.157719	490.613518	2208.439974	-590.879917
515				900.000000	200.000000	0.000000	0.414770	0.506700	-1.955250	-65.590868	-10.195876	166.308076	299.004061	200.901273	0.000000	300.000000	200.000000	0.000000	7.599480	9.217040	2232.667542	2012.243752	2223.599922	-1300.045476				-505.000000	200.000000	0.000000	0.543330	-1.072020	11.011560	1441.621019	1680.083229	292.659680
516				900.000000	200.000000	0.000000	0.347510	0.619300	-1.564200	-201.267429	-53.383516	120.698934	299.004061	200.888459	0.000000	300.000000	200.000000	0.000000	7.355320	10.651480	2232.667542	1983.633652	2223.599922	-1416.011974				-505.000000	200.000000	0.000000	2.173320	3.930740	3.932700	1048.875705	792.750333	-113.931791
517				900.000000	200.000000	0.000000	0.459610	0.517960	-1.086250	-92.370608	-93.906077	156.633453	299.096697	201.021013	0.000000	300.000000	200.000000	0.000000	7.568960	11.048240	2232.362366	2279.271359	2016.499929	-1391.597975				-505.000000	200.000000	0.000000	3.803310	-1.965370	1.573080	691.913322	1226.638953	174.062895
518				900.000000	200.000000	0.000000	0.381140	0.698120	-1.390400	-32.999826	-9.336304	161.701617	298.994194	200.965444	0.000000	300.000000	200.000000	0.000000	7.324800	11.292400	2232.438660	2155.294256	2245.399921	-1354.976975				-505.000000	200.000000	0.000000	3.259980	-1.608030	10.225020	1177.492128	1118.735151	-1059.180595
519				900.000000	200.000000	0.000000	0.381140	0.675600	-1.738000	-126.759508	-145.794224	171.319314	298.959803	200.905823	0.000000	300.000000	200.000000	0.000000	7.355320	10.956680	2231.980896	2021.780453	2321.699919	-1397.701475				-505.000000	200.000000	0.000000	1.448880	-3.216060	7.865400	269.289450	1760.844114	-3.167951
520				900.000000	200.000000	0.000000	0.269040	0.641820	-1.303500	-155.844138	-95.988301	156.946074	298.975049	200.948000	0.000000	300.000000	200.000000	0.000000	7.446880	11.383960	2233.277894	2117.147455	2288.999920	-1361.080475				-505.000000	200.000000	0.000000	2.535540	0.536010	18.090419	265.513202	1022.536741	-352.158762
521				900.000000	200.000000	0.000000	0.425980	0.574260	-1.129700	-78.035598	-72.216905	142.262692	299.067719	200.977959	0.000000	300.000000	200.000000	0.000000	7.416360	11.109280	2233.125306	2183.904357	2081.899927	-1385.494475				-505.000000	200.000000	0.000000	2.535540	1.250690	-7.865400	1812.290048	1047.168814	-468.968728
522				900.000000	200.000000	0.000000	0.437190	0.540480	-1.086250	-55.258463	-37.257152	163.906604	299.018339	201.038350	0.000000	300.000000	200.000000	0.000000	7.233240	10.987200	2231.828308	2317.418160	2190.899923	-1348.873476				-505.000000	200.000000	0.000000	1.811100	-0.357340	14.944259	-483.691110	-256.341764	-59.228102
523				900.000000	200.000000	0.000000	0.313880	0.698120	-1.564200	-25.138822	-51.998632	156.951978	298.974348	200.944375	0.000000	300.000000	200.000000	0.000000	7.385840	11.231360	2231.752014	2107.610755	2288.999920	-1391.597975				-505.000000	200.000000	0.000000	2.535540	-1.250690	0.786540	735.095685	2364.658196	-706.318932
524				900.000000	200.000000	0.000000	0.369930	0.641820	-1.260050	-19.101096	-125.513210	159.251212	298.974454	201.016915	0.000000	300.000000	200.000000	0.000000	7.996240	10.743040	2231.980896	2269.734659	2288.999920	-1403.804975				-505.000000	200.000000	0.000000	3.803310	-1.072020	2.359620	514.400849	695.612497	-882.483092
525				900.000000	200.000000	0.000000	0.347510	0.574260	-1.260050	-130.437533	-89.128165	156.801948	298.969429	200.923041	0.000000	300.000000	200.000000	0.000000	7.446880	10.498880	2231.675720	2059.927254	2299.899920	-1434.322474				-505.000000	200.000000	0.000000	0.724440	0.178670	8.651940	822.215490	743.373491	58.855701
526				900.000000	200.000000	0.000000	0.414770	0.596780	-1.651100	-101.771576	-81.402315	190.488452	299.008300	201.047182	0.000000	300.000000	200.000000	0.000000	7.446880	11.078760	2231.217956	2336.491561	2212.699923	-1403.804975				-505.000000	200.000000	0.000000	3.259980	-0.536010	14.944259	547.841585	1379.396607	-411.978163
527				900.000000	200.000000	0.000000	0.336300	0.574260	-1.694550	-86.661843	-78.130512	164.042542	298.964651	200.944310	0.000000	300.000000	200.000000	0.000000	7.538440	10.773560	2231.904602	2107.610755	2310.799919	-1354.976975				-505.000000	200.000000	0.000000	2.535540	-1.429360	16.517339	262.278820	1554.309623	115.928891
528				900.000000	200.000000	0.000000	0.403560	0.641820	-1.433850	-103.712288	-131.802429	197.770933	299.023556	200.901304	0.000000	300.000000	200.000000	0.000000	7.324800	10.041080	2232.591248	2012.243752	2179.999924	-1379.390975				-505.000000	200.000000	0.000000	2.354430	-1.429360	8.651940	-433.246424	247.032780	-471.497606
529				900.000000	200.000000	0.000000	0.369930	0.596780	-0.912450	-60.801032	-95.440658	149.570684	299.091938	200.918359	0.000000	300.000000	200.000000	0.000000	7.111160	11.078760	2232.667542	2050.390553	2027.399929	-1428.218974				-505.000000	200.000000	0.000000	4.346640	-0.714680	9.438480	1694.749820	-1862.812376	-353.490554
530				900.000000	200.000000	0.000000	0.425980	0.664340	-1.781450	-70.980786	-127.336447	166.443068	299.067177	200.914431	0.000000	300.000000	200.000000	0.000000	7.294280	11.353440	2231.828308	2040.853853	2081.899927	-1379.390975	-571.387655	235.316117	0.000000	-505.000000	200.000000	0.000000	3.984420	0.178670	29.888519	1055.546420	1984.228680	-0.149196
531				900.000000	200.000000	0.000000	0.336300	0.698120	-1.738000	-9.236758	-83.156073	156.928751	299.018339	200.931524	0.000000	300.000000	200.000000	0.000000	7.294280	10.590440	2231.828308	2079.000654	2190.899923	-1428.218974				-505.000000	200.000000	0.000000	1.992210	-1.072020	7.865400	51.577304	1993.107233	-823.594105
532				900.000000	200.000000	0.000000	0.392350	0.743160	-1.868350	-91.948188	-65.079107	168.960871	299.018741	200.892700	0.000000	300.000000	200.000000	0.000000	7.660520	11.170320	2232.743836	1993.170352	2190.899923	-1348.873476				-505.000000	200.000000	0.000000	2.716650	-0.714680	8.651940	1347.238891	1285.674908	-353.360155
533				900.000000	200.000000	0.000000	0.347510	0.619300	-1.303500	-120.586740	-94.153726	176.121116	299.033255	200.914181	0.000000	300.000000	200.000000	0.000000	7.599480	10.895640	2232.438660	2040.853853	2158.199924	-1391.597975				-505.000000	200.000000	0.000000	1.811100	0.357340	6.292320	253.758033	-513.271088	470.147017
534				900.000000	200.000000	0.000000	0.381140	0.608040	-1.390400	-48.770911	-80.259883	180.895124	299.028472	200.969616	0.000000	300.000000	200.000000	0.000000	7.385840	10.498880	2232.667542	2164.830956	2169.099924	-1397.701475				-505.000000	200.000000	0.000000	2.897760	-0.893350	12.584640	294.398169	1005.843795	351.384982
535				900.000000	200.000000	0.000000	0.201780	0.720640	-1.824900	-153.138501	-77.535723	164.318038	298.998632	200.974421	0.000000	300.000000	200.000000	0.000000	6.989080	10.987200	2231.446838	2174.367657	2234.499922	-1342.769976				-505.000000	200.000000	0.000000	3.441090	-2.144040	18.876959	-359.857707	304.145451	-824.727362
536				900.000000	200.000000	0.000000	0.470820	0.517960	-1.260050	-80.489074	-33.414431	185.537761	299.028073	200.923009	0.000000	300.000000	200.000000	0.000000	7.752080	10.682000	2231.752014	2059.927254	2169.099924	-1440.425974				-505.000000	200.000000	0.000000	2.897760	0.178670	14.157719	-219.688065	208.930899	-411.270954
537				900.000000	200.000000	0.000000	0.257830	0.686860	-1.173150	-97.566925	-80.449989	178.686515	299.018707	200.914088	0.000000	300.000000	200.000000	0.000000	7.477400	10.346280	2232.667542	2040.853853	2190.899923	-1391.597975				-505.000000	200.000000	0.000000	0.724440	0.714680	12.584640	-650.643954	607.071352	-175.612020
538				900.000000	200.000000	0.000000	0.493240	0.585520	-1.173150	-77.616925	-74.946263	154.251783	299.042562	201.012919	0.000000	300.000000	200.000000	0.000000	7.416360	10.437840	2231.370544	2260.197959	2136.399925	-1342.769976				-505.000000	200.000000	0.000000	2.897760	-1.250690	0.786540	-654.696338	221.620148	-118.906923
539				900.000000	200.000000	0.000000	0.425980	0.664340	-1.346950	-86.612765	-107.476652	183.310689	299.042791	200.944310	0.000000	300.000000	200.000000	0.000000	6.958560	9.369640	2231.904602	2107.610755	2136.399925	-1416.011974				-505.000000	200.000000	0.000000	3.259980	-1.965370	9.438480	-465.617465	589.201548	-178.358231
540				900.000000	200.000000	0.000000	0.437190	0.664340	-1.564200	-127.043138	-102.670268	200.166696	298.974419	200.940038	0.000000	300.000000	200.000000	0.000000	7.599480	10.315760	2231.904602	2098.074055	2288.999920	-1416.011974				-505.000000	200.000000	0.000000	3.622200	-2.680050	11.798100	302.038031	2553.594448	-707.762327
541				900.000000	200.000000	0.000000	0.313880	0.641820	-1.260050	-123.634882	-52.281492	178.586560	298.960194	200.978092	0.000000	300.000000	200.000000	0.000000	7.721560	10.529400	2232.820130	2183.904357	2321.699919	-1373.287475				-505.000000	200.000000	0.000000	0.905550	-1.786700	3.146160	587.034488	1930.769577	56.976076
542				900.000000	200.000000	0.000000	0.291460	0.450400	-0.955900	-139.243519	-107.366765	151.925506	298.984221	200.999824	0.000000	300.000000	200.000000	0.000000	7.843640	11.048240	2231.980896	2231.587858	2267.199921	-1330.562976				-505.000000	200.000000	0.000000	3.259980	-3.216060	14.157719	-1467.447193	54.442960	-179.545135
543				900.000000	200.000000	0.000000	0.437190	0.630560	-1.651100	-88.318925	-87.391541	166.400039	299.008808	201.021013	0.000000	300.000000	200.000000	0.000000	7.233240	11.536560	2232.362366	2279.271359	2212.699923	-1385.494475				-505.000000	200.000000	0.000000	1.992210	-1.072020	12.584640	978.482858	795.498608	116.311474
544				900.000000	200.000000	0.000000	0.336300	0.506700	-1.781450	-149.841945	-98.313575	130.244470	298.993988	200.957096	0.000000	300.000000	200.000000	0.000000	7.416360	10.407320	2231.980896	2136.220856	2245.399921	-1385.494475				-505.000000	200.000000	0.000000	0.000000	-1.250690	1.573080	-75.553405	1191.637213	-412.395595
545				900.000000	200.000000	0.000000	0.504450	0.675600	-0.912450	-89.719466	-50.320493	147.094964	299.052752	200.935573	0.000000	300.000000	200.000000	0.000000	7.904680	10.437840	2232.362366	2088.537354	2114.599926	-1361.080475				-505.000000	200.000000	0.000000	1.267770	-1.072020	4.719240	-296.122394	846.798734	410.089922
546				900.000000	200.000000	0.000000	0.369930	0.574260	-1.607650	-82.551284	-34.002483	185.694642	298.998769	201.012746	0.000000	300.000000	200.000000	0.000000	7.294280	10.743040	2231.752014	2260.197959	2234.499922	-1385.494475				-505.000000	200.000000	0.000000	0.905550	-0.714680	1.573080	767.592573	-188.857688	-176.982971
547				900.000000	200.000000	0.000000	0.347510	0.653080	-1.694550	-79.395505	-103.921990	168.923551	299.042234	200.983338	0.000000	300.000000	200.000000	0.000000	7.355320	10.743040	2230.607604	2193.441057	2136.399925	-1385.494475				-505.000000	200.000000	0.000000	1.629990	-3.216060	7.865400	385.105452	821.895098	114.305757
548				900.000000	200.000000	0.000000	0.302670	0.574260	-1.173150	-61.998491	-82.296501	168.896703	299.081641	200.953084	0.000000	300.000000	200.000000	0.000000	7.568960	10.682000	2231.370544	2126.684155	2049.199928	-1373.287475				-505.000000	200.000000	0.000000	2.354430	-3.037390	3.146160	627.171238	119.687758	-355.535430
549				900.000000	200.000000	0.000000	0.313880	0.585520	-1.129700	-101.695092	-72.666597	180.943861	298.945188	200.922883	0.000000	300.000000	200.000000	0.000000	7.782600	9.888480	2232.057190	2059.927254	2354.399918	-1422.115474				-505.000000	200.000000	0.000000	1.629990	0.178670	3.932700	1053.469955	958.197237	-176.193137
550				900.000000	200.000000	0.000000	0.246620	0.495440	-1.086250	-117.421163	-90.201118	161.652488	299.003619	200.948681	0.000000	300.000000	200.000000	0.000000	7.630000	10.468360	2231.675720	2117.147455	2223.599922	-1434.322474				-505.000000	200.000000	0.000000	2.535540	0.893350	14.944259	55.252149	1555.802476	235.621341
551				900.000000	200.000000	0.000000	0.403560	0.596780	-1.564200	-101.681548	-65.823595	185.680745	299.028206	200.982699	0.000000	300.000000	200.000000	0.000000	6.958560	10.712520	2232.057190	2193.441057	2169.099924	-1403.804975				-505.000000	200.000000	0.000000	1.629990	-1.072020	7.078860	167.330383	-237.918534	292.572747
552				900.000000	200.000000	0.000000	0.257830	0.619300	-1.781450	-80.876594	-115.346060	132.840143	298.989346	200.944052	0.000000	300.000000	200.000000	0.000000	7.172200	9.644320	2232.514954	2107.610755	2256.299921	-1312.252476				-505.000000	200.000000	0.000000	2.897760	-1.072020	3.146160	746.095776	1014.800913	292.471326
553				900.000000	200.000000	0.000000	0.369930	0.540480	-2.085600	-104.540152	-84.217689	171.205266	298.984498	200.922662	0.000000	300.000000	200.000000	0.000000	7.294280	9.857960	2232.591248	2059.927254	2267.199921	-1416.011974				-505.000000	200.000000	0.000000	2.897760	-1.965370	3.932700	460.470087	2472.324567	-707.026141
554				900.000000	200.000000	0.000000	0.347510	0.461660	-1.346950	-139.184960	-28.255708	161.516550	299.062422	200.922851	0.000000	300.000000	200.000000	0.000000	7.355320	10.834600	2232.133484	2059.927254	2092.799927	-1379.390975				-505.000000	200.000000	0.000000	2.354430	-2.858720	3.146160	-635.993461	384.827772	-825.318661
555				900.000000	200.000000	0.000000	0.336300	0.608040	-1.216600	-40.549794	-63.377096	159.254637	299.082017	200.995415	0.000000	300.000000	200.000000	0.000000	7.294280	11.139800	2232.286072	2222.051158	2049.199928	-1342.769976				-505.000000	200.000000	0.000000	3.078870	-0.178670	14.944259	-241.247785	1522.925580	587.025119
556				900.000000	200.000000	0.000000	0.291460	0.653080	-1.433850	-59.022769	-91.724362	149.704338	299.027475	200.962060	0.000000	300.000000	200.000000	0.000000	7.568960	11.475520	2230.378722	2145.757556	2169.099924	-1428.218974				-505.000000	200.000000	0.000000	3.259980	-1.072020	11.798100	-643.004091	984.672291	-588.719132
557				900.000000	200.000000	0.000000	0.425980	0.686860	-0.869000	-73.128644	-173.778755	154.415711	298.994194	200.969716	0.000000	300.000000	200.000000	0.000000	7.385840	10.437840	2232.438660	2164.830956	2245.399921	-1452.632974				-505.000000	200.000000	0.000000	1.811100	0.536010	17.303879	-776.893738	1464.829052	-58.380313
558				900.000000	200.000000	0.000000	0.560500	0.653080	-2.042150	-79.755619	-122.501590	156.654593	298.984429	200.961172	0.000000	300.000000	200.000000	0.000000	7.691040	11.139800	2232.438660	2145.757556	2267.199921	-1440.425974				-505.000000	200.000000	0.000000	2.716650	-1.965370	12.584640	-465.365773	1016.802761	-707.011652
559				900.000000	200.000000	0.000000	0.437190	0.641820	-1.781450	-67.887630	-26.478676	185.687792	299.042856	200.982699	0.000000	300.000000	200.000000	0.000000	7.599480	10.834600	2232.057190	2193.441057	2136.399925	-1354.976975				-505.000000	200.000000	0.000000	2.354430	-0.536010	3.146160	-611.262282	649.967787	-176.929324
560				900.000000	200.000000	0.000000	0.504450	0.608040	-1.781450	-57.217099	-120.435902	175.948054	299.022353	201.000782	0.000000	300.000000	200.000000	0.000000	7.355320	10.743040	2229.844664	2231.587858	2179.999924	-1385.494475				-505.000000	200.000000	0.000000	2.716650	0.536010	12.584640	-82.375266	1944.792812	-469.661448
561				900.000000	200.000000	0.000000	0.414770	0.630560	-1.346950	-88.003825	-132.344874	185.700547	299.106707	200.939588	0.000000	300.000000	200.000000	0.000000	7.630000	10.498880	2232.972718	2098.074055	1994.699930	-1379.390975				-505.000000	200.000000	0.000000	-0.181110	0.178670	8.651940	11.503477	-2118.371842	235.160441
562				900.000000	200.000000	0.000000	0.392350	0.551740	-1.260050	-54.974833	-85.908706	183.240811	298.967417	200.924843	0.000000	300.000000	200.000000	0.000000	7.233240	10.498880	2227.326962	2059.927254	2299.899920	-1409.908474				-505.000000	200.000000	0.000000	2.173320	-0.536010	6.292320	-726.826591	1585.931098	-353.147131
563				900.000000	200.000000	0.000000	0.392350	0.574260	-1.303500	-90.277245	-80.802328	185.671415	299.075365	200.933118	0.000000	300.000000	200.000000	0.000000	7.385840	10.834600	2228.013608	2079.000654	2060.099928	-1428.218974				-505.000000	200.000000	0.000000	1.267770	-2.144040	15.730799	-475.925401	1234.058786	232.840279
564				900.000000	200.000000	0.000000	0.493240	0.664340	-1.694550	-74.911288	-130.187031	185.650667	299.057474	200.987006	0.000000	300.000000	200.000000	0.000000	7.507920	11.078760	2231.980896	2202.977757	2103.699926	-1318.355976				-505.000000	200.000000	0.000000	1.992210	-0.357340	6.292320	210.512746	1331.750049	-999.148170
565				900.000000	200.000000	0.000000	0.347510	0.585520	-1.303500	-89.813558	-38.428057	188.138001	298.999008	200.948421	0.000000	300.000000	200.000000	0.000000	6.989080	9.796920	2232.286072	2117.147455	2234.499922	-1397.701475				-505.000000	200.000000	0.000000	2.535540	-1.250690	4.719240	-306.933716	1830.646035	-60.133847
566				900.000000	200.000000	0.000000	0.448400	0.596780	-1.651100	-97.751046	-72.655259	151.899049	299.004368	200.952238	0.000000	300.000000	200.000000	0.000000	7.843640	10.773560	2233.354188	2126.684155	2223.599922	-1379.390975	-547.337793	195.698634	0.000000	-505.000000	200.000000	0.000000	2.897760	-3.394730	20.450039	-87.963106	865.809524	349.011172
567				900.000000	200.000000	0.000000	0.482030	0.585520	-1.303500	-93.834089	-150.352959	154.263397	299.018640	200.973954	0.000000	300.000000	200.000000	0.000000	7.477400	11.139800	2232.514954	2174.367657	2190.899923	-1367.183975				-505.000000	200.000000	0.000000	1.086660	-1.965370	4.719240	1387.061026	1122.897714	-648.137154
568				900.000000	200.000000	0.000000	0.448400	0.653080	-1.346950	-70.994331	-88.136028	137.493448	299.076882	200.961501	0.000000	300.000000	200.000000	0.000000	7.477400	11.567080	2231.675720	2145.757556	2060.099928	-1379.390975				-505.000000	200.000000	0.000000	3.984420	0.536010	16.517339	1191.915371	140.937826	-704.739264
569				900.000000	200.000000	0.000000	0.369930	0.563000	-1.564200	-30.703064	-84.702591	171.226210	299.018473	200.918579	0.000000	300.000000	200.000000	0.000000	7.568960	11.506040	2232.133484	2050.390553	2190.899923	-1409.908474				-505.000000	200.000000	0.000000	2.897760	-1.429360	15.730799	-664.312119	340.008053	-1176.470257
570				900.000000	200.000000	0.000000	0.425980	0.698120	-1.564200	-101.528896	-107.274610	183.342104	298.999487	200.943697	0.000000	300.000000	200.000000	0.000000	7.721560	10.315760	2233.354188	2107.610755	2234.499922	-1391.597975				-505.000000	200.000000	0.000000	1.811100	-3.037390	5.505780	-1688.960030	2271.445492	-531.724259
571				900.000000	200.000000	0.000000	0.425980	0.675600	-0.999350	-113.932676	-41.942311	164.043880	298.993988	201.025460	0.000000	300.000000	200.000000	0.000000	7.752080	10.620960	2231.980896	2288.808060	2245.399921	-1287.838477				-505.000000	200.000000	0.000000	1.267770	-0.178670	-5.505780	-11.251784	723.932271	234.705415
572				900.000000	200.000000	0.000000	0.302670	0.596780	-1.607650	-73.582850	-81.892415	183.375607	298.999042	201.042373	0.000000	300.000000	200.000000	0.000000	7.385840	10.743040	2232.362366	2326.954861	2234.499922	-1354.976975				-505.000000	200.000000	0.000000	1.267770	-2.322710	0.000000	-835.443193	718.707286	-237.282068
573				900.000000	200.000000	0.000000	0.269040	0.630560	-1.520750	-51.999110	-105.918199	140.067981	299.081703	200.987208	0.000000	300.000000	200.000000	0.000000	7.019600	10.651480	2231.523132	2202.977757	2049.199928	-1379.390975				-505.000000	200.000000	0.000000	2.535540	-1.429360	4.719240	-1360.089055	1432.936013	-60.303405
574				900.000000	200.000000	0.000000	0.526870	0.619300	-1.520750	-92.668099	-197.591158	137.380737	299.018775	200.935381	0.000000	300.000000	200.000000	0.000000	7.996240	10.651480	2232.820130	2088.537354	2190.899923	-1367.183975				-505.000000	200.000000	0.000000	2.173320	-1.250690	1.573080	503.526604	1988.119679	174.871526
575				900.000000	200.000000	0.000000	0.302670	0.596780	-1.868350	-81.893996	-117.111754	144.821045	298.950610	200.995007	0.000000	300.000000	200.000000	0.000000	7.416360	10.468360	2233.201600	2222.051158	2343.499918	-1330.562976				-505.000000	200.000000	0.000000	0.905550	0.178670	-9.438480	-105.759759	1412.432370	235.073508
576				900.000000	200.000000	0.000000	0.403560	0.461660	-1.694550	-75.216590	-35.306549	142.181202	298.969676	200.939909	0.000000	300.000000	200.000000	0.000000	7.660520	9.705360	2232.209778	2098.074055	2299.899920	-1391.597975				-505.000000	200.000000	0.000000	0.181110	-1.965370	11.798100	229.467316	2761.814792	174.352671
577				900.000000	200.000000	0.000000	0.347510	0.596780	-1.433850	-93.505444	-88.966531	207.425754	299.091535	200.923041	0.000000	300.000000	200.000000	0.000000	7.050120	10.285240	2231.675720	2059.927254	2027.399929	-1306.148976				-505.000000	200.000000	0.000000	4.346640	-3.573400	7.865400	-331.413203	1452.930660	231.237507
578				900.000000	200.000000	0.000000	0.448400	0.596780	-1.390400	-121.604142	-128.623379	171.176330	299.043052	200.969683	0.000000	300.000000	200.000000	0.000000	7.568960	11.139800	2232.514954	2164.830956	2136.399925	-1416.011974				-505.000000	200.000000	0.000000	-0.543330	-2.501380	16.517339	-1076.565131	812.621985	-707.259527
579				900.000000	200.000000	0.000000	0.403560	0.619300	-1.173150	-64.164274	-81.385181	149.556787	299.062358	200.871641	0.000000	300.000000	200.000000	0.000000	7.599480	10.834600	2231.980896	1945.486851	2092.799927	-1336.666476				-505.000000	200.000000	0.000000	2.897760	-1.786700	-2.359620	-455.749992	1948.015949	-530.624287
580				900.000000	200.000000	0.000000	0.347510	0.641820	-1.781450	-15.620737	-108.907142	152.045459	299.076787	200.970147	0.000000	300.000000	200.000000	0.000000	7.141680	11.353440	2231.446838	2164.830956	2060.099928	-1336.666476	-589.932840	166.628490	0.000000	-505.000000	200.000000	0.000000	-0.543330	0.178670	20.450039	-682.448687	1736.879904	-822.204357
581				900.000000	200.000000	0.000000	0.291460	0.608040	-1.694550	-33.003890	-116.811760	173.759052	298.998734	200.952954	0.000000	300.000000	200.000000	0.000000	7.507920	11.475520	2231.675720	2126.684155	2234.499922	-1495.357473				-505.000000	200.000000	0.000000	2.354430	0.714680	14.944259	-766.271186	1169.051420	-410.718814
582				900.000000	200.000000	0.000000	0.470820	0.630560	-1.303500	-55.794569	-129.627452	156.726558	298.935240	200.905947	0.000000	300.000000	200.000000	0.000000	7.935200	11.383960	2231.675720	2021.780453	2376.199917	-1489.253973				-505.000000	200.000000	0.000000	0.000000	-1.608030	15.730799	135.588573	1178.201537	-295.246514
583				900.000000	200.000000	0.000000	0.470820	0.574260	-1.694550	-74.600252	-103.933925	156.674199	298.945513	200.978126	0.000000	300.000000	200.000000	0.000000	7.965720	10.041080	2232.743836	2183.904357	2354.399918	-1446.529474				-505.000000	200.000000	0.000000	2.716650	0.178670	4.719240	127.004863	-301.433048	-176.280070
584				900.000000	200.000000	0.000000	0.425980	0.653080	-1.303500	-83.010907	-72.055271	178.480897	299.052623	200.922883	0.000000	300.000000	200.000000	0.000000	7.263760	10.498880	2232.057190	2059.927254	2114.599926	-1452.632974				-505.000000	200.000000	0.000000	-0.362220	-2.680050	15.730799	-855.807372	802.409446	-589.955377
585				900.000000	200.000000	0.000000	0.425980	0.653080	-1.433850	-63.043299	-112.461805	183.300217	298.998803	200.969981	0.000000	300.000000	200.000000	0.000000	7.507920	10.682000	2231.828308	2164.830956	2234.499922	-1354.976975				-505.000000	200.000000	0.000000	1.448880	-2.680050	2.359620	-856.877066	2561.489143	-531.356166
586				900.000000	200.000000	0.000000	0.437190	0.799460	-1.173150	-72.827406	-128.363794	140.050855	298.969464	200.948648	0.000000	300.000000	200.000000	0.000000	7.416360	10.834600	2231.752014	2117.147455	2299.899920	-1324.459476				-505.000000	200.000000	0.000000	2.716650	-1.786700	11.011560	124.399712	1283.435628	-648.097996
587				900.000000	200.000000	0.000000	0.313880	0.630560	-1.564200	-92.249427	-57.064602	149.660167	298.970309	200.879555	0.000000	300.000000	200.000000	0.000000	7.507920	10.498880	2233.583070	1964.560251	2299.899920	-1452.632974				-505.000000	200.000000	0.000000	3.803310	0.178670	0.786540	705.770256	1359.955387	-235.111102
588				900.000000	200.000000	0.000000	0.425980	0.653080	-1.346950	-99.138042	-153.070382	159.203616	298.969676	200.948454	0.000000	300.000000	200.000000	0.000000	7.660520	9.888480	2232.209778	2117.147455	2299.899920	-1354.976975				-505.000000	200.000000	0.000000	1.086660	0.357340	9.438480	138.193724	1781.269192	-410.956508
589				900.000000	200.000000	0.000000	0.325090	0.641820	-1.260050	-79.409050	-73.006999	176.165287	299.008503	200.974321	0.000000	300.000000	200.000000	0.000000	7.233240	9.857960	2231.675720	2174.367657	2212.699923	-1379.390975				-505.000000	200.000000	0.000000	0.905550	-0.357340	3.932700	-21.308027	2327.733172	293.308934
590				900.000000	200.000000	0.000000	0.425980	0.641820	-1.433850	-67.527516	-92.197925	178.470425	299.091907	200.905576	0.000000	300.000000	200.000000	0.000000	7.721560	11.597600	2232.591248	2021.780453	2027.399929	-1354.976975				-505.000000	200.000000	0.000000	2.897760	-0.893350	7.865400	525.652633	1142.892361	351.384982
591				900.000000	200.000000	0.000000	0.381140	0.731900	-1.260050	-107.863797	-70.249168	154.504052	299.033387	200.901243	0.000000	300.000000	200.000000	0.000000	7.721560	10.926160	2232.743836	2012.243752	2158.199924	-1409.908474				-505.000000	200.000000	0.000000	2.354430	-2.144040	11.798100	797.736003	906.897111	232.753346
592				900.000000	200.000000	0.000000	0.437190	0.472920	-1.086250	-122.369067	-87.916851	151.795473	298.989691	200.901027	0.000000	300.000000	200.000000	0.000000	7.782600	11.048240	2233.277894	2012.243752	2256.299921	-1354.976975				-505.000000	200.000000	0.000000	-0.181110	1.072020	2.359620	-1093.103319	2660.119833	-233.944559
593				900.000000	200.000000	0.000000	0.504450	0.630560	-1.607650	-64.150729	-150.993355	159.101377	299.032659	201.004509	0.000000	300.000000	200.000000	0.000000	7.446880	11.139800	2231.065368	2241.124558	2158.199924	-1397.701475				-505.000000	200.000000	0.000000	1.629990	-0.714680	1.573080	-622.199450	1093.006524	292.911863
594				900.000000	200.000000	0.000000	0.381140	0.574260	-1.129700	-90.097188	-80.502334	144.718807	299.037742	200.923104	0.000000	300.000000	200.000000	0.000000	7.507920	11.353440	2231.523132	2059.927254	2147.299925	-1354.976975				-505.000000	200.000000	0.000000	0.181110	-0.893350	16.517339	-747.631232	1696.776175	-588.303265
595				900.000000	200.000000	0.000000	0.381140	0.540480	-0.912450	-123.427420	-166.825865	154.326032	298.945333	200.939845	0.000000	300.000000	200.000000	0.000000	7.691040	11.475520	2232.362366	2098.074055	2354.399918	-1452.632974				-505.000000	200.000000	0.000000	1.448880	-1.250690	8.651940	-74.987096	2953.227754	292.417678
596				900.000000	200.000000	0.000000	0.347510	0.664340	-1.260050	-98.584327	-73.930255	147.247082	299.033155	200.944181	0.000000	300.000000	200.000000	0.000000	7.965720	10.773560	2232.209778	2107.610755	2158.199924	-1428.218974				-505.000000	200.000000	0.000000	0.362220	0.714680	10.225020	275.695292	1956.928635	-293.071240
597				900.000000	200.000000	0.000000	0.280250	0.574260	-1.260050	-102.293822	-131.952127	154.461969	299.028040	200.944407	0.000000	300.000000	200.000000	0.000000	7.416360	10.346280	2231.675720	2107.610755	2169.099924	-1452.632974				-505.000000	200.000000	0.000000	0.905550	-3.394730	12.584640	-783.488350	1391.532430	-825.711424
598				900.000000	200.000000	0.000000	0.280250	0.574260	-1.607650	-114.715526	-141.760799	166.510270	299.042856	201.012608	0.000000	300.000000	200.000000	0.000000	7.385840	10.773560	2232.057190	2260.197959	2136.399925	-1354.976975				-505.000000	200.000000	0.000000	3.259980	-0.357340	6.292320	-252.751261	2448.167357	-59.344013
599				900.000000	200.000000	0.000000	0.358720	0.653080	-1.651100	-35.124658	-58.830296	154.453977	299.023556	200.909847	0.000000	300.000000	200.000000	0.000000	7.507920	10.498880	2232.591248	2031.317153	2179.999924	-1403.804975				-505.000000	200.000000	0.000000	1.448880	0.357340	3.146160	-93.941666	2295.602702	-528.473683
600				900.000000	200.000000	0.000000	0.437190	0.551740	-1.433850	-87.319131	-72.395673	151.868776	299.043543	200.892334	0.000000	300.000000	200.000000	0.000000	7.416360	10.468360	2233.659364	1993.170352	2136.399925	-1391.597975				-505.000000	200.000000	0.000000	1.811100	-0.357340	9.438480	210.764439	942.013287	-59.228102
601				900.000000	200.000000	0.000000	0.414770	0.529220	-1.173150	-96.017480	-71.714869	178.377320	299.081955	200.914306	0.000000	300.000000	200.000000	0.000000	7.202720	9.857960	2232.133484	2040.853853	2049.199928	-1422.115474				-505.000000	200.000000	0.000000	1.811100	-2.322710	14.944259	1018.808378	1467.068331	-237.325534
602				900.000000	200.000000	0.000000	0.313880	0.551740	-1.911800	-79.773227	-112.467003	142.357884	299.082080	200.999619	0.000000	300.000000	200.000000	0.000000	6.989080	11.445000	2232.438660	2231.587858	2049.199928	-1306.148976				-505.000000	200.000000	0.000000	3.259980	-1.250690	9.438480	-654.004183	-1134.208547	233.528691
603				900.000000	200.000000	0.000000	0.313880	0.574260	-1.520750	-74.420195	-77.368890	166.475429	298.984221	200.948551	0.000000	300.000000	200.000000	0.000000	7.385840	10.743040	2231.980896	2117.147455	2267.199921	-1354.976975				-505.000000	200.000000	0.000000	1.811100	-0.714680	6.292320	-390.189907	1607.849029	-588.264106
604				900.000000	200.000000	0.000000	0.403560	0.551740	-1.694550	-71.507096	-75.834309	156.722937	298.994332	200.935413	0.000000	300.000000	200.000000	0.000000	7.507920	10.712520	2232.743836	2088.537354	2245.399921	-1354.976975				-505.000000	200.000000	0.000000	1.992210	-0.536010	8.651940	547.338200	2390.070828	-588.109037
605				900.000000	200.000000	0.000000	0.403560	0.720640	-1.651100	-108.732612	-60.676808	147.241373	299.038170	200.961139	0.000000	300.000000	200.000000	0.000000	7.019600	11.322920	2232.514954	2145.757556	2147.299925	-1428.218974				-505.000000	200.000000	0.000000	2.354430	-0.536010	3.146160	546.897737	-12.882250	-235.673423
606				900.000000	200.000000	0.000000	0.369930	0.596780	-1.998700	-37.803206	-58.968656	195.354226	299.033023	200.957129	0.000000	300.000000	200.000000	0.000000	7.446880	11.414480	2231.904602	2136.220856	2158.199924	-1361.080475				-505.000000	200.000000	0.000000	-0.905550	-1.608030	4.719240	-907.636369	1906.296371	-412.662267
607				900.000000	200.000000	0.000000	0.560500	0.720640	-1.303500	-88.269847	-118.122564	183.223685	299.047577	200.957227	0.000000	300.000000	200.000000	0.000000	7.446880	11.383960	2231.675720	2136.220856	2125.499926	-1452.632974	-535.980205	129.476291	0.000000	-505.000000	200.000000	0.000000	2.354430	-0.893350	20.450039	-1442.212628	633.546406	-294.756637
608				900.000000	200.000000	0.000000	0.437190	0.720640	-1.520750	-52.310146	-46.985007	183.351434	298.984290	200.871582	0.000000	300.000000	200.000000	0.000000	7.813120	10.895640	2232.133484	1945.486851	2267.199921	-1336.666476				-505.000000	200.000000	0.000000	0.543330	-0.536010	17.303879	548.030355	-712.148315	410.656551
609				900.000000	200.000000	0.000000	0.414770	0.506700	-1.433850	-73.091758	-36.010628	168.717736	299.028472	200.948259	0.000000	300.000000	200.000000	0.000000	7.385840	10.407320	2232.667542	2117.147455	2169.099924	-1416.011974				-505.000000	200.000000	0.000000	1.267770	-0.357340	3.146160	210.261053	980.861595	-529.137425
610				900.000000	200.000000	0.000000	0.392350	0.664340	-1.607650	-106.985501	-14.661859	188.164849	298.998495	201.004474	0.000000	300.000000	200.000000	0.000000	7.630000	10.895640	2231.141662	2241.124558	2234.499922	-1361.080475				-505.000000	200.000000	0.000000	1.629990	-1.429360	11.011560	493.470361	951.479399	-882.648342
611				900.000000	200.000000	0.000000	0.280250	0.563000	-1.694550	-46.920227	-96.086253	183.367419	299.047186	200.906319	0.000000	300.000000	200.000000	0.000000	7.599480	10.743040	2230.760192	2021.780453	2125.499926	-1416.011974				-505.000000	200.000000	0.000000	2.897760	-1.072020	13.371180	-63.798236	342.247332	409.959523
612				900.000000	200.000000	0.000000	0.414770	0.619300	-1.346950	-132.693345	-91.817115	154.364494	299.003823	200.952759	0.000000	300.000000	200.000000	0.000000	7.324800	10.132640	2232.133484	2126.684155	2223.599922	-1446.529474				-505.000000	200.000000	0.000000	0.724440	-0.536010	10.225020	-263.247967	1139.590660	-411.775319
613				900.000000	200.000000	0.000000	0.381140	0.630560	-0.955900	-71.516577	-176.917397	106.216604	299.047772	200.897217	0.000000	300.000000	200.000000	0.000000	7.538440	9.980040	2232.133484	2002.707052	2125.499926	-1428.218974				-505.000000	200.000000	0.000000	3.803310	-0.178670	7.865400	-10.182090	-502.742554	-470.426612
614				900.000000	200.000000	0.000000	0.336300	0.574260	-1.651100	-138.883722	-103.500770	176.090842	299.072188	200.982666	0.000000	300.000000	200.000000	0.000000	7.355320	11.139800	2232.133484	2193.441057	2070.999928	-1354.976975				-505.000000	200.000000	0.000000	2.535540	-1.608030	13.371180	-791.128212	99.025249	703.200320
615				900.000000	200.000000	0.000000	0.302670	0.743160	-1.564200	-23.284075	-76.866854	185.921400	299.008605	200.957129	0.000000	300.000000	200.000000	0.000000	7.385840	10.987200	2231.904602	2136.220856	2212.699923	-1324.459476				-505.000000	200.000000	0.000000	1.992210	-2.144040	15.730799	1377.130629	1455.362939	-119.682268
616				900.000000	200.000000	0.000000	0.392350	0.709380	-1.129700	-64.430296	-111.359781	178.568096	299.111497	200.875615	0.000000	300.000000	200.000000	0.000000	7.477400	11.048240	2232.743836	1955.023551	1983.799931	-1416.011974				-505.000000	200.000000	0.000000	-1.629990	-2.322710	13.371180	-139.477487	3267.621616	467.878937
617				900.000000	200.000000	0.000000	0.459610	0.675600	-1.911800	-78.693202	-123.534135	173.647679	298.989139	200.965609	0.000000	300.000000	200.000000	0.000000	7.568960	10.895640	2232.057190	2155.294256	2256.299921	-1300.045476				-505.000000	200.000000	0.000000	2.535540	-0.357340	7.865400	-20.993411	-558.599803	116.946238
618				900.000000	200.000000	0.000000	0.347510	0.585520	-1.260050	-125.953316	-63.798315	156.812420	299.042300	200.974720	0.000000	300.000000	200.000000	0.000000	7.446880	11.139800	2230.760192	2174.367657	2136.399925	-1477.046973				-505.000000	200.000000	0.000000	2.173320	-0.178670	8.651940	337.328839	2379.111863	704.585761
619				900.000000	200.000000	0.000000	0.403560	0.686860	-1.086250	-101.497427	-86.531968	205.041800	298.999248	200.952466	0.000000	300.000000	200.000000	0.000000	7.446880	11.048240	2232.820130	2126.684155	2234.499922	-1428.218974				-505.000000	200.000000	0.000000	3.078870	-0.536010	18.876959	-1073.267825	326.063382	-470.707772
620				900.000000	200.000000	0.000000	0.336300	0.517960	-1.694550	-88.980277	-108.526332	144.712902	299.008537	200.961468	0.000000	300.000000	200.000000	0.000000	7.813120	10.407320	2231.752014	2145.757556	2212.699923	-1379.390975				-505.000000	200.000000	0.000000	1.267770	-0.893350	9.438480	-2137.989564	1902.880234	234.027184
621				900.000000	200.000000	0.000000	0.291460	0.472920	-1.260050	-50.179580	-132.413755	161.585090	298.983978	200.974421	0.000000	300.000000	200.000000	0.000000	7.965720	10.376800	2231.446838	2174.367657	2267.199921	-1409.908474				-505.000000	200.000000	0.000000	4.346640	-1.429360	11.011560	-201.425650	787.094917	-119.192391
622				900.000000	200.000000	0.000000	0.212990	0.506700	-1.260050	-117.137533	-113.984451	168.926780	299.057764	201.055045	0.000000	300.000000	200.000000	0.000000	7.233240	10.346280	2232.667542	2355.564961	2103.699926	-1409.908474				-505.000000	200.000000	0.000000	3.078870	-2.322710	7.078860	1018.179146	1000.109815	-2.450561
623				900.000000	200.000000	0.000000	0.336300	0.585520	-1.520750	-90.038629	-123.885875	173.691654	299.037578	200.918987	0.000000	300.000000	200.000000	0.000000	7.294280	10.529400	2231.141662	2050.390553	2147.299925	-1379.390975				-505.000000	200.000000	0.000000	2.535540	-0.178670	3.146160	684.336382	1566.998873	-0.372401
624				900.000000	200.000000	0.000000	0.168150	0.675600	-1.998700	-143.111714	-91.187115	164.310991	298.996401	200.929475	0.000000	300.000000	200.000000	0.000000	7.538440	11.292400	2226.487728	2069.463954	2234.499922	-1312.252476				-505.000000	200.000000	0.000000	1.629990	-0.357340	12.584640	326.832134	1480.266576	-176.701811
625				900.000000	200.000000	0.000000	0.257830	0.563000	-1.911800	-107.453252	-84.829015	161.703705	299.067687	200.913932	0.000000	300.000000	200.000000	0.000000	7.630000	9.674840	2233.049012	2040.853853	2081.899927	-1330.562976				-505.000000	200.000000	0.000000	2.173320	-1.250690	-3.146160	-655.010954	1064.608186	-177.593066
626				900.000000	200.000000	0.000000	0.526870	0.596780	-0.912450	-64.821562	-81.639568	144.588774	299.027973	200.978661	0.000000	300.000000	200.000000	0.000000	7.416360	10.804080	2231.523132	2183.904357	2169.099924	-1306.148976				-505.000000	200.000000	0.000000	0.724440	-1.429360	7.865400	493.218668	1406.969954	-177.646714
627				900.000000	200.000000	0.000000	0.358720	0.630560	-1.520750	-43.958050	-114.677191	180.939294	298.978988	200.974521	0.000000	300.000000	200.000000	0.000000	7.355320	11.200840	2231.217956	2174.367657	2278.099920	-1330.562976				-505.000000	200.000000	0.000000	1.448880	-1.250690	7.078860	388.151065	435.890468	-529.999703
628				900.000000	200.000000	0.000000	0.437190	0.596780	-1.651100	-61.566274	-112.721390	161.549303	298.993988	200.948551	0.000000	300.000000	200.000000	0.000000	7.477400	11.139800	2231.980896	2117.147455	2245.399921	-1434.322474				-505.000000	200.000000	0.000000	1.992210	-1.429360	2.359620	-86.301804	672.632144	57.228259
629				900.000000	200.000000	0.000000	0.414770	0.596780	-1.564200	-125.804729	-81.483132	171.211171	298.969570	200.957096	0.000000	300.000000	200.000000	0.000000	7.507920	11.567080	2231.980896	2136.220856	2299.899920	-1416.011974				-505.000000	200.000000	0.000000	1.629990	-1.429360	2.359620	-781.197815	-1294.000034	-118.975059
630				900.000000	200.000000	0.000000	0.280250	0.619300	-1.520750	-88.647569	-121.577736	193.058418	299.018674	200.931205	0.000000	300.000000	200.000000	0.000000	7.446880	11.170320	2232.591248	2079.000654	2190.899923	-1428.218974				-505.000000	200.000000	0.000000	0.905550	-0.893350	7.865400	641.468635	335.450930	57.823865
631				900.000000	200.000000	0.000000	0.269040	0.731900	-0.955900	-103.528167	-25.387990	166.668489	298.993919	200.987073	0.000000	300.000000	200.000000	0.000000	7.294280	10.987200	2231.828308	2202.977757	2245.399921	-1434.322474				-505.000000	200.000000	0.000000	3.622200	-0.357340	9.438480	326.580441	1760.413683	-999.278569
632				900.000000	200.000000	0.000000	0.448400	0.641820	-1.564200	-63.642028	-138.593685	151.940937	298.979721	200.978092	0.000000	300.000000	200.000000	0.000000	7.385840	10.682000	2232.820130	2183.904357	2278.099920	-1470.943473				-505.000000	200.000000	0.000000	0.905550	0.178670	14.944259	-1377.785160	461.303100	-117.391083
633				900.000000	200.000000	0.000000	0.358720	0.675600	-1.086250	-85.878993	-125.213216	154.474921	298.964863	200.914213	0.000000	300.000000	200.000000	0.000000	7.904680	10.529400	2232.362366	2040.853853	2310.799919	-1361.080475				-505.000000	200.000000	0.000000	0.362220	0.536010	6.292320	-430.326657	1165.240724	352.944288
634				900.000000	200.000000	0.000000	0.470820	0.585520	-1.173150	-89.678516	-139.880617	166.323311	299.052623	200.952791	0.000000	300.000000	200.000000	0.000000	7.294280	10.651480	2232.057190	2126.684155	2114.599926	-1391.597975				-505.000000	200.000000	0.000000	2.173320	0.000000	3.146160	1042.595710	660.926753	234.802529
635				900.000000	200.000000	0.000000	0.369930	0.641820	-1.303500	-103.577245	-90.011012	154.431892	299.003244	200.983237	0.000000	300.000000	200.000000	0.000000	7.141680	10.559920	2230.836486	2193.441057	2223.599922	-1379.390975				-505.000000	200.000000	0.000000	0.543330	-0.178670	11.011560	1264.045624	752.093177	-293.933518
636				900.000000	200.000000	0.000000	0.336300	0.731900	-1.390400	-59.752477	-108.809191	183.466428	299.062165	200.974387	0.000000	300.000000	200.000000	0.000000	7.355320	10.529400	2231.523132	2174.367657	2092.799927	-1446.529474				-505.000000	200.000000	0.000000	2.897760	-1.429360	10.225020	30.143430	1140.653082	-354.052875
637				900.000000	200.000000	0.000000	0.381140	0.585520	-1.086250	-141.855380	-116.004532	159.187239	298.940884	200.909568	0.000000	300.000000	200.000000	0.000000	7.355320	10.102120	2233.277894	2031.317153	2365.299917	-1379.390975				-505.000000	200.000000	0.000000	3.441090	-0.178670	14.944259	1380.176242	440.447590	-822.862226
638				900.000000	200.000000	0.000000	0.448400	0.664340	-0.825550	-45.867292	-93.686900	156.781200	299.048162	200.926744	0.000000	300.000000	200.000000	0.000000	7.355320	9.491720	2233.049012	2069.463954	2125.499926	-1293.941977				-505.000000	200.000000	0.000000	2.716650	0.536010	3.932700	611.828590	1953.003503	587.732328
639				900.000000	200.000000	0.000000	0.358720	0.641820	-1.477300	-79.634121	-84.321780	164.082146	299.076724	200.953117	0.000000	300.000000	200.000000	0.000000	7.263760	9.766400	2231.294250	2126.684155	2060.099928	-1342.769976				-505.000000	200.000000	0.000000	1.992210	0.357340	6.292320	1643.550055	801.470020	-58.564360
640				900.000000	200.000000	0.000000	0.437190	0.596780	-1.694550	-65.631818	-41.757403	178.416924	299.003585	200.944440	0.000000	300.000000	200.000000	0.000000	7.599480	11.231360	2231.599426	2107.610755	2223.599922	-1348.873476				-505.000000	200.000000	0.000000	2.716650	0.893350	3.146160	1444.100324	893.189871	176.862753
641				900.000000	200.000000	0.000000	0.313880	0.619300	-1.346950	-100.529103	-72.464554	156.878676	299.018271	200.999961	0.000000	300.000000	200.000000	0.000000	8.026760	11.109280	2231.675720	2231.587858	2190.899923	-1397.701475				-505.000000	200.000000	0.000000	-0.362220	-1.072020	18.090419	747.291317	1065.310182	-235.964764
642				900.000000	200.000000	0.000000	0.482030	0.754420	-1.607650	-87.193886	-104.476370	166.468774	298.974489	200.927155	0.000000	300.000000	200.000000	0.000000	7.568960	11.292400	2232.057190	2069.463954	2288.999920	-1416.011974				-505.000000	200.000000	0.000000	1.992210	-0.893350	7.865400	-400.875382	-128.012885	-588.448153
643				900.000000	200.000000	0.000000	0.403560	0.630560	-1.433850	-51.909082	-147.000339	161.615559	299.018104	200.961665	0.000000	300.000000	200.000000	0.000000	7.294280	10.498880	2231.294250	2145.757556	2190.899923	-1379.390975				-505.000000	200.000000	0.000000	1.629990	-1.608030	7.078860	-96.735586	822.641524	-1.656420
644				900.000000	200.000000	0.000000	0.358720	0.675600	-1.694550	-14.139648	-129.713467	159.294241	299.057216	200.957358	0.000000	300.000000	200.000000	0.000000	7.599480	11.567080	2231.370544	2136.220856	2103.699926	-1458.736474				-505.000000	200.000000	0.000000	2.354430	0.714680	10.225020	-998.280729	1438.669993	-351.974715
645				900.000000	200.000000	0.000000	0.302670	0.529220	-1.911800	-96.782722	-122.137316	183.312776	298.983769	200.919050	0.000000	300.000000	200.000000	0.000000	7.752080	11.078760	2230.989074	2050.390553	2267.199921	-1391.597975				-505.000000	200.000000	0.000000	3.078870	-0.893350	7.865400	-864.139389	1794.783432	-588.535085
646				900.000000	200.000000	0.000000	0.482030	0.743160	-1.303500	-107.445124	-99.693260	159.229322	299.038170	200.999585	0.000000	300.000000	200.000000	0.000000	7.599480	10.041080	2232.514954	2231.587858	2147.299925	-1348.873476				-505.000000	200.000000	0.000000	4.889970	0.000000	14.157719	-577.947392	751.232315	-587.832184
647				900.000000	200.000000	0.000000	0.224200	0.608040	-1.390400	-68.873562	-94.060973	178.648053	299.028239	200.935669	0.000000	300.000000	200.000000	0.000000	7.385840	10.498880	2232.133484	2088.537354	2169.099924	-1287.838477				-505.000000	200.000000	0.000000	2.354430	0.000000	7.865400	-694.266779	910.629243	-411.397045
648				900.000000	200.000000	0.000000	0.414770	0.641820	-1.433850	-19.281153	-86.670328	176.072378	298.989070	200.931492	0.000000	300.000000	200.000000	0.000000	7.477400	10.651480	2231.904602	2079.000654	2256.299921	-1385.494475				-505.000000	200.000000	0.000000	2.173320	-2.144040	7.865400	-360.738632	921.588209	-119.696757
649				900.000000	200.000000	0.000000	0.414770	0.720640	-1.564200	-52.355160	-61.219252	190.603641	298.994125	200.952693	0.000000	300.000000	200.000000	0.000000	7.385840	10.529400	2232.286072	2126.684155	2245.399921	-1373.287475				-505.000000	200.000000	0.000000	2.535540	-0.714680	9.438480	999.853809	1295.887447	57.863024
650				900.000000	200.000000	0.000000	0.358720	0.653080	-1.738000	-87.481580	-53.683509	168.911938	298.935640	200.926965	0.000000	300.000000	200.000000	0.000000	7.630000	9.766400	2232.514954	2069.463954	2376.199917	-1336.666476				-505.000000	200.000000	0.000000	2.535540	-1.965370	8.651940	113.399621	1959.483910	115.420218
651				900.000000	200.000000	0.000000	0.392350	0.630560	-1.477300	-128.344170	-85.706663	159.217513	299.019043	201.003445	0.000000	300.000000	200.000000	0.000000	7.233240	9.400160	2233.430482	2241.124558	2190.899923	-1312.252476				-505.000000	200.000000	0.000000	0.543330	-1.072020	4.719240	167.141613	95.214552	-59.804912
652				900.000000	200.000000	0.000000	0.347510	0.675600	-1.868350	-58.545537	-63.232596	178.583135	299.023156	200.952954	0.000000	300.000000	200.000000	0.000000	7.355320	10.407320	2231.675720	2126.684155	2179.999924	-1269.527977				-505.000000	200.000000	0.000000	2.173320	-2.322710	7.865400	-950.629963	1982.148267	-942.283696
653				900.000000	200.000000	0.000000	0.425980	0.698120	-1.694550	-25.273865	-97.021444	183.342104	299.007994	200.974821	0.000000	300.000000	200.000000	0.000000	7.568960	11.170320	2230.531310	2174.367657	2212.699923	-1385.494475				-505.000000	200.000000	0.000000	1.448880	0.536010	4.719240	-777.900509	1100.979784	-645.792322
654				900.000000	200.000000	0.000000	0.448400	0.630560	-0.912450	-91.574214	-98.672053	137.472504	298.998734	200.999961	0.000000	300.000000	200.000000	0.000000	7.507920	11.322920	2231.675720	2231.587858	2234.499922	-1416.011974				-505.000000	200.000000	0.000000	1.448880	-1.072020	10.225020	746.662085	432.904762	292.587236
655				900.000000	200.000000	0.000000	0.325090	0.517960	-1.433850	-104.792313	-47.515516	135.085875	298.955027	200.948454	0.000000	300.000000	200.000000	0.000000	7.477400	11.261880	2232.209778	2117.147455	2332.599918	-1367.183975				-505.000000	200.000000	0.000000	0.543330	-0.178670	-1.573080	336.510838	1824.596059	-117.701222
656				900.000000	200.000000	0.000000	0.381140	0.596780	-1.824900	-69.787391	-84.921768	159.197711	299.076693	201.072827	0.000000	300.000000	200.000000	0.000000	7.660520	11.109280	2231.217956	2393.711762	2060.099928	-1336.666476	-575.865122	181.320101	0.000000	-505.000000	200.000000	0.000000	1.086660	1.072020	21.236579	-396.697151	1504.932781	-234.045980
657				900.000000	200.000000	0.000000	0.302670	0.686860	-1.694550	-49.860733	-71.679659	169.001421	298.954669	200.935957	0.000000	300.000000	200.000000	0.000000	7.477400	11.078760	2231.446838	2088.537354	2332.599918	-1336.666476				-505.000000	200.000000	0.000000	2.897760	0.536010	14.944259	960.157521	2461.874597	235.253247
658				900.000000	200.000000	0.000000	0.358720	0.630560	-1.346950	-120.168067	-48.981216	183.348955	298.960194	200.931110	0.000000	300.000000	200.000000	0.000000	7.568960	10.498880	2232.820130	2079.000654	2321.699919	-1385.494475				-505.000000	200.000000	0.000000	1.811100	1.608030	4.719240	97.679434	813.921838	-57.362966
659				900.000000	200.000000	0.000000	0.459610	0.596780	-1.390400	-69.337249	-63.227398	166.345396	299.013859	200.961041	0.000000	300.000000	200.000000	0.000000	7.630000	10.254720	2232.743836	2145.757556	2201.799923	-1391.597975				-505.000000	200.000000	0.000000	0.905550	-1.786700	-7.865400	-108.742448	748.089481	-178.000318
660				900.000000	200.000000	0.000000	0.358720	0.529220	-1.477300	-52.106747	-109.651630	180.845048	299.057345	200.931587	0.000000	300.000000	200.000000	0.000000	6.867000	10.529400	2231.675720	2079.000654	2103.699926	-1458.736474				-505.000000	200.000000	0.000000	2.897760	0.000000	10.225020	-114.998000	610.373053	-646.416906
661				900.000000	200.000000	0.000000	0.358720	0.709380	-1.260050	-88.688520	-69.325913	147.277356	299.106493	200.969716	0.000000	300.000000	200.000000	0.000000	7.263760	10.498880	2232.438660	2164.830956	1994.699930	-1397.701475				-505.000000	200.000000	0.000000	2.535540	0.000000	7.865400	-462.634776	1960.230336	176.029453
662				900.000000	200.000000	0.000000	0.381140	0.608040	-1.390400	-56.811971	-75.193913	164.027503	299.003789	200.871612	0.000000	300.000000	200.000000	0.000000	7.507920	10.193680	2232.057190	1945.486851	2223.599922	-1416.011974				-505.000000	200.000000	0.000000	2.354430	-2.144040	9.438480	-128.980781	1174.276405	-472.175838
663				900.000000	200.000000	0.000000	0.526870	0.608040	-1.651100	-61.102587	-106.282473	163.876527	298.944972	200.905978	0.000000	300.000000	200.000000	0.000000	7.813120	10.834600	2231.599426	2021.780453	2354.399918	-1416.011974				-505.000000	200.000000	0.000000	1.086660	-0.357340	7.078860	-136.872336	2578.928516	117.062149
664				900.000000	200.000000	0.000000	0.336300	0.585520	-1.173150	-77.616925	-154.604963	185.739955	299.008910	200.969649	0.000000	300.000000	200.000000	0.000000	7.691040	11.536560	2232.591248	2164.830956	2212.699923	-1428.218974				-505.000000	200.000000	0.000000	1.992210	-1.072020	11.798100	-527.188089	2254.515115	-177.409020
665				900.000000	200.000000	0.000000	0.347510	0.630560	-2.085600	-80.728006	-83.294433	188.179888	298.988828	200.944536	0.000000	300.000000	200.000000	0.000000	7.416360	11.475520	2231.370544	2107.610755	2256.299921	-1385.494475				-505.000000	200.000000	0.000000	1.992210	0.357340	7.865400	-672.644136	1993.107233	-763.493544
666				900.000000	200.000000	0.000000	0.414770	0.619300	-1.477300	-88.602555	-127.157679	156.774154	298.989001	200.948648	0.000000	300.000000	200.000000	0.000000	7.568960	11.139800	2231.752014	2117.147455	2256.299921	-1422.115474				-505.000000	200.000000	0.000000	1.811100	-0.357340	14.944259	-715.323114	1732.208346	-881.645484
667				900.000000	200.000000	0.000000	0.246620	0.698120	-1.173150	-81.021118	-145.845971	164.250640	298.969605	200.939973	0.000000	300.000000	200.000000	0.000000	7.660520	10.865120	2232.057190	2098.074055	2299.899920	-1397.701475				-505.000000	200.000000	0.000000	2.535540	0.000000	5.505780	1042.784479	636.769542	-293.923337
668				900.000000	200.000000	0.000000	0.538080	0.664340	-1.173150	-130.658541	-71.726805	168.736592	299.023089	200.961566	0.000000	300.000000	200.000000	0.000000	7.294280	11.261880	2231.523132	2145.757556	2179.999924	-1403.804975				-505.000000	200.000000	0.000000	1.267770	-0.178670	0.786540	336.699607	-77.459185	469.681810
669				900.000000	200.000000	0.000000	0.437190	0.664340	-1.955250	-95.284024	-82.042711	188.118395	298.974173	200.987276	0.000000	300.000000	200.000000	0.000000	7.965720	11.261880	2231.370544	2202.977757	2288.999920	-1434.322474				-505.000000	200.000000	0.000000	1.267770	-0.893350	14.944259	-1095.205085	2693.075293	116.538987
670				900.000000	200.000000	0.000000	0.381140	0.596780	-1.216600	-77.198253	-80.421517	144.739750	298.979581	200.926965	0.000000	300.000000	200.000000	0.000000	7.660520	10.865120	2232.514954	2069.463954	2278.099920	-1428.218974				-505.000000	200.000000	0.000000	0.362220	-0.893350	5.505780	-632.696155	503.137113	-588.317753
671				900.000000	200.000000	0.000000	0.313880	0.574260	-1.607650	-90.592345	-107.683893	156.836789	298.996917	200.976089	0.000000	300.000000	200.000000	0.000000	7.477400	10.346280	2227.632138	2174.367657	2234.499922	-1379.390975				-505.000000	200.000000	0.000000	1.992210	-1.965370	4.719240	-118.546999	-125.027179	232.951882
672				900.000000	200.000000	0.000000	0.336300	0.563000	-1.998700	-115.584341	-82.913622	151.983770	299.043183	200.931110	0.000000	300.000000	200.000000	0.000000	7.630000	10.590440	2232.820130	2079.000654	2136.399925	-1458.736474				-505.000000	200.000000	0.000000	-1.086660	1.786700	3.932700	687.507842	1918.001763	589.223498
673				900.000000	200.000000	0.000000	0.414770	0.709380	-1.564200	-89.003619	-106.812982	154.448268	299.040692	200.907840	0.000000	300.000000	200.000000	0.000000	7.324800	10.682000	2227.021786	2021.780453	2136.399925	-1361.080475				-505.000000	200.000000	0.000000	3.078870	-0.893350	10.225020	-169.054609	2587.964197	-706.023283
674				900.000000	200.000000	0.000000	0.381140	0.641820	-1.651100	-99.916829	-135.743101	183.336199	299.081860	200.944310	0.000000	300.000000	200.000000	0.000000	7.599480	10.773560	2231.904602	2107.610755	2049.199928	-1312.252476				-505.000000	200.000000	0.000000	2.535540	0.357340	11.011560	485.767576	1426.964601	-352.328320
675				900.000000	200.000000	0.000000	0.437190	0.596780	-1.216600	-81.218783	-77.663686	192.874885	299.014398	200.922095	0.000000	300.000000	200.000000	0.000000	7.538440	10.926160	2233.964540	2059.927254	2201.799923	-1416.011974				-505.000000	200.000000	0.000000	3.259980	0.893350	17.303879	287.072922	581.737284	-469.365799
676				900.000000	200.000000	0.000000	0.347510	0.698120	-1.607650	-113.635501	-22.947287	161.736458	299.067145	200.935829	0.000000	300.000000	200.000000	0.000000	7.568960	9.888480	2231.752014	2088.537354	2081.899927	-1318.355976				-505.000000	200.000000	0.000000	0.724440	0.357340	14.157719	-672.140751	207.868477	-117.207037
677				900.000000	200.000000	0.000000	0.414770	0.529220	-1.303500	-96.152523	-117.187373	154.280719	299.042594	200.978694	0.000000	300.000000	200.000000	0.000000	7.477400	11.322920	2231.446838	2183.904357	2136.399925	-1391.597975				-505.000000	200.000000	0.000000	2.897760	-0.536010	9.438480	-31.678887	1406.539523	-118.228692
678				900.000000	200.000000	0.000000	0.392350	0.619300	-1.390400	-76.450936	-111.117330	176.074662	299.013556	200.999790	0.000000	300.000000	200.000000	0.000000	7.782600	11.567080	2232.057190	2231.587858	2201.799923	-1452.632974				-505.000000	200.000000	0.000000	0.543330	-3.216060	8.651940	-78.095633	224.052427	290.624986
679				900.000000	200.000000	0.000000	0.291460	0.585520	-1.694550	-114.341868	-71.218031	156.870488	298.998461	201.000234	0.000000	300.000000	200.000000	0.000000	7.874160	11.292400	2231.065368	2231.587858	2234.499922	-1452.632974				-505.000000	200.000000	0.000000	4.165530	0.357340	4.719240	-325.447823	936.595301	-646.179212
680				900.000000	200.000000	0.000000	0.437190	0.608040	-1.260050	-80.800110	-6.699698	183.246716	299.008571	200.935797	0.000000	300.000000	200.000000	0.000000	7.568960	11.506040	2231.828308	2088.537354	2212.699923	-1373.287475				-505.000000	200.000000	0.000000	-1.267770	-0.714680	11.011560	189.267642	1657.102876	-235.553204
681				900.000000	200.000000	0.000000	0.437190	0.686860	-1.086250	-89.435836	-113.246701	176.091038	298.955027	201.012538	0.000000	300.000000	200.000000	0.000000	7.599480	11.445000	2232.209778	2260.197959	2332.599918	-1342.769976				-505.000000	200.000000	0.000000	2.173320	-1.429360	8.651940	493.281591	390.561753	-588.971315
682				900.000000	200.000000	0.000000	0.515660	0.596780	-1.824900	-89.890042	-141.121001	178.335629	299.013691	200.961205	0.000000	300.000000	200.000000	0.000000	7.141680	10.376800	2232.362366	2145.757556	2201.799923	-1403.804975				-505.000000	200.000000	0.000000	3.259980	-0.178670	19.663499	-9.238242	3098.328144	-822.847738
683				900.000000	200.000000	0.000000	0.291460	0.484180	-1.564200	-94.256825	-147.328805	149.547261	298.974839	200.926839	0.000000	300.000000	200.000000	0.000000	7.477400	10.498880	2232.820130	2069.463954	2288.999920	-1361.080475				-505.000000	200.000000	0.000000	2.354430	1.608030	5.505780	-18.073645	1443.148552	-644.847419
684				900.000000	200.000000	0.000000	0.403560	0.664340	-1.433850	-98.764384	-111.538550	144.779354	299.028505	200.892700	0.000000	300.000000	200.000000	0.000000	7.538440	10.498880	2232.743836	1993.170352	2169.099924	-1342.769976				-505.000000	200.000000	0.000000	2.354430	-1.250690	5.505780	1777.817241	1973.428581	-765.048542
685				900.000000	200.000000	0.000000	0.347510	0.641820	-1.303500	-95.536185	-84.021786	154.455119	299.003789	200.939973	0.000000	300.000000	200.000000	0.000000	7.446880	11.017720	2232.057190	2098.074055	2223.599922	-1367.183975				-505.000000	200.000000	0.000000	3.078870	-0.536010	10.225020	-610.695973	1394.834131	-235.731378
686				900.000000	200.000000	0.000000	0.403560	0.675600	-1.824900	-22.315751	-116.240843	159.247786	298.966638	200.946965	0.000000	300.000000	200.000000	0.000000	7.050120	10.712520	2225.648494	2107.610755	2299.899920	-1367.183975				-505.000000	200.000000	0.000000	1.992210	0.000000	9.438480	-115.060924	268.204285	-176.391673
687				900.000000	200.000000	0.000000	0.448400	0.506700	-1.216600	-68.846156	-118.653073	151.815275	298.959732	200.901612	0.000000	300.000000	200.000000	0.000000	7.507920	10.895640	2231.828308	2012.243752	2321.699919	-1416.011974				-505.000000	200.000000	0.000000	0.905550	0.000000	18.876959	-230.121847	2048.411055	-587.513431
688				900.000000	200.000000	0.000000	0.392350	0.653080	-1.129700	-94.892441	-91.095901	149.599816	298.974594	200.948421	0.000000	300.000000	200.000000	0.000000	7.324800	11.078760	2232.286072	2117.147455	2288.999920	-1348.873476				-505.000000	200.000000	0.000000	0.905550	-0.893350	5.505780	-401.064152	2061.100305	-764.593516
689				900.000000	200.000000	0.000000	0.313880	0.641820	-1.651100	-63.732057	-82.313635	205.092821	298.988966	200.965774	0.000000	300.000000	200.000000	0.000000	7.385840	11.658640	2231.675720	2155.294256	2256.299921	-1336.666476				-505.000000	200.000000	0.000000	3.259980	0.178670	2.359620	358.448097	1656.479445	-763.764523
690				900.000000	200.000000	0.000000	0.291460	0.563000	-1.303500	-62.597220	-127.307377	164.078524	299.066858	200.970313	0.000000	300.000000	200.000000	0.000000	7.568960	11.261880	2231.065368	2164.830956	2081.899927	-1391.597975				-505.000000	200.000000	0.000000	0.724440	-0.178670	18.090419	-125.180090	866.986381	293.492980
691				900.000000	200.000000	0.000000	0.369930	0.619300	-1.651100	-28.474658	-79.555804	147.181968	299.052493	200.952921	0.000000	300.000000	200.000000	0.000000	7.233240	11.567080	2231.752014	2126.684155	2114.599926	-1397.701475				-505.000000	200.000000	0.000000	0.543330	1.250690	9.438480	-734.277683	1416.436067	-57.600660
692				900.000000	200.000000	0.000000	0.425980	0.630560	-1.042800	-47.483424	-107.759512	178.459953	298.940196	200.905885	0.000000	300.000000	200.000000	0.000000	7.599480	11.414480	2231.828308	2021.780453	2365.299917	-1477.046973				-505.000000	200.000000	0.000000	1.448880	-1.965370	15.730799	1156.309947	957.959806	-60.725145
693				900.000000	200.000000	0.000000	0.425980	0.551740	-1.129700	-87.004032	-102.612725	168.748010	298.969852	200.901304	0.000000	300.000000	200.000000	0.000000	7.630000	11.445000	2232.591248	2012.243752	2299.899920	-1342.769976				-505.000000	200.000000	0.000000	0.181110	0.714680	7.865400	-1577.549508	246.716785	1116.801617
694				900.000000	200.000000	0.000000	0.381140	0.608040	-1.173150	-56.586900	-131.121625	207.401385	299.022989	200.983035	0.000000	300.000000	200.000000	0.000000	7.477400	10.773560	2231.294250	2193.441057	2179.999924	-1409.908474				-505.000000	200.000000	0.000000	1.448880	-1.608030	11.798100	-443.806053	1359.401960	-824.059312
695				900.000000	200.000000	0.000000	0.459610	0.540480	-1.173150	-91.533263	-129.287049	175.931678	298.969570	200.905823	0.000000	300.000000	200.000000	0.000000	7.446880	10.254720	2231.980896	2021.780453	2299.899920	-1287.838477				-505.000000	200.000000	0.000000	1.811100	-0.178670	11.798100	221.764530	674.633993	-411.523136
696				900.000000	200.000000	0.000000	0.381140	0.686860	-1.824900	-126.385850	-84.921768	183.378086	298.999248	200.965279	0.000000	300.000000	200.000000	0.000000	7.355320	10.254720	2232.820130	2155.294256	2234.499922	-1409.908474				-505.000000	200.000000	0.000000	2.716650	-0.357340	13.371180	558.527061	750.916320	-235.532842
697				900.000000	200.000000	0.000000	0.437190	0.664340	-1.564200	-102.919957	-52.010568	171.250775	299.087306	200.935189	0.000000	300.000000	200.000000	0.000000	7.599480	10.285240	2233.277894	2088.537354	2038.299929	-1385.494475				-505.000000	200.000000	0.000000	2.535540	0.000000	12.584640	116.822773	2220.891792	-411.411534
698				900.000000	200.000000	0.000000	0.414770	0.709380	-1.607650	-64.925452	-106.772573	159.267588	299.057248	200.961599	0.000000	300.000000	200.000000	0.000000	7.477400	10.529400	2231.446838	2145.757556	2103.699926	-1434.322474				-505.000000	200.000000	0.000000	1.811100	0.000000	13.371180	1390.861717	-1713.118992	-528.841776
699				900.000000	200.000000	0.000000	0.246620	0.596780	-1.173150	-77.153238	-120.516121	149.698433	299.043150	200.914056	0.000000	300.000000	200.000000	0.000000	7.416360	9.857960	2232.743836	2040.853853	2136.399925	-1403.804975				-505.000000	200.000000	0.000000	1.992210	-2.858720	10.225020	-403.795149	1460.587924	408.336389
700				900.000000	200.000000	0.000000	0.347510	0.731900	-0.955900	-63.322865	-104.608934	149.719573	299.048065	200.914025	0.000000	300.000000	200.000000	0.000000	7.904680	11.078760	2232.820130	2040.853853	2125.499926	-1428.218974				-505.000000	200.000000	0.000000	1.267770	0.714680	18.876959	392.203449	2689.343161	-469.375980
701				900.000000	200.000000	0.000000	0.347510	0.574260	-1.564200	-58.383089	-88.845305	190.537189	299.018406	200.957096	0.000000	300.000000	200.000000	0.000000	7.477400	9.583280	2231.980896	2136.220856	2190.899923	-1336.666476				-505.000000	200.000000	0.000000	2.716650	-1.072020	13.371180	-758.694247	2076.616393	292.485814
702				900.000000	200.000000	0.000000	0.347510	0.596780	-1.738000	-49.594711	-78.551731	152.003571	299.062678	200.995211	0.000000	300.000000	200.000000	0.000000	7.538440	11.445000	2232.743836	2222.051158	2092.799927	-1379.390975				-505.000000	200.000000	0.000000	0.000000	-1.608030	-4.719240	-676.759443	1065.038617	-177.758316
703				900.000000	200.000000	0.000000	0.381140	0.743160	-1.520750	-47.362242	-100.402537	132.827583	298.979058	201.008645	0.000000	300.000000	200.000000	0.000000	7.752080	11.628120	2231.370544	2250.661259	2278.099920	-1379.390975				-505.000000	200.000000	0.000000	2.897760	0.357340	13.371180	-788.019676	1535.377398	-234.869100
704				900.000000	200.000000	0.000000	0.403560	0.653080	-1.564200	-103.383644	-40.493745	144.768882	298.954991	200.922851	0.000000	300.000000	200.000000	0.000000	7.294280	11.292400	2232.133484	2059.927254	2332.599918	-1440.425974				-505.000000	200.000000	0.000000	3.078870	-0.536010	7.865400	-147.620735	1264.503403	-529.451871
705				900.000000	200.000000	0.000000	0.560500	0.585520	-1.868350	-90.398743	-127.729194	166.230403	298.984429	200.939813	0.000000	300.000000	200.000000	0.000000	7.843640	11.261880	2232.438660	2098.074055	2267.199921	-1348.873476				-505.000000	200.000000	0.000000	1.267770	-0.357340	0.786540	673.336291	2839.080976	704.488647
706				900.000000	200.000000	0.000000	0.392350	0.585520	-1.042800	-69.440822	-45.582989	166.404606	299.091969	200.918328	0.000000	300.000000	200.000000	0.000000	7.568960	11.261880	2232.743836	2050.390553	2027.399929	-1379.390975				-505.000000	200.000000	0.000000	1.267770	-2.144040	18.876959	219.222303	1098.503073	350.328476
707				900.000000	200.000000	0.000000	0.291460	0.608040	-1.651100	-97.287359	-71.258439	185.807352	299.018238	200.991448	0.000000	300.000000	200.000000	0.000000	7.324800	10.559920	2231.599426	2212.514458	2190.899923	-1281.734977				-505.000000	200.000000	0.000000	2.173320	-0.714680	14.944259	884.478269	1710.290415	-59.596196
708				900.000000	200.000000	0.000000	0.381140	0.540480	-1.173150	-79.471672	-95.659835	163.964672	299.008977	200.931142	0.000000	300.000000	200.000000	0.000000	7.568960	10.651480	2232.743836	2079.000654	2212.699923	-1403.804975				-505.000000	200.000000	0.000000	2.354430	-0.893350	6.292320	-53.553223	646.982081	175.196152
709				900.000000	200.000000	0.000000	0.280250	0.551740	-1.303500	-91.204619	-66.054110	168.898986	298.921030	200.909847	0.000000	300.000000	200.000000	0.000000	7.752080	10.376800	2232.591248	2031.317153	2408.899916	-1342.769976				-505.000000	200.000000	0.000000	3.441090	0.357340	12.584640	-93.186587	-1015.583211	-646.121257
710				900.000000	200.000000	0.000000	0.358720	0.596780	-1.520750	-73.492822	-69.083462	156.811278	299.047837	200.944149	0.000000	300.000000	200.000000	0.000000	7.813120	10.041080	2232.286072	2107.610755	2125.499926	-1312.252476				-505.000000	200.000000	0.000000	2.173320	-1.072020	9.438480	-179.928853	1715.515400	57.552886
711				900.000000	200.000000	0.000000	0.369930	0.630560	-1.607650	-60.130199	-74.530242	183.337341	299.033089	200.914338	0.000000	300.000000	200.000000	0.000000	6.989080	10.407320	2232.057190	2040.853853	2158.199924	-1403.804975				-505.000000	200.000000	0.000000	0.724440	-2.858720	6.292320	-1330.637780	2336.452858	-413.979571
712				900.000000	200.000000	0.000000	0.302670	0.630560	-1.694550	-76.302348	-46.349809	147.262121	299.018540	200.922788	0.000000	300.000000	200.000000	0.000000	7.355320	9.919000	2232.286072	2059.927254	2190.899923	-1336.666476				-505.000000	200.000000	0.000000	2.716650	-0.714680	7.078860	73.137024	1287.167761	-177.127859
713				900.000000	200.000000	0.000000	0.448400	0.574260	-1.303500	-17.907701	-128.704196	156.697426	298.974874	200.888368	0.000000	300.000000	200.000000	0.000000	7.233240	10.895640	2232.896424	1983.633652	2288.999920	-1428.218974				-505.000000	200.000000	0.000000	1.267770	1.072020	12.584640	1108.218718	1237.044492	-410.292765
714				900.000000	200.000000	0.000000	0.437190	0.698120	-1.303500	-24.868737	-173.836298	156.824229	299.023055	201.004337	0.000000	300.000000	200.000000	0.000000	7.721560	11.139800	2231.446838	2241.124558	2179.999924	-1409.908474				-505.000000	200.000000	0.000000	0.905550	-0.893350	9.438480	-284.933534	864.238107	-118.408430
715				900.000000	200.000000	0.000000	0.403560	0.754420	-1.042800	-6.198097	-86.572376	164.140409	298.974278	200.995721	0.000000	300.000000	200.000000	0.000000	7.996240	11.048240	2231.599426	2222.051158	2288.999920	-1379.390975				-505.000000	200.000000	0.000000	0.905550	-1.965370	4.719240	113.085005	338.436636	-354.402172
716				900.000000	200.000000	0.000000	0.381140	0.686860	-1.173150	-65.402683	-55.132076	147.233185	298.998700	200.948713	0.000000	300.000000	200.000000	0.000000	7.446880	11.231360	2231.599426	2117.147455	2234.499922	-1470.943473				-505.000000	200.000000	0.000000	1.992210	-1.250690	10.225020	-422.309256	665.167880	-1.346282
717				900.000000	200.000000	0.000000	0.347510	0.517960	-1.781450	-117.214017	-53.181473	163.978569	298.989242	200.956966	0.000000	300.000000	200.000000	0.000000	7.477400	11.170320	2232.286072	2136.220856	2256.299921	-1501.460973				-505.000000	200.000000	0.000000	3.259980	-2.144040	5.505780	-824.191409	2714.053798	-765.968775
718				900.000000	200.000000	0.000000	0.493240	0.653080	-1.390400	-87.121466	-135.535860	176.001555	299.018339	200.987073	0.000000	300.000000	200.000000	0.000000	7.263760	10.620960	2231.828308	2202.977757	2190.899923	-1354.976975				-505.000000	200.000000	0.000000	2.535540	-1.429360	2.359620	-317.933807	374.615233	-295.279799
719				900.000000	200.000000	0.000000	0.347510	0.664340	-1.651100	-58.784153	-78.632548	207.488585	299.067369	201.016776	0.000000	300.000000	200.000000	0.000000	7.233240	10.682000	2232.286072	2269.734659	2081.899927	-1312.252476				-505.000000	200.000000	0.000000	1.629990	-0.178670	2.359620	-937.150567	1092.260097	-528.996845
720				900.000000	200.000000	0.000000	0.336300	0.529220	-1.694550	-56.352348	-78.130512	183.277935	299.096975	200.918202	0.000000	300.000000	200.000000	0.000000	7.355320	10.407320	2233.049012	2050.390553	2016.499929	-1361.080475				-505.000000	200.000000	0.000000	1.448880	-0.178670	7.865400	-473.446097	567.714049	-59.029567
721				900.000000	200.000000	0.000000	0.291460	0.484180	-1.694550	-82.330277	-50.954151	171.234202	299.033321	200.901304	0.000000	300.000000	200.000000	0.000000	7.630000	10.163160	2232.591248	2012.243752	2158.199924	-1403.804975				-505.000000	200.000000	0.000000	1.992210	-0.893350	3.146160	-1211.964934	141.605689	-59.751265
722				900.000000	200.000000	0.000000	0.425980	0.630560	-1.477300	-68.036217	-66.827667	161.592332	298.993885	201.029839	0.000000	300.000000	200.000000	0.000000	7.691040	10.254720	2231.752014	2298.344760	2245.399921	-1367.183975				-505.000000	200.000000	0.000000	1.811100	-3.037390	11.011560	627.800470	1868.510485	55.716727
723				900.000000	200.000000	0.000000	0.448400	0.686860	-1.173150	-117.669576	-108.561542	180.898745	299.047707	200.948551	0.000000	300.000000	200.000000	0.000000	7.172200	10.895640	2231.980896	2117.147455	2125.499926	-1409.908474				-505.000000	200.000000	0.000000	-0.181110	0.000000	13.371180	464.333702	1323.969789	117.502686
724				900.000000	200.000000	0.000000	0.470820	0.664340	-1.260050	-98.584327	-53.678311	185.673894	299.023022	200.978728	0.000000	300.000000	200.000000	0.000000	7.599480	10.071600	2231.370544	2183.904357	2179.999924	-1428.218974				-505.000000	200.000000	0.000000	0.724440	0.714680	4.719240	-535.457184	1144.815645	-410.588415
725				900.000000	200.000000	0.000000	0.325090	0.630560	-1.738000	-84.388423	-72.562506	159.287194	298.979477	200.922788	0.000000	300.000000	200.000000	0.000000	7.721560	9.980040	2232.286072	2059.927254	2278.099920	-1385.494475				-505.000000	200.000000	0.000000	2.897760	0.357340	12.584640	370.077420	1933.833847	528.804183
726				900.000000	200.000000	0.000000	0.336300	0.675600	-0.738650	-81.498349	-48.623679	166.546448	299.047479	201.068444	0.000000	300.000000	200.000000	0.000000	7.538440	11.322920	2231.446838	2384.175062	2125.499926	-1464.839973				-505.000000	200.000000	0.000000	1.992210	-0.714680	7.078860	536.401032	403.013571	-294.558101
727				900.000000	200.000000	0.000000	0.392350	0.495440	-1.564200	-45.546775	-65.361967	190.417433	299.023356	201.004028	0.000000	300.000000	200.000000	0.000000	7.202720	11.200840	2232.133484	2241.124558	2179.999924	-1458.736474				-505.000000	200.000000	0.000000	1.448880	-1.786700	6.292320	-686.689840	569.206901	-178.043785
728				900.000000	200.000000	0.000000	0.347510	0.675600	-1.260050	-65.956399	-43.534435	142.438234	299.072410	200.931173	0.000000	300.000000	200.000000	0.000000	7.721560	11.383960	2232.667542	2079.000654	2070.999928	-1385.494475				-505.000000	200.000000	0.000000	1.811100	-0.536010	14.157719	895.226668	937.534728	-118.141759
729				900.000000	200.000000	0.000000	0.291460	0.608040	-1.477300	-60.922530	-111.947833	147.252791	298.979756	200.905452	0.000000	300.000000	200.000000	0.000000	7.416360	11.445000	2232.896424	2021.780453	2278.099920	-1409.908474				-505.000000	200.000000	0.000000	1.992210	-0.893350	14.157719	757.788023	396.295733	116.481031
730				900.000000	200.000000	0.000000	0.224200	0.495440	-1.390400	-93.613081	-63.665154	183.362656	298.989035	200.952889	0.000000	300.000000	200.000000	0.000000	7.721560	11.261880	2231.828308	2126.684155	2256.299921	-1348.873476				-505.000000	200.000000	0.000000	1.992210	-1.608030	1.573080	713.535965	408.238556	-530.382285
731				900.000000	200.000000	0.000000	0.392350	0.506700	-1.390400	-93.149394	-126.315240	178.379604	299.047609	200.982834	0.000000	300.000000	200.000000	0.000000	7.477400	10.865120	2231.752014	2193.441057	2125.499926	-1306.148976				-505.000000	200.000000	0.000000	2.354430	-1.429360	8.651940	-549.062426	909.882817	350.919775
732				900.000000	200.000000	0.000000	0.381140	0.484180	-1.651100	-90.326323	-171.204891	183.189594	299.047642	200.995619	0.000000	300.000000	200.000000	0.000000	7.385840	10.376800	2231.828308	2222.051158	2125.499926	-1287.838477				-505.000000	200.000000	0.000000	3.259980	1.072020	9.438480	528.887016	1782.331614	-469.196241
733				900.000000	200.000000	0.000000	0.336300	0.686860	-1.911800	-86.270576	-62.730560	164.147260	298.994125	200.944149	0.000000	300.000000	200.000000	0.000000	7.507920	10.376800	2232.286072	2107.610755	2245.399921	-1348.873476				-505.000000	200.000000	0.000000	1.629990	-1.429360	10.225020	-896.384585	687.085811	-647.671947
734				900.000000	200.000000	0.000000	0.302670	0.551740	-1.390400	-115.417829	-107.424308	139.959838	299.033056	200.927187	0.000000	300.000000	200.000000	0.000000	7.416360	10.590440	2231.980896	2069.463954	2158.199924	-1422.115474				-505.000000	200.000000	0.000000	1.629990	-0.714680	16.517339	768.788114	1211.394429	-294.529124
735				900.000000	200.000000	0.000000	0.302670	0.698120	-1.390400	-53.102477	-87.160428	152.144272	299.077198	200.956900	0.000000	300.000000	200.000000	0.000000	6.928040	10.590440	2232.438660	2136.220856	2060.099928	-1361.080475				-505.000000	200.000000	0.000000	2.897760	-1.965370	11.798100	345.283317	-186.539844	-1000.746634
736				900.000000	200.000000	0.000000	0.291460	0.619300	-1.781450	-80.876594	-50.873334	166.540543	299.057377	200.952921	0.000000	300.000000	200.000000	0.000000	7.233240	10.682000	2231.752014	2126.684155	2103.699926	-1281.734977				-505.000000	200.000000	0.000000	1.448880	-1.965370	6.292320	-1276.581171	569.206901	-354.445639
737				900.000000	200.000000	0.000000	0.493240	0.574260	-1.651100	-102.698950	-64.369830	163.879952	299.037907	200.935765	0.000000	300.000000	200.000000	0.000000	7.324800	10.071600	2231.904602	2088.537354	2147.299925	-1507.564473				-505.000000	200.000000	0.000000	0.724440	-0.178670	11.011560	337.517609	741.134212	-352.692105
738				900.000000	200.000000	0.000000	0.392350	0.698120	-1.173150	-109.164829	-106.253403	173.738304	298.940667	200.926839	0.000000	300.000000	200.000000	0.000000	7.416360	9.766400	2232.820130	2069.463954	2365.299917	-1385.494475				-505.000000	200.000000	0.000000	2.173320	-0.357340	10.225020	1484.803383	2245.049003	-176.745277
739				900.000000	200.000000	0.000000	0.437190	0.585520	-1.260050	-1.316879	-102.953127	147.080871	298.984533	200.973888	0.000000	300.000000	200.000000	0.000000	7.782600	11.017720	2232.667542	2174.367657	2267.199921	-1275.631477				-505.000000	200.000000	0.000000	1.629990	-0.893350	14.157719	-516.187998	1213.633708	-412.186879
740				900.000000	200.000000	0.000000	0.302670	0.608040	-1.346950	-64.808018	-56.805017	183.386079	298.988759	200.970246	0.000000	300.000000	200.000000	0.000000	7.507920	11.750200	2231.217956	2164.830956	2256.299921	-1373.287475				-505.000000	200.000000	0.000000	2.173320	0.178670	12.584640	-1493.789932	3038.229767	-176.236604
741				900.000000	200.000000	0.000000	0.437190	0.619300	-1.781450	-88.917654	-87.270315	159.160587	299.027840	200.957424	0.000000	300.000000	200.000000	0.000000	7.233240	11.963840	2231.217956	2136.220856	2169.099924	-1477.046973				-505.000000	200.000000	0.000000	3.078870	-0.536010	18.876959	-841.635821	591.203397	116.733214
742				900.000000	200.000000	0.000000	0.482030	0.551740	-1.564200	-59.310462	-84.252899	166.280282	298.964580	200.944375	0.000000	300.000000	200.000000	0.000000	7.691040	10.865120	2231.752014	2107.610755	2310.799919	-1452.632974				-505.000000	200.000000	0.000000	1.448880	-1.786700	-1.573080	-1961.295093	2034.941246	291.909005
743				900.000000	200.000000	0.000000	0.381140	0.641820	-1.433850	-95.671227	-44.757685	152.010618	299.042987	200.948389	0.000000	300.000000	200.000000	0.000000	7.843640	10.407320	2232.362366	2117.147455	2136.399925	-1440.425974				-505.000000	200.000000	0.000000	1.086660	-1.608030	2.359620	18.702877	1125.136994	-647.798039
744				900.000000	200.000000	0.000000	0.336300	0.517960	-1.520750	-68.697569	-52.962296	156.761203	299.042594	201.000063	0.000000	300.000000	200.000000	0.000000	6.928040	10.956680	2231.446838	2231.587858	2136.399925	-1300.045476				-505.000000	200.000000	0.000000	0.905550	-2.322710	12.584640	-23.724408	2319.522482	115.211501
745				900.000000	200.000000	0.000000	0.459610	0.653080	-1.390400	-10.731392	-129.085007	183.265376	299.057216	200.961632	0.000000	300.000000	200.000000	0.000000	7.416360	10.529400	2231.370544	2145.757556	2103.699926	-1385.494475				-505.000000	200.000000	0.000000	2.716650	-1.786700	5.505780	-570.936762	1023.520599	115.575287
746				900.000000	200.000000	0.000000	0.325090	0.686860	-1.477300	-69.738313	-98.134806	176.207174	299.067560	200.956769	0.000000	300.000000	200.000000	0.000000	7.782600	9.949520	2232.743836	2136.220856	2081.899927	-1428.218974				-505.000000	200.000000	0.000000	0.181110	-1.608030	4.719240	829.603660	2105.682593	-354.005101
747				900.000000	200.000000	0.000000	0.459610	0.675600	-0.869000	-53.489680	-119.437969	176.057339	299.001297	200.933758	0.000000	300.000000	200.000000	0.000000	7.538440	10.498880	2226.487728	2079.000654	2223.599922	-1330.562976				-505.000000	200.000000	0.000000	1.629990	-0.178670	8.651940	916.408849	688.578664	-587.740944
748				900.000000	200.000000	0.000000	0.302670	0.619300	-1.694550	-60.683914	-102.075478	188.215871	299.066539	200.979197	0.000000	300.000000	200.000000	0.000000	7.477400	11.292400	2230.302428	2183.904357	2081.899927	-1428.218974				-505.000000	200.000000	0.000000	0.362220	-1.608030	13.371180	367.031807	2086.512937	-412.763689
749				900.000000	200.000000	0.000000	0.347510	0.653080	-1.477300	-67.108843	-53.464333	173.742871	299.057248	200.970147	0.000000	300.000000	200.000000	0.000000	7.355320	11.414480	2231.446838	2164.830956	2103.699926	-1397.701475	-551.411039	232.292565	0.000000	-505.000000	200.000000	0.000000	0.905550	-0.178670	21.236579	685.783616	985.611718	-940.147580
750				900.000000	200.000000	0.000000	0.425980	0.608040	-1.477300	-56.902000	-97.223487	125.426487	298.964510	200.952987	0.000000	300.000000	200.000000	0.000000	7.507920	11.078760	2231.599426	2126.684155	2310.799919	-1428.218974				-505.000000	200.000000	0.000000	0.543330	-1.786700	8.651940	8.394941	1814.892515	174.493251
751				900.000000	200.000000	0.000000	0.403560	0.630560	-1.477300	-116.282580	-111.498141	144.747939	299.003789	200.931428	0.000000	300.000000	200.000000	0.000000	7.843640	10.651480	2232.057190	2079.000654	2223.599922	-1416.011974				-505.000000	200.000000	0.000000	2.716650	-1.250690	7.865400	-1001.578035	756.141305	292.316256
752				900.000000	200.000000	0.000000	0.291460	0.630560	-1.477300	-84.118338	-30.892314	173.779996	298.998461	200.944666	0.000000	300.000000	200.000000	0.000000	7.538440	11.017720	2231.065368	2107.610755	2234.499922	-1385.494475				-505.000000	200.000000	0.000000	1.267770	-1.608030	2.359620	-560.377133	2174.738087	-177.859738
753				900.000000	200.000000	0.000000	0.269040	0.686860	-1.694550	-33.778612	-136.152384	185.903882	299.013455	200.974254	0.000000	300.000000	200.000000	0.000000	7.477400	11.567080	2231.828308	2174.367657	2201.799923	-1306.148976				-505.000000	200.000000	0.000000	3.803310	-0.893350	15.730799	294.649861	2406.333343	57.592045
754				900.000000	200.000000	0.000000	0.212990	0.675600	-1.651100	-86.464178	-83.224954	171.493518	298.994263	200.918390	0.000000	300.000000	200.000000	0.000000	7.996240	11.261880	2232.591248	2050.390553	2245.399921	-1409.908474				-505.000000	200.000000	0.000000	2.354430	-0.178670	11.011560	-357.378403	642.503523	-235.334307
755				900.000000	200.000000	0.000000	0.414770	0.653080	-0.825550	-66.433630	-132.829776	144.757269	299.019043	200.913775	0.000000	300.000000	200.000000	0.000000	7.843640	10.773560	2233.430482	2040.853853	2190.899923	-1367.183975				-505.000000	200.000000	0.000000	1.267770	-1.608030	11.011560	19.395032	1371.107352	174.604854
756				900.000000	200.000000	0.000000	0.448400	0.596780	-1.868350	-106.017177	-97.783066	192.863271	299.062614	200.986736	0.000000	300.000000	200.000000	0.000000	7.477400	10.682000	2232.591248	2202.977757	2092.799927	-1281.734977				-505.000000	200.000000	0.000000	1.629990	-1.429360	14.157719	-664.437965	1081.063701	-823.904243
757				900.000000	200.000000	0.000000	0.381140	0.686860	-1.607650	-85.955477	-135.783510	154.462165	298.993988	200.922914	0.000000	300.000000	200.000000	0.000000	7.385840	10.590440	2231.980896	2059.927254	2245.399921	-1281.734977				-505.000000	200.000000	0.000000	2.535540	-3.573400	15.730799	-678.231976	1555.056050	-414.802691
758				900.000000	200.000000	0.000000	0.302670	0.574260	-1.564200	-98.588391	-92.064764	171.306363	299.003346	200.974587	0.000000	300.000000	200.000000	0.000000	7.172200	10.254720	2231.065368	2174.367657	2223.599922	-1361.080475				-505.000000	200.000000	0.000000	2.354430	-0.536010	7.078860	-379.315662	1574.225706	-411.905719
759				900.000000	200.000000	0.000000	0.325090	0.563000	-1.390400	-70.728309	-108.347563	130.308442	299.077166	200.931301	0.000000	300.000000	200.000000	0.000000	7.630000	9.796920	2232.362366	2079.000654	2060.099928	-1342.769976				-505.000000	200.000000	0.000000	1.267770	-0.714680	-3.146160	188.135024	1782.253050	-353.244245
760				900.000000	200.000000	0.000000	0.459610	0.675600	-1.607650	-62.295982	-93.421175	173.647679	298.974313	200.978594	0.000000	300.000000	200.000000	0.000000	7.538440	10.773560	2231.675720	2183.904357	2288.999920	-1373.287475				-505.000000	200.000000	0.000000	2.897760	0.536010	-1.573080	-199.323885	-173.850595	-587.164134
761				900.000000	200.000000	0.000000	0.325090	0.641820	-1.651100	-75.793647	-123.303022	180.984607	299.042529	200.953117	0.000000	300.000000	200.000000	0.000000	7.385840	10.010560	2231.294250	2126.684155	2136.399925	-1324.459476				-505.000000	200.000000	0.000000	2.897760	-1.965370	18.090419	1156.498716	735.478796	350.367635
762				900.000000	200.000000	0.000000	0.369930	0.619300	-1.564200	-76.630993	-160.692140	176.097889	298.974559	200.939909	0.000000	300.000000	200.000000	0.000000	7.446880	10.132640	2232.209778	2098.074055	2288.999920	-1416.011974				-505.000000	200.000000	0.000000	1.629990	0.000000	13.371180	116.885696	2009.800179	-0.130399
763				900.000000	200.000000	0.000000	0.414770	0.619300	-1.694550	-80.786565	-116.823696	200.148036	298.994228	200.982498	0.000000	300.000000	200.000000	0.000000	7.507920	11.017720	2232.514954	2193.441057	2245.399921	-1428.218974				-505.000000	200.000000	0.000000	0.905550	-1.072020	8.651940	746.536239	1262.694555	-1.089791
764				900.000000	200.000000	0.000000	0.425980	0.540480	-1.260050	-103.684882	-51.831800	168.737538	298.974033	200.961764	0.000000	300.000000	200.000000	0.000000	7.385840	11.200840	2231.065368	2145.757556	2288.999920	-1397.701475				-505.000000	200.000000	0.000000	1.811100	-0.714680	14.157719	-42.112669	1998.094787	57.920979
765				900.000000	200.000000	0.000000	0.291460	0.551740	-1.955250	-71.777181	-40.579760	159.248732	298.964545	200.974321	0.000000	300.000000	200.000000	0.000000	7.568960	11.353440	2231.675720	2174.367657	2310.799919	-1342.769976				-505.000000	200.000000	0.000000	1.448880	0.178670	13.371180	-1146.279003	2020.759144	-587.387339
766				900.000000	200.000000	0.000000	0.302670	0.675600	-1.477300	-34.017228	-107.343491	171.400609	299.008605	200.957129	0.000000	300.000000	200.000000	0.000000	7.568960	10.865120	2231.904602	2136.220856	2212.699923	-1379.390975				-505.000000	200.000000	0.000000	1.267770	-2.144040	7.078860	-244.985553	181.709418	-648.321201
767				900.000000	200.000000	0.000000	0.325090	0.619300	-1.651100	-104.864733	-82.775263	176.144343	299.058118	200.892395	0.000000	300.000000	200.000000	0.000000	7.813120	11.139800	2233.506776	1993.170352	2103.699926	-1367.183975				-505.000000	200.000000	0.000000	3.078870	0.357340	4.719240	485.264190	737.209080	58.836905
768				900.000000	200.000000	0.000000	0.302670	0.608040	-1.173150	-72.669021	-122.824260	159.289478	299.008977	200.943955	0.000000	300.000000	200.000000	0.000000	7.599480	10.346280	2232.743836	2107.610755	2212.699923	-1434.322474				-505.000000	200.000000	0.000000	2.354430	-1.786700	11.011560	-570.496299	112.223493	174.348363
769				900.000000	200.000000	0.000000	0.358720	0.675600	-1.651100	-78.423117	-48.698356	152.065260	299.018976	200.969351	0.000000	300.000000	200.000000	0.000000	7.416360	10.834600	2233.277894	2164.830956	2190.899923	-1397.701475				-505.000000	200.000000	0.000000	2.535540	-0.178670	11.011560	1032.413620	1161.824587	-411.581092
770				900.000000	200.000000	0.000000	0.313880	0.551740	-1.303500	-87.184089	-148.494512	180.912446	298.959839	200.905792	0.000000	300.000000	200.000000	0.000000	7.507920	10.773560	2232.057190	2021.780453	2321.699919	-1440.425974				-505.000000	200.000000	0.000000	2.716650	-0.536010	11.011560	-494.817048	222.875570	-411.934696
771				900.000000	200.000000	0.000000	0.336300	0.619300	-1.477300	-104.684676	-78.332554	190.590690	298.974559	200.901458	0.000000	300.000000	200.000000	0.000000	7.477400	10.987200	2232.209778	2012.243752	2288.999920	-1379.390975				-505.000000	200.000000	0.000000	3.078870	-0.357340	3.932700	557.771982	2196.225587	-59.329524
772				900.000000	200.000000	0.000000	0.425980	0.698120	-1.868350	-73.700284	-56.332051	156.835843	299.004129	200.926839	0.000000	300.000000	200.000000	0.000000	7.141680	10.468360	2232.820130	2069.463954	2223.599922	-1397.701475				-505.000000	200.000000	0.000000	3.803310	-2.322710	8.651940	-487.303032	2280.481173	-237.484911
773				900.000000	200.000000	0.000000	0.470820	0.540480	-1.651100	-67.905238	-129.304184	168.691084	299.032891	200.995721	0.000000	300.000000	200.000000	0.000000	7.477400	10.132640	2231.599426	2222.051158	2158.199924	-1354.976975				-505.000000	200.000000	0.000000	1.992210	-2.501380	11.011560	-34.661576	-396.138605	173.699110
774				900.000000	200.000000	0.000000	0.392350	0.743160	-1.738000	-63.669434	-80.398243	183.418832	299.057410	200.961435	0.000000	300.000000	200.000000	0.000000	7.324800	11.628120	2231.828308	2145.757556	2103.699926	-1397.701475				-505.000000	200.000000	0.000000	-0.543330	-1.072020	15.730799	-1105.953483	415.658390	-177.206177
775				900.000000	200.000000	0.000000	0.526870	0.529220	-1.694550	-40.270227	-80.912215	171.032204	299.037775	200.931619	0.000000	300.000000	200.000000	0.000000	7.630000	10.834600	2231.599426	2079.000654	2147.299925	-1354.976975				-505.000000	200.000000	0.000000	3.259980	-2.322710	9.438480	-23.976101	324.061534	408.743640
776				900.000000	200.000000	0.000000	0.459610	0.664340	-1.346950	-50.427993	-68.333776	161.588907	299.018640	200.935509	0.000000	300.000000	200.000000	0.000000	7.507920	11.017720	2232.514954	2088.537354	2190.899923	-1397.701475				-505.000000	200.000000	0.000000	2.535540	0.000000	7.078860	-694.329703	237.566667	-646.387928
777				900.000000	200.000000	0.000000	0.493240	0.619300	-0.912450	-79.976310	-65.056775	159.102519	298.969112	200.983170	0.000000	300.000000	200.000000	0.000000	7.599480	11.292400	2230.989074	2193.441057	2299.899920	-1385.494475				-505.000000	200.000000	0.000000	1.992210	-1.965370	12.584640	-349.549771	1193.208630	-413.233204
778				900.000000	200.000000	0.000000	0.302670	0.731900	-0.955900	-59.302335	-82.498543	185.910929	298.983700	200.953312	0.000000	300.000000	200.000000	0.000000	7.446880	11.048240	2230.836486	2126.684155	2267.199921	-1354.976975				-505.000000	200.000000	0.000000	1.086660	0.357340	11.798100	-556.513518	1381.319891	-117.236014
779				900.000000	200.000000	0.000000	0.201780	0.630560	-1.129700	-87.778754	-73.116289	142.547323	299.018842	200.960942	0.000000	300.000000	200.000000	0.000000	7.385840	11.506040	2232.972718	2145.757556	2190.899923	-1379.390975				-505.000000	200.000000	0.000000	1.811100	0.000000	6.292320	695.399397	679.858978	-293.865381
780				900.000000	200.000000	0.000000	0.493240	0.619300	-1.260050	-128.582786	-64.733507	159.102519	298.999145	200.909847	0.000000	300.000000	200.000000	0.000000	7.752080	10.834600	2232.591248	2031.317153	2234.499922	-1440.425974				-505.000000	200.000000	0.000000	2.354430	1.250690	13.371180	887.460959	1037.974265	-410.210140
781				900.000000	200.000000	0.000000	0.414770	0.619300	-0.955900	-84.041854	-76.982881	168.822454	299.009248	200.896726	0.000000	300.000000	200.000000	0.000000	7.538440	10.346280	2233.354188	2002.707052	2212.699923	-1354.976975				-505.000000	200.000000	0.000000	1.992210	-2.322710	11.011560	-23.850255	1990.121527	-2.363629
782				900.000000	200.000000	0.000000	0.190570	0.619300	-1.520750	-96.688629	-21.631285	161.825745	299.101088	200.953182	0.000000	300.000000	200.000000	0.000000	7.172200	10.529400	2231.141662	2126.684155	2005.599930	-1452.632974				-505.000000	200.000000	0.000000	1.448880	-0.178670	7.078860	105.570989	1761.590541	645.899617
783				900.000000	200.000000	0.000000	0.437190	0.709380	-2.129050	-117.732515	-97.078987	149.605721	299.037710	200.901766	0.000000	300.000000	200.000000	0.000000	7.294280	10.468360	2231.446838	2012.243752	2147.299925	-1391.597975				-505.000000	200.000000	0.000000	2.173320	-0.178670	2.359620	336.825454	1457.093223	-294.063917
784				900.000000	200.000000	0.000000	0.437190	0.608040	-1.607650	-125.386056	-62.102099	135.053514	298.979372	200.939973	0.000000	300.000000	200.000000	0.000000	7.477400	10.559920	2232.057190	2098.074055	2278.099920	-1397.701475				-505.000000	200.000000	0.000000	0.724440	-0.178670	7.078860	337.202993	1540.286388	-528.924401
785				900.000000	200.000000	0.000000	0.437190	0.619300	-1.651100	-124.967384	-77.259601	176.028208	299.047446	201.008645	0.000000	300.000000	200.000000	0.000000	7.568960	11.017720	2231.370544	2250.661259	2125.499926	-1391.597975				-505.000000	200.000000	0.000000	1.448880	-1.786700	4.719240	587.160334	-755.000319	-295.531982
786				900.000000	200.000000	0.000000	0.414770	0.630560	-1.738000	-60.265242	-20.529859	164.013606	298.934912	200.948973	0.000000	300.000000	200.000000	0.000000	7.416360	11.109280	2230.989074	2117.147455	2376.199917	-1367.183975				-505.000000	200.000000	0.000000	1.811100	-2.858720	16.517339	639.052254	1730.715493	-414.066504
787				900.000000	200.000000	0.000000	0.291460	0.653080	-1.781450	-67.423943	-76.203184	173.800939	299.008571	200.940070	0.000000	300.000000	200.000000	0.000000	7.599480	11.322920	2231.828308	2098.074055	2212.699923	-1391.597975				-505.000000	200.000000	0.000000	2.354430	-1.072020	7.865400	-180.054700	910.629243	-59.949800
788				900.000000	200.000000	0.000000	0.212990	0.484180	-1.911800	-58.432167	-118.444293	149.628556	298.989484	200.952466	0.000000	300.000000	200.000000	0.000000	7.416360	11.780720	2232.820130	2126.684155	2256.299921	-1391.597975				-505.000000	200.000000	0.000000	1.448880	-1.072020	10.225020	862.478087	1891.174842	351.331335
789				900.000000	200.000000	0.000000	0.224200	0.574260	-1.564200	-122.711572	-73.635459	176.206978	299.042692	200.995687	0.000000	300.000000	200.000000	0.000000	7.355320	11.567080	2231.675720	2222.051158	2136.399925	-1403.804975				-505.000000	200.000000	0.000000	2.535540	-1.786700	7.078860	-454.994913	104.996660	-295.618915
790				900.000000	200.000000	0.000000	0.358720	0.664340	-1.868350	-38.906573	-119.419893	156.874109	299.023389	200.965543	0.000000	300.000000	200.000000	0.000000	7.324800	11.139800	2232.209778	2155.294256	2179.999924	-1373.287475				-505.000000	200.000000	0.000000	3.984420	-3.216060	10.225020	153.662218	544.619260	-355.835387
791				900.000000	200.000000	0.000000	0.257830	0.563000	-1.433850	-94.896505	-120.735298	149.655404	299.023055	200.914588	0.000000	300.000000	200.000000	0.000000	7.233240	11.689160	2231.446838	2040.853853	2179.999924	-1354.976975				-505.000000	200.000000	0.000000	3.803310	-2.322710	11.798100	92.028670	1482.075424	-119.996714
792				900.000000	200.000000	0.000000	0.504450	0.608040	-1.520750	-101.172847	-70.018653	132.574173	299.033089	200.905792	0.000000	300.000000	200.000000	0.000000	7.355320	10.804080	2232.057190	2021.780453	2158.199924	-1483.150473				-505.000000	200.000000	0.000000	2.897760	-3.216060	3.146160	-194.352097	1412.510935	-649.468947
793				900.000000	200.000000	0.000000	0.414770	0.653080	-1.520750	-79.215448	-76.457571	173.673190	299.023556	200.939748	0.000000	300.000000	200.000000	0.000000	7.752080	10.224200	2232.591248	2098.074055	2179.999924	-1385.494475				-505.000000	200.000000	0.000000	2.354430	-1.608030	5.505780	713.850581	1045.438530	-177.946671
794				900.000000	200.000000	0.000000	0.470820	0.664340	-1.346950	-74.551174	-134.653013	207.360835	299.008469	200.931619	0.000000	300.000000	200.000000	0.000000	7.263760	10.407320	2231.599426	2079.000654	2212.699923	-1470.943473				-505.000000	200.000000	0.000000	2.897760	-0.357340	13.371180	905.975066	1800.517413	-118.059134
795				900.000000	200.000000	0.000000	0.336300	0.776940	-1.303500	-77.910353	-124.087918	154.592394	299.037874	200.948616	0.000000	300.000000	200.000000	0.000000	7.019600	10.651480	2231.828308	2117.147455	2147.299925	-1458.736474				-505.000000	200.000000	0.000000	1.448880	0.178670	11.011560	-104.123756	1360.148387	-234.922747
796				900.000000	200.000000	0.000000	0.403560	0.641820	-1.564200	-67.662558	-116.483294	161.626031	298.945080	200.910158	0.000000	300.000000	200.000000	0.000000	7.477400	10.132640	2231.828308	2031.317153	2354.399918	-1354.976975				-505.000000	200.000000	0.000000	1.448880	-1.072020	5.505780	977.916550	835.093342	-236.109652
797				900.000000	200.000000	0.000000	0.291460	0.630560	-1.303500	-59.815100	-41.185888	132.815774	299.023323	200.952791	0.000000	300.000000	200.000000	0.000000	7.507920	10.651480	2232.057190	2126.684155	2179.999924	-1416.011974				-505.000000	200.000000	0.000000	1.992210	-0.536010	3.932700	-263.751353	803.709299	-294.388544
798				900.000000	200.000000	0.000000	0.448400	0.596780	-0.912450	-68.842093	-58.144293	149.489389	299.062133	200.923135	0.000000	300.000000	200.000000	0.000000	7.233240	10.132640	2231.446838	2059.927254	2092.799927	-1385.494475				-505.000000	200.000000	0.000000	3.441090	0.178670	17.303879	-335.252374	1896.478392	-117.593927
799				900.000000	200.000000	0.000000	0.381140	0.664340	-1.781450	-38.816544	-79.896206	161.670202	299.067082	200.974354	0.000000	300.000000	200.000000	0.000000	7.233240	9.857960	2231.599426	2174.367657	2081.899927	-1367.183975				-505.000000	200.000000	0.000000	3.441090	-2.858720	6.292320	638.234253	1641.788347	290.732281
800				900.000000	200.000000	0.000000	0.336300	0.619300	-1.868350	-64.884501	-123.562607	156.855449	298.979407	200.982666	0.000000	300.000000	200.000000	0.000000	7.965720	11.445000	2232.133484	2193.441057	2278.099920	-1379.390975				-505.000000	200.000000	0.000000	0.543330	-1.429360	13.371180	493.659131	2075.553971	-353.864521
801				900.000000	200.000000	0.000000	0.336300	0.641820	-1.607650	-67.707573	-73.145359	171.334353	299.037545	200.953215	0.000000	300.000000	200.000000	0.000000	7.660520	10.987200	2231.065368	2126.684155	2147.299925	-1373.287475				-505.000000	200.000000	0.000000	0.905550	-2.144040	10.225020	-360.549862	-197.068378	56.636961
802				900.000000	200.000000	0.000000	0.358720	0.641820	-1.651100	-124.040010	-63.896266	159.262825	299.008910	200.965378	0.000000	300.000000	200.000000	0.000000	7.172200	11.078760	2232.591248	2155.294256	2212.699923	-1391.597975				-505.000000	200.000000	0.000000	1.992210	-0.357340	14.944259	1021.916914	1853.819387	-0.498492
803				900.000000	200.000000	0.000000	0.358720	0.641820	-1.694550	-55.736010	-89.185707	164.082146	299.013151	200.931810	0.000000	300.000000	200.000000	0.000000	7.446880	10.620960	2231.141662	2079.000654	2201.799923	-1330.562976				-505.000000	200.000000	0.000000	2.173320	0.893350	14.157719	-60.626776	650.476782	-410.534767
804				900.000000	200.000000	0.000000	0.414770	0.641820	-1.607650	-95.851284	-152.366303	154.385437	299.067432	200.905638	0.000000	300.000000	200.000000	0.000000	7.324800	11.048240	2232.438660	2021.780453	2081.899927	-1324.459476				-505.000000	200.000000	0.000000	3.078870	1.072020	3.932700	-1208.793475	737.955506	-292.949456
805				900.000000	200.000000	0.000000	0.403560	0.563000	-1.390400	-54.646188	-10.259559	142.275448	299.018506	200.927092	0.000000	300.000000	200.000000	0.000000	7.996240	10.376800	2232.209778	2069.463954	2190.899923	-1416.011974				-505.000000	200.000000	0.000000	1.811100	-0.357340	9.438480	-715.763576	1207.153301	-352.948596
806				900.000000	200.000000	0.000000	0.425980	0.709380	-1.173150	-68.495840	-127.902166	127.930393	298.984776	200.960844	0.000000	300.000000	200.000000	0.000000	7.355320	10.132640	2233.201600	2145.757556	2267.199921	-1336.666476				-505.000000	200.000000	0.000000	2.354430	-2.322710	9.438480	-487.240109	113.716346	-531.089494
807				900.000000	200.000000	0.000000	0.448400	0.653080	-1.911800	-63.538455	-87.610718	166.409369	299.082237	200.969550	0.000000	300.000000	200.000000	0.000000	6.897520	10.682000	2232.820130	2164.830956	2049.199928	-1440.425974				-505.000000	200.000000	0.000000	0.181110	0.000000	9.438480	-230.876925	1438.353998	-352.479081
808				900.000000	200.000000	0.000000	0.369930	0.630560	-1.868350	-84.523466	-28.694062	185.747001	299.047902	200.969716	0.000000	300.000000	200.000000	0.000000	7.507920	10.559920	2232.438660	2164.830956	2125.499926	-1379.390975				-505.000000	200.000000	0.000000	0.543330	-0.178670	11.798100	800.844540	2077.046824	-822.630406
809				900.000000	200.000000	0.000000	0.392350	0.720640	-1.390400	-80.318815	-35.127781	127.975706	298.959910	200.974088	0.000000	300.000000	200.000000	0.000000	7.874160	9.735880	2232.209778	2174.367657	2321.699919	-1385.494475				-505.000000	200.000000	0.000000	1.448880	-1.786700	6.292320	239.838175	569.206901	-178.043785
810				900.000000	200.000000	0.000000	0.347510	0.596780	-1.911800	-150.288024	-58.126218	197.787113	298.896015	200.965906	0.000000	300.000000	200.000000	0.000000	7.416360	10.376800	2231.370544	2155.294256	2463.399914	-1361.080475				-505.000000	200.000000	0.000000	3.259980	-0.893350	2.359620	293.580167	728.489393	-529.805476
811				900.000000	200.000000	0.000000	0.470820	0.563000	-1.520750	-74.883882	-144.623319	192.808629	299.038334	200.999414	0.000000	300.000000	200.000000	0.000000	6.958560	9.888480	2232.896424	2231.587858	2147.299925	-1409.908474				-505.000000	200.000000	0.000000	2.354430	-0.536010	7.865400	-495.068741	1838.619294	-353.161620
812				900.000000	200.000000	0.000000	0.414770	0.664340	-1.520750	-62.669640	-96.721450	127.900120	299.013353	201.021362	0.000000	300.000000	200.000000	0.000000	7.233240	10.010560	2231.599426	2279.271359	2201.799923	-1477.046973				-505.000000	200.000000	0.000000	0.362220	-1.965370	12.584640	-117.917767	1954.689356	-295.614607
813				900.000000	200.000000	0.000000	0.381140	0.630560	-1.868350	-68.441345	-95.013299	154.409806	298.945260	200.961271	0.000000	300.000000	200.000000	0.000000	7.568960	11.261880	2232.209778	2145.757556	2354.399918	-1434.322474				-505.000000	200.000000	0.000000	1.448880	-1.250690	4.719240	387.962295	1233.549791	-60.046914
814				900.000000	200.000000	0.000000	0.414770	0.596780	-1.086250	-97.165861	-112.323445	154.343550	298.954598	200.991583	0.000000	300.000000	200.000000	0.000000	7.874160	11.139800	2231.294250	2212.514458	2332.599918	-1397.701475				-505.000000	200.000000	0.000000	3.803310	0.178670	5.505780	706.147795	692.626791	-352.599299
815				900.000000	200.000000	0.000000	0.190570	0.551740	-1.911800	-115.957999	-82.059248	171.401555	298.994125	200.986871	0.000000	300.000000	200.000000	0.000000	7.691040	11.017720	2232.286072	2202.977757	2245.399921	-1330.562976				-505.000000	200.000000	0.000000	2.354430	-0.536010	3.146160	-611.262282	1312.817824	-823.114409
816				900.000000	200.000000	0.000000	0.437190	0.664340	-1.694550	-95.013939	-77.219192	168.841114	298.998803	200.948616	0.000000	300.000000	200.000000	0.000000	7.141680	11.689160	2231.828308	2117.147455	2234.499922	-1354.976975				-505.000000	200.000000	0.000000	0.905550	-1.072020	0.786540	-180.621009	1667.868841	351.374801
817				900.000000	200.000000	0.000000	0.403560	0.495440	-1.433850	-89.637565	-60.878850	166.309218	299.038137	200.909910	0.000000	300.000000	200.000000	0.000000	7.691040	10.651480	2232.438660	2031.317153	2147.299925	-1446.529474				-505.000000	200.000000	0.000000	3.622200	-2.501380	3.932700	891.300130	1765.638668	-120.151783
818				900.000000	200.000000	0.000000	0.336300	0.563000	-1.303500	-98.781992	-83.560158	183.309351	298.965146	200.982296	0.000000	300.000000	200.000000	0.000000	7.813120	10.254720	2232.972718	2193.441057	2310.799919	-1373.287475				-505.000000	200.000000	0.000000	1.267770	-1.250690	1.573080	1314.238618	1777.774491	-353.752918
819				900.000000	200.000000	0.000000	0.369930	0.731900	-1.129700	-91.646634	-29.381006	147.286686	298.974769	200.956802	0.000000	300.000000	200.000000	0.000000	7.507920	10.376800	2232.667542	2136.220856	2288.999920	-1336.666476				-505.000000	200.000000	0.000000	1.448880	-0.536010	7.865400	547.275276	435.144041	-118.112781
820				900.000000	200.000000	0.000000	0.425980	0.619300	-0.999350	-63.984217	-57.140221	161.581860	298.994125	201.016776	0.000000	300.000000	200.000000	0.000000	7.172200	10.773560	2232.286072	2269.734659	2245.399921	-1342.769976				-505.000000	200.000000	0.000000	0.181110	-1.429360	15.730799	-1359.208130	371.822528	-295.091445
821				900.000000	200.000000	0.000000	0.414770	0.619300	-1.738000	-88.872640	-111.717318	178.461095	298.977029	200.946413	0.000000	300.000000	200.000000	0.000000	7.446880	10.773560	2226.945492	2107.610755	2278.099920	-1489.253973				-505.000000	200.000000	0.000000	1.267770	-0.536010	3.932700	-495.383357	2173.245234	-588.051082
822				900.000000	200.000000	0.000000	0.526870	0.653080	-1.260050	-70.904303	-30.656600	122.954192	298.989070	200.927219	0.000000	300.000000	200.000000	0.000000	8.118320	9.735880	2231.904602	2069.463954	2256.299921	-1373.287475				-505.000000	200.000000	0.000000	1.267770	-0.893350	11.011560	-284.807687	-87.162728	57.794888
823				900.000000	200.000000	0.000000	0.224200	0.596780	-1.738000	-125.984786	-58.275916	147.312000	299.067560	200.948227	0.000000	300.000000	200.000000	0.000000	7.721560	10.132640	2232.743836	2117.147455	2081.899927	-1379.390975				-505.000000	200.000000	0.000000	1.629990	1.429360	7.078860	202.872884	159.791487	-409.982627
824				900.000000	200.000000	0.000000	0.358720	0.675600	-1.781450	-62.476039	-139.764590	159.294241	298.979407	201.012573	0.000000	300.000000	200.000000	0.000000	7.507920	9.980040	2232.133484	2260.197959	2278.099920	-1342.769976				-505.000000	200.000000	0.000000	1.086660	0.357340	0.786540	-441.578441	596.349817	-234.724212
825				900.000000	200.000000	0.000000	0.347510	0.630560	-1.564200	-76.167306	-48.317546	188.179888	299.077040	200.939973	0.000000	300.000000	200.000000	0.000000	7.416360	11.017720	2232.057190	2098.074055	2060.099928	-1354.976975				-505.000000	200.000000	0.000000	2.897760	-0.536010	6.292320	-263.562583	746.675192	-646.925580
826				900.000000	200.000000	0.000000	0.403560	0.664340	-1.477300	-102.829928	-121.630081	149.598674	299.023323	200.927155	0.000000	300.000000	200.000000	0.000000	7.416360	11.017720	2232.057190	2069.463954	2179.999924	-1385.494475				-505.000000	200.000000	0.000000	2.354430	-1.786700	7.078860	934.797109	1176.515684	115.604265
827				900.000000	200.000000	0.000000	0.369930	0.720640	-1.824900	-120.974259	-64.196260	183.421115	298.994366	200.922567	0.000000	300.000000	200.000000	0.000000	7.172200	11.261880	2232.820130	2059.927254	2245.399921	-1416.011974				-505.000000	200.000000	0.000000	2.535540	-0.357340	6.292320	326.328748	1961.723189	-118.030156
828				900.000000	200.000000	0.000000	0.425980	0.619300	-1.216600	-72.250349	-67.070118	156.762540	299.106157	200.948713	0.000000	300.000000	200.000000	0.000000	7.385840	10.773560	2231.599426	2117.147455	1994.699930	-1336.666476	-548.945462	208.386713	0.000000	-505.000000	200.000000	0.000000	2.354430	0.893350	20.450039	171.508613	898.686420	-293.061059
829				900.000000	200.000000	0.000000	0.470820	0.653080	-1.477300	-51.026722	-129.465818	173.615122	298.989035	200.918704	0.000000	300.000000	200.000000	0.000000	7.599480	10.773560	2231.828308	2050.390553	2256.299921	-1434.322474				-505.000000	200.000000	0.000000	3.078870	-1.429360	0.786540	-781.323661	-584.758861	115.885425
830				900.000000	200.000000	0.000000	0.414770	0.619300	-1.390400	-52.327754	-66.446856	178.461095	298.989381	200.901304	0.000000	300.000000	200.000000	0.000000	7.752080	10.193680	2232.591248	2012.243752	2256.299921	-1348.873476				-505.000000	200.000000	0.000000	3.078870	0.000000	2.359620	926.716785	606.878352	293.474184
831				900.000000	200.000000	0.000000	0.336300	0.653080	-1.651100	-67.288900	-68.038981	140.019243	298.979546	200.952628	0.000000	300.000000	200.000000	0.000000	7.721560	10.559920	2232.438660	2126.684155	2278.099920	-1428.218974				-505.000000	200.000000	0.000000	1.267770	-0.893350	9.438480	178.330474	1770.310227	-0.949211
832				900.000000	200.000000	0.000000	0.403560	0.529220	-1.868350	-52.511875	-146.596254	173.569614	299.057023	201.008852	0.000000	300.000000	200.000000	0.000000	7.416360	10.651480	2230.912780	2250.661259	2103.699926	-1440.425974				-505.000000	200.000000	0.000000	1.992210	-0.714680	13.371180	-157.991594	1855.312240	57.906491
833				900.000000	200.000000	0.000000	0.482030	0.596780	-1.260050	-57.140616	-94.667698	166.322169	299.115956	201.008507	0.000000	300.000000	200.000000	0.000000	7.263760	9.857960	2231.675720	2250.661259	1972.899931	-1391.597975				-505.000000	200.000000	0.000000	2.535540	-1.072020	-1.573080	-1107.337793	1041.197402	-647.405275
834				900.000000	200.000000	0.000000	0.291460	0.709380	-0.999350	-136.664797	-6.006958	207.588540	298.999008	200.901427	0.000000	300.000000	200.000000	0.000000	7.294280	10.010560	2232.286072	2012.243752	2234.499922	-1409.908474				-505.000000	200.000000	0.000000	0.905550	0.178670	13.371180	243.513020	3114.196099	293.817607
835				900.000000	200.000000	0.000000	0.369930	0.641820	-1.346950	-75.478548	-135.564333	183.347813	298.998906	200.901520	0.000000	300.000000	200.000000	0.000000	7.568960	9.796920	2232.057190	2012.243752	2234.499922	-1330.562976				-505.000000	200.000000	0.000000	1.629990	-1.786700	11.798100	8.646633	22.742922	-648.011063
836				900.000000	200.000000	0.000000	0.482030	0.776940	-1.433850	-53.922214	-99.572034	176.128358	298.983943	200.897523	0.000000	300.000000	200.000000	0.000000	7.782600	10.041080	2231.370544	2002.707052	2267.199921	-1330.562976				-505.000000	200.000000	0.000000	-0.181110	0.000000	2.359620	-463.075238	273.859701	-293.706005
837				900.000000	200.000000	0.000000	0.336300	0.664340	-1.433850	-90.723324	-73.306993	159.306996	298.969781	200.944085	0.000000	300.000000	200.000000	0.000000	7.782600	11.109280	2232.438660	2107.610755	2299.899920	-1391.597975				-505.000000	200.000000	0.000000	2.354430	-0.357340	13.371180	-599.632958	507.694236	-822.944851
838				900.000000	200.000000	0.000000	0.347510	0.709380	-1.303500	-104.815655	-78.955816	156.927610	299.003993	200.922694	0.000000	300.000000	200.000000	0.000000	7.813120	10.804080	2232.514954	2059.927254	2223.599922	-1428.218974				-505.000000	200.000000	0.000000	1.267770	1.608030	9.438480	-944.287044	1505.170212	-586.016388
839				900.000000	200.000000	0.000000	0.392350	0.563000	-1.694550	-155.474543	-95.636561	137.467741	298.945441	200.922662	0.000000	300.000000	200.000000	0.000000	7.568960	10.773560	2232.591248	2059.927254	2354.399918	-1300.045476				-505.000000	200.000000	0.000000	1.629990	-2.680050	4.719240	69.839718	692.310796	-413.882457
840				900.000000	200.000000	0.000000	0.414770	0.506700	-1.346950	-117.227562	-86.751145	171.127396	299.038038	200.986904	0.000000	300.000000	200.000000	0.000000	7.202720	11.200840	2232.209778	2202.977757	2147.299925	-1391.597975				-505.000000	200.000000	0.000000	0.543330	-2.144040	2.359620	102.084914	362.593846	-178.310456
841				900.000000	200.000000	0.000000	0.325090	0.574260	-1.651100	-78.575768	-77.709293	156.825175	298.974348	200.974287	0.000000	300.000000	200.000000	0.000000	7.477400	10.712520	2231.752014	2174.367657	2288.999920	-1428.218974				-505.000000	200.000000	0.000000	3.259980	-1.250690	14.157719	620.349377	1115.003019	-236.424098
842				900.000000	200.000000	0.000000	0.358720	0.630560	-1.781450	-76.392377	-68.841011	159.252354	299.018640	200.905607	0.000000	300.000000	200.000000	0.000000	7.691040	11.139800	2232.514954	2021.780453	2190.899923	-1428.218974				-505.000000	200.000000	0.000000	2.535540	-0.178670	12.584640	-241.436554	-32.798332	-529.069289
843				900.000000	200.000000	0.000000	0.325090	0.776940	-1.477300	-106.234121	-67.738987	164.242648	298.980034	200.969252	0.000000	300.000000	200.000000	0.000000	7.630000	9.949520	2233.506776	2164.830956	2278.099920	-1367.183975				-505.000000	200.000000	0.000000	2.354430	-1.250690	0.000000	-770.575263	1315.803529	351.089333
844				900.000000	200.000000	0.000000	0.313880	0.585520	-0.999350	-97.539519	13.333667	156.847260	299.038038	200.922820	0.000000	300.000000	200.000000	0.000000	7.477400	10.498880	2232.209778	2059.927254	2147.299925	-1416.011974				-505.000000	200.000000	0.000000	0.543330	-1.965370	3.146160	1271.119177	1952.687508	-413.117293
845				900.000000	200.000000	0.000000	0.302670	0.686860	-1.868350	-102.307683	-127.243694	152.133800	299.018070	200.927504	0.000000	300.000000	200.000000	0.000000	7.324800	10.712520	2231.217956	2069.463954	2190.899923	-1391.597975				-505.000000	200.000000	0.000000	2.716650	0.536010	9.438480	-430.074964	91.798415	-293.429152
846				900.000000	200.000000	0.000000	0.347510	0.675600	-1.824900	-70.562114	-88.602854	149.667214	298.971712	201.006781	0.000000	300.000000	200.000000	0.000000	7.446880	10.712520	2226.029964	2241.124558	2288.999920	-1409.908474				-505.000000	200.000000	0.000000	-0.181110	-1.250690	11.798100	-537.999411	1590.602657	351.292176
847				900.000000	200.000000	0.000000	0.381140	0.461660	-0.955900	-122.697711	-80.663968	178.349330	298.999487	200.939427	0.000000	300.000000	200.000000	0.000000	7.385840	9.308600	2233.354188	2098.074055	2234.499922	-1342.769976				-505.000000	200.000000	0.000000	1.629990	-0.714680	5.505780	-1548.412849	1884.694436	-412.017321
848				900.000000	200.000000	0.000000	0.403560	0.630560	-1.173150	-55.659527	-86.451151	156.796239	298.964474	201.021397	0.000000	300.000000	200.000000	0.000000	7.324800	9.644320	2231.523132	2279.271359	2310.799919	-1391.597975				-505.000000	200.000000	0.000000	-0.905550	1.429360	12.584640	1129.841361	1766.262100	1.428907
849				900.000000	200.000000	0.000000	0.291460	0.653080	-1.911800	-11.271562	-106.477778	166.571959	299.008639	200.982733	0.000000	300.000000	200.000000	0.000000	7.233240	10.834600	2231.980896	2193.441057	2212.699923	-1324.459476				-505.000000	200.000000	0.000000	1.086660	-0.357340	16.517339	-20.301256	1641.981347	-59.170147
850				900.000000	200.000000	0.000000	0.347510	0.495440	-2.042150	-38.000871	-103.598721	159.138305	298.930465	200.927219	0.000000	300.000000	200.000000	0.000000	7.233240	11.231360	2231.904602	2069.463954	2387.099916	-1397.701475				-505.000000	200.000000	0.000000	1.629990	-1.072020	17.303879	-874.195633	1078.077995	351.316846
851				900.000000	200.000000	0.000000	0.403560	0.709380	-1.694550	-93.159192	-80.900279	152.050222	298.984255	200.939973	0.000000	300.000000	200.000000	0.000000	7.752080	11.017720	2232.057190	2098.074055	2267.199921	-1293.941977				-505.000000	200.000000	0.000000	3.622200	-2.680050	12.584640	649.548960	1359.717956	55.910955
852				900.000000	200.000000	0.000000	0.325090	0.619300	-1.694550	-28.519672	-92.866794	152.047742	298.984221	200.940005	0.000000	300.000000	200.000000	0.000000	7.446880	10.956680	2231.980896	2098.074055	2267.199921	-1416.011974				-505.000000	200.000000	0.000000	2.535540	0.714680	8.651940	970.465457	1296.633873	587.916375
853				900.000000	200.000000	0.000000	0.358720	0.709380	-1.346950	-44.552716	-64.179126	168.964297	299.091814	200.961205	0.000000	300.000000	200.000000	0.000000	7.416360	10.865120	2232.362366	2145.757556	2027.399929	-1354.976975				-505.000000	200.000000	0.000000	1.992210	-0.357340	11.798100	905.849220	1326.525064	175.733804
854				900.000000	200.000000	0.000000	0.381140	0.619300	-1.173150	-76.225865	-50.066106	180.905596	298.989312	200.956900	0.000000	300.000000	200.000000	0.000000	7.355320	10.620960	2232.438660	2136.220856	2256.299921	-1477.046973				-505.000000	200.000000	0.000000	5.071080	0.536010	12.584640	612.520746	-53.653842	-528.593901
855				900.000000	200.000000	0.000000	0.392350	0.540480	-1.520750	-51.688074	-126.194015	166.362719	298.989208	200.914275	0.000000	300.000000	200.000000	0.000000	7.568960	9.980040	2232.209778	2040.853853	2256.299921	-1324.459476				-505.000000	200.000000	0.000000	0.000000	1.608030	11.011560	-365.081188	1315.250103	-527.170867
856				900.000000	200.000000	0.000000	0.448400	0.517960	-1.607650	-117.033960	-87.893577	180.741668	298.955419	200.948097	0.000000	300.000000	200.000000	0.000000	7.752080	10.315760	2233.049012	2117.147455	2332.599918	-1403.804975				-505.000000	200.000000	0.000000	1.992210	-0.893350	9.438480	178.330474	-129.505737	233.969229
857				900.000000	200.000000	0.000000	0.392350	0.675600	-1.868350	-6.278644	-115.738807	183.356001	299.169625	200.927377	0.000000	300.000000	200.000000	0.000000	7.599480	10.193680	2231.523132	2069.463954	1852.999935	-1391.597975				-505.000000	200.000000	0.000000	0.000000	-0.536010	6.292320	-379.378585	-668.821448	-470.461463
858				900.000000	200.000000	0.000000	0.414770	0.641820	-1.607650	-83.789694	-152.366303	147.156457	299.038137	200.978260	0.000000	300.000000	200.000000	0.000000	7.477400	10.346280	2232.438660	2183.904357	2147.299925	-1446.529474				-505.000000	200.000000	0.000000	-0.905550	-0.357340	14.157719	326.957980	1367.059225	-59.010770
859				900.000000	200.000000	0.000000	0.448400	0.776940	-1.433850	-126.291758	-108.319091	156.885918	298.940051	200.931651	0.000000	300.000000	200.000000	0.000000	7.385840	10.163160	2231.523132	2079.000654	2365.299917	-1434.322474				-505.000000	200.000000	0.000000	1.992210	-1.429360	14.157719	-432.805961	-1194.544355	644.669246
860				900.000000	200.000000	0.000000	0.381140	0.608040	-1.911800	-65.393202	-44.313191	209.811045	298.964934	200.901335	0.000000	300.000000	200.000000	0.000000	7.294280	10.132640	2232.514954	2012.243752	2310.799919	-1379.390975				-505.000000	200.000000	0.000000	-0.181110	-1.608030	11.798100	-791.254058	1325.462642	-530.208420
861				900.000000	200.000000	0.000000	0.470820	0.641820	-1.651100	-107.957889	-78.644484	192.881931	298.969605	201.012608	0.000000	300.000000	200.000000	0.000000	7.538440	11.414480	2232.057190	2260.197959	2299.899920	-1391.597975				-505.000000	200.000000	0.000000	2.535540	0.000000	3.932700	0.314616	903.402410	-646.387928
862				900.000000	200.000000	0.000000	0.403560	0.574260	-0.869000	-65.703922	-137.393710	185.659801	299.008740	200.978360	0.000000	300.000000	200.000000	0.000000	7.233240	10.773560	2232.209778	2183.904357	2212.699923	-1300.045476				-505.000000	200.000000	0.000000	2.897760	-0.536010	2.359620	778.466818	1678.397376	58.003604
863				900.000000	200.000000	0.000000	0.302670	0.619300	-1.564200	-72.610462	-112.328644	152.070969	299.038104	200.965477	0.000000	300.000000	200.000000	0.000000	7.568960	10.865120	2232.362366	2155.294256	2147.299925	-1373.287475				-505.000000	200.000000	0.000000	-0.543330	-3.216060	-1.573080	152.718370	-363.340273	-179.240871
864				900.000000	200.000000	0.000000	0.235410	0.608040	-1.303500	-72.804064	-74.339538	152.130179	299.101825	200.913963	0.000000	300.000000	200.000000	0.000000	7.660520	11.017720	2232.972718	2040.853853	2005.599930	-1336.666476				-505.000000	200.000000	0.000000	1.811100	0.536010	3.146160	148.501660	947.984698	529.060673
865				900.000000	200.000000	0.000000	0.560500	0.472920	-1.260050	-78.323291	-118.162973	166.125685	299.003380	200.948908	0.000000	300.000000	200.000000	0.000000	7.599480	10.407320	2231.141662	2117.147455	2223.599922	-1354.976975				-505.000000	200.000000	0.000000	-1.086660	-1.072020	7.078860	1093.858398	1915.016057	-177.162710
866				900.000000	200.000000	0.000000	0.269040	0.563000	-1.738000	-46.965242	-125.980036	173.740392	299.027807	200.961731	0.000000	300.000000	200.000000	0.000000	7.385840	10.987200	2231.141662	2145.757556	2169.099924	-1330.562976				-505.000000	200.000000	0.000000	4.165530	-0.893350	7.865400	-1674.851403	801.039588	-764.854314
867				900.000000	200.000000	0.000000	0.336300	0.653080	-1.303500	-95.072498	-134.219858	168.935165	299.042758	200.957162	0.000000	300.000000	200.000000	0.000000	7.630000	10.468360	2231.828308	2136.220856	2136.399925	-1361.080475				-505.000000	200.000000	0.000000	1.448880	1.072020	11.011560	-513.331155	2155.568431	177.133733
868				900.000000	200.000000	0.000000	0.425980	0.608040	-1.390400	-88.976213	-21.314755	149.523088	299.018607	200.931269	0.000000	300.000000	200.000000	0.000000	7.599480	10.590440	2232.438660	2079.000654	2190.899923	-1361.080475				-505.000000	200.000000	0.000000	2.354430	-2.501380	3.146160	427.973199	1047.677809	408.646527
869				900.000000	200.000000	0.000000	0.280250	0.630560	-1.738000	-64.285772	-126.441664	156.923988	299.032891	200.952987	0.000000	300.000000	200.000000	0.000000	7.507920	10.285240	2231.599426	2126.684155	2158.199924	-1409.908474				-505.000000	200.000000	0.000000	2.897760	-0.536010	9.438480	84.137115	2201.959567	116.747703
870				900.000000	200.000000	0.000000	0.403560	0.529220	-2.476650	-85.306315	-100.436806	151.882673	299.037710	201.042801	0.000000	300.000000	200.000000	0.000000	7.660520	10.346280	2231.446838	2326.954861	2147.299925	-1385.494475				-505.000000	200.000000	0.000000	1.267770	-1.786700	4.719240	702.976336	449.088712	-178.029296
871				900.000000	200.000000	0.000000	0.381140	0.788200	-1.346950	-61.409559	-125.894021	154.556411	299.042791	200.948583	0.000000	300.000000	200.000000	0.000000	7.324800	10.285240	2231.904602	2117.147455	2136.399925	-1379.390975				-505.000000	200.000000	0.000000	0.724440	-1.072020	1.573080	-180.558085	-443.038737	-59.819401
872				900.000000	200.000000	0.000000	0.325090	0.529220	-1.998700	-88.831689	-112.847814	176.060569	298.974348	200.935829	0.000000	300.000000	200.000000	0.000000	7.721560	10.010560	2231.752014	2088.537354	2288.999920	-1440.425974				-505.000000	200.000000	0.000000	1.086660	-1.429360	11.798100	-432.994731	453.329840	-60.187494
873				900.000000	200.000000	0.000000	0.336300	0.517960	-1.651100	-84.914732	-62.973011	161.580523	298.930538	200.931428	0.000000	300.000000	200.000000	0.000000	7.660520	11.322920	2232.057190	2079.000654	2387.099916	-1367.183975				-505.000000	200.000000	0.000000	2.354430	-2.322710	8.651940	-139.855026	2368.152897	291.327887
874				900.000000	200.000000	0.000000	0.269040	0.608040	-1.477300	-93.086772	-75.562788	171.372619	299.052526	200.978527	0.000000	300.000000	200.000000	0.000000	7.385840	10.132640	2231.828308	2183.904357	2114.599926	-1354.976975				-505.000000	200.000000	0.000000	1.267770	-2.322710	6.292320	1365.564229	49.885838	-178.537969
875				900.000000	200.000000	0.000000	0.347510	0.495440	-1.694550	-101.969241	-159.647659	151.909325	299.033155	200.948454	0.000000	300.000000	200.000000	0.000000	7.233240	11.048240	2232.209778	2117.147455	2158.199924	-1428.218974				-505.000000	200.000000	0.000000	1.448880	-0.893350	13.371180	526.093096	164.779041	234.012695
876				900.000000	200.000000	0.000000	0.403560	0.551740	-1.129700	-30.716609	-0.370070	154.313276	299.062646	200.918359	0.000000	300.000000	200.000000	0.000000	7.721560	10.987200	2232.667542	2050.390553	2092.799927	-1464.839973				-505.000000	200.000000	0.000000	1.992210	-0.178670	0.786540	684.147613	-121.295047	-352.793527
877				900.000000	200.000000	0.000000	0.403560	0.720640	-1.303500	-100.331438	-25.538286	154.470353	298.969429	200.935861	0.000000	300.000000	200.000000	0.000000	7.324800	10.529400	2231.675720	2088.537354	2299.899920	-1403.804975				-505.000000	200.000000	0.000000	2.897760	-1.250690	-1.573080	734.906915	886.709464	-1.418726
878				900.000000	200.000000	0.000000	0.493240	0.574260	-0.999350	-89.962146	-80.173867	149.421991	299.140171	200.961731	0.000000	300.000000	200.000000	0.000000	7.691040	11.200840	2231.141662	2145.757556	1918.399933	-1354.976975	-565.580865	165.823171	0.000000	-505.000000	200.000000	0.000000	0.905550	-1.429360	22.809659	-779.561812	1381.828887	-118.917104
879				900.000000	200.000000	0.000000	0.504450	0.574260	-0.869000	-53.642331	-101.020600	161.458678	299.033056	200.880187	0.000000	300.000000	200.000000	0.000000	7.385840	10.895640	2231.980896	1964.560251	2158.199924	-1379.390975				-505.000000	200.000000	0.000000	0.543330	-0.714680	11.011560	-1200.524381	1547.513221	-0.721698
880				900.000000	200.000000	0.000000	0.482030	0.619300	-1.781450	-113.040836	-73.918917	168.752773	299.033255	200.905638	0.000000	300.000000	200.000000	0.000000	7.324800	10.682000	2232.438660	2021.780453	2158.199924	-1361.080475				-505.000000	200.000000	0.000000	4.165530	-1.072020	11.798100	-643.004091	134.457420	-60.094688
881				900.000000	200.000000	0.000000	0.493240	0.698120	-1.607650	-101.573911	-89.740088	163.995142	299.072283	200.982565	0.000000	300.000000	200.000000	0.000000	7.691040	10.315760	2232.362366	2193.441057	2070.999928	-1318.355976				-505.000000	200.000000	0.000000	1.811100	0.893350	5.505780	-408.766937	813.175412	-645.482184
882				900.000000	200.000000	0.000000	0.381140	0.844500	-1.433850	-87.324865	-80.219474	173.886051	299.023055	200.965873	0.000000	300.000000	200.000000	0.000000	7.263760	11.139800	2231.446838	2155.294256	2179.999924	-1458.736474				-505.000000	200.000000	0.000000	1.992210	-1.608030	2.359620	945.230892	1070.342166	233.290997
883				900.000000	200.000000	0.000000	0.313880	0.641820	-1.042800	-63.101858	-77.813384	176.176900	299.018171	200.957325	0.000000	300.000000	200.000000	0.000000	6.989080	9.735880	2231.446838	2136.220856	2190.899923	-1312.252476				-505.000000	200.000000	0.000000	-0.362220	-1.250690	6.292320	-1001.703881	1341.646593	57.586171
884				900.000000	200.000000	0.000000	0.470820	0.563000	-2.259400	-47.505412	-83.144735	173.531348	298.989070	200.922946	0.000000	300.000000	200.000000	0.000000	7.599480	9.827440	2231.904602	2059.927254	2256.299921	-1422.115474				-505.000000	200.000000	0.000000	0.905550	-0.357340	14.944259	558.652907	2449.853210	175.820736
885				900.000000	200.000000	0.000000	0.437190	0.495440	-0.955900	-141.409302	-108.301957	171.093698	298.945405	200.952596	0.000000	300.000000	200.000000	0.000000	7.813120	9.613800	2232.514954	2126.684155	2354.399918	-1434.322474				-505.000000	200.000000	0.000000	2.535540	-2.680050	5.505780	-509.177368	1962.469616	-120.234408
886				900.000000	200.000000	0.000000	0.325090	0.472920	-1.781450	-70.822401	-107.983887	178.417870	299.086713	200.948616	0.000000	300.000000	200.000000	0.000000	7.630000	10.346280	2231.828308	2117.147455	2038.299929	-1397.701475				-505.000000	200.000000	0.000000	2.535540	0.000000	3.932700	-115.501386	505.692388	-293.923337
887				900.000000	200.000000	0.000000	0.392350	0.574260	-1.694550	-62.538661	-120.966411	176.032775	299.047870	200.918485	0.000000	300.000000	200.000000	0.000000	7.324800	10.865120	2232.362366	2050.390553	2125.499926	-1281.734977				-505.000000	200.000000	0.000000	3.803310	1.429360	8.651940	87.182728	1219.921115	177.284494
888				900.000000	200.000000	0.000000	0.358720	0.608040	-1.260050	-68.738520	-69.325913	156.821750	299.023556	200.922662	0.000000	300.000000	200.000000	0.000000	7.721560	11.292400	2232.591248	2059.927254	2179.999924	-1391.597975				-505.000000	200.000000	0.000000	1.629990	-0.178670	6.292320	221.324068	1353.667980	-470.252746
889				900.000000	200.000000	0.000000	0.448400	0.585520	-1.390400	-114.026768	-37.435920	156.707898	299.004163	200.896910	0.000000	300.000000	200.000000	0.000000	7.477400	10.987200	2232.896424	2002.707052	2223.599922	-1367.183975				-505.000000	200.000000	0.000000	1.811100	-1.429360	8.651940	-664.878427	1340.469735	115.986847
890				900.000000	200.000000	0.000000	0.403560	0.765680	-0.955900	-134.301349	-117.049013	207.524763	299.037677	201.000097	0.000000	300.000000	200.000000	0.000000	7.874160	11.017720	2231.370544	2231.587858	2147.299925	-1354.976975				-505.000000	200.000000	0.000000	1.992210	0.178670	13.371180	243.513020	662.182174	0.010181
891				900.000000	200.000000	0.000000	0.381140	0.563000	-1.868350	-63.182405	-34.221660	168.804936	299.037611	200.970246	0.000000	300.000000	200.000000	0.000000	7.233240	11.383960	2231.217956	2164.830956	2147.299925	-1300.045476				-505.000000	200.000000	0.000000	1.811100	-1.608030	17.303879	598.978427	1464.829052	-589.111895
892				900.000000	200.000000	0.000000	0.269040	0.608040	-1.433850	-85.000697	-65.471256	195.469220	298.974489	200.922883	0.000000	300.000000	200.000000	0.000000	7.446880	10.468360	2232.057190	2059.927254	2288.999920	-1379.390975				-505.000000	200.000000	0.000000	0.362220	-2.144040	8.651940	-360.675708	235.011393	-178.295968
893				900.000000	200.000000	0.000000	0.313880	0.540480	-1.173150	-115.656444	-57.428279	149.576393	299.003857	200.952726	0.000000	300.000000	200.000000	0.000000	7.233240	10.590440	2232.209778	2126.684155	2223.599922	-1464.839973				-505.000000	200.000000	0.000000	2.716650	0.178670	2.359620	-1262.975930	231.086261	352.416818
894				900.000000	200.000000	0.000000	0.482030	0.630560	-1.129700	-111.901936	-89.722954	144.666644	299.043020	200.961172	0.000000	300.000000	200.000000	0.000000	6.928040	10.376800	2232.438660	2145.757556	2136.399925	-1361.080475				-505.000000	200.000000	0.000000	1.811100	-1.786700	2.359620	-571.188454	153.311081	174.391830
895				900.000000	200.000000	0.000000	0.347510	0.709380	-1.216600	-96.684566	-144.894243	140.059989	298.986541	200.968091	0.000000	300.000000	200.000000	0.000000	7.752080	10.651480	2226.335140	2155.294256	2256.299921	-1403.804975				-505.000000	200.000000	0.000000	2.354430	-0.357340	11.798100	-715.574807	-816.512984	-176.759766
896				900.000000	200.000000	0.000000	0.325090	0.596780	-1.564200	-101.681548	-103.119959	180.942720	298.964510	200.957260	0.000000	300.000000	200.000000	0.000000	7.660520	11.017720	2231.599426	2136.220856	2310.799919	-1397.701475				-505.000000	200.000000	0.000000	3.441090	-0.536010	11.798100	-1305.466138	2697.123421	-235.760355
897				900.000000	200.000000	0.000000	0.403560	0.619300	-1.564200	-124.877355	-15.163895	142.327807	298.955062	200.939877	0.000000	300.000000	200.000000	0.000000	7.385840	10.010560	2232.286072	2098.074055	2332.599918	-1367.183975				-505.000000	200.000000	0.000000	2.716650	-0.178670	11.011560	-936.458412	620.585592	234.589505
898				900.000000	200.000000	0.000000	0.482030	0.585520	-1.216600	-81.682470	-114.971987	183.179318	298.984637	200.969517	0.000000	300.000000	200.000000	0.000000	7.996240	9.735880	2232.896424	2164.830956	2267.199921	-1361.080475				-505.000000	200.000000	0.000000	2.173320	1.429360	18.090419	319.569810	1177.024680	-703.746587
899				900.000000	200.000000	0.000000	0.336300	0.484180	-1.520750	-94.211811	-123.885875	149.500807	298.993988	200.982733	0.000000	300.000000	200.000000	0.000000	7.477400	11.475520	2231.980896	2193.441057	2245.399921	-1361.080475				-505.000000	200.000000	0.000000	0.905550	0.000000	7.078860	1158.726328	2059.607452	-293.792937
900				900.000000	200.000000	0.000000	0.403560	0.517960	-1.260050	-124.714907	-167.425853	154.281861	299.052072	200.957620	0.000000	300.000000	200.000000	0.000000	7.874160	11.750200	2230.760192	2136.220856	2114.599926	-1348.873476				-505.000000	200.000000	0.000000	3.622200	-0.357340	9.438480	-947.395580	1230.133654	-470.581681
901				900.000000	200.000000	0.000000	0.347510	0.551740	-1.738000	-87.634231	-48.155912	166.419645	299.077324	200.952498	0.000000	300.000000	200.000000	0.000000	7.385840	11.536560	2232.743836	2126.684155	2060.099928	-1385.494475				-505.000000	200.000000	0.000000	3.441090	-0.536010	12.584640	547.652816	2431.236980	-0.783961
902				900.000000	200.000000	0.000000	0.280250	0.540480	-0.999350	-75.271085	-46.073089	164.069194	299.077607	200.918045	0.000000	300.000000	200.000000	0.000000	7.630000	10.987200	2233.430482	2050.390553	2060.099928	-1391.597975				-505.000000	200.000000	0.000000	0.181110	-2.501380	9.438480	-498.051430	1305.783991	-2.388298
903				900.000000	200.000000	0.000000	0.269040	0.630560	-1.824900	-68.396331	-105.635339	183.441863	299.028306	200.969782	0.000000	300.000000	200.000000	0.000000	7.111160	11.292400	2232.286072	2164.830956	2169.099924	-1354.976975	-577.071487	190.187277	0.000000	-505.000000	200.000000	0.000000	3.803310	-1.429360	20.450039	-200.670572	1473.864733	-60.404826
904				900.000000	200.000000	0.000000	0.414770	0.574260	-1.260050	-90.232231	-107.095841	151.912946	299.013353	200.927346	0.000000	300.000000	200.000000	0.000000	7.630000	11.414480	2231.599426	2069.463954	2201.799923	-1367.183975				-505.000000	200.000000	0.000000	2.535540	-0.536010	11.011560	315.894965	1161.824587	-176.943813
905				900.000000	200.000000	0.000000	0.291460	0.675600	-1.477300	-66.181470	-61.288133	130.448001	298.964828	200.978326	0.000000	300.000000	200.000000	0.000000	8.057280	10.834600	2232.286072	2183.904357	2310.799919	-1464.839973				-505.000000	200.000000	0.000000	1.811100	-1.250690	4.719240	-1349.277733	681.351831	-941.237371
906				900.000000	200.000000	0.000000	0.493240	0.675600	-0.999350	-109.912146	-29.514168	151.925898	298.998837	200.969948	0.000000	300.000000	200.000000	0.000000	8.179360	10.254720	2231.904602	2164.830956	2234.499922	-1385.494475				-505.000000	200.000000	0.000000	4.889970	-1.429360	0.000000	260.957433	897.237998	-60.491759
907				900.000000	200.000000	0.000000	0.425980	0.619300	-1.564200	-68.589932	-81.944760	166.401181	299.038170	201.033759	0.000000	300.000000	200.000000	0.000000	6.958560	9.980040	2232.514954	2307.881460	2147.299925	-1403.804975				-505.000000	200.000000	0.000000	3.622200	-1.786700	9.438480	-223.174140	964.993639	-589.426341
908				900.000000	200.000000	0.000000	0.392350	0.619300	-1.738000	-104.954761	-95.596152	171.255342	299.022688	200.983338	0.000000	300.000000	200.000000	0.000000	7.172200	11.048240	2230.607604	2193.441057	2179.999924	-1342.769976				-505.000000	200.000000	0.000000	4.165530	-0.357340	7.078860	94.759667	404.075993	-59.416457
909				900.000000	200.000000	0.000000	0.414770	0.563000	-1.694550	-42.899697	-81.361907	173.589416	298.989519	200.948162	0.000000	300.000000	200.000000	0.000000	7.691040	10.498880	2232.896424	2117.147455	2256.299921	-1434.322474				-505.000000	200.000000	0.000000	2.173320	-1.072020	3.932700	-1222.713333	1057.890348	-59.935311
910				900.000000	200.000000	0.000000	0.459610	0.731900	-1.260050	-43.535314	-43.084743	171.290378	298.979686	200.952498	0.000000	300.000000	200.000000	0.000000	7.660520	9.766400	2232.743836	2126.684155	2278.099920	-1403.804975				-505.000000	200.000000	0.000000	3.078870	-0.536010	12.584640	-31.427194	1127.454837	586.686004
911				900.000000	200.000000	0.000000	0.291460	0.563000	-1.129700	-114.684057	-56.545431	173.717165	298.994194	200.956900	0.000000	300.000000	200.000000	0.000000	7.874160	10.041080	2232.438660	2136.220856	2245.399921	-1348.873476				-505.000000	200.000000	0.000000	2.173320	-1.072020	2.359620	-1454.471183	1457.093223	-177.423509
912				900.000000	200.000000	0.000000	0.246620	0.540480	-0.912450	-79.201587	-59.966933	168.923355	299.042692	200.944407	0.000000	300.000000	200.000000	0.000000	7.752080	11.475520	2231.675720	2107.610755	2136.399925	-1367.183975				-505.000000	200.000000	0.000000	0.724440	-1.965370	14.157719	-233.607922	340.438484	-354.387683
913				900.000000	200.000000	0.000000	0.425980	0.754420	-0.738650	-70.211481	-67.514612	161.707522	298.993988	200.867369	0.000000	300.000000	200.000000	0.000000	7.446880	11.200840	2231.980896	1935.950150	2245.399921	-1416.011974				-505.000000	200.000000	0.000000	4.527750	-0.893350	11.011560	525.904326	1438.985988	-118.698206
914				900.000000	200.000000	0.000000	0.414770	0.608040	-1.303500	-133.112017	-142.517222	192.908584	298.960301	200.969451	0.000000	300.000000	200.000000	0.000000	7.385840	10.773560	2233.049012	2164.830956	2321.699919	-1367.183975				-505.000000	200.000000	0.000000	2.354430	0.714680	15.730799	391.951756	2228.865052	-175.742419
915				900.000000	200.000000	0.000000	0.526870	0.574260	-1.520750	-114.625498	-91.205789	151.796811	299.136024	200.931014	0.000000	300.000000	200.000000	0.000000	7.782600	10.651480	2233.049012	2079.000654	1929.299932	-1416.011974				-505.000000	200.000000	0.000000	3.803310	-0.536010	10.225020	-1189.775982	1218.428262	-235.789333
916				900.000000	200.000000	0.000000	0.381140	0.619300	-1.086250	-104.279548	-80.542742	171.266955	298.979302	201.038314	0.000000	300.000000	200.000000	0.000000	7.599480	10.529400	2231.904602	2317.418160	2278.099920	-1391.597975				-505.000000	200.000000	0.000000	1.086660	-1.429360	10.225020	145.959432	1647.952759	-588.884382
917				900.000000	200.000000	0.000000	0.425980	0.765680	-1.260050	-54.205844	-102.491499	152.079353	299.062742	200.982330	0.000000	300.000000	200.000000	0.000000	7.843640	11.017720	2232.896424	2193.441057	2092.799927	-1361.080475				-505.000000	200.000000	0.000000	1.992210	-1.250690	13.371180	-190.425559	794.752182	292.374212
918				900.000000	200.000000	0.000000	0.381140	0.596780	-1.260050	-121.469099	-75.315138	159.197711	299.038203	200.884218	0.000000	300.000000	200.000000	0.000000	8.087800	10.743040	2232.591248	1974.096951	2147.299925	-1434.322474				-505.000000	200.000000	0.000000	0.000000	-1.786700	2.359620	471.155563	-797.659323	-177.927874
919				900.000000	200.000000	0.000000	0.369930	0.574260	-1.390400	-154.695757	-19.006616	151.959401	299.018808	200.965246	0.000000	300.000000	200.000000	0.000000	7.660520	10.468360	2232.896424	2155.294256	2190.899923	-1379.390975				-505.000000	200.000000	0.000000	-0.362220	-1.786700	0.000000	-339.745220	1347.618004	-119.154798
920				900.000000	200.000000	0.000000	0.381140	0.664340	-1.129700	-86.387694	-131.162033	144.802581	298.989139	201.012608	0.000000	300.000000	200.000000	0.000000	7.538440	10.285240	2232.057190	2260.197959	2256.299921	-1367.183975				-505.000000	200.000000	0.000000	-1.086660	-1.608030	8.651940	-791.505751	2443.803234	57.305011
921				900.000000	200.000000	0.000000	0.280250	0.472920	-1.303500	-66.306715	-71.120080	139.909762	299.052720	200.974054	0.000000	300.000000	200.000000	0.000000	7.691040	10.590440	2232.286072	2174.367657	2114.599926	-1385.494475				-505.000000	200.000000	0.000000	-1.811100	-0.357340	17.303879	-20.238333	1684.008361	-1233.820300
922				900.000000	200.000000	0.000000	0.302670	0.540480	-1.651100	-140.274782	-142.643646	166.455627	298.955169	200.948324	0.000000	300.000000	200.000000	0.000000	7.782600	9.735880	2232.514954	2117.147455	2332.599918	-1385.494475				-505.000000	200.000000	0.000000	2.535540	-0.178670	14.944259	685.280230	1290.662462	-411.581092
923				900.000000	200.000000	0.000000	0.313880	0.540480	-1.607650	-100.024466	-122.881803	166.444014	299.033089	200.982699	0.000000	300.000000	200.000000	0.000000	7.813120	11.353440	2232.057190	2193.441057	2158.199924	-1300.045476				-505.000000	200.000000	0.000000	2.535540	0.893350	7.865400	-61.130162	1032.240285	-410.563745
924				900.000000	200.000000	0.000000	0.336300	0.551740	-2.129050	-67.936707	-153.715976	156.792618	298.999145	200.986736	0.000000	300.000000	200.000000	0.000000	7.294280	11.261880	2232.591248	2202.977757	2234.499922	-1318.355976				-505.000000	200.000000	0.000000	1.448880	-1.608030	6.292320	-791.694521	569.206901	-530.338819
925				900.000000	200.000000	0.000000	0.336300	0.563000	-1.738000	-55.006302	-67.958164	156.803090	299.037644	200.948843	0.000000	300.000000	200.000000	0.000000	7.507920	11.200840	2231.294250	2117.147455	2147.299925	-1342.769976				-505.000000	200.000000	0.000000	0.724440	-0.536010	2.359620	315.202810	1544.764947	-176.798925
926				900.000000	200.000000	0.000000	0.235410	0.574260	-1.607650	-70.489694	-114.584438	188.243665	299.052720	200.854434	0.000000	300.000000	200.000000	0.000000	7.507920	11.078760	2232.286072	1907.340050	2114.599926	-1403.804975				-505.000000	200.000000	0.000000	1.267770	-0.357340	14.157719	1369.301997	2163.541690	175.791759
927				900.000000	200.000000	0.000000	0.515660	0.720640	-1.694550	-76.613384	-126.044316	161.583198	298.969887	200.918359	0.000000	300.000000	200.000000	0.000000	7.630000	10.865120	2232.667542	2050.390553	2299.899920	-1373.287475				-505.000000	200.000000	0.000000	1.629990	-0.536010	4.719240	-495.320433	-368.249263	-0.639073
928				900.000000	200.000000	0.000000	0.437190	0.743160	-1.433850	-107.580167	-87.593583	178.553057	298.959732	200.987073	0.000000	300.000000	200.000000	0.000000	7.385840	10.773560	2231.828308	2202.977757	2321.699919	-1373.287475				-505.000000	200.000000	0.000000	2.354430	-0.714680	4.719240	188.764256	2769.595051	116.621612
929				900.000000	200.000000	0.000000	0.403560	0.630560	-1.346950	-67.901174	-60.959667	154.386579	299.003482	201.025741	0.000000	300.000000	200.000000	0.000000	7.568960	10.651480	2231.370544	2288.808060	2223.599922	-1379.390975				-505.000000	200.000000	0.000000	0.905550	0.536010	13.371180	33.503659	1788.496026	-117.051968
930				900.000000	200.000000	0.000000	0.437190	0.608040	-1.564200	-65.033089	-97.604298	176.017736	299.008808	200.922757	0.000000	300.000000	200.000000	0.000000	7.660520	10.346280	2232.362366	2059.927254	2212.699923	-1519.771472				-505.000000	200.000000	0.000000	1.629990	0.178670	11.011560	-1030.651771	1349.189421	-293.681335
931				900.000000	200.000000	0.000000	0.381140	0.675600	-0.869000	-49.469150	-80.744785	135.174413	298.994194	200.909910	0.000000	300.000000	200.000000	0.000000	7.507920	10.926160	2232.438660	2031.317153	2245.399921	-1354.976975				-505.000000	200.000000	0.000000	0.905550	-0.536010	2.359620	431.018812	1401.235974	-294.301611
932				900.000000	200.000000	0.000000	0.347510	0.472920	-1.346950	-46.249078	-78.915408	159.117362	298.974489	200.999790	0.000000	300.000000	200.000000	0.000000	7.172200	10.956680	2232.057190	2231.587858	2288.999920	-1440.425974				-505.000000	200.000000	0.000000	1.086660	0.357340	7.865400	253.883879	1517.622031	-234.724212
933				900.000000	200.000000	0.000000	0.470820	0.776940	-1.651100	-58.167815	-149.568063	171.320652	299.105515	200.932288	0.000000	300.000000	200.000000	0.000000	7.233240	10.346280	2229.997252	2079.000654	1994.699930	-1464.839973				-505.000000	200.000000	0.000000	1.992210	-2.501380	14.944259	-265.978964	660.689322	-178.765482
934				900.000000	200.000000	0.000000	0.381140	0.720640	-1.607650	-68.482295	-39.530081	154.493581	299.032924	200.888854	0.000000	300.000000	200.000000	0.000000	7.904680	9.827440	2231.675720	1983.633652	2158.199924	-1440.425974				-505.000000	200.000000	0.000000	2.897760	-2.322710	5.505780	207.341287	217.141589	408.772618
935				900.000000	200.000000	0.000000	0.414770	0.653080	-1.129700	-66.748730	-117.349007	156.805569	298.970028	200.909692	0.000000	300.000000	200.000000	0.000000	7.477400	9.583280	2232.972718	2031.317153	2299.899920	-1409.908474				-505.000000	200.000000	0.000000	2.897760	-2.501380	15.730799	1471.323987	74.868038	232.370764
936				900.000000	200.000000	0.000000	0.482030	0.664340	-1.303500	-50.382979	-79.429380	147.107719	299.096388	200.910252	0.000000	300.000000	200.000000	0.000000	7.507920	10.987200	2231.599426	2031.317153	2016.499929	-1354.976975				-505.000000	200.000000	0.000000	2.354430	0.357340	7.865400	601.331885	-149.930815	-469.802028
937				900.000000	200.000000	0.000000	0.448400	0.686860	-1.564200	-53.746221	-128.461745	195.356706	299.042234	201.013266	0.000000	300.000000	200.000000	0.000000	7.080640	11.322920	2230.607604	2260.197959	2136.399925	-1391.597975				-505.000000	200.000000	0.000000	0.724440	-1.072020	6.292320	398.899463	878.182778	-118.563500
938				900.000000	200.000000	0.000000	0.381140	0.709380	-1.564200	-93.024149	-54.768399	183.399030	299.028638	200.956639	0.000000	300.000000	200.000000	0.000000	7.568960	11.170320	2233.049012	2136.220856	2169.099924	-1318.355976				-505.000000	200.000000	0.000000	2.173320	-0.536010	0.786540	-1537.979066	928.306046	-1175.564512
939				900.000000	200.000000	0.000000	0.336300	0.596780	-1.738000	-89.800014	-138.881743	183.340766	299.008842	200.931269	0.000000	300.000000	200.000000	0.000000	7.507920	10.285240	2232.438660	2079.000654	2212.699923	-1428.218974				-505.000000	200.000000	0.000000	3.803310	-1.250690	9.438480	156.707831	2014.594732	-236.467564
940				900.000000	200.000000	0.000000	0.347510	0.686860	-1.303500	-93.681438	-38.428057	178.593607	299.067273	200.982699	0.000000	300.000000	200.000000	0.000000	7.263760	10.926160	2232.057190	2193.441057	2081.899927	-1409.908474				-505.000000	200.000000	0.000000	1.448880	0.536010	7.865400	148.879199	1495.704100	0.392763
941				900.000000	200.000000	0.000000	0.459610	0.596780	-1.173150	-97.255889	-78.627350	154.297096	298.989242	200.956966	0.000000	300.000000	200.000000	0.000000	7.691040	11.689160	2232.286072	2136.220856	2256.299921	-1428.218974				-505.000000	200.000000	0.000000	2.173320	0.357340	15.730799	-1019.462910	2239.824017	-352.299342
942				900.000000	200.000000	0.000000	0.369930	0.743160	-1.738000	-35.525722	-140.266626	161.755118	299.057571	200.961271	0.000000	300.000000	200.000000	0.000000	7.599480	10.987200	2232.209778	2145.757556	2103.699926	-1385.494475	-512.193250	183.995244	0.000000	-505.000000	200.000000	0.000000	1.629990	-1.608030	20.450039	-327.297895	147.102238	-647.841505
943				900.000000	200.000000	0.000000	0.482030	0.596780	-1.738000	-89.800014	-79.025295	163.912509	298.906495	200.948194	0.000000	300.000000	200.000000	0.000000	7.782600	10.437840	2232.820130	2117.147455	2441.599915	-1385.494475				-505.000000	200.000000	0.000000	1.629990	-0.357340	11.011560	95.074283	818.909392	-235.445910
944				900.000000	200.000000	0.000000	0.437190	0.596780	-1.173150	-101.276420	-113.165884	154.320323	298.993541	200.940423	0.000000	300.000000	200.000000	0.000000	7.660520	10.651480	2230.989074	2098.074055	2245.399921	-1416.011974				-505.000000	200.000000	0.000000	-0.181110	-0.536010	0.000000	-958.961980	673.809002	293.226309
945				900.000000	200.000000	0.000000	0.459610	0.563000	-1.520750	-62.822291	-58.040202	163.904321	299.037874	201.004165	0.000000	300.000000	200.000000	0.000000	7.477400	10.315760	2231.828308	2241.124558	2147.299925	-1385.494475				-505.000000	200.000000	0.000000	2.716650	-0.714680	10.225020	305.020721	621.332018	-0.895563
946				900.000000	200.000000	0.000000	0.358720	0.653080	-1.216600	-38.695047	-109.894081	154.453977	299.052785	200.948356	0.000000	300.000000	200.000000	0.000000	7.538440	9.857960	2232.438660	2117.147455	2114.599926	-1330.562976				-505.000000	200.000000	0.000000	0.000000	-0.536010	7.078860	-1074.211673	2512.112301	116.979524
947				900.000000	200.000000	0.000000	0.246620	0.517960	-1.433850	-92.730722	-44.284121	152.034791	299.018070	200.901859	0.000000	300.000000	200.000000	0.000000	7.782600	11.109280	2231.217956	2012.243752	2190.899923	-1318.355976				-505.000000	200.000000	0.000000	2.897760	-1.608030	7.865400	829.855352	-315.377719	-60.501940
948				900.000000	200.000000	0.000000	0.493240	0.630560	-0.999350	-51.458940	-54.844018	135.016390	298.999179	200.926902	0.000000	300.000000	200.000000	0.000000	7.935200	10.895640	2232.667542	2069.463954	2234.499922	-1293.941977				-505.000000	200.000000	0.000000	1.811100	-0.893350	12.584640	62.766165	1336.737603	-588.433664
949				900.000000	200.000000	0.000000	0.392350	0.495440	-1.433850	-61.493854	-70.549162	149.453211	299.101303	200.982867	0.000000	300.000000	200.000000	0.000000	7.477400	11.353440	2231.675720	2193.441057	2005.599930	-1293.941977				-505.000000	200.000000	0.000000	0.543330	0.714680	3.932700	738.455914	1554.231059	176.867061
950				900.000000	200.000000	0.000000	0.448400	0.743160	-1.911800	-79.931612	-77.478778	149.625523	299.077103	200.956998	0.000000	300.000000	200.000000	0.000000	7.446880	11.261880	2232.209778	2136.220856	2060.099928	-1342.769976				-505.000000	200.000000	0.000000	2.535540	0.178670	3.146160	1169.223033	241.298800	-58.777384
951				900.000000	200.000000	0.000000	0.336300	0.619300	-1.260050	-72.295363	-68.402657	147.216808	299.062390	200.935701	0.000000	300.000000	200.000000	0.000000	7.080640	11.353440	2232.057190	2088.537354	2092.799927	-1403.804975				-505.000000	200.000000	0.000000	1.992210	-1.786700	3.146160	1976.826510	1334.735755	-1470.457422
952				900.000000	200.000000	0.000000	0.302670	0.675600	-1.824900	-94.685295	-46.228583	156.942648	298.950502	200.969484	0.000000	300.000000	200.000000	0.000000	7.355320	10.407320	2232.972718	2164.830956	2343.499918	-1312.252476				-505.000000	200.000000	0.000000	2.897760	-0.714680	6.292320	652.154110	1011.815207	175.322244
953				900.000000	200.000000	0.000000	0.392350	0.540480	-1.520750	-75.811256	-70.468345	168.772379	299.014028	200.948065	0.000000	300.000000	200.000000	0.000000	7.080640	11.261880	2233.125306	2117.147455	2201.799923	-1409.908474				-505.000000	200.000000	0.000000	1.267770	-0.178670	6.292320	-241.939940	1905.865940	117.217218
954				900.000000	200.000000	0.000000	0.459610	0.641820	-1.868350	-84.059779	-98.244694	197.712865	299.057442	200.978494	0.000000	300.000000	200.000000	0.000000	7.355320	11.200840	2231.904602	2183.904357	2103.699926	-1318.355976				-505.000000	200.000000	0.000000	3.078870	-0.893350	10.225020	-1327.214627	1129.694117	-236.070493
955				900.000000	200.000000	0.000000	0.482030	0.675600	-2.389750	-71.147298	-78.419168	139.889211	299.028306	200.939877	0.000000	300.000000	200.000000	0.000000	7.813120	10.468360	2232.286072	2098.074055	2169.099924	-1336.666476				-505.000000	200.000000	0.000000	1.448880	-1.250690	14.944259	-74.483711	2416.976313	-471.255605
956				900.000000	200.000000	0.000000	0.560500	0.596780	-1.607650	-69.562320	-82.377915	154.192574	299.008266	200.987377	0.000000	300.000000	200.000000	0.000000	7.599480	10.712520	2231.141662	2202.977757	2212.699923	-1403.804975				-505.000000	200.000000	0.000000	1.086660	1.429360	9.438480	1013.773667	1648.699185	353.734122
957				900.000000	200.000000	0.000000	0.336300	0.529220	-1.564200	-68.278896	-83.317707	164.000655	298.979058	201.004371	0.000000	300.000000	200.000000	0.000000	7.233240	10.407320	2231.370544	2241.124558	2278.099920	-1367.183975				-505.000000	200.000000	0.000000	3.803310	-0.536010	8.651940	-495.005817	822.211093	-470.765728
958				900.000000	200.000000	0.000000	0.560500	0.686860	-1.346950	-85.685391	-87.686336	161.505329	299.062358	200.957096	0.000000	300.000000	200.000000	0.000000	7.080640	10.468360	2231.980896	2136.220856	2092.799927	-1428.218974				-505.000000	200.000000	0.000000	3.078870	-1.965370	6.292320	-350.053156	868.286234	-530.808334
959				900.000000	200.000000	0.000000	0.392350	0.574260	-1.998700	-70.894821	-135.881461	178.442435	298.940414	200.909972	0.000000	300.000000	200.000000	0.000000	7.568960	9.735880	2232.286072	2031.317153	2365.299917	-1397.701475				-505.000000	200.000000	0.000000	2.535540	0.178670	8.651940	-1030.840540	633.783837	-822.450667
960				900.000000	200.000000	0.000000	0.414770	0.540480	-1.042800	-107.480341	-71.836094	178.387792	299.018775	200.922567	0.000000	300.000000	200.000000	0.000000	7.630000	11.200840	2232.820130	2059.927254	2190.899923	-1306.148976				-505.000000	200.000000	0.000000	0.905550	-1.429360	8.651940	-85.798418	334.704504	-530.125795
961				900.000000	200.000000	0.000000	0.325090	0.551740	-1.694550	-59.445505	-92.866794	178.491172	299.008808	200.927029	0.000000	300.000000	200.000000	0.000000	7.813120	10.254720	2232.362366	2069.463954	2212.699923	-1397.701475				-505.000000	200.000000	0.000000	1.448880	-1.429360	6.292320	608.908824	1099.486931	116.015824
962				900.000000	200.000000	0.000000	0.493240	0.574260	-2.042150	-50.837184	-114.665853	183.157233	299.096295	200.888975	0.000000	300.000000	200.000000	0.000000	7.141680	10.682000	2231.370544	1983.633652	2016.499929	-1324.459476				-505.000000	200.000000	0.000000	1.267770	-0.357340	-4.719240	1136.159836	1783.745903	117.047660
963				900.000000	200.000000	0.000000	0.470820	0.653080	-1.346950	-83.055922	-99.191224	142.289541	299.003789	200.948518	0.000000	300.000000	200.000000	0.000000	7.691040	11.567080	2232.057190	2117.147455	2223.599922	-1397.701475				-505.000000	200.000000	0.000000	0.905550	-0.714680	11.798100	768.410575	729.428820	-0.750675
964				900.000000	200.000000	0.000000	0.470820	0.788200	-1.173150	-77.311623	-104.418827	149.644183	298.989519	200.939620	0.000000	300.000000	200.000000	0.000000	7.630000	10.651480	2232.896424	2098.074055	2256.299921	-1464.839973				-505.000000	200.000000	0.000000	0.362220	-1.072020	7.865400	-874.950711	633.467841	351.418267
965				900.000000	200.000000	0.000000	0.369930	0.585520	-1.520750	-73.956509	-105.006879	168.837493	299.018674	200.948292	0.000000	300.000000	200.000000	0.000000	7.599480	11.200840	2232.591248	2117.147455	2190.899923	-1440.425974				-505.000000	200.000000	0.000000	1.086660	0.536010	9.438480	-82.626959	1781.269192	-410.786950
966				900.000000	200.000000	0.000000	0.291460	0.641820	-1.651100	-71.773117	-71.258439	171.380807	299.013387	200.999961	0.000000	300.000000	200.000000	0.000000	7.874160	10.620960	2231.675720	2231.587858	2201.799923	-1409.908474				-505.000000	200.000000	0.000000	-0.362220	1.429360	15.730799	-607.146974	537.269432	-116.102757
967				900.000000	200.000000	0.000000	0.257830	0.675600	-1.694550	-74.447601	-79.965087	161.808423	299.008842	200.999619	0.000000	300.000000	200.000000	0.000000	7.446880	10.559920	2232.438660	2231.587858	2212.699923	-1397.701475				-505.000000	200.000000	0.000000	3.259980	-0.536010	10.225020	-147.431965	1516.445173	-235.745867
968				900.000000	200.000000	0.000000	0.437190	0.653080	-1.260050	-143.273847	-47.227458	144.734042	298.969746	200.939845	0.000000	300.000000	200.000000	0.000000	7.416360	10.559920	2232.362366	2098.074055	2299.899920	-1403.804975				-505.000000	200.000000	0.000000	3.622200	-0.893350	16.517339	63.080781	1223.415816	-353.602157
969				900.000000	200.000000	0.000000	0.504450	0.686860	-1.477300	-89.840964	-49.795182	159.153736	299.013691	200.961205	0.000000	300.000000	200.000000	0.000000	7.507920	10.285240	2232.362366	2145.757556	2201.799923	-1470.943473				-505.000000	200.000000	0.000000	1.811100	-2.680050	11.011560	-740.368909	807.950426	114.799942
970				900.000000	200.000000	0.000000	0.291460	0.641820	-1.303500	-79.454064	-51.317828	144.874546	299.062486	200.969782	0.000000	300.000000	200.000000	0.000000	7.477400	10.010560	2232.286072	2164.830956	2092.799927	-1367.183975				-505.000000	200.000000	0.000000	2.173320	-0.893350	10.225020	-1095.582624	1847.338981	703.907529
971				900.000000	200.000000	0.000000	0.246620	0.675600	-1.477300	-110.407302	-69.573562	169.049017	299.038203	200.982464	0.000000	300.000000	200.000000	0.000000	7.477400	9.980040	2232.591248	2193.441057	2147.299925	-1416.011974	-555.318814	240.168855	0.000000	-505.000000	200.000000	0.000000	3.441090	-1.072020	24.382739	979.426706	1226.910517	-706.221818
972				900.000000	200.000000	0.000000	0.291460	0.619300	-1.651100	-104.864733	-76.324409	197.866125	298.974664	200.944085	0.000000	300.000000	200.000000	0.000000	7.721560	9.613800	2232.438660	2107.610755	2288.999920	-1452.632974				-505.000000	200.000000	0.000000	2.716650	-1.786700	15.730799	703.857261	2737.227150	350.551682
973				900.000000	200.000000	0.000000	0.246620	0.675600	-1.477300	-94.325181	-120.233262	147.362076	299.003619	200.965774	0.000000	300.000000	200.000000	0.000000	7.660520	10.865120	2231.675720	2155.294256	2223.599922	-1397.701475				-505.000000	200.000000	0.000000	2.354430	-0.714680	8.651940	-158.369133	1837.872868	-470.819375
974				900.000000	200.000000	0.000000	0.425980	0.529220	-1.390400	-72.119370	-92.238334	147.040125	298.984290	200.961303	0.000000	300.000000	200.000000	0.000000	7.294280	11.139800	2232.133484	2145.757556	2267.199921	-1306.148976				-505.000000	200.000000	0.000000	1.992210	-0.893350	6.292320	-1443.345245	1331.750049	-588.448153
975				900.000000	200.000000	0.000000	0.313880	0.619300	-1.390400	-48.307224	-21.764446	176.155957	299.042758	201.016984	0.000000	300.000000	200.000000	0.000000	7.202720	11.475520	2231.828308	2269.734659	2136.399925	-1367.183975				-505.000000	200.000000	0.000000	3.803310	-1.429360	13.371180	377.843129	1215.442556	-530.357615
976				900.000000	200.000000	0.000000	0.336300	0.630560	-1.998700	-44.453206	-123.441382	176.143201	299.028272	200.922820	0.000000	300.000000	200.000000	0.000000	7.538440	11.200840	2232.209778	2059.927254	2169.099924	-1330.562976				-505.000000	200.000000	0.000000	2.716650	-0.714680	6.292320	767.970112	1950.764224	-647.080649
977				900.000000	200.000000	0.000000	0.280250	0.551740	-1.694550	-99.650807	-9.964764	171.308646	299.003925	200.927029	0.000000	300.000000	200.000000	0.000000	7.813120	10.620960	2232.362366	2069.463954	2223.599922	-1354.976975	-585.645722	144.880371	0.000000	-505.000000	200.000000	0.000000	0.905550	-1.429360	20.450039	-1127.198587	1649.208181	409.779784
978				900.000000	200.000000	0.000000	0.437190	0.585520	-1.433850	-97.989661	-128.121343	163.948492	299.067592	200.922567	0.000000	300.000000	200.000000	0.000000	7.416360	11.506040	2232.820130	2059.927254	2081.899927	-1367.183975				-505.000000	200.000000	0.000000	3.259980	-0.536010	5.505780	547.086507	725.503688	-294.489965
979				900.000000	200.000000	0.000000	0.123310	0.641820	-1.433850	-75.568576	-115.195764	188.422631	299.008639	200.944278	0.000000	300.000000	200.000000	0.000000	7.141680	10.865120	2231.980896	2107.610755	2212.699923	-1373.287475				-505.000000	200.000000	0.000000	1.086660	-2.144040	13.371180	-1055.194181	-476.153064	-2.121627
980				900.000000	200.000000	0.000000	0.269040	0.731900	-1.346950	-59.707463	-65.552073	144.981548	299.008333	200.927472	0.000000	300.000000	200.000000	0.000000	7.874160	10.682000	2231.294250	2069.463954	2212.699923	-1403.804975				-505.000000	200.000000	0.000000	1.992210	1.608030	5.505780	1140.086374	-125.773605	-116.121554
981				900.000000	200.000000	0.000000	0.448400	0.517960	-1.173150	-80.399046	-88.297662	161.464387	298.950179	200.969782	0.000000	300.000000	200.000000	0.000000	7.721560	10.498880	2232.286072	2164.830956	2343.499918	-1440.425974				-505.000000	200.000000	0.000000	1.267770	-2.322710	11.011560	-834.562268	1371.107352	-119.793871
982				900.000000	200.000000	0.000000	0.403560	0.596780	-1.477300	-41.283566	-81.102321	168.813124	299.086869	200.948454	0.000000	300.000000	200.000000	0.000000	7.202720	10.743040	2232.209778	2117.147455	2038.299929	-1464.839973				-505.000000	200.000000	0.000000	3.259980	0.357340	3.146160	-1252.101685	860.312974	-234.898077
983				900.000000	200.000000	0.000000	0.414770	0.540480	-1.738000	-92.118448	-91.453438	163.929832	299.125874	201.008335	0.000000	300.000000	200.000000	0.000000	7.324800	10.682000	2232.057190	2250.661259	1951.099932	-1416.011974				-505.000000	200.000000	0.000000	2.173320	-0.178670	11.011560	1264.045624	520.892481	-646.528509
984				900.000000	200.000000	0.000000	0.369930	0.608040	-1.433850	-97.062288	-140.549486	176.087417	298.964757	200.922851	0.000000	300.000000	200.000000	0.000000	7.355320	9.339120	2232.133484	2059.927254	2310.799919	-1318.355976				-505.000000	200.000000	0.000000	0.905550	-3.037390	13.371180	627.989240	860.505975	408.253763
985				900.000000	200.000000	0.000000	0.425980	0.641820	-1.520750	-83.699665	-102.249048	166.422124	298.979721	200.952466	0.000000	300.000000	200.000000	0.000000	7.660520	9.674840	2232.820130	2126.684155	2278.099920	-1428.218974				-505.000000	200.000000	0.000000	3.078870	-0.178670	-1.573080	683.958843	1273.460520	-294.136361
986				900.000000	200.000000	0.000000	0.336300	0.574260	-1.303500	-86.256715	-73.428219	125.487980	299.008367	200.995823	0.000000	300.000000	200.000000	0.000000	7.538440	11.231360	2231.370544	2222.051158	2212.699923	-1354.976975				-505.000000	200.000000	0.000000	2.716650	-1.608030	11.011560	-96.420970	355.445577	-236.719747
987				900.000000	200.000000	0.000000	0.369930	0.698120	-1.607650	-81.471260	-94.794122	168.942211	299.018540	200.991143	0.000000	300.000000	200.000000	0.000000	6.897520	11.445000	2232.286072	2212.514458	2190.899923	-1403.804975				-505.000000	200.000000	0.000000	0.905550	0.893350	11.798100	981.528471	-65.991224	-527.921543
988				900.000000	200.000000	0.000000	0.459610	0.608040	-1.303500	-117.029896	-83.572094	190.452469	299.028007	200.948713	0.000000	300.000000	200.000000	0.000000	7.385840	11.261880	2231.599426	2117.147455	2169.099924	-1391.597975				-505.000000	200.000000	0.000000	4.165530	-1.250690	7.865400	-422.498025	1861.599647	-823.937529
989				900.000000	200.000000	0.000000	0.425980	0.484180	-1.564200	-86.215764	-102.208640	144.588578	298.935858	200.909692	0.000000	300.000000	200.000000	0.000000	7.568960	10.834600	2232.972718	2031.317153	2376.199917	-1428.218974				-505.000000	200.000000	0.000000	2.897760	-0.357340	9.438480	326.580441	876.259494	-294.291430
990				900.000000	200.000000	0.000000	0.246620	0.585520	-1.433850	-69.845950	-13.888301	173.784563	298.964793	200.961271	0.000000	300.000000	200.000000	0.000000	7.294280	11.109280	2232.209778	2145.757556	2310.799919	-1458.736474				-505.000000	200.000000	0.000000	2.354430	-0.357340	7.078860	-21.056335	1309.085692	-59.271569
991				900.000000	200.000000	0.000000	0.392350	0.731900	-1.694550	-64.088107	-70.306711	166.540739	299.027973	200.940198	0.000000	300.000000	200.000000	0.000000	7.568960	10.743040	2231.523132	2098.074055	2169.099924	-1324.459476				-505.000000	200.000000	0.000000	3.441090	-0.357340	-5.505780	672.832906	592.424685	293.106090
992				900.000000	200.000000	0.000000	0.246620	0.529220	-1.955250	-108.889326	-124.854738	188.190164	299.013657	200.999687	0.000000	300.000000	200.000000	0.000000	7.294280	10.468360	2232.286072	2231.587858	2201.799923	-1446.529474				-505.000000	200.000000	0.000000	1.629990	-0.357340	11.011560	-368.189724	1746.899443	175.762781
993				900.000000	200.000000	0.000000	0.358720	0.653080	-1.303500	-74.969847	-84.483414	193.008539	299.052299	200.923198	0.000000	300.000000	200.000000	0.000000	7.660520	10.682000	2231.294250	2059.927254	2114.599926	-1354.976975				-505.000000	200.000000	0.000000	-0.543330	-0.357340	11.011560	210.890285	1082.986985	-528.992537
994				900.000000	200.000000	0.000000	0.302670	0.506700	-1.564200	-101.370512	-107.262674	161.604892	298.991886	200.933406	0.000000	300.000000	200.000000	0.000000	7.568960	10.559920	2227.326962	2079.000654	2245.399921	-1403.804975				-505.000000	200.000000	0.000000	1.629990	-1.786700	11.798100	124.462635	1083.302980	-413.034668
995				900.000000	200.000000	0.000000	0.392350	0.619300	-1.260050	-152.705967	-55.512886	144.749080	299.013421	200.987107	0.000000	300.000000	200.000000	0.000000	7.721560	9.980040	2231.752014	2202.977757	2201.799923	-1318.355976				-505.000000	200.000000	0.000000	2.535540	-1.250690	14.157719	-537.810642	1423.978895	57.354351
996				900.000000	200.000000	0.000000	0.336300	0.664340	-1.303500	-74.506160	-63.296279	161.716656	299.052752	200.952661	0.000000	300.000000	200.000000	0.000000	7.385840	11.567080	2232.362366	2126.684155	2114.599926	-1367.183975				-505.000000	200.000000	0.000000	0.905550	-0.536010	12.584640	-1884.483224	2849.802511	-470.533907
997				900.000000	200.000000	0.000000	0.414770	0.517960	-1.781450	-81.029245	-30.621390	192.824809	298.989104	200.944278	0.000000	300.000000	200.000000	0.000000	7.599480	9.552760	2231.980896	2107.610755	2256.299921	-1312.252476				-505.000000	200.000000	0.000000	1.811100	-1.250690	7.865400	504.029990	810.936132	-236.308187
998				900.000000	200.000000	0.000000	0.369930	0.517960	-1.303500	-72.493028	-95.076982	151.907042	298.969781	200.944085	0.000000	300.000000	200.000000	0.000000	7.752080	9.766400	2232.438660	2107.610755	2299.899920	-1367.183975				-505.000000	200.000000	0.000000	1.267770	-0.893350	7.865400	525.652633	2036.943095	-177.181507
999				900.000000	200.000000	0.000000	0.414770	0.596780	-1.303500	-61.206160	-71.593643	180.849811	299.037874	201.004165	0.000000	300.000000	200.000000	0.000000	7.599480	11.109280	2231.828308	2241.124558	2147.299925	-1379.390975				-505.000000	200.000000	0.000000	1.267770	-1.072020	4.719240	398.773617	846.798734	-471.071558
1000				900.000000	200.000000	0.000000	0.269040	0.619300	-1.086250	-88.197427	-80.992434	161.744450	299.111497	200.969583	0.000000	300.000000	200.000000	0.000000	6.714400	11.902800	2232.743836	2164.830956	1983.799931	-1336.666476				-505.000000	200.000000	0.000000	2.535540	-3.216060	5.505780	-889.059339	1167.049572	-3.254884
1001				900.000000	200.000000	0.000000	0.470820	0.608040	-1.607650	-28.893331	-78.684893	195.260176	299.027973	200.901736	0.000000	300.000000	200.000000	0.000000	7.691040	11.261880	2231.523132	2012.243752	2169.099924	-1409.908474				-505.000000	200.000000	0.000000	2.897760	-2.680050	2.359620	-856.877066	1015.547339	232.201206
1002				900.000000	200.000000	0.000000	0.459610	0.698120	-0.955900	-121.001349	-43.367603	176.078283	298.979372	200.892975	0.000000	300.000000	200.000000	0.000000	7.935200	10.926160	2232.057190	1993.170352	2278.099920	-1385.494475				-505.000000	200.000000	0.000000	2.897760	-1.965370	4.719240	-234.363001	1278.448074	-2.096957
1003				900.000000	200.000000	0.000000	0.381140	0.563000	-1.868350	-87.305586	-95.013299	171.214596	298.989312	200.944085	0.000000	300.000000	200.000000	0.000000	7.630000	10.926160	2232.438660	2107.610755	2256.299921	-1373.287475				-505.000000	200.000000	0.000000	0.000000	0.536010	0.786540	1074.840905	529.533603	59.252772
1004				900.000000	200.000000	0.000000	0.425980	0.596780	-1.694550	-33.467576	-46.361745	168.789897	299.023089	201.004303	0.000000	300.000000	200.000000	0.000000	7.477400	10.956680	2231.523132	2241.124558	2179.999924	-1293.941977				-505.000000	200.000000	0.000000	0.905550	0.714680	10.225020	-303.384718	1924.051739	411.814478
1005				900.000000	200.000000	0.000000	0.336300	0.461660	-1.520750	-95.139184	-58.028266	156.708844	298.979721	200.939652	0.000000	300.000000	200.000000	0.000000	7.721560	10.529400	2232.820130	2098.074055	2278.099920	-1440.425974				-505.000000	200.000000	0.000000	2.535540	-1.072020	8.651940	51.640227	-161.636207	-118.708388
1006				900.000000	200.000000	0.000000	0.414770	0.461660	-1.781450	-95.409270	-50.885270	163.856529	299.018473	200.914306	0.000000	300.000000	200.000000	0.000000	7.630000	10.529400	2232.133484	2040.853853	2190.899923	-1434.322474				-505.000000	200.000000	0.000000	2.535540	0.714680	5.505780	159.501751	1697.329601	117.963585
1007				900.000000	200.000000	0.000000	0.313880	0.596780	-1.520750	-77.513352	-72.302920	147.219092	299.037841	200.944375	0.000000	300.000000	200.000000	0.000000	7.813120	9.796920	2231.752014	2107.610755	2147.299925	-1391.597975				-505.000000	200.000000	0.000000	0.181110	-0.714680	3.146160	-1201.153613	1046.615387	-411.901411
1008				900.000000	200.000000	0.000000	0.336300	0.563000	-1.173150	-118.749601	-63.417504	168.851390	298.993368	200.974787	0.000000	300.000000	200.000000	0.000000	7.477400	10.437840	2230.607604	2174.367657	2245.399921	-1300.045476				-505.000000	200.000000	0.000000	0.905550	0.178670	8.651940	127.319479	864.984533	-117.391083
1009				900.000000	200.000000	0.000000	0.313880	0.596780	-1.260050	-93.325388	-87.743281	188.183314	298.916147	200.922662	0.000000	300.000000	200.000000	0.000000	7.416360	10.102120	2232.591248	2059.927254	2419.799915	-1336.666476				-505.000000	200.000000	0.000000	2.535540	-0.357340	9.438480	-1179.027584	2356.447505	-176.774255
1010				900.000000	200.000000	0.000000	0.325090	0.506700	-1.477300	-93.239423	-27.211227	159.172004	298.969676	200.850190	0.000000	300.000000	200.000000	0.000000	7.630000	9.674840	2232.209778	1897.803349	2299.899920	-1306.148976				-505.000000	200.000000	0.000000	4.527750	-2.144040	8.651940	-476.491710	-149.614820	-707.326098
1011				900.000000	200.000000	0.000000	0.414770	0.596780	-1.477300	-117.673640	-81.563949	142.295250	299.032957	200.965741	0.000000	300.000000	200.000000	0.000000	7.691040	11.231360	2231.752014	2155.294256	2158.199924	-1330.562976				-505.000000	200.000000	0.000000	2.716650	1.965370	10.225020	930.454553	1284.182055	-585.793182
1012				900.000000	200.000000	0.000000	0.425980	0.664340	-1.564200	-66.735185	-132.604459	154.394767	299.047349	200.987377	0.000000	300.000000	200.000000	0.000000	7.599480	11.200840	2231.141662	2202.977757	2125.499926	-1342.769976				-505.000000	200.000000	0.000000	-0.181110	-1.786700	7.078860	-1265.706927	4.241128	233.295305
1013				900.000000	200.000000	0.000000	0.414770	0.529220	-1.564200	-100.443138	-66.285222	142.232419	299.033023	200.995585	0.000000	300.000000	200.000000	0.000000	7.141680	11.261880	2231.904602	2222.051158	2158.199924	-1452.632974				-505.000000	200.000000	0.000000	1.448880	-0.536010	5.505780	-611.073512	1895.653401	-529.321472
1014				900.000000	200.000000	0.000000	0.470820	0.686860	-1.868350	-62.102380	-78.442442	161.598237	299.052849	200.888489	0.000000	300.000000	200.000000	0.000000	7.355320	11.139800	2232.591248	1983.633652	2114.599926	-1367.183975				-505.000000	200.000000	0.000000	-0.362220	-1.072020	7.865400	-527.502705	279.593681	175.243927
1015				900.000000	200.000000	0.000000	0.403560	0.641820	-1.824900	-116.179006	-70.647113	137.529430	298.999248	200.922567	0.000000	300.000000	200.000000	0.000000	7.507920	11.109280	2232.820130	2059.927254	2234.499922	-1477.046973				-505.000000	200.000000	0.000000	3.984420	-1.072020	6.292320	-875.076558	1343.771436	-177.568397
1016				900.000000	200.000000	0.000000	0.482030	0.743160	-1.390400	-75.370911	-64.150653	178.506603	299.023323	200.905792	0.000000	300.000000	200.000000	0.000000	7.568960	10.498880	2232.057190	2021.780453	2179.999924	-1354.976975				-505.000000	200.000000	0.000000	2.716650	1.429360	14.944259	550.950121	1942.553533	59.883229
1017				900.000000	200.000000	0.000000	0.336300	0.551740	-1.738000	-35.367338	-67.958164	176.069899	298.989450	200.943955	0.000000	300.000000	200.000000	0.000000	7.630000	10.559920	2232.743836	2107.610755	2256.299921	-1361.080475				-505.000000	200.000000	0.000000	0.000000	-1.072020	11.798100	-990.452097	916.793655	-353.481939
1018				900.000000	200.000000	0.000000	0.347510	0.720640	-1.477300	-52.265132	-73.728212	176.215362	299.018339	200.940070	0.000000	300.000000	200.000000	0.000000	7.111160	10.956680	2231.828308	2098.074055	2190.899923	-1373.287475				-505.000000	200.000000	0.000000	4.346640	-1.250690	1.573080	387.710602	1591.472078	174.697660
1019				900.000000	200.000000	0.000000	0.482030	0.563000	-1.607650	-83.014971	-79.146521	178.339054	299.018909	200.884006	0.000000	300.000000	200.000000	0.000000	7.507920	10.559920	2233.125306	1974.096951	2190.899923	-1409.908474				-505.000000	200.000000	0.000000	1.448880	0.178670	0.786540	242.506249	1634.991945	58.797746
1020				900.000000	200.000000	0.000000	0.313880	0.754420	-0.912450	-86.473659	-72.868639	166.642978	299.047707	200.974187	0.000000	300.000000	200.000000	0.000000	7.385840	10.163160	2231.980896	2174.367657	2125.499926	-1422.115474				-505.000000	200.000000	0.000000	1.267770	-1.072020	8.651940	-1338.151796	1373.346631	351.345823
1021				900.000000	200.000000	0.000000	0.403560	0.641820	-1.086250	-71.187932	-66.268088	178.493652	299.111254	201.055298	0.000000	300.000000	200.000000	0.000000	7.294280	9.491720	2232.133484	2355.564961	1983.799931	-1367.183975				-505.000000	200.000000	0.000000	1.267770	-1.072020	14.157719	862.792703	970.411624	-118.606966
1022				900.000000	200.000000	0.000000	0.313880	0.653080	-1.651100	-59.247840	-127.907364	164.139072	299.008672	200.961336	0.000000	300.000000	200.000000	0.000000	7.538440	9.705360	2232.057190	2145.757556	2212.699923	-1416.011974				-505.000000	200.000000	0.000000	1.992210	-3.216060	7.865400	37.657446	1993.107233	173.020878
1023				900.000000	200.000000	0.000000	0.269040	0.563000	-0.955900	-13.990744	-91.245599	140.005150	298.974804	200.965312	0.000000	300.000000	200.000000	0.000000	7.782600	10.682000	2232.743836	2155.294256	2288.999920	-1434.322474				-505.000000	200.000000	0.000000	1.992210	-0.178670	13.371180	1264.234394	1987.882248	293.391559
1024				900.000000	200.000000	0.000000	0.414770	0.765680	-1.868350	-78.959224	-91.332213	135.223346	299.032891	200.940166	0.000000	300.000000	200.000000	0.000000	7.294280	11.048240	2231.599426	2098.074055	2158.199924	-1373.287475				-505.000000	200.000000	0.000000	3.259980	-0.357340	6.292320	-600.199267	592.187254	-59.344013
1025				900.000000	200.000000	0.000000	0.302670	0.630560	-1.129700	-111.901936	-92.468849	166.539402	299.042529	201.034324	0.000000	300.000000	200.000000	0.000000	7.294280	11.231360	2231.294250	2307.881460	2136.399925	-1434.322474				-505.000000	200.000000	0.000000	0.000000	-1.429360	7.865400	-433.309347	522.815765	-412.565153
1026				900.000000	200.000000	0.000000	0.302670	0.630560	-2.302850	-84.973608	-126.839609	127.984840	298.979756	200.973788	0.000000	300.000000	200.000000	0.000000	7.294280	10.865120	2232.896424	2174.367657	2278.099920	-1452.632974				-505.000000	200.000000	0.000000	1.992210	-2.501380	16.517339	-34.221114	2647.746578	-178.765482
1027				900.000000	200.000000	0.000000	0.381140	0.720640	-1.260050	-128.430135	-60.117228	149.674260	298.999248	200.914025	0.000000	300.000000	200.000000	0.000000	7.721560	10.590440	2232.820130	2040.853853	2234.499922	-1434.322474				-505.000000	200.000000	0.000000	0.905550	0.714680	17.303879	276.261601	2049.903908	-351.858805
1028				900.000000	200.000000	0.000000	0.347510	0.585520	-1.303500	-69.710907	-53.625967	173.680041	299.008842	201.012435	0.000000	300.000000	200.000000	0.000000	7.477400	10.315760	2232.438660	2260.197959	2212.699923	-1403.804975				-505.000000	200.000000	0.000000	2.354430	-0.178670	3.146160	-937.087644	1047.677809	117.130285
1029				900.000000	200.000000	0.000000	0.313880	0.517960	-1.303500	-84.554619	-57.307053	161.603750	299.013286	200.965873	0.000000	300.000000	200.000000	0.000000	7.355320	10.682000	2231.446838	2155.294256	2201.799923	-1373.287475				-505.000000	200.000000	0.000000	1.811100	0.893350	3.146160	517.572309	2406.254779	294.423394
1030				900.000000	200.000000	0.000000	0.336300	0.596780	-1.607650	-133.890804	-57.947449	178.521446	299.050221	200.998042	0.000000	300.000000	200.000000	0.000000	6.867000	10.651480	2226.411434	2222.051158	2114.599926	-1385.494475				-505.000000	200.000000	0.000000	3.803310	-2.501380	13.371180	-266.104811	287.452505	-2.678074
1031				900.000000	200.000000	0.000000	0.493240	0.619300	-1.824900	-88.962668	-135.131775	156.692859	298.984290	200.910034	0.000000	300.000000	200.000000	0.000000	7.782600	10.498880	2232.133484	2031.317153	2267.199921	-1397.701475				-505.000000	200.000000	0.000000	2.354430	-0.714680	10.225020	305.020721	643.249949	351.598006
1032				900.000000	200.000000	0.000000	0.381140	0.596780	-1.651100	-89.709985	-64.819522	171.246012	298.981680	200.946640	0.000000	300.000000	200.000000	0.000000	7.477400	10.346280	2226.411434	2107.610755	2267.199921	-1330.562976				-505.000000	200.000000	0.000000	0.905550	-1.608030	8.651940	250.838266	997.554540	-177.830760
1033				900.000000	200.000000	0.000000	0.482030	0.698120	-1.651100	-85.536804	-53.776262	183.284036	299.057732	200.978193	0.000000	300.000000	200.000000	0.000000	7.538440	10.163160	2232.591248	2183.904357	2103.699926	-1336.666476				-505.000000	200.000000	0.000000	0.000000	-2.322710	7.865400	786.610066	1715.945831	-237.180646
1034				900.000000	200.000000	0.000000	0.257830	0.506700	-1.955250	-109.816700	-145.580246	183.338287	299.018238	200.999995	0.000000	300.000000	200.000000	0.000000	7.416360	10.865120	2231.599426	2231.587858	2190.899923	-1208.492978				-505.000000	200.000000	0.000000	1.992210	0.000000	14.157719	580.212627	-1459.684369	-646.344462
1035				900.000000	200.000000	0.000000	0.560500	0.675600	-1.260050	-73.997459	-153.624762	173.543157	299.023323	200.948518	0.000000	300.000000	200.000000	0.000000	7.416360	10.926160	2232.057190	2117.147455	2179.999924	-1367.183975				-505.000000	200.000000	0.000000	0.724440	0.000000	13.371180	-578.010315	1932.024999	-822.475336
1036				900.000000	200.000000	0.000000	0.493240	0.551740	-1.651100	-123.728974	-84.633710	175.907309	298.979093	200.953052	0.000000	300.000000	200.000000	0.000000	7.843640	11.414480	2231.446838	2126.684155	2278.099920	-1330.562976				-505.000000	200.000000	0.000000	1.267770	0.714680	2.359620	738.330068	451.327992	-586.864177
1037				900.000000	200.000000	0.000000	0.459610	0.675600	-1.303500	-82.083534	-119.033884	147.141418	299.052590	200.995551	0.000000	300.000000	200.000000	0.000000	7.324800	11.261880	2231.980896	2222.051158	2114.599926	-1416.011974				-505.000000	200.000000	0.000000	1.086660	-0.893350	6.292320	757.158791	1253.974869	-470.887511
1038				900.000000	200.000000	0.000000	0.493240	0.563000	-1.824900	-39.014210	-94.604016	149.411520	298.998734	200.952954	0.000000	300.000000	200.000000	0.000000	7.141680	11.658640	2231.675720	2126.684155	2234.499922	-1348.873476				-505.000000	200.000000	0.000000	2.354430	-2.322710	7.865400	207.530056	778.059236	-2.392606
1039				900.000000	200.000000	0.000000	0.302670	0.585520	-1.651100	-25.845188	-56.522157	183.365135	298.979651	200.939716	0.000000	300.000000	200.000000	0.000000	7.385840	10.559920	2232.667542	2098.074055	2278.099920	-1397.701475				-505.000000	200.000000	0.000000	1.448880	-2.322710	7.078860	-371.612876	1231.310512	115.168035
1040				900.000000	200.000000	0.000000	0.437190	0.698120	-1.042800	-68.824484	-93.023230	176.101510	299.043314	200.926712	0.000000	300.000000	200.000000	0.000000	7.965720	10.743040	2233.125306	2069.463954	2136.399925	-1434.322474				-505.000000	200.000000	0.000000	1.992210	0.714680	1.573080	-883.156882	2661.928681	176.751151
1041				900.000000	200.000000	0.000000	0.358720	0.563000	-1.868350	-87.305586	-94.090043	173.647483	298.989312	200.905638	0.000000	300.000000	200.000000	0.000000	7.599480	10.498880	2232.438660	2021.780453	2256.299921	-1361.080475				-505.000000	200.000000	0.000000	2.173320	-1.429360	13.371180	262.027127	253.513187	-941.435907
1042				900.000000	200.000000	0.000000	0.358720	0.641820	-0.738650	-131.135772	-171.130214	171.311126	299.071680	200.927631	0.000000	300.000000	200.000000	0.000000	7.446880	10.529400	2230.912780	2069.463954	2070.999928	-1403.804975				-505.000000	200.000000	0.000000	1.448880	0.714680	16.517339	971.094689	692.073365	-175.669975
1043				900.000000	200.000000	0.000000	0.347510	0.664340	-1.303500	-26.259797	-134.681486	195.440284	299.072473	200.884127	0.000000	300.000000	200.000000	0.000000	7.355320	10.559920	2232.820130	1974.096951	2070.999928	-1409.908474				-505.000000	200.000000	0.000000	1.267770	-1.072020	7.078860	-295.933625	181.709418	-471.071558
1044				900.000000	200.000000	0.000000	0.336300	0.664340	-1.260050	-102.604857	-93.732507	159.306996	298.979512	200.927029	0.000000	300.000000	200.000000	0.000000	7.599480	9.583280	2232.362366	2069.463954	2278.099920	-1361.080475				-505.000000	200.000000	0.000000	-0.724440	-1.786700	3.146160	-802.757535	1499.120237	57.106476
1045				900.000000	200.000000	0.000000	0.392350	0.596780	-1.390400	-45.214068	-95.919420	156.776437	298.974944	200.952368	0.000000	300.000000	200.000000	0.000000	7.355320	10.010560	2233.049012	2126.684155	2288.999920	-1391.597975				-505.000000	200.000000	0.000000	1.448880	-1.786700	6.292320	-455.057837	1894.906975	233.164906
1046				900.000000	200.000000	0.000000	0.414770	0.529220	-1.651100	-132.697408	-81.402315	156.690379	299.091597	200.918704	0.000000	300.000000	200.000000	0.000000	7.752080	11.475520	2231.828308	2050.390553	2027.399929	-1470.943473				-505.000000	200.000000	0.000000	3.984420	-0.893350	13.371180	-168.802916	939.343576	-706.095727
1047				900.000000	200.000000	0.000000	0.358720	0.653080	-0.955900	-46.466022	-125.334442	176.140918	298.945008	200.999961	0.000000	300.000000	200.000000	0.000000	7.385840	10.285240	2231.675720	2231.587858	2354.399918	-1373.287475				-505.000000	200.000000	0.000000	2.354430	-0.714680	5.505780	-42.804824	1575.718559	-705.795770
1048				900.000000	200.000000	0.000000	0.616550	0.709380	-1.042800	-100.525039	-34.551665	159.058544	298.965111	200.965246	0.000000	300.000000	200.000000	0.000000	7.660520	11.139800	2232.896424	2155.294256	2310.799919	-1348.873476				-505.000000	200.000000	0.000000	1.448880	-1.429360	9.438480	261.712511	1229.071232	-471.425162
1049				900.000000	200.000000	0.000000	0.414770	0.608040	-1.607650	-133.427117	-30.783024	178.450623	299.038038	201.055261	0.000000	300.000000	200.000000	0.000000	7.691040	11.200840	2232.209778	2355.564961	2147.299925	-1422.115474				-505.000000	200.000000	0.000000	1.267770	-1.429360	6.292320	-780.883199	-82.684170	-706.387068
1050				900.000000	200.000000	0.000000	0.403560	0.675600	-1.433850	-78.198046	-106.472580	171.296087	299.067145	200.952921	0.000000	300.000000	200.000000	0.000000	7.630000	11.231360	2231.752014	2126.684155	2081.899927	-1416.011974				-505.000000	200.000000	0.000000	1.448880	-1.250690	7.865400	851.477996	1628.274107	233.673579
1051				900.000000	200.000000	0.000000	0.336300	0.574260	-1.738000	-106.809508	-83.156073	166.452202	298.998734	200.893127	0.000000	300.000000	200.000000	0.000000	7.568960	11.628120	2231.675720	1993.170352	2234.499922	-1348.873476				-505.000000	200.000000	0.000000	2.716650	-1.429360	15.730799	725.479904	1013.817055	-354.038387
1052				900.000000	200.000000	0.000000	0.313880	0.563000	-1.694550	-91.146060	-77.207256	168.874617	298.994572	200.935189	0.000000	300.000000	200.000000	0.000000	7.660520	10.376800	2233.277894	2088.537354	2245.399921	-1397.701475				-505.000000	200.000000	0.000000	0.724440	-0.536010	7.865400	-842.516746	81.269881	116.921569
1053				900.000000	200.000000	0.000000	0.515660	0.517960	-1.173150	-68.337455	-60.671609	185.491307	299.023356	200.957031	0.000000	300.000000	200.000000	0.000000	7.843640	10.529400	2232.133484	2136.220856	2179.999924	-1391.597975				-505.000000	200.000000	0.000000	3.441090	-0.893350	-4.719240	-1096.778164	591.678259	-118.611274
1054				900.000000	200.000000	0.000000	0.313880	0.461660	-1.520750	-75.036533	-112.830680	139.864450	299.077355	200.965279	0.000000	300.000000	200.000000	0.000000	7.446880	10.559920	2232.820130	2155.294256	2060.099928	-1428.218974				-505.000000	200.000000	0.000000	2.535540	-1.786700	2.359620	7.891555	1965.455321	115.589776
1055				900.000000	200.000000	0.000000	0.302670	0.653080	-1.868350	-95.657683	-91.781904	173.789326	299.101426	200.969915	0.000000	300.000000	200.000000	0.000000	7.507920	10.315760	2231.980896	2164.830956	2005.599930	-1330.562976				-505.000000	200.000000	0.000000	1.267770	-1.072020	7.078860	-180.117623	2037.689521	-706.047953
1056				900.000000	200.000000	0.000000	0.347510	0.585520	-1.433850	-73.866480	-78.834591	159.222080	298.991886	200.903434	0.000000	300.000000	200.000000	0.000000	7.416360	10.376800	2227.326962	2012.243752	2245.399921	-1367.183975				-505.000000	200.000000	0.000000	2.173320	-0.536010	0.786540	-958.899057	2254.006120	116.805658
1057				900.000000	200.000000	0.000000	0.425980	0.608040	-1.303500	-133.112017	-36.593481	176.029349	298.950072	200.914338	0.000000	300.000000	200.000000	0.000000	7.233240	10.285240	2232.057190	2040.853853	2343.499918	-1403.804975				-505.000000	200.000000	0.000000	1.448880	0.536010	9.438480	612.269053	301.081181	411.601454
1058				900.000000	200.000000	0.000000	0.336300	0.551740	-1.129700	-103.086153	-98.919702	159.202278	299.057571	200.974088	0.000000	300.000000	200.000000	0.000000	7.233240	10.010560	2232.209778	2174.367657	2103.699926	-1336.666476				-505.000000	200.000000	0.000000	2.173320	-0.357340	9.438480	905.660450	1185.235370	-294.233475
1059				900.000000	200.000000	0.000000	0.224200	0.608040	-0.955900	-64.402890	-109.662968	144.912812	299.023055	200.897493	0.000000	300.000000	200.000000	0.000000	7.172200	10.071600	2231.446838	2002.707052	2179.999924	-1373.287475				-505.000000	200.000000	0.000000	2.897760	-0.714680	7.078860	1231.297043	1011.068780	-764.583335
1060				900.000000	200.000000	0.000000	0.291460	0.641820	-1.173150	-87.360082	-137.560542	166.561487	299.018540	200.974054	0.000000	300.000000	200.000000	0.000000	7.538440	11.200840	2232.286072	2174.367657	2190.899923	-1409.908474				-505.000000	200.000000	0.000000	2.716650	-0.357340	8.651940	-484.194496	755.394878	-1292.926618
1061				900.000000	200.000000	0.000000	0.291460	0.551740	-1.520750	-103.491281	-61.247725	137.561791	299.033354	200.888459	0.000000	300.000000	200.000000	0.000000	7.477400	10.743040	2232.667542	1983.633652	2158.199924	-1446.529474				-505.000000	200.000000	0.000000	1.086660	0.893350	6.292320	54.559994	723.694840	176.993152
1062				900.000000	200.000000	0.000000	0.538080	0.517960	-1.607650	-60.746537	-111.850479	139.684538	299.018573	200.982565	0.000000	300.000000	200.000000	0.000000	7.202720	11.322920	2232.362366	2193.441057	2190.899923	-1336.666476				-505.000000	200.000000	0.000000	3.441090	-3.573400	4.719240	-794.928903	1643.281200	-238.642839
1063				900.000000	200.000000	0.000000	0.448400	0.517960	-1.086250	-68.247427	-108.642359	187.970648	299.028106	200.974254	0.000000	300.000000	200.000000	0.000000	7.355320	11.200840	2231.828308	2174.367657	2169.099924	-1446.529474				-505.000000	200.000000	0.000000	1.448880	1.072020	14.157719	-513.079462	694.312644	118.389634
1064				900.000000	200.000000	0.000000	0.358720	0.427880	-1.173150	-23.800587	-165.660159	178.341142	298.974313	200.982867	0.000000	300.000000	200.000000	0.000000	7.630000	10.743040	2231.675720	2193.441057	2288.999920	-1409.908474				-505.000000	200.000000	0.000000	1.811100	-1.965370	13.371180	-1623.462868	1601.131191	-178.242320
1065				900.000000	200.000000	0.000000	0.291460	0.776940	-0.912450	-89.566815	-82.077324	147.409868	298.989760	200.913775	0.000000	300.000000	200.000000	0.000000	7.843640	10.163160	2233.430482	2040.853853	2256.299921	-1489.253973				-505.000000	200.000000	0.000000	1.086660	-1.965370	-2.359620	-234.929310	2190.175611	-119.440266
1066				900.000000	200.000000	0.000000	0.437190	0.608040	-1.738000	-53.151555	-102.508634	166.379095	299.037841	201.012746	0.000000	300.000000	200.000000	0.000000	7.691040	10.743040	2231.752014	2260.197959	2147.299925	-1306.148976				-505.000000	200.000000	0.000000	2.354430	-0.536010	15.730799	895.352514	638.024964	116.791169
1067				900.000000	200.000000	0.000000	0.414770	0.664340	-1.173150	-62.309527	-107.176658	180.912642	298.988897	200.991482	0.000000	300.000000	200.000000	0.000000	7.141680	11.017720	2231.523132	2212.514458	2256.299921	-1367.183975				-505.000000	200.000000	0.000000	1.992210	-1.429360	11.798100	30.269277	1459.095071	-295.236333
1068				900.000000	200.000000	0.000000	0.414770	0.596780	-1.346950	-73.312765	-96.883084	173.620831	299.023389	200.918547	0.000000	300.000000	200.000000	0.000000	7.385840	10.712520	2232.209778	2050.390553	2179.999924	-1354.976975				-505.000000	200.000000	0.000000	1.267770	-0.178670	3.932700	-10.496706	2570.955256	410.937711
1069				900.000000	200.000000	0.000000	0.448400	0.653080	-1.433850	-34.899587	-128.582971	159.180389	299.058247	200.875196	0.000000	300.000000	200.000000	0.000000	7.202720	9.796920	2233.811952	1955.023551	2103.699926	-1391.597975				-505.000000	200.000000	0.000000	1.811100	-0.536010	11.011560	779.158973	145.100390	-999.303239
1070				900.000000	200.000000	0.000000	0.403560	0.641820	-1.173150	-67.257431	-116.846970	156.806711	299.072093	200.922946	0.000000	300.000000	200.000000	0.000000	7.324800	9.674840	2231.904602	2059.927254	2070.999928	-1361.080475				-505.000000	200.000000	0.000000	5.071080	-0.893350	3.146160	-517.068923	1281.003349	233.722919
1071				900.000000	200.000000	0.000000	0.493240	0.709380	-1.694550	-73.056541	-130.187031	183.282894	299.086401	201.008783	0.000000	300.000000	200.000000	0.000000	7.507920	10.254720	2231.065368	2250.661259	2038.299929	-1361.080475				-505.000000	200.000000	0.000000	1.267770	0.178670	11.798100	-219.876834	1105.220911	587.509123
1072				900.000000	200.000000	0.000000	0.381140	0.698120	-1.390400	-37.020356	-65.061973	202.665839	298.998906	200.982699	0.000000	300.000000	200.000000	0.000000	7.141680	10.071600	2232.057190	2193.441057	2234.499922	-1385.494475				-505.000000	200.000000	0.000000	5.071080	-0.536010	11.011560	547.526969	345.549033	234.062035
1073				900.000000	200.000000	0.000000	0.358720	0.596780	-0.912450	-96.985804	-69.649181	164.040258	299.023389	200.931364	0.000000	300.000000	200.000000	0.000000	7.660520	10.987200	2232.209778	2079.000654	2179.999924	-1385.494475				-505.000000	200.000000	0.000000	-0.362220	-1.786700	16.517339	-106.791829	1994.793086	-177.898897
1074				900.000000	200.000000	0.000000	0.425980	0.585520	-1.173150	-85.657986	-102.572316	156.731125	299.028040	200.944407	0.000000	300.000000	200.000000	0.000000	7.294280	11.078760	2231.675720	2107.610755	2169.099924	-1379.390975				-505.000000	200.000000	0.000000	3.259980	-2.322710	3.932700	786.295450	992.136555	-237.441445
1075				900.000000	200.000000	0.000000	0.302670	0.675600	-1.738000	-34.287313	-61.507310	188.268230	299.032792	201.017193	0.000000	300.000000	200.000000	0.000000	7.568960	10.682000	2231.370544	2269.734659	2158.199924	-1391.597975				-505.000000	200.000000	0.000000	0.181110	-2.501380	6.292320	775.672898	3297.319806	115.099899
1076				900.000000	200.000000	0.000000	0.414770	0.630560	-1.390400	-67.946188	-76.578796	147.145985	298.949892	200.987141	0.000000	300.000000	200.000000	0.000000	7.599480	10.682000	2231.675720	2202.977757	2343.499918	-1354.976975				-505.000000	200.000000	0.000000	0.181110	-0.893350	2.359620	293.580167	1445.071836	116.625919
1077				900.000000	200.000000	0.000000	0.437190	0.495440	-1.086250	-97.318512	-62.587002	192.780638	298.984672	200.918234	0.000000	300.000000	200.000000	0.000000	8.087800	10.498880	2232.972718	2050.390553	2267.199921	-1416.011974				-505.000000	200.000000	0.000000	3.078870	0.178670	7.078860	-1030.966387	2458.379896	-528.773640
1078				900.000000	200.000000	0.000000	0.381140	0.664340	-1.781450	-107.165558	-24.170537	166.489522	298.994160	200.961205	0.000000	300.000000	200.000000	0.000000	7.874160	10.682000	2232.362366	2145.757556	2245.399921	-1391.597975				-505.000000	200.000000	0.000000	1.448880	-0.536010	11.798100	779.221896	563.981916	-529.321472
1079				900.000000	200.000000	0.000000	0.280250	0.709380	-1.781450	-117.372402	-35.213796	152.177971	298.993644	200.970246	0.000000	300.000000	200.000000	0.000000	7.477400	10.590440	2231.217956	2164.830956	2245.399921	-1293.941977				-505.000000	200.000000	0.000000	2.173320	0.178670	5.505780	-220.380220	-401.872585	-176.236604
1080				900.000000	200.000000	0.000000	0.313880	0.596780	-1.998700	-122.234341	-71.858427	144.809432	299.071871	201.017193	0.000000	300.000000	200.000000	0.000000	7.477400	10.529400	2231.370544	2269.734659	2070.999928	-1403.804975				-505.000000	200.000000	0.000000	2.173320	0.000000	5.505780	1853.496493	1984.387546	234.802529
1081				900.000000	200.000000	0.000000	0.414770	0.653080	-1.477300	-67.108843	-91.695889	154.395909	298.940414	200.982599	0.000000	300.000000	200.000000	0.000000	7.507920	10.254720	2232.286072	2193.441057	2365.299917	-1336.666476				-505.000000	200.000000	0.000000	2.716650	-1.786700	4.719240	-686.815687	1156.837033	174.319386
1082				900.000000	200.000000	0.000000	0.302670	0.608040	-1.433850	-101.082818	-56.724200	152.060497	299.033486	200.948130	0.000000	300.000000	200.000000	0.000000	7.843640	9.949520	2232.972718	2117.147455	2158.199924	-1373.287475				-505.000000	200.000000	0.000000	1.992210	-1.608030	7.078860	1177.240435	403.013571	-530.382285
1083				900.000000	200.000000	0.000000	0.302670	0.574260	-1.390400	-62.223562	-127.688188	173.716023	299.013758	200.999585	0.000000	300.000000	200.000000	0.000000	7.507920	9.308600	2232.514954	2231.587858	2201.799923	-1403.804975				-505.000000	200.000000	0.000000	-0.181110	0.178670	11.798100	-451.508838	2120.882686	-587.256940
1084				900.000000	200.000000	0.000000	0.280250	0.653080	-1.173150	-78.855335	-71.241305	178.631873	299.018204	200.987208	0.000000	300.000000	200.000000	0.000000	7.477400	11.445000	2231.523132	2202.977757	2190.899923	-1385.494475				-505.000000	200.000000	0.000000	1.811100	-0.714680	12.584640	-1316.214536	1999.587640	-588.264106
1085				900.000000	200.000000	0.000000	0.549290	0.698120	-1.607650	-109.614971	-66.718378	166.346734	299.042594	200.884671	0.000000	300.000000	200.000000	0.000000	7.477400	11.109280	2231.446838	1974.096951	2136.399925	-1440.425974				-505.000000	200.000000	0.000000	2.173320	0.714680	11.011560	275.758215	1448.882532	-410.704325
1086				900.000000	200.000000	0.000000	0.336300	0.641820	-1.346950	-83.519608	-88.585720	161.695713	298.940160	200.923009	0.000000	300.000000	200.000000	0.000000	7.874160	10.804080	2231.752014	2059.927254	2365.299917	-1458.736474				-505.000000	200.000000	0.000000	2.716650	-1.429360	7.078860	-1823.164293	2612.867834	-295.294288
1087				900.000000	200.000000	0.000000	0.403560	0.563000	-1.477300	-74.838868	-111.498141	185.649330	298.984221	200.965642	0.000000	300.000000	200.000000	0.000000	7.141680	11.689160	2231.980896	2155.294256	2267.199921	-1391.597975				-505.000000	200.000000	0.000000	0.362220	-0.357340	7.865400	1021.350606	1031.177863	-235.344488
1088				900.000000	200.000000	0.000000	0.437190	0.754420	-1.694550	-131.509747	-77.219192	176.153869	298.974313	201.025601	0.000000	300.000000	200.000000	0.000000	7.630000	11.689160	2231.675720	2288.808060	2288.999920	-1452.632974				-505.000000	200.000000	0.000000	2.173320	0.357340	5.505780	-325.384900	1719.247532	-411.043441
1089				900.000000	200.000000	0.000000	0.347510	0.495440	-1.868350	-118.231419	-124.024235	163.957626	298.998563	200.944569	0.000000	300.000000	200.000000	0.000000	7.385840	10.804080	2231.294250	2107.610755	2234.499922	-1281.734977				-505.000000	200.000000	0.000000	2.535540	-2.680050	3.932700	-161.855209	1301.112432	-237.722605
1090				900.000000	200.000000	0.000000	0.403560	0.506700	-1.216600	-80.907747	-45.882983	127.765128	299.013792	200.918390	0.000000	300.000000	200.000000	0.000000	7.355320	10.163160	2232.591248	2050.390553	2201.799923	-1348.873476				-505.000000	200.000000	0.000000	1.267770	-2.322710	5.505780	91.525285	713.482301	232.670721
1091				900.000000	200.000000	0.000000	0.414770	0.540480	-1.781450	-76.081341	-111.676909	163.929832	298.998632	200.982968	0.000000	300.000000	200.000000	0.000000	7.141680	10.407320	2231.446838	2193.441057	2234.499922	-1416.011974				-505.000000	200.000000	0.000000	0.905550	-0.536010	9.438480	779.033127	466.528085	116.907080
1092				900.000000	200.000000	0.000000	0.358720	0.574260	-1.607650	-70.489694	-74.068615	192.935236	299.008232	200.897646	0.000000	300.000000	200.000000	0.000000	7.416360	10.651480	2231.065368	2002.707052	2212.699923	-1312.252476				-505.000000	200.000000	0.000000	3.078870	-1.429360	6.292320	1419.620837	-457.413839	174.629524
1093				900.000000	200.000000	0.000000	0.381140	0.641820	-1.433850	-79.589107	-135.945144	154.420278	299.028206	200.935701	0.000000	300.000000	200.000000	0.000000	6.775440	10.559920	2232.057190	2088.537354	2169.099924	-1422.115474				-505.000000	200.000000	0.000000	2.173320	-0.714680	4.719240	-853.579761	792.003907	-235.828492
1094				900.000000	200.000000	0.000000	0.414770	0.619300	-1.390400	-120.676768	-157.634315	183.280415	299.008571	200.969981	0.000000	300.000000	200.000000	0.000000	7.568960	9.857960	2231.828308	2164.830956	2212.699923	-1361.080475				-505.000000	200.000000	0.000000	0.362220	1.250690	-2.359620	-735.221531	1703.731444	294.878421
1095				900.000000	200.000000	0.000000	0.482030	0.653080	-0.912450	-126.831612	-94.990966	163.964868	298.969711	200.948421	0.000000	300.000000	200.000000	0.000000	7.416360	9.674840	2232.286072	2117.147455	2299.899920	-1312.252476				-505.000000	200.000000	0.000000	3.984420	-0.357340	-1.573080	-1411.540512	2014.085737	-470.610659
1096				900.000000	200.000000	0.000000	0.425980	0.585520	-1.868350	-82.357683	-81.661900	166.369765	299.032957	200.974287	0.000000	300.000000	200.000000	0.000000	6.958560	10.956680	2231.752014	2174.367657	2158.199924	-1391.597975				-505.000000	200.000000	0.000000	0.181110	-1.965370	12.584640	1156.058254	374.808234	-589.320612
1097				900.000000	200.000000	0.000000	0.448400	0.698120	-1.520750	-49.216989	-123.436184	171.270576	299.018607	200.948356	0.000000	300.000000	200.000000	0.000000	7.233240	9.796920	2232.438660	2117.147455	2190.899923	-1391.597975				-505.000000	200.000000	0.000000	2.173320	-1.250690	3.146160	-191.243561	3444.896906	-706.289954
1098				900.000000	200.000000	0.000000	0.235410	0.630560	-1.086250	-75.672150	-89.739491	156.970443	298.998358	201.017437	0.000000	300.000000	200.000000	0.000000	7.660520	11.139800	2230.836486	2269.734659	2234.499922	-1440.425974				-505.000000	200.000000	0.000000	1.448880	-1.965370	11.798100	461.099319	2552.532026	-471.933836
1099				900.000000	200.000000	0.000000	0.437190	0.506700	-1.651100	-105.481070	-127.919300	178.333150	298.984464	200.978226	0.000000	300.000000	200.000000	0.000000	8.179360	11.017720	2232.514954	2183.904357	2267.199921	-1452.632974				-505.000000	200.000000	0.000000	2.716650	0.536010	11.011560	1423.106912	753.155599	0.291342
1100				900.000000	200.000000	0.000000	0.493240	0.686860	-1.173150	-37.258972	-100.276113	168.803990	299.047902	200.986803	0.000000	300.000000	200.000000	0.000000	7.324800	10.895640	2232.438660	2202.977757	2125.499926	-1379.390975				-505.000000	200.000000	0.000000	1.992210	-1.072020	15.730799	-642.689475	-268.047156	175.055572
1101				900.000000	200.000000	0.000000	0.437190	0.551740	-1.564200	-103.536295	-128.000117	166.326736	299.052396	200.957293	0.000000	300.000000	200.000000	0.000000	7.477400	11.353440	2231.523132	2136.220856	2114.599926	-1348.873476				-505.000000	200.000000	0.000000	1.992210	-0.714680	15.730799	884.541192	527.372888	-823.254989
1102				900.000000	200.000000	0.000000	0.414770	0.698120	-1.129700	-56.852922	-142.678856	176.124737	298.954848	200.952889	0.000000	300.000000	200.000000	0.000000	7.813120	10.712520	2231.828308	2126.684155	2332.599918	-1348.873476				-505.000000	200.000000	0.000000	2.535540	-1.429360	9.438480	724.976518	235.327388	527.137582
1103				900.000000	200.000000	0.000000	0.414770	0.630560	-1.868350	-116.687707	-136.925942	190.519867	298.989173	200.982666	0.000000	300.000000	200.000000	0.000000	7.568960	10.163160	2232.133484	2193.441057	2256.299921	-1330.562976				-505.000000	200.000000	0.000000	1.992210	-1.429360	17.303879	609.789749	1056.160064	938.389739
1104				900.000000	200.000000	0.000000	0.392350	0.720640	-1.173150	-92.155335	-116.385343	173.759248	299.087025	201.008094	0.000000	300.000000	200.000000	0.000000	7.141680	10.346280	2232.591248	2250.661259	2038.299929	-1342.769976				-505.000000	200.000000	0.000000	3.259980	-1.786700	5.505780	355.591254	1388.353724	-883.117857
1105				900.000000	200.000000	0.000000	0.448400	0.653080	-1.086250	-78.765306	-103.576389	151.951408	299.052590	200.974187	0.000000	300.000000	200.000000	0.000000	6.775440	10.682000	2231.980896	2174.367657	2114.599926	-1379.390975				-505.000000	200.000000	0.000000	2.354430	-2.144040	17.303879	103.280454	1034.242133	-413.431739
1106				900.000000	200.000000	0.000000	0.381140	0.698120	-1.694550	-77.540758	-105.306873	137.605016	298.954598	200.936021	0.000000	300.000000	200.000000	0.000000	7.324800	10.407320	2231.294250	2088.537354	2332.599918	-1379.390975				-505.000000	200.000000	0.000000	3.803310	0.178670	11.798100	-914.772846	1216.935409	-646.319792
1107				900.000000	200.000000	0.000000	0.425980	0.608040	-1.303500	-129.091487	-117.649001	168.800369	299.028372	200.926997	0.000000	300.000000	200.000000	0.000000	7.660520	10.285240	2232.438660	2069.463954	2169.099924	-1409.908474				-505.000000	200.000000	0.000000	-1.086660	-1.250690	11.798100	620.160608	2043.107506	57.644127
1108				900.000000	200.000000	0.000000	0.313880	0.630560	-2.042150	-80.682992	-107.279808	159.298808	299.003380	200.961731	0.000000	300.000000	200.000000	0.000000	7.782600	11.139800	2231.141662	2145.757556	2223.599922	-1361.080475				-505.000000	200.000000	0.000000	0.724440	-2.322710	6.292320	-487.491801	1275.892800	-648.447292
1109				900.000000	200.000000	0.000000	0.313880	0.596780	-1.520750	-121.739184	-77.368890	183.363993	299.032924	200.957227	0.000000	300.000000	200.000000	0.000000	7.385840	10.010560	2231.675720	2136.220856	2158.199924	-1300.045476				-505.000000	200.000000	0.000000	2.535540	0.357340	10.225020	-440.823363	-163.129060	-234.840122
1110				900.000000	200.000000	0.000000	0.425980	0.630560	-1.303500	-100.020402	-51.791391	159.182672	299.042725	200.876004	0.000000	300.000000	200.000000	0.000000	7.324800	11.017720	2231.752014	1955.023551	2136.399925	-1391.597975				-505.000000	200.000000	0.000000	0.543330	0.714680	11.011560	-419.137796	1547.513221	59.378864
1111				900.000000	200.000000	0.000000	0.448400	0.641820	-1.651100	-128.060540	-103.051078	168.808557	298.964793	200.974088	0.000000	300.000000	200.000000	0.000000	7.538440	10.743040	2232.209778	2174.367657	2310.799919	-1391.597975				-505.000000	200.000000	0.000000	2.716650	-0.357340	-0.786540	904.842449	234.071966	-411.765138
1112				900.000000	200.000000	0.000000	0.369930	0.641820	-1.346950	-111.663320	-44.376874	156.841552	299.092031	200.935349	0.000000	300.000000	200.000000	0.000000	7.263760	11.261880	2232.896424	2088.537354	2027.399929	-1342.769976				-505.000000	200.000000	0.000000	1.267770	0.714680	9.438480	-71.815637	1107.460190	118.065007
1113				900.000000	200.000000	0.000000	0.448400	0.630560	-1.955250	-32.346601	-41.976580	190.485026	299.062197	201.017089	0.000000	300.000000	200.000000	0.000000	7.263760	10.773560	2231.599426	2269.734659	2092.799927	-1416.011974				-505.000000	200.000000	0.000000	0.181110	-3.930740	9.438480	805.250019	1570.924005	-179.977057
1114				900.000000	200.000000	0.000000	0.212990	0.675600	-2.259400	-71.012256	-47.197446	173.903178	299.004129	200.939652	0.000000	300.000000	200.000000	0.000000	7.233240	11.048240	2232.820130	2098.074055	2223.599922	-1428.218974				-505.000000	200.000000	0.000000	2.173320	0.893350	7.078860	170.438919	1585.184672	-116.814274
1115				900.000000	200.000000	0.000000	0.437190	0.585520	-1.651100	-106.255793	-46.863781	204.912713	299.053011	200.935317	0.000000	300.000000	200.000000	0.000000	7.721560	10.559920	2232.972718	2088.537354	2114.599926	-1354.976975				-505.000000	200.000000	0.000000	2.535540	1.072020	4.719240	181.061471	1432.936013	-175.417792
1116				900.000000	200.000000	0.000000	0.336300	0.709380	-1.433850	-40.622214	-73.306993	137.661942	299.077292	200.943988	0.000000	300.000000	200.000000	0.000000	7.568960	10.193680	2232.667542	2107.610755	2060.099928	-1342.769976				-505.000000	200.000000	0.000000	2.173320	-0.536010	7.865400	-495.068741	-138.971850	-470.635328
1117				900.000000	200.000000	0.000000	0.291460	0.472920	-1.694550	-90.835024	-81.349971	156.765770	299.081798	200.995653	0.000000	300.000000	200.000000	0.000000	6.928040	10.804080	2231.752014	2222.051158	2049.199928	-1318.355976				-505.000000	200.000000	0.000000	2.716650	-1.072020	7.865400	1093.921321	2214.411385	-412.443370
1118				900.000000	200.000000	0.000000	0.381140	0.529220	-1.651100	-76.409985	-74.951462	139.857599	298.974489	200.957064	0.000000	300.000000	200.000000	0.000000	7.385840	10.834600	2232.057190	2136.220856	2288.999920	-1367.183975				-505.000000	200.000000	0.000000	0.181110	1.786700	14.944259	1730.732784	637.708969	-409.527601
1119				900.000000	200.000000	0.000000	0.347510	0.720640	-1.694550	-92.695505	-88.724080	144.889781	298.969641	200.935669	0.000000	300.000000	200.000000	0.000000	7.141680	10.407320	2232.133484	2088.537354	2299.899920	-1434.322474				-505.000000	200.000000	0.000000	1.629990	-1.429360	15.730799	-2054.104141	814.430833	292.233631
1120				900.000000	200.000000	0.000000	0.369930	0.585520	-1.433850	-41.702238	-54.427997	159.198853	299.033255	200.914181	0.000000	300.000000	200.000000	0.000000	7.691040	9.857960	2232.438660	2040.853853	2158.199924	-1367.183975				-505.000000	200.000000	0.000000	2.535540	-2.144040	8.651940	218.404301	1694.343895	-707.166721
1121				900.000000	200.000000	0.000000	0.425980	0.731900	-1.564200	-63.953064	-92.076700	183.373519	298.993781	200.893188	0.000000	300.000000	200.000000	0.000000	7.355320	10.041080	2231.523132	1993.170352	2245.399921	-1416.011974				-505.000000	200.000000	0.000000	0.905550	-2.858720	13.371180	638.800561	197.655938	-296.505863
1122				900.000000	200.000000	0.000000	0.336300	0.630560	-1.781450	-56.289726	-123.643424	152.046600	299.027940	201.004337	0.000000	300.000000	200.000000	0.000000	7.324800	10.956680	2231.446838	2241.124558	2169.099924	-1428.218974				-505.000000	200.000000	0.000000	3.441090	-4.288080	8.651940	551.932449	313.848995	171.887621
1123				900.000000	200.000000	0.000000	0.212990	0.461660	-1.260050	-42.602206	-93.720571	161.655913	298.945188	200.875884	0.000000	300.000000	200.000000	0.000000	7.630000	10.651480	2232.057190	1955.023551	2354.399918	-1336.666476				-505.000000	200.000000	0.000000	2.535540	0.536010	3.146160	-314.762348	2097.278902	-352.158762
1124				900.000000	200.000000	0.000000	0.482030	0.619300	-1.346950	-64.344331	-74.323002	168.752773	299.062518	200.914213	0.000000	300.000000	200.000000	0.000000	7.599480	10.895640	2232.362366	2040.853853	2092.799927	-1416.011974				-505.000000	200.000000	0.000000	3.078870	-0.178670	7.865400	916.345925	1397.073411	-176.648163
1125				900.000000	200.000000	0.000000	0.336300	0.540480	-1.042800	-83.357160	-78.736640	171.240107	299.047805	200.986904	0.000000	300.000000	200.000000	0.000000	7.416360	10.926160	2232.209778	2202.977757	2125.499926	-1422.115474				-505.000000	200.000000	0.000000	2.897760	0.357340	11.011560	-324.944438	211.916604	-234.869100
1126				900.000000	200.000000	0.000000	0.358720	0.641820	-1.564200	-71.683089	-99.438873	159.262825	298.959803	200.987006	0.000000	300.000000	200.000000	0.000000	7.477400	10.743040	2231.980896	2202.977757	2321.699919	-1354.976975				-505.000000	200.000000	0.000000	2.535540	-1.250690	3.146160	-886.139572	-288.981230	-1.389748
1127				900.000000	200.000000	0.000000	0.425980	0.641820	-1.868350	-144.367732	-71.529961	185.699405	298.969852	200.875675	0.000000	300.000000	200.000000	0.000000	7.477400	10.315760	2232.591248	1955.023551	2299.899920	-1367.183975				-505.000000	200.000000	0.000000	0.362220	-1.250690	11.011560	41.017675	763.052143	-177.448178
1128				900.000000	200.000000	0.000000	0.235410	0.585520	-1.129700	-97.674562	-99.831022	166.567196	299.013623	200.965543	0.000000	300.000000	200.000000	0.000000	7.721560	10.682000	2232.209778	2155.294256	2201.799923	-1428.218974				-505.000000	200.000000	0.000000	2.716650	-1.786700	11.798100	124.462635	1282.689202	291.807583
1129				900.000000	200.000000	0.000000	0.515660	0.686860	-0.999350	-69.243157	-76.031153	154.322802	299.028139	200.995585	0.000000	300.000000	200.000000	0.000000	7.446880	10.682000	2231.904602	2222.051158	2169.099924	-1409.908474				-505.000000	200.000000	0.000000	0.000000	-0.714680	7.078860	188.953026	1186.412228	116.809966
1130				900.000000	200.000000	0.000000	0.425980	0.731900	-1.738000	-80.215242	-66.585216	156.867258	299.066890	201.038669	0.000000	300.000000	200.000000	0.000000	7.294280	11.292400	2231.141662	2317.418160	2081.899927	-1336.666476				-505.000000	200.000000	0.000000	2.716650	-0.357340	11.798100	442.585212	1812.969231	-470.509237
1131				900.000000	200.000000	0.000000	0.280250	0.743160	-1.694550	-103.829722	-55.558493	176.305987	298.950000	200.957129	0.000000	300.000000	200.000000	0.000000	7.507920	10.834600	2231.904602	2136.220856	2343.499918	-1397.701475				-505.000000	200.000000	0.000000	0.724440	0.178670	4.719240	-1378.603162	1277.385653	-469.841187
1132				900.000000	200.000000	0.000000	0.515660	0.675600	-1.955250	-143.066700	-80.208136	178.408932	299.003823	200.957031	0.000000	300.000000	200.000000	0.000000	7.355320	9.644320	2232.133484	2136.220856	2223.599922	-1428.218974				-505.000000	200.000000	0.000000	1.448880	-1.429360	4.719240	724.598979	305.559740	527.224515
1133				900.000000	200.000000	0.000000	0.212990	0.563000	-1.260050	-74.613797	-63.324751	164.159819	299.023623	200.961041	0.000000	300.000000	200.000000	0.000000	7.996240	10.773560	2232.743836	2145.757556	2179.999924	-1361.080475				-505.000000	200.000000	0.000000	3.622200	0.178670	4.719240	821.900874	174.052154	411.088472
1134				900.000000	200.000000	0.000000	0.280250	0.551740	-1.173150	-74.987455	-5.383696	195.405247	298.950215	200.956933	0.000000	300.000000	200.000000	0.000000	7.446880	11.231360	2232.362366	2136.220856	2343.499918	-1342.769976				-505.000000	200.000000	0.000000	0.181110	-1.429360	0.000000	492.589436	1314.741108	-295.091445
1135				900.000000	200.000000	0.000000	0.448400	0.653080	-1.694550	-87.436565	-77.680820	171.228689	299.032759	200.897554	0.000000	300.000000	200.000000	0.000000	7.477400	10.651480	2231.294250	2002.707052	2158.199924	-1367.183975				-505.000000	200.000000	0.000000	1.267770	-1.072020	14.157719	167.896691	1368.121646	175.113527
1136				900.000000	200.000000	0.000000	0.549290	0.551740	-1.173150	-99.110637	-102.584252	156.571960	298.969746	200.918485	0.000000	300.000000	200.000000	0.000000	7.843640	11.261880	2232.362366	2050.390553	2299.899920	-1367.183975				-505.000000	200.000000	0.000000	1.267770	-0.893350	13.371180	-400.434920	1766.578095	-353.413803
1137				900.000000	200.000000	0.000000	0.302670	0.664340	-1.173150	-138.699601	-107.626350	166.570817	298.969781	200.965444	0.000000	300.000000	200.000000	0.000000	7.568960	11.445000	2232.438660	2155.294256	2299.899920	-1379.390975				-505.000000	200.000000	0.000000	1.811100	-0.893350	3.932700	-517.006000	549.528250	-0.992677
1138				900.000000	200.000000	0.000000	0.425980	0.472920	-2.346300	-107.592358	-106.547257	195.180968	299.061909	200.966104	0.000000	300.000000	200.000000	0.000000	7.782600	11.689160	2230.912780	2155.294256	2092.799927	-1354.976975				-505.000000	200.000000	0.000000	1.267770	-0.178670	18.090419	-588.444098	1629.529529	-117.759177
1139				900.000000	200.000000	0.000000	0.224200	0.551740	-1.520750	-87.409160	-38.214078	176.186034	299.023623	200.935413	0.000000	300.000000	200.000000	0.000000	7.355320	10.773560	2232.743836	2088.537354	2179.999924	-1287.838477				-505.000000	200.000000	0.000000	3.259980	0.714680	8.651940	-1461.670583	1252.798011	-234.558962
1140				900.000000	200.000000	0.000000	0.448400	0.563000	-1.868350	-75.243996	-36.991427	175.964235	298.974769	200.871373	0.000000	300.000000	200.000000	0.000000	7.630000	10.224200	2232.667542	1945.486851	2288.999920	-1452.632974				-505.000000	200.000000	0.000000	2.535540	1.072020	3.146160	-398.144385	2362.418917	-234.161891
1141				900.000000	200.000000	0.000000	0.392350	0.608040	-1.433850	-72.939107	-90.813042	147.148269	298.979686	200.909785	0.000000	300.000000	200.000000	0.000000	7.477400	10.376800	2232.743836	2031.317153	2278.099920	-1312.252476				-505.000000	200.000000	0.000000	1.086660	-1.072020	8.651940	1209.800246	1649.445612	-59.848378
1142				900.000000	200.000000	0.000000	0.336300	0.563000	-1.303500	-54.556160	-37.966429	156.803090	299.008503	200.965774	0.000000	300.000000	200.000000	0.000000	7.263760	10.804080	2231.675720	2155.294256	2212.699923	-1324.459476				-505.000000	200.000000	0.000000	1.448880	-1.965370	8.651940	113.399621	-95.882415	-765.654329
1143				900.000000	200.000000	0.000000	0.414770	0.574260	-1.303500	-78.215655	-112.121403	161.551587	299.042922	200.969815	0.000000	300.000000	200.000000	0.000000	7.019600	10.346280	2232.209778	2164.830956	2136.399925	-1403.804975				-505.000000	200.000000	0.000000	1.086660	-1.965370	12.584640	113.714237	850.293435	-648.137154
1144				900.000000	200.000000	0.000000	0.291460	0.540480	-1.520750	-67.770195	-101.775484	154.418940	299.057732	200.922662	0.000000	300.000000	200.000000	0.000000	7.507920	10.163160	2232.591248	2059.927254	2103.699926	-1354.976975				-505.000000	200.000000	0.000000	1.992210	0.357340	12.584640	485.893422	928.068615	-469.773050
1145				900.000000	200.000000	0.000000	0.448400	0.630560	-1.346950	-63.880644	-138.795727	173.617406	298.975049	200.956541	0.000000	300.000000	200.000000	0.000000	7.813120	9.919000	2233.277894	2136.220856	2288.999920	-1397.701475				-505.000000	200.000000	0.000000	2.354430	-1.965370	3.146160	-1276.832864	782.537794	174.178805
1146				900.000000	200.000000	0.000000	0.437190	0.517960	-1.564200	-56.680992	-57.076538	132.560080	299.023289	200.969915	0.000000	300.000000	200.000000	0.000000	7.263760	9.949520	2231.980896	2164.830956	2179.999924	-1361.080475				-505.000000	200.000000	0.000000	1.629990	-1.072020	9.438480	514.967158	2146.102318	-647.332831
1147				900.000000	200.000000	0.000000	0.325090	0.664340	-1.738000	-38.771530	-57.364596	195.463511	299.042398	200.987444	0.000000	300.000000	200.000000	0.000000	7.416360	11.719680	2230.989074	2202.977757	2136.399925	-1367.183975				-505.000000	200.000000	0.000000	2.354430	-0.714680	13.371180	-1316.151613	1037.974265	-0.866586
1148				900.000000	200.000000	0.000000	0.381140	0.619300	-1.738000	-112.995821	-135.662284	188.134576	298.930538	200.871612	0.000000	300.000000	200.000000	0.000000	7.843640	10.834600	2232.057190	1945.486851	2387.099916	-1409.908474				-505.000000	200.000000	0.000000	0.362220	-2.680050	12.584640	70.468950	1556.979334	-413.781036
1149				900.000000	200.000000	0.000000	0.448400	0.596780	-1.260050	-69.202206	-52.755055	166.357010	298.993506	200.923356	0.000000	300.000000	200.000000	0.000000	8.026760	11.109280	2230.912780	2059.927254	2245.399921	-1391.597975				-505.000000	200.000000	0.000000	3.259980	-0.178670	10.225020	-589.073330	-206.964922	645.754729
1150				900.000000	200.000000	0.000000	0.313880	0.619300	-0.999350	-31.819975	-133.579462	154.469016	299.042627	200.965840	0.000000	300.000000	200.000000	0.000000	7.752080	11.109280	2231.523132	2155.294256	2136.399925	-1416.011974				-505.000000	200.000000	0.000000	1.811100	-1.250690	8.651940	-74.987096	1870.749764	644.853292
1151				900.000000	200.000000	0.000000	0.470820	0.608040	-1.955250	-57.397156	-83.427595	185.621535	299.047967	200.965378	0.000000	300.000000	200.000000	0.000000	7.019600	11.109280	2232.591248	2155.294256	2125.499926	-1330.562976				-505.000000	200.000000	0.000000	2.535540	-1.429360	14.157719	-316.989959	1954.258925	-1176.441279
1152				900.000000	200.000000	0.000000	0.414770	0.574260	-1.390400	-78.305683	-101.908646	156.732267	299.028405	200.939781	0.000000	300.000000	200.000000	0.000000	7.538440	10.254720	2232.514954	2098.074055	2169.099924	-1409.908474				-505.000000	200.000000	0.000000	2.354430	0.000000	7.865400	-231.002772	1971.189302	117.299843
1153				900.000000	200.000000	0.000000	0.336300	0.619300	-1.260050	-96.418544	-68.402657	168.903749	298.959661	200.914494	0.000000	300.000000	200.000000	0.000000	7.355320	10.559920	2231.675720	2040.853853	2321.699919	-1470.943473				-505.000000	200.000000	0.000000	1.086660	-1.250690	-2.359620	-307.500025	1262.185560	292.446656
1154				900.000000	200.000000	0.000000	0.347510	0.596780	-1.173150	-101.276420	-104.406892	156.822892	299.001502	200.984955	0.000000	300.000000	200.000000	0.000000	7.507920	11.322920	2226.945492	2193.441057	2223.599922	-1458.736474				-505.000000	200.000000	0.000000	1.629990	-0.357340	11.798100	-483.942803	2541.573061	-235.445910
1155				900.000000	200.000000	0.000000	0.526870	0.461660	-1.520750	-30.810701	-106.403699	192.656315	299.086619	200.935893	0.000000	300.000000	200.000000	0.000000	7.630000	10.102120	2231.599426	2088.537354	2038.299929	-1434.322474				-505.000000	200.000000	0.000000	2.354430	0.178670	7.865400	358.888559	1043.199250	58.725302
1156				900.000000	200.000000	0.000000	0.425980	0.529220	-1.303500	-104.193583	-61.923331	175.956047	299.081641	200.974454	0.000000	300.000000	200.000000	0.000000	7.416360	10.620960	2231.370544	2174.367657	2049.199928	-1434.322474				-505.000000	200.000000	0.000000	2.354430	-1.072020	11.011560	-179.803007	2365.913618	-412.414392
1157				900.000000	200.000000	0.000000	0.582920	0.630560	-1.433850	-19.744840	-27.737135	139.742802	298.964863	200.935573	0.000000	300.000000	200.000000	0.000000	7.843640	9.522240	2232.362366	2088.537354	2310.799919	-1391.597975				-505.000000	200.000000	0.000000	0.362220	-0.893350	11.798100	-284.744764	1292.585746	410.331924
1158				900.000000	200.000000	0.000000	0.414770	0.731900	-0.782100	-75.204399	-127.804215	173.746493	298.954919	200.982733	0.000000	300.000000	200.000000	0.000000	7.721560	9.796920	2231.980896	2193.441057	2332.599918	-1385.494475				-505.000000	200.000000	0.000000	2.716650	-0.178670	0.000000	-242.443325	1691.595620	175.845406
1159				900.000000	200.000000	0.000000	0.336300	0.743160	-1.260050	-75.235869	-27.874898	193.115540	298.998666	200.970114	0.000000	300.000000	200.000000	0.000000	7.477400	10.132640	2231.523132	2164.830956	2234.499922	-1403.804975				-505.000000	200.000000	0.000000	2.354430	-0.714680	7.865400	-853.328068	1573.479280	175.365710
1160				900.000000	200.000000	0.000000	0.257830	0.551740	-1.824900	-99.785850	-84.909832	176.151194	299.013792	200.914119	0.000000	300.000000	200.000000	0.000000	7.324800	10.926160	2232.591248	2040.853853	2201.799923	-1409.908474				-505.000000	200.000000	0.000000	1.992210	0.714680	14.944259	-882.087188	528.119314	-586.922132
1161				900.000000	200.000000	0.000000	0.347510	0.585520	-1.129700	-85.612971	-53.787601	168.860720	298.989208	200.927092	0.000000	300.000000	200.000000	0.000000	7.630000	10.865120	2232.209778	2069.463954	2256.299921	-1367.183975				-505.000000	200.000000	0.000000	0.724440	-0.536010	11.011560	-494.817048	873.704219	-176.798925
1162				900.000000	200.000000	0.000000	0.325090	0.653080	-1.086250	-86.806367	-93.432513	149.669497	299.062037	200.970246	0.000000	300.000000	200.000000	0.000000	7.660520	11.017720	2231.217956	2164.830956	2092.799927	-1361.080475				-505.000000	200.000000	0.000000	1.629990	-3.573400	5.505780	942.374048	161.284340	-532.218444
1163				900.000000	200.000000	0.000000	0.414770	0.664340	-1.998700	-103.370099	-111.474867	180.912642	299.028007	200.965807	0.000000	300.000000	200.000000	0.000000	7.080640	11.231360	2231.599426	2155.294256	2169.099924	-1403.804975				-505.000000	200.000000	0.000000	2.354430	-2.144040	11.798100	1492.632015	-949.082992	350.241544
1164				900.000000	200.000000	0.000000	0.414770	0.709380	-1.738000	-125.368448	-101.585378	185.773849	298.998700	200.957260	0.000000	300.000000	200.000000	0.000000	7.355320	10.651480	2231.599426	2136.220856	2234.499922	-1318.355976				-505.000000	200.000000	0.000000	4.346640	-3.216060	3.932700	-657.553181	2119.512828	-532.096660
1165				900.000000	200.000000	0.000000	0.269040	0.619300	-1.694550	-72.745505	-75.360745	171.383091	298.975049	200.926649	0.000000	300.000000	200.000000	0.000000	7.538440	10.346280	2233.277894	2069.463954	2288.999920	-1379.390975				-505.000000	200.000000	0.000000	2.354430	-0.357340	-3.932700	-601.017269	1054.395647	234.448925
1166				900.000000	200.000000	0.000000	0.358720	0.675600	-1.694550	-50.324420	-68.921828	195.439142	298.984394	200.922757	0.000000	300.000000	200.000000	0.000000	7.507920	10.498880	2232.362366	2059.927254	2267.199921	-1403.804975				-505.000000	200.000000	0.000000	4.165530	-1.072020	2.359620	746.032853	1336.544603	292.369904
1167				900.000000	200.000000	0.000000	0.526870	0.664340	-1.564200	-66.735185	-60.769561	175.977186	299.159914	200.974321	0.000000	300.000000	200.000000	0.000000	7.507920	10.865120	2231.675720	2174.367657	1874.799934	-1257.320977				-505.000000	200.000000	0.000000	1.992210	0.357340	12.584640	-209.002589	928.068615	-58.564360
1168				900.000000	200.000000	0.000000	0.482030	0.630560	-1.694550	-52.179167	-79.065704	151.895624	299.013623	200.982632	0.000000	300.000000	200.000000	0.000000	7.355320	10.193680	2232.209778	2193.441057	2201.799923	-1281.734977				-505.000000	200.000000	0.000000	0.543330	0.714680	17.303879	-650.266414	1541.541810	-586.806222
1169				900.000000	200.000000	0.000000	0.549290	0.653080	-1.564200	-71.219402	-112.352516	149.437226	298.969746	200.927029	0.000000	300.000000	200.000000	0.000000	7.752080	9.766400	2232.362366	2069.463954	2299.899920	-1446.529474				-505.000000	200.000000	0.000000	-0.181110	-2.322710	9.438480	-718.872112	1195.131914	-237.166158
1170				900.000000	200.000000	0.000000	0.482030	0.630560	-1.129700	-95.819815	-84.656984	156.714944	299.028339	200.961205	0.000000	300.000000	200.000000	0.000000	7.752080	9.888480	2232.362366	2145.757556	2169.099924	-1416.011974				-505.000000	200.000000	0.000000	-0.543330	-0.357340	6.292320	789.592756	424.615507	-411.504340
1171				900.000000	200.000000	0.000000	0.269040	0.551740	-1.781450	-95.720305	-60.082018	144.813999	299.003585	200.940166	0.000000	300.000000	200.000000	0.000000	7.568960	11.322920	2231.599426	2098.074055	2223.599922	-1403.804975				-505.000000	200.000000	0.000000	1.448880	-1.250690	7.865400	-538.314027	965.424070	-60.046914
1172				900.000000	200.000000	0.000000	0.257830	0.608040	-1.477300	-48.860939	-90.299070	183.432533	299.042758	200.969981	0.000000	300.000000	200.000000	0.000000	6.958560	11.292400	2231.828308	2164.830956	2136.399925	-1336.666476				-505.000000	200.000000	0.000000	1.992210	-1.250690	13.371180	-1580.217582	662.182174	-60.090380
1173				900.000000	200.000000	0.000000	0.425980	0.563000	-1.824900	-123.445344	-86.768279	166.348822	299.037874	200.957162	0.000000	300.000000	200.000000	0.000000	7.294280	11.292400	2231.828308	2136.220856	2147.299925	-1452.632974				-505.000000	200.000000	0.000000	2.173320	-2.322710	3.932700	-256.048567	660.180326	526.318771
1174				900.000000	200.000000	0.000000	0.414770	0.574260	-1.433850	-34.124865	-46.142568	154.322607	299.003959	200.892822	0.000000	300.000000	200.000000	0.000000	7.752080	10.712520	2232.438660	1993.170352	2223.599922	-1367.183975				-505.000000	200.000000	0.000000	0.543330	-1.250690	10.225020	735.850763	2873.959721	-647.415457
1175				900.000000	200.000000	0.000000	0.504450	0.630560	-1.433850	-84.073324	-65.033500	175.968998	299.032858	200.948745	0.000000	300.000000	200.000000	0.000000	7.568960	10.987200	2231.523132	2117.147455	2158.199924	-1367.183975				-505.000000	200.000000	0.000000	2.535540	0.536010	16.517339	-1124.404667	1554.309623	-117.182367
1176				900.000000	200.000000	0.000000	0.257830	0.461660	-1.346950	-58.774355	-80.288355	176.067419	299.027907	200.961632	0.000000	300.000000	200.000000	0.000000	6.744920	10.620960	2231.370544	2145.757556	2169.099924	-1391.597975				-505.000000	200.000000	0.000000	2.354430	-0.357340	16.517339	558.778753	2360.688633	-59.271569
1177				900.000000	200.000000	0.000000	0.437190	0.653080	-0.825550	-114.679993	-138.819002	178.469283	299.047837	200.914244	0.000000	300.000000	200.000000	0.000000	7.233240	10.895640	2232.286072	2040.853853	2125.499926	-1416.011974				-505.000000	200.000000	0.000000	0.181110	0.893350	10.225020	170.690612	1039.897549	0.833300
1178				900.000000	200.000000	0.000000	0.313880	0.585520	-1.086250	-117.732199	-82.838945	164.076241	299.003687	200.927251	0.000000	300.000000	200.000000	0.000000	7.691040	10.315760	2231.828308	2069.463954	2223.599922	-1483.150473				-505.000000	200.000000	0.000000	1.629990	-0.536010	7.865400	-31.804733	954.465105	-353.103665
1179				900.000000	200.000000	0.000000	0.291460	0.720640	-1.564200	-64.416751	-61.207316	169.044450	299.023389	200.952726	0.000000	300.000000	200.000000	0.000000	7.416360	10.529400	2232.209778	2126.684155	2179.999924	-1464.839973				-505.000000	200.000000	0.000000	0.905550	1.250690	7.865400	-1892.563549	1661.151004	59.858560
1180				900.000000	200.000000	0.000000	0.403560	0.743160	-1.738000	-47.587313	-80.859870	197.865179	299.042660	200.987174	0.000000	300.000000	200.000000	0.000000	7.904680	10.682000	2231.599426	2202.977757	2136.399925	-1367.183975				-505.000000	200.000000	0.000000	2.173320	-1.608030	6.292320	134.833495	1718.501105	-354.164478
1181				900.000000	200.000000	0.000000	0.448400	0.731900	-1.173150	-35.404225	-73.099752	154.434371	298.989208	200.858735	0.000000	300.000000	200.000000	0.000000	7.050120	10.346280	2232.209778	1916.876750	2256.299921	-1379.390975				-505.000000	200.000000	0.000000	3.441090	0.893350	9.438480	402.259692	2036.512663	-116.915695
1182				900.000000	200.000000	0.000000	0.459610	0.630560	-1.086250	-71.651619	-63.510257	144.689871	299.042791	200.918673	0.000000	300.000000	200.000000	0.000000	7.630000	9.583280	2231.904602	2050.390553	2136.399925	-1477.046973				-505.000000	200.000000	0.000000	2.897760	1.429360	9.438480	-839.282364	876.259494	-351.339950
1183				900.000000	200.000000	0.000000	0.381140	0.630560	-1.651100	-92.339455	-74.951462	156.819466	298.994022	200.982699	0.000000	300.000000	200.000000	0.000000	7.721560	11.048240	2232.057190	2193.441057	2245.399921	-1348.873476				-505.000000	200.000000	0.000000	1.811100	-2.322710	3.146160	-951.007502	1478.264727	-178.581436
1184				900.000000	200.000000	0.000000	0.313880	0.608040	-1.607650	-65.078103	-92.485983	193.013106	299.042136	201.030473	0.000000	300.000000	200.000000	0.000000	7.813120	11.383960	2230.378722	2298.344760	2136.399925	-1403.804975				-505.000000	200.000000	0.000000	3.984420	-2.680050	11.798100	70.406027	-517.433652	-1001.511798
1185				900.000000	200.000000	0.000000	0.392350	0.619300	-1.868350	-93.028213	-90.408957	183.303642	299.086744	200.957129	0.000000	300.000000	200.000000	0.000000	7.568960	11.292400	2231.904602	2136.220856	2038.299929	-1409.908474				-505.000000	200.000000	0.000000	0.905550	-0.893350	3.932700	-285.373996	1134.603106	-177.152529
1186				900.000000	200.000000	0.000000	0.302670	0.675600	-1.303500	-126.309366	-46.713485	181.039249	298.954812	200.897370	0.000000	300.000000	200.000000	0.000000	7.538440	10.620960	2231.752014	2002.707052	2332.599918	-1452.632974				-505.000000	200.000000	0.000000	1.086660	-1.072020	14.157719	-874.447326	1909.360641	233.872115
1187				900.000000	200.000000	0.000000	0.392350	0.698120	-1.260050	-93.172737	-131.502435	171.328644	299.028239	200.965576	0.000000	300.000000	200.000000	0.000000	7.782600	11.048240	2232.133484	2155.294256	2169.099924	-1391.597975				-505.000000	200.000000	0.000000	2.716650	0.357340	17.303879	717.902965	1675.174239	-411.086907
1188				900.000000	200.000000	0.000000	0.515660	0.698120	-1.998700	-49.712146	-49.771908	190.478176	298.984117	200.978560	0.000000	300.000000	200.000000	0.000000	7.416360	10.987200	2231.752014	2183.904357	2267.199921	-1342.769976				-505.000000	200.000000	0.000000	1.267770	-0.178670	18.876959	338.146841	700.793051	-646.456065
1189				900.000000	200.000000	0.000000	0.336300	0.608040	-1.694550	-97.332373	-83.196482	176.122258	299.052526	200.905885	0.000000	300.000000	200.000000	0.000000	7.385840	11.048240	2231.828308	2021.780453	2114.599926	-1342.769976				-505.000000	200.000000	0.000000	2.535540	0.536010	9.438480	612.269053	-29.812626	-175.926466
1190				900.000000	200.000000	0.000000	0.403560	0.608040	-1.433850	-93.041758	-121.670489	166.413936	298.998940	200.974121	0.000000	300.000000	200.000000	0.000000	7.172200	10.468360	2232.133484	2174.367657	2234.499922	-1403.804975				-505.000000	200.000000	0.000000	1.629990	0.357340	5.505780	-557.016904	2812.684487	-293.511777
1191				900.000000	200.000000	0.000000	0.425980	0.608040	-1.433850	-133.247060	-61.802106	149.523088	299.013421	200.957195	0.000000	300.000000	200.000000	0.000000	7.538440	10.132640	2231.752014	2136.220856	2201.799923	-1416.011974				-505.000000	200.000000	0.000000	-0.181110	-0.357340	7.865400	-20.993411	1329.194774	-529.021515
1192				900.000000	200.000000	0.000000	0.448400	0.698120	-1.086250	-72.890029	-22.520870	168.860916	299.018137	200.995823	0.000000	300.000000	200.000000	0.000000	7.843640	10.315760	2231.370544	2222.051158	2190.899923	-1385.494475				-505.000000	200.000000	0.000000	0.543330	0.000000	9.438480	-1389.036944	1681.576082	-235.019861
1193				900.000000	200.000000	0.000000	0.470820	0.686860	-1.086250	-93.456367	-99.433675	166.417557	299.032924	200.991414	0.000000	300.000000	200.000000	0.000000	7.446880	10.254720	2231.675720	2212.514458	2158.199924	-1367.183975				-505.000000	200.000000	0.000000	-0.543330	-1.965370	3.146160	-929.384859	29.891191	-413.030360
1194				900.000000	200.000000	0.000000	0.482030	0.585520	-1.824900	-114.476910	-48.548658	175.950338	298.974313	200.910221	0.000000	300.000000	200.000000	0.000000	7.630000	10.102120	2231.675720	2031.317153	2288.999920	-1385.494475				-505.000000	200.000000	0.000000	0.905550	1.429360	15.730799	666.829047	-334.863371	471.236808
1195				900.000000	200.000000	0.000000	0.336300	0.563000	-1.651100	-75.018925	-78.170920	137.525809	299.067432	200.991075	0.000000	300.000000	200.000000	0.000000	7.477400	11.322920	2232.438660	2212.514458	2081.899927	-1477.046973				-505.000000	200.000000	0.000000	-1.086660	0.178670	5.505780	-104.564218	1651.368896	411.465181
1196				900.000000	200.000000	0.000000	0.347510	0.574260	-1.868350	-110.965081	-68.298566	161.621268	299.052461	200.995687	0.000000	300.000000	200.000000	0.000000	7.721560	11.383960	2231.675720	2222.051158	2114.599926	-1348.873476				-505.000000	200.000000	0.000000	1.629990	-0.893350	-3.146160	1103.851718	-95.644984	-412.186879
1197				900.000000	200.000000	0.000000	0.291460	0.619300	-1.694550	-72.745505	-86.415941	166.540543	299.018305	200.999926	0.000000	300.000000	200.000000	0.000000	7.507920	11.048240	2231.752014	2231.587858	2190.899923	-1348.873476				-505.000000	200.000000	0.000000	1.629990	-1.965370	8.651940	460.847627	423.438649	-60.739634
1198				900.000000	200.000000	0.000000	0.459610	0.664340	-1.346950	-102.694886	-129.125415	166.408227	298.998324	200.961895	0.000000	300.000000	200.000000	0.000000	7.416360	11.292400	2230.760192	2145.757556	2234.499922	-1428.218974				-505.000000	200.000000	0.000000	1.267770	-0.178670	12.584640	800.907463	2297.604551	-352.735571
1199				900.000000	200.000000	0.000000	0.291460	0.517960	-1.390400	-116.808889	-71.500890	130.301396	298.945693	200.913900	0.000000	300.000000	200.000000	0.000000	7.599480	11.139800	2233.125306	2040.853853	2354.399918	-1373.287475				-505.000000	200.000000	0.000000	1.267770	0.178670	5.505780	821.963797	1508.902345	-293.652357
1200				900.000000	200.000000	0.000000	0.381140	0.585520	-1.433850	-61.804889	-95.417384	159.187239	299.018506	200.948454	0.000000	300.000000	200.000000	0.000000	7.599480	11.048240	2232.209778	2117.147455	2190.899923	-1232.906978				-505.000000	200.000000	0.000000	-1.267770	0.000000	-2.359620	231.443234	741.802074	-528.595466
1201				900.000000	200.000000	0.000000	0.403560	0.574260	-1.955250	-50.747156	-75.591858	156.743880	299.052364	201.000063	0.000000	300.000000	200.000000	0.000000	7.202720	11.597600	2231.446838	2231.587858	2114.599926	-1342.769976				-505.000000	200.000000	0.000000	3.622200	-0.893350	2.359620	61.948163	1767.131521	-177.369861
1202				900.000000	200.000000	0.000000	0.347510	0.596780	-1.520750	-93.595473	-73.687804	166.461532	298.974839	200.943923	0.000000	300.000000	200.000000	0.000000	7.446880	10.651480	2232.820130	2107.610755	2288.999920	-1373.287475				-505.000000	200.000000	0.000000	0.543330	-0.178670	10.225020	-473.257328	222.559575	-293.933518
1203				900.000000	200.000000	0.000000	0.437190	0.574260	-1.738000	-74.645266	-102.508634	156.709040	298.974278	200.940166	0.000000	300.000000	200.000000	0.000000	7.446880	10.773560	2231.599426	2098.074055	2288.999920	-1409.908474				-505.000000	200.000000	0.000000	2.535540	-2.144040	-1.573080	-129.861706	1438.907424	-178.469833
1204				900.000000	200.000000	0.000000	0.358720	0.608040	-1.868350	-81.430309	-83.958104	147.183109	299.042594	200.982968	0.000000	300.000000	200.000000	0.000000	7.538440	10.468360	2231.446838	2193.441057	2136.399925	-1403.804975				-505.000000	200.000000	0.000000	1.086660	1.429360	6.292320	-1071.166060	1784.254898	-116.218667
[truncated: 7,796 more rows]
