# Supplementary material for: A Plyometric Warm-Up Protocol Improves Running Economy in Recreational Endurance Athletes
Source: Front Physiol. 2020 Mar 12;11:197. doi: 10.3389/fphys.2020.00197 (PMC7080849; doi:10.3389/fphys.2020.00197)
Supplement: Supplementary file 1 [file Data_Sheet_1.zip › Datasheet 1/Force plate data -leg stiffness/3/3 Control .csv]

FORCE PLATES
600.000000	Hz
	Corner 1			Corner 2			Corner 3			Corner 4
Plate#	X	Y	Z	X	Y	Z	X	Y	Z	X	Y	Z
1	1200.000000	400.000000	0.000000	1200.000000	0.000000	0.000000	600.000000	0.000000	0.000000	600.000000	400.000000	0.000000
2	600.000000	400.000000	0.000000	600.000000	0.000000	0.000000	0.000000	0.000000	0.000000	0.000000	400.000000	0.000000
3	-55.000000	500.000000	0.000000	-55.000000	-100.000000	0.000000	-955.000000	-100.000000	0.000000	-955.000000	500.000000	0.000000
	Force Plate 1												Force Plate 2												Force Plate 3
Sample #	COP:X	COP:Y	COP:Z	Ref:X	Ref:Y	Ref:Z	Force:X	Force:Y	Force:Z	Moment:X	Moment:Y	Moment:Z	COP:X	COP:Y	COP:Z	Ref:X	Ref:Y	Ref:Z	Force:X	Force:Y	Force:Z	Moment:X	Moment:Y	Moment:Z	COP:X	COP:Y	COP:Z	Ref:X	Ref:Y	Ref:Z	Force:X	Force:Y	Force:Z	Moment:X	Moment:Y	Moment:Z
Units:	mm	mm	mm	mm	mm	mm	N	N	N	Nmm	Nmm	Nmm	mm	mm	mm	mm	mm	mm	N	N	N	Nmm	Nmm	Nmm	mm	mm	mm	mm	mm	mm	N	N	N	Nmm	Nmm	Nmm
1				900.000000	200.000000	0.000000	0.425980	0.664340	-1.346950	-122.797537	-87.212772	166.443068	299.076882	200.965774	0.000000	300.000000	200.000000	0.000000	7.416360	10.895640	2231.675720	2155.294256	2060.099928	-1312.252476				-505.000000	200.000000	0.000000	2.173320	1.072020	6.292320	65.371315	-1065.469048	-175.388815
2				900.000000	200.000000	0.000000	0.425980	0.630560	-1.173150	-87.823769	-77.242467	209.785534	299.052396	200.893188	0.000000	300.000000	200.000000	0.000000	7.233240	11.628120	2231.523132	1993.170352	2114.599926	-1379.390975				-505.000000	200.000000	0.000000	1.629990	-0.893350	14.944259	526.218942	-377.952806	-1234.604260
3				900.000000	200.000000	0.000000	0.482030	0.664340	-0.608300	-45.642221	-115.537706	163.975340	299.057538	200.927124	0.000000	300.000000	200.000000	0.000000	7.233240	11.017720	2232.133484	2069.463954	2103.699926	-1361.080475				-505.000000	200.000000	0.000000	0.905550	-0.536010	12.584640	-1073.771211	2717.232504	-0.581117
4				900.000000	200.000000	0.000000	0.437190	0.574260	-1.477300	-106.539423	-67.289295	166.347680	299.038269	200.884157	0.000000	300.000000	200.000000	0.000000	7.721560	10.224200	2232.743836	1974.096951	2147.299925	-1342.769976				-505.000000	200.000000	0.000000	0.000000	-0.714680	7.865400	768.095959	1185.665802	704.250953
5				900.000000	200.000000	0.000000	0.425980	0.664340	-1.346950	-118.777007	-56.816953	161.623748	299.033255	200.973988	0.000000	300.000000	200.000000	0.000000	8.026760	10.529400	2232.438660	2174.367657	2158.199924	-1379.390975				-505.000000	200.000000	0.000000	1.267770	-0.536010	6.292320	-842.642593	-82.684170	-235.586490
6				900.000000	200.000000	0.000000	0.403560	0.720640	-1.260050	-76.163242	-111.700184	193.024915	299.115714	200.970313	0.000000	300.000000	200.000000	0.000000	7.019600	10.956680	2231.065368	2164.830956	1972.899931	-1348.873476				-505.000000	200.000000	0.000000	0.543330	-0.714680	14.157719	-852.824682	616.537464	-823.139079
7				900.000000	200.000000	0.000000	0.257830	0.630560	-1.173150	-47.618466	-50.054170	202.730757	299.052817	200.982498	0.000000	300.000000	200.000000	0.000000	7.416360	10.712520	2232.514954	2193.441057	2114.599926	-1446.529474				-505.000000	200.000000	0.000000	0.905550	-1.429360	14.944259	-1011.823048	593.873107	57.315192
8				900.000000	200.000000	0.000000	0.392350	0.596780	-1.346950	-129.600188	5.359570	149.547457	299.008672	200.892975	0.000000	300.000000	200.000000	0.000000	7.996240	9.674840	2232.057190	1993.170352	2212.699923	-1373.287475	-547.769778	209.972723	0.000000	-505.000000	200.000000	0.000000	-1.629990	1.429360	20.450039	203.942578	874.643646	236.463257
9				900.000000	200.000000	0.000000	0.358720	0.563000	-0.695200	-53.925961	-64.785253	144.731562	299.018339	200.991346	0.000000	300.000000	200.000000	0.000000	7.568960	10.041080	2231.828308	2212.514458	2190.899923	-1348.873476				-505.000000	200.000000	0.000000	1.267770	1.786700	-3.932700	-587.097411	192.159389	119.082354
10				900.000000	200.000000	0.000000	0.325090	0.653080	-2.259400	-59.878038	-97.407453	135.211537	299.052720	200.974054	0.000000	300.000000	200.000000	0.000000	7.172200	10.132640	2232.286072	2174.367657	2114.599926	-1354.976975				-505.000000	200.000000	0.000000	1.086660	-0.178670	7.078860	-705.141024	590.378406	234.719904
11				900.000000	200.000000	0.000000	0.291460	0.619300	-2.042150	-12.797665	-96.224613	176.179184	299.067209	200.961402	0.000000	300.000000	200.000000	0.000000	7.630000	11.383960	2231.904602	2145.757556	2081.899927	-1434.322474				-505.000000	200.000000	0.000000	2.354430	-0.714680	11.011560	884.163653	-815.766558	410.342105
12				900.000000	200.000000	0.000000	0.358720	0.641820	-1.042800	-127.430341	-49.264075	154.443505	298.994263	200.914119	0.000000	300.000000	200.000000	0.000000	7.233240	9.735880	2232.591248	2040.853853	2245.399921	-1373.287475				-505.000000	200.000000	0.000000	3.803310	-1.250690	1.573080	-1002.081420	33.508887	-412.699860
13				900.000000	200.000000	0.000000	0.369930	0.686860	-2.042150	-78.364558	-48.796308	168.931739	299.038236	200.867102	0.000000	300.000000	200.000000	0.000000	7.904680	10.743040	2232.667542	1935.950150	2147.299925	-1440.425974				-505.000000	200.000000	0.000000	0.543330	-0.357340	4.719240	-600.325114	1686.054640	175.849714
14				900.000000	200.000000	0.000000	0.313880	0.608040	-1.781450	-93.401871	-21.400770	152.048884	299.062390	200.948518	0.000000	300.000000	200.000000	0.000000	7.446880	11.109280	2232.057190	2117.147455	2092.799927	-1214.596478				-505.000000	200.000000	0.000000	2.354430	0.536010	4.719240	1075.155521	1178.754963	-58.423780
15				900.000000	200.000000	0.000000	0.425980	0.653080	-1.651100	-63.268370	-97.061853	166.432596	299.047642	200.969981	0.000000	300.000000	200.000000	0.000000	7.263760	11.322920	2231.828308	2164.830956	2125.499926	-1348.873476				-505.000000	200.000000	0.000000	1.267770	1.608030	13.371180	214.187591	1501.438080	-351.039993
16				900.000000	200.000000	0.000000	0.336300	0.619300	-1.694550	-104.909747	-57.866632	159.265109	299.033519	200.952368	0.000000	300.000000	200.000000	0.000000	7.385840	11.353440	2233.049012	2126.684155	2158.199924	-1422.115474				-505.000000	200.000000	0.000000	0.181110	-0.893350	0.000000	-169.872610	121.611042	57.881821
17				900.000000	200.000000	0.000000	0.392350	0.743160	-1.216600	-63.129264	-45.421355	132.815970	299.023890	200.922347	0.000000	300.000000	200.000000	0.000000	7.538440	10.346280	2233.354188	2059.927254	2179.999924	-1330.562976				-505.000000	200.000000	0.000000	0.905550	2.858720	-7.865400	983.063928	1410.939518	-232.335913
18				900.000000	200.000000	0.000000	0.437190	0.619300	-0.955900	-23.733901	-88.038077	180.847528	299.067369	200.927060	0.000000	300.000000	200.000000	0.000000	7.233240	10.865120	2232.286072	2069.463954	2081.899927	-1464.839973				-505.000000	200.000000	0.000000	-1.448880	0.000000	-0.786540	579.017086	353.558165	-528.580978
19				900.000000	200.000000	0.000000	0.425980	0.619300	-1.738000	-64.749459	-61.519246	156.762540	299.018171	200.948778	0.000000	300.000000	200.000000	0.000000	7.691040	11.078760	2231.446838	2117.147455	2190.899923	-1452.632974				-505.000000	200.000000	0.000000	1.811100	-1.250690	9.438480	-190.740175	279.163250	57.412306
20				900.000000	200.000000	0.000000	0.414770	0.698120	-1.781450	-57.528135	-91.413030	147.208816	298.989035	200.871701	0.000000	300.000000	200.000000	0.000000	8.057280	10.010560	2231.828308	1945.486851	2256.299921	-1470.943473				-505.000000	200.000000	0.000000	2.173320	-0.357340	9.438480	-252.499569	787.525348	-0.512981
21				900.000000	200.000000	0.000000	0.347510	0.551740	-1.086250	-62.835836	-48.762039	176.058285	298.979372	201.012608	0.000000	300.000000	200.000000	0.000000	8.026760	9.430680	2232.057190	2260.197959	2278.099920	-1391.597975				-505.000000	200.000000	0.000000	-0.362220	-0.178670	0.000000	1494.796703	1215.047997	352.324012
22				900.000000	200.000000	0.000000	0.358720	0.664340	-1.303500	-98.629341	-64.219534	161.693429	299.043020	200.926997	0.000000	300.000000	200.000000	0.000000	7.691040	10.041080	2232.438660	2069.463954	2136.399925	-1452.632974				-505.000000	200.000000	0.000000	-0.181110	-0.536010	3.932700	-958.647364	537.506863	528.202703
23				900.000000	200.000000	0.000000	0.313880	0.630560	-0.999350	-83.623182	-62.655883	178.576089	299.042758	200.944343	0.000000	300.000000	200.000000	0.000000	7.141680	11.292400	2231.828308	2107.610755	2136.399925	-1336.666476				-505.000000	200.000000	0.000000	1.992210	-0.357340	8.651940	94.885514	534.090726	234.477902
24				900.000000	200.000000	0.000000	0.358720	0.529220	-0.825550	-87.616306	-29.202238	188.074029	299.048000	200.952531	0.000000	300.000000	200.000000	0.000000	7.355320	10.651480	2232.667542	2126.684155	2125.499926	-1428.218974				-505.000000	200.000000	0.000000	-0.362220	1.072020	9.438480	413.071014	1206.090880	353.510917
25				900.000000	200.000000	0.000000	0.493240	0.563000	-1.129700	-102.622466	-54.722792	137.363219	298.994194	200.880006	0.000000	300.000000	200.000000	0.000000	7.233240	11.139800	2232.438660	1964.560251	2245.399921	-1367.183975				-505.000000	200.000000	0.000000	1.629990	-1.250690	18.090419	41.583984	-778.648534	174.914992
26				900.000000	200.000000	0.000000	0.504450	0.664340	-1.520750	-78.751761	-115.612383	178.410073	298.999008	200.935605	0.000000	300.000000	200.000000	0.000000	7.355320	10.987200	2232.286072	2088.537354	2234.499922	-1306.148976				-505.000000	200.000000	0.000000	-1.811100	0.178670	15.730799	1286.045806	2480.921258	59.058544
27				900.000000	200.000000	0.000000	0.212990	0.698120	-0.999350	-117.025833	-53.435262	188.382082	299.047805	200.927092	0.000000	300.000000	200.000000	0.000000	7.172200	10.773560	2232.209778	2069.463954	2125.499926	-1281.734977				-505.000000	200.000000	0.000000	2.173320	-0.714680	4.719240	536.212262	-3.416137	-118.340294
28				900.000000	200.000000	0.000000	0.425980	0.698120	-1.607650	-49.307018	-36.310622	159.245503	299.038071	200.948421	0.000000	300.000000	200.000000	0.000000	7.721560	10.529400	2232.286072	2117.147455	2147.299925	-1367.183975				-505.000000	200.000000	0.000000	0.362220	-0.357340	6.292320	-716.015269	1430.380738	-176.600389
29				900.000000	200.000000	0.000000	0.470820	0.664340	-0.782100	-98.089171	-59.188775	159.167633	298.979860	200.943794	0.000000	300.000000	200.000000	0.000000	7.813120	10.346280	2233.125306	2107.610755	2278.099920	-1446.529474				-505.000000	200.000000	0.000000	0.362220	-1.072020	5.505780	862.100548	768.277128	-1.046325
30				900.000000	200.000000	0.000000	0.313880	0.641820	-1.346950	-87.540139	-62.332615	171.357580	299.023523	200.969683	0.000000	300.000000	200.000000	0.000000	7.538440	9.674840	2232.514954	2164.830956	2179.999924	-1354.976975				-505.000000	200.000000	0.000000	1.086660	0.714680	5.505780	391.133755	194.161237	353.055891
31				900.000000	200.000000	0.000000	0.549290	0.653080	-1.607650	-87.346537	-112.312107	163.895187	299.003517	200.974421	0.000000	300.000000	200.000000	0.000000	7.385840	10.743040	2231.446838	2174.367657	2223.599922	-1434.322474				-505.000000	200.000000	0.000000	1.267770	0.893350	8.651940	-176.883240	-84.923449	176.978664
32				900.000000	200.000000	0.000000	0.504450	0.664340	-1.998700	-103.370099	-79.706100	168.771433	298.969429	200.982867	0.000000	300.000000	200.000000	0.000000	7.660520	10.041080	2231.675720	2193.441057	2299.899920	-1379.390975				-505.000000	200.000000	0.000000	3.078870	0.893350	6.292320	981.088009	470.576212	353.066072
33				900.000000	200.000000	0.000000	0.392350	0.574260	-1.694550	-70.579722	-55.108801	161.574814	298.989173	200.952759	0.000000	300.000000	200.000000	0.000000	7.446880	10.529400	2232.133484	2126.684155	2256.299921	-1397.701475				-505.000000	200.000000	0.000000	2.535540	1.072020	8.651940	65.560085	-824.486244	412.023194
34				900.000000	200.000000	0.000000	0.369930	0.416620	-1.433850	-72.780722	-79.757846	151.812795	299.052299	200.983035	0.000000	300.000000	200.000000	0.000000	7.904680	11.383960	2231.294250	2193.441057	2114.599926	-1403.804975				-505.000000	200.000000	0.000000	0.724440	1.429360	6.292320	1245.153978	-1110.367332	60.042606
35				900.000000	200.000000	0.000000	0.313880	0.472920	-1.346950	-46.249078	-153.520074	173.610163	299.057248	200.970147	0.000000	300.000000	200.000000	0.000000	7.233240	11.261880	2231.446838	2164.830956	2103.699926	-1330.562976				-505.000000	200.000000	0.000000	0.543330	0.000000	7.078860	811.278322	358.115288	822.373915
36				900.000000	200.000000	0.000000	0.425980	0.686860	-1.955250	-102.397711	-91.713023	137.548090	299.082017	200.948421	0.000000	300.000000	200.000000	0.000000	7.233240	11.567080	2232.286072	2117.147455	2049.199928	-1379.390975				-505.000000	200.000000	0.000000	-2.716650	0.357340	7.078860	253.820956	422.806659	-58.187651
37				900.000000	200.000000	0.000000	0.325090	0.675600	-1.260050	-86.059050	-93.270879	156.919421	299.086744	200.918673	0.000000	300.000000	200.000000	0.000000	7.355320	11.017720	2231.904602	2050.390553	2038.299929	-1428.218974				-505.000000	200.000000	0.000000	0.543330	0.893350	18.876959	750.462776	1805.188972	177.036619
38				900.000000	200.000000	0.000000	0.224200	0.517960	-1.173150	-116.583818	-109.460926	178.564279	299.032990	200.957162	0.000000	300.000000	200.000000	0.000000	7.416360	10.987200	2231.828308	2136.220856	2158.199924	-1348.873476				-505.000000	200.000000	0.000000	-0.362220	-0.893350	12.584640	1105.110182	275.115123	57.925287
39				900.000000	200.000000	0.000000	0.224200	0.675600	-0.695200	-77.432805	-69.377659	161.843264	298.975049	200.909568	0.000000	300.000000	200.000000	0.000000	7.324800	10.193680	2233.277894	2031.317153	2288.999920	-1397.701475				-505.000000	200.000000	0.000000	1.086660	-0.536010	7.865400	1589.619294	59.351950	-118.083804
40				900.000000	200.000000	0.000000	0.347510	0.529220	-1.477300	-68.188868	-78.794182	183.266322	299.086869	200.965543	0.000000	300.000000	200.000000	0.000000	6.958560	9.919000	2232.209778	2155.294256	2038.299929	-1330.562976				-505.000000	200.000000	0.000000	0.724440	0.357340	10.225020	-325.007361	1669.870690	411.489851
41				900.000000	200.000000	0.000000	0.313880	0.596780	-1.173150	-40.968466	-67.560218	152.038412	299.036029	200.937591	0.000000	300.000000	200.000000	0.000000	7.050120	10.407320	2227.555844	2088.537354	2147.299925	-1409.908474				-505.000000	200.000000	0.000000	-1.086660	0.893350	1.573080	-640.713557	1522.531021	-116.553475
42				900.000000	200.000000	0.000000	0.425980	0.698120	-1.868350	-113.905587	-147.519510	159.245503	299.042889	200.927124	0.000000	300.000000	200.000000	0.000000	7.477400	9.827440	2232.133484	2069.463954	2136.399925	-1434.322474				-505.000000	200.000000	0.000000	0.362220	-0.714680	0.786540	304.265642	2098.455760	293.013284
43				900.000000	200.000000	0.000000	0.392350	0.619300	-1.173150	-23.958972	-80.923553	176.074662	299.038203	200.952563	0.000000	300.000000	200.000000	0.000000	7.752080	10.193680	2232.591248	2126.684155	2147.299925	-1379.390975				-505.000000	200.000000	0.000000	1.811100	-0.536010	14.157719	663.594664	-653.305360	469.299228
44				900.000000	200.000000	0.000000	0.414770	0.596780	-1.303500	-85.329341	-86.791553	183.259471	299.032693	200.918987	0.000000	300.000000	200.000000	0.000000	7.416360	11.261880	2231.141662	2050.390553	2158.199924	-1373.287475				-505.000000	200.000000	0.000000	-0.543330	-1.429360	10.225020	-548.936579	1481.443433	-647.498082
45				900.000000	200.000000	0.000000	0.392350	0.686860	-1.694550	-122.230277	-100.702531	159.269872	298.989312	200.935541	0.000000	300.000000	200.000000	0.000000	7.660520	11.445000	2232.438660	2088.537354	2256.299921	-1306.148976				-505.000000	200.000000	0.000000	0.905550	-0.893350	13.371180	-1326.962935	727.935967	57.823865
46				900.000000	200.000000	0.000000	0.448400	0.551740	-1.520750	-119.573401	-98.106334	149.447502	299.047642	200.935797	0.000000	300.000000	200.000000	0.000000	8.118320	10.773560	2231.828308	2088.537354	2125.499926	-1391.597975				-505.000000	200.000000	0.000000	1.992210	0.536010	7.865400	264.695201	-260.582892	-234.627098
47				900.000000	200.000000	0.000000	0.291460	0.461660	-1.520750	-87.098124	-111.907424	168.803598	299.013623	201.008266	0.000000	300.000000	200.000000	0.000000	7.507920	10.987200	2232.209778	2250.661259	2201.799923	-1361.080475				-505.000000	200.000000	0.000000	0.000000	-0.357340	8.651940	-1179.090507	1847.769412	293.381378
48				900.000000	200.000000	0.000000	0.369930	0.619300	-1.868350	-68.905032	-59.089882	149.591628	299.047805	200.982632	0.000000	300.000000	200.000000	0.000000	6.989080	10.743040	2232.209778	2193.441057	2125.499926	-1428.218974				-505.000000	200.000000	0.000000	2.716650	-0.178670	13.371180	685.154384	220.636291	-176.619186
49				900.000000	200.000000	0.000000	0.336300	0.653080	-1.173150	-111.019576	-33.021685	183.393125	299.057925	200.935285	0.000000	300.000000	200.000000	0.000000	7.507920	10.743040	2233.049012	2088.537354	2103.699926	-1348.873476				-505.000000	200.000000	0.000000	0.905550	0.000000	12.584640	348.454777	-199.307658	-0.072444
50				900.000000	200.000000	0.000000	0.336300	0.653080	-0.869000	-94.622356	-134.623943	185.802785	299.008571	200.867428	0.000000	300.000000	200.000000	0.000000	7.568960	10.498880	2231.828308	1935.950150	2212.699923	-1354.976975				-505.000000	200.000000	0.000000	1.629990	1.429360	3.146160	1476.534289	2947.493773	236.202458
51				900.000000	200.000000	0.000000	0.336300	0.551740	-1.303500	-99.245679	-129.153888	164.021598	298.999384	200.965147	0.000000	300.000000	200.000000	0.000000	7.294280	9.583280	2233.125306	2155.294256	2234.499922	-1348.873476				-505.000000	200.000000	0.000000	0.724440	-0.178670	8.651940	568.960843	1671.363543	-176.459809
52				900.000000	200.000000	0.000000	0.459610	0.709380	-1.694550	-60.994950	-108.538268	185.727395	299.081798	200.999926	0.000000	300.000000	200.000000	0.000000	7.446880	9.888480	2231.752014	2231.587858	2049.199928	-1361.080475				-505.000000	200.000000	0.000000	0.181110	-0.357340	6.292320	1137.040761	1706.479718	175.878692
53				900.000000	200.000000	0.000000	0.302670	0.619300	-1.781450	-64.794473	-107.060631	164.119270	299.057087	200.961764	0.000000	300.000000	200.000000	0.000000	7.263760	9.980040	2231.065368	2145.757556	2103.699926	-1470.943473				-505.000000	200.000000	0.000000	0.181110	2.144040	7.865400	1172.709109	909.566821	-174.212091
54				900.000000	200.000000	0.000000	0.313880	0.776940	-1.564200	-37.975135	-122.922211	154.615621	298.989415	200.935445	0.000000	300.000000	200.000000	0.000000	7.630000	10.895640	2232.667542	2088.537354	2256.299921	-1440.425974				-505.000000	200.000000	0.000000	2.173320	-1.786700	0.786540	7.765709	928.306046	115.618753
55				900.000000	200.000000	0.000000	0.313880	0.619300	-1.303500	-132.648330	-77.570933	183.384937	299.033222	200.961205	0.000000	300.000000	200.000000	0.000000	7.568960	11.567080	2232.362366	2145.757556	2158.199924	-1416.011974				-505.000000	200.000000	0.000000	-0.543330	-0.536010	9.438480	199.953117	1482.189860	-411.673898
56				900.000000	200.000000	0.000000	0.470820	0.563000	-1.520750	-94.986533	-73.699740	163.892707	299.071744	201.038705	0.000000	300.000000	200.000000	0.000000	7.111160	11.506040	2231.065368	2317.418160	2070.999928	-1458.736474				-505.000000	200.000000	0.000000	0.362220	1.429360	16.517339	1130.155977	-37.592886	295.047978
57				900.000000	200.000000	0.000000	0.313880	0.450400	-1.086250	-95.152729	-148.696555	163.950579	298.998871	200.965642	0.000000	300.000000	200.000000	0.000000	7.416360	11.689160	2231.980896	2155.294256	2234.499922	-1312.252476				-505.000000	200.000000	0.000000	0.543330	-1.072020	10.225020	746.662085	355.129582	-294.781307
58				900.000000	200.000000	0.000000	0.392350	0.698120	-1.260050	-105.234327	-131.502435	161.690004	298.979093	200.953052	0.000000	300.000000	200.000000	0.000000	7.660520	10.834600	2231.446838	2126.684155	2278.099920	-1416.011974				-505.000000	200.000000	0.000000	3.259980	-1.072020	7.865400	167.393306	458.124394	-353.742737
59				900.000000	200.000000	0.000000	0.280250	0.551740	-1.868350	-107.871924	-80.726709	149.621705	299.018573	200.978293	0.000000	300.000000	200.000000	0.000000	7.691040	10.987200	2232.362366	2183.904357	2190.899923	-1287.838477				-505.000000	200.000000	0.000000	-0.181110	-1.786700	5.505780	-802.568765	270.873995	585.759897
60				900.000000	200.000000	0.000000	0.392350	0.540480	-1.824900	-88.187946	-125.911155	163.953059	299.067624	200.948162	0.000000	300.000000	200.000000	0.000000	7.507920	10.376800	2232.896424	2117.147455	2081.899927	-1342.769976				-505.000000	200.000000	0.000000	1.267770	-1.072020	4.719240	51.325611	1111.938749	-412.327459
61				900.000000	200.000000	0.000000	0.302670	0.596780	-1.346950	-89.394886	-97.332776	156.869346	299.140612	200.858706	0.000000	300.000000	200.000000	0.000000	7.202720	10.590440	2232.286072	1916.876750	1918.399933	-1354.976975				-505.000000	200.000000	0.000000	1.086660	0.357340	2.359620	600.891422	1522.847016	58.996282
62				900.000000	200.000000	0.000000	0.437190	0.619300	-1.346950	-108.570163	-102.872310	176.028208	299.018305	200.944375	0.000000	300.000000	200.000000	0.000000	7.263760	10.773560	2231.752014	2107.610755	2190.899923	-1416.011974				-505.000000	200.000000	0.000000	0.724440	1.608030	6.292320	676.885290	745.612771	-174.764231
63				900.000000	200.000000	0.000000	0.515660	0.551740	-1.911800	-144.101711	-100.512424	171.064762	299.097098	200.900996	0.000000	300.000000	200.000000	0.000000	7.599480	10.468360	2233.354188	2012.243752	2016.499929	-1458.736474				-505.000000	200.000000	0.000000	2.354430	-1.608030	-2.359620	365.773343	787.762779	57.029724
64				900.000000	200.000000	0.000000	0.437190	0.675600	-1.564200	-118.538391	-107.736237	154.393626	299.062582	201.012400	0.000000	300.000000	200.000000	0.000000	7.355320	9.552760	2232.514954	2260.197959	2092.799927	-1306.148976				-505.000000	200.000000	0.000000	0.543330	-1.608030	8.651940	250.838266	224.052427	115.918710
65				900.000000	200.000000	0.000000	0.459610	0.585520	-1.781450	-102.370305	-47.665811	200.070166	298.998734	200.965774	0.000000	300.000000	200.000000	0.000000	7.263760	9.949520	2231.675720	2155.294256	2234.499922	-1342.769976				-505.000000	200.000000	0.000000	-1.267770	0.178670	6.292320	706.210719	1794.151442	411.479670
66				900.000000	200.000000	0.000000	0.302670	0.574260	-1.738000	-106.809508	-66.573280	137.571121	298.999316	200.973755	0.000000	300.000000	200.000000	0.000000	7.446880	11.536560	2232.972718	2174.367657	2234.499922	-1379.390975				-505.000000	200.000000	0.000000	-0.181110	-0.536010	7.865400	778.907280	798.914745	469.458605
67				900.000000	200.000000	0.000000	0.414770	0.630560	-1.477300	-100.200459	-106.893799	156.784626	298.964828	200.948421	0.000000	300.000000	200.000000	0.000000	7.294280	10.712520	2232.286072	2117.147455	2310.799919	-1385.494475				-505.000000	200.000000	0.000000	-0.543330	-1.608030	10.225020	-328.115897	1216.303419	116.005643
68				900.000000	200.000000	0.000000	0.347510	0.641820	-1.564200	-107.867861	-58.449486	156.864779	299.057442	200.969948	0.000000	300.000000	200.000000	0.000000	7.660520	11.536560	2231.904602	2164.830956	2103.699926	-1470.943473				-505.000000	200.000000	0.000000	-1.811100	0.714680	7.078860	-766.900418	633.151846	-57.920979
69				900.000000	200.000000	0.000000	0.571710	0.641820	-1.911800	-72.043202	-87.622653	173.500128	299.086900	200.969782	0.000000	300.000000	200.000000	0.000000	7.446880	11.658640	2232.286072	2164.830956	2038.299929	-1428.218974				-505.000000	200.000000	0.000000	1.086660	0.357340	2.359620	-904.716602	1787.987030	235.228578
70				900.000000	200.000000	0.000000	0.313880	0.484180	-1.303500	-98.007270	-87.702873	168.801315	298.959839	200.939973	0.000000	300.000000	200.000000	0.000000	7.263760	10.712520	2232.057190	2098.074055	2321.699919	-1397.701475				-505.000000	200.000000	0.000000	0.724440	-0.714680	2.359620	-43.056517	1014.484917	116.752011
71				900.000000	200.000000	0.000000	0.470820	0.574260	-1.433850	-82.371227	-78.846527	161.493519	298.959732	200.969981	0.000000	300.000000	200.000000	0.000000	7.507920	10.529400	2231.828308	2164.830956	2321.699919	-1428.218974				-505.000000	200.000000	0.000000	0.905550	0.357340	7.078860	138.004954	999.047393	-645.918414
72				900.000000	200.000000	0.000000	0.358720	0.596780	-1.390400	-61.296188	-48.940807	137.533997	299.043150	200.952498	0.000000	300.000000	200.000000	0.000000	7.630000	10.346280	2232.743836	2126.684155	2136.399925	-1379.390975				-505.000000	200.000000	0.000000	2.354430	-0.893350	3.146160	641.091096	384.827772	-294.756637
73				900.000000	200.000000	0.000000	0.448400	0.675600	-1.173150	-49.784249	-73.099752	168.839973	299.033222	200.952661	0.000000	300.000000	200.000000	0.000000	7.294280	10.682000	2232.362366	2126.684155	2158.199924	-1379.390975				-505.000000	200.000000	0.000000	1.811100	1.429360	10.225020	-28.507427	3194.956985	177.443871
74				900.000000	200.000000	0.000000	0.437190	0.653080	-1.260050	-82.965893	-82.689247	183.288603	298.994332	200.978126	0.000000	300.000000	200.000000	0.000000	7.385840	10.437840	2232.743836	2183.904357	2245.399921	-1385.494475				-505.000000	200.000000	0.000000	2.354430	-2.144040	7.078860	1028.990468	1176.515684	-413.431739
75				900.000000	200.000000	0.000000	0.414770	0.551740	-1.651100	-51.359430	-61.138435	175.988604	299.004470	200.943601	0.000000	300.000000	200.000000	0.000000	7.660520	10.773560	2233.583070	2107.610755	2223.599922	-1385.494475				-505.000000	200.000000	0.000000	1.811100	0.714680	7.078860	159.627597	148.832522	176.765639
76				900.000000	200.000000	0.000000	0.437190	0.664340	-1.173150	-30.145285	-87.836034	171.250775	298.994091	200.974088	0.000000	300.000000	200.000000	0.000000	7.111160	9.430680	2232.209778	2174.367657	2245.399921	-1440.425974				-505.000000	200.000000	0.000000	1.992210	-0.536010	5.505780	-611.073512	669.646439	175.564246
77				900.000000	200.000000	0.000000	0.437190	0.540480	-1.216600	-47.352445	-87.795626	200.051506	299.018707	200.982431	0.000000	300.000000	200.000000	0.000000	6.622840	10.895640	2232.667542	2193.441057	2190.899923	-1416.011974				-505.000000	200.000000	0.000000	0.543330	-0.536010	3.932700	-32.119349	-566.889058	528.144748
78				900.000000	200.000000	0.000000	0.437190	0.686860	-1.564200	-85.910462	-122.934147	151.994437	299.120750	200.991516	0.000000	300.000000	200.000000	0.000000	7.355320	11.170320	2231.446838	2212.514458	1961.999931	-1452.632974				-505.000000	200.000000	0.000000	0.724440	0.714680	7.865400	854.586532	478.979903	294.340769
79				900.000000	200.000000	0.000000	0.493240	0.776940	-1.824900	-38.245221	-109.801926	188.165045	299.013893	200.969550	0.000000	300.000000	200.000000	0.000000	7.630000	10.804080	2232.820130	2164.830956	2201.799923	-1409.908474				-505.000000	200.000000	0.000000	1.448880	0.893350	11.798100	-871.527559	1491.971968	-58.012220
80				900.000000	200.000000	0.000000	0.313880	0.529220	-1.042800	-115.985089	-67.681444	185.710823	299.018573	200.974021	0.000000	300.000000	200.000000	0.000000	7.752080	11.109280	2232.362366	2174.367657	2190.899923	-1367.183975				-505.000000	200.000000	0.000000	1.448880	0.357340	9.438480	601.457731	1229.071232	352.687797
81				900.000000	200.000000	0.000000	0.425980	0.653080	-1.346950	-103.158573	-77.080833	171.251916	298.984394	200.961205	0.000000	300.000000	200.000000	0.000000	7.568960	10.773560	2232.362366	2145.757556	2267.199921	-1330.562976	-627.303469	211.496308	0.000000	-505.000000	200.000000	0.000000	-1.629990	0.178670	21.236579	244.142252	2597.307315	294.020450
82				900.000000	200.000000	0.000000	0.291460	0.517960	-1.433850	-80.669131	-101.856301	159.217317	299.047577	200.991414	0.000000	300.000000	200.000000	0.000000	7.630000	10.895640	2231.675720	2212.514458	2125.499926	-1385.494475				-505.000000	200.000000	0.000000	1.267770	0.714680	8.651940	-766.774572	975.636610	235.553204
83				900.000000	200.000000	0.000000	0.414770	0.574260	-2.259400	-127.452330	-85.902566	178.419208	298.964934	200.999585	0.000000	300.000000	200.000000	0.000000	7.355320	10.163160	2232.514954	2231.587858	2310.799919	-1287.838477				-505.000000	200.000000	0.000000	1.811100	0.000000	7.078860	0.566309	811.682559	-470.097677
84				900.000000	200.000000	0.000000	0.313880	0.540480	-1.303500	-119.812017	-52.241083	137.528092	299.038499	200.896757	0.000000	300.000000	200.000000	0.000000	7.477400	10.254720	2233.277894	2002.707052	2147.299925	-1422.115474				-505.000000	200.000000	0.000000	1.267770	1.250690	6.292320	-1429.425388	977.875889	-57.658615
85				900.000000	200.000000	0.000000	0.291460	0.675600	-1.824900	-130.870067	4.892744	140.086641	299.033222	200.927029	0.000000	300.000000	200.000000	0.000000	6.867000	10.315760	2232.362366	2069.463954	2158.199924	-1354.976975				-505.000000	200.000000	0.000000	2.354430	-0.714680	3.932700	-622.010680	251.511339	-294.587079
86				900.000000	200.000000	0.000000	0.347510	0.641820	-1.477300	-127.880483	-109.190002	125.539197	299.077355	200.892669	0.000000	300.000000	200.000000	0.000000	7.446880	11.536560	2232.820130	1993.170352	2060.099928	-1348.873476				-505.000000	200.000000	0.000000	-0.905550	-0.536010	0.786540	-1074.715059	1247.178467	-1057.830005
87				900.000000	200.000000	0.000000	0.347510	0.596780	-1.955250	-102.086675	-98.613569	161.642212	298.959767	200.935765	0.000000	300.000000	200.000000	0.000000	7.874160	11.109280	2231.904602	2088.537354	2321.699919	-1367.183975				-505.000000	200.000000	0.000000	0.362220	-0.714680	11.011560	-621.444371	2221.322223	234.269186
88				900.000000	200.000000	0.000000	0.336300	0.630560	-1.390400	-104.130961	-154.402921	166.504561	299.048097	200.948162	0.000000	300.000000	200.000000	0.000000	7.538440	11.261880	2232.896424	2117.147455	2125.499926	-1385.494475				-505.000000	200.000000	0.000000	1.448880	0.536010	17.303879	-776.893738	558.756931	176.625059
89				900.000000	200.000000	0.000000	0.325090	0.630560	-1.433850	-88.093854	-103.241185	188.203115	299.042758	200.944343	0.000000	300.000000	200.000000	0.000000	7.752080	10.987200	2231.828308	2107.610755	2136.399925	-1361.080475				-505.000000	200.000000	0.000000	0.905550	-1.786700	4.719240	239.712328	1001.286673	233.208372
90				900.000000	200.000000	0.000000	0.358720	0.653080	-0.869000	-46.375993	-59.557649	161.682957	299.032726	200.987343	0.000000	300.000000	200.000000	0.000000	7.263760	11.567080	2231.217956	2202.977757	2158.199924	-1379.390975				-505.000000	200.000000	0.000000	2.354430	-1.250690	4.719240	156.330291	250.764912	409.833431
91				900.000000	200.000000	0.000000	0.347510	0.574260	-1.520750	-50.297014	-48.357954	154.392288	299.008537	200.978560	0.000000	300.000000	200.000000	0.000000	7.538440	10.834600	2231.752014	2183.904357	2212.699923	-1373.287475				-505.000000	200.000000	0.000000	-1.086660	0.893350	8.651940	-408.515244	587.823131	647.119807
92				900.000000	200.000000	0.000000	0.325090	0.619300	-1.607650	-80.696537	-72.683731	168.915363	299.009214	200.943730	0.000000	300.000000	200.000000	0.000000	7.263760	10.315760	2233.277894	2107.610755	2212.699923	-1397.701475				-505.000000	200.000000	0.000000	1.992210	1.072020	0.000000	643.947939	1470.291468	235.834365
93				900.000000	200.000000	0.000000	0.470820	0.574260	-1.911800	-50.702142	-73.336063	171.132159	299.008672	200.944246	0.000000	300.000000	200.000000	0.000000	7.355320	10.590440	2232.057190	2107.610755	2212.699923	-1330.562976				-505.000000	200.000000	0.000000	-0.724440	0.893350	1.573080	169.998456	440.053031	235.882139
94				900.000000	200.000000	0.000000	0.437190	0.596780	-1.781450	-69.742377	-82.204345	149.501003	299.045194	200.938202	0.000000	300.000000	200.000000	0.000000	7.019600	10.620960	2226.106258	2088.537354	2125.499926	-1336.666476				-505.000000	200.000000	0.000000	3.622200	-0.714680	7.078860	-42.678978	-1021.317191	175.264289
95				900.000000	200.000000	0.000000	0.313880	0.641820	-1.738000	-104.027387	-92.364758	137.622339	299.032792	200.931715	0.000000	300.000000	200.000000	0.000000	6.958560	10.041080	2231.370544	2079.000654	2158.199924	-1391.597975				-505.000000	200.000000	0.000000	0.724440	-1.429360	1.573080	29.451275	1810.651388	116.073779
96				900.000000	200.000000	0.000000	0.437190	0.585520	-1.129700	-93.654032	-87.876443	175.996792	299.096604	200.794677	0.000000	300.000000	200.000000	0.000000	7.660520	9.766400	2232.133484	1773.826246	2016.499929	-1391.597975				-505.000000	200.000000	0.000000	0.362220	0.178670	5.505780	358.699790	635.707121	176.372876
97				900.000000	200.000000	0.000000	0.313880	0.439140	-1.607650	-88.115526	-92.485983	154.301467	298.999077	200.918453	0.000000	300.000000	200.000000	0.000000	7.630000	11.017720	2232.438660	2050.390553	2234.499922	-1397.701475				-505.000000	200.000000	0.000000	0.543330	-0.178670	11.798100	-820.579487	353.636729	176.019272
98				900.000000	200.000000	0.000000	0.392350	0.517960	-1.086250	-80.309018	-65.806460	168.751435	298.998563	200.987309	0.000000	300.000000	200.000000	0.000000	7.538440	11.322920	2231.294250	2202.977757	2234.499922	-1318.355976				-505.000000	200.000000	0.000000	2.173320	0.357340	6.292320	22.126029	-4.908990	176.397546
99				900.000000	200.000000	0.000000	0.493240	0.416620	-0.999350	-72.330580	-75.107897	139.636746	299.106645	200.931110	0.000000	300.000000	200.000000	0.000000	7.050120	11.322920	2232.820130	2079.000654	1994.699930	-1330.562976				-505.000000	200.000000	0.000000	0.543330	-0.178670	5.505780	452.893148	227.038133	587.227962
100				900.000000	200.000000	0.000000	0.369930	0.563000	-1.129700	-94.581405	-69.908766	149.539269	298.959803	200.914369	0.000000	300.000000	200.000000	0.000000	7.263760	10.620960	2231.980896	2040.853853	2321.699919	-1293.941977				-505.000000	200.000000	0.000000	0.905550	-1.786700	11.011560	240.215714	2321.015334	174.464274
101				900.000000	200.000000	0.000000	0.414770	0.551740	-1.477300	-103.446266	-56.234099	156.711323	299.018406	200.969915	0.000000	300.000000	200.000000	0.000000	7.324800	10.224200	2231.980896	2164.830956	2190.899923	-1275.631477				-505.000000	200.000000	0.000000	0.362220	0.357340	3.932700	-788.774754	769.769981	-528.386750
102				900.000000	200.000000	0.000000	0.414770	0.653080	-1.260050	-82.965893	-127.359721	185.721490	299.013218	200.948843	0.000000	300.000000	200.000000	0.000000	7.416360	10.315760	2231.294250	2117.147455	2201.799923	-1336.666476				-505.000000	200.000000	0.000000	-0.181110	0.893350	8.651940	-1219.227257	1063.308333	-116.625919
103				900.000000	200.000000	0.000000	0.347510	0.630560	-1.564200	-76.167306	-33.119636	166.492947	298.964651	200.952856	0.000000	300.000000	200.000000	0.000000	6.989080	10.865120	2231.904602	2126.684155	2310.799919	-1367.183975				-505.000000	200.000000	0.000000	1.629990	-0.178670	13.371180	453.522380	551.530098	410.908734
104				900.000000	200.000000	0.000000	0.448400	0.608040	-1.694550	-41.044950	-118.208580	171.186802	298.969077	200.966104	0.000000	300.000000	200.000000	0.000000	7.294280	10.651480	2230.912780	2155.294256	2299.899920	-1464.839973				-505.000000	200.000000	0.000000	1.448880	1.965370	15.730799	467.631008	-632.880282	1.749226
105				900.000000	200.000000	0.000000	0.493240	0.563000	-1.433850	-74.793854	-100.033662	151.821180	299.037973	200.961336	0.000000	300.000000	200.000000	0.000000	7.599480	10.773560	2232.057190	2145.757556	2147.299925	-1367.183975	-519.093108	205.446429	0.000000	-505.000000	200.000000	0.000000	2.897760	0.178670	23.596199	128.515019	332.543789	763.611020
106				900.000000	200.000000	0.000000	0.504450	0.641820	-1.173150	-83.339552	-115.935651	147.063549	299.018573	200.931301	0.000000	300.000000	200.000000	0.000000	7.172200	10.773560	2232.362366	2079.000654	2190.899923	-1348.873476				-505.000000	200.000000	0.000000	2.173320	0.000000	12.584640	-114.809231	1182.249665	411.034825
107				900.000000	200.000000	0.000000	0.156940	0.641820	-0.999350	-71.097904	-61.259063	188.387791	299.076882	200.952954	0.000000	300.000000	200.000000	0.000000	7.568960	9.857960	2231.675720	2126.684155	2060.099928	-1348.873476				-505.000000	200.000000	0.000000	3.078870	0.357340	11.798100	-788.145522	2453.901337	-234.883589
108				900.000000	200.000000	0.000000	0.425980	0.630560	-1.260050	-120.078039	-72.095680	185.688933	298.974524	200.922851	0.000000	300.000000	200.000000	0.000000	7.752080	10.285240	2232.133484	2059.927254	2288.999920	-1416.011974				-505.000000	200.000000	0.000000	1.992210	-0.536010	8.651940	199.890194	2124.930814	-470.620840
109				900.000000	200.000000	0.000000	0.381140	0.551740	-1.694550	-107.691868	-54.647173	171.204124	299.003755	200.905823	0.000000	300.000000	200.000000	0.000000	7.172200	10.987200	2231.980896	2021.780453	2223.599922	-1361.080475				-505.000000	200.000000	0.000000	0.905550	1.072020	3.146160	-977.224394	-1516.050614	353.409495
110				900.000000	200.000000	0.000000	0.369930	0.540480	-0.955900	-103.369783	-80.202340	188.072887	299.047902	200.944085	0.000000	300.000000	200.000000	0.000000	7.721560	10.773560	2232.438660	2107.610755	2125.499926	-1318.355976				-505.000000	200.000000	0.000000	2.535540	0.178670	0.786540	-104.941757	376.108086	293.687208
111				900.000000	200.000000	0.000000	0.392350	0.664340	-1.868350	-42.927103	-60.013137	173.706889	299.086682	200.957195	0.000000	300.000000	200.000000	0.000000	7.385840	11.506040	2231.752014	2136.220856	2038.299929	-1416.011974				-505.000000	200.000000	0.000000	0.724440	1.250690	5.505780	655.199723	-977.050898	-527.567938
112				900.000000	200.000000	0.000000	0.414770	0.517960	-1.998700	-65.172195	-65.881137	185.595829	299.067082	200.944440	0.000000	300.000000	200.000000	0.000000	7.630000	10.773560	2231.599426	2107.610755	2081.899927	-1416.011974				-505.000000	200.000000	0.000000	2.173320	-1.608030	4.719240	1177.051665	1454.853944	57.044213
113				900.000000	200.000000	0.000000	0.302670	0.731900	-1.607650	-59.977548	-56.562566	166.633648	299.038466	200.977925	0.000000	300.000000	200.000000	0.000000	7.691040	10.376800	2233.201600	2183.904357	2147.299925	-1428.218974				-505.000000	200.000000	0.000000	1.448880	-0.178670	10.225020	800.718693	2023.744850	-59.029567
114				900.000000	200.000000	0.000000	0.257830	0.664340	-1.477300	-98.809398	-70.035190	120.833729	299.008876	200.961139	0.000000	300.000000	200.000000	0.000000	7.630000	10.498880	2232.514954	2145.757556	2212.699923	-1336.666476				-505.000000	200.000000	0.000000	0.724440	1.072020	7.078860	991.962254	1672.856395	999.609069
115				900.000000	200.000000	0.000000	0.437190	0.495440	-1.998700	-78.161159	-102.266183	178.322678	299.037578	201.025846	0.000000	300.000000	200.000000	0.000000	7.355320	10.376800	2231.141662	2288.808060	2147.299925	-1379.390975				-505.000000	200.000000	0.000000	1.448880	-0.893350	3.146160	-517.068923	1235.042644	-294.684193
116				900.000000	200.000000	0.000000	0.291460	0.641820	-1.129700	-75.253477	-61.611401	161.742167	299.032924	200.965774	0.000000	300.000000	200.000000	0.000000	7.263760	9.949520	2231.675720	2155.294256	2158.199924	-1446.529474				-505.000000	200.000000	0.000000	0.905550	0.357340	14.944259	254.450188	593.873107	-234.709723
117				900.000000	200.000000	0.000000	0.168150	0.563000	-1.607650	-139.302394	-66.220942	183.483554	299.037874	200.905885	0.000000	300.000000	200.000000	0.000000	7.752080	10.102120	2231.828308	2021.780453	2147.299925	-1440.425974				-505.000000	200.000000	0.000000	0.543330	-1.250690	4.719240	-1117.645729	1288.344618	409.978319
118				900.000000	200.000000	0.000000	0.280250	0.529220	-1.216600	-88.021434	-45.871047	192.974644	299.013893	200.948194	0.000000	300.000000	200.000000	0.000000	7.691040	10.071600	2232.820130	2117.147455	2201.799923	-1409.908474				-505.000000	200.000000	0.000000	1.448880	-0.178670	11.798100	105.948528	-629.148150	234.690926
119				900.000000	200.000000	0.000000	0.280250	0.563000	-1.824900	-79.219512	-50.371298	149.632177	299.028272	200.995449	0.000000	300.000000	200.000000	0.000000	7.294280	11.506040	2232.209778	2222.051158	2169.099924	-1306.148976				-505.000000	200.000000	0.000000	1.086660	0.000000	0.786540	115.878925	728.919825	-235.063327
120				900.000000	200.000000	0.000000	0.448400	0.506700	-1.260050	-145.281245	-57.821025	180.731196	299.018339	201.025531	0.000000	300.000000	200.000000	0.000000	7.843640	11.109280	2231.828308	2288.808060	2190.899923	-1428.218974				-505.000000	200.000000	0.000000	0.543330	-0.536010	2.359620	-148.061197	892.873876	-470.504929
121				900.000000	200.000000	0.000000	0.347510	0.596780	-1.998700	-57.905857	-68.177340	115.858670	299.076945	200.918704	0.000000	300.000000	200.000000	0.000000	7.568960	10.498880	2231.828308	2050.390553	2060.099928	-1428.218974				-505.000000	200.000000	0.000000	-0.905550	0.536010	-0.786540	1190.531061	188.111261	-763.092165
122				900.000000	200.000000	0.000000	0.392350	0.596780	-1.390400	-121.604142	-126.315240	151.957117	299.062518	200.914213	0.000000	300.000000	200.000000	0.000000	7.568960	11.048240	2232.362366	2040.853853	2092.799927	-1379.390975				-505.000000	200.000000	0.000000	0.724440	0.000000	8.651940	-810.019858	-317.186567	176.174341
123				900.000000	200.000000	0.000000	0.437190	0.619300	-1.564200	-120.856825	-138.132057	168.799227	299.062838	200.960876	0.000000	300.000000	200.000000	0.000000	7.324800	11.322920	2233.125306	2145.757556	2092.799927	-1385.494475				-505.000000	200.000000	0.000000	1.811100	0.357340	11.011560	949.031583	410.240404	-352.270364
124				900.000000	200.000000	0.000000	0.392350	0.574260	-1.998700	-70.894821	-125.749521	195.310055	299.032792	200.944536	0.000000	300.000000	200.000000	0.000000	7.599480	10.407320	2231.370544	2107.610755	2158.199924	-1373.287475				-505.000000	200.000000	0.000000	2.716650	1.072020	18.090419	66.315163	1541.857805	470.752804
125				900.000000	200.000000	0.000000	0.313880	0.653080	-1.129700	-90.871911	-11.874958	183.416352	299.013455	200.927251	0.000000	300.000000	200.000000	0.000000	7.385840	10.529400	2231.828308	2069.463954	2201.799923	-1361.080475				-505.000000	200.000000	0.000000	-0.724440	-0.536010	6.292320	-611.010589	435.574472	-59.194817
126				900.000000	200.000000	0.000000	0.493240	0.506700	-1.086250	-20.464751	-85.159020	175.865422	298.999350	200.995075	0.000000	300.000000	200.000000	0.000000	7.172200	9.888480	2233.049012	2222.051158	2234.499922	-1428.218974				-505.000000	200.000000	0.000000	0.000000	0.357340	6.292320	-93.689973	-668.821448	646.524201
127				900.000000	200.000000	0.000000	0.381140	0.517960	-1.520750	-48.594918	-70.006717	163.943729	298.998871	200.982733	0.000000	300.000000	200.000000	0.000000	7.324800	10.834600	2231.980896	2193.441057	2234.499922	-1361.080475				-505.000000	200.000000	0.000000	0.362220	0.536010	11.798100	265.009817	232.025687	529.176584
128				900.000000	200.000000	0.000000	0.515660	0.664340	-1.303500	-46.362449	-85.880233	188.037100	299.042234	200.957686	0.000000	300.000000	200.000000	0.000000	7.507920	11.078760	2230.607604	2136.220856	2136.399925	-1397.701475				-505.000000	200.000000	0.000000	-0.362220	0.357340	10.225020	-325.007361	-120.355620	294.088587
129				900.000000	200.000000	0.000000	0.201780	0.596780	-1.260050	-65.181676	-37.533274	185.889789	298.959732	200.978527	0.000000	300.000000	200.000000	0.000000	7.416360	11.353440	2231.828308	2183.904357	2321.699919	-1483.150473				-505.000000	200.000000	0.000000	0.000000	1.608030	12.584640	-17.507336	1313.757250	-174.706275
130				900.000000	200.000000	0.000000	0.493240	0.698120	-1.303500	-73.115100	-79.891008	178.453102	299.018305	200.897370	0.000000	300.000000	200.000000	0.000000	7.294280	10.132640	2231.752014	2002.707052	2190.899923	-1416.011974				-505.000000	200.000000	0.000000	2.535540	0.893350	4.719240	-293.013858	770.085976	235.621341
131				900.000000	200.000000	0.000000	0.336300	0.484180	-0.999350	-101.712701	-144.634657	168.778088	299.057313	200.893158	0.000000	300.000000	200.000000	0.000000	7.355320	11.139800	2231.599426	1993.170352	2103.699926	-1287.838477				-505.000000	200.000000	0.000000	1.086660	-0.536010	6.292320	1126.229440	856.264847	704.333578
132				900.000000	200.000000	0.000000	0.291460	0.506700	-1.216600	-117.092519	-81.794464	185.713106	299.018372	200.931492	0.000000	300.000000	200.000000	0.000000	7.416360	11.231360	2231.904602	2079.000654	2190.899923	-1391.597975				-505.000000	200.000000	0.000000	-0.362220	0.536010	0.786540	-1241.479133	2009.721614	235.514046
133				900.000000	200.000000	0.000000	0.414770	0.630560	-1.998700	-108.781690	-60.815167	151.965305	299.032626	200.991719	0.000000	300.000000	200.000000	0.000000	7.050120	11.109280	2230.989074	2212.514458	2158.199924	-1428.218974				-505.000000	200.000000	0.000000	1.267770	-0.714680	1.573080	-158.935442	2175.484513	527.917235
134				900.000000	200.000000	0.000000	0.347510	0.608040	-1.781450	-133.607174	-68.379383	164.062344	298.989035	200.969981	0.000000	300.000000	200.000000	0.000000	7.446880	10.102120	2231.828308	2164.830956	2256.299921	-1373.287475				-505.000000	200.000000	0.000000	0.000000	1.965370	7.078860	235.306849	788.702206	-350.599456
135				900.000000	200.000000	0.000000	0.504450	0.596780	-1.303500	-109.452523	-75.286666	185.576223	299.096419	200.952954	0.000000	300.000000	200.000000	0.000000	7.477400	10.254720	2231.675720	2126.684155	2016.499929	-1336.666476				-505.000000	200.000000	0.000000	0.543330	0.357340	9.438480	369.825727	886.156038	235.272044
136				900.000000	200.000000	0.000000	0.313880	0.630560	-1.520750	-136.430245	-62.170981	156.889148	299.096542	200.935733	0.000000	300.000000	200.000000	0.000000	7.355320	10.559920	2231.980896	2088.537354	2016.499929	-1379.390975				-505.000000	200.000000	0.000000	-0.181110	0.536010	15.730799	-82.123573	1189.160503	411.731853
137				900.000000	200.000000	0.000000	0.291460	0.754420	-1.694550	-91.304445	-132.009670	176.304845	299.067114	200.948681	0.000000	300.000000	200.000000	0.000000	7.416360	9.766400	2231.675720	2117.147455	2081.899927	-1373.287475				-505.000000	200.000000	0.000000	0.724440	-0.714680	13.371180	-1431.967615	341.184911	-0.736187
138				900.000000	200.000000	0.000000	0.482030	0.495440	-1.824900	-49.837391	-129.604177	154.179623	298.974278	200.991448	0.000000	300.000000	200.000000	0.000000	8.179360	10.620960	2231.599426	2212.514458	2288.999920	-1403.804975				-505.000000	200.000000	0.000000	2.173320	-1.608030	10.225020	250.964112	256.498893	-1.699886
139				900.000000	200.000000	0.000000	0.347510	0.641820	-1.520750	-156.069209	-88.885714	159.274439	298.998906	200.965609	0.000000	300.000000	200.000000	0.000000	7.599480	9.857960	2232.057190	2155.294256	2234.499922	-1342.769976				-505.000000	200.000000	0.000000	0.000000	-1.072020	11.011560	-179.803007	1050.110089	527.679541
140				900.000000	200.000000	0.000000	0.493240	0.506700	-1.346950	-77.022259	-69.718659	183.094402	299.028339	200.952661	0.000000	300.000000	200.000000	0.000000	7.355320	11.261880	2232.362366	2126.684155	2169.099924	-1269.527977				-505.000000	200.000000	0.000000	0.905550	-1.250690	3.146160	2125.076477	737.639511	-118.747546
141				900.000000	200.000000	0.000000	0.414770	0.731900	-1.824900	-100.407921	-111.636501	156.878872	298.989001	200.970014	0.000000	300.000000	200.000000	0.000000	7.752080	10.132640	2231.752014	2164.830956	2256.299921	-1342.769976				-505.000000	200.000000	0.000000	-2.173320	-0.536010	15.730799	-262.807505	1177.139116	-646.519893
142				900.000000	200.000000	0.000000	0.280250	0.439140	-1.607650	-76.053935	-35.375430	180.842569	298.979407	200.927124	0.000000	300.000000	200.000000	0.000000	7.630000	10.895640	2232.133484	2069.463954	2278.099920	-1409.908474				-505.000000	200.000000	0.000000	1.267770	-0.893350	16.517339	-515.999229	40.182294	-235.925605
143				900.000000	200.000000	0.000000	0.403560	0.472920	-1.433850	-78.503348	-101.406610	168.697935	298.979477	200.918516	0.000000	300.000000	200.000000	0.000000	7.355320	10.407320	2232.286072	2050.390553	2278.099920	-1434.322474				-505.000000	200.000000	0.000000	0.724440	2.501380	5.505780	615.062973	1409.209234	2.315854
144				900.000000	200.000000	0.000000	0.257830	0.641820	-1.564200	-111.888391	-105.416162	181.054288	299.033519	200.995075	0.000000	300.000000	200.000000	0.000000	7.324800	11.445000	2233.049012	2222.051158	2158.199924	-1330.562976				-505.000000	200.000000	0.000000	-0.362220	0.536010	1.573080	843.271825	550.705107	59.281750
145				900.000000	200.000000	0.000000	0.448400	0.698120	-1.564200	-69.364655	-67.670106	151.993296	298.964793	200.935637	0.000000	300.000000	200.000000	0.000000	7.294280	10.834600	2232.209778	2088.537354	2310.799919	-1361.080475				-505.000000	200.000000	0.000000	1.629990	-0.178670	0.000000	-589.891331	1492.209399	-587.740944
146				900.000000	200.000000	0.000000	0.280250	0.630560	-1.564200	-52.044124	-75.943598	197.888210	299.057635	200.931301	0.000000	300.000000	200.000000	0.000000	7.233240	10.743040	2232.362366	2079.000654	2103.699926	-1367.183975				-505.000000	200.000000	0.000000	0.724440	1.072020	2.359620	296.688703	219.064873	470.912181
147				900.000000	200.000000	0.000000	0.336300	0.506700	-1.477300	-113.342074	-42.870765	149.521750	299.008977	200.918328	0.000000	300.000000	200.000000	0.000000	7.263760	10.163160	2232.743836	2050.390553	2212.699923	-1403.804975				-505.000000	200.000000	0.000000	2.354430	-0.178670	4.719240	1379.358240	2371.885029	704.571272
148				900.000000	200.000000	0.000000	0.403560	0.574260	-1.477300	-98.498362	-50.706502	144.695580	299.066763	200.983237	0.000000	300.000000	200.000000	0.000000	7.416360	10.590440	2230.836486	2193.441057	2081.899927	-1342.769976				-505.000000	200.000000	0.000000	-0.362220	-1.072020	3.146160	-180.432239	946.922276	292.732124
149				900.000000	200.000000	0.000000	0.291460	0.608040	-1.781450	-97.422401	-101.533033	200.265313	299.028040	201.012781	0.000000	300.000000	200.000000	0.000000	7.294280	10.010560	2231.675720	2260.197959	2169.099924	-1306.148976				-505.000000	200.000000	0.000000	0.362220	-1.608030	9.438480	-1023.074832	-163.445055	-236.531393
150				900.000000	200.000000	0.000000	0.515660	0.709380	-1.129700	-32.266054	-131.635597	168.801707	298.940595	200.961073	0.000000	300.000000	200.000000	0.000000	7.782600	9.735880	2232.667542	2145.757556	2365.299917	-1361.080475				-505.000000	200.000000	0.000000	0.724440	-0.178670	12.584640	-820.516564	76.791322	-293.948006
151				900.000000	200.000000	0.000000	0.425980	0.382840	-1.086250	-93.914320	-57.059404	175.819913	298.993678	200.965939	0.000000	300.000000	200.000000	0.000000	7.324800	11.017720	2231.294250	2155.294256	2245.399921	-1293.941977				-505.000000	200.000000	0.000000	2.173320	1.250690	7.865400	1118.652500	1584.438245	177.245335
152				900.000000	200.000000	0.000000	0.358720	0.495440	-1.781450	-122.161921	-78.972951	154.307372	298.998906	200.982699	0.000000	300.000000	200.000000	0.000000	7.935200	11.414480	2232.057190	2193.441057	2234.499922	-1391.597975				-505.000000	200.000000	0.000000	1.267770	1.965370	3.932700	3.423152	449.835139	-350.700877
153				900.000000	200.000000	0.000000	0.392350	0.506700	-1.477300	-65.095711	-80.640694	178.379604	299.105821	201.051672	0.000000	300.000000	200.000000	0.000000	7.416360	11.811240	2230.760192	2346.028261	1994.699930	-1336.666476				-505.000000	200.000000	0.000000	-1.267770	0.178670	14.944259	822.718876	857.950700	-293.449514
154				900.000000	200.000000	0.000000	0.347510	0.664340	-1.086250	-102.424801	-109.553678	185.801644	299.023456	200.956933	0.000000	300.000000	200.000000	0.000000	7.446880	11.414480	2232.362366	2136.220856	2179.999924	-1403.804975				-505.000000	200.000000	0.000000	2.173320	-0.536010	15.730799	316.272505	1709.543988	1056.711237
155				900.000000	200.000000	0.000000	0.369930	0.641820	-1.477300	-111.798363	-94.915348	168.889852	298.959874	200.905761	0.000000	300.000000	200.000000	0.000000	7.263760	10.041080	2232.133484	2021.780453	2321.699919	-1397.701475				-505.000000	200.000000	0.000000	1.992210	-1.786700	10.225020	-454.743221	400.027865	115.633242
156				900.000000	200.000000	0.000000	0.403560	0.574260	-1.564200	-126.732102	-45.559715	176.021161	299.018707	200.918359	0.000000	300.000000	200.000000	0.000000	7.477400	9.857960	2232.667542	2050.390553	2190.899923	-1342.769976				-505.000000	200.000000	0.000000	0.362220	0.536010	6.292320	1075.281368	502.390687	-586.961291
157				900.000000	200.000000	0.000000	0.392350	0.506700	-1.564200	-93.329451	-126.153606	180.789264	299.052590	200.969915	0.000000	300.000000	200.000000	0.000000	7.538440	10.498880	2231.980896	2164.830956	2114.599926	-1336.666476				-505.000000	200.000000	0.000000	0.543330	-1.965370	15.730799	-117.666074	1145.324641	-119.396800
158				900.000000	200.000000	0.000000	0.336300	0.653080	-1.042800	-54.597111	-144.594249	164.115844	298.979686	200.965312	0.000000	300.000000	200.000000	0.000000	7.477400	10.804080	2232.743836	2155.294256	2278.099920	-1403.804975				-505.000000	200.000000	0.000000	1.992210	0.536010	3.932700	148.564583	671.139292	0.349297
159				900.000000	200.000000	0.000000	0.425980	0.653080	-1.781450	-95.567654	-102.006597	161.613276	299.082206	200.926870	0.000000	300.000000	200.000000	0.000000	7.721560	9.705360	2232.743836	2069.463954	2049.199928	-1391.597975				-505.000000	200.000000	0.000000	3.078870	-1.250690	6.292320	-75.175866	1000.856241	-177.665510
160				900.000000	200.000000	0.000000	0.392350	0.675600	-0.999350	-61.665783	-70.953247	147.211100	298.989381	200.892761	0.000000	300.000000	200.000000	0.000000	7.080640	9.827440	2232.591248	1993.170352	2256.299921	-1379.390975	-507.811527	188.888962	0.000000	-505.000000	200.000000	0.000000	0.724440	-0.536010	23.596199	-262.178273	66.341352	-235.543023
161				900.000000	200.000000	0.000000	0.425980	0.653080	-1.433850	-46.961178	-71.934046	161.613276	299.067401	200.931301	0.000000	300.000000	200.000000	0.000000	7.294280	9.980040	2232.362366	2079.000654	2081.899927	-1373.287475				-505.000000	200.000000	0.000000	0.724440	-1.072020	15.730799	-526.873473	1532.075697	-412.283993
162				900.000000	200.000000	0.000000	0.425980	0.630560	-1.260050	-87.913797	-92.359559	190.508253	299.012948	200.974754	0.000000	300.000000	200.000000	0.000000	7.630000	11.353440	2230.683898	2174.367657	2201.799923	-1403.804975				-505.000000	200.000000	0.000000	2.535540	0.536010	12.584640	-198.191268	1425.471748	235.282225
163				900.000000	200.000000	0.000000	0.280250	0.596780	-1.390400	-85.419370	-20.379563	137.615292	298.988931	200.970080	0.000000	300.000000	200.000000	0.000000	7.477400	11.445000	2231.599426	2164.830956	2256.299921	-1385.494475				-505.000000	200.000000	0.000000	0.724440	-0.357340	3.932700	-252.940031	1543.272094	1056.996705
164				900.000000	200.000000	0.000000	0.212990	0.517960	-1.433850	-96.751252	-83.426997	168.937252	299.037874	200.978527	0.000000	300.000000	200.000000	0.000000	7.691040	10.651480	2231.828308	2183.904357	2147.299925	-1446.529474				-505.000000	200.000000	0.000000	-0.724440	1.429360	11.011560	203.187500	1491.655972	1235.040490
165				900.000000	200.000000	0.000000	0.358720	0.686860	-1.129700	-97.521911	-140.370717	144.846752	299.077071	200.918579	0.000000	300.000000	200.000000	0.000000	7.263760	10.620960	2232.133484	2050.390553	2060.099928	-1312.252476				-505.000000	200.000000	0.000000	-0.724440	2.858720	3.932700	-521.600249	-490.176300	883.932360
166				900.000000	200.000000	0.000000	0.437190	0.686860	-2.085600	-54.286391	-97.119396	185.729679	299.067273	200.982699	0.000000	300.000000	200.000000	0.000000	7.568960	11.414480	2232.057190	2193.441057	2081.899927	-1373.287475				-505.000000	200.000000	0.000000	-0.362220	1.072020	-1.573080	-166.889920	818.830828	294.766818
167				900.000000	200.000000	0.000000	0.369930	0.630560	-1.477300	-120.303110	-125.311167	176.108361	298.969394	200.910252	0.000000	300.000000	200.000000	0.000000	7.385840	10.682000	2231.599426	2031.317153	2299.899920	-1452.632974				-505.000000	200.000000	0.000000	-0.181110	1.072020	14.944259	1108.407488	-135.793144	177.264132
168				900.000000	200.000000	0.000000	0.437190	0.517960	-1.216600	-84.464590	-37.135926	142.198720	298.935858	200.969484	0.000000	300.000000	200.000000	0.000000	7.721560	10.315760	2232.972718	2164.830956	2376.199917	-1336.666476				-505.000000	200.000000	0.000000	0.905550	-0.357340	-0.786540	-832.397580	1271.651672	234.564835
169				900.000000	200.000000	0.000000	0.336300	0.574260	-1.781450	-90.772401	-103.379545	137.536281	299.013522	200.978460	0.000000	300.000000	200.000000	0.000000	7.477400	10.407320	2231.980896	2183.904357	2201.799923	-1342.769976				-505.000000	200.000000	0.000000	0.905550	0.357340	11.011560	601.583577	67.325210	176.498968
170				900.000000	200.000000	0.000000	0.403560	0.506700	-1.564200	-37.042028	-75.955534	195.235611	299.062037	200.948875	0.000000	300.000000	200.000000	0.000000	7.111160	10.682000	2231.217956	2117.147455	2092.799927	-1324.459476				-505.000000	200.000000	0.000000	0.724440	1.608030	1.573080	560.691749	882.661337	1.468065
171				900.000000	200.000000	0.000000	0.291460	0.472920	-1.998700	-103.211714	-86.133081	183.272031	299.057860	200.909723	0.000000	300.000000	200.000000	0.000000	7.568960	9.552760	2232.896424	2031.317153	2103.699926	-1342.769976				-505.000000	200.000000	0.000000	2.354430	0.714680	8.651940	-303.510564	379.602787	705.419061
172				900.000000	200.000000	0.000000	0.336300	0.630560	-1.477300	-68.036217	-83.398524	161.685241	298.964439	200.914588	0.000000	300.000000	200.000000	0.000000	7.843640	9.919000	2231.446838	2040.853853	2310.799919	-1409.908474				-505.000000	200.000000	0.000000	-0.362220	0.893350	10.225020	54.874610	1470.484468	177.109063
173				900.000000	200.000000	0.000000	0.425980	0.574260	-1.173150	-82.101142	-117.770226	139.853032	298.993816	200.893158	0.000000	300.000000	200.000000	0.000000	7.507920	11.139800	2231.599426	1993.170352	2245.399921	-1354.976975				-505.000000	200.000000	0.000000	0.905550	-0.178670	-2.359620	452.263916	80.014459	-235.218396
174				900.000000	200.000000	0.000000	0.313880	0.641820	-1.868350	16.453477	-31.451893	183.405881	299.043020	200.952628	0.000000	300.000000	200.000000	0.000000	7.294280	11.261880	2232.438660	2126.684155	2136.399925	-1336.666476				-505.000000	200.000000	0.000000	0.724440	-0.178670	2.359620	452.641456	-46.075141	410.981178
175				900.000000	200.000000	0.000000	0.482030	0.686860	-1.564200	-85.910462	-134.912598	161.586623	298.989139	200.931428	0.000000	300.000000	200.000000	0.000000	7.568960	11.445000	2232.057190	2079.000654	2256.299921	-1409.908474				-505.000000	200.000000	0.000000	0.905550	0.714680	12.584640	391.700063	2319.522482	235.582182
176				900.000000	200.000000	0.000000	0.313880	0.698120	-2.215950	-49.937217	-122.316084	159.361639	298.969394	200.918799	0.000000	300.000000	200.000000	0.000000	7.691040	11.292400	2231.599426	2050.390553	2299.899920	-1458.736474				-505.000000	200.000000	0.000000	0.543330	0.178670	2.359620	-104.815911	627.733861	528.822979
177				900.000000	200.000000	0.000000	0.403560	0.517960	-1.173150	-56.275865	-111.781001	195.246083	299.028073	200.970014	0.000000	300.000000	200.000000	0.000000	6.958560	10.590440	2231.752014	2164.830956	2169.099924	-1385.494475				-505.000000	200.000000	0.000000	-0.362220	-0.357340	10.225020	-715.700653	2663.614534	-59.054237
178				900.000000	200.000000	0.000000	0.347510	0.675600	-1.477300	-74.222530	-78.794182	176.173475	299.032461	200.966236	0.000000	300.000000	200.000000	0.000000	7.416360	10.712520	2230.607604	2155.294256	2158.199924	-1409.908474				-505.000000	200.000000	0.000000	1.448880	0.178670	11.798100	-567.324840	1226.831953	176.285943
179				900.000000	200.000000	0.000000	0.291460	0.619300	-1.564200	-80.651523	-111.867016	168.950204	299.062037	200.940327	0.000000	300.000000	200.000000	0.000000	7.752080	10.743040	2231.217956	2098.074055	2092.799927	-1440.425974				-505.000000	200.000000	0.000000	2.173320	1.250690	-2.359620	-156.141522	-129.268306	-645.172046
180				900.000000	200.000000	0.000000	0.414770	0.574260	-1.564200	-34.259907	-101.747012	163.961247	299.013724	200.965444	0.000000	300.000000	200.000000	0.000000	7.355320	10.712520	2232.438660	2155.294256	2201.799923	-1409.908474				-505.000000	200.000000	0.000000	1.086660	0.536010	2.359620	-893.905281	1655.417023	-175.810555
181				900.000000	200.000000	0.000000	0.459610	0.551740	-1.651100	-55.379960	-83.248826	154.255209	299.058021	200.896757	0.000000	300.000000	200.000000	0.000000	7.233240	10.163160	2233.277894	2002.707052	2103.699926	-1409.908474				-505.000000	200.000000	0.000000	-1.448880	0.178670	3.146160	821.775028	2338.376143	470.238258
182				900.000000	200.000000	0.000000	0.493240	0.788200	-1.694550	-17.543840	-74.461361	178.536877	299.052169	200.987444	0.000000	300.000000	200.000000	0.000000	7.416360	9.949520	2230.989074	2202.977757	2114.599926	-1409.908474				-505.000000	200.000000	0.000000	2.535540	-0.714680	19.663499	-273.304210	1021.043888	-412.089765
183				900.000000	200.000000	0.000000	0.403560	0.630560	-1.868350	-44.318163	-106.068495	190.531481	299.076977	200.927219	0.000000	300.000000	200.000000	0.000000	7.294280	11.109280	2231.904602	2069.463954	2060.099928	-1367.183975				-505.000000	200.000000	0.000000	1.448880	0.714680	15.730799	739.399762	692.819791	176.794617
184				900.000000	200.000000	0.000000	0.482030	0.608040	-1.216600	-92.816687	-44.048407	144.645700	299.008639	200.914369	0.000000	300.000000	200.000000	0.000000	7.080640	10.773560	2231.980896	2040.853853	2212.699923	-1348.873476				-505.000000	200.000000	0.000000	1.086660	2.858720	18.090419	1448.404401	-745.771637	-56.118106
185				900.000000	200.000000	0.000000	0.325090	0.630560	-1.651100	-76.257334	-47.313473	152.058214	299.008977	200.939684	0.000000	300.000000	200.000000	0.000000	7.477400	11.139800	2232.743836	2098.074055	2212.699923	-1422.115474				-505.000000	200.000000	0.000000	0.724440	-0.714680	11.798100	-1316.277459	607.817778	-235.712581
186				900.000000	200.000000	0.000000	0.448400	0.630560	-1.173150	-63.700587	-78.165722	178.436726	299.042660	200.957260	0.000000	300.000000	200.000000	0.000000	7.630000	10.651480	2231.599426	2136.220856	2136.399925	-1440.425974				-505.000000	200.000000	0.000000	1.267770	-0.536010	11.011560	200.078964	177.977286	-59.354194
187				900.000000	200.000000	0.000000	0.425980	0.743160	-1.564200	-83.592028	-127.538489	168.926031	299.047935	200.965411	0.000000	300.000000	200.000000	0.000000	7.294280	11.048240	2232.514954	2155.294256	2125.499926	-1293.941977				-505.000000	200.000000	0.000000	0.000000	0.000000	17.303879	580.464320	778.998662	704.929184
188				900.000000	200.000000	0.000000	0.291460	0.585520	-1.433850	-93.969131	-41.064662	147.231847	298.999179	200.978159	0.000000	300.000000	200.000000	0.000000	7.507920	9.857960	2232.667542	2183.904357	2234.499922	-1367.183975				-505.000000	200.000000	0.000000	1.086660	-1.072020	6.292320	-180.180546	1519.114884	468.848510
189				900.000000	200.000000	0.000000	0.470820	0.596780	-1.216600	-97.300904	-38.520810	185.611064	299.071934	200.914556	0.000000	300.000000	200.000000	0.000000	7.599480	11.017720	2231.523132	2040.853853	2070.999928	-1306.148976				-505.000000	200.000000	0.000000	0.543330	1.786700	-6.292320	-239.838175	1696.504610	-292.068381
190				900.000000	200.000000	0.000000	0.291460	0.585520	-1.738000	-74.181580	-91.441502	140.002867	299.047577	200.918767	0.000000	300.000000	200.000000	0.000000	7.355320	10.987200	2231.675720	2050.390553	2125.499926	-1397.701475				-505.000000	200.000000	0.000000	0.000000	0.000000	0.000000	347.448006	2651.400146	293.720493
191				900.000000	200.000000	0.000000	0.336300	0.563000	-1.824900	-30.973149	-67.877347	164.032070	299.091255	200.906226	0.000000	300.000000	200.000000	0.000000	7.660520	10.865120	2230.989074	2021.780453	2027.399929	-1354.976975				-505.000000	200.000000	0.000000	1.811100	-0.536010	13.371180	-147.180272	1070.851162	-176.885857
192				900.000000	200.000000	0.000000	0.347510	0.551740	-1.694550	-91.609747	-63.394230	156.781004	299.023156	200.961501	0.000000	300.000000	200.000000	0.000000	7.477400	9.735880	2231.675720	2145.757556	2179.999924	-1348.873476				-505.000000	200.000000	0.000000	0.905550	0.714680	3.932700	43.559903	736.893084	59.349886
193				900.000000	200.000000	0.000000	0.212990	0.540480	-1.520750	-51.688074	-32.686481	166.548536	298.999555	200.960712	0.000000	300.000000	200.000000	0.000000	7.355320	9.491720	2233.506776	2145.757556	2234.499922	-1409.908474				-505.000000	200.000000	0.000000	0.724440	0.893350	5.505780	2370.817108	348.649175	470.742623
194				900.000000	200.000000	0.000000	0.313880	0.540480	-1.216600	-35.290854	-32.058020	166.444014	298.994057	200.978393	0.000000	300.000000	200.000000	0.000000	7.385840	11.078760	2232.133484	2183.904357	2245.399921	-1367.183975				-505.000000	200.000000	0.000000	-0.905550	-0.178670	13.371180	-473.005635	1632.945666	-235.073508
195				900.000000	200.000000	0.000000	0.470820	0.630560	-1.607650	-96.314971	-43.223103	154.316898	298.999042	200.944117	0.000000	300.000000	200.000000	0.000000	7.080640	10.926160	2232.362366	2107.610755	2234.499922	-1342.769976				-505.000000	200.000000	0.000000	2.535540	-2.501380	2.359620	1586.070295	1302.605285	-296.297146
196				900.000000	200.000000	0.000000	0.616550	0.529220	-1.955250	-116.930387	-84.362786	185.397257	299.047935	200.986770	0.000000	300.000000	200.000000	0.000000	7.233240	11.353440	2232.514954	2202.977757	2125.499926	-1397.701475				-505.000000	200.000000	0.000000	2.897760	-0.357340	8.651940	-715.826499	2202.705994	528.125952
197				900.000000	200.000000	0.000000	0.448400	0.675600	-0.999350	-53.624723	-88.459296	132.695071	298.999316	201.007922	0.000000	300.000000	200.000000	0.000000	8.240400	11.200840	2232.972718	2250.661259	2234.499922	-1446.529474				-505.000000	200.000000	0.000000	-1.086660	-0.178670	0.786540	-126.564400	-200.132648	-176.314921
198				900.000000	200.000000	0.000000	0.482030	0.585520	-1.477300	-94.014145	-99.531626	151.853737	299.038071	200.978326	0.000000	300.000000	200.000000	0.000000	7.660520	9.980040	2232.286072	2183.904357	2147.299925	-1452.632974				-505.000000	200.000000	0.000000	1.086660	0.178670	11.011560	-1030.651771	1116.926303	293.803118
199				900.000000	200.000000	0.000000	0.437190	0.686860	-1.738000	-98.152110	-112.640573	171.271718	299.008672	201.012608	0.000000	300.000000	200.000000	0.000000	7.355320	10.956680	2232.057190	2260.197959	2212.699923	-1446.529474				-505.000000	200.000000	0.000000	1.086660	-0.714680	13.371180	-157.991594	451.836987	-705.694348
200				900.000000	200.000000	0.000000	0.302670	0.574260	-2.042150	-83.001426	-35.894601	147.209762	299.013657	200.965510	0.000000	300.000000	200.000000	0.000000	7.111160	10.437840	2232.286072	2155.294256	2201.799923	-1428.218974				-505.000000	200.000000	0.000000	0.000000	1.608030	12.584640	445.756672	385.767199	530.222908
201				900.000000	200.000000	0.000000	0.302670	0.619300	-1.477300	-56.438313	-112.409461	168.938590	298.910930	200.965675	0.000000	300.000000	200.000000	0.000000	8.087800	10.529400	2231.904602	2155.294256	2430.699915	-1397.701475				-505.000000	200.000000	0.000000	4.165530	0.714680	9.438480	623.080374	-128.443316	352.809581
202				900.000000	200.000000	0.000000	0.369930	0.585520	-1.173150	-85.657986	-64.802388	142.331232	298.978849	200.931906	0.000000	300.000000	200.000000	0.000000	7.660520	10.804080	2230.912780	2079.000654	2278.099920	-1446.529474				-505.000000	200.000000	0.000000	1.448880	-1.250690	8.651940	40.828906	1097.247651	-764.976098
203				900.000000	200.000000	0.000000	0.313880	0.608040	-1.346950	-121.095441	-37.002765	152.048884	299.062165	200.974387	0.000000	300.000000	200.000000	0.000000	7.172200	10.010560	2231.523132	2174.367657	2092.799927	-1330.562976				-505.000000	200.000000	0.000000	2.173320	0.000000	11.011560	116.696927	1051.172510	528.523022
204				900.000000	200.000000	0.000000	0.224200	0.585520	-2.346300	-30.585946	-103.303926	183.446430	299.008672	200.957064	0.000000	300.000000	200.000000	0.000000	7.904680	10.865120	2232.057190	2136.220856	2212.699923	-1354.976975				-505.000000	200.000000	0.000000	1.267770	-0.714680	12.584640	536.841494	706.764463	-294.500146
205				900.000000	200.000000	0.000000	0.291460	0.686860	-1.520750	-77.824388	-81.511605	178.651675	298.974384	200.922977	0.000000	300.000000	200.000000	0.000000	7.477400	10.865120	2231.828308	2059.927254	2288.999920	-1385.494475				-505.000000	200.000000	0.000000	0.543330	0.714680	11.011560	2128.814245	1680.083229	-645.550320
206				900.000000	200.000000	0.000000	0.313880	0.495440	-1.781450	-65.874498	-87.258379	171.221447	299.062550	200.922725	0.000000	300.000000	200.000000	0.000000	7.385840	10.926160	2232.438660	2059.927254	2092.799927	-1391.597975				-505.000000	200.000000	0.000000	1.086660	0.536010	5.505780	-82.941575	326.731244	-117.066457
207				900.000000	200.000000	0.000000	0.392350	0.439140	-1.390400	-87.890455	-65.523601	185.545753	299.106676	200.948162	0.000000	300.000000	200.000000	0.000000	7.507920	11.383960	2232.896424	2117.147455	1994.699930	-1409.908474				-505.000000	200.000000	0.000000	0.000000	-1.429360	-3.146160	492.337744	-129.584302	586.084524
208				900.000000	200.000000	0.000000	0.358720	0.619300	-1.911800	-113.175878	-114.313515	197.796443	299.067018	200.923135	0.000000	300.000000	200.000000	0.000000	7.050120	10.315760	2231.446838	2059.927254	2081.899927	-1385.494475				-505.000000	200.000000	0.000000	-1.629990	0.357340	12.584640	717.525426	484.397888	-293.250978
209				900.000000	200.000000	0.000000	0.425980	0.540480	-1.042800	1.073975	-87.495632	175.966518	299.013421	200.961468	0.000000	300.000000	200.000000	0.000000	7.385840	10.682000	2231.752014	2145.757556	2201.799923	-1495.357473				-505.000000	200.000000	0.000000	1.992210	1.072020	11.011560	-1092.411164	2122.691534	0.857970
210				900.000000	200.000000	0.000000	0.302670	0.675600	-1.173150	-81.948491	-97.494410	171.400609	298.979860	200.960876	0.000000	300.000000	200.000000	0.000000	7.416360	10.407320	2233.125306	2145.757556	2278.099920	-1367.183975				-505.000000	200.000000	0.000000	1.629990	0.357340	11.011560	369.951574	-506.790681	352.673308
211				900.000000	200.000000	0.000000	0.470820	0.619300	-1.086250	-64.074246	-129.829494	159.125746	299.086682	200.970014	0.000000	300.000000	200.000000	0.000000	7.416360	10.712520	2231.752014	2164.830956	2038.299929	-1397.701475				-505.000000	200.000000	0.000000	0.543330	-0.178670	6.292320	-1052.651953	1684.561787	234.763370
212				900.000000	200.000000	0.000000	0.235410	0.619300	-1.303500	-60.278786	-69.273568	169.008271	299.018506	200.952726	0.000000	300.000000	200.000000	0.000000	7.141680	10.468360	2232.209778	2126.684155	2190.899923	-1397.701475				-505.000000	200.000000	0.000000	1.992210	0.714680	10.225020	1549.671313	-660.532193	294.239348
213				900.000000	200.000000	0.000000	0.246620	0.563000	-1.433850	-98.917035	-79.745910	185.811919	299.003891	200.956966	0.000000	300.000000	200.000000	0.000000	7.263760	9.796920	2232.286072	2136.220856	2223.599922	-1422.115474				-505.000000	200.000000	0.000000	-2.173320	1.072020	8.651940	-50.255917	388.436910	-175.041083
214				900.000000	200.000000	0.000000	0.358720	0.596780	-1.781450	-81.803967	-48.577131	180.907879	299.042529	200.983035	0.000000	300.000000	200.000000	0.000000	6.897520	9.949520	2231.294250	2193.441057	2136.399925	-1367.183975				-505.000000	200.000000	0.000000	0.905550	-0.536010	2.359620	894.282820	1533.805981	-59.325216
215				900.000000	200.000000	0.000000	0.381140	0.709380	-1.042800	-76.401858	-55.253301	195.447331	299.022989	200.957391	0.000000	300.000000	200.000000	0.000000	7.080640	10.071600	2231.294250	2136.220856	2179.999924	-1385.494475				-505.000000	200.000000	0.000000	-0.543330	0.714680	9.438480	623.080374	951.909830	353.186290
216				900.000000	200.000000	0.000000	0.369930	0.619300	-2.042150	-77.126149	-38.664368	173.688229	299.062229	200.910221	0.000000	300.000000	200.000000	0.000000	7.050120	10.132640	2231.675720	2031.317153	2092.799927	-1361.080475				-505.000000	200.000000	0.000000	1.629990	0.178670	17.303879	359.643638	2536.348076	58.783257
217				900.000000	200.000000	0.000000	0.291460	0.596780	-1.390400	-65.316719	-101.896710	180.977560	299.077387	200.879826	0.000000	300.000000	200.000000	0.000000	7.385840	10.895640	2232.896424	1964.560251	2060.099928	-1385.494475				-505.000000	200.000000	0.000000	1.992210	0.893350	7.078860	633.702926	1065.863608	-469.264377
218				900.000000	200.000000	0.000000	0.437190	0.641820	-0.999350	-123.364797	-108.261548	180.868471	299.018909	200.922441	0.000000	300.000000	200.000000	0.000000	7.446880	10.498880	2233.125306	2059.927254	2190.899923	-1354.976975				-505.000000	200.000000	0.000000	3.984420	0.357340	13.371180	1296.668358	1734.763620	293.740855
219				900.000000	200.000000	0.000000	0.381140	0.551740	-1.824900	-115.867971	-89.987738	176.023445	299.042791	200.969948	0.000000	300.000000	200.000000	0.000000	7.630000	10.926160	2231.904602	2164.830956	2136.399925	-1324.459476				-505.000000	200.000000	0.000000	0.362220	1.429360	4.719240	318.500116	1431.873591	118.815682
220				900.000000	200.000000	0.000000	0.392350	0.641820	-1.651100	-103.937359	-34.885330	151.999004	299.077134	200.982599	0.000000	300.000000	200.000000	0.000000	7.385840	10.285240	2232.286072	2193.441057	2060.099928	-1342.769976				-505.000000	200.000000	0.000000	2.535540	0.357340	7.078860	1180.348971	1032.986711	-293.584221
221				900.000000	200.000000	0.000000	0.414770	0.653080	-1.781450	-79.485533	-81.281090	183.311830	298.993781	200.948745	0.000000	300.000000	200.000000	0.000000	7.294280	11.078760	2231.523132	2117.147455	2245.399921	-1367.183975				-505.000000	200.000000	0.000000	-0.724440	-1.072020	11.011560	-874.699018	961.375943	-118.447589
222				900.000000	200.000000	0.000000	0.392350	0.664340	-1.477300	-90.768338	-4.651144	173.706889	298.999077	200.935541	0.000000	300.000000	200.000000	0.000000	7.599480	10.254720	2232.438660	2088.537354	2234.499922	-1428.218974				-505.000000	200.000000	0.000000	-0.724440	-1.072020	14.157719	515.344697	1090.960245	410.249299
223				900.000000	200.000000	0.000000	0.470820	0.641820	-1.433850	-123.814939	-73.780557	127.821108	298.964722	200.978427	0.000000	300.000000	200.000000	0.000000	7.630000	10.437840	2232.057190	2183.904357	2310.799919	-1452.632974				-505.000000	200.000000	0.000000	0.000000	-1.429360	12.584640	841.044213	-409.652845	174.875833
224				900.000000	200.000000	0.000000	0.459610	0.472920	-1.173150	-13.904779	-33.033620	183.097827	299.048065	201.029346	0.000000	300.000000	200.000000	0.000000	7.294280	9.919000	2232.820130	2298.344760	2125.499926	-1269.527977				-505.000000	200.000000	0.000000	-1.086660	-0.714680	1.573080	-43.119440	727.110977	293.129195
225				900.000000	200.000000	0.000000	0.425980	0.608040	-1.216600	-96.837217	-56.938178	163.981049	299.028604	200.948130	0.000000	300.000000	200.000000	0.000000	7.324800	10.102120	2232.972718	2117.147455	2169.099924	-1379.390975				-505.000000	200.000000	0.000000	1.629990	-1.608030	6.292320	-560.062517	-369.742115	468.296370
226				900.000000	200.000000	0.000000	0.302670	0.574260	-1.346950	-94.342790	-31.475167	190.583644	299.037808	200.999961	0.000000	300.000000	200.000000	0.000000	7.294280	10.132640	2231.675720	2231.587858	2147.299925	-1422.115474				-505.000000	200.000000	0.000000	-0.543330	0.178670	7.865400	590.520563	25.412632	-234.763370
227				900.000000	200.000000	0.000000	0.493240	0.551740	-1.346950	-87.229103	-54.520750	134.943087	298.994194	200.961172	0.000000	300.000000	200.000000	0.000000	7.599480	10.956680	2232.438660	2145.757556	2245.399921	-1409.908474				-505.000000	200.000000	0.000000	-0.543330	-2.144040	3.932700	449.658766	-766.275280	232.985167
228				900.000000	200.000000	0.000000	0.347510	0.709380	-1.738000	-125.368448	-98.815611	185.843531	299.037677	200.948810	0.000000	300.000000	200.000000	0.000000	7.446880	10.865120	2231.370544	2117.147455	2147.299925	-1361.080475				-505.000000	200.000000	0.000000	1.811100	3.216060	13.371180	-846.670533	408.001125	-408.301538
229				900.000000	200.000000	0.000000	0.482030	0.619300	-1.520750	-92.668099	-89.359277	166.343113	298.988966	200.970047	0.000000	300.000000	200.000000	0.000000	7.324800	10.926160	2231.675720	2164.830956	2256.299921	-1342.769976				-505.000000	200.000000	0.000000	-1.629990	-0.178670	5.505780	-1052.714876	623.685734	-998.688836
230				900.000000	200.000000	0.000000	0.425980	0.788200	-1.346950	-117.696982	-107.476652	164.148598	299.047837	200.888611	0.000000	300.000000	200.000000	0.000000	7.843640	11.353440	2232.286072	1983.633652	2125.499926	-1403.804975				-505.000000	200.000000	0.000000	-0.905550	0.357340	7.865400	-325.196130	577.610592	-175.820736
231				900.000000	200.000000	0.000000	0.448400	0.608040	-1.390400	-109.078864	-164.085169	151.909521	299.048032	200.884157	0.000000	300.000000	200.000000	0.000000	7.507920	10.926160	2232.743836	1974.096951	2125.499926	-1342.769976				-505.000000	200.000000	0.000000	1.086660	1.250690	3.932700	1465.785890	991.074134	471.052761
232				900.000000	200.000000	0.000000	0.381140	0.472920	-1.216600	-58.175626	-50.025697	151.853541	299.072347	201.008128	0.000000	300.000000	200.000000	0.000000	7.660520	10.743040	2232.514954	2250.661259	2070.999928	-1293.941977				-505.000000	200.000000	0.000000	0.905550	0.714680	5.505780	1201.845768	-590.299842	176.838083
233				900.000000	200.000000	0.000000	0.504450	0.540480	-1.651100	-43.782057	-130.689067	142.149982	298.979198	201.008507	0.000000	300.000000	200.000000	0.000000	7.080640	10.590440	2231.675720	2250.661259	2278.099920	-1391.597975				-505.000000	200.000000	0.000000	-0.543330	2.680050	14.944259	510.813371	814.114838	296.307327
234				900.000000	200.000000	0.000000	0.302670	0.686860	-1.477300	-85.820434	-56.683791	185.869041	299.008842	200.918453	0.000000	300.000000	200.000000	0.000000	7.416360	10.834600	2232.438660	2050.390553	2212.699923	-1379.390975				-505.000000	200.000000	0.000000	1.811100	0.178670	8.651940	-1378.288546	1075.329720	176.256966
235				900.000000	200.000000	0.000000	0.392350	0.664340	-1.346950	-54.448523	-65.564009	154.429608	298.935713	200.939716	0.000000	300.000000	200.000000	0.000000	7.752080	10.468360	2232.667542	2098.074055	2376.199917	-1458.736474				-505.000000	200.000000	0.000000	2.354430	0.714680	11.798100	2128.877169	-153.662948	117.978074
236				900.000000	200.000000	0.000000	0.437190	0.529220	-1.433850	-40.000142	-16.670004	173.534773	299.004300	201.007818	0.000000	300.000000	200.000000	0.000000	7.904680	10.407320	2233.201600	2250.661259	2223.599922	-1416.011974				-505.000000	200.000000	0.000000	0.000000	0.893350	13.371180	-1103.033716	1445.580831	823.265170
237				900.000000	200.000000	0.000000	0.437190	0.608040	-1.346950	-96.972259	-77.542460	156.740455	298.978674	200.979096	0.000000	300.000000	200.000000	0.000000	7.507920	11.292400	2230.531310	2183.904357	2278.099920	-1403.804975				-505.000000	200.000000	0.000000	0.000000	-0.893350	6.292320	-285.185226	789.448632	-177.080085
238				900.000000	200.000000	0.000000	0.448400	0.653080	-1.477300	-99.273085	-113.344652	171.228689	299.033222	200.965477	0.000000	300.000000	200.000000	0.000000	7.752080	11.536560	2232.362366	2155.294256	2158.199924	-1464.839973				-505.000000	200.000000	0.000000	-0.543330	-2.322710	11.798100	1018.556686	419.390522	56.583313
239				900.000000	200.000000	0.000000	0.358720	0.585520	-1.607650	-106.210779	-58.870705	166.439447	299.013724	200.905638	0.000000	300.000000	200.000000	0.000000	7.507920	10.956680	2232.438660	2021.780453	2201.799923	-1336.666476				-505.000000	200.000000	0.000000	1.448880	-0.893350	5.505780	62.199856	1365.373372	234.012695
240				900.000000	200.000000	0.000000	0.381140	0.709380	-1.694550	-77.077071	-69.845083	144.844468	299.077261	200.892761	0.000000	300.000000	200.000000	0.000000	7.385840	11.139800	2232.591248	1993.170352	2060.099928	-1391.597975				-505.000000	200.000000	0.000000	-1.448880	0.178670	9.438480	1285.542421	1139.274665	352.750060
241				900.000000	200.000000	0.000000	0.302670	0.664340	-1.477300	-74.686217	-122.541401	147.293536	299.038367	201.007922	0.000000	300.000000	200.000000	0.000000	7.568960	10.437840	2232.972718	2250.661259	2147.299925	-1348.873476				-505.000000	200.000000	0.000000	0.905550	-0.357340	18.876959	-20.112487	325.000960	-117.899757
242				900.000000	200.000000	0.000000	0.302670	0.439140	-1.607650	-76.053935	-56.562566	180.819342	298.950251	200.973988	0.000000	300.000000	200.000000	0.000000	7.019600	10.712520	2232.438660	2174.367657	2343.499918	-1379.390975				-505.000000	200.000000	0.000000	0.724440	-1.429360	9.438480	1188.240526	1140.337087	174.817878
243				900.000000	200.000000	0.000000	0.616550	0.585520	-1.303500	-130.018861	-39.375184	161.353015	299.038104	200.909941	0.000000	300.000000	200.000000	0.000000	7.294280	10.376800	2232.362366	2031.317153	2147.299925	-1318.355976				-505.000000	200.000000	0.000000	0.724440	-0.893350	8.651940	988.979564	2466.783586	-0.905744
244				900.000000	200.000000	0.000000	0.403560	0.563000	-1.477300	-82.879928	-30.442622	144.685108	299.081955	200.905761	0.000000	300.000000	200.000000	0.000000	7.477400	10.407320	2232.133484	2021.780453	2049.199928	-1403.804975				-505.000000	200.000000	0.000000	1.811100	1.072020	10.225020	-281.762074	410.986831	764.545742
245				900.000000	200.000000	0.000000	0.392350	0.619300	-1.868350	-76.946092	0.778502	176.074662	299.064299	200.977261	0.000000	300.000000	200.000000	0.000000	7.172200	10.620960	2224.961848	2174.367657	2081.899927	-1324.459476				-505.000000	200.000000	0.000000	-0.181110	1.072020	10.225020	65.685931	1857.235524	177.264132
246				900.000000	200.000000	0.000000	0.470820	0.506700	-1.303500	-117.182547	-73.901782	144.563068	298.989001	201.021292	0.000000	300.000000	200.000000	0.000000	7.813120	10.193680	2231.752014	2279.271359	2256.299921	-1373.287475				-505.000000	200.000000	0.000000	0.362220	0.000000	7.078860	1158.726328	1164.494297	352.435614
247				900.000000	200.000000	0.000000	0.313880	0.619300	-1.129700	-112.365623	-92.930477	195.433237	298.994332	200.952498	0.000000	300.000000	200.000000	0.000000	7.568960	11.139800	2232.743836	2126.684155	2245.399921	-1477.046973				-505.000000	200.000000	0.000000	1.448880	-0.714680	6.292320	-506.005909	1629.766960	-177.026438
248				900.000000	200.000000	0.000000	0.235410	0.551740	-1.911800	-128.019590	-104.169639	159.306800	298.935349	200.944310	0.000000	300.000000	200.000000	0.000000	7.965720	10.926160	2231.904602	2107.610755	2376.199917	-1379.390975				-505.000000	200.000000	0.000000	1.629990	0.178670	7.865400	1053.784571	1219.605120	352.503751
249				900.000000	200.000000	0.000000	0.313880	0.506700	-1.042800	-153.097234	-148.736963	192.918859	299.028372	200.999619	0.000000	300.000000	200.000000	0.000000	7.691040	11.536560	2232.438660	2231.587858	2169.099924	-1348.873476				-505.000000	200.000000	0.000000	-0.724440	-0.357340	13.371180	95.263053	296.286627	-117.769358
250				900.000000	200.000000	0.000000	0.313880	0.574260	-1.477300	-66.334121	-21.683629	168.885089	298.944575	201.004646	0.000000	300.000000	200.000000	0.000000	7.416360	11.475520	2230.760192	2241.124558	2354.399918	-1367.183975				-505.000000	200.000000	0.000000	0.362220	1.072020	9.438480	181.439010	1692.535047	412.197060
251				900.000000	200.000000	0.000000	0.347510	0.427880	-1.738000	-112.837437	-114.013521	134.978874	299.062293	200.931524	0.000000	300.000000	200.000000	0.000000	7.599480	10.895640	2231.828308	2079.000654	2092.799927	-1336.666476				-505.000000	200.000000	0.000000	-0.724440	-1.072020	12.584640	-758.757170	1755.303134	175.272904
252				900.000000	200.000000	0.000000	0.302670	0.574260	-1.086250	-94.072704	-57.047468	161.667722	299.091907	200.931205	0.000000	300.000000	200.000000	0.000000	7.599480	10.895640	2232.591248	2079.000654	2027.399929	-1391.597975				-505.000000	200.000000	0.000000	0.543330	1.072020	9.438480	65.623008	1946.716096	-57.770218
253				900.000000	200.000000	0.000000	0.381140	0.394100	-2.172500	-94.575988	-64.334620	144.551258	299.038499	200.977892	0.000000	300.000000	200.000000	0.000000	7.507920	10.193680	2233.277894	2183.904357	2147.299925	-1312.252476				-505.000000	200.000000	0.000000	3.622200	-1.072020	5.505780	-1454.219490	305.875735	233.669272
254				900.000000	200.000000	0.000000	0.347510	0.551740	-1.346950	-71.146982	-89.047348	185.696926	299.062518	200.939845	0.000000	300.000000	200.000000	0.000000	7.294280	10.895640	2232.362366	2098.074055	2092.799927	-1452.632974				-505.000000	200.000000	0.000000	0.905550	1.786700	1.573080	803.135074	76.282327	471.575924
255				900.000000	200.000000	0.000000	0.425980	0.608040	-1.477300	-48.860939	-92.157517	163.981049	298.999316	200.918234	0.000000	300.000000	200.000000	0.000000	7.233240	9.888480	2232.972718	2050.390553	2234.499922	-1361.080475				-505.000000	200.000000	0.000000	0.362220	0.178670	19.663499	359.832407	357.131430	352.605172
256				900.000000	200.000000	0.000000	0.291460	0.517960	-1.868350	-32.872911	-20.396697	173.675278	299.013657	200.944149	0.000000	300.000000	200.000000	0.000000	7.630000	10.468360	2232.286072	2107.610755	2201.799923	-1373.287475				-505.000000	200.000000	0.000000	3.622200	-0.357340	8.651940	558.149521	2158.870132	-0.628892
257				900.000000	200.000000	0.000000	0.504450	0.675600	-1.390400	-37.947730	-115.733608	147.094964	299.091659	200.974187	0.000000	300.000000	200.000000	0.000000	7.263760	11.017720	2231.980896	2174.367657	2027.399929	-1397.701475				-505.000000	200.000000	0.000000	0.905550	0.893350	6.292320	1444.352016	-458.476261	118.263543
258				900.000000	200.000000	0.000000	0.336300	0.653080	-1.477300	-63.088313	-93.530464	183.393125	298.998255	201.013266	0.000000	300.000000	200.000000	0.000000	7.141680	10.193680	2230.607604	2260.197959	2234.499922	-1354.976975				-505.000000	200.000000	0.000000	2.535540	-0.714680	3.146160	-158.809596	1964.708895	234.095320
259				900.000000	200.000000	0.000000	0.392350	0.754420	-1.477300	-18.709830	-70.508754	171.381003	299.018808	200.973788	0.000000	300.000000	200.000000	0.000000	7.507920	11.109280	2232.896424	2174.367657	2190.899923	-1379.390975				-505.000000	200.000000	0.000000	1.811100	-0.536010	14.157719	-1073.645364	142.114684	704.275622
260				900.000000	200.000000	0.000000	0.549290	0.709380	-1.607650	-44.822801	-41.388528	147.079925	298.989277	200.965477	0.000000	300.000000	200.000000	0.000000	7.660520	11.048240	2232.362366	2155.294256	2256.299921	-1422.115474				-505.000000	200.000000	0.000000	1.267770	0.000000	13.371180	1043.413711	1103.728058	-176.333718
261				900.000000	200.000000	0.000000	0.369930	0.675600	-1.564200	-54.209907	-99.900501	140.005346	298.994228	200.888520	0.000000	300.000000	200.000000	0.000000	7.752080	11.445000	2232.514954	1983.633652	2245.399921	-1391.597975				-505.000000	200.000000	0.000000	2.716650	0.714680	14.944259	44.440827	1279.703496	176.693195
262				900.000000	200.000000	0.000000	0.470820	0.540480	-1.346950	-111.815971	-104.257193	151.823463	298.998529	200.995892	0.000000	300.000000	200.000000	0.000000	7.324800	10.987200	2231.217956	2222.051158	2234.499922	-1348.873476				-505.000000	200.000000	0.000000	1.629990	0.357340	0.000000	137.438645	-98.630689	0.208716
263				900.000000	200.000000	0.000000	0.369930	0.743160	-1.694550	-95.788662	-64.317486	164.164778	299.008401	200.923135	0.000000	300.000000	200.000000	0.000000	7.294280	10.956680	2231.446838	2059.927254	2212.699923	-1348.873476				-505.000000	200.000000	0.000000	0.000000	1.429360	7.078860	1592.664907	1053.842221	1.356463
264				900.000000	200.000000	0.000000	0.369930	0.585520	-1.607650	-57.964416	-109.992032	161.608513	298.964616	200.871701	0.000000	300.000000	200.000000	0.000000	7.111160	10.102120	2231.828308	1945.486851	2310.799919	-1422.115474				-505.000000	200.000000	0.000000	2.535540	0.893350	10.225020	-408.389398	2885.981108	764.318229
265				900.000000	200.000000	0.000000	0.549290	0.720640	-1.216600	-68.077167	-97.477874	192.873939	298.984360	200.952693	0.000000	300.000000	200.000000	0.000000	7.324800	10.498880	2232.286072	2126.684155	2267.199921	-1354.976975				-505.000000	200.000000	0.000000	1.086660	0.357340	3.932700	1527.545284	991.074134	470.204972
266				900.000000	200.000000	0.000000	0.381140	0.619300	-1.607650	-88.737597	-54.727991	176.086275	299.106493	200.973988	0.000000	300.000000	200.000000	0.000000	7.477400	9.735880	2232.438660	2174.367657	1994.699930	-1397.701475				-505.000000	200.000000	0.000000	-0.362220	1.429360	3.932700	897.517202	1078.745857	177.617736
267				900.000000	200.000000	0.000000	0.403560	0.506700	-1.564200	-117.452633	-75.955534	166.319690	299.008910	200.944020	0.000000	300.000000	200.000000	0.000000	7.080640	9.400160	2232.591248	2107.610755	2212.699923	-1361.080475				-505.000000	200.000000	0.000000	1.629990	-0.357340	13.371180	1137.607070	418.960091	234.506880
268				900.000000	200.000000	0.000000	0.515660	0.608040	-1.651100	-61.102587	-95.688905	156.659160	299.092031	200.901181	0.000000	300.000000	200.000000	0.000000	7.294280	9.552760	2232.896424	2012.243752	2027.399929	-1361.080475				-505.000000	200.000000	0.000000	2.535540	0.357340	3.146160	-1020.469681	1832.138888	-58.607826
269				900.000000	200.000000	0.000000	0.459610	0.551740	-1.564200	-75.392583	-57.999794	163.893849	298.999213	200.901243	0.000000	300.000000	200.000000	0.000000	7.630000	11.078760	2232.743836	2012.243752	2234.499922	-1318.355976				-505.000000	200.000000	0.000000	-2.535540	-0.357340	6.292320	-484.383265	810.304142	234.840122
270				900.000000	200.000000	0.000000	0.437190	0.608040	-1.477300	-64.943060	-102.751085	156.740455	299.003517	200.940230	0.000000	300.000000	200.000000	0.000000	7.874160	11.475520	2231.446838	2098.074055	2223.599922	-1458.736474				-505.000000	200.000000	0.000000	-0.724440	1.608030	1.573080	-18.388261	1898.323112	-57.160123
271				900.000000	200.000000	0.000000	0.358720	0.641820	-1.998700	-43.989519	-73.704938	149.624185	299.076945	200.978527	0.000000	300.000000	200.000000	0.000000	7.324800	11.780720	2231.828308	2183.904357	2060.099928	-1312.252476				-505.000000	200.000000	0.000000	1.992210	-0.536010	12.584640	-1305.403215	1060.638623	-118.156248
272				900.000000	200.000000	0.000000	0.313880	0.551740	-0.999350	-94.910050	-57.589913	178.502786	298.969957	200.901212	0.000000	300.000000	200.000000	0.000000	7.782600	10.743040	2232.820130	2012.243752	2299.899920	-1409.908474				-505.000000	200.000000	0.000000	1.267770	1.250690	11.798100	-386.640908	442.370874	-175.146813
273				900.000000	200.000000	0.000000	0.448400	0.720640	-1.260050	-43.999000	-88.216845	168.881860	298.979512	200.931301	0.000000	300.000000	200.000000	0.000000	7.782600	10.743040	2232.362366	2079.000654	2278.099920	-1373.287475				-505.000000	200.000000	0.000000	0.181110	0.893350	6.292320	633.640003	1308.769696	-57.910798
274				900.000000	200.000000	0.000000	0.347510	0.506700	-1.694550	-113.567145	-63.394230	147.100477	299.003993	200.982498	0.000000	300.000000	200.000000	0.000000	7.630000	10.437840	2232.514954	2193.441057	2223.599922	-1367.183975				-505.000000	200.000000	0.000000	1.811100	-0.536010	3.146160	-379.630278	1213.124713	469.299228
275				900.000000	200.000000	0.000000	0.347510	0.574260	-1.129700	-82.056128	-84.183420	188.127529	299.067050	200.970114	0.000000	300.000000	200.000000	0.000000	7.385840	10.498880	2231.523132	2164.830956	2081.899927	-1348.873476				-505.000000	200.000000	0.000000	1.448880	-0.714680	11.798100	305.146567	-761.718157	-0.794142
276				900.000000	200.000000	0.000000	0.425980	0.608040	-1.955250	-93.581928	-101.844963	163.981049	298.989657	200.960844	0.000000	300.000000	200.000000	0.000000	7.416360	10.010560	2233.201600	2145.757556	2256.299921	-1354.976975				-505.000000	200.000000	0.000000	-0.181110	0.536010	9.438480	149.005045	797.421892	411.731853
277				900.000000	200.000000	0.000000	0.336300	0.630560	-1.216600	-111.991964	-114.036795	149.636940	299.096913	200.926807	0.000000	300.000000	200.000000	0.000000	6.989080	9.857960	2232.896424	2069.463954	2016.499929	-1434.322474				-505.000000	200.000000	0.000000	0.362220	1.608030	9.438480	-17.759029	-1091.435107	118.985240
278				900.000000	200.000000	0.000000	0.425980	0.551740	-2.129050	-84.018828	-51.023630	168.748010	299.101733	200.901243	0.000000	300.000000	200.000000	0.000000	7.294280	9.919000	2232.743836	2012.243752	2005.599930	-1306.148976				-505.000000	200.000000	0.000000	1.267770	3.037390	9.438480	995.259560	709.750168	296.501555
279				900.000000	200.000000	0.000000	0.201780	0.641820	-1.651100	-59.711526	-62.499447	173.883376	299.106340	201.012608	0.000000	300.000000	200.000000	0.000000	7.111160	10.437840	2232.057190	2260.197959	1994.699930	-1391.597975				-505.000000	200.000000	0.000000	3.984420	-0.893350	14.944259	-747.757079	1335.560745	-177.398839
280				900.000000	200.000000	0.000000	0.201780	0.698120	-1.216600	-101.168783	-78.101442	137.790833	298.994057	200.850219	0.000000	300.000000	200.000000	0.000000	7.355320	10.193680	2232.133484	1897.803349	2245.399921	-1348.873476				-505.000000	200.000000	0.000000	1.992210	0.714680	7.865400	970.402534	932.547174	-528.178033
281				900.000000	200.000000	0.000000	0.459610	0.686860	-1.477300	-117.984676	-139.136130	159.200190	298.979965	200.947968	0.000000	300.000000	200.000000	0.000000	7.660520	11.017720	2233.354188	2117.147455	2278.099920	-1361.080475				-505.000000	200.000000	0.000000	1.629990	0.714680	2.359620	275.066060	1755.110134	705.477016
282				900.000000	200.000000	0.000000	0.392350	0.551740	-1.868350	-95.810334	-60.013137	163.963530	298.959732	200.969981	0.000000	300.000000	200.000000	0.000000	7.477400	11.078760	2231.828308	2164.830956	2321.699919	-1373.287475				-505.000000	200.000000	0.000000	0.724440	0.893350	4.719240	286.066151	1675.095675	588.230821
283				900.000000	200.000000	0.000000	0.425980	0.698120	-1.260050	-73.070086	-117.689409	154.426183	299.037644	200.987309	0.000000	300.000000	200.000000	0.000000	7.416360	11.383960	2231.294250	2202.977757	2147.299925	-1342.769976				-505.000000	200.000000	0.000000	1.629990	0.714680	11.011560	159.942213	553.769377	0.547832
284				900.000000	200.000000	0.000000	0.336300	0.585520	-1.390400	-81.862526	-78.413371	183.330294	299.014263	200.930760	0.000000	300.000000	200.000000	0.000000	7.660520	11.445000	2233.659364	2079.000654	2201.799923	-1409.908474				-505.000000	200.000000	0.000000	1.811100	1.072020	5.505780	-397.955615	-247.384647	-175.359837
285				900.000000	200.000000	0.000000	0.302670	0.698120	-1.216600	-81.066132	-61.992212	161.782912	299.101610	200.884278	0.000000	300.000000	200.000000	0.000000	7.477400	10.743040	2232.438660	1974.096951	2005.599930	-1397.701475				-505.000000	200.000000	0.000000	2.354430	0.536010	18.876959	497.208129	1960.739332	646.505404
286				900.000000	200.000000	0.000000	0.425980	0.585520	-1.260050	-93.789074	-143.019259	163.960105	299.057860	200.931078	0.000000	300.000000	200.000000	0.000000	8.087800	10.712520	2232.896424	2079.000654	2103.699926	-1452.632974				-505.000000	200.000000	0.000000	-0.362220	0.357340	2.359620	253.443417	417.388674	-939.537485
287				900.000000	200.000000	0.000000	0.425980	0.630560	-1.390400	-67.946188	-102.370274	166.411652	299.052364	200.991516	0.000000	300.000000	200.000000	0.000000	6.989080	10.132640	2231.446838	2212.514458	2114.599926	-1464.839973				-505.000000	200.000000	0.000000	0.543330	-1.250690	13.371180	851.918458	749.853898	468.722418
288				900.000000	200.000000	0.000000	0.257830	0.698120	-1.216600	-77.045602	-136.135250	161.829366	299.050448	200.937848	0.000000	300.000000	200.000000	0.000000	7.385840	10.865120	2226.945492	2088.537354	2114.599926	-1446.529474				-505.000000	200.000000	0.000000	0.905550	0.536010	9.438480	1191.349062	2720.218209	176.668525
289				900.000000	200.000000	0.000000	0.392350	0.608040	-1.346950	-121.095441	-106.091769	180.883510	299.072442	200.948227	0.000000	300.000000	200.000000	0.000000	7.263760	9.766400	2232.743836	2117.147455	2070.999928	-1385.494475				-505.000000	200.000000	0.000000	0.362220	0.357340	11.011560	138.319570	1558.472187	294.030631
290				900.000000	200.000000	0.000000	0.325090	0.551740	-1.173150	-83.028516	-83.219756	159.213892	298.960691	200.947741	0.000000	300.000000	200.000000	0.000000	7.568960	10.834600	2233.888246	2117.147455	2321.699919	-1330.562976				-505.000000	200.000000	0.000000	-0.362220	-1.250690	18.090419	736.479995	1065.310182	-59.902026
291				900.000000	200.000000	0.000000	0.437190	0.630560	-1.520750	-47.978580	-87.512766	154.351738	299.067337	200.944181	0.000000	300.000000	200.000000	0.000000	6.897520	11.139800	2232.209778	2107.610755	2081.899927	-1373.287475				-505.000000	200.000000	0.000000	-0.543330	0.178670	13.371180	11.881016	2671.587794	176.445320
292				900.000000	200.000000	0.000000	0.381140	0.675600	-1.564200	-82.353619	-49.702429	173.728974	299.052720	200.884339	0.000000	300.000000	200.000000	0.000000	6.897520	10.926160	2232.286072	1974.096951	2114.599926	-1324.459476				-505.000000	200.000000	0.000000	0.905550	-0.893350	15.730799	-516.062152	2979.386812	292.800260
293				900.000000	200.000000	0.000000	0.437190	0.574260	-1.738000	-90.727387	-51.848934	171.167000	299.019076	200.935093	0.000000	300.000000	200.000000	0.000000	7.324800	11.597600	2233.506776	2088.537354	2190.899923	-1409.908474				-505.000000	200.000000	0.000000	0.000000	0.893350	12.584640	-639.832632	253.197192	-175.384507
294				900.000000	200.000000	0.000000	0.358720	0.788200	-1.086250	-113.406367	-99.883366	154.579639	299.057442	200.961402	0.000000	300.000000	200.000000	0.000000	7.813120	11.139800	2231.904602	2145.757556	2103.699926	-1416.011974				-505.000000	200.000000	0.000000	-0.543330	-0.536010	4.719240	-1306.032447	956.388389	-587.906194
295				900.000000	200.000000	0.000000	0.425980	0.641820	-1.651100	-124.040010	-51.468123	166.422124	299.087306	200.913838	0.000000	300.000000	200.000000	0.000000	7.660520	10.712520	2233.277894	2040.853853	2038.299929	-1434.322474				-505.000000	200.000000	0.000000	1.629990	-0.536010	11.011560	84.262962	2012.039458	58.105026
296				900.000000	200.000000	0.000000	0.437190	0.709380	-1.303500	-20.384520	-31.989139	173.702322	299.057281	200.987208	0.000000	300.000000	200.000000	0.000000	7.599480	10.407320	2231.523132	2202.977757	2103.699926	-1379.390975				-505.000000	200.000000	0.000000	0.362220	-0.893350	17.303879	-1210.832317	1817.640790	527.820121
297				900.000000	200.000000	0.000000	0.369930	0.709380	-1.216600	-80.602445	-90.091829	149.675402	298.935603	200.922725	0.000000	300.000000	200.000000	0.000000	7.324800	10.773560	2232.438660	2059.927254	2376.199917	-1428.218974				-505.000000	200.000000	0.000000	0.543330	1.072020	14.157719	-1555.423479	1279.387501	0.973881
298				900.000000	200.000000	0.000000	0.504450	0.596780	-0.955900	-60.846046	-75.609934	180.756903	299.020879	200.938041	0.000000	300.000000	200.000000	0.000000	7.843640	10.376800	2226.487728	2088.537354	2179.999924	-1367.183975				-505.000000	200.000000	0.000000	-0.362220	-1.429360	14.157719	-85.357956	273.622270	351.137107
299				900.000000	200.000000	0.000000	0.381140	0.484180	-1.477300	-150.454220	-100.442946	185.599254	299.008401	201.017158	0.000000	300.000000	200.000000	0.000000	7.355320	9.491720	2231.446838	2269.734659	2212.699923	-1403.804975				-505.000000	200.000000	0.000000	0.543330	-0.893350	15.730799	642.097867	1012.754633	586.549731
300				900.000000	200.000000	0.000000	0.269040	0.754420	-1.651100	-107.341551	-75.401154	176.328073	299.013421	200.987107	0.000000	300.000000	200.000000	0.000000	7.111160	9.522240	2231.752014	2202.977757	2201.799923	-1324.459476				-505.000000	200.000000	0.000000	1.086660	-0.178670	6.292320	-10.307936	723.694840	-59.000589
301				900.000000	200.000000	0.000000	0.392350	0.653080	-1.868350	-35.349729	-95.474927	183.335057	299.091069	200.987647	0.000000	300.000000	200.000000	0.000000	7.660520	10.163160	2230.531310	2202.977757	2027.399929	-1373.287475				-505.000000	200.000000	0.000000	1.992210	0.000000	5.505780	0.440462	-788.623642	-58.903475
302				900.000000	200.000000	0.000000	0.302670	0.585520	-1.564200	-86.063113	-102.196704	176.136155	299.004095	200.935413	0.000000	300.000000	200.000000	0.000000	7.507920	10.804080	2232.743836	2088.537354	2223.599922	-1367.183975				-505.000000	200.000000	0.000000	0.362220	0.893350	8.651940	-640.147248	1428.141459	353.283404
303				900.000000	200.000000	0.000000	0.414770	0.563000	-1.433850	-70.773324	-66.406448	125.396214	298.989001	200.914463	0.000000	300.000000	200.000000	0.000000	7.355320	11.139800	2231.752014	2040.853853	2256.299921	-1312.252476				-505.000000	200.000000	0.000000	0.362220	-1.250690	8.651940	388.276911	367.581400	-236.192277
304				900.000000	200.000000	0.000000	0.414770	0.551740	-1.868350	-35.502380	-91.332213	161.530643	299.135906	200.961041	0.000000	300.000000	200.000000	0.000000	6.989080	11.414480	2232.743836	2145.757556	1929.299932	-1373.287475				-505.000000	200.000000	0.000000	-1.629990	-1.965370	9.438480	-465.617465	752.523609	526.962151
305				900.000000	200.000000	0.000000	0.313880	0.720640	-1.564200	-96.580993	-122.922211	147.334282	299.052169	200.906226	0.000000	300.000000	200.000000	0.000000	7.324800	11.414480	2230.989074	2021.780453	2114.599926	-1312.252476				-505.000000	200.000000	0.000000	0.724440	1.608030	0.000000	1718.725921	2077.284255	765.141348
306				900.000000	200.000000	0.000000	0.235410	0.585520	-1.694550	-82.177626	-43.580042	188.254137	299.018406	200.944278	0.000000	300.000000	200.000000	0.000000	7.813120	10.498880	2231.980896	2107.610755	2190.899923	-1446.529474				-505.000000	200.000000	0.000000	0.362220	-0.357340	13.371180	-483.816957	1821.372922	528.328795
307				900.000000	200.000000	0.000000	0.381140	0.619300	-1.998700	-60.999014	-79.694164	123.073753	299.013185	201.004440	0.000000	300.000000	200.000000	0.000000	7.691040	10.895640	2231.217956	2241.124558	2201.799923	-1385.494475				-505.000000	200.000000	0.000000	0.362220	0.536010	7.078860	-893.527741	-426.345791	470.432485
308				900.000000	200.000000	0.000000	0.291460	0.630560	-1.173150	-55.659527	-107.164722	168.960675	299.023423	200.935605	0.000000	300.000000	200.000000	0.000000	7.294280	10.651480	2232.286072	2088.537354	2179.999924	-1385.494475				-505.000000	200.000000	0.000000	1.992210	0.536010	7.078860	612.080283	403.013571	411.557987
309				900.000000	200.000000	0.000000	0.269040	0.574260	-1.738000	-50.522085	-100.650186	178.570184	299.067655	200.948130	0.000000	300.000000	200.000000	0.000000	7.263760	11.109280	2232.972718	2117.147455	2081.899927	-1361.080475				-505.000000	200.000000	0.000000	0.000000	1.786700	7.865400	-354.521559	1848.515838	530.392466
310				900.000000	200.000000	0.000000	0.246620	0.596780	-1.564200	-73.537836	-59.360805	159.337074	298.974804	200.896971	0.000000	300.000000	200.000000	0.000000	7.538440	9.705360	2232.743836	2002.707052	2288.999920	-1342.769976				-505.000000	200.000000	0.000000	0.181110	-1.608030	18.090419	-674.934671	1960.423336	174.691787
311				900.000000	200.000000	0.000000	0.302670	0.574260	-1.781450	-102.833992	-101.994661	166.487043	299.042856	200.935701	0.000000	300.000000	200.000000	0.000000	7.721560	9.644320	2232.057190	2088.537354	2136.399925	-1422.115474				-505.000000	200.000000	0.000000	2.173320	0.000000	7.865400	-925.898783	258.738172	-705.103050
312				900.000000	200.000000	0.000000	0.425980	0.551740	-1.173150	-107.151697	-97.506346	139.832089	299.101641	200.973954	0.000000	300.000000	200.000000	0.000000	7.599480	9.674840	2232.514954	2174.367657	2005.599930	-1416.011974				-505.000000	200.000000	0.000000	0.362220	0.536010	0.000000	264.065969	1966.632179	235.456091
313				900.000000	200.000000	0.000000	0.448400	0.596780	-1.433850	-101.546505	-128.582971	142.260409	299.111224	200.982699	0.000000	300.000000	200.000000	0.000000	7.568960	10.987200	2232.057190	2193.441057	1983.799931	-1434.322474				-505.000000	200.000000	0.000000	-0.181110	-1.429360	7.865400	-201.677343	401.204723	-647.527059
314				900.000000	200.000000	0.000000	0.414770	0.731900	-1.564200	-104.158366	-5.493583	147.240231	299.018775	200.892669	0.000000	300.000000	200.000000	0.000000	7.294280	10.895640	2232.820130	1993.170352	2190.899923	-1373.287475				-505.000000	200.000000	0.000000	0.000000	0.893350	5.505780	286.129074	-800.645029	-57.896309
315				900.000000	200.000000	0.000000	0.358720	0.653080	-1.346950	-143.363875	-135.102705	142.405676	299.023356	200.982666	0.000000	300.000000	200.000000	0.000000	7.782600	11.200840	2232.133484	2193.441057	2179.999924	-1403.804975				-505.000000	200.000000	0.000000	0.362220	-1.965370	10.225020	-2.290535	631.228562	703.035070
316				900.000000	200.000000	0.000000	0.504450	0.641820	-1.433850	-99.691758	-49.835591	192.847090	299.028239	200.901489	0.000000	300.000000	200.000000	0.000000	7.660520	10.895640	2232.133484	2012.243752	2169.099924	-1385.494475				-505.000000	200.000000	0.000000	1.811100	0.178670	0.786540	10.874245	287.373941	176.256966
317				900.000000	200.000000	0.000000	0.549290	0.630560	-1.781450	-60.310256	-132.414353	149.416283	299.022855	201.004543	0.000000	300.000000	200.000000	0.000000	7.416360	10.987200	2230.989074	2241.124558	2179.999924	-1336.666476				-505.000000	200.000000	0.000000	0.905550	-0.536010	4.719240	1010.287591	1664.136709	586.859869
318				900.000000	200.000000	0.000000	0.347510	0.653080	-1.868350	-63.493441	-88.562446	137.597970	298.935130	200.991516	0.000000	300.000000	200.000000	0.000000	7.446880	10.498880	2231.446838	2212.514458	2376.199917	-1440.425974				-505.000000	200.000000	0.000000	1.086660	-1.250690	10.225020	-422.309256	1913.092773	174.958458
319				900.000000	200.000000	0.000000	0.336300	0.630560	-1.824900	-128.704284	-22.283617	154.456260	298.969957	200.901212	0.000000	300.000000	200.000000	0.000000	7.507920	10.010560	2232.820130	2012.243752	2299.899920	-1489.253973				-505.000000	200.000000	0.000000	1.267770	-1.429360	9.438480	-664.815504	1770.310227	-236.434279
320				900.000000	200.000000	0.000000	0.493240	0.664340	-1.520750	-90.813352	-44.227176	144.686446	298.949964	201.008438	0.000000	300.000000	200.000000	0.000000	7.446880	9.888480	2231.828308	2250.661259	2343.499918	-1391.597975				-505.000000	200.000000	0.000000	2.716650	0.893350	11.011560	1444.729556	-42.264445	118.118655
321				900.000000	200.000000	0.000000	0.347510	0.563000	-1.173150	-102.667480	-134.802711	159.201136	298.974313	200.974321	0.000000	300.000000	200.000000	0.000000	7.416360	10.376800	2231.675720	2174.367657	2288.999920	-1367.183975				-505.000000	200.000000	0.000000	0.905550	0.000000	11.011560	-230.751079	995.315261	646.112641
322				900.000000	200.000000	0.000000	0.392350	0.686860	-1.955250	-94.356651	-80.196200	176.137493	299.013691	200.974021	0.000000	300.000000	200.000000	0.000000	7.660520	11.139800	2232.362366	2174.367657	2201.799923	-1354.976975				-505.000000	200.000000	0.000000	0.362220	-0.178670	-3.146160	683.832997	378.777797	58.545563
323				900.000000	200.000000	0.000000	0.325090	0.551740	-1.564200	-79.413113	-158.845629	185.720153	299.033552	200.922441	0.000000	300.000000	200.000000	0.000000	7.538440	9.796920	2233.125306	2059.927254	2158.199924	-1403.804975				-505.000000	200.000000	0.000000	0.543330	0.000000	9.438480	348.203084	223.306001	469.909323
324				900.000000	200.000000	0.000000	0.269040	0.619300	-1.129700	-68.139790	-106.281875	183.431391	299.028173	200.961369	0.000000	300.000000	200.000000	0.000000	7.752080	10.437840	2231.980896	2145.757556	2169.099924	-1293.941977				-505.000000	200.000000	0.000000	1.086660	0.357340	0.786540	-209.946437	3380.319971	176.484479
325				900.000000	200.000000	0.000000	0.302670	0.619300	-1.868350	-84.987152	-81.649964	140.022669	299.077071	201.004028	0.000000	300.000000	200.000000	0.000000	7.660520	11.261880	2232.133484	2241.124558	2060.099928	-1330.562976				-505.000000	200.000000	0.000000	1.448880	0.536010	10.225020	-82.564035	1228.324806	-528.304125
326				900.000000	200.000000	0.000000	0.313880	0.574260	-1.477300	-74.375181	-31.815569	166.475429	299.023756	200.854142	0.000000	300.000000	200.000000	0.000000	7.446880	10.193680	2233.049012	1907.340050	2179.999924	-1300.045476				-505.000000	200.000000	0.000000	0.724440	0.178670	18.876959	-103.494524	2059.370021	58.855701
327				900.000000	200.000000	0.000000	0.392350	0.653080	-1.564200	-99.363113	-65.361967	144.780496	299.023556	200.922662	0.000000	300.000000	200.000000	0.000000	7.446880	10.437840	2232.591248	2059.927254	2179.999924	-1391.597975				-505.000000	200.000000	0.000000	1.992210	-1.072020	7.865400	-180.054700	-923.432928	1056.217052
328				900.000000	200.000000	0.000000	0.291460	0.574260	-1.607650	-86.571814	-81.430788	149.631035	298.969781	200.897094	0.000000	300.000000	200.000000	0.000000	7.416360	10.102120	2232.438660	2002.707052	2299.899920	-1354.976975				-505.000000	200.000000	0.000000	1.992210	-0.714680	11.798100	1231.674582	2254.515115	645.347477
329				900.000000	200.000000	0.000000	0.403560	0.506700	-1.260050	-84.973291	-66.106454	166.319690	299.052429	201.004268	0.000000	300.000000	200.000000	0.000000	7.477400	10.498880	2231.599426	2241.124558	2114.599926	-1367.183975				-505.000000	200.000000	0.000000	0.905550	1.429360	13.371180	87.560267	330.225945	236.260413
330				900.000000	200.000000	0.000000	0.302670	0.551740	-1.738000	-55.469989	-61.507310	168.875759	299.018271	201.059787	0.000000	300.000000	200.000000	0.000000	7.355320	10.071600	2231.675720	2365.101662	2190.899923	-1330.562976				-505.000000	200.000000	0.000000	3.622200	1.608030	9.438480	677.136983	302.143603	177.468541
331				900.000000	200.000000	0.000000	0.224200	0.641820	-1.346950	-95.581199	-99.167352	164.221508	299.013589	200.978393	0.000000	300.000000	200.000000	0.000000	7.477400	10.010560	2232.133484	2183.904357	2201.799923	-1464.839973				-505.000000	200.000000	0.000000	1.086660	3.752070	12.584640	1038.756539	-77.696616	3.473782
332				900.000000	200.000000	0.000000	0.336300	0.551740	-1.390400	-87.274117	-83.479341	164.021598	298.969182	200.957456	0.000000	300.000000	200.000000	0.000000	7.568960	10.071600	2231.141662	2136.220856	2299.899920	-1391.597975				-505.000000	200.000000	0.000000	0.905550	-3.037390	9.438480	-1920.277418	599.098092	-61.699026
333				900.000000	200.000000	0.000000	0.302670	0.585520	-1.173150	-49.473214	-72.164561	144.810574	299.042431	200.936117	0.000000	300.000000	200.000000	0.000000	7.477400	10.010560	2231.065368	2088.537354	2136.399925	-1354.976975				-505.000000	200.000000	0.000000	0.362220	3.037390	4.719240	415.802011	901.593562	179.085802
334				900.000000	200.000000	0.000000	0.291460	0.472920	-1.173150	-94.315384	-36.241143	168.814070	298.979128	200.953019	0.000000	300.000000	200.000000	0.000000	7.477400	11.017720	2231.523132	2126.684155	2278.099920	-1458.736474				-505.000000	200.000000	0.000000	0.000000	-0.178670	8.651940	221.512837	-140.780698	234.806837
335				900.000000	200.000000	0.000000	0.246620	0.641820	-1.694550	-35.633359	-69.371520	149.740321	299.023389	200.952726	0.000000	300.000000	200.000000	0.000000	7.294280	11.231360	2232.209778	2126.684155	2179.999924	-1409.908474				-505.000000	200.000000	0.000000	1.629990	1.072020	8.651940	876.272098	1086.288686	412.095638
336				900.000000	200.000000	0.000000	0.347510	0.439140	-1.607650	-84.094996	-144.530566	149.447306	299.004265	200.858383	0.000000	300.000000	200.000000	0.000000	6.836480	11.139800	2233.125306	1916.876750	2223.599922	-1379.390975				-505.000000	200.000000	0.000000	0.724440	1.786700	12.584640	-6.696014	739.641359	60.381722
337				900.000000	200.000000	0.000000	0.280250	0.608040	-1.607650	-77.139694	-70.837220	154.493385	299.018104	200.953117	0.000000	300.000000	200.000000	0.000000	7.050120	11.200840	2231.294250	2126.684155	2190.899923	-1434.322474				-505.000000	200.000000	0.000000	-0.543330	0.357340	4.719240	1064.344199	691.248374	940.288161
338				900.000000	200.000000	0.000000	0.414770	0.563000	-1.824900	-59.116861	-60.976801	190.457036	299.062838	200.956606	0.000000	300.000000	200.000000	0.000000	7.111160	11.017720	2233.125306	2136.220856	2092.799927	-1354.976975				-505.000000	200.000000	0.000000	2.354430	-0.536010	14.944259	1706.001604	-24.078646	-59.441127
339				900.000000	200.000000	0.000000	0.414770	0.585520	-0.999350	-77.436868	-87.074413	159.152399	299.028306	200.901427	0.000000	300.000000	200.000000	0.000000	7.477400	10.651480	2232.286072	2012.243752	2169.099924	-1391.597975				-505.000000	200.000000	0.000000	2.897760	-1.608030	2.359620	-560.377133	87.557288	-1.757841
340				900.000000	200.000000	0.000000	0.392350	0.563000	-1.564200	-26.682534	-141.351516	144.696721	299.033122	200.897217	0.000000	300.000000	200.000000	0.000000	7.568960	10.285240	2232.133484	2002.707052	2158.199924	-1367.183975				-505.000000	200.000000	0.000000	0.181110	0.714680	4.719240	2359.942864	2503.392615	-58.080356
341				900.000000	200.000000	0.000000	0.504450	0.731900	-1.390400	-51.711417	-90.403759	161.605284	299.067432	200.965444	0.000000	300.000000	200.000000	0.000000	7.141680	9.949520	2232.438660	2155.294256	2081.899927	-1391.597975				-505.000000	200.000000	0.000000	0.181110	-0.178670	5.505780	1031.973158	1707.226145	-235.160441
342				900.000000	200.000000	0.000000	0.470820	0.664340	-1.520750	-62.669640	-129.425409	192.902875	299.013556	200.965609	0.000000	300.000000	200.000000	0.000000	7.599480	9.888480	2232.057190	2155.294256	2201.799923	-1385.494475				-505.000000	200.000000	0.000000	0.000000	0.536010	15.730799	1076.036446	515.351501	176.740969
343				900.000000	200.000000	0.000000	0.414770	0.821980	-1.824900	-60.513655	-116.702471	169.010947	299.052299	200.927472	0.000000	300.000000	200.000000	0.000000	7.477400	9.919000	2231.294250	2069.463954	2114.599926	-1367.183975				-505.000000	200.000000	0.000000	0.000000	-0.357340	3.932700	-1063.652044	-136.302139	1057.054660
344				900.000000	200.000000	0.000000	0.313880	0.776940	-1.651100	-102.393647	-72.181695	185.941202	298.935240	200.940134	0.000000	300.000000	200.000000	0.000000	7.660520	11.200840	2231.675720	2098.074055	2376.199917	-1361.080475				-505.000000	200.000000	0.000000	3.078870	-1.965370	16.517339	808.924864	858.582690	996.538232
345				900.000000	200.000000	0.000000	0.369930	0.709380	-1.260050	-80.647459	-125.513210	173.772003	299.003517	200.953052	0.000000	300.000000	200.000000	0.000000	7.538440	11.261880	2231.446838	2126.684155	2223.599922	-1409.908474				-505.000000	200.000000	0.000000	-0.362220	-0.178670	2.359620	1494.985473	1743.088747	1115.997294
346				900.000000	200.000000	0.000000	0.425980	0.664340	-1.477300	-74.686217	-26.299908	166.443068	299.048000	200.952531	0.000000	300.000000	200.000000	0.000000	7.050120	10.804080	2232.667542	2126.684155	2125.499926	-1361.080475				-505.000000	200.000000	0.000000	-0.543330	0.357340	2.359620	21.811413	2682.037764	470.335371
347				900.000000	200.000000	0.000000	0.313880	0.641820	-1.173150	-83.339552	-143.549768	190.634861	299.023389	200.995449	0.000000	300.000000	200.000000	0.000000	7.782600	11.628120	2232.209778	2222.051158	2179.999924	-1312.252476	-540.216743	265.990346	0.000000	-505.000000	200.000000	0.000000	2.173320	-0.893350	22.023119	1453.313266	775.582525	-1.021655
348				900.000000	200.000000	0.000000	0.526870	0.529220	-1.564200	-88.381547	-20.241801	199.948126	298.994057	200.892944	0.000000	300.000000	200.000000	0.000000	8.026760	11.170320	2232.133484	1993.170352	2245.399921	-1324.459476				-505.000000	200.000000	0.000000	-0.362220	-1.250690	3.932700	-306.996639	2404.445931	821.259454
349				900.000000	200.000000	0.000000	0.212990	0.540480	-0.999350	-103.414797	-73.699142	154.500235	298.999145	201.008094	0.000000	300.000000	200.000000	0.000000	7.538440	9.796920	2232.591248	2250.661259	2234.499922	-1293.941977				-505.000000	200.000000	0.000000	1.448880	-0.357340	1.573080	-716.392808	1501.675511	293.265467
350				900.000000	200.000000	0.000000	0.414770	0.608040	-1.520750	-113.234437	-56.193691	163.992662	299.077166	200.982565	0.000000	300.000000	200.000000	0.000000	7.263760	10.712520	2232.362366	2193.441057	2060.099928	-1293.941977				-505.000000	200.000000	0.000000	1.629990	1.608030	16.517339	793.519293	-644.585674	-233.580773
351				900.000000	200.000000	0.000000	0.358720	0.653080	-1.607650	-99.408128	-104.464434	164.092617	299.057796	200.969583	0.000000	300.000000	200.000000	0.000000	7.111160	10.620960	2232.743836	2164.830956	2103.699926	-1422.115474				-505.000000	200.000000	0.000000	1.086660	-1.429360	7.865400	-85.861341	1119.912009	-353.907987
352				900.000000	200.000000	0.000000	0.437190	0.664340	-1.433850	-106.805445	-16.670004	161.612134	298.996642	200.954945	0.000000	300.000000	200.000000	0.000000	7.507920	10.285240	2227.021786	2126.684155	2234.499922	-1373.287475				-505.000000	200.000000	0.000000	0.000000	0.893350	6.292320	-177.072010	656.878625	1234.473861
353				900.000000	200.000000	0.000000	0.336300	0.574260	-1.173150	-146.429626	-114.077204	156.813562	299.018674	200.892761	0.000000	300.000000	200.000000	0.000000	7.752080	9.735880	2232.591248	1993.170352	2190.899923	-1361.080475				-505.000000	200.000000	0.000000	0.000000	-1.608030	9.438480	714.165197	1847.022985	527.170867
354				900.000000	200.000000	0.000000	0.571710	0.619300	-1.607650	-40.491235	-103.103423	175.888845	299.062614	200.944020	0.000000	300.000000	200.000000	0.000000	7.477400	9.552760	2232.591248	2107.610755	2092.799927	-1379.390975				-505.000000	200.000000	0.000000	1.629990	1.786700	3.146160	1845.604938	428.663634	295.285672
355				900.000000	200.000000	0.000000	0.414770	0.765680	-1.173150	-74.218466	-66.648899	176.187568	299.057571	200.978360	0.000000	300.000000	200.000000	0.000000	7.782600	11.200840	2232.209778	2183.904357	2103.699926	-1379.390975				-505.000000	200.000000	0.000000	1.992210	0.357340	4.719240	1064.344199	935.532880	235.156134
356				900.000000	200.000000	0.000000	0.493240	0.585520	-1.607650	-82.087597	-49.212329	166.300084	299.013792	200.914119	0.000000	300.000000	200.000000	0.000000	6.958560	11.322920	2232.591248	2040.853853	2201.799923	-1330.562976				-505.000000	200.000000	0.000000	-1.086660	-1.965370	3.932700	344.654085	857.441705	526.918685
357				900.000000	200.000000	0.000000	0.336300	0.709380	-1.738000	-77.122085	-128.749803	159.348883	298.935531	200.905700	0.000000	300.000000	200.000000	0.000000	7.446880	11.445000	2232.286072	2021.780453	2376.199917	-1397.701475				-505.000000	200.000000	0.000000	-0.362220	1.965370	7.865400	-112.078234	544.733696	-56.849985
358				900.000000	200.000000	0.000000	0.448400	0.619300	-1.781450	-72.835533	-113.061793	154.329653	298.974489	201.021153	0.000000	300.000000	200.000000	0.000000	7.599480	11.261880	2232.057190	2279.271359	2288.999920	-1379.390975				-505.000000	200.000000	0.000000	0.905550	0.536010	7.865400	-893.464818	1263.440982	117.924427
359				900.000000	200.000000	0.000000	0.257830	0.574260	-1.477300	-66.334121	-85.233100	173.762477	299.008537	200.974287	0.000000	300.000000	200.000000	0.000000	7.355320	11.139800	2231.752014	2174.367657	2212.699923	-1361.080475				-505.000000	200.000000	0.000000	0.724440	-0.893350	17.303879	-284.304302	1132.872822	-177.138040
360				900.000000	200.000000	0.000000	0.414770	0.821980	-1.260050	-76.010591	-91.897932	152.143326	299.047967	200.926934	0.000000	300.000000	200.000000	0.000000	7.477400	10.559920	2232.591248	2069.463954	2125.499926	-1318.355976				-505.000000	200.000000	0.000000	2.173320	0.000000	4.719240	116.193541	924.573914	704.755318
361				900.000000	200.000000	0.000000	0.459610	0.608040	-1.955250	-113.684579	-88.031937	175.994509	299.042922	200.952726	0.000000	300.000000	200.000000	0.000000	7.599480	10.376800	2232.209778	2126.684155	2136.399925	-1409.908474				-505.000000	200.000000	0.000000	0.000000	1.429360	4.719240	318.500116	1321.221515	118.844660
362				900.000000	200.000000	0.000000	0.336300	0.641820	-0.999350	-75.118434	-78.777048	115.912171	299.077355	200.896941	0.000000	300.000000	200.000000	0.000000	7.050120	9.461200	2232.820130	2002.707052	2060.099928	-1354.976975				-505.000000	200.000000	0.000000	0.543330	1.072020	12.584640	992.402716	1678.590376	0.973881
363				900.000000	200.000000	0.000000	0.448400	0.653080	-1.651100	-67.288900	-37.193469	137.493448	299.121531	200.956475	0.000000	300.000000	200.000000	0.000000	7.080640	10.315760	2233.430482	2136.220856	1961.999931	-1354.976975				-505.000000	200.000000	0.000000	1.992210	0.893350	13.371180	1097.470320	1325.032211	176.920708
364				900.000000	200.000000	0.000000	0.369930	0.653080	-1.781450	-95.567654	-94.632488	156.852023	299.086838	200.931396	0.000000	300.000000	200.000000	0.000000	7.538440	10.102120	2232.133484	2079.000654	2038.299929	-1367.183975				-505.000000	200.000000	0.000000	1.992210	0.714680	19.663499	-534.261643	-139.209281	352.983447
365				900.000000	200.000000	0.000000	0.470820	0.596780	-1.086250	-60.981089	-119.697554	183.201404	299.019311	200.866569	0.000000	300.000000	200.000000	0.000000	7.294280	9.613800	2234.040834	1935.950150	2190.899923	-1397.701475				-505.000000	200.000000	0.000000	-1.267770	-0.178670	7.865400	-10.182090	2853.218648	-293.788630
366				900.000000	200.000000	0.000000	0.437190	0.608040	-0.955900	-72.443950	-72.840167	180.837056	299.032891	200.935893	0.000000	300.000000	200.000000	0.000000	7.691040	9.522240	2231.599426	2088.537354	2158.199924	-1379.390975				-505.000000	200.000000	0.000000	2.354430	0.714680	14.944259	276.072831	-24.078646	117.978074
367				900.000000	200.000000	0.000000	0.459610	0.720640	-1.564200	-88.539932	-128.923373	159.231606	299.086557	200.982968	0.000000	300.000000	200.000000	0.000000	7.660520	11.261880	2231.446838	2193.441057	2038.299929	-1391.597975				-505.000000	200.000000	0.000000	0.000000	0.000000	7.865400	348.077238	-1068.024323	-528.696888
368				900.000000	200.000000	0.000000	0.392350	0.619300	-1.694550	-56.663384	-115.900441	188.122962	298.984221	200.982733	0.000000	300.000000	200.000000	0.000000	7.782600	11.231360	2231.980896	2193.441057	2267.199921	-1403.804975				-505.000000	200.000000	0.000000	0.905550	0.000000	11.798100	116.759850	331.718798	411.136247
369				900.000000	200.000000	0.000000	0.302670	0.619300	-1.260050	-84.356954	-46.753894	188.215871	298.950287	200.944052	0.000000	300.000000	200.000000	0.000000	7.477400	11.017720	2232.514954	2107.610755	2343.499918	-1446.529474				-505.000000	200.000000	0.000000	1.267770	-0.178670	3.146160	568.520381	715.721580	234.705415
370				900.000000	200.000000	0.000000	0.414770	0.698120	-1.433850	-77.270673	-46.142568	166.486097	299.047772	200.914306	0.000000	300.000000	200.000000	0.000000	7.446880	10.620960	2232.133484	2040.853853	2125.499926	-1373.287475				-505.000000	200.000000	0.000000	1.448880	-1.250690	6.292320	-306.807870	-491.353157	-236.279210
371				900.000000	200.000000	0.000000	0.358720	0.664340	-1.564200	-82.817306	-48.779173	173.741730	299.008706	200.957031	0.000000	300.000000	200.000000	0.000000	7.416360	10.865120	2232.133484	2136.220856	2212.699923	-1458.736474	-528.659107	229.093265	0.000000	-505.000000	200.000000	0.000000	1.629990	0.178670	28.315439	823.788570	669.918003	-58.704940
372				900.000000	200.000000	0.000000	0.257830	0.585520	-1.651100	-118.317384	-90.137436	171.363289	299.057538	200.999756	0.000000	300.000000	200.000000	0.000000	7.294280	10.529400	2232.133484	2231.587858	2103.699926	-1330.562976				-505.000000	200.000000	0.000000	1.448880	0.000000	4.719240	926.905554	968.409776	411.092780
373				900.000000	200.000000	0.000000	0.459610	0.585520	-1.173150	-69.575865	-93.825260	132.599683	298.964687	200.927187	0.000000	300.000000	200.000000	0.000000	7.630000	10.620960	2231.980896	2069.463954	2310.799919	-1361.080475				-505.000000	200.000000	0.000000	0.543330	-0.536010	8.651940	1473.866215	886.902464	469.400649
374				900.000000	200.000000	0.000000	0.403560	0.619300	-1.520750	-104.729690	-86.127883	166.424408	299.053011	201.007922	0.000000	300.000000	200.000000	0.000000	7.385840	9.613800	2232.972718	2250.661259	2114.599926	-1367.183975				-505.000000	200.000000	0.000000	-1.267770	0.357340	12.584640	1064.973431	2053.320045	-175.791759
375				900.000000	200.000000	0.000000	0.459610	0.619300	-1.607650	-84.717067	-63.025355	142.269739	299.018573	200.974021	0.000000	300.000000	200.000000	0.000000	7.446880	10.041080	2232.362366	2174.367657	2190.899923	-1416.011974				-505.000000	200.000000	0.000000	4.165530	0.178670	9.438480	359.014406	799.546736	-176.395981
376				900.000000	200.000000	0.000000	0.414770	0.698120	-1.955250	-49.667131	-111.515275	147.208816	298.989415	200.952531	0.000000	300.000000	200.000000	0.000000	7.172200	9.980040	2232.667542	2126.684155	2256.299921	-1287.838477				-505.000000	200.000000	0.000000	0.543330	-0.357340	3.932700	-716.204039	1289.091045	234.593813
377				900.000000	200.000000	0.000000	0.291460	0.585520	-1.911800	-50.238455	-45.686139	154.460827	299.018473	200.884399	0.000000	300.000000	200.000000	0.000000	7.416360	11.261880	2232.133484	1974.096951	2190.899923	-1531.978472				-505.000000	200.000000	0.000000	0.724440	2.144040	14.157719	-216.579528	1003.288521	178.209035
378				900.000000	200.000000	0.000000	0.437190	0.551740	-1.694550	-107.691868	-117.746952	135.001155	298.974594	200.927060	0.000000	300.000000	200.000000	0.000000	7.843640	10.559920	2232.286072	2069.463954	2288.999920	-1367.183975				-505.000000	200.000000	0.000000	2.535540	0.536010	11.011560	1423.106912	1559.534609	294.026324
379				900.000000	200.000000	0.000000	0.347510	0.551740	-1.694550	-103.671337	-12.734531	149.552024	298.969957	200.978092	0.000000	300.000000	200.000000	0.000000	7.782600	11.078760	2232.820130	2183.904357	2299.899920	-1367.183975				-505.000000	200.000000	0.000000	0.000000	-0.178670	12.584640	221.827453	-674.792860	234.806837
380				900.000000	200.000000	0.000000	0.403560	0.619300	-1.824900	-80.921608	-126.372783	164.014748	299.096604	200.969848	0.000000	300.000000	200.000000	0.000000	7.416360	11.261880	2232.133484	2164.830956	2016.499929	-1361.080475				-505.000000	200.000000	0.000000	-0.724440	0.000000	7.865400	-115.186770	1627.211685	0.057955
381				900.000000	200.000000	0.000000	0.336300	0.765680	-1.607650	-54.565957	-27.551630	140.123961	299.082049	200.931301	0.000000	300.000000	200.000000	0.000000	7.538440	10.895640	2232.362366	2079.000654	2049.199928	-1409.908474				-505.000000	200.000000	0.000000	1.086660	-1.072020	4.719240	-296.122394	327.477671	-118.592477
382				900.000000	200.000000	0.000000	0.493240	0.731900	-1.520750	-100.092822	-79.688965	156.797577	298.980069	200.917983	0.000000	300.000000	200.000000	0.000000	7.294280	10.834600	2233.583070	2050.390553	2278.099920	-1361.080475				-505.000000	200.000000	0.000000	-0.362220	-0.178670	9.438480	105.759759	1868.940916	469.812209
383				900.000000	200.000000	0.000000	0.347510	0.439140	-1.694550	-92.226085	-114.053929	110.892744	299.018640	200.939781	0.000000	300.000000	200.000000	0.000000	7.752080	10.651480	2232.514954	2098.074055	2190.899923	-1434.322474				-505.000000	200.000000	0.000000	1.629990	1.072020	3.932700	1339.158567	1090.767244	588.327934
384				900.000000	200.000000	0.000000	0.437190	0.619300	-1.260050	-64.254302	-82.689247	147.112286	299.062486	201.008232	0.000000	300.000000	200.000000	0.000000	7.507920	11.078760	2232.286072	2250.661259	2092.799927	-1342.769976				-505.000000	200.000000	0.000000	1.992210	-0.893350	17.303879	758.039715	393.310028	-412.215857
385				900.000000	200.000000	0.000000	0.246620	0.506700	-1.607650	-73.271814	-49.188457	156.843639	298.964616	200.982800	0.000000	300.000000	200.000000	0.000000	7.477400	9.949520	2231.828308	2193.441057	2310.799919	-1336.666476				-505.000000	200.000000	0.000000	1.992210	0.536010	11.798100	265.009817	398.535013	-293.371197
386				900.000000	200.000000	0.000000	0.392350	0.608040	-1.781450	-113.504522	-120.885594	166.425550	299.008537	200.923009	0.000000	300.000000	200.000000	0.000000	7.172200	10.559920	2231.752014	2059.927254	2212.699923	-1336.666476				-505.000000	200.000000	0.000000	-1.267770	-1.072020	3.146160	1325.175786	338.867067	-235.892320
387				900.000000	200.000000	0.000000	0.437190	0.653080	-1.738000	-75.419989	-87.310724	149.553362	299.023289	200.935733	0.000000	300.000000	200.000000	0.000000	7.538440	11.383960	2231.980896	2088.537354	2179.999924	-1336.666476				-505.000000	200.000000	0.000000	0.181110	-1.608030	3.146160	945.293815	251.195343	527.156379
388				900.000000	200.000000	0.000000	0.347510	0.664340	-1.651100	-98.989455	-124.226278	176.163003	299.057796	200.948227	0.000000	300.000000	200.000000	0.000000	7.233240	10.956680	2232.743836	2117.147455	2103.699926	-1367.183975				-505.000000	200.000000	0.000000	1.086660	0.536010	7.865400	-1240.912824	589.631979	587.862727
389				900.000000	200.000000	0.000000	0.358720	0.506700	-1.303500	-72.956715	-155.406993	176.004784	299.047609	200.927282	0.000000	300.000000	200.000000	0.000000	6.897520	11.536560	2231.752014	2069.463954	2125.499926	-1440.425974				-505.000000	200.000000	0.000000	-0.543330	1.429360	7.865400	1013.647820	2279.102757	647.585014
390				900.000000	200.000000	0.000000	0.358720	0.495440	-1.346950	-57.383295	-43.915246	132.620431	298.969711	200.892883	0.000000	300.000000	200.000000	0.000000	7.630000	10.956680	2232.286072	1993.170352	2299.899920	-1440.425974				-505.000000	200.000000	0.000000	1.448880	-1.072020	17.303879	-990.011635	1089.036961	410.075433
391				900.000000	200.000000	0.000000	0.414770	0.698120	-1.173150	-101.123769	-91.978749	161.666777	298.979721	200.926839	0.000000	300.000000	200.000000	0.000000	7.904680	11.383960	2232.820130	2069.463954	2278.099920	-1385.494475				-505.000000	200.000000	0.000000	0.362220	-2.501380	4.719240	312.283044	1962.153620	643.782298
392				900.000000	200.000000	0.000000	0.414770	0.698120	-1.173150	-52.877406	-91.978749	168.895757	299.047805	200.910003	0.000000	300.000000	200.000000	0.000000	7.446880	10.834600	2232.209778	2031.317153	2125.499926	-1354.976975				-505.000000	200.000000	0.000000	0.181110	1.250690	14.944259	-154.757212	239.998947	-351.292176
393				900.000000	200.000000	0.000000	0.313880	0.765680	-1.477300	-42.369324	-77.409299	200.388691	298.974384	200.935797	0.000000	300.000000	200.000000	0.000000	7.599480	10.651480	2231.828308	2088.537354	2288.999920	-1416.011974				-505.000000	200.000000	0.000000	0.181110	1.072020	11.798100	876.523791	640.694675	177.235154
394				900.000000	200.000000	0.000000	0.437190	0.686860	-1.520750	-61.742267	-122.974556	185.729679	298.945188	200.935701	0.000000	300.000000	200.000000	0.000000	7.904680	10.804080	2232.057190	2088.537354	2354.399918	-1318.355976				-505.000000	200.000000	0.000000	0.181110	1.965370	14.157719	814.953167	-819.814685	-526.846241
395				900.000000	200.000000	0.000000	0.459610	0.619300	-0.912450	-83.996840	-89.001741	183.233961	298.923336	200.942002	0.000000	300.000000	200.000000	0.000000	7.507920	10.407320	2227.250668	2098.074055	2397.999916	-1379.390975				-505.000000	200.000000	0.000000	-1.448880	0.714680	1.573080	275.003137	1411.878944	412.002832
396				900.000000	200.000000	0.000000	0.448400	0.709380	-1.129700	-116.697189	-12.348521	147.184447	298.950466	200.931078	0.000000	300.000000	200.000000	0.000000	7.477400	9.583280	2232.896424	2079.000654	2343.499918	-1403.804975	-545.734578	200.589090	0.000000	-505.000000	200.000000	0.000000	2.897760	0.178670	21.236579	12.510248	865.063097	117.425934
397				900.000000	200.000000	0.000000	0.403560	0.608040	-1.868350	-41.225007	-70.606705	176.052576	299.008469	200.957260	0.000000	300.000000	200.000000	0.000000	7.355320	9.980040	2231.599426	2136.220856	2212.699923	-1354.976975				-505.000000	200.000000	0.000000	0.724440	1.072020	18.876959	761.274098	335.959926	59.703490
398				900.000000	200.000000	0.000000	0.493240	0.608040	-1.390400	-88.976213	-84.876161	183.188648	299.018506	200.888641	0.000000	300.000000	200.000000	0.000000	7.477400	9.644320	2232.209778	1983.633652	2190.899923	-1391.597975				-505.000000	200.000000	0.000000	1.811100	-1.608030	13.371180	19.583801	1866.271206	-1.670908
399				900.000000	200.000000	0.000000	0.414770	0.596780	-1.390400	-105.522021	-81.644766	163.982191	299.023456	200.922757	0.000000	300.000000	200.000000	0.000000	7.324800	10.956680	2232.362366	2059.927254	2179.999924	-1397.701475				-505.000000	200.000000	0.000000	1.811100	-0.714680	7.865400	1347.175968	148.086096	-59.567218
400				900.000000	200.000000	0.000000	0.381140	0.517960	-1.303500	-88.575149	-85.406670	185.630670	299.062934	200.973588	0.000000	300.000000	200.000000	0.000000	7.263760	10.956680	2233.354188	2174.367657	2092.799927	-1379.390975				-505.000000	200.000000	0.000000	2.716650	-1.250690	14.944259	620.412301	351.713445	-295.124730
401				900.000000	200.000000	0.000000	0.291460	0.517960	-1.477300	-48.549904	-96.749923	195.362218	299.057152	200.995892	0.000000	300.000000	200.000000	0.000000	7.446880	10.987200	2231.217956	2222.051158	2103.699926	-1361.080475				-505.000000	200.000000	0.000000	1.629990	1.072020	13.371180	-49.878378	1877.230171	-234.089447
402				900.000000	200.000000	0.000000	0.425980	0.686860	-1.781450	-130.361366	-61.478838	152.006051	298.964651	200.969948	0.000000	300.000000	200.000000	0.000000	7.385840	10.559920	2231.904602	2164.830956	2310.799919	-1397.701475				-505.000000	200.000000	0.000000	0.000000	0.893350	7.865400	-524.394169	125.105743	294.568282
403				900.000000	200.000000	0.000000	0.470820	0.664340	-1.868350	-59.009224	-83.508412	156.757973	298.999248	200.943923	0.000000	300.000000	200.000000	0.000000	7.233240	10.315760	2232.820130	2107.610755	2234.499922	-1379.390975				-505.000000	200.000000	0.000000	0.724440	-1.429360	6.292320	493.092822	82.762734	116.073779
404				900.000000	200.000000	0.000000	0.347510	0.585520	-1.477300	-126.178387	-99.058062	164.041400	299.038236	201.012331	0.000000	300.000000	200.000000	0.000000	7.752080	11.078760	2232.667542	2260.197959	2147.299925	-1306.148976				-505.000000	200.000000	0.000000	2.173320	1.429360	5.505780	1013.459051	1984.387546	1.182597
405				900.000000	200.000000	0.000000	0.280250	0.776940	-1.260050	-73.844808	-106.622278	152.240802	299.008605	200.969948	0.000000	300.000000	200.000000	0.000000	7.477400	10.712520	2231.904602	2164.830956	2212.699923	-1354.976975				-505.000000	200.000000	0.000000	-0.905550	0.536010	3.932700	148.564583	51.062695	118.069315
406				900.000000	200.000000	0.000000	0.392350	0.675600	-1.651100	-74.402587	-55.149210	152.030420	298.984394	200.965477	0.000000	300.000000	200.000000	0.000000	7.202720	10.682000	2232.362366	2155.294256	2267.199921	-1422.115474				-505.000000	200.000000	0.000000	-1.629990	-1.250690	0.786540	-886.328342	-34.685745	116.431692
407				900.000000	200.000000	0.000000	0.448400	0.596780	-1.651100	-129.915287	-113.183018	173.585990	298.926205	200.952303	0.000000	300.000000	200.000000	0.000000	7.416360	9.888480	2233.201600	2126.684155	2397.999916	-1422.115474				-505.000000	200.000000	0.000000	2.897760	0.357340	3.146160	-441.389671	617.090891	-469.845494
408				900.000000	200.000000	0.000000	0.336300	0.529220	-1.824900	-108.754284	-67.877347	151.952354	299.018540	200.927060	0.000000	300.000000	200.000000	0.000000	7.782600	11.292400	2232.286072	2069.463954	2190.899923	-1409.908474				-505.000000	200.000000	0.000000	1.086660	-0.178670	0.786540	336.699607	596.349817	704.672693
409				900.000000	200.000000	0.000000	0.414770	0.529220	-1.781450	-80.565558	-96.478999	163.919360	299.101580	200.974021	0.000000	300.000000	200.000000	0.000000	7.141680	11.445000	2232.362366	2174.367657	2005.599930	-1306.148976				-505.000000	200.000000	0.000000	0.362220	-1.786700	-3.932700	1049.732187	1440.084282	-236.700951
410				900.000000	200.000000	0.000000	0.392350	0.709380	-1.651100	-121.257889	-105.808909	185.797077	299.013286	200.987242	0.000000	300.000000	200.000000	0.000000	7.721560	11.139800	2231.446838	2202.977757	2201.799923	-1312.252476				-505.000000	200.000000	0.000000	1.267770	1.965370	7.865400	351.185774	711.243021	295.484208
411				900.000000	200.000000	0.000000	0.414770	0.608040	-1.738000	-97.377387	-71.189558	188.089263	299.052396	200.935925	0.000000	300.000000	200.000000	0.000000	7.752080	11.078760	2231.523132	2088.537354	2114.599926	-1306.148976				-505.000000	200.000000	0.000000	0.724440	0.893350	7.078860	-61.193085	-50.553700	294.510327
412				900.000000	200.000000	0.000000	0.347510	0.585520	-1.607650	-114.251839	-7.749378	156.812420	299.028372	200.948356	0.000000	300.000000	200.000000	0.000000	7.141680	10.559920	2232.438660	2117.147455	2169.099924	-1361.080475				-505.000000	200.000000	0.000000	0.543330	-1.072020	6.292320	-527.628552	-436.558330	57.683285
413				900.000000	200.000000	0.000000	0.369930	0.450400	-1.433850	-67.369131	-64.559937	156.663531	299.067209	201.016950	0.000000	300.000000	200.000000	0.000000	7.111160	11.170320	2231.904602	2269.734659	2081.899927	-1367.183975				-505.000000	200.000000	0.000000	0.181110	1.608030	-0.786540	444.686977	1315.487534	-233.464863
414				900.000000	200.000000	0.000000	0.269040	0.686860	-1.607650	-29.668053	-75.441562	161.807281	299.057732	200.944020	0.000000	300.000000	200.000000	0.000000	6.928040	10.834600	2232.591248	2107.610755	2103.699926	-1403.804975				-505.000000	200.000000	0.000000	1.992210	0.893350	11.798100	402.448462	928.815042	0.688412
415				900.000000	200.000000	0.000000	0.459610	0.596780	-1.477300	-101.591519	-154.334040	178.393697	298.950861	200.900842	0.000000	300.000000	200.000000	0.000000	8.026760	10.895640	2233.735658	2012.243752	2343.499918	-1373.287475				-505.000000	200.000000	0.000000	1.086660	-0.893350	14.944259	-979.389083	582.914142	351.529870
416				900.000000	200.000000	0.000000	0.302670	0.619300	-1.303500	-116.566210	-26.449606	154.480629	298.999350	200.909661	0.000000	300.000000	200.000000	0.000000	7.416360	10.712520	2233.049012	2031.317153	2234.499922	-1409.908474				-505.000000	200.000000	0.000000	1.086660	1.072020	4.719240	-398.018539	1388.037729	-292.790079
417				900.000000	200.000000	0.000000	0.459610	0.653080	-1.390400	-46.916164	-68.293368	178.446056	299.047544	200.944440	0.000000	300.000000	200.000000	0.000000	7.446880	10.590440	2231.599426	2107.610755	2125.499926	-1367.183975				-505.000000	200.000000	0.000000	1.086660	1.072020	3.932700	1107.526563	-467.195947	412.139105
418				900.000000	200.000000	0.000000	0.358720	0.551740	-1.998700	-95.945376	-73.704938	144.721090	299.027641	200.996096	0.000000	300.000000	200.000000	0.000000	7.416360	10.102120	2230.760192	2222.051158	2169.099924	-1440.425974	-597.539200	203.780690	0.000000	-505.000000	200.000000	0.000000	1.267770	1.250690	20.450039	77.315255	1892.430264	706.014667
419				900.000000	200.000000	0.000000	0.224200	0.506700	-1.303500	-101.100427	-53.614031	149.637886	298.984151	200.948616	0.000000	300.000000	200.000000	0.000000	7.233240	11.139800	2231.828308	2117.147455	2267.199921	-1354.976975				-505.000000	200.000000	0.000000	2.716650	-0.357340	6.292320	-1642.543284	-170.355894	116.931750
420				900.000000	200.000000	0.000000	0.437190	0.574260	-1.738000	-82.686327	-97.442664	166.347680	299.038466	200.909599	0.000000	300.000000	200.000000	0.000000	7.630000	11.109280	2233.201600	2031.317153	2147.299925	-1501.460973				-505.000000	200.000000	0.000000	2.716650	0.357340	3.146160	-93.941666	893.189871	235.098178
421				900.000000	200.000000	0.000000	0.403560	0.619300	-0.999350	-96.148459	-41.019055	173.653388	298.998837	200.987039	0.000000	300.000000	200.000000	0.000000	7.477400	11.109280	2231.904602	2202.977757	2234.499922	-1373.287475				-505.000000	200.000000	0.000000	1.086660	-1.608030	4.719240	1292.867667	1785.747751	-1.612953
422				900.000000	200.000000	0.000000	0.392350	0.630560	-1.868350	-68.441345	-85.342987	166.446493	299.091348	200.953149	0.000000	300.000000	200.000000	0.000000	7.507920	11.628120	2231.217956	2126.684155	2027.399929	-1367.183975				-505.000000	200.000000	0.000000	1.086660	0.893350	3.146160	-872.219714	328.970523	411.969547
423				900.000000	200.000000	0.000000	0.470820	0.698120	-1.042800	-76.865545	-64.012293	204.982591	299.057667	200.995347	0.000000	300.000000	200.000000	0.000000	7.660520	10.468360	2232.438660	2222.051158	2103.699926	-1367.183975				-505.000000	200.000000	0.000000	0.000000	-1.072020	14.944259	399.591618	250.957912	-647.202432
424				900.000000	200.000000	0.000000	0.392350	0.664340	-1.173150	-126.638010	-50.527733	176.116549	299.043020	200.944085	0.000000	300.000000	200.000000	0.000000	7.385840	10.010560	2232.438660	2107.610755	2136.399925	-1416.011974				-505.000000	200.000000	0.000000	1.086660	-0.714680	5.505780	73.011178	724.441266	175.467132
425				900.000000	200.000000	0.000000	0.358720	0.619300	-1.346950	-96.508573	-69.245096	135.145281	299.067464	200.965411	0.000000	300.000000	200.000000	0.000000	7.111160	10.376800	2232.514954	2155.294256	2081.899927	-1361.080475	-584.296034	255.472672	0.000000	-505.000000	200.000000	0.000000	-0.724440	-0.893350	22.023119	1221.681262	1746.346017	-764.463117
426				900.000000	200.000000	0.000000	0.425980	0.720640	-1.564200	-64.416751	-66.746850	173.724407	299.067369	200.978326	0.000000	300.000000	200.000000	0.000000	7.416360	10.468360	2232.286072	2183.904357	2081.899927	-1318.355976				-505.000000	200.000000	0.000000	-0.362220	-1.250690	17.303879	620.601070	1463.766630	292.562566
427				900.000000	200.000000	0.000000	0.392350	0.529220	-1.390400	-92.222021	-65.523601	175.990887	299.043085	200.995279	0.000000	300.000000	200.000000	0.000000	7.660520	10.102120	2232.591248	2222.051158	2136.399925	-1434.322474				-505.000000	200.000000	0.000000	3.078870	0.357340	15.730799	22.881107	63.909073	117.581003
428				900.000000	200.000000	0.000000	0.257830	0.619300	-1.564200	-64.569402	-24.360643	159.346404	298.935276	200.965741	0.000000	300.000000	200.000000	0.000000	7.691040	9.888480	2231.752014	2155.294256	2376.199917	-1385.494475				-505.000000	200.000000	0.000000	0.724440	0.714680	7.078860	-303.636410	1407.716381	-58.123823
429				900.000000	200.000000	0.000000	0.381140	0.619300	-1.781450	-80.876594	-34.302477	159.218655	298.998563	200.961665	0.000000	300.000000	200.000000	0.000000	7.660520	11.109280	2231.294250	2145.757556	2234.499922	-1379.390975				-505.000000	200.000000	0.000000	-0.362220	-0.178670	15.730799	-936.080873	2128.109519	939.764998
430				900.000000	200.000000	0.000000	0.381140	0.664340	-1.173150	-86.432708	-55.132076	152.031562	299.033023	201.021223	0.000000	300.000000	200.000000	0.000000	7.782600	11.689160	2231.904602	2279.271359	2158.199924	-1373.287475				-505.000000	200.000000	0.000000	1.811100	-0.178670	9.438480	-704.952255	2002.573345	-117.802643
431				900.000000	200.000000	0.000000	0.302670	0.563000	-1.477300	-94.941519	-71.881701	185.753852	299.042954	200.922788	0.000000	300.000000	200.000000	0.000000	7.538440	11.139800	2232.286072	2059.927254	2136.399925	-1422.115474				-505.000000	200.000000	0.000000	0.905550	0.000000	7.078860	-694.329703	336.197357	-117.560641
432				900.000000	200.000000	0.000000	0.313880	0.664340	-1.564200	-94.878896	-41.866692	183.426824	299.072632	200.888247	0.000000	300.000000	200.000000	0.000000	7.538440	11.902800	2233.201600	1983.633652	2070.999928	-1434.322474				-505.000000	200.000000	0.000000	0.362220	0.893350	13.371180	1329.102323	2351.652952	-527.878076
433				900.000000	200.000000	0.000000	0.280250	0.529220	-1.042800	-79.800317	-51.098651	168.878043	299.053464	200.934870	0.000000	300.000000	200.000000	0.000000	7.416360	10.956680	2234.040834	2088.537354	2114.599926	-1342.769976				-505.000000	200.000000	0.000000	1.086660	1.786700	0.786540	108.176140	2319.759913	-527.088242
434				900.000000	200.000000	0.000000	0.493240	0.653080	-1.173150	-62.773214	-85.078203	166.362915	299.077134	200.982599	0.000000	300.000000	200.000000	0.000000	7.538440	10.651480	2232.286072	2193.441057	2060.099928	-1263.424477				-505.000000	200.000000	0.000000	-0.543330	1.250690	3.932700	423.441873	691.994801	-409.978319
435				900.000000	200.000000	0.000000	0.425980	0.585520	-1.607650	-82.087597	-122.432111	149.502145	299.033188	200.888611	0.000000	300.000000	200.000000	0.000000	7.660520	10.834600	2232.286072	1983.633652	2158.199924	-1348.873476				-505.000000	200.000000	0.000000	2.354430	-1.250690	6.292320	-75.175866	381.842067	116.112938
436				900.000000	200.000000	0.000000	0.392350	0.608040	-1.346950	-100.992790	-70.629979	149.557929	298.978779	200.919144	0.000000	300.000000	200.000000	0.000000	7.263760	10.407320	2230.760192	2050.390553	2278.099920	-1342.769976				-505.000000	200.000000	0.000000	1.086660	1.965370	11.798100	1046.396401	55.619818	60.522302
437				900.000000	200.000000	0.000000	0.493240	0.551740	-1.911800	-123.999059	-69.193349	180.726629	299.003619	201.017054	0.000000	300.000000	200.000000	0.000000	7.630000	10.651480	2231.675720	2269.734659	2223.599922	-1385.494475				-505.000000	200.000000	0.000000	-0.181110	-1.608030	3.146160	-328.682206	7.973260	-236.487926
438				900.000000	200.000000	0.000000	0.369930	0.653080	-1.477300	-75.149904	-125.311167	152.032703	299.067592	200.986635	0.000000	300.000000	200.000000	0.000000	7.324800	10.132640	2232.820130	2202.977757	2081.899927	-1367.183975				-505.000000	200.000000	0.000000	0.724440	1.608030	15.730799	330.192362	1134.365675	60.212164
439				900.000000	200.000000	0.000000	0.515660	0.731900	-1.694550	-116.355000	-90.582527	183.280611	298.984047	200.970080	0.000000	300.000000	200.000000	0.000000	7.477400	10.224200	2231.599426	2164.830956	2267.199921	-1373.287475				-505.000000	200.000000	0.000000	-0.181110	0.714680	6.292320	-535.331337	-392.722468	-234.283675
440				900.000000	200.000000	0.000000	0.414770	0.596780	-1.433850	-57.320672	-117.066147	168.801511	299.057313	200.970080	0.000000	300.000000	200.000000	0.000000	7.721560	10.010560	2231.599426	2164.830956	2103.699926	-1409.908474				-505.000000	200.000000	0.000000	-0.543330	-1.429360	3.932700	377.088050	957.134816	644.872089
441				900.000000	200.000000	0.000000	0.347510	0.709380	-1.564200	-117.147331	-12.855756	193.072511	298.925471	200.948681	0.000000	300.000000	200.000000	0.000000	7.630000	11.078760	2231.675720	2117.147455	2397.999916	-1391.597975				-505.000000	200.000000	0.000000	0.181110	-0.536010	11.011560	547.526969	1039.151123	-235.499557
442				900.000000	200.000000	0.000000	0.403560	0.574260	-1.477300	-78.395711	-81.102321	163.972860	298.989173	200.969848	0.000000	300.000000	200.000000	0.000000	7.263760	11.658640	2232.133484	2164.830956	2256.299921	-1452.632974				-505.000000	200.000000	0.000000	-0.543330	0.893350	3.932700	401.819230	1487.414845	470.844045
443				900.000000	200.000000	0.000000	0.336300	0.484180	-1.477300	-102.207857	-98.596434	171.187748	299.042398	200.901951	0.000000	300.000000	200.000000	0.000000	7.416360	11.567080	2230.989074	2012.243752	2136.399925	-1348.873476				-505.000000	200.000000	0.000000	1.267770	-0.893350	10.225020	1452.369418	311.293720	527.747677
444				900.000000	200.000000	0.000000	0.302670	0.675600	-1.738000	-110.677387	-122.298950	181.039249	298.974348	200.970014	0.000000	300.000000	200.000000	0.000000	7.538440	10.620960	2231.752014	2164.830956	2288.999920	-1385.494475				-505.000000	200.000000	0.000000	0.905550	-0.714680	9.438480	-853.202221	2057.368173	351.713917
445				900.000000	200.000000	0.000000	0.437190	0.619300	-1.477300	-104.684676	-36.893475	144.702626	299.008910	200.914119	0.000000	300.000000	200.000000	0.000000	7.477400	11.414480	2232.591248	2040.853853	2212.699923	-1361.080475				-505.000000	200.000000	0.000000	0.362220	0.893350	9.438480	981.339702	234.264966	0.818812
446				900.000000	200.000000	0.000000	0.302670	0.619300	-1.129700	-84.221911	-87.402879	178.577230	299.008876	200.956867	0.000000	300.000000	200.000000	0.000000	7.568960	10.346280	2232.514954	2136.220856	2212.699923	-1324.459476				-505.000000	200.000000	0.000000	-0.724440	-1.250690	-3.146160	966.413073	1770.231663	-177.361246
447				900.000000	200.000000	0.000000	0.381140	0.551740	-1.303500	-59.040377	-70.208760	166.384804	299.017600	201.013474	0.000000	300.000000	200.000000	0.000000	7.233240	10.865120	2230.149840	2260.197959	2190.899923	-1342.769976				-505.000000	200.000000	0.000000	2.535540	0.178670	7.865400	-799.271460	2092.800344	-528.730173
448				900.000000	200.000000	0.000000	0.291460	0.596780	-1.694550	-69.652348	-132.009670	168.929260	299.028007	200.927346	0.000000	300.000000	200.000000	0.000000	7.691040	9.980040	2231.599426	2069.463954	2169.099924	-1483.150473				-505.000000	200.000000	0.000000	-1.448880	-1.250690	6.292320	156.456138	1274.830378	-1.070994
449				900.000000	200.000000	0.000000	0.482030	0.574260	-1.738000	-70.624736	-114.487085	171.120546	298.969112	200.940423	0.000000	300.000000	200.000000	0.000000	7.477400	10.804080	2230.989074	2098.074055	2299.899920	-1477.046973				-505.000000	200.000000	0.000000	-0.181110	0.536010	10.225020	496.515974	1326.955495	176.755458
450				900.000000	200.000000	0.000000	0.459610	0.619300	-0.999350	-100.168989	-93.986894	130.221438	299.043020	200.961172	0.000000	300.000000	200.000000	0.000000	7.599480	9.766400	2232.438660	2145.757556	2136.399925	-1446.529474				-505.000000	200.000000	0.000000	-0.543330	-0.536010	11.011560	-147.369042	950.416978	117.022990
451				900.000000	200.000000	0.000000	0.459610	0.731900	-1.086250	-71.498968	-58.444287	154.422757	299.008333	200.961665	0.000000	300.000000	200.000000	0.000000	7.538440	9.644320	2231.294250	2145.757556	2212.699923	-1342.769976				-505.000000	200.000000	0.000000	0.543330	-1.072020	7.865400	399.025310	2345.918971	-236.037208
452				900.000000	200.000000	0.000000	0.347510	0.641820	-1.346950	0.911526	-68.783468	152.045459	299.057345	200.957227	0.000000	300.000000	200.000000	0.000000	7.630000	11.506040	2231.675720	2136.220856	2103.699926	-1452.632974				-505.000000	200.000000	0.000000	1.629990	0.357340	7.865400	1064.595892	556.755083	-293.511777
453				900.000000	200.000000	0.000000	0.313880	0.675600	-1.346950	-62.025897	-26.870825	176.208316	298.959590	200.987208	0.000000	300.000000	200.000000	0.000000	7.477400	10.865120	2231.523132	2202.977757	2321.699919	-1446.529474				-505.000000	200.000000	0.000000	-1.086660	0.178670	8.651940	-451.760531	720.393139	117.744688
454				900.000000	200.000000	0.000000	0.459610	0.596780	-0.738650	-120.928929	-18.239796	163.935736	299.033354	200.978159	0.000000	300.000000	200.000000	0.000000	7.538440	11.231360	2232.667542	2183.904357	2158.199924	-1361.080475				-505.000000	200.000000	0.000000	0.362220	0.714680	13.371180	275.946985	1953.942930	176.881550
455				900.000000	200.000000	0.000000	0.347510	0.664340	-1.086250	-118.506922	-79.157859	159.295383	299.067114	200.970047	0.000000	300.000000	200.000000	0.000000	7.507920	11.292400	2231.675720	2164.830956	2081.899927	-1391.597975				-505.000000	200.000000	0.000000	1.086660	-0.714680	-0.786540	188.323794	1658.402729	292.955329
456				900.000000	200.000000	0.000000	0.369930	0.563000	-1.303500	-42.494569	-100.142952	163.997229	298.984603	200.995177	0.000000	300.000000	200.000000	0.000000	7.416360	10.834600	2232.820130	2222.051158	2267.199921	-1446.529474				-505.000000	200.000000	0.000000	-0.362220	0.357340	13.371180	601.772347	937.218733	0.368093
457				900.000000	200.000000	0.000000	0.336300	0.720640	-1.651100	-132.855793	-98.434800	222.010518	299.033519	200.969451	0.000000	300.000000	200.000000	0.000000	7.630000	9.827440	2233.049012	2164.830956	2158.199924	-1287.838477				-505.000000	200.000000	0.000000	-1.267770	0.714680	6.292320	43.748672	2457.001479	353.244245
458				900.000000	200.000000	0.000000	0.425980	0.630560	-1.738000	-92.429483	-112.178946	161.592332	299.018741	200.986668	0.000000	300.000000	200.000000	0.000000	7.263760	10.651480	2232.743836	2202.977757	2190.899923	-1379.390975				-505.000000	200.000000	0.000000	0.543330	2.144040	3.932700	593.314483	2349.651103	178.223524
459				900.000000	200.000000	0.000000	0.392350	0.619300	-1.260050	-88.377484	-90.974676	161.616701	299.033387	200.952498	0.000000	300.000000	200.000000	0.000000	6.561800	10.407320	2232.743836	2126.684155	2158.199924	-1354.976975				-505.000000	200.000000	0.000000	1.267770	1.429360	-0.786540	549.691658	1249.733741	529.951929
460				900.000000	200.000000	0.000000	0.414770	0.596780	-1.477300	-69.427277	-106.893799	197.717432	299.033155	200.982632	0.000000	300.000000	200.000000	0.000000	7.050120	10.773560	2232.209778	2193.441057	2158.199924	-1324.459476				-505.000000	200.000000	0.000000	3.259980	-0.178670	11.011560	569.149613	1383.128739	352.034236
461				900.000000	200.000000	0.000000	0.358720	0.698120	-0.999350	-113.005303	-79.700304	156.905524	299.018775	200.956737	0.000000	300.000000	200.000000	0.000000	7.568960	9.644320	2232.820130	2136.220856	2190.899923	-1330.562976				-505.000000	200.000000	0.000000	-0.181110	2.322710	7.865400	604.440421	798.914745	-291.501753
462				900.000000	200.000000	0.000000	0.369930	0.641820	-1.781450	-112.113462	-84.500548	144.793251	299.033684	200.918045	0.000000	300.000000	200.000000	0.000000	7.874160	10.163160	2233.430482	2050.390553	2158.199924	-1385.494475				-505.000000	200.000000	0.000000	0.724440	1.608030	6.292320	213.621282	1938.742837	-292.252428
463				900.000000	200.000000	0.000000	0.437190	0.686860	-1.607650	-122.140249	-92.497919	164.042738	299.013252	200.965906	0.000000	300.000000	200.000000	0.000000	7.630000	11.109280	2231.370544	2155.294256	2201.799923	-1354.976975				-505.000000	200.000000	0.000000	1.086660	0.000000	7.078860	-231.065695	60.098377	-58.831031
464				900.000000	200.000000	0.000000	0.381140	0.698120	-1.042800	-60.783424	-171.770610	147.243657	299.042823	200.952824	0.000000	300.000000	200.000000	0.000000	7.446880	11.261880	2231.980896	2126.684155	2136.399925	-1361.080475				-505.000000	200.000000	0.000000	1.086660	0.357340	13.371180	1180.852357	1247.257031	293.972676
465				900.000000	200.000000	0.000000	0.526870	0.675600	-1.433850	-50.054335	-147.012275	154.300717	298.979791	200.935317	0.000000	300.000000	200.000000	0.000000	7.294280	10.224200	2232.972718	2088.537354	2278.099920	-1361.080475				-505.000000	200.000000	0.000000	1.267770	-1.429360	5.505780	145.581893	1508.902345	116.030313
466				900.000000	200.000000	0.000000	0.515660	0.731900	-1.738000	-52.071530	-85.476148	183.280611	298.974559	200.969815	0.000000	300.000000	200.000000	0.000000	7.507920	11.383960	2232.209778	2164.830956	2288.999920	-1440.425974				-505.000000	200.000000	0.000000	0.362220	0.714680	-0.786540	506.446371	774.248539	176.881550
467				900.000000	200.000000	0.000000	0.437190	0.619300	-1.477300	-52.417783	-153.410784	163.979907	299.018406	200.935733	0.000000	300.000000	200.000000	0.000000	7.080640	10.132640	2231.980896	2088.537354	2190.899923	-1434.322474				-505.000000	200.000000	0.000000	0.724440	-0.357340	8.651940	-600.010498	1936.503557	58.347028
468				900.000000	200.000000	0.000000	0.403560	0.731900	-1.129700	-99.687694	-101.689469	149.661505	299.003619	200.965774	0.000000	300.000000	200.000000	0.000000	7.202720	10.834600	2231.675720	2155.294256	2223.599922	-1348.873476				-505.000000	200.000000	0.000000	0.000000	-0.893350	8.651940	178.267551	1582.629397	-177.080085
469				900.000000	200.000000	0.000000	0.369930	0.619300	-1.738000	-72.790519	-145.332596	166.459248	299.028505	200.952498	0.000000	300.000000	200.000000	0.000000	7.050120	10.804080	2232.743836	2126.684155	2169.099924	-1330.562976				-505.000000	200.000000	0.000000	0.724440	0.357340	9.438480	-209.254282	1007.767079	235.257555
470				900.000000	200.000000	0.000000	0.392350	0.574260	-1.346950	-102.383850	-90.893859	161.574814	298.974419	200.944310	0.000000	300.000000	200.000000	0.000000	7.813120	10.346280	2231.904602	2107.610755	2288.999920	-1361.080475				-505.000000	200.000000	0.000000	3.078870	0.714680	11.798100	275.821138	995.631256	529.128810
471				900.000000	200.000000	0.000000	0.235410	0.585520	-1.564200	-33.796221	-104.492907	168.976856	299.008910	200.948292	0.000000	300.000000	200.000000	0.000000	7.385840	9.949520	2232.591248	2117.147455	2212.699923	-1287.838477				-505.000000	200.000000	0.000000	1.267770	0.178670	11.798100	-451.508838	707.510889	411.276827
472				900.000000	200.000000	0.000000	0.313880	0.585520	-1.781450	-62.165003	-92.324349	173.714881	298.969746	201.008197	0.000000	300.000000	200.000000	0.000000	7.294280	10.163160	2232.362366	2250.661259	2299.899920	-1293.941977				-505.000000	200.000000	0.000000	2.173320	2.144040	9.438480	-1375.117087	1582.945392	-409.347862
473				900.000000	200.000000	0.000000	0.347510	0.731900	-1.260050	-39.514783	-68.864285	144.900253	299.023289	200.931460	0.000000	300.000000	200.000000	0.000000	7.385840	9.919000	2231.980896	2079.000654	2179.999924	-1348.873476				-505.000000	200.000000	0.000000	-0.362220	-0.178670	1.573080	568.394534	1213.555144	-1175.022554
474				900.000000	200.000000	0.000000	0.425980	0.653080	-1.260050	-111.109605	-82.227619	159.203616	299.008706	200.922851	0.000000	300.000000	200.000000	0.000000	7.874160	11.231360	2232.133484	2059.927254	2212.699923	-1403.804975				-505.000000	200.000000	0.000000	-0.905550	-0.536010	9.438480	1126.481132	841.257754	469.516560
475				900.000000	200.000000	0.000000	0.347510	0.641820	-1.781450	-67.887630	-63.313413	180.961380	298.940341	200.957031	0.000000	300.000000	200.000000	0.000000	7.507920	10.712520	2232.133484	2136.220856	2365.299917	-1501.460973				-505.000000	200.000000	0.000000	1.629990	-0.714680	10.225020	-1200.587304	-638.614262	-235.785025
476				900.000000	200.000000	0.000000	0.515660	0.641820	-1.042800	-10.834965	-70.924775	178.377516	299.057442	200.952856	0.000000	300.000000	200.000000	0.000000	7.813120	11.506040	2231.904602	2126.684155	2103.699926	-1354.976975				-505.000000	200.000000	0.000000	3.441090	-0.893350	12.584640	178.582167	177.546855	175.109220
477				900.000000	200.000000	0.000000	0.381140	0.698120	-1.781450	-158.041391	-115.357996	168.930598	299.003380	200.983103	0.000000	300.000000	200.000000	0.000000	7.538440	10.651480	2231.141662	2193.441057	2223.599922	-1379.390975				-505.000000	200.000000	0.000000	-0.362220	-0.536010	15.730799	2285.144537	1597.829490	-0.479696
478				900.000000	200.000000	0.000000	0.257830	0.630560	-1.694550	-96.404999	-44.503298	156.947215	298.989450	200.986668	0.000000	300.000000	200.000000	0.000000	7.599480	10.865120	2232.743836	2202.977757	2256.299921	-1440.425974				-505.000000	200.000000	0.000000	0.724440	-3.752070	18.090419	-1731.198546	601.846367	466.334120
479				900.000000	200.000000	0.000000	0.470820	0.472920	-1.520750	-54.470195	-73.699740	163.808933	298.974664	200.965444	0.000000	300.000000	200.000000	0.000000	7.507920	10.743040	2232.438660	2155.294256	2288.999920	-1403.804975				-505.000000	200.000000	0.000000	1.811100	-0.178670	11.798100	453.396534	11.783956	117.173752
480				900.000000	200.000000	0.000000	0.482030	0.641820	-1.520750	-51.535423	-64.029428	135.038475	298.993644	200.923230	0.000000	300.000000	200.000000	0.000000	7.446880	10.498880	2231.217956	2059.927254	2245.399921	-1434.322474				-505.000000	200.000000	0.000000	0.543330	-0.178670	0.786540	1031.595619	761.796721	-0.213024
481				900.000000	200.000000	0.000000	0.392350	0.731900	-1.086250	-43.355257	-121.532130	173.769720	299.086838	200.974121	0.000000	300.000000	200.000000	0.000000	7.355320	10.498880	2232.133484	2174.367657	2038.299929	-1324.459476				-505.000000	200.000000	0.000000	0.181110	3.216060	5.505780	-384.035758	911.806101	179.269848
482				900.000000	200.000000	0.000000	0.246620	0.596780	-0.608300	-80.588584	-90.645612	183.433675	298.999077	200.931269	0.000000	300.000000	200.000000	0.000000	7.355320	9.949520	2232.438660	2079.000654	2234.499922	-1434.322474				-505.000000	200.000000	0.000000	-0.362220	-0.357340	15.730799	-136.180181	2128.109519	704.619046
483				900.000000	200.000000	0.000000	0.392350	0.540480	-1.042800	-139.644583	-45.582989	180.820679	299.033519	200.986534	0.000000	300.000000	200.000000	0.000000	7.507920	10.407320	2233.049012	2202.977757	2158.199924	-1342.769976				-505.000000	200.000000	0.000000	1.086660	0.357340	10.225020	1064.784662	1515.382751	-528.444705
484				900.000000	200.000000	0.000000	0.358720	0.776940	-1.781450	-98.508160	-124.566680	159.388487	299.121171	200.965411	0.000000	300.000000	200.000000	0.000000	7.233240	10.926160	2232.514954	2155.294256	1961.999931	-1342.769976				-505.000000	200.000000	0.000000	2.354430	0.000000	3.932700	116.130618	384.081346	234.788040
485				900.000000	200.000000	0.000000	0.358720	0.574260	-1.173150	-66.019021	-94.736579	164.019315	299.081829	200.948616	0.000000	300.000000	200.000000	0.000000	7.355320	10.865120	2231.828308	2117.147455	2049.199928	-1354.976975				-505.000000	200.000000	0.000000	0.181110	0.000000	14.944259	464.459548	-953.131119	352.450103
486				900.000000	200.000000	0.000000	0.269040	0.731900	-1.781450	-3.870182	-49.950078	178.716789	299.086931	200.935573	0.000000	300.000000	200.000000	0.000000	7.660520	11.383960	2232.362366	2088.537354	2038.299929	-1403.804975				-505.000000	200.000000	0.000000	0.181110	1.250690	14.944259	887.586805	1963.409042	647.357501
487				900.000000	200.000000	0.000000	0.381140	0.664340	-1.564200	-94.878896	-140.889888	161.670202	299.014129	200.956508	0.000000	300.000000	200.000000	0.000000	8.087800	11.078760	2233.354188	2136.220856	2201.799923	-1507.564473				-505.000000	200.000000	0.000000	0.724440	1.072020	4.719240	-745.466544	2072.805697	529.656280
488				900.000000	200.000000	0.000000	0.549290	0.664340	-1.260050	-98.584327	14.013874	149.447698	299.028073	200.991380	0.000000	300.000000	200.000000	0.000000	7.843640	10.468360	2231.752014	2212.514458	2169.099924	-1416.011974				-505.000000	200.000000	0.000000	0.905550	-1.072020	15.730799	-63.609466	990.836703	-59.833890
489				900.000000	200.000000	0.000000	0.291460	0.720640	-2.085600	-81.039042	-75.920324	156.996149	299.027707	200.996028	0.000000	300.000000	200.000000	0.000000	7.599480	10.651480	2230.912780	2222.051158	2169.099924	-1409.908474				-505.000000	200.000000	0.000000	-0.181110	-0.536010	11.798100	84.325885	-265.377446	293.226309
490				900.000000	200.000000	0.000000	0.369930	0.653080	-1.433850	-59.022769	-79.757846	178.538964	299.057603	200.952693	0.000000	300.000000	200.000000	0.000000	7.233240	10.498880	2232.286072	2126.684155	2103.699926	-1385.494475				-505.000000	200.000000	0.000000	1.992210	0.357340	5.505780	1875.119136	1067.356461	176.412035
491				900.000000	200.000000	0.000000	0.369930	0.686860	-1.564200	-45.705160	-44.174831	156.883439	299.009045	200.943891	0.000000	300.000000	200.000000	0.000000	7.324800	10.651480	2232.896424	2107.610755	2212.699923	-1373.287475				-505.000000	200.000000	0.000000	3.078870	1.072020	13.371180	-976.406393	-198.991662	470.723827
492				900.000000	200.000000	0.000000	0.493240	0.664340	-1.173150	-66.330057	-59.748354	190.469988	299.067209	200.961402	0.000000	300.000000	200.000000	0.000000	7.050120	9.705360	2231.904602	2145.757556	2081.899927	-1354.976975				-505.000000	200.000000	0.000000	-1.448880	0.357340	5.505780	1180.223125	1143.006797	-234.521369
493				900.000000	200.000000	0.000000	0.482030	0.619300	-1.998700	-97.183786	-83.848814	188.030054	299.013691	200.986837	0.000000	300.000000	200.000000	0.000000	7.446880	10.041080	2232.362366	2202.977757	2201.799923	-1409.908474				-505.000000	200.000000	0.000000	1.629990	0.178670	8.651940	1285.479498	556.008657	646.224244
494				900.000000	200.000000	0.000000	0.302670	0.810720	-1.868350	-81.125007	-132.309664	132.971709	299.052785	200.982531	0.000000	300.000000	200.000000	0.000000	6.989080	9.857960	2232.438660	2193.441057	2114.599926	-1318.355976				-505.000000	200.000000	0.000000	-0.362220	-1.429360	11.798100	-548.810733	275.861549	-295.047978
495				900.000000	200.000000	0.000000	0.347510	0.675600	-1.564200	-66.271498	-58.449486	125.570613	299.023823	200.948032	0.000000	300.000000	200.000000	0.000000	7.416360	10.834600	2233.201600	2117.147455	2179.999924	-1385.494475				-505.000000	200.000000	0.000000	1.629990	1.429360	16.517339	666.891970	283.404378	-292.494430
496				900.000000	200.000000	0.000000	0.392350	0.529220	-1.564200	-36.114655	-24.834207	163.942587	299.047902	200.948356	0.000000	300.000000	200.000000	0.000000	7.568960	11.048240	2232.438660	2117.147455	2125.499926	-1342.769976				-505.000000	200.000000	0.000000	1.267770	0.357340	6.292320	-209.505975	845.305881	-175.994602
497				900.000000	200.000000	0.000000	0.369930	0.686860	-1.520750	-105.968099	-54.347180	164.112419	298.994228	200.973954	0.000000	300.000000	200.000000	0.000000	7.874160	11.048240	2232.514954	2174.367657	2245.399921	-1416.011974				-505.000000	200.000000	0.000000	1.086660	1.965370	15.730799	-343.081006	847.307730	-115.709994
498				900.000000	200.000000	0.000000	0.425980	0.585520	-1.477300	-65.870434	-92.157517	178.418066	299.052267	200.953149	0.000000	300.000000	200.000000	0.000000	7.141680	10.987200	2231.217956	2126.684155	2114.599926	-1385.494475				-505.000000	200.000000	0.000000	-1.629990	0.000000	12.584640	580.086781	1677.527954	117.618597
499				900.000000	200.000000	0.000000	0.336300	0.630560	-2.085600	-68.666416	-103.096685	164.094901	298.989173	200.952759	0.000000	300.000000	200.000000	0.000000	7.935200	10.712520	2232.133484	2126.684155	2256.299921	-1452.632974				-505.000000	200.000000	0.000000	0.000000	-0.178670	6.292320	105.508066	-5.971411	-117.657755
500				900.000000	200.000000	0.000000	0.369930	0.720640	-1.173150	-124.319576	-54.670448	161.734174	299.052688	200.931364	0.000000	300.000000	200.000000	0.000000	7.446880	10.224200	2232.209778	2079.000654	2114.599926	-1391.597975				-505.000000	200.000000	0.000000	1.629990	-0.357340	14.944259	1137.732916	550.037245	-352.934107
501				900.000000	200.000000	0.000000	0.414770	0.551740	-1.607650	-59.355476	-30.783024	144.663023	298.930648	200.995415	0.000000	300.000000	200.000000	0.000000	7.385840	10.620960	2232.286072	2222.051158	2387.099916	-1373.287475				-505.000000	200.000000	0.000000	0.543330	1.429360	8.651940	782.078740	1549.752501	-57.431102
502				900.000000	200.000000	0.000000	0.336300	0.686860	-1.694550	-65.942854	-62.932602	173.785900	299.022888	200.970313	0.000000	300.000000	200.000000	0.000000	7.691040	10.865120	2231.065368	2164.830956	2179.999924	-1391.597975				-505.000000	200.000000	0.000000	3.078870	0.893350	9.438480	-61.004315	335.020499	235.577874
503				900.000000	200.000000	0.000000	0.257830	0.619300	-1.303500	-36.155605	-85.394734	135.249803	298.984533	200.918359	0.000000	300.000000	200.000000	0.000000	7.324800	9.919000	2232.667542	2050.390553	2267.199921	-1385.494475				-505.000000	200.000000	0.000000	2.173320	-1.250690	7.078860	-1812.352971	392.054606	-60.104869
504				900.000000	200.000000	0.000000	0.414770	0.517960	-1.086250	-108.452729	-107.257475	137.402627	298.989519	200.926807	0.000000	300.000000	200.000000	0.000000	7.691040	11.078760	2232.896424	2069.463954	2256.299921	-1440.425974				-505.000000	200.000000	0.000000	-1.086660	-0.893350	3.932700	62.074010	724.871697	527.936032
505				900.000000	200.000000	0.000000	0.414770	0.675600	-1.477300	-66.181470	-86.629919	173.694134	299.111466	200.973888	0.000000	300.000000	200.000000	0.000000	7.660520	11.017720	2232.667542	2174.367657	1983.799931	-1361.080475				-505.000000	200.000000	0.000000	0.543330	0.893350	13.371180	981.654318	-178.136153	118.292520
506				900.000000	200.000000	0.000000	0.482030	0.653080	-1.564200	-111.424704	-119.714689	188.061469	299.018573	200.918485	0.000000	300.000000	200.000000	0.000000	7.233240	11.475520	2232.362366	2050.390553	2190.899923	-1306.148976				-505.000000	200.000000	0.000000	1.811100	-1.072020	9.438480	-527.376859	1339.723309	-1.162235
507				900.000000	200.000000	0.000000	0.358720	0.619300	-1.824900	-153.291152	-78.932542	171.290182	298.984325	200.918547	0.000000	300.000000	200.000000	0.000000	7.477400	10.834600	2232.209778	2050.390553	2267.199921	-1409.908474				-505.000000	200.000000	0.000000	1.811100	-0.178670	13.371180	-125.557629	-254.848911	117.173752
508				900.000000	200.000000	0.000000	0.358720	0.720640	-1.086250	-144.332199	-79.619487	152.107148	299.028571	200.935349	0.000000	300.000000	200.000000	0.000000	7.477400	10.712520	2232.896424	2088.537354	2169.099924	-1318.355976				-505.000000	200.000000	0.000000	1.267770	0.357340	14.944259	138.634186	174.245154	-175.994602
509				900.000000	200.000000	0.000000	0.403560	0.630560	-1.390400	-100.110430	-60.919259	156.796239	298.998871	200.978460	0.000000	300.000000	200.000000	0.000000	7.507920	10.285240	2231.980896	2183.904357	2234.499922	-1324.459476				-505.000000	200.000000	0.000000	0.181110	0.357340	7.865400	22.251875	1970.126880	411.533318
510				900.000000	200.000000	0.000000	0.325090	0.551740	-1.390400	-83.253587	-17.160104	183.310493	299.057700	201.003856	0.000000	300.000000	200.000000	0.000000	7.385840	11.109280	2232.514954	2241.124558	2103.699926	-1373.287475				-505.000000	200.000000	0.000000	1.086660	0.357340	7.865400	22.251875	-338.358072	-293.468310
511				900.000000	200.000000	0.000000	0.381140	0.529220	-1.607650	-56.262320	-80.057840	156.725220	298.993953	200.948583	0.000000	300.000000	200.000000	0.000000	7.904680	10.926160	2231.904602	2117.147455	2245.399921	-1342.769976				-505.000000	200.000000	0.000000	-1.086660	-1.072020	9.438480	167.519152	1249.926742	292.790079
512				900.000000	200.000000	0.000000	0.560500	0.653080	-1.781450	-79.485533	-51.820462	171.112554	298.960087	200.935477	0.000000	300.000000	200.000000	0.000000	7.691040	10.895640	2232.591248	2088.537354	2321.699919	-1397.701475				-505.000000	200.000000	0.000000	-1.992210	0.893350	3.146160	170.124303	382.702929	823.424547
513				900.000000	200.000000	0.000000	0.437190	0.743160	-1.433850	-115.621228	-31.867914	154.456456	299.018506	201.008266	0.000000	300.000000	200.000000	0.000000	7.752080	10.559920	2232.209778	2250.661259	2190.899923	-1416.011974				-505.000000	200.000000	0.000000	1.448880	0.000000	3.932700	-115.501386	-356.543871	528.580978
514				900.000000	200.000000	0.000000	0.358720	0.506700	-1.303500	-68.936185	-99.681324	144.679203	299.072220	200.995449	0.000000	300.000000	200.000000	0.000000	7.507920	9.766400	2232.209778	2222.051158	2070.999928	-1330.562976				-505.000000	200.000000	0.000000	1.086660	0.357340	18.090419	-556.010133	977.638458	-58.491916
515				900.000000	200.000000	0.000000	0.212990	0.574260	-1.738000	-66.604206	-83.144137	154.531651	299.047902	200.956900	0.000000	300.000000	200.000000	0.000000	7.172200	10.010560	2232.438660	2136.220856	2125.499926	-1361.080475				-505.000000	200.000000	0.000000	2.535540	-0.357340	7.078860	94.759667	635.276689	-59.286058
516				900.000000	200.000000	0.000000	0.381140	0.551740	-1.433850	-99.380722	-125.813204	144.697863	299.042758	200.897339	0.000000	300.000000	200.000000	0.000000	7.568960	11.139800	2231.828308	2002.707052	2136.399925	-1416.011974				-505.000000	200.000000	0.000000	-0.181110	0.178670	4.719240	2327.508899	801.900451	-293.536447
517				900.000000	200.000000	0.000000	0.358720	0.563000	-1.651100	-111.203697	-74.028206	164.008843	299.052785	200.948356	0.000000	300.000000	200.000000	0.000000	7.172200	10.865120	2232.438660	2117.147455	2114.599926	-1324.459476				-505.000000	200.000000	0.000000	3.078870	0.536010	10.225020	-430.012041	-593.715979	-117.225833
518				900.000000	200.000000	0.000000	0.257830	0.619300	-1.173150	-116.431167	-100.713869	188.262325	299.013353	200.995721	0.000000	300.000000	200.000000	0.000000	7.233240	11.109280	2231.599426	2222.051158	2201.799923	-1403.804975				-505.000000	200.000000	0.000000	0.543330	1.072020	4.719240	991.773484	2879.184706	588.414867
519				900.000000	200.000000	0.000000	0.336300	0.495440	-0.825550	-105.089487	-129.598381	161.559579	299.057860	200.948162	0.000000	300.000000	200.000000	0.000000	7.050120	11.017720	2232.896424	2117.147455	2103.699926	-1330.562976				-505.000000	200.000000	0.000000	1.267770	-1.608030	6.292320	482.281500	315.025852	-471.580231
520				900.000000	200.000000	0.000000	0.325090	0.495440	-1.303500	-89.502523	-93.230471	190.487114	299.008639	200.957096	0.000000	300.000000	200.000000	0.000000	7.233240	10.346280	2231.980896	2136.220856	2212.699923	-1354.976975				-505.000000	200.000000	0.000000	0.362220	-0.178670	5.505780	-473.634867	-424.852938	469.754254
521				900.000000	200.000000	0.000000	0.448400	0.540480	-1.303500	-115.791487	-52.714647	166.304651	298.999111	200.926965	0.000000	300.000000	200.000000	0.000000	7.477400	10.315760	2232.514954	2069.463954	2234.499922	-1446.529474				-505.000000	200.000000	0.000000	1.629990	-0.178670	6.292320	800.404077	1221.097973	58.444142
522				900.000000	200.000000	0.000000	0.381140	0.664340	-1.303500	-46.362449	-49.944880	142.392921	299.013455	200.961435	0.000000	300.000000	200.000000	0.000000	7.202720	10.529400	2231.828308	2145.757556	2201.799923	-1361.080475				-505.000000	200.000000	0.000000	0.905550	1.965370	6.292320	-343.836084	204.373776	236.769087
523				900.000000	200.000000	0.000000	0.403560	0.686860	-1.390400	-65.627754	-71.051198	156.848598	298.969253	200.995858	0.000000	300.000000	200.000000	0.000000	7.355320	10.468360	2231.294250	2222.051158	2299.899920	-1367.183975				-505.000000	200.000000	0.000000	1.086660	-0.714680	15.730799	884.541192	847.307730	-235.741559
524				900.000000	200.000000	0.000000	0.425980	0.551740	-1.564200	-79.413113	-81.944760	154.290049	298.915517	200.923198	0.000000	300.000000	200.000000	0.000000	7.782600	10.651480	2231.294250	2059.927254	2419.799915	-1470.943473				-505.000000	200.000000	0.000000	-0.543330	-0.536010	6.292320	778.781434	2943.445646	175.767089
525				900.000000	200.000000	0.000000	0.403560	0.720640	-1.260050	-60.081121	-86.370334	147.241373	298.969570	200.948551	0.000000	300.000000	200.000000	0.000000	7.782600	9.796920	2231.980896	2117.147455	2299.899920	-1495.357473				-505.000000	200.000000	0.000000	-0.905550	0.893350	19.663499	750.525699	1096.694225	0.920233
526				900.000000	200.000000	0.000000	0.381140	0.641820	-1.303500	-115.638836	-125.934429	152.010618	299.077071	200.952759	0.000000	300.000000	200.000000	0.000000	7.263760	10.010560	2232.133484	2126.684155	2060.099928	-1409.908474	-530.619278	236.874371	0.000000	-505.000000	200.000000	0.000000	1.629990	1.429360	21.236579	783.085511	544.065834	-703.703120
527				900.000000	200.000000	0.000000	0.291460	0.720640	-2.042150	-56.870847	-91.158643	185.912070	299.076914	200.935829	0.000000	300.000000	200.000000	0.000000	7.202720	10.987200	2231.752014	2088.537354	2060.099928	-1403.804975				-505.000000	200.000000	0.000000	0.181110	-0.178670	7.078860	-936.773028	1308.023270	-235.160441
528				900.000000	200.000000	0.000000	0.414770	0.664340	-1.346950	-70.530644	-127.278904	161.635361	299.032990	200.935797	0.000000	300.000000	200.000000	0.000000	7.172200	11.261880	2231.828308	2088.537354	2158.199924	-1397.701475				-505.000000	200.000000	0.000000	-0.905550	1.072020	8.651940	297.192089	709.434173	236.066186
529				900.000000	200.000000	0.000000	0.437190	0.596780	-1.390400	-81.398840	-72.436082	135.043042	298.994332	200.884157	0.000000	300.000000	200.000000	0.000000	7.507920	11.048240	2232.743836	1974.096951	2245.399921	-1403.804975				-505.000000	200.000000	0.000000	0.000000	-0.357340	16.517339	1948.570776	116.895052	704.590068
530				900.000000	200.000000	0.000000	0.437190	0.619300	-1.694550	-116.971337	-41.757403	178.437868	298.994057	200.969848	0.000000	300.000000	200.000000	0.000000	7.599480	10.987200	2232.133484	2164.830956	2245.399921	-1348.873476				-505.000000	200.000000	0.000000	0.724440	-1.608030	8.651940	-1254.769759	1406.223528	-412.792666
531				900.000000	200.000000	0.000000	0.459610	0.517960	-1.477300	-64.632025	-113.806280	175.910734	299.033222	200.939845	0.000000	300.000000	200.000000	0.000000	7.507920	10.285240	2232.362366	2098.074055	2158.199924	-1373.287475				-505.000000	200.000000	0.000000	-0.543330	-1.429360	7.865400	-780.757353	820.832676	116.175201
532				900.000000	200.000000	0.000000	0.313880	0.630560	-1.346950	-51.819053	-57.266645	173.756768	299.013218	200.948843	0.000000	300.000000	200.000000	0.000000	7.141680	10.193680	2231.294250	2117.147455	2201.799923	-1336.666476				-505.000000	200.000000	0.000000	1.448880	0.357340	18.090419	1412.861900	690.580512	-234.753189
533				900.000000	200.000000	0.000000	0.437190	0.844500	-1.651100	-87.549936	-92.457511	137.683082	298.964863	200.897125	0.000000	300.000000	200.000000	0.000000	7.721560	10.346280	2232.362366	2002.707052	2310.799919	-1422.115474				-505.000000	200.000000	0.000000	0.181110	0.000000	11.798100	811.655861	2231.534763	176.217807
534				900.000000	200.000000	0.000000	0.515660	0.776940	-1.520750	-66.073833	-116.074011	149.587257	299.038301	200.918296	0.000000	300.000000	200.000000	0.000000	7.416360	10.224200	2232.820130	2050.390553	2147.299925	-1385.494475				-505.000000	200.000000	0.000000	-1.267770	-0.536010	7.865400	-2000.676765	864.668538	704.521932
535				900.000000	200.000000	0.000000	0.336300	0.608040	-1.694550	-65.168131	-22.404843	156.844977	299.057087	201.034430	0.000000	300.000000	200.000000	0.000000	6.928040	9.919000	2231.065368	2307.881460	2103.699926	-1287.838477				-505.000000	200.000000	0.000000	1.267770	0.357340	11.011560	369.951574	2033.957389	-58.506405
536				900.000000	200.000000	0.000000	0.403560	0.664340	-2.172500	-71.385914	-70.323845	161.646975	299.043085	200.931205	0.000000	300.000000	200.000000	0.000000	7.446880	9.919000	2232.591248	2079.000654	2136.399925	-1409.908474				-505.000000	200.000000	0.000000	3.259980	-1.250690	12.584640	156.959523	-76.634194	-236.424098
537				900.000000	200.000000	0.000000	0.358720	0.698120	-1.651100	-97.598395	-68.962236	137.628243	298.994435	200.931046	0.000000	300.000000	200.000000	0.000000	7.355320	10.865120	2232.972718	2079.000654	2245.399921	-1342.769976				-505.000000	200.000000	0.000000	1.267770	-0.536010	11.011560	-494.817048	443.117301	175.622201
538				900.000000	200.000000	0.000000	0.425980	0.619300	-1.042800	-76.090822	-138.155331	168.810841	298.979825	200.948097	0.000000	300.000000	200.000000	0.000000	7.630000	11.109280	2233.049012	2117.147455	2278.099920	-1367.183975				-505.000000	200.000000	0.000000	0.181110	0.357340	18.090419	138.885879	104.443234	117.812824
539				900.000000	200.000000	0.000000	0.425980	0.641820	-1.694550	-71.818131	-102.087414	151.964164	299.082080	200.961172	0.000000	300.000000	200.000000	0.000000	7.599480	11.292400	2232.438660	2145.757556	2049.199928	-1275.631477				-505.000000	200.000000	0.000000	2.354430	-0.714680	8.651940	999.790886	512.172795	116.621612
540				900.000000	200.000000	0.000000	0.381140	0.653080	-1.868350	-87.616622	-89.947329	171.298371	299.081986	200.969815	0.000000	300.000000	200.000000	0.000000	7.691040	11.078760	2232.209778	2164.830956	2049.199928	-1330.562976				-505.000000	200.000000	0.000000	-1.086660	0.893350	1.573080	401.630460	1124.820999	-645.250363
541				900.000000	200.000000	0.000000	0.470820	0.574260	-0.738650	-113.815242	-79.493063	151.854879	298.998906	200.871612	0.000000	300.000000	200.000000	0.000000	7.446880	10.498880	2232.057190	1945.486851	2234.499922	-1409.908474				-505.000000	200.000000	0.000000	1.629990	-1.250690	7.865400	-190.866021	159.045061	-295.037797
542				900.000000	200.000000	0.000000	0.403560	0.641820	-1.173150	-127.565384	-111.781001	168.855012	298.974734	200.965378	0.000000	300.000000	200.000000	0.000000	7.385840	10.712520	2232.591248	2155.294256	2288.999920	-1336.666476				-505.000000	200.000000	0.000000	0.905550	-1.250690	3.146160	503.652451	207.359482	174.972947
543				900.000000	200.000000	0.000000	0.381140	0.641820	-1.824900	-84.014765	-54.525948	171.287899	299.013724	200.952628	0.000000	300.000000	200.000000	0.000000	7.263760	10.834600	2232.438660	2126.684155	2201.799923	-1275.631477				-505.000000	200.000000	0.000000	0.724440	-1.072020	3.932700	-180.369316	1145.562072	116.412895
544				900.000000	200.000000	0.000000	0.302670	0.596780	-1.738000	-77.738423	-107.101040	156.869346	299.013387	200.970047	0.000000	300.000000	200.000000	0.000000	7.507920	10.468360	2231.675720	2164.830956	2201.799923	-1354.976975				-505.000000	200.000000	0.000000	1.267770	-1.608030	5.505780	1524.562594	1906.612367	-119.115639
545				900.000000	200.000000	0.000000	0.515660	0.664340	-1.303500	-90.588281	-30.154564	183.217780	298.996745	200.912029	0.000000	300.000000	200.000000	0.000000	7.172200	10.102120	2227.250668	2031.317153	2234.499922	-1336.666476				-505.000000	200.000000	0.000000	1.448880	-1.072020	14.944259	631.223622	826.136225	292.587236
546				900.000000	200.000000	0.000000	0.493240	0.517960	-1.390400	-92.685708	-89.942131	192.743514	298.940558	200.918390	0.000000	300.000000	200.000000	0.000000	7.355320	9.583280	2232.591248	2050.390553	2365.299917	-1416.011974				-505.000000	200.000000	0.000000	-0.181110	1.608030	4.719240	-18.136568	1597.320495	119.028707
547				900.000000	200.000000	0.000000	0.414770	0.585520	-1.998700	-98.574846	-136.804717	163.971719	299.033155	201.016811	0.000000	300.000000	200.000000	0.000000	7.355320	11.139800	2232.209778	2269.734659	2158.199924	-1428.218974				-505.000000	200.000000	0.000000	2.716650	1.608030	13.371180	2183.059623	88.066283	118.796886
548				900.000000	200.000000	0.000000	0.257830	0.619300	-1.651100	-104.864733	-59.741616	156.936744	299.062005	200.948908	0.000000	300.000000	200.000000	0.000000	7.050120	11.231360	2231.141662	2117.147455	2092.799927	-1367.183975				-505.000000	200.000000	0.000000	1.992210	1.608030	17.303879	1488.478228	-4.399994	1.366644
549				900.000000	200.000000	0.000000	0.448400	0.619300	-1.173150	-108.390107	-179.485121	151.919993	299.004197	201.012192	0.000000	300.000000	200.000000	0.000000	7.385840	11.078760	2232.972718	2260.197959	2223.599922	-1409.908474				-505.000000	200.000000	0.000000	1.811100	-0.714680	11.798100	1579.122588	409.493978	410.385571
550				900.000000	200.000000	0.000000	0.257830	0.596780	-1.173150	-89.214829	-141.241629	183.422061	298.911079	200.931364	0.000000	300.000000	200.000000	0.000000	7.355320	11.170320	2232.209778	2079.000654	2430.699915	-1391.597975				-505.000000	200.000000	0.000000	-0.724440	0.714680	6.292320	-419.515335	2026.414560	176.968483
551				900.000000	200.000000	0.000000	0.381140	0.675600	-0.738650	-57.375168	-70.734070	183.367615	299.013488	201.008404	0.000000	300.000000	200.000000	0.000000	7.233240	11.109280	2231.904602	2250.661259	2201.799923	-1367.183975				-505.000000	200.000000	0.000000	-1.086660	-2.322710	7.865400	-371.549953	1118.849587	56.626780
552				900.000000	200.000000	0.000000	0.392350	0.563000	-1.520750	-74.883882	-55.270435	204.938224	299.042791	200.927219	0.000000	300.000000	200.000000	0.000000	7.111160	10.651480	2231.904602	2069.463954	2136.399925	-1391.597975				-505.000000	200.000000	0.000000	0.724440	-0.536010	-3.146160	662.210354	3273.400027	-0.566629
553				900.000000	200.000000	0.000000	0.336300	0.720640	-1.781450	-84.744473	-133.775364	173.817316	299.042725	200.893097	0.000000	300.000000	200.000000	0.000000	7.477400	10.407320	2231.752014	1993.170352	2136.399925	-1361.080475				-505.000000	200.000000	0.000000	1.086660	-0.536010	10.225020	1126.544056	1250.242737	763.077676
554				900.000000	200.000000	0.000000	0.459610	0.596780	-1.520750	-13.184868	-73.238112	195.261318	299.043052	200.897063	0.000000	300.000000	200.000000	0.000000	7.416360	10.346280	2232.514954	2002.707052	2136.399925	-1452.632974				-505.000000	200.000000	0.000000	0.905550	-1.429360	3.146160	608.657131	339.929489	116.059291
555				900.000000	200.000000	0.000000	0.414770	0.698120	-1.781450	-25.363893	-50.885270	166.486097	299.018976	200.918108	0.000000	300.000000	200.000000	0.000000	7.843640	10.620960	2233.277894	2050.390553	2190.899923	-1348.873476				-505.000000	200.000000	0.000000	2.716650	0.893350	7.865400	865.397853	623.571298	-116.857740
556				900.000000	200.000000	0.000000	0.381140	0.833240	-1.868350	-96.279754	-74.749419	173.875579	299.052720	200.918516	0.000000	300.000000	200.000000	0.000000	7.111160	10.010560	2232.286072	2050.390553	2114.599926	-1373.287475				-505.000000	200.000000	0.000000	0.362220	1.965370	12.584640	-922.412708	1424.409327	236.812553
557				900.000000	200.000000	0.000000	0.313880	0.821980	-1.738000	-56.403096	-56.902968	183.573429	299.029135	200.917732	0.000000	300.000000	200.000000	0.000000	7.507920	9.796920	2234.193422	2050.390553	2169.099924	-1367.183975				-505.000000	200.000000	0.000000	1.267770	1.429360	13.371180	666.640277	1103.728058	118.743238
558				900.000000	200.000000	0.000000	0.448400	0.641820	-1.607650	-35.543331	-92.959547	161.579577	298.999077	200.978260	0.000000	300.000000	200.000000	0.000000	7.568960	11.109280	2232.438660	2183.904357	2234.499922	-1452.632974				-505.000000	200.000000	0.000000	-0.543330	2.680050	18.090419	-647.094955	-249.430926	472.539623
559				900.000000	200.000000	0.000000	0.302670	0.675600	-1.173150	-94.010082	-31.636801	147.304008	299.013522	200.987006	0.000000	300.000000	200.000000	0.000000	7.782600	11.170320	2231.980896	2202.977757	2201.799923	-1403.804975				-505.000000	200.000000	0.000000	-1.267770	0.893350	8.651940	633.828773	996.492119	294.669704
560				900.000000	200.000000	0.000000	0.425980	0.574260	-1.260050	-102.293822	-61.963740	149.491673	299.013218	200.995858	0.000000	300.000000	200.000000	0.000000	7.111160	10.956680	2231.294250	2222.051158	2201.799923	-1409.908474				-505.000000	200.000000	0.000000	-0.181110	0.893350	0.000000	54.056608	1204.089031	-175.370018
561				900.000000	200.000000	0.000000	0.493240	0.731900	-1.477300	-96.027277	-94.927284	195.352139	299.042791	200.927219	0.000000	300.000000	200.000000	0.000000	7.965720	11.506040	2231.904602	2069.463954	2136.399925	-1409.908474				-505.000000	200.000000	0.000000	-1.629990	-2.144040	14.157719	-1055.131257	350.335028	938.001284
562				900.000000	200.000000	0.000000	0.347510	0.731900	-1.955250	-84.460843	-58.085809	140.080932	298.993541	200.914775	0.000000	300.000000	200.000000	0.000000	7.660520	10.804080	2230.989074	2040.853853	2245.399921	-1428.218974				-505.000000	200.000000	0.000000	0.000000	-0.357340	13.371180	-20.552949	517.590780	58.404983
563				900.000000	200.000000	0.000000	0.392350	0.517960	-1.390400	-88.665177	-45.259721	180.799736	299.048032	200.922599	0.000000	300.000000	200.000000	0.000000	7.935200	10.834600	2232.743836	2059.927254	2125.499926	-1422.115474				-505.000000	200.000000	0.000000	3.078870	-0.714680	5.505780	652.091187	-58.957391	-294.645034
564				900.000000	200.000000	0.000000	0.358720	0.461660	-1.738000	-79.282134	-23.287690	142.227656	299.121501	200.965048	0.000000	300.000000	200.000000	0.000000	7.568960	10.254720	2233.354188	2155.294256	1961.999931	-1306.148976				-505.000000	200.000000	0.000000	0.905550	-0.714680	3.146160	651.902418	1002.779525	-176.982971
565				900.000000	200.000000	0.000000	0.201780	0.551740	-1.607650	-75.437597	-133.463435	171.389941	299.057184	200.965939	0.000000	300.000000	200.000000	0.000000	7.630000	10.651480	2231.294250	2155.294256	2103.699926	-1391.597975				-505.000000	200.000000	0.000000	0.905550	1.608030	4.719240	-481.400575	471.006643	-644.731509
566				900.000000	200.000000	0.000000	0.269040	0.608040	-1.520750	-85.090726	-45.126559	166.553299	299.018808	200.905452	0.000000	300.000000	200.000000	0.000000	7.050120	10.285240	2232.896424	2021.780453	2190.899923	-1324.459476				-505.000000	200.000000	0.000000	0.000000	-1.250690	3.146160	-422.875564	1322.714368	-353.651497
567				900.000000	200.000000	0.000000	0.448400	0.585520	-1.042800	-137.789836	-73.220978	188.033479	298.974559	200.952726	0.000000	300.000000	200.000000	0.000000	7.568960	9.949520	2232.209778	2126.684155	2288.999920	-1409.908474				-505.000000	200.000000	0.000000	1.267770	1.072020	9.438480	876.335021	1240.030198	-175.316371
568				900.000000	200.000000	0.000000	0.425980	0.664340	-1.824900	-83.087391	-142.493948	144.756127	299.028173	200.922914	0.000000	300.000000	200.000000	0.000000	7.660520	9.949520	2231.980896	2059.927254	2169.099924	-1354.976975				-505.000000	200.000000	0.000000	1.811100	0.714680	8.651940	-650.958570	545.049691	-293.187150
569				900.000000	200.000000	0.000000	0.347510	0.439140	-1.998700	-88.520654	-93.507190	185.592208	299.013859	200.931142	0.000000	300.000000	200.000000	0.000000	7.446880	11.048240	2232.743836	2079.000654	2201.799923	-1281.734977				-505.000000	200.000000	0.000000	0.181110	0.000000	1.573080	-578.954163	782.968226	117.473709
570				900.000000	200.000000	0.000000	0.515660	0.596780	-1.346950	-81.353825	-80.773855	156.648688	299.008910	200.931205	0.000000	300.000000	200.000000	0.000000	7.874160	11.353440	2232.591248	2079.000654	2212.699923	-1367.183975				-505.000000	200.000000	0.000000	0.543330	-0.178670	8.651940	-241.751170	-703.937624	58.531074
571				900.000000	200.000000	0.000000	0.414770	0.619300	-1.607650	-48.532295	-86.508694	168.822454	298.979512	200.935573	0.000000	300.000000	200.000000	0.000000	7.721560	11.475520	2232.362366	2088.537354	2278.099920	-1409.908474				-505.000000	200.000000	0.000000	0.362220	-0.178670	13.371180	453.522380	2484.222959	-411.407226
572				900.000000	200.000000	0.000000	0.392350	0.664340	-1.824900	-71.025800	-19.525786	156.839268	299.037413	200.919144	0.000000	300.000000	200.000000	0.000000	7.385840	11.261880	2230.760192	2050.390553	2147.299925	-1428.218974				-505.000000	200.000000	0.000000	0.181110	-1.250690	6.292320	1893.696166	1308.769696	-1.201394
573				900.000000	200.000000	0.000000	0.414770	0.596780	-1.346950	-33.107463	-147.542784	178.440151	299.052655	201.033935	0.000000	300.000000	200.000000	0.000000	7.874160	10.529400	2232.133484	2307.881460	2114.599926	-1379.390975				-505.000000	200.000000	0.000000	0.181110	-1.608030	14.157719	251.278728	1301.305432	-177.772805
574				900.000000	200.000000	0.000000	0.291460	0.472920	-1.694550	-78.773433	-142.141610	173.633390	298.984012	200.901736	0.000000	300.000000	200.000000	0.000000	7.263760	10.376800	2231.523132	2012.243752	2267.199921	-1397.701475				-505.000000	200.000000	0.000000	1.448880	-1.786700	8.651940	-223.237063	1229.817659	-60.555587
575				900.000000	200.000000	0.000000	0.493240	0.608040	-1.260050	-64.717989	-69.799476	144.634087	299.009113	200.952368	0.000000	300.000000	200.000000	0.000000	7.233240	10.620960	2233.049012	2126.684155	2212.699923	-1361.080475				-505.000000	200.000000	0.000000	1.267770	-0.714680	8.651940	1115.606888	-217.493456	527.917235
576				900.000000	200.000000	0.000000	0.381140	0.495440	-0.999350	-125.372195	-70.491619	161.513125	299.038334	200.913994	0.000000	300.000000	200.000000	0.000000	7.507920	10.224200	2232.896424	2040.853853	2147.299925	-1428.218974				-505.000000	200.000000	0.000000	0.181110	-0.357340	1.573080	325.951209	-145.021826	117.134593
577				900.000000	200.000000	0.000000	0.381140	0.506700	-1.477300	-44.993060	-54.849216	168.752577	299.038006	200.914306	0.000000	300.000000	200.000000	0.000000	7.202720	10.132640	2232.133484	2040.853853	2147.299925	-1373.287475				-505.000000	200.000000	0.000000	1.267770	2.680050	16.517339	-68.140792	-224.957721	119.930143
578				900.000000	200.000000	0.000000	0.403560	0.619300	-1.477300	-52.417783	-70.970381	168.834068	299.023189	200.961468	0.000000	300.000000	200.000000	0.000000	7.477400	9.766400	2231.752014	2145.757556	2179.999924	-1477.046973				-505.000000	200.000000	0.000000	0.362220	0.000000	11.011560	116.696927	-32.367901	234.947417
579				900.000000	200.000000	0.000000	0.347510	0.585520	-1.129700	-105.715623	-89.249390	176.089701	298.974629	200.935573	0.000000	300.000000	200.000000	0.000000	7.233240	9.278080	2232.362366	2088.537354	2288.999920	-1367.183975				-505.000000	200.000000	0.000000	1.267770	0.714680	13.371180	44.314981	1368.868073	-234.399585
580				900.000000	200.000000	0.000000	0.448400	0.574260	-1.781450	-82.731341	-47.204183	175.974707	298.989691	200.896757	0.000000	300.000000	200.000000	0.000000	7.324800	11.017720	2233.277894	2002.707052	2256.299921	-1434.322474				-505.000000	200.000000	0.000000	0.905550	-1.072020	4.719240	630.405621	471.006643	175.142505
581				900.000000	200.000000	0.000000	0.392350	0.619300	-1.477300	-64.479373	-85.706663	185.713302	299.101487	200.922851	0.000000	300.000000	200.000000	0.000000	7.233240	11.383960	2232.133484	2059.927254	2005.599930	-1287.838477				-505.000000	200.000000	0.000000	1.629990	-1.072020	11.798100	-1106.268099	685.592958	-59.891845
582				900.000000	200.000000	0.000000	0.358720	0.630560	-1.520750	-39.937520	-53.885552	166.481334	299.062197	200.978627	0.000000	300.000000	200.000000	0.000000	7.080640	11.231360	2231.599426	2183.904357	2092.799927	-1324.459476				-505.000000	200.000000	0.000000	0.181110	-0.357340	6.292320	-1179.279277	645.919660	-529.050492
583				900.000000	200.000000	0.000000	0.392350	0.675600	-1.216600	-77.972975	-40.355385	190.584981	298.984221	200.974187	0.000000	300.000000	200.000000	0.000000	7.568960	11.200840	2231.980896	2174.367657	2267.199921	-1324.459476				-505.000000	200.000000	0.000000	0.724440	0.893350	11.798100	1328.976477	1403.237822	764.463117
584				900.000000	200.000000	0.000000	0.291460	0.664340	-1.607650	-98.944441	-91.562728	154.534130	298.955348	200.943891	0.000000	300.000000	200.000000	0.000000	7.904680	10.468360	2232.896424	2107.610755	2332.599918	-1428.218974				-505.000000	200.000000	0.000000	-2.354430	0.178670	16.517339	359.580714	1187.351655	235.334307
585				900.000000	200.000000	0.000000	0.336300	0.788200	-1.694550	-77.851794	-88.262452	190.747767	298.984082	200.935861	0.000000	300.000000	200.000000	0.000000	7.660520	10.559920	2231.675720	2088.537354	2267.199921	-1501.460973				-505.000000	200.000000	0.000000	1.086660	1.429360	8.651940	-723.529285	1914.585626	177.501826
586				900.000000	200.000000	0.000000	0.358720	0.495440	-1.346950	-45.321704	-104.706885	188.042613	298.954776	200.999961	0.000000	300.000000	200.000000	0.000000	7.538440	10.620960	2231.675720	2231.587858	2332.599918	-1385.494475				-505.000000	200.000000	0.000000	-0.181110	0.714680	10.225020	-1114.096731	266.395436	0.692720
587				900.000000	200.000000	0.000000	0.358720	0.653080	-1.216600	-38.695047	-69.366321	178.550578	299.013859	200.931142	0.000000	300.000000	200.000000	0.000000	7.507920	10.712520	2232.743836	2079.000654	2201.799923	-1379.390975				-505.000000	200.000000	0.000000	0.000000	-1.250690	4.719240	-191.117714	128.091449	1114.950970
588				900.000000	200.000000	0.000000	0.526870	0.596780	-1.086250	-117.268512	-132.137633	175.914355	299.023222	200.897339	0.000000	300.000000	200.000000	0.000000	7.446880	9.766400	2231.828308	2002.707052	2179.999924	-1416.011974				-505.000000	200.000000	0.000000	0.181110	-0.178670	13.371180	-357.189633	-23.648215	646.001039
589				900.000000	200.000000	0.000000	0.347510	0.427880	-1.216600	-60.030373	-84.102603	147.027174	299.038301	200.935381	0.000000	300.000000	200.000000	0.000000	7.507920	9.766400	2232.820130	2088.537354	2147.299925	-1434.322474				-505.000000	200.000000	0.000000	1.448880	0.000000	11.798100	-693.952163	33.701887	234.860484
590				900.000000	200.000000	0.000000	0.459610	0.630560	-1.564200	-60.085185	-139.055313	173.605792	299.081923	200.978427	0.000000	300.000000	200.000000	0.000000	7.385840	11.231360	2232.057190	2183.904357	2049.199928	-1391.597975				-505.000000	200.000000	0.000000	0.905550	0.357340	13.371180	-208.939666	727.935967	-704.662512
591				900.000000	200.000000	0.000000	0.392350	0.484180	-1.260050	-101.982786	-80.842736	156.671719	298.964934	200.952596	0.000000	300.000000	200.000000	0.000000	7.324800	10.163160	2232.514954	2126.684155	2310.799919	-1428.218974	-583.139737	196.516373	0.000000	-505.000000	200.000000	0.000000	0.724440	-1.250690	21.236579	-73.980325	1659.420720	-412.453551
592				900.000000	200.000000	0.000000	0.347510	0.563000	-1.868350	-63.182405	-98.694386	183.297737	299.008842	200.935541	0.000000	300.000000	200.000000	0.000000	7.355320	10.956680	2232.438660	2088.537354	2212.699923	-1397.701475				-505.000000	200.000000	0.000000	2.173320	-1.786700	8.651940	471.658948	1583.691819	-1.869444
593				900.000000	200.000000	0.000000	0.336300	0.585520	-1.173150	-89.678516	-63.417504	166.462674	299.047935	200.944052	0.000000	300.000000	200.000000	0.000000	7.507920	11.078760	2232.514954	2107.610755	2125.499926	-1342.769976				-505.000000	200.000000	0.000000	0.905550	-2.322710	8.651940	-255.671028	1660.404577	173.955600
594				900.000000	200.000000	0.000000	0.313880	0.653080	-1.607650	-95.387597	-122.881803	190.645333	299.057281	200.961566	0.000000	300.000000	200.000000	0.000000	7.416360	10.590440	2231.523132	2145.757556	2103.699926	-1403.804975				-505.000000	200.000000	0.000000	0.724440	-1.608030	17.303879	-327.549588	2193.432881	350.880616
595				900.000000	200.000000	0.000000	0.392350	0.484180	-1.477300	-98.187327	-121.168453	139.804099	298.993816	200.978627	0.000000	300.000000	200.000000	0.000000	7.385840	10.620960	2231.599426	2183.904357	2245.399921	-1373.287475				-505.000000	200.000000	0.000000	0.905550	-1.072020	11.011560	283.461001	-330.384812	233.886604
596				900.000000	200.000000	0.000000	0.347510	0.574260	-1.390400	-66.244092	-78.874999	168.850249	298.964828	201.003959	0.000000	300.000000	200.000000	0.000000	7.324800	10.254720	2232.286072	2241.124558	2310.799919	-1477.046973				-505.000000	200.000000	0.000000	0.181110	1.965370	11.798100	119.868386	-22.155362	119.338845
597				900.000000	200.000000	0.000000	0.302670	0.585520	-1.129700	-105.715623	-67.138999	183.365135	299.018976	200.977892	0.000000	300.000000	200.000000	0.000000	7.691040	10.559920	2233.277894	2183.904357	2190.899923	-1409.908474				-505.000000	200.000000	0.000000	0.905550	-0.536010	8.651940	-1074.085827	334.704504	351.883474
598				900.000000	200.000000	0.000000	0.470820	0.743160	-1.303500	-95.383534	-129.627452	176.108557	299.027874	200.987309	0.000000	300.000000	200.000000	0.000000	7.111160	10.010560	2231.294250	2202.977757	2169.099924	-1416.011974				-505.000000	200.000000	0.000000	-1.086660	0.357340	18.876959	-555.947209	2036.389668	176.658344
599				900.000000	200.000000	0.000000	0.347510	0.709380	-1.129700	-64.430296	-94.315360	178.614551	299.013488	201.004131	0.000000	300.000000	200.000000	0.000000	7.416360	10.102120	2231.904602	2241.124558	2201.799923	-1348.873476				-505.000000	200.000000	0.000000	3.078870	1.250690	4.719240	-387.207217	869.779087	-469.012194
600				900.000000	200.000000	0.000000	0.313880	0.596780	-1.520750	-117.718654	-92.566800	152.038412	298.984533	200.965345	0.000000	300.000000	200.000000	0.000000	7.141680	9.613800	2232.667542	2155.294256	2267.199921	-1416.011974				-505.000000	200.000000	0.000000	0.181110	-1.072020	6.292320	283.083461	248.209638	-1.031836
601				900.000000	200.000000	0.000000	0.358720	0.506700	-1.955250	-57.549807	-83.877287	200.101385	299.008842	200.935541	0.000000	300.000000	200.000000	0.000000	7.233240	9.857960	2232.438660	2088.537354	2212.699923	-1385.494475				-505.000000	200.000000	0.000000	0.724440	-0.357340	5.505780	-21.182181	1144.069219	352.067521
602				900.000000	200.000000	0.000000	0.515660	0.585520	-1.520750	-114.161811	-111.008041	166.276857	299.062005	200.970279	0.000000	300.000000	200.000000	0.000000	7.172200	9.735880	2231.141662	2164.830956	2092.799927	-1306.148976				-505.000000	200.000000	0.000000	0.181110	0.178670	2.359620	126.816093	251.941770	117.643266
603				900.000000	200.000000	0.000000	0.381140	0.754420	-1.303500	-42.652954	-60.076820	161.753976	298.998632	200.965873	0.000000	300.000000	200.000000	0.000000	6.989080	10.895640	2231.446838	2155.294256	2234.499922	-1367.183975				-505.000000	200.000000	0.000000	0.543330	0.000000	6.292320	-1157.656633	624.001729	-0.043466
604				900.000000	200.000000	0.000000	0.448400	0.641820	-1.346950	-103.622260	-128.663788	147.121616	299.008672	200.901520	0.000000	300.000000	200.000000	0.000000	6.989080	10.743040	2232.057190	2012.243752	2212.699923	-1428.218974				-505.000000	200.000000	0.000000	0.362220	0.357340	9.438480	-672.518290	234.264966	294.030631
605				900.000000	200.000000	0.000000	0.358720	0.675600	-1.781450	-114.742932	-139.764590	185.800502	299.009045	200.935349	0.000000	300.000000	200.000000	0.000000	7.416360	10.712520	2232.896424	2088.537354	2212.699923	-1428.218974				-505.000000	200.000000	0.000000	1.086660	0.357340	11.011560	-93.312434	851.786288	0.252183
606				900.000000	200.000000	0.000000	0.482030	0.821980	-1.520750	-56.178025	-94.425247	168.941265	299.047967	200.935477	0.000000	300.000000	200.000000	0.000000	7.538440	10.834600	2232.591248	2088.537354	2125.499926	-1348.873476				-505.000000	200.000000	0.000000	1.448880	1.608030	14.944259	330.129439	826.136225	236.386505
607				900.000000	200.000000	0.000000	0.336300	0.698120	-1.303500	-8.786616	-78.494188	161.748072	299.135759	200.931301	0.000000	300.000000	200.000000	0.000000	6.897520	10.743040	2232.362366	2079.000654	1929.299932	-1342.769976				-505.000000	200.000000	0.000000	0.724440	-0.893350	14.944259	410.402940	1797.962138	586.535242
608				900.000000	200.000000	0.000000	0.549290	0.720640	-1.781450	-52.580231	-61.490774	173.596658	299.028339	201.003925	0.000000	300.000000	200.000000	0.000000	7.813120	10.834600	2232.362366	2241.124558	2169.099924	-1470.943473				-505.000000	200.000000	0.000000	0.543330	-0.536010	11.011560	1358.238983	2873.213295	116.936057
609				900.000000	200.000000	0.000000	0.504450	0.675600	-1.260050	-61.935868	-100.656924	147.094964	299.003653	200.948648	0.000000	300.000000	200.000000	0.000000	8.057280	10.071600	2231.752014	2117.147455	2223.599922	-1416.011974				-505.000000	200.000000	0.000000	1.267770	-0.536010	-0.786540	778.215125	1382.303749	116.878102
610				900.000000	200.000000	0.000000	0.392350	0.731900	-1.781450	-52.116544	-90.489774	164.131079	298.984047	200.944440	0.000000	300.000000	200.000000	0.000000	7.752080	10.437840	2231.599426	2107.610755	2267.199921	-1354.976975				-505.000000	200.000000	0.000000	1.267770	-0.536010	11.011560	663.342971	1636.247367	763.063188
611				900.000000	200.000000	0.000000	0.403560	0.765680	-1.564200	-50.500413	-106.351354	164.150881	299.003039	200.979163	0.000000	300.000000	200.000000	0.000000	7.904680	10.926160	2230.378722	2183.904357	2223.599922	-1507.564473				-505.000000	200.000000	0.000000	1.267770	0.536010	14.157719	-777.145431	572.701603	646.592337
612				900.000000	200.000000	0.000000	0.336300	0.698120	-1.086250	-84.951619	-124.289961	166.567392	298.989484	200.943923	0.000000	300.000000	200.000000	0.000000	7.355320	11.048240	2232.820130	2107.610755	2256.299921	-1367.183975				-505.000000	200.000000	0.000000	1.992210	0.357340	16.517339	-208.687973	394.056454	411.388430
613				900.000000	200.000000	0.000000	0.425980	0.653080	-1.738000	-99.543170	-96.981036	161.613276	298.974699	200.922694	0.000000	300.000000	200.000000	0.000000	7.416360	11.109280	2232.514954	2059.927254	2288.999920	-1287.838477				-505.000000	200.000000	0.000000	-1.086660	-2.144040	2.359620	-476.995096	63.514514	-119.435959
614				900.000000	200.000000	0.000000	0.414770	0.675600	-0.912450	-73.637345	-36.495530	195.381074	299.027973	200.927377	0.000000	300.000000	200.000000	0.000000	7.202720	10.804080	2231.523132	2069.463954	2169.099924	-1373.287475				-505.000000	200.000000	0.000000	1.086660	0.893350	7.865400	1560.293865	1252.482016	529.457744
615				900.000000	200.000000	0.000000	0.526870	0.563000	-1.520750	-34.678580	-86.139819	171.063620	299.022588	200.974887	0.000000	300.000000	200.000000	0.000000	7.019600	11.445000	2230.378722	2174.367657	2179.999924	-1361.080475				-505.000000	200.000000	0.000000	1.811100	0.000000	17.303879	233.016314	1995.109081	939.760691
616				900.000000	200.000000	0.000000	0.358720	0.619300	-1.303500	-76.360907	-130.077144	171.290182	299.096789	200.922662	0.000000	300.000000	200.000000	0.000000	7.324800	10.743040	2232.591248	2059.927254	2016.499929	-1324.459476				-505.000000	200.000000	0.000000	2.716650	0.000000	11.798100	1159.103867	3006.099297	293.503161
617				900.000000	200.000000	0.000000	0.493240	0.574260	-1.694550	-70.579722	-79.527331	168.699272	298.983908	200.944569	0.000000	300.000000	200.000000	0.000000	7.477400	10.346280	2231.294250	2107.610755	2267.199921	-1391.597975				-505.000000	200.000000	0.000000	0.362220	1.072020	9.438480	413.071014	-296.015063	-410.220321
618				900.000000	200.000000	0.000000	0.482030	0.495440	-1.260050	-137.703871	-33.876059	158.998943	298.959945	200.927060	0.000000	300.000000	200.000000	0.000000	7.599480	10.468360	2232.286072	2069.463954	2321.699919	-1324.459476				-505.000000	200.000000	0.000000	0.543330	1.072020	18.876959	-512.701923	1805.188972	294.694374
619				900.000000	200.000000	0.000000	0.336300	0.675600	-1.346950	-102.231199	-88.585720	173.775428	299.067145	201.021292	0.000000	300.000000	200.000000	0.000000	7.568960	10.682000	2231.752014	2279.271359	2081.899927	-1312.252476				-505.000000	200.000000	0.000000	0.000000	-1.250690	11.011560	-422.246332	1050.110089	116.301292
620				900.000000	200.000000	0.000000	0.437190	0.450400	-1.955250	-83.991422	-51.646892	185.509771	298.983908	200.957391	0.000000	300.000000	200.000000	0.000000	7.538440	10.956680	2231.294250	2136.220856	2267.199921	-1367.183975				-505.000000	200.000000	0.000000	1.267770	-1.429360	-4.719240	492.211897	192.905815	-1.457884
621				900.000000	200.000000	0.000000	0.347510	0.686860	-1.651100	-69.918370	-58.368669	125.581085	298.998563	200.948843	0.000000	300.000000	200.000000	0.000000	7.538440	10.559920	2231.294250	2117.147455	2234.499922	-1379.390975				-505.000000	200.000000	0.000000	1.629990	-1.786700	-1.573080	239.208943	1228.562237	174.406318
622				900.000000	200.000000	0.000000	0.515660	0.585520	-1.086250	-101.650078	-70.884366	127.722295	298.920993	200.914150	0.000000	300.000000	200.000000	0.000000	7.660520	9.888480	2232.514954	2040.853853	2408.899916	-1318.355976				-505.000000	200.000000	0.000000	-0.362220	0.714680	11.798100	1433.981157	275.861549	353.171801
623				900.000000	200.000000	0.000000	0.347510	0.450400	-2.346300	-44.191248	-67.854072	178.373699	299.052072	200.983271	0.000000	300.000000	200.000000	0.000000	7.477400	11.506040	2230.760192	2193.441057	2114.599926	-1385.494475				-505.000000	200.000000	0.000000	0.543330	-0.536010	7.078860	83.948346	225.545280	293.168353
624				900.000000	200.000000	0.000000	0.381140	0.517960	-1.868350	-81.119273	-8.891810	183.221009	299.023590	200.935445	0.000000	300.000000	200.000000	0.000000	7.355320	11.231360	2232.667542	2088.537354	2179.999924	-1403.804975				-505.000000	200.000000	0.000000	1.086660	-1.072020	-0.786540	514.149156	995.552692	-764.777562
625				900.000000	200.000000	0.000000	0.392350	0.641820	-1.433850	-75.568576	-126.274832	166.456965	299.028239	200.884399	0.000000	300.000000	200.000000	0.000000	7.172200	11.383960	2232.133484	1974.096951	2169.099924	-1324.459476				-505.000000	200.000000	0.000000	1.629990	-1.429360	14.157719	956.986061	153.073650	233.489533
626				900.000000	200.000000	0.000000	0.425980	0.608040	-1.173150	-92.771672	-97.506346	188.077650	299.023489	200.922725	0.000000	300.000000	200.000000	0.000000	7.507920	11.231360	2232.438660	2059.927254	2179.999924	-1464.839973				-505.000000	200.000000	0.000000	0.543330	-1.786700	-3.146160	-1034.892924	102.678817	468.213745
627				900.000000	200.000000	0.000000	0.212990	0.844500	-2.042150	-83.934534	-67.663368	162.011954	298.994022	200.944246	0.000000	300.000000	200.000000	0.000000	7.446880	11.109280	2232.057190	2107.610755	2245.399921	-1428.218974				-505.000000	200.000000	0.000000	2.716650	0.000000	2.359620	-694.707242	1954.496356	352.247260
628				900.000000	200.000000	0.000000	0.302670	0.461660	-1.694550	-75.216590	-71.679659	151.924364	299.101580	200.956933	0.000000	300.000000	200.000000	0.000000	7.446880	11.017720	2232.362366	2136.220856	2005.599930	-1342.769976				-505.000000	200.000000	0.000000	1.448880	0.178670	0.000000	821.523335	1238.028349	-763.619635
629				900.000000	200.000000	0.000000	0.437190	0.686860	-1.173150	-21.176851	-97.967974	176.091038	298.989001	200.910189	0.000000	300.000000	200.000000	0.000000	7.538440	10.804080	2231.752014	2031.317153	2256.299921	-1416.011974				-505.000000	200.000000	0.000000	0.181110	1.965370	11.011560	1625.413487	774.011108	-56.893451
630				900.000000	200.000000	0.000000	0.515660	0.608040	-1.433850	-80.980167	-116.154828	149.430180	298.969957	200.931110	0.000000	300.000000	200.000000	0.000000	7.813120	10.407320	2232.820130	2079.000654	2299.899920	-1428.218974				-505.000000	200.000000	0.000000	0.543330	0.893350	-1.573080	864.642775	1161.746022	118.292520
631				900.000000	200.000000	0.000000	0.594130	0.731900	-1.303500	-47.600858	-53.649839	163.922035	299.045554	200.963543	0.000000	300.000000	200.000000	0.000000	6.714400	10.804080	2226.945492	2145.757556	2125.499926	-1379.390975				-505.000000	200.000000	0.000000	-1.448880	-2.680050	14.157719	-624.301215	206.806055	-237.403852
632				900.000000	200.000000	0.000000	0.437190	0.698120	-1.694550	-69.499697	-77.219192	173.691850	298.998700	200.982901	0.000000	300.000000	200.000000	0.000000	7.233240	10.376800	2231.599426	2193.441057	2234.499922	-1379.390975				-505.000000	200.000000	0.000000	1.448880	-1.250690	14.157719	272.901372	-763.957436	292.417678
633				900.000000	200.000000	0.000000	0.470820	0.596780	-1.651100	-65.586804	-83.710454	178.382083	299.018674	200.969649	0.000000	300.000000	200.000000	0.000000	7.721560	11.078760	2232.591248	2164.830956	2190.899923	-1458.736474				-505.000000	200.000000	0.000000	0.724440	1.608030	4.719240	1487.471457	1144.815645	882.629545
634				900.000000	200.000000	0.000000	0.358720	0.765680	-1.477300	-106.697808	-58.991930	152.149035	299.008571	200.952889	0.000000	300.000000	200.000000	0.000000	7.263760	11.353440	2231.828308	2126.684155	2212.699923	-1342.769976				-505.000000	200.000000	0.000000	0.543330	1.786700	1.573080	-470.840947	761.050295	354.116704
635				900.000000	200.000000	0.000000	0.257830	0.517960	-1.346950	-60.476452	-65.090445	154.432837	299.023222	200.927251	0.000000	300.000000	200.000000	0.000000	7.507920	11.017720	2231.828308	2069.463954	2179.999924	-1403.804975				-505.000000	200.000000	0.000000	2.354430	-0.536010	7.078860	-726.763668	381.095640	116.791169
636				900.000000	200.000000	0.000000	0.425980	0.551740	-1.477300	-83.343615	-66.827667	159.109370	299.008740	200.965543	0.000000	300.000000	200.000000	0.000000	7.263760	11.231360	2232.209778	2155.294256	2212.699923	-1324.459476				-505.000000	200.000000	0.000000	1.448880	-0.357340	6.292320	-136.935260	569.206901	-176.687322
637				900.000000	200.000000	0.000000	0.369930	0.720640	-1.781450	-76.703413	-69.302639	168.963155	299.052785	200.880006	0.000000	300.000000	200.000000	0.000000	7.324800	11.445000	2232.438660	1964.560251	2114.599926	-1379.390975				-505.000000	200.000000	0.000000	0.362220	1.965370	11.011560	351.437467	1160.762165	-291.884335
638				900.000000	200.000000	0.000000	0.325090	0.540480	-1.260050	-91.623291	-118.600729	178.480701	298.984637	200.913994	0.000000	300.000000	200.000000	0.000000	7.752080	10.773560	2232.896424	2040.853853	2267.199921	-1373.287475				-505.000000	200.000000	0.000000	0.905550	-1.072020	1.573080	1209.233937	1136.842386	-353.554383
639				900.000000	200.000000	0.000000	0.313880	0.574260	-1.303500	-74.195124	-52.241083	178.523730	299.057571	200.910003	0.000000	300.000000	200.000000	0.000000	7.141680	10.376800	2232.209778	2031.317153	2103.699926	-1397.701475				-505.000000	200.000000	0.000000	1.448880	0.893350	7.078860	-61.193085	-226.959569	764.405161
640				900.000000	200.000000	0.000000	0.414770	0.630560	-1.303500	-67.856160	-86.791553	166.423266	299.052849	200.939748	0.000000	300.000000	200.000000	0.000000	7.263760	10.651480	2232.591248	2098.074055	2114.599926	-1367.183975				-505.000000	200.000000	0.000000	1.267770	1.072020	13.371180	65.937624	1634.008088	-234.060469
641				900.000000	200.000000	0.000000	0.414770	0.630560	-1.998700	-68.576387	-86.145017	171.242586	299.042823	200.982733	0.000000	300.000000	200.000000	0.000000	7.630000	10.956680	2231.980896	2193.441057	2136.399925	-1324.459476				-505.000000	200.000000	0.000000	0.362220	1.608030	15.730799	-364.703649	1819.133643	588.938030
642				900.000000	200.000000	0.000000	0.437190	0.608040	-1.564200	-77.094679	-57.076538	137.463174	298.920698	200.957129	0.000000	300.000000	200.000000	0.000000	7.874160	9.766400	2231.904602	2136.220856	2408.899916	-1373.287475				-505.000000	200.000000	0.000000	-1.267770	-0.714680	9.438480	-389.938214	730.605678	-411.785500
643				900.000000	200.000000	0.000000	0.425980	0.506700	-1.260050	-101.055412	-51.831800	144.609522	298.994160	200.918485	0.000000	300.000000	200.000000	0.000000	7.538440	9.919000	2232.362366	2050.390553	2245.399921	-1330.562976				-505.000000	200.000000	0.000000	1.992210	0.536010	13.371180	-777.208354	927.322189	705.278481
644				900.000000	200.000000	0.000000	0.302670	0.382840	-1.173150	-114.106999	-77.230531	173.538002	299.066954	200.953117	0.000000	300.000000	200.000000	0.000000	7.599480	10.163160	2231.294250	2126.684155	2081.899927	-1373.287475				-505.000000	200.000000	0.000000	-0.362220	-1.250690	11.011560	-422.246332	939.458012	703.771257
645				900.000000	200.000000	0.000000	0.313880	0.641820	-1.129700	-35.048175	-52.402717	108.706417	298.988759	200.974521	0.000000	300.000000	200.000000	0.000000	7.477400	11.170320	2231.217956	2174.367657	2256.299921	-1403.804975				-505.000000	200.000000	0.000000	0.724440	1.429360	10.225020	-28.507427	-53.539406	60.042606
646				900.000000	200.000000	0.000000	0.414770	0.517960	-1.520750	-68.697569	-40.995781	156.679908	299.008910	200.931205	0.000000	300.000000	200.000000	0.000000	6.989080	10.834600	2232.591248	2079.000654	2212.699923	-1458.736474				-505.000000	200.000000	0.000000	-0.905550	0.000000	11.011560	-462.383083	309.484872	-176.159852
647				900.000000	200.000000	0.000000	0.425980	0.641820	-1.738000	-136.191629	-96.981036	149.554504	299.004300	200.918139	0.000000	300.000000	200.000000	0.000000	7.355320	11.200840	2233.201600	2050.390553	2223.599922	-1361.080475				-505.000000	200.000000	0.000000	-0.362220	1.429360	-2.359620	317.933807	1880.137313	236.361835
648				900.000000	200.000000	0.000000	0.347510	0.608040	-1.216600	-120.960398	-28.376934	176.110644	299.023423	200.995415	0.000000	300.000000	200.000000	0.000000	7.538440	11.170320	2232.286072	2222.051158	2179.999924	-1306.148976				-505.000000	200.000000	0.000000	1.448880	-1.072020	2.359620	1325.112862	-89.911003	-59.877356
649				900.000000	200.000000	0.000000	0.336300	0.439140	-1.694550	-84.185024	-88.262452	178.374841	299.018104	200.970213	0.000000	300.000000	200.000000	0.000000	7.233240	10.620960	2231.294250	2164.830956	2190.899923	-1342.769976				-505.000000	200.000000	0.000000	4.165530	-0.714680	14.157719	536.967340	1457.918214	468.941316
650				900.000000	200.000000	0.000000	0.224200	0.540480	-1.651100	-79.966829	-68.488672	152.078962	299.048097	200.913994	0.000000	300.000000	200.000000	0.000000	7.050120	10.376800	2232.896424	2040.853853	2125.499926	-1275.631477				-505.000000	200.000000	0.000000	-0.724440	0.000000	8.651940	463.956163	2156.745288	-528.638933
651				900.000000	200.000000	0.000000	0.269040	0.653080	-1.651100	-11.001477	-105.796973	178.643486	298.984949	200.973489	0.000000	300.000000	200.000000	0.000000	7.660520	10.346280	2233.583070	2174.367657	2267.199921	-1409.908474				-505.000000	200.000000	0.000000	1.811100	-0.357340	1.573080	210.135207	-1039.072559	-176.716300
652				900.000000	200.000000	0.000000	0.313880	0.506700	-1.781450	-105.616113	-77.126439	173.641579	299.047739	200.931428	0.000000	300.000000	200.000000	0.000000	7.507920	10.529400	2232.057190	2079.000654	2125.499926	-1293.941977				-505.000000	200.000000	0.000000	1.267770	-1.429360	2.359620	956.042213	1114.178028	292.262609
653				900.000000	200.000000	0.000000	0.425980	0.596780	-2.085600	-78.098537	-81.459858	173.609217	298.974278	200.944440	0.000000	300.000000	200.000000	0.000000	7.324800	10.620960	2231.599426	2107.610755	2288.999920	-1342.769976				-505.000000	200.000000	0.000000	1.448880	-1.965370	10.225020	-233.922538	1228.324806	-413.189737
654				900.000000	200.000000	0.000000	0.493240	0.596780	-1.824900	-61.746330	-114.867895	166.310556	298.960194	200.956737	0.000000	300.000000	200.000000	0.000000	7.477400	9.888480	2232.820130	2136.220856	2321.699919	-1300.045476				-505.000000	200.000000	0.000000	1.992210	0.178670	2.359620	821.712104	2396.042240	293.730674
655				900.000000	200.000000	0.000000	0.448400	0.653080	-1.260050	-58.842712	-108.480725	149.541748	299.013455	200.935797	0.000000	300.000000	200.000000	0.000000	7.813120	9.949520	2231.828308	2088.537354	2201.799923	-1434.322474				-505.000000	200.000000	0.000000	1.448880	-1.429360	5.505780	1998.637923	2028.223408	-60.216472
656				900.000000	200.000000	0.000000	0.313880	0.664340	-1.477300	-86.747808	-82.475269	168.968864	298.974384	200.965708	0.000000	300.000000	200.000000	0.000000	7.691040	11.078760	2231.828308	2155.294256	2288.999920	-1318.355976				-505.000000	200.000000	0.000000	0.905550	-1.429360	5.505780	493.029899	-60.019812	-236.405301
657				900.000000	200.000000	0.000000	0.313880	0.563000	-1.781450	-59.071846	-82.192409	159.235977	298.998837	200.952856	0.000000	300.000000	200.000000	0.000000	7.477400	11.200840	2231.904602	2126.684155	2234.499922	-1354.976975				-505.000000	200.000000	0.000000	-0.181110	2.322710	10.225020	952.077196	-263.884593	60.962839
658				900.000000	200.000000	0.000000	0.358720	0.563000	-1.303500	-22.391918	-74.351474	168.828163	299.042889	200.935669	0.000000	300.000000	200.000000	0.000000	7.141680	10.620960	2232.133484	2088.537354	2136.399925	-1416.011974				-505.000000	200.000000	0.000000	-0.181110	-0.357340	17.303879	-599.318342	1320.237657	234.651768
659				900.000000	200.000000	0.000000	0.414770	0.653080	-1.129700	-54.687139	-97.085127	147.166929	299.042823	200.969915	0.000000	300.000000	200.000000	0.000000	7.630000	11.139800	2231.980896	2164.830956	2136.399925	-1416.011974				-505.000000	200.000000	0.000000	3.259980	1.608030	19.663499	-16.941027	-83.352032	353.729814
660				900.000000	200.000000	0.000000	0.358720	0.551740	-1.955250	-79.818241	-78.811317	156.769391	298.984325	200.927092	0.000000	300.000000	200.000000	0.000000	7.141680	10.437840	2232.209778	2069.463954	2267.199921	-1434.322474				-505.000000	200.000000	0.000000	4.165530	0.178670	14.944259	-1146.153157	-398.808315	-176.395981
661				900.000000	200.000000	0.000000	0.459610	0.675600	-1.390400	-110.317274	-108.821127	144.731758	299.038334	200.918265	0.000000	300.000000	200.000000	0.000000	7.477400	10.620960	2232.896424	2050.390553	2147.299925	-1318.355976				-505.000000	200.000000	0.000000	1.811100	-0.178670	7.078860	1379.547010	2004.812625	234.661949
662				900.000000	200.000000	0.000000	0.403560	0.686860	-1.390400	-17.381392	-131.842838	202.632140	299.008571	200.940070	0.000000	300.000000	200.000000	0.000000	7.538440	10.376800	2231.828308	2098.074055	2212.699923	-1367.183975				-505.000000	200.000000	0.000000	2.535540	-1.786700	4.719240	1513.688349	1167.795998	-530.595309
663				900.000000	200.000000	0.000000	0.414770	0.506700	-1.042800	-132.994583	-31.308335	161.488756	299.028438	200.884218	0.000000	300.000000	200.000000	0.000000	7.660520	10.468360	2232.591248	1974.096951	2169.099924	-1300.045476				-505.000000	200.000000	0.000000	-1.267770	0.357340	5.505780	-904.464909	734.337810	-175.791759
664				900.000000	200.000000	0.000000	0.336300	0.585520	-1.173150	-77.616925	-17.823775	156.824033	299.018439	200.952791	0.000000	300.000000	200.000000	0.000000	7.507920	10.163160	2232.057190	2126.684155	2190.899923	-1403.804975				-505.000000	200.000000	0.000000	2.535540	-2.858720	6.292320	-635.741768	901.163131	-414.124459
665				900.000000	200.000000	0.000000	0.493240	0.596780	-1.303500	-53.165100	6.230481	166.310556	299.091628	200.957129	0.000000	300.000000	200.000000	0.000000	6.928040	10.041080	2231.904602	2136.220856	2027.399929	-1263.424477				-505.000000	200.000000	0.000000	-0.181110	1.072020	3.146160	-50.696379	-787.446784	-175.200460
666				900.000000	200.000000	0.000000	0.358720	0.743160	-1.346950	-79.346427	-48.981216	159.357072	299.057152	200.953149	0.000000	300.000000	200.000000	0.000000	7.416360	11.322920	2231.217956	2126.684155	2103.699926	-1385.494475				-505.000000	200.000000	0.000000	1.992210	-1.250690	16.517339	504.722145	659.196469	292.374212
667				900.000000	200.000000	0.000000	0.381140	0.698120	-1.346950	-77.180644	-80.300291	183.388558	299.028538	200.914025	0.000000	300.000000	200.000000	0.000000	7.752080	11.261880	2232.820130	2040.853853	2169.099924	-1409.908474				-505.000000	200.000000	0.000000	-0.181110	0.357340	11.011560	-1019.840449	398.219017	176.585900
668				900.000000	200.000000	0.000000	0.392350	0.484180	-1.390400	-73.974117	-75.655541	149.442739	299.008706	200.969848	0.000000	300.000000	200.000000	0.000000	7.752080	10.743040	2232.133484	2164.830956	2212.699923	-1452.632974				-505.000000	200.000000	0.000000	1.992210	0.000000	6.292320	-810.208628	934.040027	822.258004
669				900.000000	200.000000	0.000000	0.392350	0.540480	-1.607650	-108.065526	-131.179167	188.049660	299.086432	200.918987	0.000000	300.000000	200.000000	0.000000	7.294280	10.254720	2231.141662	2050.390553	2038.299929	-1379.390975				-505.000000	200.000000	0.000000	0.362220	-0.714680	7.865400	-42.616055	-427.092217	645.477876
670				900.000000	200.000000	0.000000	0.403560	0.709380	-1.781450	-117.372402	-70.687522	168.917842	299.067209	200.957129	0.000000	300.000000	200.000000	0.000000	7.538440	10.651480	2231.904602	2136.220856	2081.899927	-1403.804975				-505.000000	200.000000	0.000000	-0.362220	-1.072020	14.944259	-1221.832408	-655.114208	-59.732468
671				900.000000	200.000000	0.000000	0.336300	0.608040	-0.955900	-116.669783	-88.949396	161.664297	299.008503	200.948681	0.000000	300.000000	200.000000	0.000000	7.507920	10.651480	2231.675720	2117.147455	2212.699923	-1428.218974	-505.592077	172.313090	0.000000	-505.000000	200.000000	0.000000	1.629990	-0.536010	22.023119	-609.752125	13.039378	880.522407
672				900.000000	200.000000	0.000000	0.437190	0.720640	-1.694550	-76.613384	34.232146	149.616193	299.003959	200.897094	0.000000	300.000000	200.000000	0.000000	7.691040	10.346280	2232.438660	2002.707052	2223.599922	-1391.597975				-505.000000	200.000000	0.000000	0.362220	-1.072020	2.359620	-64.679160	903.832841	175.185971
673				900.000000	200.000000	0.000000	0.381140	0.608040	-1.303500	-96.927245	-65.142790	139.930902	299.008943	200.965345	0.000000	300.000000	200.000000	0.000000	7.385840	10.712520	2232.667542	2155.294256	2212.699923	-1379.390975				-505.000000	200.000000	0.000000	0.724440	-1.072020	13.371180	283.649770	1401.744969	410.133388
674				900.000000	200.000000	0.000000	0.493240	0.686860	-1.346950	-133.931754	-89.982539	159.165350	299.091504	200.978627	0.000000	300.000000	200.000000	0.000000	7.263760	10.620960	2231.599426	2183.904357	2027.399929	-1391.597975				-505.000000	200.000000	0.000000	-0.905550	-2.322710	7.865400	-255.733951	975.320614	409.076883
675				900.000000	200.000000	0.000000	0.336300	0.585520	-1.607650	-98.169718	-88.343269	149.595053	299.008876	200.888520	0.000000	300.000000	200.000000	0.000000	6.989080	9.613800	2232.514954	1983.633652	2212.699923	-1342.769976				-505.000000	200.000000	0.000000	-0.543330	1.429360	10.225020	434.756580	288.313367	-174.832367
676				900.000000	200.000000	0.000000	0.381140	0.619300	-1.390400	-40.266164	-49.864063	144.760694	299.019177	200.930728	0.000000	300.000000	200.000000	0.000000	7.630000	9.644320	2233.735658	2079.000654	2190.899923	-1373.287475				-505.000000	200.000000	0.000000	-0.181110	-0.714680	15.730799	884.541192	-3.969563	116.824455
677				900.000000	200.000000	0.000000	0.437190	0.608040	-1.824900	-149.734309	-6.174388	149.511475	299.135729	200.935605	0.000000	300.000000	200.000000	0.000000	7.630000	11.017720	2232.286072	2088.537354	1929.299932	-1330.562976				-505.000000	200.000000	0.000000	1.992210	-0.178670	7.865400	-589.262099	1330.257196	-117.817132
678				900.000000	200.000000	0.000000	0.358720	0.664340	-1.346950	-54.448523	-114.838825	202.657651	299.023122	200.948713	0.000000	300.000000	200.000000	0.000000	7.721560	11.414480	2231.599426	2117.147455	2179.999924	-1385.494475				-505.000000	200.000000	0.000000	1.629990	0.000000	11.798100	695.839859	950.732973	58.613699
679				900.000000	200.000000	0.000000	0.493240	0.619300	-1.303500	-32.135075	-150.814587	161.512179	298.998700	200.923072	0.000000	300.000000	200.000000	0.000000	7.172200	11.872280	2231.599426	2059.927254	2234.499922	-1379.390975	-621.627008	134.127601	0.000000	-505.000000	200.000000	0.000000	0.362220	-0.178670	21.236579	-1398.904418	2476.758694	352.266057
680				900.000000	200.000000	0.000000	0.347510	0.619300	-1.781450	-44.691822	-88.643263	178.530776	298.929990	200.961829	0.000000	300.000000	200.000000	0.000000	7.660520	11.170320	2230.912780	2145.757556	2387.099916	-1312.252476				-505.000000	200.000000	0.000000	0.181110	-1.608030	2.359620	945.230892	251.941770	233.435885
681				900.000000	200.000000	0.000000	0.325090	0.585520	-1.607650	-29.820704	-1.760152	154.425987	299.003925	200.944117	0.000000	300.000000	200.000000	0.000000	7.599480	11.414480	2232.362366	2107.610755	2223.599922	-1367.183975				-505.000000	200.000000	0.000000	0.543330	0.893350	4.719240	-61.381855	890.634596	59.548421
682				900.000000	200.000000	0.000000	0.369930	0.585520	-1.607650	-98.169718	-109.992032	183.295454	299.096512	201.004131	0.000000	300.000000	200.000000	0.000000	7.507920	10.712520	2231.904602	2241.124558	2016.499929	-1318.355976				-505.000000	200.000000	0.000000	2.173320	-1.608030	18.876959	20.024264	380.858209	233.276509
683				900.000000	200.000000	0.000000	0.560500	0.574260	-1.346950	-50.116957	-77.554396	190.316532	298.979477	200.991143	0.000000	300.000000	200.000000	0.000000	7.141680	10.834600	2232.286072	2212.514458	2278.099920	-1391.597975				-505.000000	200.000000	0.000000	1.629990	-1.786700	16.517339	935.552188	2139.384480	-413.034668
684				900.000000	200.000000	0.000000	0.347510	0.675600	-1.477300	-70.202000	-48.398363	183.402455	299.047739	200.901520	0.000000	300.000000	200.000000	0.000000	7.599480	10.529400	2232.057190	2012.243752	2125.499926	-1397.701475				-505.000000	200.000000	0.000000	1.086660	-0.178670	5.505780	221.261145	724.441266	234.719904
685				900.000000	200.000000	0.000000	0.291460	0.709380	-1.520750	-96.999665	-81.511605	188.311259	299.052849	200.905576	0.000000	300.000000	200.000000	0.000000	6.989080	9.705360	2232.591248	2021.780453	2114.599926	-1391.597975				-505.000000	200.000000	0.000000	-0.362220	-0.536010	13.371180	2053.323763	937.218733	175.752600
686				900.000000	200.000000	0.000000	0.403560	0.596780	-1.477300	-77.468338	-96.300231	197.729046	299.091876	200.914150	0.000000	300.000000	200.000000	0.000000	7.477400	9.888480	2232.514954	2040.853853	2027.399929	-1409.908474				-505.000000	200.000000	0.000000	1.086660	2.501380	11.011560	152.239428	719.216281	178.519173
687				900.000000	200.000000	0.000000	0.470820	0.720640	-1.824900	-56.645776	-68.350910	195.364894	299.077450	200.888307	0.000000	300.000000	200.000000	0.000000	7.263760	11.322920	2233.049012	1983.633652	2060.099928	-1397.701475				-505.000000	200.000000	0.000000	0.543330	1.608030	4.719240	-944.664583	-965.345506	236.458949
688				900.000000	200.000000	0.000000	0.448400	0.675600	-1.303500	-94.145124	-47.648677	173.659293	299.042496	200.974521	0.000000	300.000000	200.000000	0.000000	7.660520	11.200840	2231.217956	2174.367657	2136.399925	-1373.287475				-505.000000	200.000000	0.000000	1.811100	-1.786700	14.157719	240.467407	539.824706	233.135928
689				900.000000	200.000000	0.000000	0.336300	0.540480	-1.346950	-115.836501	-98.717660	161.601466	299.013623	200.905730	0.000000	300.000000	200.000000	0.000000	7.477400	11.109280	2232.209778	2021.780453	2201.799923	-1409.908474				-505.000000	200.000000	0.000000	1.267770	1.072020	2.359620	-282.391306	981.608021	-175.316371
690				900.000000	200.000000	0.000000	0.425980	0.686860	-1.520750	-97.927039	-46.523379	139.957750	299.043020	200.935541	0.000000	300.000000	200.000000	0.000000	7.324800	11.231360	2232.438660	2088.537354	2136.399925	-1324.459476				-505.000000	200.000000	0.000000	1.448880	0.893350	10.225020	-1103.285409	1493.464820	-58.012220
691				900.000000	200.000000	0.000000	0.381140	0.720640	-1.911800	-113.023227	-100.038860	154.493581	299.062261	200.991380	0.000000	300.000000	200.000000	0.000000	7.385840	11.414480	2231.752014	2212.514458	2092.799927	-1348.873476				-505.000000	200.000000	0.000000	-0.181110	-0.357340	3.932700	441.955980	404.936855	-117.812824
692				900.000000	200.000000	0.000000	0.291460	0.653080	-1.564200	-103.383644	-96.669106	164.162299	299.028073	200.978560	0.000000	300.000000	200.000000	0.000000	7.996240	10.651480	2231.752014	2183.904357	2169.099924	-1300.045476				-505.000000	200.000000	0.000000	3.259980	0.536010	18.876959	-776.767892	712.814438	411.456566
693				900.000000	200.000000	0.000000	0.549290	0.551740	-1.520750	-59.265448	-56.667255	166.210601	298.984811	200.901027	0.000000	300.000000	200.000000	0.000000	7.782600	10.682000	2233.277894	2012.243752	2267.199921	-1434.322474				-505.000000	200.000000	0.000000	-0.181110	-1.072020	4.719240	-296.122394	536.760436	351.461734
694				900.000000	200.000000	0.000000	0.425980	0.585520	-1.651100	-70.071021	-81.863943	178.418066	299.018640	200.948324	0.000000	300.000000	200.000000	0.000000	7.874160	10.498880	2232.514954	2117.147455	2190.899923	-1312.252476				-505.000000	200.000000	0.000000	0.905550	2.858720	14.157719	174.113764	2450.599636	61.384580
695				900.000000	200.000000	0.000000	0.392350	0.529220	-1.520750	-108.439184	-110.996105	144.665306	299.061941	201.004543	0.000000	300.000000	200.000000	0.000000	7.233240	10.437840	2230.989074	2241.124558	2092.799927	-1379.390975				-505.000000	200.000000	0.000000	1.086660	2.144040	8.651940	-332.835993	-604.244513	589.388748
696				900.000000	200.000000	0.000000	0.437190	0.664340	-1.955250	-83.222434	-117.504501	176.070095	299.018439	200.927155	0.000000	300.000000	200.000000	0.000000	7.446880	10.102120	2232.057190	2069.463954	2190.899923	-1428.218974				-505.000000	200.000000	0.000000	1.267770	1.072020	5.505780	760.204404	1111.192323	-469.036864
697				900.000000	200.000000	0.000000	0.437190	0.563000	-1.738000	-91.191074	-72.112814	144.650267	299.009113	200.884037	0.000000	300.000000	200.000000	0.000000	7.233240	9.888480	2233.049012	1974.096951	2212.699923	-1361.080475				-505.000000	200.000000	0.000000	1.086660	-1.072020	7.865400	-295.870702	722.201987	527.592608
698				900.000000	200.000000	0.000000	0.425980	0.495440	-1.520750	-121.891835	-81.985168	175.924631	299.023523	200.956867	0.000000	300.000000	200.000000	0.000000	7.752080	10.834600	2232.514954	2136.220856	2179.999924	-1361.080475				-505.000000	200.000000	0.000000	0.724440	0.714680	7.078860	-303.636410	-50.553700	-116.867921
699				900.000000	200.000000	0.000000	0.381140	0.585520	-1.520750	-13.648555	-115.600447	161.596899	299.062486	200.931333	0.000000	300.000000	200.000000	0.000000	7.843640	10.987200	2232.286072	2079.000654	2092.799927	-1342.769976				-505.000000	200.000000	0.000000	1.267770	-1.250690	11.011560	504.281683	575.687308	174.943970
700				900.000000	200.000000	0.000000	0.325090	0.698120	-1.998700	-61.773736	-67.254085	178.627306	298.979198	200.910221	0.000000	300.000000	200.000000	0.000000	7.141680	11.139800	2231.675720	2031.317153	2278.099920	-1342.769976				-505.000000	200.000000	0.000000	2.354430	-0.536010	14.944259	-262.870428	1036.481413	58.047071
701				900.000000	200.000000	0.000000	0.448400	0.664340	-1.173150	-62.309527	-103.495572	142.323240	299.013556	200.939973	0.000000	300.000000	200.000000	0.000000	7.507920	10.865120	2232.057190	2098.074055	2201.799923	-1379.390975				-505.000000	200.000000	0.000000	2.716650	-0.714680	9.438480	304.957797	-173.341599	-470.848353
702				900.000000	200.000000	0.000000	0.381140	0.653080	-1.781450	-95.567654	-59.632326	149.611430	299.028073	200.918736	0.000000	300.000000	200.000000	0.000000	7.446880	11.231360	2231.752014	2050.390553	2169.099924	-1342.769976				-505.000000	200.000000	0.000000	1.267770	2.858720	7.865400	173.610378	711.243021	766.284786
703				900.000000	200.000000	0.000000	0.470820	0.765680	-0.955900	-90.075516	-69.159080	154.442559	298.998392	200.970379	0.000000	300.000000	200.000000	0.000000	7.630000	10.865120	2230.912780	2164.830956	2234.499922	-1428.218974				-505.000000	200.000000	0.000000	1.448880	1.786700	4.719240	1150.834773	968.409776	647.764753
704				900.000000	200.000000	0.000000	0.358720	0.608040	-1.433850	-16.651683	-74.230249	137.544469	298.998495	200.966005	0.000000	300.000000	200.000000	0.000000	7.233240	10.498880	2231.141662	2155.294256	2234.499922	-1379.390975	-503.584986	252.070643	0.000000	-505.000000	200.000000	0.000000	2.354430	-0.893350	21.236579	1105.802337	-30.050058	233.940251
705				900.000000	200.000000	0.000000	0.414770	0.653080	-2.042150	-35.529786	-111.434458	156.805569	298.911228	200.973954	0.000000	300.000000	200.000000	0.000000	7.813120	10.590440	2232.514954	2174.367657	2430.699915	-1403.804975				-505.000000	200.000000	0.000000	-0.724440	0.178670	7.865400	-336.007452	36.371598	763.900796
706				900.000000	200.000000	0.000000	0.325090	0.675600	-1.433850	-62.115925	-88.043275	185.835343	299.052752	200.948389	0.000000	300.000000	200.000000	0.000000	7.446880	10.620960	2232.362366	2117.147455	2114.599926	-1342.769976				-505.000000	200.000000	0.000000	1.448880	0.178670	5.505780	706.147795	1895.653401	939.959226
707				900.000000	200.000000	0.000000	0.414770	0.630560	-1.303500	-55.794569	-101.989463	161.603946	299.022955	200.940327	0.000000	300.000000	200.000000	0.000000	7.294280	10.529400	2231.217956	2098.074055	2179.999924	-1342.769976				-505.000000	200.000000	0.000000	-0.362220	-1.429360	6.292320	1187.988833	1341.646593	-353.792077
708				900.000000	200.000000	0.000000	0.437190	0.596780	-1.651100	-41.463623	-41.797811	144.681683	299.052040	200.923451	0.000000	300.000000	200.000000	0.000000	7.080640	10.041080	2230.683898	2059.927254	2114.599926	-1416.011974				-505.000000	200.000000	0.000000	1.448880	-0.893350	5.505780	-516.880153	-92.896709	-294.684193
709				900.000000	200.000000	0.000000	0.325090	0.686860	-1.477300	-65.717783	-72.804957	200.303775	298.984603	200.914025	0.000000	300.000000	200.000000	0.000000	7.721560	9.980040	2232.820130	2040.853853	2267.199921	-1354.976975				-505.000000	200.000000	0.000000	1.629990	2.680050	18.090419	858.513070	2005.321620	354.877560
710				900.000000	200.000000	0.000000	0.448400	0.540480	-0.999350	-63.209495	-73.261386	149.437030	299.037578	200.833500	0.000000	300.000000	200.000000	0.000000	7.691040	10.956680	2231.141662	1859.656549	2147.299925	-1428.218974				-505.000000	200.000000	0.000000	1.448880	-2.144040	4.719240	102.273683	968.409776	-413.359295
711				900.000000	200.000000	0.000000	0.392350	0.641820	-1.303500	-67.392473	-126.396057	156.818325	299.101549	200.845889	0.000000	300.000000	200.000000	0.000000	7.477400	11.292400	2232.286072	1888.266649	2005.599930	-1318.355976				-505.000000	200.000000	0.000000	1.992210	0.893350	1.573080	-177.449549	-254.611480	353.153004
712				900.000000	200.000000	0.000000	0.414770	0.653080	-1.477300	-87.211494	-81.563949	156.805569	299.013522	200.957096	0.000000	300.000000	200.000000	0.000000	6.805960	11.506040	2231.980896	2136.220856	2201.799923	-1342.769976				-505.000000	200.000000	0.000000	2.535540	0.536010	3.932700	611.828590	505.692388	0.305830
713				900.000000	200.000000	0.000000	0.313880	0.585520	-0.999350	-37.231566	-62.655883	188.172842	299.033321	200.888489	0.000000	300.000000	200.000000	0.000000	7.294280	10.529400	2232.591248	1983.633652	2158.199924	-1458.736474				-505.000000	200.000000	0.000000	1.992210	-0.536010	10.225020	-842.327977	1328.017917	-118.156248
714				900.000000	200.000000	0.000000	0.358720	0.664340	-1.651100	-22.599381	-74.028206	144.825808	298.964474	200.923104	0.000000	300.000000	200.000000	0.000000	7.996240	10.193680	2231.523132	2059.927254	2310.799919	-1458.736474				-505.000000	200.000000	0.000000	2.173320	0.357340	3.932700	-209.694745	-267.809725	352.629842
715				900.000000	200.000000	0.000000	0.493240	0.709380	-1.303500	-60.589822	-59.627128	176.053914	299.003380	201.000200	0.000000	300.000000	200.000000	0.000000	7.538440	10.682000	2231.141662	2231.587858	2223.599922	-1403.804975				-505.000000	200.000000	0.000000	-0.543330	0.178670	9.438480	243.198404	1614.759867	0.213024
716				900.000000	200.000000	0.000000	0.358720	0.619300	-1.781450	-56.753412	-53.643101	176.109502	299.067082	200.970080	0.000000	300.000000	200.000000	0.000000	7.111160	10.590440	2231.599426	2164.830956	2081.899927	-1385.494475				-505.000000	200.000000	0.000000	0.543330	-0.178670	16.517339	569.590075	2337.708280	-0.213024
717				900.000000	200.000000	0.000000	0.325090	0.709380	-1.824900	-65.150523	-123.141388	156.950837	299.028339	200.961205	0.000000	300.000000	200.000000	0.000000	7.294280	10.712520	2232.362366	2145.757556	2169.099924	-1440.425974				-505.000000	200.000000	0.000000	0.000000	-1.250690	7.078860	40.703059	-139.287845	-118.675102
718				900.000000	200.000000	0.000000	0.437190	0.529220	-1.998700	-96.872750	-66.804393	192.812054	298.964616	200.905885	0.000000	300.000000	200.000000	0.000000	7.385840	10.529400	2231.828308	2021.780453	2310.799919	-1464.839973				-505.000000	200.000000	0.000000	-2.354430	1.429360	7.078860	87.056882	1196.308772	-350.919775
719				900.000000	200.000000	0.000000	0.459610	0.686860	-1.303500	-17.291363	-78.506124	166.429171	298.964545	200.995687	0.000000	300.000000	200.000000	0.000000	7.477400	10.010560	2231.675720	2222.051158	2310.799919	-1422.115474				-505.000000	200.000000	0.000000	1.267770	-1.965370	0.000000	-350.556542	718.707286	56.777541
720				900.000000	200.000000	0.000000	0.369930	0.551740	-1.129700	-54.839790	-110.436526	149.528797	299.013185	201.000166	0.000000	300.000000	200.000000	0.000000	7.294280	11.109280	2231.217956	2231.587858	2201.799923	-1397.701475				-505.000000	200.000000	0.000000	0.724440	1.072020	13.371180	413.385630	1799.454991	-175.272904
721				900.000000	200.000000	0.000000	0.392350	0.653080	-1.477300	-75.149904	-105.970543	132.732195	299.019009	200.965048	0.000000	300.000000	200.000000	0.000000	7.477400	11.292400	2233.354188	2155.294256	2190.899923	-1330.562976				-505.000000	200.000000	0.000000	0.181110	-0.536010	13.371180	547.715739	2495.181924	-352.987754
722				900.000000	200.000000	0.000000	0.336300	0.574260	-1.303500	-82.236185	-93.692098	164.042542	298.999042	200.892853	0.000000	300.000000	200.000000	0.000000	7.568960	10.926160	2232.362366	1993.170352	2234.499922	-1361.080475				-505.000000	200.000000	0.000000	1.448880	-0.714680	4.719240	-274.499751	-357.290297	292.926352
723				900.000000	200.000000	0.000000	0.392350	0.540480	-1.129700	-107.570370	-60.700082	183.230339	298.984707	200.977992	0.000000	300.000000	200.000000	0.000000	7.568960	10.895640	2233.049012	2183.904357	2267.199921	-1416.011974				-505.000000	200.000000	0.000000	0.905550	-1.429360	17.303879	1073.053756	2315.043923	-118.917104
724				900.000000	200.000000	0.000000	0.470820	0.551740	-1.824900	-71.642138	-113.944640	156.653255	299.008706	200.935669	0.000000	300.000000	200.000000	0.000000	7.385840	10.682000	2232.133484	2088.537354	2212.699923	-1342.769976				-505.000000	200.000000	0.000000	1.811100	-0.714680	18.090419	1116.361966	1331.512618	704.106065
725				900.000000	200.000000	0.000000	0.392350	0.574260	-1.564200	-82.506270	-85.625846	149.526513	299.018271	200.978594	0.000000	300.000000	200.000000	0.000000	7.599480	10.529400	2231.675720	2183.904357	2190.899923	-1409.908474				-505.000000	200.000000	0.000000	1.448880	-0.536010	3.146160	-379.630278	-223.227437	586.816403
726				900.000000	200.000000	0.000000	0.291460	0.596780	-1.607650	-101.726562	-15.573178	166.519600	299.013792	200.948292	0.000000	300.000000	200.000000	0.000000	7.385840	10.407320	2232.591248	2117.147455	2201.799923	-1434.322474				-505.000000	200.000000	0.000000	3.984420	0.893350	12.584640	55.063379	1470.370032	-58.215063
727				900.000000	200.000000	0.000000	0.425980	0.754420	-1.433850	-127.219131	-102.329865	161.707522	299.038104	200.982565	0.000000	300.000000	200.000000	0.000000	7.477400	10.651480	2232.362366	2193.441057	2147.299925	-1458.736474				-505.000000	200.000000	0.000000	-1.086660	0.714680	5.505780	43.685749	458.238830	-527.931724
728				900.000000	200.000000	0.000000	0.291460	0.517960	-0.912450	-92.190551	-122.605083	149.578676	298.974804	200.982397	0.000000	300.000000	200.000000	0.000000	7.111160	10.620960	2232.743836	2193.441057	2288.999920	-1361.080475				-505.000000	200.000000	0.000000	3.441090	-0.536010	7.865400	-1653.228759	-613.394630	351.680631
729				900.000000	200.000000	0.000000	0.358720	0.630560	-1.651100	-56.154683	-58.830296	159.252354	298.998598	200.974454	0.000000	300.000000	200.000000	0.000000	7.507920	11.414480	2231.370544	2174.367657	2234.499922	-1379.390975				-505.000000	200.000000	0.000000	1.086660	0.536010	5.505780	-82.941575	724.441266	-234.554654
730				900.000000	200.000000	0.000000	0.470820	0.529220	-1.607650	-52.241790	-129.344592	168.680612	298.984568	200.896971	0.000000	300.000000	200.000000	0.000000	7.660520	11.048240	2232.743836	2002.707052	2267.199921	-1373.287475				-505.000000	200.000000	0.000000	0.724440	0.536010	5.505780	-82.941575	1276.639226	-175.781578
731				900.000000	200.000000	0.000000	0.392350	0.495440	-1.303500	-89.502523	-90.934267	154.272531	298.959874	200.982666	0.000000	300.000000	200.000000	0.000000	8.057280	11.261880	2232.133484	2193.441057	2321.699919	-1409.908474				-505.000000	200.000000	0.000000	0.000000	-0.357340	6.292320	905.408757	1584.868676	-59.083214
732				900.000000	200.000000	0.000000	0.325090	0.540480	-1.260050	-75.541171	-83.138939	176.071041	299.003721	200.957129	0.000000	300.000000	200.000000	0.000000	7.355320	10.926160	2231.904602	2136.220856	2223.599922	-1379.390975				-505.000000	200.000000	0.000000	1.086660	-3.216060	10.225020	153.662218	1250.242737	-590.579960
733				900.000000	200.000000	0.000000	0.347510	0.585520	-1.564200	-69.980993	-98.977245	135.125479	299.043020	200.969716	0.000000	300.000000	200.000000	0.000000	7.172200	10.956680	2232.438660	2164.830956	2136.399925	-1373.287475				-505.000000	200.000000	0.000000	-1.448880	-0.714680	5.505780	-158.620826	1143.006797	-235.538716
734				900.000000	200.000000	0.000000	0.425980	0.574260	-0.955900	-65.793950	-31.850780	154.310993	299.004027	200.922662	0.000000	300.000000	200.000000	0.000000	7.568960	11.109280	2232.591248	2059.927254	2223.599922	-1348.873476				-505.000000	200.000000	0.000000	0.724440	1.786700	11.011560	-238.453864	2729.684322	-115.850574
735				900.000000	200.000000	0.000000	0.403560	0.506700	-1.303500	-97.079896	-126.857685	151.861729	299.062710	200.896941	0.000000	300.000000	200.000000	0.000000	7.446880	10.590440	2232.820130	2002.707052	2092.799927	-1409.908474				-505.000000	200.000000	0.000000	0.543330	1.429360	-5.505780	201.866113	2226.038213	706.242180
736				900.000000	200.000000	0.000000	0.470820	0.653080	-1.781450	-95.567654	-83.589229	151.928181	299.028272	200.965543	0.000000	300.000000	200.000000	0.000000	7.385840	10.285240	2232.209778	2155.294256	2169.099924	-1257.320977				-505.000000	200.000000	0.000000	1.086660	-0.536010	11.011560	-494.817048	1647.206332	-705.524790
737				900.000000	200.000000	0.000000	0.392350	0.619300	-1.129700	-44.016609	-75.897992	166.436021	298.998734	201.029874	0.000000	300.000000	200.000000	0.000000	7.019600	10.712520	2231.675720	2298.344760	2234.499922	-1336.666476				-505.000000	200.000000	0.000000	0.905550	-1.250690	7.078860	272.335063	1927.037445	57.484750
738				900.000000	200.000000	0.000000	0.437190	0.630560	-1.824900	-72.416861	-127.757666	173.629019	298.964863	200.922757	0.000000	300.000000	200.000000	0.000000	7.233240	10.285240	2232.362366	2059.927254	2310.799919	-1373.287475				-505.000000	200.000000	0.000000	2.354430	-2.144040	8.651940	334.220303	-18.107235	-237.199443
739				900.000000	200.000000	0.000000	0.425980	0.585520	-1.520750	-61.894918	-147.842778	188.056706	298.935240	201.004234	0.000000	300.000000	200.000000	0.000000	7.263760	10.437840	2231.675720	2241.124558	2376.199917	-1458.736474				-505.000000	200.000000	0.000000	-0.905550	-0.357340	19.663499	-483.313571	1361.834240	58.477427
740				900.000000	200.000000	0.000000	0.437190	0.630560	-1.694550	-76.302348	-82.285162	183.267660	298.994228	200.956867	0.000000	300.000000	200.000000	0.000000	7.477400	9.888480	2232.514954	2136.220856	2245.399921	-1403.804975				-505.000000	200.000000	0.000000	-0.724440	2.680050	6.292320	46.857208	1230.994516	-173.630973
741				900.000000	200.000000	0.000000	0.381140	0.517960	-1.433850	-80.669131	-49.823655	159.124408	299.042496	201.021537	0.000000	300.000000	200.000000	0.000000	7.263760	10.193680	2231.217956	2279.271359	2136.399925	-1403.804975				-505.000000	200.000000	0.000000	0.724440	-0.893350	18.090419	-863.321388	1529.836418	-177.138040
742				900.000000	200.000000	0.000000	0.280250	0.540480	-1.651100	-104.090010	-96.126661	178.527155	299.018573	201.008197	0.000000	300.000000	200.000000	0.000000	7.355320	11.200840	2232.362366	2250.661259	2190.899923	-1373.287475				-505.000000	200.000000	0.000000	0.000000	0.714680	15.730799	2592.455792	515.351501	118.166429
743				900.000000	200.000000	0.000000	0.381140	0.731900	-1.477300	-35.719324	-85.245036	161.733033	298.984603	200.935381	0.000000	300.000000	200.000000	0.000000	7.843640	10.834600	2232.820130	2088.537354	2267.199921	-1416.011974				-505.000000	200.000000	0.000000	-0.905550	-0.178670	7.865400	1379.609933	312.470578	58.646985
744				900.000000	200.000000	0.000000	0.459610	0.506700	-1.390400	-133.354697	-149.348887	175.900262	298.994091	200.892914	0.000000	300.000000	200.000000	0.000000	7.538440	10.743040	2232.209778	1993.170352	2245.399921	-1373.287475				-505.000000	200.000000	0.000000	0.905550	-1.250690	6.292320	272.272140	602.083798	-177.491645
745				900.000000	200.000000	0.000000	0.437190	0.765680	-1.129700	-106.337694	-77.744503	154.477400	299.042856	200.935701	0.000000	300.000000	200.000000	0.000000	7.721560	11.139800	2232.057190	2088.537354	2136.399925	-1373.287475				-505.000000	200.000000	0.000000	0.905550	-1.250690	10.225020	-885.573263	1128.631695	409.949342
746				900.000000	200.000000	0.000000	0.347510	0.551740	-1.651100	-51.359430	-43.170759	190.516246	299.057506	200.952791	0.000000	300.000000	200.000000	0.000000	7.263760	10.193680	2232.057190	2126.684155	2103.699926	-1458.736474				-505.000000	200.000000	0.000000	1.629990	0.536010	12.584640	-1240.535285	419.706517	-175.854022
747				900.000000	200.000000	0.000000	0.381140	0.664340	-1.346950	-94.653825	-130.959991	183.357143	299.091876	200.867161	0.000000	300.000000	200.000000	0.000000	7.538440	10.620960	2232.514954	1935.950150	2027.399929	-1391.597975				-505.000000	200.000000	0.000000	0.000000	0.357340	6.292320	1296.102050	259.168603	764.012398
748				900.000000	200.000000	0.000000	0.347510	0.585520	-1.346950	-126.043345	-68.783468	151.993100	299.009045	200.909723	0.000000	300.000000	200.000000	0.000000	7.660520	10.315760	2232.896424	2031.317153	2212.699923	-1397.701475				-505.000000	200.000000	0.000000	0.724440	1.965370	14.157719	930.769169	1533.568550	-291.913312
749				900.000000	200.000000	0.000000	0.538080	0.585520	-1.738000	-118.407412	-35.739705	166.253630	299.013859	200.982397	0.000000	300.000000	200.000000	0.000000	7.477400	10.468360	2232.743836	2193.441057	2201.799923	-1342.769976				-505.000000	200.000000	0.000000	-0.181110	-0.357340	3.932700	-484.572035	139.796841	175.907669
750				900.000000	200.000000	0.000000	0.325090	0.698120	-1.694550	-69.499697	-113.130674	154.530705	299.018439	200.995517	0.000000	300.000000	200.000000	0.000000	7.233240	9.919000	2232.057190	2222.051158	2190.899923	-1409.908474				-505.000000	200.000000	0.000000	0.000000	0.714680	10.225020	-535.016721	388.006478	-58.065867
751				900.000000	200.000000	0.000000	0.246620	0.698120	-1.346950	-65.119053	-29.167028	159.431320	298.979791	201.016463	0.000000	300.000000	200.000000	0.000000	7.874160	10.010560	2232.972718	2269.734659	2278.099920	-1446.529474				-505.000000	200.000000	0.000000	-0.543330	-1.250690	0.786540	-191.432330	-365.579552	116.344759
752				900.000000	200.000000	0.000000	0.414770	0.461660	-1.694550	-51.093409	-50.966087	154.217889	298.964722	200.995517	0.000000	300.000000	200.000000	0.000000	7.446880	10.987200	2232.057190	2222.051158	2310.799919	-1330.562976				-505.000000	200.000000	0.000000	0.362220	2.322710	12.584640	836.449964	628.989283	-115.312923
753				900.000000	200.000000	0.000000	0.437190	0.709380	-1.260050	-28.380566	-57.359398	166.473342	299.008842	200.986803	0.000000	300.000000	200.000000	0.000000	7.630000	11.353440	2232.438660	2202.977757	2212.699923	-1367.183975				-505.000000	200.000000	0.000000	-0.724440	-0.893350	7.078860	-516.754307	832.538068	704.139350
754				900.000000	200.000000	0.000000	0.526870	0.517960	-1.086250	-24.021594	-86.543904	185.479693	299.052558	201.025495	0.000000	300.000000	200.000000	0.000000	7.416360	10.773560	2231.904602	2288.808060	2114.599926	-1354.976975				-505.000000	200.000000	0.000000	0.362220	-0.714680	6.292320	-1200.901920	1430.380738	-118.195406
755				900.000000	200.000000	0.000000	0.269040	0.529220	-1.390400	-96.242551	-106.039424	156.841356	299.082644	200.909350	0.000000	300.000000	200.000000	0.000000	7.935200	10.559920	2233.811952	2031.317153	2049.199928	-1385.494475				-505.000000	200.000000	0.000000	-1.811100	-1.965370	11.011560	808.484402	1557.409765	57.023850
756				900.000000	200.000000	0.000000	0.403560	0.574260	-1.998700	-111.100124	-70.485479	144.695580	298.954812	200.931555	0.000000	300.000000	200.000000	0.000000	7.904680	10.926160	2231.752014	2079.000654	2332.599918	-1318.355976				-505.000000	200.000000	0.000000	0.362220	-0.357340	3.146160	557.709059	-24.903637	-0.368093
757				900.000000	200.000000	0.000000	0.291460	0.540480	-1.824900	-116.331657	-147.086354	161.647921	299.043150	200.973855	0.000000	300.000000	200.000000	0.000000	7.416360	10.559920	2232.743836	2174.367657	2136.399925	-1354.976975				-505.000000	200.000000	0.000000	0.000000	-0.178670	12.584640	-125.620552	1711.467272	58.574541
758				900.000000	200.000000	0.000000	0.336300	0.540480	-1.781450	-59.999220	-42.587905	192.927048	299.052461	201.008507	0.000000	300.000000	200.000000	0.000000	7.263760	10.987200	2231.675720	2250.661259	2114.599926	-1367.183975				-505.000000	200.000000	0.000000	-0.362220	1.965370	14.944259	-1269.671944	1598.575917	1.894114
759				900.000000	200.000000	0.000000	0.313880	0.596780	-1.694550	-49.549697	-41.745467	164.086713	299.018640	200.918422	0.000000	300.000000	200.000000	0.000000	6.867000	10.620960	2232.514954	2050.390553	2190.899923	-1409.908474				-505.000000	200.000000	0.000000	0.181110	-0.536010	2.359620	-379.693201	1577.641843	58.220936
760				900.000000	200.000000	0.000000	0.369930	0.675600	-1.303500	-110.227245	-19.087433	185.788888	299.043183	200.922567	0.000000	300.000000	200.000000	0.000000	7.752080	10.468360	2232.820130	2059.927254	2136.399925	-1342.769976				-505.000000	200.000000	0.000000	1.629990	-2.322710	13.371180	-371.109491	2937.790230	291.385842
761				900.000000	200.000000	0.000000	0.369930	0.540480	-1.520750	-51.688074	-120.204789	178.434246	298.964793	200.991177	0.000000	300.000000	200.000000	0.000000	7.507920	10.682000	2232.209778	2212.514458	2310.799919	-1306.148976				-505.000000	200.000000	0.000000	0.905550	-0.178670	11.798100	1032.476543	-198.561231	410.966689
762				900.000000	200.000000	0.000000	0.470820	0.630560	-1.173150	-51.638997	-119.616737	176.003839	299.003585	200.918799	0.000000	300.000000	200.000000	0.000000	7.416360	10.102120	2231.599426	2050.390553	2223.599922	-1403.804975				-505.000000	200.000000	0.000000	0.362220	-0.714680	7.865400	189.015949	235.757819	234.269186
763				900.000000	200.000000	0.000000	0.313880	0.686860	-1.911800	-58.126864	-77.005214	164.170487	299.086650	200.940134	0.000000	300.000000	200.000000	0.000000	7.050120	11.048240	2231.675720	2098.074055	2038.299929	-1440.425974				-505.000000	200.000000	0.000000	-0.181110	0.000000	3.932700	-462.949392	1332.926907	-58.729610
764				900.000000	200.000000	0.000000	0.336300	0.619300	-1.520750	-72.565448	-52.962296	176.132730	298.989242	200.875794	0.000000	300.000000	200.000000	0.000000	7.691040	10.895640	2232.286072	1955.023551	2256.299921	-1525.874972				-505.000000	200.000000	0.000000	0.000000	2.144040	14.157719	15.052475	516.844353	2.034694
765				900.000000	200.000000	0.000000	0.560500	0.675600	-1.216600	-65.911384	-82.741592	147.036896	298.989139	200.978427	0.000000	300.000000	200.000000	0.000000	7.691040	10.773560	2232.057190	2183.904357	2256.299921	-1397.701475				-505.000000	200.000000	0.000000	0.543330	-1.072020	7.078860	51.514381	1153.535332	-647.245899
766				900.000000	200.000000	0.000000	0.302670	0.641820	-1.260050	-55.285868	-61.951804	183.417494	298.993953	200.918673	0.000000	300.000000	200.000000	0.000000	7.721560	11.231360	2231.904602	2050.390553	2245.399921	-1501.460973				-505.000000	200.000000	0.000000	-0.724440	0.714680	17.303879	1202.789616	-502.865549	294.456680
767				900.000000	200.000000	0.000000	0.482030	0.574260	-1.520750	-78.440726	-129.887037	156.662585	299.027973	200.884641	0.000000	300.000000	200.000000	0.000000	7.752080	10.620960	2231.523132	1974.096951	2169.099924	-1403.804975				-505.000000	200.000000	0.000000	2.173320	-0.536010	6.292320	83.885423	-270.049004	-353.147131
768				900.000000	200.000000	0.000000	0.526870	0.653080	-1.607650	-71.264416	-121.520791	188.015015	298.993919	200.897339	0.000000	300.000000	200.000000	0.000000	7.630000	10.315760	2231.828308	2002.707052	2245.399921	-1354.976975				-505.000000	200.000000	0.000000	2.535540	-0.536010	3.932700	431.144659	-1085.147700	410.497174
769				900.000000	200.000000	0.000000	0.459610	0.563000	-0.912450	-114.458986	-114.331591	154.265680	299.096728	200.901366	0.000000	300.000000	200.000000	0.000000	7.630000	10.407320	2232.438660	2012.243752	2016.499929	-1361.080475				-505.000000	200.000000	0.000000	2.173320	2.144040	11.798100	593.943715	917.856076	236.837223
770				900.000000	200.000000	0.000000	0.246620	0.506700	-1.911800	-77.607444	-69.169477	142.385679	299.106645	200.961008	0.000000	300.000000	200.000000	0.000000	7.752080	10.346280	2232.820130	2145.757556	1994.699930	-1385.494475				-505.000000	200.000000	0.000000	1.629990	1.250690	6.292320	1234.342656	1883.948009	-57.687593
771				900.000000	200.000000	0.000000	0.381140	0.506700	-2.129050	-41.647743	-109.968758	154.294616	299.071934	200.935925	0.000000	300.000000	200.000000	0.000000	7.233240	10.102120	2231.523132	2088.537354	2070.999928	-1354.976975	-538.925977	189.172782	0.000000	-505.000000	200.000000	0.000000	0.905550	0.000000	21.236579	-229.933077	720.471703	352.392148
772				900.000000	200.000000	0.000000	0.437190	0.664340	-1.433850	-42.476961	-41.999854	185.708735	299.067496	200.901304	0.000000	300.000000	200.000000	0.000000	7.660520	10.468360	2232.591248	2012.243752	2081.899927	-1403.804975				-505.000000	200.000000	0.000000	0.000000	1.608030	3.146160	213.369589	527.294324	295.246514
773				900.000000	200.000000	0.000000	0.302670	0.698120	-1.781450	-73.610256	-66.532872	161.782912	299.014297	200.956345	0.000000	300.000000	200.000000	0.000000	7.263760	10.529400	2233.735658	2136.220856	2201.799923	-1324.459476				-505.000000	200.000000	0.000000	1.629990	1.608030	2.359620	329.122668	1092.260097	353.860213
774				900.000000	200.000000	0.000000	0.403560	0.709380	-1.651100	-89.093647	-106.270537	159.279202	299.052785	200.978260	0.000000	300.000000	200.000000	0.000000	7.477400	9.735880	2232.438660	2183.904357	2114.599926	-1367.183975				-505.000000	200.000000	0.000000	0.362220	0.893350	7.865400	633.765850	1826.597907	529.515700
775				900.000000	200.000000	0.000000	0.336300	0.664340	-1.738000	-78.976832	-108.485923	176.174617	299.038038	200.969815	0.000000	300.000000	200.000000	0.000000	7.355320	11.719680	2232.209778	2164.830956	2147.299925	-1348.873476				-505.000000	200.000000	0.000000	1.448880	-0.536010	12.584640	-378.875199	828.375505	704.304600
776				900.000000	200.000000	0.000000	0.246620	0.619300	-1.390400	-116.656238	-59.522439	137.671076	299.037545	200.936117	0.000000	300.000000	200.000000	0.000000	7.202720	11.048240	2231.065368	2088.537354	2147.299925	-1409.908474				-505.000000	200.000000	0.000000	-0.543330	0.536010	10.225020	2465.388006	3072.283521	-116.936057
777				900.000000	200.000000	0.000000	0.493240	0.675600	-1.390400	-130.419925	-59.546311	151.925898	298.979163	200.974354	0.000000	300.000000	200.000000	0.000000	7.507920	10.743040	2231.599426	2174.367657	2278.099920	-1409.908474				-505.000000	200.000000	0.000000	0.905550	0.536010	12.584640	612.520746	993.822408	352.900821
778				900.000000	200.000000	0.000000	0.437190	0.619300	-1.694550	-76.766035	-56.955313	178.437868	298.955277	200.973855	0.000000	300.000000	200.000000	0.000000	7.660520	10.651480	2232.743836	2174.367657	2332.599918	-1348.873476				-505.000000	200.000000	0.000000	-0.362220	1.072020	3.146160	875.831636	1477.202306	529.743213
779				900.000000	200.000000	0.000000	0.280250	0.664340	-1.520750	-106.895473	-45.588187	181.052005	299.027973	200.935925	0.000000	300.000000	200.000000	0.000000	7.263760	10.743040	2231.523132	2088.537354	2169.099924	-1330.562976				-505.000000	200.000000	0.000000	2.535540	-1.429360	9.438480	1651.504534	1295.887447	350.905286
780				900.000000	200.000000	0.000000	0.381140	0.596780	-1.477300	-53.345156	-70.047126	164.017031	299.018271	200.918767	0.000000	300.000000	200.000000	0.000000	7.568960	10.498880	2231.675720	2050.390553	2190.899923	-1422.115474				-505.000000	200.000000	0.000000	0.724440	-0.536010	9.438480	-494.942894	1670.617116	175.665667
781				900.000000	200.000000	0.000000	0.302670	0.551740	-1.520750	-119.573401	-56.643383	159.237119	298.989035	200.927251	0.000000	300.000000	200.000000	0.000000	7.355320	10.010560	2231.828308	2069.463954	2256.299921	-1361.080475				-505.000000	200.000000	0.000000	1.267770	-1.786700	11.011560	-338.864295	310.547294	-60.541099
782				900.000000	200.000000	0.000000	0.425980	0.585520	-1.738000	-78.202110	-26.057457	171.189085	298.998940	200.965576	0.000000	300.000000	200.000000	0.000000	7.477400	10.254720	2232.133484	2155.294256	2234.499922	-1361.080475				-505.000000	200.000000	0.000000	-1.448880	-1.608030	5.505780	829.666583	877.866783	116.078087
783				900.000000	200.000000	0.000000	0.280250	0.619300	-1.607650	-72.655477	-101.233040	156.913517	299.023089	200.970114	0.000000	300.000000	200.000000	0.000000	7.355320	9.857960	2231.523132	2164.830956	2179.999924	-1348.873476	-594.026646	194.263678	0.000000	-505.000000	200.000000	0.000000	-0.905550	1.786700	21.236579	-121.819861	1890.621416	119.256220
784				900.000000	200.000000	0.000000	0.347510	0.608040	-1.824900	-89.426355	-149.394493	154.423703	299.004231	200.939556	0.000000	300.000000	200.000000	0.000000	7.172200	9.949520	2233.049012	2098.074055	2223.599922	-1324.459476				-505.000000	200.000000	0.000000	1.992210	-0.893350	7.865400	-516.691384	2125.677240	1056.386610
785				900.000000	200.000000	0.000000	0.437190	0.450400	-1.651100	-71.614732	-112.721390	151.774530	298.935785	200.931110	0.000000	300.000000	200.000000	0.000000	7.904680	10.498880	2232.820130	2079.000654	2376.199917	-1391.597975				-505.000000	200.000000	0.000000	2.354430	0.893350	17.303879	866.152932	371.392097	-175.572861
786				900.000000	200.000000	0.000000	0.358720	0.608040	-1.520750	-97.152316	-145.073011	168.870050	298.989242	200.918516	0.000000	300.000000	200.000000	0.000000	7.691040	10.773560	2232.286072	2050.390553	2256.299921	-1391.597975				-505.000000	200.000000	0.000000	0.000000	0.178670	4.719240	-452.075147	-269.618573	117.657755
787				900.000000	200.000000	0.000000	0.235410	0.720640	-1.477300	-60.306192	-104.573724	161.873537	298.988931	201.008542	0.000000	300.000000	200.000000	0.000000	7.416360	11.414480	2231.599426	2250.661259	2256.299921	-1354.976975				-505.000000	200.000000	0.000000	0.362220	-3.037390	5.505780	974.808013	370.567106	290.809033
788				900.000000	200.000000	0.000000	0.313880	0.506700	-1.694550	-73.361843	-122.800986	166.412598	298.998769	200.965741	0.000000	300.000000	200.000000	0.000000	7.263760	11.261880	2231.752014	2155.294256	2234.499922	-1434.322474				-505.000000	200.000000	0.000000	2.173320	0.357340	0.786540	484.949574	795.736039	528.862138
789				900.000000	200.000000	0.000000	0.381140	0.551740	-1.303500	-71.101968	-70.208760	161.565484	298.994503	200.913900	0.000000	300.000000	200.000000	0.000000	7.538440	10.468360	2233.125306	2040.853853	2245.399921	-1440.425974				-505.000000	200.000000	0.000000	1.992210	-1.608030	3.932700	-907.699292	273.429270	-177.917693
790				900.000000	200.000000	0.000000	0.313880	0.585520	-1.216600	-37.456637	-42.189960	166.485901	298.994469	200.973721	0.000000	300.000000	200.000000	0.000000	7.782600	10.529400	2233.049012	2174.367657	2245.399921	-1440.425974				-505.000000	200.000000	0.000000	-1.086660	0.000000	14.157719	-577.947392	-345.391905	705.016117
791				900.000000	200.000000	0.000000	0.437190	0.517960	-1.129700	-64.271911	-67.612563	154.247020	299.022788	200.970412	0.000000	300.000000	200.000000	0.000000	7.233240	10.773560	2230.836486	2164.830956	2179.999924	-1391.597975				-505.000000	200.000000	0.000000	1.448880	2.144040	10.225020	14.737859	-97.375267	530.615672
792				900.000000	200.000000	0.000000	0.470820	0.608040	-1.477300	-8.655637	-88.938058	161.524934	299.017700	200.962060	0.000000	300.000000	200.000000	0.000000	7.385840	10.590440	2230.378722	2145.757556	2190.899923	-1403.804975				-505.000000	200.000000	0.000000	1.086660	-1.250690	9.438480	735.787840	190.429105	174.958458
793				900.000000	200.000000	0.000000	0.392350	0.563000	-1.694550	-75.063939	-131.098350	132.648421	299.038367	200.943859	0.000000	300.000000	200.000000	0.000000	7.477400	10.559920	2232.972718	2107.610755	2147.299925	-1361.080475				-505.000000	200.000000	0.000000	2.716650	-1.072020	6.292320	514.715465	94.784121	351.229913
794				900.000000	200.000000	0.000000	0.414770	0.585520	-1.346950	-69.755922	-112.080994	154.333078	299.018406	200.931460	0.000000	300.000000	200.000000	0.000000	7.355320	9.613800	2231.980896	2079.000654	2190.899923	-1354.976975				-505.000000	200.000000	0.000000	1.267770	0.178670	7.078860	822.089644	1507.409492	117.556334
795				900.000000	200.000000	0.000000	0.616550	0.743160	-1.564200	-59.468847	-44.198703	178.367240	299.047544	200.974354	0.000000	300.000000	200.000000	0.000000	7.111160	10.254720	2231.599426	2174.367657	2125.499926	-1397.701475				-505.000000	200.000000	0.000000	0.724440	1.072020	9.438480	644.703018	2068.327138	529.656280
796				900.000000	200.000000	0.000000	0.381140	0.799460	-1.824900	-117.728452	-69.723858	195.531105	299.101150	200.927472	0.000000	300.000000	200.000000	0.000000	7.050120	11.078760	2231.294250	2069.463954	2005.599930	-1330.562976				-505.000000	200.000000	0.000000	2.716650	0.536010	8.651940	264.758124	-172.595173	-234.685053
797				900.000000	200.000000	0.000000	0.482030	0.754420	-1.824900	-91.439487	-114.406268	164.059114	298.999179	200.952531	0.000000	300.000000	200.000000	0.000000	7.111160	11.231360	2232.667542	2126.684155	2234.499922	-1391.597975				-505.000000	200.000000	0.000000	0.724440	-1.072020	11.011560	283.461001	608.564205	410.133388
798				900.000000	200.000000	0.000000	0.347510	0.653080	-1.346950	-30.789029	-28.255708	144.826950	298.988931	200.918799	0.000000	300.000000	200.000000	0.000000	7.599480	10.407320	2231.599426	2050.390553	2256.299921	-1367.183975				-505.000000	200.000000	0.000000	-0.543330	0.000000	4.719240	-1157.782480	956.388389	-411.165224
799				900.000000	200.000000	0.000000	0.403560	0.585520	-1.216600	-57.559288	-86.410742	173.621973	299.037545	200.970313	0.000000	300.000000	200.000000	0.000000	7.782600	11.139800	2231.065368	2164.830956	2147.299925	-1440.425974				-505.000000	200.000000	0.000000	1.629990	1.965370	8.651940	1277.776712	556.008657	-350.729855
800				900.000000	200.000000	0.000000	0.403560	0.731900	-1.868350	-68.288694	-9.815066	178.577426	299.091442	201.017158	0.000000	300.000000	200.000000	0.000000	7.507920	10.926160	2231.446838	2269.734659	2027.399929	-1348.873476				-505.000000	200.000000	0.000000	3.259980	-0.536010	15.730799	200.456503	583.230137	175.462824
801				900.000000	200.000000	0.000000	0.381140	0.619300	-1.477300	-124.787327	-100.442946	180.905596	299.042791	200.914400	0.000000	300.000000	200.000000	0.000000	7.507920	10.926160	2231.904602	2040.853853	2136.399925	-1440.425974				-505.000000	200.000000	0.000000	0.000000	1.608030	14.944259	445.945441	-1074.742161	177.758316
802				900.000000	200.000000	0.000000	0.448400	0.653080	-1.607650	-107.449188	-72.695667	139.903108	298.959732	200.931524	0.000000	300.000000	200.000000	0.000000	7.691040	10.834600	2231.828308	2079.000654	2321.699919	-1458.736474				-505.000000	200.000000	0.000000	1.086660	2.680050	15.730799	-415.651721	1510.157766	-232.519960
803				900.000000	200.000000	0.000000	0.246620	0.506700	-1.303500	-80.997775	-135.592805	154.433979	299.028272	200.952726	0.000000	300.000000	200.000000	0.000000	7.355320	10.468360	2232.209778	2126.684155	2169.099924	-1373.287475				-505.000000	200.000000	0.000000	0.905550	-1.786700	12.584640	-338.738449	463.542379	409.440668
804				900.000000	200.000000	0.000000	0.381140	0.641820	-1.694550	-95.941313	-49.581204	168.878239	299.052623	201.042516	0.000000	300.000000	200.000000	0.000000	7.294280	10.224200	2232.057190	2326.954861	2114.599926	-1300.045476				-505.000000	200.000000	0.000000	0.362220	-0.536010	3.932700	-958.647364	1034.909995	-0.537651
805				900.000000	200.000000	0.000000	0.280250	0.551740	-1.651100	-71.462081	-60.664872	166.489326	298.998632	200.995789	0.000000	300.000000	200.000000	0.000000	7.141680	9.827440	2231.446838	2222.051158	2234.499922	-1446.529474				-505.000000	200.000000	0.000000	1.448880	0.178670	11.011560	-1609.731780	34.448313	-234.922747
806				900.000000	200.000000	0.000000	0.403560	0.551740	-1.607650	-83.478658	-35.387366	188.048518	299.033519	200.913932	0.000000	300.000000	200.000000	0.000000	7.477400	9.369640	2233.049012	2040.853853	2158.199924	-1348.873476				-505.000000	200.000000	0.000000	1.086660	1.608030	6.292320	-828.722735	1253.974869	-468.513702
807				900.000000	200.000000	0.000000	0.470820	0.563000	-1.520750	-107.048124	-99.029590	142.205766	299.038038	200.969815	0.000000	300.000000	200.000000	0.000000	7.477400	10.865120	2232.209778	2164.830956	2147.299925	-1342.769976				-505.000000	200.000000	0.000000	0.905550	-0.178670	7.865400	453.081918	70.310916	293.478491
808				900.000000	200.000000	0.000000	0.392350	0.517960	-0.955900	-108.317687	-70.993656	156.703135	299.072283	200.982565	0.000000	300.000000	200.000000	0.000000	7.630000	11.383960	2232.362366	2193.441057	2070.999928	-1373.287475				-505.000000	200.000000	0.000000	0.000000	1.786700	4.719240	919.202769	1586.361529	-57.048520
809				900.000000	200.000000	0.000000	0.336300	0.563000	-1.303500	-78.679341	-108.890008	135.116149	299.028206	200.957064	0.000000	300.000000	200.000000	0.000000	7.477400	11.322920	2232.057190	2136.220856	2169.099924	-1416.011974				-505.000000	200.000000	0.000000	1.992210	-2.858720	17.303879	-750.676845	2249.290130	232.104093
810				900.000000	200.000000	0.000000	0.526870	0.506700	-0.869000	-76.527103	-81.679976	158.962960	299.003823	200.935669	0.000000	300.000000	200.000000	0.000000	7.568960	11.567080	2232.133484	2088.537354	2223.599922	-1373.287475				-505.000000	200.000000	0.000000	-0.181110	0.000000	6.292320	1621.927412	-525.292475	-58.729610
811				900.000000	200.000000	0.000000	0.414770	0.608040	-1.520750	-97.152316	-106.853390	188.089263	299.028173	200.948551	0.000000	300.000000	200.000000	0.000000	7.568960	10.651480	2231.980896	2117.147455	2169.099924	-1440.425974				-505.000000	200.000000	0.000000	0.724440	-1.250690	5.505780	-885.950802	83.509160	879.916620
812				900.000000	200.000000	0.000000	0.459610	0.664340	-1.129700	-66.285043	-73.601789	154.359927	299.023122	200.987174	0.000000	300.000000	200.000000	0.000000	7.446880	10.437840	2231.599426	2202.977757	2179.999924	-1330.562976				-505.000000	200.000000	0.000000	0.724440	1.429360	3.146160	86.742266	1013.738491	353.763099
813				900.000000	200.000000	0.000000	0.347510	0.630560	-1.520750	-72.101761	-48.357954	185.770228	299.013522	200.982733	0.000000	300.000000	200.000000	0.000000	7.172200	10.712520	2231.980896	2193.441057	2201.799923	-1391.597975				-505.000000	200.000000	0.000000	3.078870	0.893350	14.944259	402.700155	197.225507	176.833776
814				900.000000	200.000000	0.000000	0.425980	0.563000	-0.782100	-70.098110	-97.870023	161.529501	299.042954	200.961238	0.000000	300.000000	200.000000	0.000000	7.874160	10.407320	2232.286072	2145.757556	2136.399925	-1348.873476				-505.000000	200.000000	0.000000	-0.362220	-0.178670	13.371180	-125.557629	1997.778791	117.347617
815				900.000000	200.000000	0.000000	0.470820	0.619300	-1.216600	-116.476181	-94.246479	142.258125	299.032858	200.901736	0.000000	300.000000	200.000000	0.000000	7.355320	9.705360	2231.523132	2012.243752	2158.199924	-1440.425974				-505.000000	200.000000	0.000000	0.362220	-0.357340	8.651940	210.701516	1428.141459	175.864203
816				900.000000	200.000000	0.000000	0.482030	0.461660	-1.694550	-63.154999	-119.593463	173.425488	299.042954	200.961238	0.000000	300.000000	200.000000	0.000000	7.935200	9.827440	2232.286072	2145.757556	2136.399925	-1318.355976				-505.000000	200.000000	0.000000	1.629990	-2.322710	14.157719	-1181.758581	153.073650	467.618138
817				900.000000	200.000000	0.000000	0.493240	0.664340	-1.346950	-78.571705	-84.916569	173.602367	299.076977	200.905854	0.000000	300.000000	200.000000	0.000000	7.355320	11.261880	2231.904602	2021.780453	2060.099928	-1434.322474				-505.000000	200.000000	0.000000	2.354430	0.000000	14.944259	-230.436463	1036.481413	176.043942
818				900.000000	200.000000	0.000000	0.425980	0.495440	-1.694550	-93.928181	-102.087414	171.105311	298.945513	200.918328	0.000000	300.000000	200.000000	0.000000	7.507920	11.353440	2232.743836	2050.390553	2354.399918	-1397.701475				-505.000000	200.000000	0.000000	-0.362220	-2.322710	11.798100	92.028670	2264.411659	409.033416
819				900.000000	200.000000	0.000000	0.425980	0.506700	-1.346950	-125.268622	-82.146802	166.296463	298.999555	200.900935	0.000000	300.000000	200.000000	0.000000	7.660520	10.743040	2233.506776	2012.243752	2234.499922	-1458.736474				-505.000000	200.000000	0.000000	0.000000	-1.429360	2.359620	-202.117805	130.330728	233.619932
820				900.000000	200.000000	0.000000	0.414770	0.709380	-1.346950	-76.716957	-76.619205	178.544869	299.008469	200.948713	0.000000	300.000000	200.000000	0.000000	7.019600	11.261880	2231.599426	2117.147455	2212.699923	-1379.390975				-505.000000	200.000000	0.000000	-0.905550	0.893350	0.786540	401.567537	451.758423	-821.497148
821				900.000000	200.000000	0.000000	0.414770	0.641820	-1.651100	-83.834708	-116.864105	159.204758	299.052202	200.995960	0.000000	300.000000	200.000000	0.000000	7.599480	11.170320	2231.065368	2222.051158	2114.599926	-1379.390975				-505.000000	200.000000	0.000000	0.000000	-0.714680	12.584640	305.209490	2506.887316	-59.422330
822				900.000000	200.000000	0.000000	0.414770	0.619300	-1.346950	-32.180089	-152.608754	168.822454	299.062293	200.957162	0.000000	300.000000	200.000000	0.000000	7.019600	10.498880	2231.828308	2136.220856	2092.799927	-1440.425974				-505.000000	200.000000	0.000000	0.000000	-0.178670	14.944259	106.200221	3034.928066	176.062738
823				900.000000	200.000000	0.000000	0.448400	0.608040	-0.999350	-84.550555	-103.657206	173.596462	299.057700	200.926965	0.000000	300.000000	200.000000	0.000000	7.416360	10.376800	2232.514954	2069.463954	2103.699926	-1324.459476				-505.000000	200.000000	0.000000	0.181110	1.786700	14.157719	-585.650177	240.745373	-115.807108
824				900.000000	200.000000	0.000000	0.414770	0.776940	-1.564200	-90.242028	-66.285222	161.740079	298.998769	201.021292	0.000000	300.000000	200.000000	0.000000	7.843640	10.651480	2231.752014	2279.271359	2234.499922	-1397.701475				-505.000000	200.000000	0.000000	0.724440	-1.250690	10.225020	851.666765	1007.020653	292.475633
825				900.000000	200.000000	0.000000	0.414770	0.664340	-1.129700	-38.141331	-112.283037	144.767741	299.062229	200.987141	0.000000	300.000000	200.000000	0.000000	7.599480	9.796920	2231.675720	2202.977757	2092.799927	-1434.322474				-505.000000	200.000000	0.000000	0.000000	0.714680	17.303879	-187.002407	1574.418706	-58.065867
826				900.000000	200.000000	0.000000	0.392350	0.641820	-1.564200	-27.457256	-136.285546	149.589344	299.008401	200.961599	0.000000	300.000000	200.000000	0.000000	7.355320	10.468360	2231.446838	2145.757556	2212.699923	-1477.046973				-505.000000	200.000000	0.000000	0.905550	-1.250690	9.438480	504.155836	864.238107	-471.212138
827				900.000000	200.000000	0.000000	0.381140	0.495440	-1.173150	-133.593313	-65.264015	168.742105	298.920587	200.974321	0.000000	300.000000	200.000000	0.000000	7.691040	11.445000	2231.675720	2174.367657	2408.899916	-1440.425974				-505.000000	200.000000	0.000000	0.905550	2.680050	11.011560	47.234747	465.035232	61.215022
828				900.000000	200.000000	0.000000	0.336300	0.563000	-1.216600	-130.856206	-63.377096	166.441730	298.998837	200.948583	0.000000	300.000000	200.000000	0.000000	7.599480	10.651480	2231.904602	2117.147455	2234.499922	-1452.632974				-505.000000	200.000000	0.000000	2.716650	0.714680	16.517339	44.566674	85.080577	0.460899
829				900.000000	200.000000	0.000000	0.425980	0.551740	-1.607650	-79.458128	-66.706442	154.290049	299.023089	200.888915	0.000000	300.000000	200.000000	0.000000	7.355320	11.383960	2231.523132	1983.633652	2179.999924	-1385.494475				-505.000000	200.000000	0.000000	1.448880	-0.178670	-1.573080	-590.017177	46.391136	-235.261863
830				900.000000	200.000000	0.000000	0.358720	0.574260	-1.520750	-58.338074	-69.083462	151.971014	299.033023	200.922946	0.000000	300.000000	200.000000	0.000000	7.294280	11.109280	2231.904602	2059.927254	2158.199924	-1391.597975				-505.000000	200.000000	0.000000	-0.181110	-0.357340	3.932700	673.587984	1067.786892	410.884064
831				900.000000	200.000000	0.000000	0.336300	0.551740	-1.216600	-91.114590	2.480514	173.660239	299.042660	200.923072	0.000000	300.000000	200.000000	0.000000	7.843640	10.071600	2231.599426	2059.927254	2136.399925	-1367.183975				-505.000000	200.000000	0.000000	-0.181110	-0.357340	0.786540	-137.375722	673.062576	-59.068726
832				900.000000	200.000000	0.000000	0.425980	0.506700	-1.173150	-117.047505	-41.780677	139.790202	299.058311	200.913557	0.000000	300.000000	200.000000	0.000000	7.324800	10.712520	2233.964540	2040.853853	2103.699926	-1306.148976				-505.000000	200.000000	0.000000	1.992210	-1.429360	3.146160	-202.054882	671.885718	233.460555
833				900.000000	200.000000	0.000000	0.403560	0.585520	-1.216600	-41.477167	-132.004472	137.477071	299.008571	200.952889	0.000000	300.000000	200.000000	0.000000	7.385840	10.498880	2231.828308	2126.684155	2212.699923	-1293.941977				-505.000000	200.000000	0.000000	2.716650	0.714680	10.225020	-187.568716	356.192004	-586.980087
834				900.000000	200.000000	0.000000	0.313880	0.664340	-1.824900	-26.799968	-21.360361	171.378524	298.974839	200.978092	0.000000	300.000000	200.000000	0.000000	7.446880	10.559920	2232.820130	2183.904357	2288.999920	-1428.218974	-550.666592	160.954748	0.000000	-505.000000	200.000000	0.000000	-1.629990	1.072020	22.023119	-859.898236	1005.720800	236.124141
835				900.000000	200.000000	0.000000	0.381140	0.630560	-1.346950	-120.168067	-151.223870	156.819466	298.960087	200.939748	0.000000	300.000000	200.000000	0.000000	7.752080	10.315760	2232.591248	2098.074055	2321.699919	-1354.976975				-505.000000	200.000000	0.000000	0.905550	-0.714680	14.944259	73.766256	328.733092	-294.471169
836				900.000000	200.000000	0.000000	0.369930	0.495440	-1.564200	-101.834199	-59.372741	154.295758	299.003993	200.922694	0.000000	300.000000	200.000000	0.000000	7.599480	10.132640	2232.514954	2059.927254	2223.599922	-1385.494475				-505.000000	200.000000	0.000000	-1.811100	-0.714680	5.505780	304.643181	369.504684	58.210755
837				900.000000	200.000000	0.000000	0.392350	0.506700	-1.694550	-101.505554	-90.570591	149.463683	298.989070	200.974221	0.000000	300.000000	200.000000	0.000000	7.538440	11.139800	2231.904602	2174.367657	2256.299921	-1477.046973				-505.000000	200.000000	0.000000	-0.724440	1.429360	11.011560	203.187500	-99.184116	353.879010
838				900.000000	200.000000	0.000000	0.156940	0.517960	-1.346950	-64.496982	-25.474006	159.356680	299.028306	200.982599	0.000000	300.000000	200.000000	0.000000	7.691040	11.353440	2232.286072	2193.441057	2169.099924	-1397.701475				-505.000000	200.000000	0.000000	0.905550	-1.072020	7.865400	-527.502705	1130.870974	-529.786679
839				900.000000	200.000000	0.000000	0.414770	0.563000	-1.346950	-118.929658	-86.751145	159.131455	299.003482	200.906071	0.000000	300.000000	200.000000	0.000000	7.843640	11.414480	2231.370544	2021.780453	2223.599922	-1416.011974				-505.000000	200.000000	0.000000	-1.992210	0.714680	11.798100	-882.338881	1832.762319	529.534496
840				900.000000	200.000000	0.000000	0.448400	0.641820	-1.651100	-63.732057	-47.325409	180.856858	299.008977	200.922599	0.000000	300.000000	200.000000	0.000000	7.813120	10.956680	2232.743836	2059.927254	2212.699923	-1318.355976				-505.000000	200.000000	0.000000	3.803310	-1.250690	4.719240	272.146293	-234.616834	233.485225
841				900.000000	200.000000	0.000000	0.403560	0.563000	-1.086250	-54.331089	-81.465998	159.143068	299.032726	200.948875	0.000000	300.000000	200.000000	0.000000	7.477400	10.987200	2231.217956	2117.147455	2158.199924	-1397.701475				-505.000000	200.000000	0.000000	0.543330	1.250690	7.078860	655.325570	-569.874764	471.096228
842				900.000000	200.000000	0.000000	0.403560	0.664340	-1.520750	-30.505399	-81.061913	185.743576	299.091566	200.970014	0.000000	300.000000	200.000000	0.000000	7.080640	10.376800	2231.752014	2164.830956	2027.399929	-1306.148976				-505.000000	200.000000	0.000000	-0.181110	-0.178670	8.651940	-820.831180	1593.588363	-411.363760
843				900.000000	200.000000	0.000000	0.325090	0.563000	-1.477300	-38.654096	-88.002867	176.091984	299.013589	200.939941	0.000000	300.000000	200.000000	0.000000	7.507920	10.590440	2232.133484	2098.074055	2201.799923	-1391.597975				-505.000000	200.000000	0.000000	0.905550	3.930740	11.798100	-571.919089	-331.131239	62.401927
844				900.000000	200.000000	0.000000	0.493240	0.608040	-1.651100	-45.020466	-120.095499	144.634087	299.013691	200.901397	0.000000	300.000000	200.000000	0.000000	7.385840	10.193680	2232.362366	2012.243752	2201.799923	-1483.150473				-505.000000	200.000000	0.000000	1.086660	-1.429360	6.292320	-896.699201	-469.435226	351.021197
845				900.000000	200.000000	0.000000	0.313880	0.709380	-1.129700	-76.491886	-108.128387	152.143130	299.008774	200.961238	0.000000	300.000000	200.000000	0.000000	7.446880	10.437840	2232.286072	2145.757556	2212.699923	-1361.080475				-505.000000	200.000000	0.000000	0.543330	0.536010	7.865400	-430.200811	887.648891	-528.231681
846				900.000000	200.000000	0.000000	0.403560	0.675600	-1.477300	-58.140409	-65.904412	156.838126	299.033056	200.978460	0.000000	300.000000	200.000000	0.000000	7.477400	10.071600	2231.980896	2183.904357	2158.199924	-1397.701475				-505.000000	200.000000	0.000000	1.811100	-0.357340	14.157719	95.325976	-520.735353	-0.484004
847				900.000000	200.000000	0.000000	0.369930	0.698120	-1.260050	-36.885313	-145.777090	183.400172	299.066922	200.944601	0.000000	300.000000	200.000000	0.000000	7.691040	10.163160	2231.217956	2107.610755	2081.899927	-1452.632974				-505.000000	200.000000	0.000000	-1.992210	-0.357340	8.651940	-136.746490	112.337929	234.796656
848				900.000000	200.000000	0.000000	0.392350	0.720640	-0.999350	-75.893157	-121.612947	149.662647	298.984533	200.956802	0.000000	300.000000	200.000000	0.000000	7.782600	11.078760	2232.667542	2136.220856	2267.199921	-1458.736474				-505.000000	200.000000	0.000000	2.897760	-0.357340	7.865400	210.638592	612.612332	-0.570936
849				900.000000	200.000000	0.000000	0.470820	0.686860	-1.651100	-73.938900	-73.578514	149.549937	299.013724	200.935541	0.000000	300.000000	200.000000	0.000000	7.050120	10.895640	2232.438660	2088.537354	2201.799923	-1348.873476				-505.000000	200.000000	0.000000	1.992210	-0.714680	12.584640	-273.870519	397.788586	175.394688
850				900.000000	200.000000	0.000000	0.212990	0.585520	-1.651100	-106.255793	-52.829135	173.819403	299.023122	201.025636	0.000000	300.000000	200.000000	0.000000	7.691040	11.811240	2231.599426	2288.808060	2179.999924	-1428.218974				-505.000000	200.000000	0.000000	-0.362220	0.536010	10.225020	959.779982	-120.355620	-58.206448
851				900.000000	200.000000	0.000000	0.459610	0.698120	-1.303500	-81.156160	-93.704034	159.210662	299.052331	201.004371	0.000000	300.000000	200.000000	0.000000	7.599480	11.048240	2231.370544	2241.124558	2114.599926	-1367.183975				-505.000000	200.000000	0.000000	1.811100	1.429360	7.865400	666.199815	1076.076147	294.932068
852				900.000000	200.000000	0.000000	0.392350	0.563000	-1.346950	-54.601174	-40.234159	166.383662	299.028306	200.939877	0.000000	300.000000	200.000000	0.000000	7.355320	10.804080	2232.286072	2098.074055	2169.099924	-1403.804975				-505.000000	200.000000	0.000000	-0.181110	0.714680	4.719240	43.622826	6.480407	59.436819
853				900.000000	200.000000	0.000000	0.392350	0.641820	-1.216600	-99.466687	-141.674784	161.637645	299.013353	200.923072	0.000000	300.000000	200.000000	0.000000	7.355320	11.048240	2231.599426	2059.927254	2201.799923	-1367.183975				-505.000000	200.000000	0.000000	0.724440	1.608030	16.517339	561.887289	1398.759264	353.932657
854				900.000000	200.000000	0.000000	0.493240	0.585520	-1.868350	-70.296092	-69.233757	180.758045	299.047674	200.957129	0.000000	300.000000	200.000000	0.000000	7.599480	10.559920	2231.904602	2136.220856	2125.499926	-1312.252476				-505.000000	200.000000	0.000000	1.992210	0.893350	6.292320	286.191998	668.900012	411.897103
855				900.000000	200.000000	0.000000	0.403560	0.720640	-1.042800	-140.266655	-101.770286	156.880014	299.062390	200.939973	0.000000	300.000000	200.000000	0.000000	7.477400	10.193680	2232.057190	2098.074055	2092.799927	-1391.597975				-505.000000	200.000000	0.000000	1.267770	0.357340	13.371180	2107.380372	838.588044	-528.459194
856				900.000000	200.000000	0.000000	0.448400	0.686860	-1.477300	-73.758843	-37.355103	176.079425	299.013792	200.956835	0.000000	300.000000	200.000000	0.000000	7.385840	10.376800	2232.591248	2136.220856	2201.799923	-1391.597975				-505.000000	200.000000	0.000000	-0.362220	1.250690	7.865400	1118.652500	677.303703	294.936376
857				900.000000	200.000000	0.000000	0.538080	0.653080	-1.433850	-107.269131	-10.692714	173.545441	298.979930	200.935189	0.000000	300.000000	200.000000	0.000000	7.721560	9.369640	2233.277894	2088.537354	2278.099920	-1354.976975				-505.000000	200.000000	0.000000	-0.362220	0.178670	4.719240	-104.627141	17.439372	-58.545563
858				900.000000	200.000000	0.000000	0.493240	0.585520	-1.477300	-89.993615	-64.531464	151.842123	299.013455	201.012711	0.000000	300.000000	200.000000	0.000000	7.568960	9.827440	2231.828308	2260.197959	2201.799923	-1336.666476				-505.000000	200.000000	0.000000	-0.724440	1.072020	12.584640	65.874701	1092.453098	471.028092
859				900.000000	200.000000	0.000000	0.437190	0.551740	-1.303500	-67.081438	-107.978688	173.555717	299.038269	200.943955	0.000000	300.000000	200.000000	0.000000	7.263760	11.322920	2232.743836	2107.610755	2147.299925	-1367.183975				-505.000000	200.000000	0.000000	0.362220	0.000000	15.730799	-1041.085553	758.573584	528.667910
860				900.000000	200.000000	0.000000	0.179360	0.664340	-1.173150	-74.371118	-87.350535	147.421285	298.930173	201.012954	0.000000	300.000000	200.000000	0.000000	7.446880	10.926160	2231.294250	2260.197959	2387.099916	-1397.701475				-505.000000	200.000000	0.000000	0.362220	-0.178670	10.225020	-9.993320	-561.901504	645.986550
861				900.000000	200.000000	0.000000	0.425980	0.686860	-1.520750	-57.721737	-97.183078	156.825371	299.004334	200.909568	0.000000	300.000000	200.000000	0.000000	7.385840	11.048240	2233.277894	2031.317153	2223.599922	-1470.943473				-505.000000	200.000000	0.000000	-1.086660	0.178670	0.000000	-568.268688	-862.236258	117.744688
862				900.000000	200.000000	0.000000	0.504450	0.506700	-1.042800	-80.727690	-40.067327	171.034488	299.003414	200.953149	0.000000	300.000000	200.000000	0.000000	7.324800	11.078760	2231.217956	2126.684155	2223.599922	-1367.183975				-505.000000	200.000000	0.000000	1.992210	-1.429360	14.944259	957.048985	2384.099417	527.181049
863				900.000000	200.000000	0.000000	0.280250	0.551740	-1.390400	-111.397298	-101.435082	183.356947	299.008367	200.953084	0.000000	300.000000	200.000000	0.000000	7.294280	11.506040	2231.370544	2126.684155	2212.699923	-1397.701475				-505.000000	200.000000	0.000000	0.181110	0.536010	3.932700	32.748581	117.878910	587.935171
864				900.000000	200.000000	0.000000	0.403560	0.563000	-1.564200	-115.134199	-116.483294	166.372049	299.028173	200.974187	0.000000	300.000000	200.000000	0.000000	7.477400	10.773560	2231.980896	2174.367657	2169.099924	-1403.804975				-505.000000	200.000000	0.000000	1.086660	0.000000	17.303879	1738.624339	845.814877	-0.086933
865				900.000000	200.000000	0.000000	0.403560	0.585520	-1.694550	-102.280277	-151.823858	168.802653	299.018842	200.918234	0.000000	300.000000	200.000000	0.000000	7.477400	10.773560	2232.972718	2050.390553	2190.899923	-1367.183975				-505.000000	200.000000	0.000000	-0.905550	-0.714680	1.573080	-738.015452	583.582004	763.067495
866				900.000000	200.000000	0.000000	0.313880	0.551740	-1.738000	-103.716352	-82.232818	168.864146	298.994435	200.943859	0.000000	300.000000	200.000000	0.000000	6.989080	10.346280	2232.972718	2107.610755	2245.399921	-1354.976975				-505.000000	200.000000	0.000000	1.267770	0.178670	11.011560	11.692246	708.257316	-234.908258
867				900.000000	200.000000	0.000000	0.448400	0.551740	-1.346950	-91.249633	-78.004088	161.495803	299.071998	200.931587	0.000000	300.000000	200.000000	0.000000	7.019600	10.529400	2231.675720	2079.000654	2070.999928	-1300.045476				-505.000000	200.000000	0.000000	1.267770	-1.786700	2.359620	7.891555	53.617970	-60.541099
868				900.000000	200.000000	0.000000	0.403560	0.641820	-1.173150	-31.072659	-101.649061	176.083992	299.179675	200.939877	0.000000	300.000000	200.000000	0.000000	7.294280	10.315760	2232.286072	2098.074055	1831.199936	-1452.632974				-505.000000	200.000000	0.000000	0.362220	-1.072020	14.157719	283.712693	1025.206452	57.697774
869				900.000000	200.000000	0.000000	0.470820	0.585520	-1.520750	-69.935978	-104.095559	178.371612	299.038104	200.884308	0.000000	300.000000	200.000000	0.000000	7.843640	9.919000	2232.362366	1974.096951	2147.299925	-1409.908474				-505.000000	200.000000	0.000000	0.000000	-0.178670	8.651940	568.960843	1715.199404	293.550935
870				900.000000	200.000000	0.000000	0.392350	0.596780	-1.346950	-77.333295	-111.157739	151.957117	298.945224	200.952759	0.000000	300.000000	200.000000	0.000000	7.294280	11.353440	2232.133484	2126.684155	2354.399918	-1452.632974				-505.000000	200.000000	0.000000	-0.543330	-0.357340	14.157719	-20.490026	947.431272	352.168943
871				900.000000	200.000000	0.000000	0.448400	0.653080	-1.477300	-83.190964	-138.674502	154.361068	299.042954	200.918516	0.000000	300.000000	200.000000	0.000000	7.538440	9.888480	2232.286072	2050.390553	2136.399925	-1342.769976				-505.000000	200.000000	0.000000	1.448880	-0.536010	7.865400	431.459275	2158.554136	234.351811
872				900.000000	200.000000	0.000000	0.425980	0.563000	-1.260050	-30.387964	-87.293589	156.710181	299.046925	200.936501	0.000000	300.000000	200.000000	0.000000	7.477400	11.811240	2230.149840	2088.537354	2125.499926	-1373.287475				-505.000000	200.000000	0.000000	0.181110	0.357340	14.944259	833.530197	2361.119064	-234.651768
873				900.000000	200.000000	0.000000	0.437190	0.641820	-1.129700	-123.499840	-92.942413	144.723570	299.018372	200.901581	0.000000	300.000000	200.000000	0.000000	7.843640	10.987200	2231.904602	2012.243752	2190.899923	-1385.494475				-505.000000	200.000000	0.000000	0.905550	0.714680	-2.359620	-188.575487	1008.004511	-116.882410
874				900.000000	200.000000	0.000000	0.336300	0.630560	-1.564200	-72.146776	-68.119798	154.456260	298.984498	200.978193	0.000000	300.000000	200.000000	0.000000	7.416360	11.109280	2232.591248	2183.904357	2267.199921	-1385.494475				-505.000000	200.000000	0.000000	-0.543330	0.000000	7.865400	-1620.794795	-107.157375	352.508058
875				900.000000	200.000000	0.000000	0.358720	0.675600	-1.477300	-70.202000	-74.189840	178.571522	299.038104	201.012469	0.000000	300.000000	200.000000	0.000000	7.385840	10.956680	2232.362366	2260.197959	2147.299925	-1495.357473				-505.000000	200.000000	0.000000	3.078870	0.536010	13.371180	-777.208354	2452.408484	117.750561
876				900.000000	200.000000	0.000000	0.437190	0.596780	-1.390400	-69.337249	-92.699962	176.007264	299.081798	200.995653	0.000000	300.000000	200.000000	0.000000	7.324800	10.834600	2231.752014	2222.051158	2049.199928	-1361.080475				-505.000000	200.000000	0.000000	1.448880	-0.178670	14.944259	916.912234	163.286189	704.643716
877				900.000000	200.000000	0.000000	0.414770	0.619300	-1.433850	-104.639662	-91.736298	183.280415	299.082111	200.914150	0.000000	300.000000	200.000000	0.000000	7.263760	10.834600	2232.514954	2040.853853	2049.199928	-1342.769976				-505.000000	200.000000	0.000000	2.173320	-1.072020	3.146160	167.015767	-664.773321	116.296985
878				900.000000	200.000000	0.000000	0.369930	0.517960	-1.303500	-92.595679	-79.879072	173.593983	299.086994	200.948324	0.000000	300.000000	200.000000	0.000000	7.568960	10.285240	2232.514954	2117.147455	2038.299929	-1409.908474				-505.000000	200.000000	0.000000	4.346640	0.357340	-0.786540	-557.520289	-1057.688789	234.967779
879				900.000000	200.000000	0.000000	0.392350	0.675600	-1.694550	-78.468131	-141.230290	149.620760	299.057442	200.969948	0.000000	300.000000	200.000000	0.000000	7.355320	10.102120	2231.904602	2164.830956	2103.699926	-1348.873476				-505.000000	200.000000	0.000000	0.905550	1.250690	14.944259	-154.757212	-466.686952	177.346757
880				900.000000	200.000000	0.000000	0.313880	0.585520	-1.520750	-73.956509	-122.962620	183.353522	299.092093	200.931014	0.000000	300.000000	200.000000	0.000000	7.324800	9.980040	2233.049012	2079.000654	2027.399929	-1391.597975				-505.000000	200.000000	0.000000	0.181110	-0.178670	7.865400	684.713922	379.286792	-235.160441
881				900.000000	200.000000	0.000000	0.414770	0.754420	-1.824900	-79.377897	-50.844861	154.490155	299.057281	200.931651	0.000000	300.000000	200.000000	0.000000	7.324800	9.888480	2231.523132	2079.000654	2103.699926	-1403.804975				-505.000000	200.000000	0.000000	1.267770	0.714680	2.359620	-535.645953	716.468006	-175.655486
882				900.000000	200.000000	0.000000	0.381140	0.540480	-1.998700	-112.491184	-125.287893	151.916372	299.018875	200.948097	0.000000	300.000000	200.000000	0.000000	7.507920	10.804080	2233.049012	2117.147455	2190.899923	-1367.183975				-505.000000	200.000000	0.000000	0.724440	1.786700	14.157719	919.957847	1135.858528	412.846314
883				900.000000	200.000000	0.000000	0.302670	0.709380	-1.520750	-113.081786	-41.445473	171.432024	298.984498	200.944020	0.000000	300.000000	200.000000	0.000000	7.538440	10.956680	2232.591248	2107.610755	2267.199921	-1440.425974				-505.000000	200.000000	0.000000	-0.724440	0.536010	2.359620	1074.966752	704.446619	529.263517
884				900.000000	200.000000	0.000000	0.403560	0.664340	-1.520750	-58.649110	-101.325793	171.285615	299.028073	200.952921	0.000000	300.000000	200.000000	0.000000	7.294280	11.689160	2231.752014	2126.684155	2169.099924	-1422.115474				-505.000000	200.000000	0.000000	0.724440	0.714680	14.944259	-418.823180	1267.682109	-410.588415
885				900.000000	200.000000	0.000000	0.560500	0.664340	-1.651100	-70.845744	-77.271537	163.894045	298.983873	200.995892	0.000000	300.000000	200.000000	0.000000	7.294280	11.200840	2231.217956	2222.051158	2267.199921	-1379.390975				-505.000000	200.000000	0.000000	2.354430	-0.536010	18.090419	548.093278	-27.064352	351.767564
886				900.000000	200.000000	0.000000	0.369930	0.585520	-2.259400	-114.927052	-84.056055	156.789193	299.028339	200.965477	0.000000	300.000000	200.000000	0.000000	7.599480	10.926160	2232.362366	2155.294256	2169.099924	-1495.357473				-505.000000	200.000000	0.000000	-0.362220	1.072020	11.011560	181.564856	1072.028019	-292.674169
887				900.000000	200.000000	0.000000	0.425980	0.551740	-0.912450	-42.553128	-57.221038	183.205971	299.018607	200.935541	0.000000	300.000000	200.000000	0.000000	7.630000	10.682000	2232.438660	2088.537354	2190.899923	-1354.976975				-505.000000	200.000000	0.000000	0.724440	1.608030	0.000000	-365.962113	619.014175	-57.276033
888				900.000000	200.000000	0.000000	0.448400	0.506700	-1.477300	-44.993060	-32.289133	163.863575	299.062197	200.957260	0.000000	300.000000	200.000000	0.000000	7.691040	11.017720	2231.599426	2136.220856	2092.799927	-1348.873476				-505.000000	200.000000	0.000000	0.543330	0.000000	4.719240	-347.070466	1155.774611	293.677027
889				900.000000	200.000000	0.000000	0.526870	0.585520	-1.390400	-105.985708	-101.458954	149.397623	299.026175	200.929093	0.000000	300.000000	200.000000	0.000000	7.141680	10.651480	2227.403256	2069.463954	2169.099924	-1385.494475				-505.000000	200.000000	0.000000	0.905550	-0.536010	12.584640	1589.996833	1524.102438	58.162981
890				900.000000	200.000000	0.000000	0.470820	0.585520	-1.651100	-66.050491	-114.106274	171.142631	299.028704	200.892517	0.000000	300.000000	200.000000	0.000000	7.630000	10.468360	2233.201600	1993.170352	2169.099924	-1464.839973				-505.000000	200.000000	0.000000	3.441090	0.714680	-0.786540	-188.449640	1118.226156	999.052621
891				900.000000	200.000000	0.000000	0.482030	0.574260	-0.651750	-129.807334	-49.639688	183.168846	299.008910	200.961106	0.000000	300.000000	200.000000	0.000000	7.233240	9.674840	2232.591248	2145.757556	2212.699923	-1348.873476				-505.000000	200.000000	0.000000	-0.181110	2.144040	5.505780	14.360320	1729.144076	-232.927212
892				900.000000	200.000000	0.000000	0.325090	0.630560	-1.781450	-64.330786	-113.049857	176.154815	299.062229	200.905947	0.000000	300.000000	200.000000	0.000000	7.263760	11.567080	2231.675720	2021.780453	2092.799927	-1300.045476				-505.000000	200.000000	0.000000	1.086660	0.893350	12.584640	518.327387	850.293435	176.993152
893				900.000000	200.000000	0.000000	0.381140	0.450400	-1.911800	-75.905348	-74.709011	132.555317	299.115684	200.880578	0.000000	300.000000	200.000000	0.000000	7.446880	11.506040	2230.989074	1964.560251	1972.899931	-1263.424477				-505.000000	200.000000	0.000000	2.897760	-0.178670	7.078860	-241.877017	480.788751	822.016003
894				900.000000	200.000000	0.000000	0.291460	0.664340	-1.520750	-70.710701	-51.115785	171.401751	298.965252	200.913869	0.000000	300.000000	200.000000	0.000000	7.446880	11.383960	2233.201600	2040.853853	2310.799919	-1507.564473				-505.000000	200.000000	0.000000	-1.267770	1.429360	8.651940	-28.633274	466.212090	60.201983
895				900.000000	200.000000	0.000000	0.515660	0.551740	-1.216600	-50.909288	-75.829111	146.968161	299.003857	200.897186	0.000000	300.000000	200.000000	0.000000	7.324800	11.109280	2232.209778	2002.707052	2223.599922	-1452.632974				-505.000000	200.000000	0.000000	1.267770	1.250690	11.011560	1813.800205	840.827323	-410.123207
896				900.000000	200.000000	0.000000	0.369930	0.608040	-1.216600	-76.734566	-85.025859	164.039117	299.018808	200.948162	0.000000	300.000000	200.000000	0.000000	7.660520	10.712520	2232.896424	2117.147455	2190.899923	-1367.183975				-505.000000	200.000000	0.000000	3.984420	1.429360	-6.292320	-1187.988833	30.014186	1.037709
897				900.000000	200.000000	0.000000	0.470820	0.686860	-1.738000	-37.844157	-63.365757	197.743139	298.969570	200.957096	0.000000	300.000000	200.000000	0.000000	7.599480	10.987200	2231.980896	2136.220856	2299.899920	-1373.287475				-505.000000	200.000000	0.000000	-1.267770	-0.357340	4.719240	-484.509112	72.234200	-176.469990
898				900.000000	200.000000	0.000000	0.302670	0.653080	-1.738000	-83.461049	-91.903130	176.198986	298.950072	200.927155	0.000000	300.000000	200.000000	0.000000	7.568960	10.895640	2232.057190	2069.463954	2343.499918	-1464.839973				-505.000000	200.000000	0.000000	0.362220	-0.178670	6.292320	568.772073	1032.670716	176.033761
899				900.000000	200.000000	0.000000	0.358720	0.540480	-1.433850	-103.864939	-59.032339	159.168579	298.969535	201.004131	0.000000	300.000000	200.000000	0.000000	7.050120	10.620960	2231.904602	2241.124558	2299.899920	-1379.390975				-505.000000	200.000000	0.000000	1.086660	-1.608030	15.730799	-443.491437	1112.447744	57.131145
900				900.000000	200.000000	0.000000	0.437190	0.630560	-1.173150	-27.515815	-108.099914	176.038679	299.062646	200.990974	0.000000	300.000000	200.000000	0.000000	7.385840	10.743040	2232.667542	2212.514458	2092.799927	-1422.115474				-505.000000	200.000000	0.000000	4.346640	0.536010	11.011560	959.842905	-8.325127	-58.583156
901				900.000000	200.000000	0.000000	0.437190	0.596780	-1.781450	-77.783437	-77.138375	192.874885	299.140583	200.931364	0.000000	300.000000	200.000000	0.000000	7.172200	9.857960	2232.209778	2079.000654	1918.399933	-1342.769976				-505.000000	200.000000	0.000000	-0.543330	-0.536010	7.078860	-147.683658	954.149110	-0.465207
902				900.000000	200.000000	0.000000	0.392350	0.653080	-2.129050	-112.009889	-135.760235	185.744718	299.013859	200.935413	0.000000	300.000000	200.000000	0.000000	7.294280	9.857960	2232.743836	2088.537354	2201.799923	-1354.976975				-505.000000	200.000000	0.000000	0.905550	-0.357340	14.157719	-367.938031	1124.899563	-470.364349
903				900.000000	200.000000	0.000000	0.369930	0.551740	-0.999350	-70.786868	-110.557751	188.083359	299.008706	200.986938	0.000000	300.000000	200.000000	0.000000	7.874160	9.674840	2232.133484	2202.977757	2212.699923	-1409.908474				-505.000000	200.000000	0.000000	2.897760	-0.893350	8.651940	1104.795566	1009.575928	57.664489
904				900.000000	200.000000	0.000000	0.392350	0.630560	-1.651100	-104.401046	-45.017270	142.349892	299.047805	200.956998	0.000000	300.000000	200.000000	0.000000	7.568960	10.834600	2232.209778	2136.220856	2125.499926	-1391.597975				-505.000000	200.000000	0.000000	2.535540	0.357340	13.371180	138.508340	-166.114766	705.065456
905				900.000000	200.000000	0.000000	0.392350	0.585520	-1.824900	-13.963655	-54.987576	183.272227	299.106798	200.973655	0.000000	300.000000	200.000000	0.000000	7.141680	11.261880	2233.201600	2174.367657	1994.699930	-1275.631477				-505.000000	200.000000	0.000000	1.992210	-0.714680	4.719240	-621.947757	3056.652997	-764.510891
906				900.000000	200.000000	0.000000	0.459610	0.653080	-1.477300	-103.293615	-134.070160	173.626736	299.018204	200.948745	0.000000	300.000000	200.000000	0.000000	7.813120	10.743040	2231.523132	2117.147455	2190.899923	-1409.908474				-505.000000	200.000000	0.000000	1.267770	0.536010	7.078860	-82.815728	1639.979499	-528.289636
907				900.000000	200.000000	0.000000	0.459610	0.698120	-1.520750	-113.545473	-63.106172	151.981682	298.994263	200.986736	0.000000	300.000000	200.000000	0.000000	7.568960	11.017720	2232.591248	2202.977757	2245.399921	-1452.632974				-505.000000	200.000000	0.000000	0.181110	3.216060	16.517339	-730.602838	1564.206167	179.269848
908				900.000000	200.000000	0.000000	0.280250	0.619300	-1.173150	-100.349046	-50.977425	173.781137	298.993437	200.970445	0.000000	300.000000	200.000000	0.000000	7.752080	10.865120	2230.760192	2164.830956	2245.399921	-1440.425974				-505.000000	200.000000	0.000000	0.543330	0.178670	11.798100	-798.956844	1546.766795	763.799374
909				900.000000	200.000000	0.000000	0.358720	0.754420	-1.651100	-26.930947	-53.764326	190.693125	299.023256	201.004131	0.000000	300.000000	200.000000	0.000000	7.599480	10.651480	2231.904602	2241.124558	2179.999924	-1318.355976				-505.000000	200.000000	0.000000	0.905550	1.429360	0.786540	-1071.606523	209.598761	-57.460080
910				900.000000	200.000000	0.000000	0.291460	0.574260	-1.651100	-110.740010	-132.050079	152.040696	298.984012	200.944472	0.000000	300.000000	200.000000	0.000000	7.324800	10.590440	2231.523132	2107.610755	2267.199921	-1416.011974				-505.000000	200.000000	0.000000	-0.181110	1.429360	3.146160	665.822275	7.973260	-116.117246
911				900.000000	200.000000	0.000000	0.313880	0.484180	-1.173150	-57.666925	-108.087978	144.704714	298.974278	200.995721	0.000000	300.000000	200.000000	0.000000	7.996240	10.559920	2231.599426	2222.051158	2288.999920	-1293.941977				-505.000000	200.000000	0.000000	0.181110	-1.429360	7.078860	-1359.900285	114.893204	468.581838
912				900.000000	200.000000	0.000000	0.414770	0.630560	-1.303500	-47.753509	-31.065884	149.555645	298.969993	200.943891	0.000000	300.000000	200.000000	0.000000	7.599480	10.285240	2232.896424	2107.610755	2299.899920	-1361.080475				-505.000000	200.000000	0.000000	0.362220	-1.072020	5.505780	-296.059471	503.137113	1115.091550
913				900.000000	200.000000	0.000000	0.313880	0.551740	-1.216600	-30.806637	-97.915630	173.683466	298.988724	201.034395	0.000000	300.000000	200.000000	0.000000	7.385840	9.827440	2231.141662	2307.881460	2256.299921	-1281.734977				-505.000000	200.000000	0.000000	0.000000	0.714680	11.011560	-1114.033808	2640.950176	59.422330
914				900.000000	200.000000	0.000000	0.414770	0.641820	-1.868350	-55.916067	-101.464152	166.433738	299.013556	200.939973	0.000000	300.000000	200.000000	0.000000	7.263760	11.322920	2232.057190	2098.074055	2201.799923	-1397.701475				-505.000000	200.000000	0.000000	0.905550	-0.357340	6.292320	-1063.463275	867.223812	645.773526
915				900.000000	200.000000	0.000000	0.302670	0.574260	-1.042800	-61.863448	-52.021906	183.354663	298.999453	200.892486	0.000000	300.000000	200.000000	0.000000	7.599480	10.895640	2233.277894	1993.170352	2234.499922	-1348.873476				-505.000000	200.000000	0.000000	3.259980	-1.250690	9.438480	-654.004183	-471.358510	703.481481
916				900.000000	200.000000	0.000000	0.291460	0.563000	-1.042800	-130.676149	-122.483858	168.897845	298.984047	200.965807	0.000000	300.000000	200.000000	0.000000	7.507920	11.261880	2231.599426	2155.294256	2267.199921	-1391.597975				-505.000000	200.000000	0.000000	1.992210	1.250690	4.719240	191.872793	-257.597186	529.724416
917				900.000000	200.000000	0.000000	0.392350	0.731900	-1.824900	-112.469512	-90.449365	176.179380	299.052849	200.939748	0.000000	300.000000	200.000000	0.000000	7.050120	10.041080	2232.591248	2098.074055	2114.599926	-1397.701475				-505.000000	200.000000	0.000000	0.362220	-1.965370	9.438480	576.726552	1029.685010	-60.638212
918				900.000000	200.000000	0.000000	0.403560	0.619300	-1.868350	-20.658669	-95.936555	151.966447	299.023222	200.987073	0.000000	300.000000	200.000000	0.000000	7.233240	10.529400	2231.828308	2202.977757	2179.999924	-1336.666476				-505.000000	200.000000	0.000000	1.629990	-0.536010	12.584640	200.204810	419.706517	-59.383171
919				900.000000	200.000000	0.000000	0.336300	0.709380	-1.346950	-72.696427	-144.311389	156.939223	299.008571	200.935797	0.000000	300.000000	200.000000	0.000000	7.721560	10.804080	2231.828308	2088.537354	2212.699923	-1409.908474				-505.000000	200.000000	0.000000	0.724440	-1.429360	8.651940	-85.798418	1538.793535	-471.367207
920				900.000000	200.000000	0.000000	0.280250	0.630560	-1.694550	-88.363939	-65.690433	159.333648	298.979616	200.909847	0.000000	300.000000	200.000000	0.000000	7.233240	10.376800	2232.591248	2031.317153	2278.099920	-1409.908474				-505.000000	200.000000	0.000000	0.181110	-0.178670	6.292320	-10.307936	1043.629682	-117.672244
921				900.000000	200.000000	0.000000	0.313880	0.619300	-1.477300	-92.623085	-41.947509	144.830375	299.003482	200.987276	0.000000	300.000000	200.000000	0.000000	7.630000	10.651480	2231.370544	2202.977757	2223.599922	-1336.666476				-505.000000	200.000000	0.000000	0.905550	0.000000	3.932700	-810.397397	604.323077	58.671655
922				900.000000	200.000000	0.000000	0.414770	0.574260	-1.868350	-102.924021	-71.068333	137.454986	299.008706	201.021118	0.000000	300.000000	200.000000	0.000000	7.446880	10.620960	2232.133484	2279.271359	2212.699923	-1397.701475				-505.000000	200.000000	0.000000	1.811100	0.000000	9.438480	-694.140933	1207.153301	-58.888987
923				900.000000	200.000000	0.000000	0.269040	0.619300	-1.520750	-48.442267	-65.390439	193.070032	298.955241	201.020874	0.000000	300.000000	200.000000	0.000000	7.630000	9.796920	2232.667542	2279.271359	2332.599918	-1385.494475				-505.000000	200.000000	0.000000	0.362220	-0.357340	1.573080	-1642.920823	-23.410784	587.072893
924				900.000000	200.000000	0.000000	0.448400	0.641820	-1.346950	-135.786501	-98.267968	163.989237	298.979407	200.935669	0.000000	300.000000	200.000000	0.000000	7.599480	9.644320	2232.133484	2088.537354	2278.099920	-1397.701475				-505.000000	200.000000	0.000000	3.803310	0.178670	3.932700	937.653953	1224.399673	293.585786
925				900.000000	200.000000	0.000000	0.425980	0.630560	-1.260050	-47.708495	-117.689409	161.592332	299.086931	200.922757	0.000000	300.000000	200.000000	0.000000	7.507920	10.834600	2232.362366	2059.927254	2038.299929	-1428.218974				-505.000000	200.000000	0.000000	1.629990	0.357340	13.371180	-1019.651679	1479.520149	646.393802
926				900.000000	200.000000	0.000000	0.381140	0.731900	-0.999350	-43.265228	-146.481169	168.962013	299.013252	200.940263	0.000000	300.000000	200.000000	0.000000	7.050120	11.506040	2231.370544	2098.074055	2201.799923	-1416.011974				-505.000000	200.000000	0.000000	2.716650	0.178670	9.438480	11.566400	887.218459	176.184522
927				900.000000	200.000000	0.000000	0.280250	0.585520	-1.520750	-106.120750	-101.313857	195.436663	298.994332	200.926870	0.000000	300.000000	200.000000	0.000000	7.477400	10.956680	2232.743836	2069.463954	2245.399921	-1324.459476				-505.000000	200.000000	0.000000	0.362220	-0.893350	19.663499	758.228485	1815.401511	-0.876767
928				900.000000	200.000000	0.000000	0.313880	0.585520	-1.042800	-77.481883	-113.275173	159.256921	298.960087	200.948292	0.000000	300.000000	200.000000	0.000000	7.630000	10.834600	2232.591248	2117.147455	2321.699919	-1477.046973				-505.000000	200.000000	0.000000	0.543330	0.536010	2.359620	959.150750	97.453832	-117.022990
929				900.000000	200.000000	0.000000	0.437190	0.686860	-1.260050	-109.718544	-123.217007	164.042738	299.023089	200.906009	0.000000	300.000000	200.000000	0.000000	7.477400	10.498880	2231.523132	2021.780453	2179.999924	-1373.287475				-505.000000	200.000000	0.000000	3.259980	1.072020	3.932700	1339.158567	2185.266621	-527.940339
930				900.000000	200.000000	0.000000	0.313880	0.641820	-1.607650	-83.789694	-122.881803	154.489959	299.042758	200.952889	0.000000	300.000000	200.000000	0.000000	6.897520	10.987200	2231.828308	2126.684155	2136.399925	-1318.355976				-505.000000	200.000000	0.000000	0.181110	-0.178670	9.438480	-125.872245	1173.213983	-58.928145
931				900.000000	200.000000	0.000000	0.302670	0.630560	-1.651100	-76.257334	-91.983947	154.491101	299.022989	200.906102	0.000000	300.000000	200.000000	0.000000	7.385840	10.804080	2231.294250	2021.780453	2179.999924	-1367.183975				-505.000000	200.000000	0.000000	0.362220	-0.893350	4.719240	-748.575080	-158.966497	116.611431
932				900.000000	200.000000	0.000000	0.291460	0.619300	-1.564200	-80.651523	-106.801046	166.540543	299.067401	200.927029	0.000000	300.000000	200.000000	0.000000	7.416360	9.644320	2232.362366	2069.463954	2081.899927	-1477.046973				-505.000000	200.000000	0.000000	1.811100	-1.072020	11.798100	399.339926	1470.054037	292.558258
933				900.000000	200.000000	0.000000	0.235410	0.506700	-1.129700	-84.838249	-49.171322	159.264913	299.028472	200.939716	0.000000	300.000000	200.000000	0.000000	7.935200	10.926160	2232.667542	2098.074055	2169.099924	-1385.494475				-505.000000	200.000000	0.000000	0.905550	0.357340	7.078860	601.268962	1396.757415	293.987165
934				900.000000	200.000000	0.000000	0.437190	0.731900	-1.129700	-91.646634	-72.678533	185.771566	299.116167	200.922820	0.000000	300.000000	200.000000	0.000000	7.263760	9.796920	2232.209778	2059.927254	1972.899931	-1342.769976				-505.000000	200.000000	0.000000	1.992210	0.000000	15.730799	-577.821546	-665.757178	176.072919
935				900.000000	200.000000	0.000000	0.235410	0.731900	-1.607650	-80.080199	-129.782348	205.257891	299.076850	200.982901	0.000000	300.000000	200.000000	0.000000	7.294280	11.261880	2231.599426	2193.441057	2060.099928	-1379.390975				-505.000000	200.000000	0.000000	1.448880	0.893350	5.505780	-640.398941	-225.466716	235.708273
936				900.000000	200.000000	0.000000	0.459610	0.641820	-1.607650	-67.707573	-118.751024	166.387284	298.964757	200.982666	0.000000	300.000000	200.000000	0.000000	7.477400	11.322920	2232.133484	2193.441057	2310.799919	-1385.494475				-505.000000	200.000000	0.000000	1.811100	0.178670	3.932700	590.205947	1477.518301	-176.207626
937				900.000000	200.000000	0.000000	0.313880	0.439140	-1.346950	-128.050743	-123.124254	144.662827	299.062197	200.991448	0.000000	300.000000	200.000000	0.000000	7.355320	11.353440	2231.599426	2212.514458	2092.799927	-1440.425974				-505.000000	200.000000	0.000000	0.362220	-1.608030	13.371180	-96.232200	1158.522886	468.397791
938				900.000000	200.000000	0.000000	0.336300	0.720640	-1.607650	-64.461765	-57.947449	185.865616	298.979372	200.939973	0.000000	300.000000	200.000000	0.000000	7.294280	11.231360	2232.057190	2098.074055	2278.099920	-1373.287475				-505.000000	200.000000	0.000000	-0.724440	-0.536010	10.225020	663.280048	1757.542413	-411.659409
939				900.000000	200.000000	0.000000	0.336300	0.630560	-1.173150	-39.577406	-83.681384	149.636940	298.989035	200.999892	0.000000	300.000000	200.000000	0.000000	7.568960	11.414480	2231.828308	2231.587858	2256.299921	-1391.597975				-505.000000	200.000000	0.000000	1.448880	0.357340	11.011560	-324.944438	1360.148387	235.199600
940				900.000000	200.000000	0.000000	0.482030	0.574260	-1.694550	-98.723434	-94.263613	171.120546	298.994263	200.905576	0.000000	300.000000	200.000000	0.000000	7.385840	10.834600	2232.591248	2021.780453	2245.399921	-1397.701475				-505.000000	200.000000	0.000000	2.173320	-2.144040	14.157719	-1055.131257	-807.793298	409.000131
941				900.000000	200.000000	0.000000	0.336300	0.619300	-1.955250	-121.261953	-12.030452	154.445789	298.965464	200.990534	0.000000	300.000000	200.000000	0.000000	7.385840	10.193680	2233.659364	2212.514458	2310.799919	-1428.218974				-505.000000	200.000000	0.000000	0.724440	1.965370	11.798100	235.684388	740.387786	295.527674
942				900.000000	200.000000	0.000000	0.347510	0.529220	-1.433850	-124.431277	-53.504741	142.302100	298.998803	200.974254	0.000000	300.000000	200.000000	0.000000	7.507920	10.804080	2231.828308	2174.367657	2234.499922	-1348.873476				-505.000000	200.000000	0.000000	-0.362220	1.786700	11.011560	108.994141	541.747990	-468.228233
943				900.000000	200.000000	0.000000	0.358720	0.754420	-1.477300	-111.182025	-99.519690	164.186864	298.978953	201.000200	0.000000	300.000000	200.000000	0.000000	7.385840	10.193680	2231.141662	2231.587858	2278.099920	-1342.769976				-505.000000	200.000000	0.000000	1.086660	-0.536010	14.944259	-147.054426	-1803.345990	116.892591
944				900.000000	200.000000	0.000000	0.302670	0.563000	-1.955250	-75.334024	-127.162877	190.573172	299.008808	200.897125	0.000000	300.000000	200.000000	0.000000	7.385840	9.980040	2232.362366	2002.707052	2212.699923	-1397.701475				-505.000000	200.000000	0.000000	1.267770	0.714680	7.865400	970.402534	48.392985	118.065007
945				900.000000	200.000000	0.000000	0.414770	0.653080	-1.346950	-95.117512	-81.685175	164.034550	299.101917	200.922410	0.000000	300.000000	200.000000	0.000000	7.843640	9.827440	2233.201600	2059.927254	2005.599930	-1385.494475				-505.000000	200.000000	0.000000	-0.905550	0.357340	3.146160	600.954346	582.089151	470.364349
946				900.000000	200.000000	0.000000	0.381140	0.664340	-1.346950	-74.551174	-60.036411	180.947483	299.062710	200.935381	0.000000	300.000000	200.000000	0.000000	7.172200	9.796920	2232.820130	2088.537354	2092.799927	-1354.976975				-505.000000	200.000000	0.000000	0.181110	1.072020	14.944259	-744.648543	107.428940	59.746957
947				900.000000	200.000000	0.000000	0.403560	0.653080	-1.477300	-34.944601	-76.036351	164.046163	299.047186	200.953345	0.000000	300.000000	200.000000	0.000000	7.355320	11.261880	2230.760192	2126.684155	2125.499926	-1348.873476				-505.000000	200.000000	0.000000	1.267770	-0.178670	7.865400	568.897920	-481.887045	704.658205
948				900.000000	200.000000	0.000000	0.414770	0.495440	-1.260050	-85.436978	-91.897932	168.707265	299.042987	200.961205	0.000000	300.000000	200.000000	0.000000	7.416360	11.445000	2232.362366	2145.757556	2136.399925	-1379.390975				-505.000000	200.000000	0.000000	0.905550	0.714680	16.517339	160.382676	-468.179804	235.582182
949				900.000000	200.000000	0.000000	0.369930	0.540480	-1.520750	-83.852316	-135.402699	163.976286	298.994366	200.867043	0.000000	300.000000	200.000000	0.000000	7.813120	10.804080	2232.820130	1935.950150	2245.399921	-1354.976975				-505.000000	200.000000	0.000000	0.724440	0.714680	11.011560	159.942213	873.704219	-58.123823
950				900.000000	200.000000	0.000000	0.269040	0.720640	-1.173150	-108.237456	-75.845647	159.429036	298.964651	200.931492	0.000000	300.000000	200.000000	0.000000	7.324800	10.346280	2231.904602	2079.000654	2310.799919	-1348.873476				-505.000000	200.000000	0.000000	0.724440	1.608030	0.786540	213.180820	-44.582288	412.676756
951				900.000000	200.000000	0.000000	0.336300	0.540480	-1.260050	-67.500110	-113.996387	149.553166	299.057538	200.982666	0.000000	300.000000	200.000000	0.000000	7.263760	10.712520	2232.133484	2193.441057	2103.699926	-1391.597975				-505.000000	200.000000	0.000000	1.629990	0.357340	18.090419	370.517882	149.341517	-410.999974
952				900.000000	200.000000	0.000000	0.291460	0.529220	-1.824900	-80.610572	-45.766956	135.131188	298.964899	200.965444	0.000000	300.000000	200.000000	0.000000	7.538440	10.620960	2232.438660	2155.294256	2310.799919	-1361.080475				-505.000000	200.000000	0.000000	1.629990	0.357340	11.798100	-556.513518	155.312929	117.696914
953				900.000000	200.000000	0.000000	0.336300	0.664340	-1.477300	-90.768338	-134.058224	115.933114	299.003687	200.940070	0.000000	300.000000	200.000000	0.000000	7.813120	10.437840	2231.828308	2098.074055	2223.599922	-1397.701475				-505.000000	200.000000	0.000000	0.905550	-0.536010	14.944259	-147.054426	1389.293151	469.371672
954				900.000000	200.000000	0.000000	0.437190	0.619300	-1.998700	-105.224846	-56.672453	163.979907	299.067464	200.931237	0.000000	300.000000	200.000000	0.000000	7.416360	9.583280	2232.514954	2079.000654	2081.899927	-1373.287475				-505.000000	200.000000	0.000000	-0.543330	1.072020	7.865400	412.945167	1748.822727	59.804912
955				900.000000	200.000000	0.000000	0.403560	0.585520	-1.303500	-101.875149	-111.659775	166.392992	299.062646	200.965345	0.000000	300.000000	200.000000	0.000000	7.904680	11.139800	2232.667542	2155.294256	2092.799927	-1373.287475				-505.000000	200.000000	0.000000	-0.181110	-0.357340	12.584640	-1294.591893	-796.403901	234.651768
956				900.000000	200.000000	0.000000	0.403560	0.731900	-1.520750	-67.928580	-111.457733	171.348446	298.993644	200.927504	0.000000	300.000000	200.000000	0.000000	7.599480	11.017720	2231.217956	2069.463954	2245.399921	-1446.529474				-505.000000	200.000000	0.000000	0.000000	-1.786700	9.438480	-802.254149	1184.172949	644.489507
957				900.000000	200.000000	0.000000	0.414770	0.686860	-1.477300	-77.779374	-76.497979	183.343246	298.998906	201.012608	0.000000	300.000000	200.000000	0.000000	7.630000	11.414480	2232.057190	2260.197959	2234.499922	-1367.183975				-505.000000	200.000000	0.000000	2.354430	-0.536010	6.292320	547.149430	779.552089	410.511663
958				900.000000	200.000000	0.000000	0.336300	0.551740	-1.173150	-70.966925	-73.549444	166.431258	299.028173	200.914369	0.000000	300.000000	200.000000	0.000000	7.446880	10.743040	2231.980896	2040.853853	2169.099924	-1354.976975				-505.000000	200.000000	0.000000	1.992210	1.072020	7.078860	760.330250	1861.283652	412.066661
959				900.000000	200.000000	0.000000	0.403560	0.664340	-1.477300	-94.788868	-126.696051	173.695275	299.003653	201.017019	0.000000	300.000000	200.000000	0.000000	7.416360	11.445000	2231.752014	2269.734659	2223.599922	-1373.287475				-505.000000	200.000000	0.000000	1.267770	-0.536010	11.798100	-1189.650136	1635.500940	116.878102
960				900.000000	200.000000	0.000000	0.358720	0.608040	-1.520750	-32.823833	-74.149432	156.821750	299.013556	200.948518	0.000000	300.000000	200.000000	0.000000	7.568960	11.109280	2232.057190	2117.147455	2201.799923	-1367.183975				-505.000000	200.000000	0.000000	1.267770	0.178670	6.292320	822.026720	2171.005955	-293.652357
961				900.000000	200.000000	0.000000	0.470820	0.698120	-1.694550	-69.499697	-22.878406	176.066669	299.028438	200.948292	0.000000	300.000000	200.000000	0.000000	7.660520	10.987200	2232.591248	2117.147455	2169.099924	-1397.701475				-505.000000	200.000000	0.000000	0.000000	2.858720	6.292320	868.380543	656.878625	355.177517
962				900.000000	200.000000	0.000000	0.336300	0.596780	-1.477300	-101.591519	-98.596434	156.834505	298.969746	200.909941	0.000000	300.000000	200.000000	0.000000	7.355320	10.743040	2232.362366	2031.317153	2299.899920	-1403.804975				-505.000000	200.000000	0.000000	2.173320	-3.752070	4.719240	120.787790	-666.266174	466.218209
963				900.000000	200.000000	0.000000	0.302670	0.529220	-1.260050	-84.045918	-87.281653	168.854816	299.008706	200.974121	0.000000	300.000000	200.000000	0.000000	7.416360	10.346280	2232.133484	2174.367657	2212.699923	-1287.838477				-505.000000	200.000000	0.000000	0.905550	0.536010	7.865400	-1009.280820	1263.440982	294.156723
964				900.000000	200.000000	0.000000	0.269040	0.529220	-1.911800	-56.577419	-130.884372	168.889656	299.111406	200.986770	0.000000	300.000000	200.000000	0.000000	7.568960	9.857960	2232.514954	2202.977757	1983.799931	-1373.287475				-505.000000	200.000000	0.000000	0.905550	-0.893350	0.786540	-53.993685	739.878790	938.985345
965				900.000000	200.000000	0.000000	0.336300	0.675600	-1.781450	-58.455509	-72.983725	127.991887	298.994194	200.961172	0.000000	300.000000	200.000000	0.000000	7.416360	9.308600	2232.438660	2145.757556	2245.399921	-1391.597975				-505.000000	200.000000	0.000000	3.622200	-0.893350	11.011560	989.168334	1361.210808	292.582928
966				900.000000	200.000000	0.000000	0.403560	0.641820	-1.868350	-71.998188	-90.870585	144.758410	298.979686	200.905514	0.000000	300.000000	200.000000	0.000000	7.446880	9.827440	2232.743836	2021.780453	2278.099920	-1342.769976				-505.000000	200.000000	0.000000	1.267770	1.072020	7.865400	-1440.110863	180.962992	588.356912
967				900.000000	200.000000	0.000000	0.347510	0.608040	-1.260050	-84.820640	-160.051744	149.604383	298.984325	201.038172	0.000000	300.000000	200.000000	0.000000	7.538440	11.048240	2232.209778	2317.418160	2267.199921	-1428.218974				-505.000000	200.000000	0.000000	1.267770	0.714680	9.438480	391.448371	-85.669876	353.041402
968				900.000000	200.000000	0.000000	0.291460	0.641820	-0.651750	-98.881502	-143.111414	161.742167	299.032825	200.982968	0.000000	300.000000	200.000000	0.000000	7.355320	11.506040	2231.446838	2193.441057	2158.199924	-1348.873476				-505.000000	200.000000	0.000000	0.000000	1.965370	14.157719	-1501.366871	1179.694390	178.097432
969				900.000000	200.000000	0.000000	0.269040	0.608040	-2.042150	-73.569305	-120.631207	135.227717	299.062197	200.961533	0.000000	300.000000	200.000000	0.000000	7.416360	11.506040	2231.599426	2145.757556	2092.799927	-1379.390975				-505.000000	200.000000	0.000000	1.811100	-0.357340	12.584640	-1178.775891	143.607537	293.236490
970				900.000000	200.000000	0.000000	0.392350	0.585520	-1.651100	-62.029960	-55.149210	163.994946	298.950395	200.918328	0.000000	300.000000	200.000000	0.000000	7.660520	10.895640	2232.743836	2050.390553	2343.499918	-1385.494475				-505.000000	200.000000	0.000000	-0.181110	0.178670	0.000000	-568.268688	3060.069134	235.160441
971				900.000000	200.000000	0.000000	0.302670	0.641820	-1.346950	-39.293776	-122.662626	178.598174	299.008876	200.931237	0.000000	300.000000	200.000000	0.000000	7.599480	11.445000	2232.514954	2079.000654	2212.699923	-1391.597975				-505.000000	200.000000	0.000000	-0.543330	1.250690	5.505780	423.567720	160.221919	118.718569
972				900.000000	200.000000	0.000000	0.369930	0.540480	-1.433850	-75.721227	-79.757846	168.795606	299.027641	200.961895	0.000000	300.000000	200.000000	0.000000	7.294280	10.682000	2230.760192	2145.757556	2169.099924	-1324.459476				-505.000000	200.000000	0.000000	1.811100	-0.714680	9.438480	-505.754216	809.443279	-0.823119
973				900.000000	200.000000	0.000000	0.325090	0.720640	-1.824900	-88.810017	-57.283779	185.877230	299.077198	200.880006	0.000000	300.000000	200.000000	0.000000	7.172200	10.468360	2232.438660	1964.560251	2060.099928	-1416.011974				-505.000000	200.000000	0.000000	2.354430	-0.893350	4.719240	-169.495071	118.194905	116.452054
974				900.000000	200.000000	0.000000	0.425980	0.720640	-1.433850	-88.404890	-77.000016	144.808486	299.048195	200.888277	0.000000	300.000000	200.000000	0.000000	7.233240	10.620960	2233.125306	1983.633652	2125.499926	-1342.769976	-519.166300	207.060878	0.000000	-505.000000	200.000000	0.000000	1.267770	0.536010	21.236579	149.948893	300.843750	117.895449
975				900.000000	200.000000	0.000000	0.347510	0.585520	-1.129700	-85.612971	-63.919540	176.089701	299.018473	200.944214	0.000000	300.000000	200.000000	0.000000	7.294280	10.315760	2232.133484	2107.610755	2190.899923	-1354.976975				-505.000000	200.000000	0.000000	0.724440	0.357340	3.932700	253.569263	1278.132079	-58.462938
976				900.000000	200.000000	0.000000	0.414770	0.686860	-1.346950	-49.500619	-66.487265	154.427325	299.052202	200.948940	0.000000	300.000000	200.000000	0.000000	7.385840	10.498880	2231.065368	2117.147455	2114.599926	-1373.287475				-505.000000	200.000000	0.000000	0.543330	0.178670	11.798100	359.203175	88.496714	117.614289
977				900.000000	200.000000	0.000000	0.313880	0.630560	-1.738000	-120.573195	-87.298788	185.805069	299.091473	200.948745	0.000000	300.000000	200.000000	0.000000	6.897520	9.827440	2231.523132	2117.147455	2027.399929	-1379.390975				-505.000000	200.000000	0.000000	0.181110	-0.714680	17.303879	653.035035	105.189660	-59.436819
978				900.000000	200.000000	0.000000	0.347510	0.585520	-1.303500	-101.875149	-73.889846	144.764119	299.013623	200.905730	0.000000	300.000000	200.000000	0.000000	7.843640	11.200840	2232.209778	2021.780453	2201.799923	-1477.046973	-535.438479	213.430203	0.000000	-505.000000	200.000000	0.000000	0.905550	-0.536010	23.596199	316.901737	718.232424	351.883474
979				900.000000	200.000000	0.000000	0.336300	0.664340	-2.085600	-91.398537	-67.634896	168.945636	298.984012	200.974387	0.000000	300.000000	200.000000	0.000000	7.568960	10.590440	2231.523132	2174.367657	2267.199921	-1452.632974				-505.000000	200.000000	0.000000	0.905550	0.714680	6.292320	391.196678	204.373776	-469.347002
980				900.000000	200.000000	0.000000	0.358720	0.776940	-2.346300	-159.401298	-42.985850	154.569167	299.076787	200.957325	0.000000	300.000000	200.000000	0.000000	7.263760	11.200840	2231.446838	2136.220856	2060.099928	-1397.701475				-505.000000	200.000000	0.000000	-0.362220	-3.037390	15.730799	-2267.222038	1465.259483	-179.085802
981				900.000000	200.000000	0.000000	0.437190	0.619300	-1.173150	-88.287455	-67.572154	171.208887	299.028007	201.004268	0.000000	300.000000	200.000000	0.000000	7.263760	11.017720	2231.599426	2241.124558	2169.099924	-1434.322474				-505.000000	200.000000	0.000000	-0.181110	-3.037390	14.157719	975.500169	925.513341	-296.588488
982				900.000000	200.000000	0.000000	0.392350	0.596780	-1.607650	-85.644441	-65.321558	166.415078	299.013893	200.935381	0.000000	300.000000	200.000000	0.000000	7.843640	11.078760	2232.820130	2088.537354	2201.799923	-1373.287475				-505.000000	200.000000	0.000000	0.724440	-0.714680	12.584640	-737.134527	872.211366	-118.224384
983				900.000000	200.000000	0.000000	0.392350	0.585520	-1.303500	-105.895679	-80.802328	190.501207	298.916333	200.960942	0.000000	300.000000	200.000000	0.000000	7.446880	10.407320	2232.972718	2145.757556	2419.799915	-1446.529474				-505.000000	200.000000	0.000000	-0.362220	1.786700	18.876959	457.071379	931.993748	-57.019543
984				900.000000	200.000000	0.000000	0.336300	0.551740	-0.869000	-130.959779	-104.228123	156.792618	299.008333	200.987309	0.000000	300.000000	200.000000	0.000000	7.599480	10.590440	2231.294250	2202.977757	2212.699923	-1367.183975				-505.000000	200.000000	0.000000	0.181110	0.714680	3.932700	159.375904	117.878910	294.384236
985				900.000000	200.000000	0.000000	0.470820	0.495440	-1.824900	-126.227465	-58.218970	175.878177	299.047609	200.978560	0.000000	300.000000	200.000000	0.000000	7.568960	10.468360	2231.752014	2183.904357	2125.499926	-1306.148976				-505.000000	200.000000	0.000000	1.629990	-0.357340	11.011560	95.074283	1879.469451	645.715570
986				900.000000	200.000000	0.000000	0.235410	0.698120	-1.564200	-101.528896	-124.756787	147.394633	299.013589	200.948486	0.000000	300.000000	200.000000	0.000000	7.385840	9.919000	2232.133484	2117.147455	2201.799923	-1330.562976				-505.000000	200.000000	0.000000	0.543330	-0.893350	11.798100	525.967249	1281.626780	410.317435
987				900.000000	200.000000	0.000000	0.381140	0.506700	-0.738650	-68.351000	-111.261830	183.210538	299.072664	200.896757	0.000000	300.000000	200.000000	0.000000	7.507920	10.041080	2233.277894	2002.707052	2070.999928	-1293.941977				-505.000000	200.000000	0.000000	1.086660	-0.357340	7.865400	94.822591	324.491965	293.294445
988				900.000000	200.000000	0.000000	0.313880	0.540480	-1.173150	-87.512733	-16.900519	164.034354	299.047902	200.909910	0.000000	300.000000	200.000000	0.000000	7.324800	9.430680	2232.438660	2031.317153	2125.499926	-1281.734977				-505.000000	200.000000	0.000000	0.905550	-0.893350	7.865400	62.388626	-194.829099	-412.128924
989				900.000000	200.000000	0.000000	0.358720	0.585520	-1.173150	-61.534804	-49.142850	168.849107	299.076345	200.974887	0.000000	300.000000	200.000000	0.000000	7.477400	11.231360	2230.378722	2174.367657	2060.099928	-1373.287475				-505.000000	200.000000	0.000000	0.543330	-1.250690	8.651940	40.828906	489.192442	-118.718569
990				900.000000	200.000000	0.000000	0.313880	0.653080	-1.998700	-103.833786	-132.650066	168.958392	299.057635	200.982565	0.000000	300.000000	200.000000	0.000000	7.568960	11.292400	2232.362366	2193.441057	2103.699926	-1361.080475				-505.000000	200.000000	0.000000	1.267770	-1.608030	10.225020	-791.379905	1902.133808	115.860755
991				900.000000	200.000000	0.000000	0.414770	0.664340	-1.173150	-134.679071	-21.055169	190.551282	298.979477	200.922788	0.000000	300.000000	200.000000	0.000000	7.813120	11.231360	2232.286072	2059.927254	2278.099920	-1513.667973				-505.000000	200.000000	0.000000	-0.362220	-1.786700	12.584640	-222.922447	2131.095225	585.774386
992				900.000000	200.000000	0.000000	0.437190	0.574260	-1.738000	-78.665797	-41.716994	161.528360	299.003482	200.957358	0.000000	300.000000	200.000000	0.000000	7.416360	11.139800	2231.370544	2136.220856	2223.599922	-1385.494475				-505.000000	200.000000	0.000000	-0.362220	-2.501380	6.292320	428.224892	2004.496629	291.375661
993				900.000000	200.000000	0.000000	0.403560	0.675600	-1.607650	-62.295982	-111.376916	183.344388	298.940486	200.986803	0.000000	300.000000	200.000000	0.000000	7.355320	10.743040	2232.438660	2202.977757	2365.299917	-1348.873476				-505.000000	200.000000	0.000000	3.078870	-1.250690	0.786540	156.015675	1271.221241	644.751871
994				900.000000	200.000000	0.000000	0.381140	0.608040	-1.477300	-52.881470	-70.047126	173.666143	298.979756	200.948162	0.000000	300.000000	200.000000	0.000000	7.507920	10.712520	2232.896424	2117.147455	2278.099920	-1422.115474				-505.000000	200.000000	0.000000	0.181110	-1.072020	12.584640	-1569.469183	905.088263	351.432756
995				900.000000	200.000000	0.000000	0.437190	0.574260	-1.260050	-98.273291	-11.765668	154.299379	299.013623	200.897186	0.000000	300.000000	200.000000	0.000000	7.294280	10.010560	2232.209778	2002.707052	2201.799923	-1428.218974				-505.000000	200.000000	0.000000	0.181110	0.178670	14.944259	-335.441143	2095.979049	293.875562
996				900.000000	200.000000	0.000000	0.313880	0.675600	-1.129700	-77.882947	-27.072867	154.521375	298.940341	200.965576	0.000000	300.000000	200.000000	0.000000	7.660520	10.529400	2232.133484	2155.294256	2365.299917	-1391.597975				-505.000000	200.000000	0.000000	0.724440	-0.893350	10.225020	757.473407	741.880638	762.767538
997				900.000000	200.000000	0.000000	0.347510	0.608040	-1.390400	-101.037804	-58.611120	152.014043	299.042758	200.914431	0.000000	300.000000	200.000000	0.000000	7.050120	10.498880	2231.828308	2040.853853	2136.399925	-1342.769976				-505.000000	200.000000	0.000000	0.362220	-0.357340	4.719240	442.018903	1299.303584	-764.041376
998				900.000000	200.000000	0.000000	0.425980	0.517960	-1.390400	-140.932070	-112.502214	161.487614	299.018775	200.973821	0.000000	300.000000	200.000000	0.000000	7.172200	10.071600	2232.820130	2174.367657	2190.899923	-1391.597975				-505.000000	200.000000	0.000000	1.992210	-0.714680	5.505780	767.907189	934.786453	645.347477
999				900.000000	200.000000	0.000000	0.291460	0.506700	-1.216600	-105.030928	-122.322224	132.700584	299.023590	200.845745	0.000000	300.000000	200.000000	0.000000	7.691040	9.766400	2232.667542	1888.266649	2179.999924	-1416.011974				-505.000000	200.000000	0.000000	2.535540	1.072020	5.505780	412.756398	-688.930531	118.302701
1000				900.000000	200.000000	0.000000	0.414770	0.450400	-1.346950	-91.402284	-127.278904	149.388097	299.009045	200.935349	0.000000	300.000000	200.000000	0.000000	7.263760	11.109280	2232.896424	2088.537354	2212.699923	-1379.390975				-505.000000	200.000000	0.000000	0.724440	-0.714680	14.157719	421.151339	-587.551567	116.752011
1001				900.000000	200.000000	0.000000	0.369930	0.641820	-1.651100	-99.916829	-109.951624	180.938153	299.023189	200.918736	0.000000	300.000000	200.000000	0.000000	6.989080	10.926160	2231.752014	2050.390553	2179.999924	-1354.976975				-505.000000	200.000000	0.000000	0.000000	-1.250690	13.371180	-537.873565	1047.870809	-177.419201
1002				900.000000	200.000000	0.000000	0.459610	0.596780	-0.955900	-56.825516	-129.489092	161.526076	299.013320	200.978661	0.000000	300.000000	200.000000	0.000000	7.324800	11.780720	2231.523132	2183.904357	2201.799923	-1373.287475				-505.000000	200.000000	0.000000	1.267770	0.536010	5.505780	-82.941575	50.632264	294.127745
1003				900.000000	200.000000	0.000000	0.459610	0.641820	-1.433850	-67.527516	-73.318929	197.712865	298.999384	200.960876	0.000000	300.000000	200.000000	0.000000	7.507920	10.285240	2233.125306	2145.757556	2234.499922	-1385.494475				-505.000000	200.000000	0.000000	0.724440	0.357340	8.651940	-209.317205	610.803484	-58.462938
1004				900.000000	200.000000	0.000000	0.381140	0.619300	-1.477300	-60.458843	-140.970705	149.580014	299.052882	200.931173	0.000000	300.000000	200.000000	0.000000	7.355320	10.529400	2232.667542	2079.000654	2114.599926	-1403.804975				-505.000000	200.000000	0.000000	0.905550	1.250690	4.719240	-1892.815241	603.576651	-292.606032
1005				900.000000	200.000000	0.000000	0.291460	0.596780	-1.520750	-65.451761	-61.247725	149.651979	299.052623	200.931428	0.000000	300.000000	200.000000	0.000000	7.355320	10.773560	2232.057190	2079.000654	2114.599926	-1452.632974				-505.000000	200.000000	0.000000	1.448880	-0.536010	5.505780	894.534513	2558.503438	351.840008
1006				900.000000	200.000000	0.000000	0.414770	0.698120	-1.390400	-28.979296	-86.710736	156.847456	299.067878	200.943633	0.000000	300.000000	200.000000	0.000000	7.507920	10.468360	2233.506776	2107.610755	2081.899927	-1379.390975	-589.818006	198.607277	0.000000	-505.000000	200.000000	0.000000	-0.543330	-0.536010	22.023119	-30.672115	1867.957059	586.975780
1007				900.000000	200.000000	0.000000	0.381140	0.731900	-1.564200	-80.035185	-80.098249	193.058614	298.974524	200.957031	0.000000	300.000000	200.000000	0.000000	7.507920	10.651480	2232.133484	2136.220856	2288.999920	-1452.632974				-505.000000	200.000000	0.000000	0.000000	0.536010	7.078860	264.632277	1186.412228	176.740969
1008				900.000000	200.000000	0.000000	0.470820	0.664340	-1.694550	-70.890758	-93.801986	151.938653	298.955562	200.956508	0.000000	300.000000	200.000000	0.000000	7.721560	9.339120	2233.354188	2136.220856	2332.599918	-1379.390975				-505.000000	200.000000	0.000000	-0.362220	-2.501380	9.438480	196.844581	543.240843	350.119760
1009				900.000000	200.000000	0.000000	0.358720	0.641820	-1.651100	-67.752587	-104.424026	159.262825	299.072378	201.012365	0.000000	300.000000	200.000000	0.000000	7.599480	11.322920	2232.591248	2260.197959	2070.999928	-1422.115474				-505.000000	200.000000	0.000000	0.362220	-1.072020	7.865400	-411.686704	-161.952203	-177.278621
1010				900.000000	200.000000	0.000000	0.381140	0.630560	-1.738000	-108.511604	-90.068555	159.229126	299.018540	200.927060	0.000000	300.000000	200.000000	0.000000	7.233240	11.261880	2232.286072	2069.463954	2190.899923	-1361.080475				-505.000000	200.000000	0.000000	-0.181110	0.536010	8.651940	33.126120	1593.588363	118.011360
1011				900.000000	200.000000	0.000000	0.448400	0.619300	-1.824900	-84.942138	-97.823474	185.655234	299.077229	200.875705	0.000000	300.000000	200.000000	0.000000	7.507920	11.506040	2232.514954	1955.023551	2060.099928	-1446.529474	-567.042381	223.421705	0.000000	-505.000000	200.000000	0.000000	1.992210	0.536010	21.236579	497.396899	1317.567947	411.557987
1012				900.000000	200.000000	0.000000	0.381140	0.551740	-0.912450	-82.758431	-90.836316	197.710385	298.969817	200.914150	0.000000	300.000000	200.000000	0.000000	7.507920	10.804080	2232.514954	2040.853853	2299.899920	-1440.425974				-505.000000	200.000000	0.000000	2.354430	0.536010	17.303879	-429.445732	636.532111	940.225898
1013				900.000000	200.000000	0.000000	0.414770	0.540480	-2.129050	-72.420924	-50.562002	154.291191	299.067624	200.905452	0.000000	300.000000	200.000000	0.000000	7.263760	11.139800	2232.896424	2021.780453	2081.899927	-1367.183975				-505.000000	200.000000	0.000000	3.803310	0.357340	5.505780	948.591121	29.776755	763.708134
1014				900.000000	200.000000	0.000000	0.425980	0.709380	-1.433850	-64.745395	-122.593745	178.533256	299.111284	200.956998	0.000000	300.000000	200.000000	0.000000	7.172200	10.773560	2232.209778	2136.220856	1983.799931	-1342.769976				-505.000000	200.000000	0.000000	1.811100	0.536010	1.573080	-546.520198	816.907544	-234.612609
1015				900.000000	200.000000	0.000000	0.358720	0.653080	-1.738000	-35.214687	-38.485600	152.044317	299.028438	200.948292	0.000000	300.000000	200.000000	0.000000	7.599480	10.773560	2232.591248	2117.147455	2169.099924	-1416.011974				-505.000000	200.000000	0.000000	1.811100	2.680050	7.865400	162.799057	413.226110	648.583565
1016				900.000000	200.000000	0.000000	0.425980	0.675600	-2.085600	-115.058031	-86.525828	149.585919	299.062390	200.867339	0.000000	300.000000	200.000000	0.000000	7.721560	10.376800	2232.057190	1935.950150	2092.799927	-1361.080475				-505.000000	200.000000	0.000000	1.267770	-0.714680	12.584640	768.473498	1237.044492	704.149531
1017				900.000000	200.000000	0.000000	0.392350	0.506700	-0.825550	-56.379438	-136.972490	142.234702	298.950251	200.909910	0.000000	300.000000	200.000000	0.000000	7.782600	10.590440	2232.438660	2031.317153	2343.499918	-1416.011974				-505.000000	200.000000	0.000000	1.086660	0.000000	-5.505780	1273.535558	1795.451295	352.377659
1018				900.000000	200.000000	0.000000	0.358720	0.619300	-1.651100	-104.864733	-63.896266	137.554941	298.988793	200.936021	0.000000	300.000000	200.000000	0.000000	7.263760	10.559920	2231.294250	2088.537354	2256.299921	-1257.320977				-505.000000	200.000000	0.000000	0.543330	0.178670	15.730799	-1030.274231	-312.945440	587.567078
1019				900.000000	200.000000	0.000000	0.291460	0.563000	-2.085600	-3.099523	-70.854354	152.030224	299.018573	200.995381	0.000000	300.000000	200.000000	0.000000	7.324800	9.888480	2232.362366	2222.051158	2190.899923	-1379.390975				-505.000000	200.000000	0.000000	1.086660	2.144040	11.798100	478.127713	453.329840	-233.028633
1020				900.000000	200.000000	0.000000	0.381140	0.619300	-1.694550	-88.827626	-95.174933	173.676615	298.999213	200.939684	0.000000	300.000000	200.000000	0.000000	7.691040	10.926160	2232.743836	2098.074055	2234.499922	-1379.390975				-505.000000	200.000000	0.000000	1.992210	-0.178670	10.225020	684.902691	-925.672208	-235.305329
1021				900.000000	200.000000	0.000000	0.347510	0.731900	-1.564200	-100.137836	-7.789786	164.177534	298.989691	200.905297	0.000000	300.000000	200.000000	0.000000	7.630000	9.735880	2233.277894	2021.780453	2256.299921	-1300.045476				-505.000000	200.000000	0.000000	0.724440	-0.893350	3.932700	872.786023	-47.567994	-0.905744
1022				900.000000	200.000000	0.000000	0.448400	0.484180	-1.607650	-82.240248	-158.817156	168.661952	299.013286	200.944504	0.000000	300.000000	200.000000	0.000000	6.897520	10.620960	2231.446838	2107.610755	2201.799923	-1330.562976	-441.420226	268.945693	0.000000	-505.000000	200.000000	0.000000	1.448880	-1.608030	20.450039	1409.942133	-1300.208877	115.846266
1023				900.000000	200.000000	0.000000	0.414770	0.641820	-1.955250	-15.800793	-76.053486	142.337137	299.018842	200.926775	0.000000	300.000000	200.000000	0.000000	7.538440	10.895640	2232.972718	2069.463954	2190.899923	-1403.804975				-505.000000	200.000000	0.000000	2.173320	0.357340	3.932700	948.465274	262.470304	293.885743
1024				900.000000	200.000000	0.000000	0.560500	0.619300	-1.433850	-84.537010	-72.407609	180.719779	299.086931	200.845860	0.000000	300.000000	200.000000	0.000000	7.172200	10.559920	2232.362366	1888.266649	2038.299929	-1440.425974				-505.000000	200.000000	0.000000	-1.086660	-0.178670	0.000000	1147.348697	-464.526236	-117.570822
1025				900.000000	200.000000	0.000000	0.437190	0.596780	-1.694550	-65.631818	-143.076802	151.910663	299.018406	200.905823	0.000000	300.000000	200.000000	0.000000	7.355320	10.987200	2231.980896	2021.780453	2190.899923	-1367.183975				-505.000000	200.000000	0.000000	0.905550	1.250690	5.505780	1465.911737	1663.390283	236.090855
1026				900.000000	200.000000	0.000000	0.504450	0.596780	-1.086250	-73.042680	-141.346318	161.479622	299.028040	200.961501	0.000000	300.000000	200.000000	0.000000	7.385840	10.559920	2231.675720	2145.757556	2169.099924	-1434.322474				-505.000000	200.000000	0.000000	-2.354430	0.893350	3.932700	-61.444778	1331.864485	-57.707955
1027				900.000000	200.000000	0.000000	0.437190	0.608040	-1.216600	-68.693505	-97.927566	163.969435	299.042954	200.935605	0.000000	300.000000	200.000000	0.000000	7.691040	10.987200	2232.286072	2088.537354	2136.399925	-1354.976975				-505.000000	200.000000	0.000000	0.181110	-0.178670	3.932700	-1400.288728	648.158939	822.233335
1028				900.000000	200.000000	0.000000	0.448400	0.675600	-1.303500	-45.898762	-93.242406	166.430313	299.028372	200.935541	0.000000	300.000000	200.000000	0.000000	7.843640	11.078760	2232.438660	2088.537354	2169.099924	-1452.632974				-505.000000	200.000000	0.000000	2.535540	-1.429360	3.932700	261.272049	903.402410	-177.791602
1029				900.000000	200.000000	0.000000	0.482030	0.709380	-1.955250	-101.470337	-48.427433	176.065528	298.964970	200.935477	0.000000	300.000000	200.000000	0.000000	7.660520	10.010560	2232.591248	2088.537354	2310.799919	-1489.253973				-505.000000	200.000000	0.000000	2.897760	3.037390	7.078860	-278.905231	-447.201300	-232.325732
1030				900.000000	200.000000	0.000000	0.381140	0.574260	-1.086250	-126.236946	-90.674682	163.996088	299.101211	200.957325	0.000000	300.000000	200.000000	0.000000	7.813120	10.193680	2231.446838	2136.220856	2005.599930	-1440.425974				-505.000000	200.000000	0.000000	0.724440	1.608030	7.078860	-597.027808	1407.716381	765.141348
1031				900.000000	200.000000	0.000000	0.257830	0.619300	-1.477300	-64.479373	-85.233100	147.298103	299.018104	201.017228	0.000000	300.000000	200.000000	0.000000	7.416360	10.346280	2231.294250	2269.734659	2190.899923	-1403.804975	-624.608436	188.934052	0.000000	-505.000000	200.000000	0.000000	1.811100	1.250690	24.382739	-269.818135	2916.381294	236.018411
1032				900.000000	200.000000	0.000000	0.459610	0.619300	-1.607650	-68.634946	-139.014904	171.185660	299.003925	200.922757	0.000000	300.000000	200.000000	0.000000	7.446880	10.865120	2232.362366	2059.927254	2223.599922	-1403.804975				-505.000000	200.000000	0.000000	0.543330	-1.429360	3.932700	145.456047	361.100993	586.041058
1033				900.000000	200.000000	0.000000	0.358720	0.596780	-1.651100	-101.771576	-38.566417	147.172638	299.062646	200.918359	0.000000	300.000000	200.000000	0.000000	7.660520	11.048240	2232.667542	2050.390553	2092.799927	-1367.183975				-505.000000	200.000000	0.000000	1.629990	-0.536010	6.292320	-147.746581	690.817943	528.057815
1034				900.000000	200.000000	0.000000	0.459610	0.551740	-0.869000	-70.651826	-149.833789	168.713169	299.111284	200.922820	0.000000	300.000000	200.000000	0.000000	7.721560	10.682000	2232.209778	2059.927254	1983.799931	-1409.908474				-505.000000	200.000000	0.000000	-0.181110	-0.893350	10.225020	-400.686612	1194.385488	527.863588
1035				900.000000	200.000000	0.000000	0.470820	0.596780	-1.260050	-61.161146	-170.195620	154.285482	299.052785	200.952628	0.000000	300.000000	200.000000	0.000000	6.836480	10.651480	2232.438660	2126.684155	2114.599926	-1348.873476				-505.000000	200.000000	0.000000	1.629990	-0.178670	11.011560	337.517609	1084.049407	1115.837918
1036				900.000000	200.000000	0.000000	0.392350	0.574260	-1.824900	-98.858476	-110.713245	190.490735	299.067464	200.922694	0.000000	300.000000	200.000000	0.000000	7.507920	10.987200	2232.514954	2059.927254	2081.899927	-1385.494475				-505.000000	200.000000	0.000000	2.535540	-0.714680	9.438480	-621.570218	2489.017513	-235.857469
1037				900.000000	200.000000	0.000000	0.482030	0.641820	-1.173150	-135.606444	-84.616576	137.448135	298.969852	200.875675	0.000000	300.000000	200.000000	0.000000	7.599480	10.132640	2232.591248	1955.023551	2299.899920	-1464.839973				-505.000000	200.000000	0.000000	1.448880	0.178670	7.078860	590.457640	1231.310512	235.030042
1038				900.000000	200.000000	0.000000	0.257830	0.574260	-1.173150	-122.306444	-75.384019	149.665876	299.009079	200.931046	0.000000	300.000000	200.000000	0.000000	7.813120	10.498880	2232.972718	2079.000654	2212.699923	-1361.080475				-505.000000	200.000000	0.000000	1.992210	2.322710	14.944259	1068.270737	925.829336	648.229960
1039				900.000000	200.000000	0.000000	0.459610	0.675600	-1.520750	-74.267544	-78.304082	166.418699	299.091348	201.042908	0.000000	300.000000	200.000000	0.000000	7.141680	10.468360	2231.217956	2326.954861	2027.399929	-1434.322474				-505.000000	200.000000	0.000000	1.267770	1.786700	15.730799	-6.444322	703.778757	-644.590929
1040				900.000000	200.000000	0.000000	0.269040	0.641820	-1.390400	-119.749395	-14.851965	183.452335	299.033056	200.948551	0.000000	300.000000	200.000000	0.000000	7.263760	10.346280	2231.980896	2117.147455	2158.199924	-1385.494475				-505.000000	200.000000	0.000000	-0.362220	-0.536010	13.371180	547.715739	1202.358747	704.449488
1041				900.000000	200.000000	0.000000	0.347510	0.743160	-1.042800	-91.092918	-89.330207	149.730045	299.028339	200.918485	0.000000	300.000000	200.000000	0.000000	7.446880	10.346280	2232.362366	2050.390553	2169.099924	-1458.736474				-505.000000	200.000000	0.000000	-2.354430	1.429360	14.157719	550.887198	1322.160941	412.753508
1042				900.000000	200.000000	0.000000	0.437190	0.540480	-1.520750	-91.893377	-97.644706	132.581023	299.047967	200.935477	0.000000	300.000000	200.000000	0.000000	7.599480	10.926160	2232.591248	2088.537354	2125.499926	-1403.804975				-505.000000	200.000000	0.000000	0.724440	0.893350	3.146160	401.756307	748.598476	1058.183610
1043				900.000000	200.000000	0.000000	0.381140	0.686860	-1.694550	-73.983914	-74.911053	183.378086	299.042758	200.952889	0.000000	300.000000	200.000000	0.000000	7.385840	11.383960	2231.828308	2126.684155	2136.399925	-1403.804975				-505.000000	200.000000	0.000000	-0.905550	-0.178670	13.371180	-9.741627	1632.945666	293.623379
1044				900.000000	200.000000	0.000000	0.269040	0.641820	-0.912450	-87.089997	-65.956158	168.994374	298.998529	200.931778	0.000000	300.000000	200.000000	0.000000	7.416360	11.231360	2231.217956	2079.000654	2234.499922	-1367.183975				-505.000000	200.000000	0.000000	-1.448880	-0.357340	-2.359620	209.820591	1283.041069	-411.431896
1045				900.000000	200.000000	0.000000	0.269040	0.495440	-1.564200	-97.813668	-60.284061	159.219600	299.057796	200.952498	0.000000	300.000000	200.000000	0.000000	7.507920	11.048240	2232.743836	2126.684155	2103.699926	-1403.804975				-505.000000	200.000000	0.000000	1.267770	1.072020	14.944259	-49.752531	-223.464868	118.404123
1046				900.000000	200.000000	0.000000	0.448400	0.540480	-1.433850	-91.803348	-82.989241	187.991592	299.013825	200.918359	0.000000	300.000000	200.000000	0.000000	7.568960	10.620960	2232.667542	2050.390553	2201.799923	-1403.804975				-505.000000	200.000000	0.000000	-0.543330	-1.250690	4.719240	503.778297	823.818382	-59.887537
1047				900.000000	200.000000	0.000000	0.235410	0.517960	-1.129700	-88.395092	-39.039383	168.914025	298.960372	201.016359	0.000000	300.000000	200.000000	0.000000	7.294280	11.109280	2233.201600	2269.734659	2321.699919	-1361.080475	-495.424813	193.887967	0.000000	-505.000000	200.000000	0.000000	0.724440	-0.178670	20.450039	-124.991320	-195.812956	352.237079
1048				900.000000	200.000000	0.000000	0.336300	0.517960	-0.999350	-100.321640	-88.908988	163.990183	299.057120	200.974554	0.000000	300.000000	200.000000	0.000000	7.111160	10.254720	2231.141662	2174.367657	2103.699926	-1470.943473				-505.000000	200.000000	0.000000	1.811100	-1.965370	7.865400	692.416707	413.226110	409.198666
1049				900.000000	200.000000	0.000000	0.246620	0.641820	-1.042800	-111.348221	-100.373467	176.246582	299.013893	200.982364	0.000000	300.000000	200.000000	0.000000	7.446880	10.468360	2232.820130	2193.441057	2201.799923	-1354.976975				-505.000000	200.000000	0.000000	1.086660	0.357340	13.371180	-440.571670	319.266980	-293.468310
1050				900.000000	200.000000	0.000000	0.403560	0.563000	-1.346950	-90.785946	-111.619367	132.636807	298.994469	200.909661	0.000000	300.000000	200.000000	0.000000	7.294280	9.949520	2233.049012	2031.317153	2245.399921	-1324.459476				-505.000000	200.000000	0.000000	-0.362220	0.714680	7.865400	-303.573487	412.163689	353.171801
1051				900.000000	200.000000	0.000000	0.470820	0.675600	-1.868350	-130.915081	-88.574382	176.045726	299.018271	200.952954	0.000000	300.000000	200.000000	0.000000	7.477400	9.735880	2231.675720	2126.684155	2190.899923	-1300.045476				-505.000000	200.000000	0.000000	-0.905550	0.714680	15.730799	623.583760	1232.996365	-880.410805
1052				900.000000	200.000000	0.000000	0.291460	0.574260	-1.781450	-58.608160	-116.730943	161.679336	299.042692	200.982867	0.000000	300.000000	200.000000	0.000000	7.507920	10.163160	2231.675720	2193.441057	2136.399925	-1336.666476				-505.000000	200.000000	0.000000	1.448880	0.893350	8.651940	286.380767	2025.237703	588.172865
1053				900.000000	200.000000	0.000000	0.482030	0.596780	-1.086250	-28.816847	-44.169633	147.044888	298.989001	200.957195	0.000000	300.000000	200.000000	0.000000	7.782600	10.071600	2231.752014	2136.220856	2256.299921	-1391.597975				-505.000000	200.000000	0.000000	1.448880	-1.608030	9.438480	482.533193	1096.501225	409.566760
1054				900.000000	200.000000	0.000000	0.493240	0.619300	-1.303500	-112.545679	-90.022948	173.560480	298.950072	200.841703	0.000000	300.000000	200.000000	0.000000	7.477400	11.139800	2232.057190	1878.729949	2343.499918	-1440.425974				-505.000000	200.000000	0.000000	1.811100	0.536010	7.865400	-546.016813	810.936132	-117.124412
1055				900.000000	200.000000	0.000000	0.336300	0.551740	-1.390400	-67.171466	-68.281432	173.660239	299.028339	200.969749	0.000000	300.000000	200.000000	0.000000	7.721560	11.048240	2232.362366	2164.830956	2169.099924	-1422.115474				-505.000000	200.000000	0.000000	-0.181110	1.965370	14.157719	235.873157	2118.643407	354.344217
1056				900.000000	200.000000	0.000000	0.392350	0.574260	-1.781450	-54.587629	-141.149473	154.345834	299.116228	201.063733	0.000000	300.000000	200.000000	0.000000	7.813120	11.383960	2232.362366	2374.638362	1972.899931	-1300.045476				-505.000000	200.000000	0.000000	1.448880	-2.858720	1.573080	406.224710	-486.874599	173.403460
1057				900.000000	200.000000	0.000000	0.403560	0.563000	-0.912450	-82.294744	-30.967932	163.962389	298.998049	200.970711	0.000000	300.000000	200.000000	0.000000	7.507920	10.407320	2230.149840	2164.830956	2234.499922	-1348.873476				-505.000000	200.000000	0.000000	-0.543330	-1.072020	13.371180	283.649770	815.607691	-470.926670
1058				900.000000	200.000000	0.000000	0.369930	0.709380	-1.651100	-101.155238	-125.149533	154.494722	299.028405	200.939781	0.000000	300.000000	200.000000	0.000000	7.538440	10.254720	2232.514954	2098.074055	2169.099924	-1342.769976				-505.000000	200.000000	0.000000	2.354430	1.786700	13.371180	456.630916	-1613.425881	-115.980973
1059				900.000000	200.000000	0.000000	0.302670	0.608040	-1.824900	-77.364765	-81.690373	171.337778	299.096110	200.876333	0.000000	300.000000	200.000000	0.000000	7.233240	10.193680	2230.912780	1955.023551	2016.499929	-1379.390975				-505.000000	200.000000	0.000000	-0.181110	0.357340	2.359620	716.707424	671.569723	294.074098
1060				900.000000	200.000000	0.000000	0.325090	0.596780	-1.520750	-57.410701	-138.622158	166.484759	299.027807	200.914713	0.000000	300.000000	200.000000	0.000000	7.172200	10.315760	2231.141662	2040.853853	2169.099924	-1403.804975				-505.000000	200.000000	0.000000	0.181110	1.429360	9.438480	666.325661	642.933954	236.318369
1061				900.000000	200.000000	0.000000	0.358720	0.664340	-1.607650	-102.964971	-58.870705	183.380370	299.028339	200.939845	0.000000	300.000000	200.000000	0.000000	6.989080	10.773560	2232.362366	2098.074055	2169.099924	-1416.011974				-505.000000	200.000000	0.000000	-0.362220	2.680050	12.584640	-68.455408	672.825145	237.548740
1062				900.000000	200.000000	0.000000	0.504450	0.653080	-1.260050	-82.965893	-65.195134	166.351301	298.974664	200.935541	0.000000	300.000000	200.000000	0.000000	7.355320	9.827440	2232.438660	2088.537354	2288.999920	-1391.597975				-505.000000	200.000000	0.000000	1.992210	1.072020	6.292320	-50.444686	1199.180042	-57.886128
1063				900.000000	200.000000	0.000000	0.336300	0.776940	-1.390400	-73.979851	-134.139041	173.869675	299.008605	200.935765	0.000000	300.000000	200.000000	0.000000	7.416360	9.339120	2231.904602	2088.537354	2212.699923	-1361.080475				-505.000000	200.000000	0.000000	0.362220	2.501380	9.438480	499.561587	-958.865099	237.321227
1064				900.000000	200.000000	0.000000	0.381140	0.675600	-1.955250	-98.840868	-99.998452	173.728974	299.023323	200.986972	0.000000	300.000000	200.000000	0.000000	7.355320	11.048240	2232.057190	2202.977757	2179.999924	-1367.183975				-505.000000	200.000000	0.000000	-0.724440	-0.357340	0.000000	1252.353378	706.685899	58.462938
1065				900.000000	200.000000	0.000000	0.313880	0.551740	-1.824900	-23.395775	-77.086031	142.357884	298.979546	200.982531	0.000000	300.000000	200.000000	0.000000	7.263760	11.445000	2232.438660	2193.441057	2278.099920	-1306.148976				-505.000000	200.000000	0.000000	1.086660	0.536010	10.225020	612.331976	454.822693	-293.298753
1066				900.000000	200.000000	0.000000	0.313880	0.619300	-1.607650	-52.552825	-107.683893	159.288336	298.989242	200.922788	0.000000	300.000000	200.000000	0.000000	7.233240	11.292400	2232.286072	2059.927254	2256.299921	-1373.287475				-505.000000	200.000000	0.000000	0.181110	0.536010	15.730799	-545.387581	504.392535	352.958777
1067				900.000000	200.000000	0.000000	0.403560	0.664340	-0.999350	-130.478484	-96.744725	147.189014	299.111679	200.901058	0.000000	300.000000	200.000000	0.000000	7.904680	10.437840	2233.201600	2012.243752	1983.799931	-1361.080475				-505.000000	200.000000	0.000000	-0.543330	0.893350	7.865400	-524.394169	555.692661	588.332242
1068				900.000000	200.000000	0.000000	0.414770	0.653080	-1.651100	-95.432612	-56.072465	149.576589	299.038038	201.012538	0.000000	300.000000	200.000000	0.000000	7.568960	11.261880	2232.209778	2260.197959	2147.299925	-1379.390975				-505.000000	200.000000	0.000000	3.078870	-0.893350	15.730799	178.833859	-333.800949	116.394099
1069				900.000000	200.000000	0.000000	0.302670	0.630560	-1.694550	-88.363939	-102.075478	164.129742	299.071903	200.935957	0.000000	300.000000	200.000000	0.000000	7.172200	10.285240	2231.446838	2088.537354	2070.999928	-1306.148976				-505.000000	200.000000	0.000000	0.724440	0.893350	10.225020	-755.837403	1802.440697	823.207215
1070				900.000000	200.000000	0.000000	0.347510	0.540480	-1.433850	-75.721227	-83.900561	159.180193	299.018540	200.956966	0.000000	300.000000	200.000000	0.000000	7.172200	10.559920	2232.286072	2136.220856	2190.899923	-1330.562976				-505.000000	200.000000	0.000000	2.535540	0.714680	4.719240	-419.641182	637.515969	-293.245105
1071				900.000000	200.000000	0.000000	0.179360	0.709380	-1.346950	-108.881199	-66.925021	145.053512	298.998974	200.935637	0.000000	300.000000	200.000000	0.000000	7.416360	10.529400	2232.209778	2088.537354	2234.499922	-1385.494475				-505.000000	200.000000	0.000000	0.181110	-0.178670	5.505780	-1168.530878	1839.796152	-176.416343
1072				900.000000	200.000000	0.000000	0.358720	0.619300	-1.998700	-89.142725	-119.298668	183.338483	299.052655	200.957031	0.000000	300.000000	200.000000	0.000000	7.568960	10.559920	2232.133484	2136.220856	2114.599926	-1257.320977				-505.000000	200.000000	0.000000	1.811100	-0.178670	-1.573080	-126.753170	-638.376831	880.847034
1073				900.000000	200.000000	0.000000	0.325090	0.788200	-1.086250	-93.303716	-149.158182	173.891760	299.037874	200.982800	0.000000	300.000000	200.000000	0.000000	7.385840	9.339120	2231.828308	2193.441057	2147.299925	-1330.562976				-505.000000	200.000000	0.000000	-1.086660	1.429360	3.932700	897.517202	857.441705	-174.788901
1074				900.000000	200.000000	0.000000	0.437190	0.641820	-1.477300	-83.654651	-92.619145	171.229831	299.028372	200.952628	0.000000	300.000000	200.000000	0.000000	7.355320	11.353440	2232.438660	2126.684155	2169.099924	-1373.287475				-505.000000	200.000000	0.000000	0.543330	0.893350	17.303879	-60.375083	-49.298278	-351.660269
1075				900.000000	200.000000	0.000000	0.448400	0.619300	-1.694550	-68.724975	-67.548880	178.426254	298.989553	200.948130	0.000000	300.000000	200.000000	0.000000	7.294280	11.109280	2232.972718	2117.147455	2256.299921	-1379.390975				-505.000000	200.000000	0.000000	-1.629990	-1.072020	13.371180	631.097776	1146.501498	410.321743
1076				900.000000	200.000000	0.000000	0.425980	0.709380	-1.260050	-96.729580	-72.095680	152.026994	299.018540	200.956966	0.000000	300.000000	200.000000	0.000000	7.752080	11.231360	2232.286072	2136.220856	2190.899923	-1513.667973				-505.000000	200.000000	0.000000	1.992210	0.893350	11.011560	-60.878469	929.561468	294.408906
1077				900.000000	200.000000	0.000000	0.515660	0.664340	-1.911800	-38.951587	-85.314514	166.350159	299.052429	200.965807	0.000000	300.000000	200.000000	0.000000	7.294280	11.078760	2231.599426	2155.294256	2114.599926	-1354.976975				-505.000000	200.000000	0.000000	1.811100	1.786700	14.944259	804.204769	273.938265	295.271184
1078				900.000000	200.000000	0.000000	0.280250	0.574260	-1.998700	-78.935882	-90.737423	161.690950	299.066667	200.966236	0.000000	300.000000	200.000000	0.000000	7.263760	11.536560	2230.607604	2155.294256	2081.899927	-1330.562976				-505.000000	200.000000	0.000000	-0.362220	-1.429360	16.517339	1188.806835	6.242976	762.345798
1079				900.000000	200.000000	0.000000	0.313880	0.608040	-1.564200	-117.299982	-21.602812	178.555145	298.999077	200.909910	0.000000	300.000000	200.000000	0.000000	7.691040	10.254720	2232.438660	2031.317153	2234.499922	-1385.494475				-505.000000	200.000000	0.000000	-0.543330	-2.501380	12.584640	891.992285	418.644095	115.157854
1080				900.000000	200.000000	0.000000	0.560500	0.596780	-1.651100	-113.833167	-117.799296	175.879515	299.003448	200.961665	0.000000	300.000000	200.000000	0.000000	7.691040	10.407320	2231.294250	2145.757556	2223.599922	-1397.701475				-505.000000	200.000000	0.000000	2.535540	1.250690	2.359620	1234.028040	1567.745299	588.425048
1081				900.000000	200.000000	0.000000	0.425980	0.641820	-0.955900	-54.970769	-72.378539	159.193144	299.027907	200.974454	0.000000	300.000000	200.000000	0.000000	7.477400	10.468360	2231.370544	2174.367657	2169.099924	-1367.183975				-505.000000	200.000000	0.000000	0.724440	0.357340	11.011560	1643.927595	2597.114315	176.513456
1082				900.000000	200.000000	0.000000	0.269040	0.574260	-1.346950	-90.322259	-101.013863	166.521883	299.023489	200.935541	0.000000	300.000000	200.000000	0.000000	7.233240	10.163160	2232.438660	2088.537354	2179.999924	-1403.804975				-505.000000	200.000000	0.000000	2.535540	-1.250690	2.359620	40.325520	1832.885314	-1.389748
1083				900.000000	200.000000	0.000000	0.403560	0.596780	-1.607650	-73.582850	-116.442885	149.535843	299.057281	200.970114	0.000000	300.000000	200.000000	0.000000	7.172200	9.522240	2231.523132	2164.830956	2103.699926	-1373.287475				-505.000000	200.000000	0.000000	0.724440	0.357340	9.438480	-1483.230303	79.777028	352.745752
1084				900.000000	200.000000	0.000000	0.504450	0.630560	-1.607650	-64.150729	-34.476047	168.740018	299.038236	200.875645	0.000000	300.000000	200.000000	0.000000	7.355320	10.743040	2232.667542	1955.023551	2147.299925	-1330.562976				-505.000000	200.000000	0.000000	1.086660	-0.357340	5.505780	-252.814185	2182.711347	-117.914246
1085				900.000000	200.000000	0.000000	0.448400	0.698120	-1.173150	-93.082708	-52.835872	156.812616	299.057474	200.957096	0.000000	300.000000	200.000000	0.000000	7.507920	11.536560	2231.980896	2136.220856	2103.699926	-1373.287475				-505.000000	200.000000	0.000000	1.992210	-0.357340	10.225020	-484.068649	1460.587924	469.454297
1086				900.000000	200.000000	0.000000	0.381140	0.675600	-1.129700	-61.800826	-75.436364	178.548294	299.067177	200.991346	0.000000	300.000000	200.000000	0.000000	7.050120	11.261880	2231.828308	2212.514458	2081.899927	-1379.390975				-505.000000	200.000000	0.000000	0.000000	0.357340	6.292320	485.390036	259.168603	-175.893180
1087				900.000000	200.000000	0.000000	0.470820	0.765680	-1.824900	-78.914210	-88.614790	176.129500	298.979267	200.918704	0.000000	300.000000	200.000000	0.000000	7.691040	11.353440	2231.828308	2050.390553	2278.099920	-1403.804975				-505.000000	200.000000	0.000000	0.905550	0.000000	11.011560	464.144932	862.745254	-58.816543
1088				900.000000	200.000000	0.000000	0.470820	0.596780	-1.607650	-69.562320	-78.684893	159.104803	298.910818	200.918767	0.000000	300.000000	200.000000	0.000000	7.996240	11.383960	2231.675720	2050.390553	2430.699915	-1324.459476				-505.000000	200.000000	0.000000	1.086660	0.357340	7.865400	948.779890	-1001.208108	1116.390057
1089				900.000000	200.000000	0.000000	0.325090	0.675600	-1.520750	-82.308605	-87.962458	164.148402	299.028239	200.978393	0.000000	300.000000	200.000000	0.000000	7.630000	11.231360	2232.133484	2183.904357	2169.099924	-1428.218974				-505.000000	200.000000	0.000000	1.629990	0.000000	13.371180	1159.229713	1612.090157	176.101897
1090				900.000000	200.000000	0.000000	0.325090	0.596780	-1.694550	-77.693409	-87.800824	147.207478	299.071839	200.970213	0.000000	300.000000	200.000000	0.000000	7.263760	10.682000	2231.294250	2164.830956	2070.999928	-1385.494475				-505.000000	200.000000	0.000000	1.992210	-0.178670	5.505780	1379.421163	-788.623642	528.367953
1091				900.000000	200.000000	0.000000	0.403560	0.653080	-2.085600	-103.923814	-131.196302	156.817183	298.989139	200.910065	0.000000	300.000000	200.000000	0.000000	7.080640	10.743040	2232.057190	2031.317153	2256.299921	-1397.701475				-505.000000	200.000000	0.000000	0.724440	0.178670	17.303879	1401.987655	1530.582844	-58.632496
1092				900.000000	200.000000	0.000000	0.358720	0.709380	-1.260050	-48.483217	-64.259943	193.060898	298.999555	200.866776	0.000000	300.000000	200.000000	0.000000	7.568960	10.651480	2233.506776	1935.950150	2234.499922	-1428.218974				-505.000000	200.000000	0.000000	0.543330	-0.178670	7.865400	221.449914	887.648891	410.995666
1093				900.000000	200.000000	0.000000	0.358720	0.754420	-1.564200	-107.251523	-114.636783	178.644824	298.988966	200.957227	0.000000	300.000000	200.000000	0.000000	7.355320	9.583280	2231.675720	2136.220856	2256.299921	-1306.148976				-505.000000	200.000000	0.000000	1.086660	0.000000	1.573080	926.653862	-199.816653	-646.272018
1094				900.000000	200.000000	0.000000	0.325090	0.540480	-1.824900	16.345840	-52.217809	164.022740	299.150378	200.905700	0.000000	300.000000	200.000000	0.000000	7.568960	9.766400	2232.286072	2021.780453	1896.599934	-1312.252476	-599.146869	241.838223	0.000000	-505.000000	200.000000	0.000000	0.724440	0.714680	20.450039	855.593303	1925.307161	353.084868
1095				900.000000	200.000000	0.000000	0.224200	0.540480	-1.173150	-79.471672	-58.801226	178.585223	299.037775	200.914525	0.000000	300.000000	200.000000	0.000000	7.355320	9.827440	2231.599426	2040.853853	2147.299925	-1409.908474				-505.000000	200.000000	0.000000	2.716650	-0.357340	3.932700	-947.836042	1157.583459	469.396342
1096				900.000000	200.000000	0.000000	0.302670	0.641820	-1.477300	-127.880483	-97.211551	147.272593	298.950395	200.905514	0.000000	300.000000	200.000000	0.000000	7.843640	11.048240	2232.743836	2021.780453	2343.499918	-1330.562976				-505.000000	200.000000	0.000000	0.905550	-0.357340	-2.359620	-137.627415	610.294489	-352.876152
1097				900.000000	200.000000	0.000000	0.313880	0.641820	-1.346950	-119.704380	-62.332615	149.670639	299.072315	200.986803	0.000000	300.000000	200.000000	0.000000	7.630000	11.383960	2232.438660	2202.977757	2070.999928	-1348.873476				-505.000000	200.000000	0.000000	-0.181110	-0.536010	5.505780	662.902509	801.154024	-822.911566
1098				900.000000	200.000000	0.000000	0.224200	0.641820	-1.520750	-51.535423	-58.477958	149.763548	298.964333	200.978795	0.000000	300.000000	200.000000	0.000000	7.691040	11.200840	2231.217956	2183.904357	2310.799919	-1373.287475				-505.000000	200.000000	0.000000	0.724440	-0.714680	9.438480	73.325794	1538.047109	-176.968483
1099				900.000000	200.000000	0.000000	0.336300	0.686860	-1.868350	-90.246092	-169.156337	197.882501	299.013151	200.974554	0.000000	300.000000	200.000000	0.000000	7.294280	11.231360	2231.141662	2174.367657	2201.799923	-1397.701475				-505.000000	200.000000	0.000000	0.905550	-0.178670	10.225020	453.270687	2321.761761	-176.474298
1100				900.000000	200.000000	0.000000	0.369930	0.529220	-1.824900	-124.836405	-28.734470	130.230573	298.959661	200.940134	0.000000	300.000000	200.000000	0.000000	7.721560	11.109280	2231.675720	2098.074055	2321.699919	-1422.115474				-505.000000	200.000000	0.000000	1.267770	-0.893350	5.505780	-516.880153	580.912293	-0.949211
1101				900.000000	200.000000	0.000000	0.414770	0.540480	-1.390400	-71.655683	-46.182977	173.568472	299.023022	200.953084	0.000000	300.000000	200.000000	0.000000	7.721560	10.285240	2231.370544	2126.684155	2179.999924	-1367.183975				-505.000000	200.000000	0.000000	1.267770	-1.429360	3.932700	-201.991959	449.835139	-118.946082
1102				900.000000	200.000000	0.000000	0.302670	0.506700	-1.346950	-40.837487	-1.079347	168.833872	299.047251	201.004577	0.000000	300.000000	200.000000	0.000000	7.385840	10.468360	2230.912780	2241.124558	2125.499926	-1342.769976				-505.000000	200.000000	0.000000	1.086660	0.536010	11.011560	612.394899	56.366244	59.165839
1103				900.000000	200.000000	0.000000	0.257830	0.765680	-1.564200	-66.582534	-75.020343	178.759818	299.047577	200.957227	0.000000	300.000000	200.000000	0.000000	7.172200	11.109280	2231.675720	2136.220856	2125.499926	-1452.632974				-505.000000	200.000000	0.000000	1.629990	0.893350	5.505780	633.577080	558.994362	59.461489
1104				900.000000	200.000000	0.000000	0.381140	0.529220	-1.477300	-108.394170	-70.047126	192.870122	299.018506	200.905730	0.000000	300.000000	200.000000	0.000000	7.752080	10.071600	2232.209778	2021.780453	2190.899923	-1373.287475				-505.000000	200.000000	0.000000	0.543330	-0.714680	12.584640	884.289500	1015.740339	58.022401
1105				900.000000	200.000000	0.000000	0.425980	0.608040	-1.738000	-77.274736	-56.453276	185.667990	298.935931	200.909630	0.000000	300.000000	200.000000	0.000000	7.355320	9.735880	2233.125306	2031.317153	2376.199917	-1409.908474				-505.000000	200.000000	0.000000	1.629990	0.536010	8.651940	-430.137887	158.298635	0.378274
1106				900.000000	200.000000	0.000000	0.526870	0.585520	-1.694550	-82.177626	-70.780275	171.084563	299.018875	200.943826	0.000000	300.000000	200.000000	0.000000	7.568960	10.010560	2233.049012	2107.610755	2190.899923	-1257.320977				-505.000000	200.000000	0.000000	-0.181110	-0.536010	11.011560	1474.054984	1856.489098	293.226309
1107				900.000000	200.000000	0.000000	0.448400	0.517960	-1.781450	-85.049775	-118.127763	168.693367	298.989001	200.961468	0.000000	300.000000	200.000000	0.000000	7.477400	11.353440	2231.752014	2145.757556	2256.299921	-1373.287475				-505.000000	200.000000	0.000000	0.543330	-0.357340	2.359620	-137.249876	1820.863927	410.826109
1108				900.000000	200.000000	0.000000	0.313880	0.563000	-1.607650	-78.994441	-16.496434	171.284277	299.043118	200.892730	0.000000	300.000000	200.000000	0.000000	7.111160	10.895640	2232.667542	1993.170352	2136.399925	-1330.562976				-505.000000	200.000000	0.000000	0.724440	-1.072020	-3.146160	-528.383630	-968.840207	116.412895
1109				900.000000	200.000000	0.000000	0.369930	0.686860	-1.390400	-81.709875	-69.666315	161.702759	299.018741	200.909785	0.000000	300.000000	200.000000	0.000000	7.050120	10.895640	2232.743836	2031.317153	2190.899923	-1409.908474				-505.000000	200.000000	0.000000	0.000000	0.000000	11.798100	580.023857	784.223647	176.232296
1110				900.000000	200.000000	0.000000	0.448400	0.686860	-1.390400	-49.545634	-37.435920	188.127725	299.013623	200.944181	0.000000	300.000000	200.000000	0.000000	7.599480	10.956680	2232.209778	2107.610755	2201.799923	-1470.943473				-505.000000	200.000000	0.000000	-0.181110	0.714680	8.651940	-1577.486585	1195.878341	-116.795477
1111				900.000000	200.000000	0.000000	0.358720	0.596780	-1.303500	-69.247221	-99.681324	178.498219	299.130698	200.910127	0.000000	300.000000	200.000000	0.000000	7.172200	11.261880	2231.904602	2031.317153	1940.199932	-1416.011974				-505.000000	200.000000	0.000000	0.543330	-1.072020	7.865400	283.209308	755.078883	468.891976
1112				900.000000	200.000000	0.000000	0.470820	0.506700	-1.911800	-33.381612	-164.523522	180.707969	299.023489	200.944085	0.000000	300.000000	200.000000	0.000000	7.568960	10.437840	2232.438660	2107.610755	2179.999924	-1458.736474				-505.000000	200.000000	0.000000	1.267770	2.144040	5.505780	14.360320	-612.217773	-174.299024
1113				900.000000	200.000000	0.000000	0.504450	0.461660	-1.260050	-106.930690	-60.129164	168.582941	298.969817	200.892791	0.000000	300.000000	200.000000	0.000000	7.752080	10.468360	2232.514954	1993.170352	2299.899920	-1440.425974				-505.000000	200.000000	0.000000	1.086660	0.357340	7.865400	-556.828134	2180.472067	293.972676
1114				900.000000	200.000000	0.000000	0.470820	0.517960	-1.738000	-97.066352	-108.959487	166.260480	299.028239	200.935669	0.000000	300.000000	200.000000	0.000000	7.599480	10.834600	2232.133484	2088.537354	2169.099924	-1507.564473				-505.000000	200.000000	0.000000	-2.354430	1.429360	7.078860	434.504888	1991.728816	177.777113
1115				900.000000	200.000000	0.000000	0.403560	0.619300	-1.433850	-60.413829	-91.274670	200.159649	299.003244	200.987512	0.000000	300.000000	200.000000	0.000000	7.324800	10.376800	2230.836486	2202.977757	2223.599922	-1379.390975				-505.000000	200.000000	0.000000	1.992210	-1.250690	14.944259	1083.676308	1058.399343	997.303396
1116				900.000000	200.000000	0.000000	0.257830	0.585520	-1.520750	-77.977039	-95.324631	159.314988	299.057474	200.978460	0.000000	300.000000	200.000000	0.000000	7.538440	9.980040	2231.980896	2183.904357	2103.699926	-1428.218974				-505.000000	200.000000	0.000000	-0.543330	-1.429360	11.011560	1651.630380	552.706956	-177.545292
1117				900.000000	200.000000	0.000000	0.291460	0.619300	-1.433850	-104.639662	-56.262572	166.540543	298.916740	200.917889	0.000000	300.000000	200.000000	0.000000	7.874160	10.804080	2233.811952	2050.390553	2419.799915	-1422.115474				-505.000000	200.000000	0.000000	2.173320	-0.536010	0.786540	-958.899057	1060.876054	-118.170736
1118				900.000000	200.000000	0.000000	0.313880	0.506700	-1.433850	-117.317590	-47.053888	164.002938	299.052526	200.905885	0.000000	300.000000	200.000000	0.000000	7.691040	10.468360	2231.828308	2021.780453	2114.599926	-1287.838477				-505.000000	200.000000	0.000000	0.905550	1.072020	7.078860	181.250241	1794.467437	294.665396
1119				900.000000	200.000000	0.000000	0.369930	0.686860	-1.607650	-118.119718	-79.596212	183.389700	299.052299	201.012954	0.000000	300.000000	200.000000	0.000000	7.446880	10.987200	2231.294250	2260.197959	2114.599926	-1513.667973				-505.000000	200.000000	0.000000	2.173320	-0.893350	12.584640	-747.945848	917.109650	233.954740
1120				900.000000	200.000000	0.000000	0.493240	0.608040	-1.216600	-84.775626	-85.037795	185.598308	299.047707	200.978460	0.000000	300.000000	200.000000	0.000000	7.202720	10.743040	2231.980896	2183.904357	2125.499926	-1324.459476				-505.000000	200.000000	0.000000	0.543330	0.893350	7.078860	-177.009087	490.685295	-292.916171
1121				900.000000	200.000000	0.000000	0.347510	0.731900	-1.260050	-107.863797	-48.600405	137.671272	299.013994	200.926744	0.000000	300.000000	200.000000	0.000000	7.355320	11.017720	2233.049012	2069.463954	2201.799923	-1348.873476				-505.000000	200.000000	0.000000	2.173320	-1.429360	8.651940	1303.993605	1583.691819	527.166560
1122				900.000000	200.000000	0.000000	0.347510	0.630560	-1.390400	-84.028309	27.510370	156.854307	299.086807	200.927155	0.000000	300.000000	200.000000	0.000000	7.507920	11.353440	2232.057190	2069.463954	2038.299929	-1385.494475				-505.000000	200.000000	0.000000	-0.181110	0.893350	9.438480	-408.452321	1062.561907	-234.114117
1123				900.000000	200.000000	0.000000	0.313880	0.731900	-1.477300	-71.904096	-97.673179	161.802714	298.974489	200.948518	0.000000	300.000000	200.000000	0.000000	7.324800	11.200840	2232.057190	2117.147455	2288.999920	-1293.941977				-505.000000	200.000000	0.000000	0.000000	2.144040	9.438480	130.490938	1316.742956	-232.941701
1124				900.000000	200.000000	0.000000	0.369930	0.608040	-1.564200	-61.012558	-99.900501	147.171496	298.983943	201.008645	0.000000	300.000000	200.000000	0.000000	7.599480	10.743040	2231.370544	2250.661259	2267.199921	-1397.701475				-505.000000	200.000000	0.000000	-0.362220	-0.357340	14.157719	-947.018041	1599.322343	-0.310138
1125				900.000000	200.000000	0.000000	0.201780	0.574260	-1.390400	-138.613636	-72.873838	152.133604	298.984290	200.961303	0.000000	300.000000	200.000000	0.000000	7.996240	10.498880	2232.133484	2145.757556	2267.199921	-1409.908474				-505.000000	200.000000	0.000000	2.535540	-0.536010	0.786540	1125.788977	773.818108	-411.920207
1126				900.000000	200.000000	0.000000	0.437190	0.630560	-1.477300	-76.077277	-107.817054	183.267660	298.993953	200.961402	0.000000	300.000000	200.000000	0.000000	7.599480	10.285240	2231.904602	2145.757556	2245.399921	-1440.425974				-505.000000	200.000000	0.000000	-1.267770	-2.680050	6.292320	-393.298443	203.311354	173.790350
1127				900.000000	200.000000	0.000000	0.257830	0.630560	-1.390400	-71.966719	-39.720187	207.550078	299.052720	201.008232	0.000000	300.000000	200.000000	0.000000	7.660520	10.010560	2232.286072	2250.661259	2114.599926	-1428.218974				-505.000000	200.000000	0.000000	-1.267770	-0.893350	4.719240	-632.759078	2193.354317	-118.234565
1128				900.000000	200.000000	0.000000	0.313880	0.641820	-1.564200	-27.457256	-143.186091	173.767240	298.993885	201.012746	0.000000	300.000000	200.000000	0.000000	7.202720	11.445000	2231.752014	2260.197959	2245.399921	-1397.701475				-505.000000	200.000000	0.000000	1.992210	-1.072020	3.146160	-759.512248	671.885718	-118.664921
1129				900.000000	200.000000	0.000000	0.425980	0.653080	-1.260050	-111.109605	-56.897770	176.071236	299.003687	200.944343	0.000000	300.000000	200.000000	0.000000	7.324800	11.445000	2231.828308	2107.610755	2223.599922	-1342.769976				-505.000000	200.000000	0.000000	0.905550	-0.714680	7.865400	768.095959	600.590945	469.202114
1130				900.000000	200.000000	0.000000	0.437190	0.472920	-1.477300	-78.548362	-117.948994	154.205133	298.998871	200.944278	0.000000	300.000000	200.000000	0.000000	7.782600	10.529400	2231.980896	2107.610755	2234.499922	-1367.183975				-505.000000	200.000000	0.000000	1.448880	1.429360	10.225020	-28.507427	963.184791	118.728750
1131				900.000000	200.000000	0.000000	0.448400	0.574260	-1.346950	-78.260669	-128.663788	166.336066	299.082080	200.922725	0.000000	300.000000	200.000000	0.000000	7.263760	11.109280	2232.438660	2059.927254	2049.199928	-1348.873476				-505.000000	200.000000	0.000000	0.181110	-0.893350	11.011560	178.456320	906.581116	-177.094574
1132				900.000000	200.000000	0.000000	0.437190	0.608040	-1.477300	-52.881470	-128.080934	185.656376	299.067273	200.939973	0.000000	300.000000	200.000000	0.000000	7.111160	11.231360	2232.057190	2098.074055	2081.899927	-1330.562976				-505.000000	200.000000	0.000000	1.448880	-0.178670	8.651940	453.144841	1362.387666	293.435025
1133				900.000000	200.000000	0.000000	0.392350	0.664340	-1.564200	-58.694124	-19.768237	161.658588	299.013556	200.935701	0.000000	300.000000	200.000000	0.000000	7.233240	10.529400	2232.057190	2088.537354	2201.799923	-1409.908474				-505.000000	200.000000	0.000000	-1.629990	-3.037390	3.146160	-530.988781	-832.345068	-2.752084
1134				900.000000	200.000000	0.000000	0.369930	0.653080	-1.216600	-94.982470	-19.168250	168.900324	299.048000	200.961073	0.000000	300.000000	200.000000	0.000000	7.721560	10.254720	2232.667542	2145.757556	2125.499926	-1312.252476				-505.000000	200.000000	0.000000	2.354430	0.357340	2.359620	-788.900600	915.854228	822.568143
1135				900.000000	200.000000	0.000000	0.313880	0.698120	-1.216600	-73.025071	-57.387870	171.409939	299.008639	200.952824	0.000000	300.000000	200.000000	0.000000	7.233240	11.017720	2231.980896	2126.684155	2212.699923	-1452.632974				-505.000000	200.000000	0.000000	1.811100	0.178670	12.584640	-219.813911	939.027581	-939.880909
1136				900.000000	200.000000	0.000000	0.302670	0.574260	-1.260050	-46.006399	-77.149714	178.535343	299.033155	200.939909	0.000000	300.000000	200.000000	0.000000	7.202720	10.834600	2232.209778	2098.074055	2158.199924	-1434.322474				-505.000000	200.000000	0.000000	-0.724440	-1.786700	11.011560	-223.048294	1226.515958	115.850574
1137				900.000000	200.000000	0.000000	0.246620	0.585520	-1.173150	-69.575865	-79.988361	173.784563	299.086900	200.965510	0.000000	300.000000	200.000000	0.000000	7.507920	10.102120	2232.286072	2155.294256	2038.299929	-1361.080475				-505.000000	200.000000	0.000000	0.905550	-0.893350	0.786540	-53.993685	-718.391290	-59.664332
1138				900.000000	200.000000	0.000000	0.280250	0.540480	-1.173150	-119.676975	-66.175335	168.888514	298.974243	200.935925	0.000000	300.000000	200.000000	0.000000	7.538440	10.865120	2231.523132	2088.537354	2288.999920	-1434.322474				-505.000000	200.000000	0.000000	1.086660	0.000000	9.438480	579.835088	-339.850925	-470.039722
1139				900.000000	200.000000	0.000000	0.437190	0.686860	-1.129700	-73.398730	-118.272262	156.813758	298.983908	200.936021	0.000000	300.000000	200.000000	0.000000	7.630000	9.613800	2231.294250	2088.537354	2267.199921	-1397.701475				-505.000000	200.000000	0.000000	2.173320	-1.072020	6.292320	-1569.972569	1320.791083	1056.202563
1140				900.000000	200.000000	0.000000	0.291460	0.675600	-1.346950	-86.149078	-71.541299	154.544602	299.023356	200.978393	0.000000	300.000000	200.000000	0.000000	7.691040	11.231360	2232.133484	2183.904357	2179.999924	-1385.494475				-505.000000	200.000000	0.000000	0.362220	-0.893350	11.011560	641.720328	630.482136	-235.853161
1141				900.000000	200.000000	0.000000	0.313880	0.585520	-1.738000	-122.427942	-132.892517	171.305221	298.939834	200.966038	0.000000	300.000000	200.000000	0.000000	7.141680	11.261880	2231.065368	2155.294256	2365.299917	-1434.322474				-505.000000	200.000000	0.000000	2.535540	-0.536010	14.157719	1358.490675	98.278822	-176.943813
1142				900.000000	200.000000	0.000000	0.582920	0.540480	-1.738000	-84.077387	-174.367404	183.032909	299.062518	200.884308	0.000000	300.000000	200.000000	0.000000	7.355320	11.017720	2232.362366	1974.096951	2092.799927	-1324.459476				-505.000000	200.000000	0.000000	0.905550	0.536010	15.730799	33.692429	990.836703	-410.772461
1143				900.000000	200.000000	0.000000	0.414770	0.664340	-1.520750	-66.690171	-111.919360	176.093322	299.018238	200.982901	0.000000	300.000000	200.000000	0.000000	7.172200	10.956680	2231.599426	2193.441057	2190.899923	-1379.390975				-505.000000	200.000000	0.000000	-0.181110	1.250690	4.719240	655.136800	934.470458	412.410084
1144				900.000000	200.000000	0.000000	0.437190	0.529220	-1.390400	-72.119370	-36.974292	185.583074	299.111466	201.020874	0.000000	300.000000	200.000000	0.000000	7.050120	10.529400	2232.667542	2279.271359	1983.799931	-1409.908474				-505.000000	200.000000	0.000000	1.992210	1.608030	7.078860	329.500207	1065.863608	-116.121554
1145				900.000000	200.000000	0.000000	0.493240	0.698120	-1.868350	-101.843996	-104.695547	159.175822	299.052817	200.892791	0.000000	300.000000	200.000000	0.000000	7.019600	10.346280	2232.514954	1993.170352	2114.599926	-1416.011974				-505.000000	200.000000	0.000000	0.905550	-0.357340	5.505780	673.713830	1133.110254	-0.411560
1146				900.000000	200.000000	0.000000	0.313880	0.653080	-1.824900	-99.633199	-82.152001	168.958392	299.018573	200.931301	0.000000	300.000000	200.000000	0.000000	7.507920	10.651480	2232.362366	2079.000654	2190.899923	-1361.080475				-505.000000	200.000000	0.000000	0.724440	0.178670	7.078860	1053.721647	479.726330	705.040787
1147				900.000000	200.000000	0.000000	0.493240	0.664340	-1.564200	-114.981548	-170.836016	163.963726	298.998700	200.952987	0.000000	300.000000	200.000000	0.000000	7.813120	10.590440	2231.599426	2126.684155	2234.499922	-1373.287475				-505.000000	200.000000	0.000000	-1.086660	0.714680	11.798100	-303.258871	-475.722633	646.950249
1148				900.000000	200.000000	0.000000	0.560500	0.608040	-1.433850	-72.939107	-26.813880	212.034888	299.013522	201.004097	0.000000	300.000000	200.000000	0.000000	7.721560	10.132640	2231.980896	2241.124558	2201.799923	-1416.011974				-505.000000	200.000000	0.000000	0.181110	0.178670	6.292320	937.842722	1971.619733	646.340154
1149				900.000000	200.000000	0.000000	0.414770	0.596780	-1.781450	-89.845028	-86.347060	183.259471	299.028272	201.008266	0.000000	300.000000	200.000000	0.000000	7.752080	11.750200	2232.209778	2250.661259	2169.099924	-1361.080475				-505.000000	200.000000	0.000000	-0.905550	2.680050	15.730799	-184.019717	-225.273716	590.056798
1150				900.000000	200.000000	0.000000	0.448400	0.495440	-1.738000	-89.952665	-67.508472	163.853104	298.999624	200.896604	0.000000	300.000000	200.000000	0.000000	7.935200	9.949520	2233.659364	2002.707052	2234.499922	-1312.252476				-505.000000	200.000000	0.000000	0.905550	-0.357340	2.359620	210.198130	473.245923	352.053032
1151				900.000000	200.000000	0.000000	0.313880	0.675600	-1.607650	-98.480754	-72.222103	149.702055	298.944972	200.970080	0.000000	300.000000	200.000000	0.000000	8.026760	11.780720	2231.599426	2164.830956	2354.399918	-1416.011974				-505.000000	200.000000	0.000000	0.724440	1.786700	11.011560	1035.522156	2464.544307	236.614018
1152				900.000000	200.000000	0.000000	0.347510	0.664340	-1.781450	-83.042377	-93.709233	207.488585	299.077229	201.016672	0.000000	300.000000	200.000000	0.000000	7.599480	10.895640	2232.514954	2269.734659	2060.099928	-1409.908474				-505.000000	200.000000	0.000000	1.811100	1.250690	7.865400	887.020497	280.656103	59.786116
1153				900.000000	200.000000	0.000000	0.369930	0.686860	-1.303500	-1.209242	-74.813102	171.341399	299.018271	200.995687	0.000000	300.000000	200.000000	0.000000	6.928040	11.048240	2231.675720	2222.051158	2190.899923	-1361.080475				-505.000000	200.000000	0.000000	2.173320	0.357340	6.292320	1643.550055	923.081061	411.373941
1154				900.000000	200.000000	0.000000	0.358720	0.517960	-1.346950	-92.640693	-94.574945	183.244237	299.047967	200.939748	0.000000	300.000000	200.000000	0.000000	7.233240	10.498880	2232.591248	2098.074055	2125.499926	-1318.355976				-505.000000	200.000000	0.000000	-0.181110	-1.250690	3.932700	387.899372	2128.346950	410.036275
1155				900.000000	200.000000	0.000000	0.381140	0.472920	-1.738000	-74.797917	-59.672735	142.214901	298.960265	200.948130	0.000000	300.000000	200.000000	0.000000	7.996240	10.682000	2232.972718	2117.147455	2321.699919	-1330.562976				-505.000000	200.000000	0.000000	-1.267770	-1.072020	5.505780	1325.364555	-193.652241	292.804568
1156				900.000000	200.000000	0.000000	0.313880	0.675600	-1.173150	-94.010082	-77.692158	168.979335	298.994228	200.935509	0.000000	300.000000	200.000000	0.000000	7.477400	10.651480	2232.514954	2088.537354	2245.399921	-1306.148976				-505.000000	200.000000	0.000000	0.000000	-0.893350	11.011560	525.904326	1050.110089	-177.080085
1157				900.000000	200.000000	0.000000	0.392350	0.540480	-1.651100	-59.864177	-115.940849	166.362719	299.111254	200.888672	0.000000	300.000000	200.000000	0.000000	7.141680	10.559920	2232.133484	1983.633652	1983.799931	-1367.183975				-505.000000	200.000000	0.000000	1.448880	0.357340	7.865400	1412.043898	1363.134092	-117.264992
1158				900.000000	200.000000	0.000000	0.425980	0.551740	-1.694550	-115.732928	-76.757565	154.290049	298.937436	200.899677	0.000000	300.000000	200.000000	0.000000	7.172200	10.620960	2226.029964	2002.707052	2365.299917	-1409.908474				-505.000000	200.000000	0.000000	0.724440	-1.429360	10.225020	-317.304575	2332.720726	233.561977
1159				900.000000	200.000000	0.000000	0.437190	0.653080	-1.173150	-102.978516	-72.638124	154.372682	298.960336	200.896818	0.000000	300.000000	200.000000	0.000000	7.446880	10.071600	2233.125306	2002.707052	2321.699919	-1440.425974				-505.000000	200.000000	0.000000	1.811100	1.786700	-2.359620	1034.452462	-107.350375	-292.169803
1160				900.000000	200.000000	0.000000	0.437190	0.776940	-1.911800	-34.314719	-102.347000	144.849231	298.974384	200.948616	0.000000	300.000000	200.000000	0.000000	7.660520	11.292400	2231.828308	2117.147455	2288.999920	-1409.908474				-505.000000	200.000000	0.000000	-0.543330	-0.178670	7.078860	105.570989	689.009095	58.618007
1161				900.000000	200.000000	0.000000	0.358720	0.641820	-1.868350	-43.854477	-114.353923	156.853165	299.067082	200.931619	0.000000	300.000000	200.000000	0.000000	7.080640	11.231360	2231.599426	2079.000654	2081.899927	-1348.873476				-505.000000	200.000000	0.000000	-0.181110	-0.357340	3.932700	-484.572035	1332.926907	-117.812824
1162				900.000000	200.000000	0.000000	0.358720	0.619300	-1.651100	-64.659430	-79.094176	149.603241	299.017969	200.927599	0.000000	300.000000	200.000000	0.000000	7.477400	11.536560	2230.989074	2069.463954	2190.899923	-1403.804975				-505.000000	200.000000	0.000000	0.000000	-1.786700	12.584640	-454.554451	518.337206	-60.439677
1163				900.000000	200.000000	0.000000	0.403560	0.698120	-1.346950	-49.036933	-20.431908	154.449410	299.057410	200.948616	0.000000	300.000000	200.000000	0.000000	7.416360	10.620960	2231.828308	2117.147455	2103.699926	-1446.529474				-505.000000	200.000000	0.000000	0.181110	1.072020	11.011560	-397.515153	243.731079	1.002858
1164				900.000000	200.000000	0.000000	0.425980	0.585520	-1.260050	-101.830135	-117.689409	154.321465	299.111284	200.974088	0.000000	300.000000	200.000000	0.000000	7.385840	10.620960	2232.209778	2174.367657	1983.799931	-1440.425974				-505.000000	200.000000	0.000000	2.354430	-2.144040	-3.146160	-129.987552	258.229177	-60.967147
1165				900.000000	200.000000	0.000000	0.414770	0.686860	-1.564200	-65.807811	-91.615072	176.114265	298.998837	200.969948	0.000000	300.000000	200.000000	0.000000	7.355320	10.865120	2231.904602	2164.830956	2234.499922	-1336.666476				-505.000000	200.000000	0.000000	0.000000	0.893350	7.865400	517.949848	257.675750	0.847789
1166				900.000000	200.000000	0.000000	0.425980	0.720640	-1.520750	-44.269086	-137.710838	193.001688	298.999077	200.931269	0.000000	300.000000	200.000000	0.000000	7.111160	10.254720	2232.438660	2079.000654	2234.499922	-1434.322474				-505.000000	200.000000	0.000000	-1.629990	-0.178670	12.584640	1611.619476	1279.817932	469.913631
1167				900.000000	200.000000	0.000000	0.336300	0.664340	-1.520750	-86.792822	-123.885875	178.584277	299.053044	200.913932	0.000000	300.000000	200.000000	0.000000	7.446880	10.682000	2233.049012	2040.853853	2114.599926	-1354.976975				-505.000000	200.000000	0.000000	-0.543330	-0.893350	10.225020	178.393397	-374.536669	704.124861
1168				900.000000	200.000000	0.000000	0.336300	0.450400	-1.303500	-95.377800	-83.560158	175.975653	299.032990	200.910158	0.000000	300.000000	200.000000	0.000000	7.660520	10.468360	2231.828308	2031.317153	2158.199924	-1367.183975				-505.000000	200.000000	0.000000	2.535540	0.178670	5.505780	937.779799	106.489513	352.431307
1169				900.000000	200.000000	0.000000	0.291460	0.641820	-1.216600	-103.487217	-117.256254	154.513186	299.057667	201.020978	0.000000	300.000000	200.000000	0.000000	7.019600	9.796920	2232.438660	2279.271359	2103.699926	-1391.597975				-505.000000	200.000000	0.000000	-2.535540	-0.893350	10.225020	989.105410	1071.712024	-705.574130
1170				900.000000	200.000000	0.000000	0.448400	0.664340	-1.911800	-75.136359	-92.676687	190.516442	299.052493	200.965741	0.000000	300.000000	200.000000	0.000000	7.294280	10.102120	2231.752014	2155.294256	2114.599926	-1361.080475				-505.000000	200.000000	0.000000	-0.362220	-0.178670	15.730799	-936.080873	139.559410	-293.861074
1171				900.000000	200.000000	0.000000	0.392350	0.630560	-1.390400	-75.987249	-9.797931	183.314114	299.008300	200.944601	0.000000	300.000000	200.000000	0.000000	7.507920	10.041080	2231.217956	2107.610755	2212.699923	-1452.632974				-505.000000	200.000000	0.000000	1.267770	-1.786700	12.584640	-802.002457	574.194455	468.155789
1172				900.000000	200.000000	0.000000	0.549290	0.596780	-0.695200	-108.822324	-62.500986	146.975207	299.028272	200.922820	0.000000	300.000000	200.000000	0.000000	7.599480	10.895640	2232.209778	2059.927254	2169.099924	-1385.494475				-505.000000	200.000000	0.000000	0.543330	0.357340	17.303879	-208.625050	878.691773	-352.168943
1173				900.000000	200.000000	0.000000	0.459610	0.585520	-1.216600	-73.641409	-68.455002	166.334925	298.999042	200.944117	0.000000	300.000000	200.000000	0.000000	7.507920	11.231360	2232.362366	2107.610755	2234.499922	-1354.976975				-505.000000	200.000000	0.000000	1.629990	-0.357340	11.011560	-947.269734	818.909392	880.691965
1174				900.000000	200.000000	0.000000	0.403560	0.675600	-1.607650	-34.152270	-111.376916	197.802348	299.106218	201.012746	0.000000	300.000000	200.000000	0.000000	7.233240	11.445000	2231.752014	2260.197959	1994.699930	-1379.390975				-505.000000	200.000000	0.000000	0.181110	0.714680	8.651940	43.937442	1041.390402	-234.312652
1175				900.000000	200.000000	0.000000	0.414770	0.506700	-1.607650	-97.394996	-127.036453	178.356377	298.998734	200.974321	0.000000	300.000000	200.000000	0.000000	7.874160	10.682000	2231.675720	2174.367657	2234.499922	-1385.494475				-505.000000	200.000000	0.000000	0.905550	-1.072020	16.517339	-1105.890560	-733.319819	-294.810284
1176				900.000000	200.000000	0.000000	0.369930	0.517960	-1.346950	-64.496982	-84.904633	151.907042	298.949964	200.987073	0.000000	300.000000	200.000000	0.000000	7.904680	10.620960	2231.828308	2202.977757	2343.499918	-1373.287475				-505.000000	200.000000	0.000000	-1.086660	-0.357340	3.932700	-21.308027	1520.291741	410.956508
1177				900.000000	200.000000	0.000000	0.470820	0.619300	-1.564200	-100.754174	-83.791271	156.716086	299.038071	200.914244	0.000000	300.000000	200.000000	0.000000	7.233240	10.224200	2232.286072	2040.853853	2147.299925	-1342.769976				-505.000000	200.000000	0.000000	1.267770	0.357340	9.438480	601.457731	1372.600205	-293.482799
1178				900.000000	200.000000	0.000000	0.336300	0.405360	-1.086250	-109.069067	-78.696231	175.933765	298.998666	200.970114	0.000000	300.000000	200.000000	0.000000	7.660520	10.468360	2231.523132	2164.830956	2234.499922	-1385.494475				-505.000000	200.000000	0.000000	-1.086660	0.714680	10.225020	275.695292	1249.180315	0.765164
1179				900.000000	200.000000	0.000000	0.302670	0.517960	-1.390400	-56.500936	-87.160428	144.747743	299.035599	200.908027	0.000000	300.000000	200.000000	0.000000	7.263760	10.193680	2226.564022	2021.780453	2147.299925	-1361.080475	-592.012506	261.959682	0.000000	-505.000000	200.000000	0.000000	1.992210	-1.250690	21.236579	1315.811698	1847.847976	-60.090380
1180				900.000000	200.000000	0.000000	0.470820	0.653080	-1.042800	-82.740822	-94.408113	159.157162	299.077765	200.922158	0.000000	300.000000	200.000000	0.000000	7.507920	10.437840	2233.811952	2059.927254	2060.099928	-1324.459476				-505.000000	200.000000	0.000000	0.000000	-1.250690	11.798100	388.528604	386.513625	351.277687
1181				900.000000	200.000000	0.000000	0.448400	0.563000	-1.477300	-107.003110	-47.487043	163.915934	299.062710	200.901212	0.000000	300.000000	200.000000	0.000000	7.355320	9.949520	2232.820130	2012.243752	2092.799927	-1300.045476				-505.000000	200.000000	0.000000	3.259980	-1.072020	2.359620	1556.744866	-199.500658	703.651039
1182				900.000000	200.000000	0.000000	0.493240	0.585520	-1.998700	-70.431135	-84.310442	168.709744	299.013286	200.953052	0.000000	300.000000	200.000000	0.000000	7.538440	10.010560	2231.446838	2126.684155	2201.799923	-1391.597975				-505.000000	200.000000	0.000000	0.000000	-1.072020	8.651940	862.352240	1052.349368	-588.458334
1183				900.000000	200.000000	0.000000	0.482030	0.574260	-0.999350	-25.633662	-59.448360	144.614285	298.983839	200.931810	0.000000	300.000000	200.000000	0.000000	7.233240	11.200840	2231.141662	2079.000654	2267.199921	-1397.701475				-505.000000	200.000000	0.000000	1.811100	0.357340	6.292320	-441.137979	1872.989044	235.170622
1184				900.000000	200.000000	0.000000	0.302670	0.596780	-1.738000	-85.779483	-26.045521	164.098326	298.920993	200.944052	0.000000	300.000000	200.000000	0.000000	7.355320	11.017720	2232.514954	2107.610755	2408.899916	-1293.941977				-505.000000	200.000000	0.000000	1.448880	1.429360	12.584640	782.393356	-99.614547	294.961046
1185				900.000000	200.000000	0.000000	0.515660	0.664340	-1.129700	-62.264513	-70.843958	151.892199	298.935749	200.973855	0.000000	300.000000	200.000000	0.000000	7.538440	11.017720	2232.743836	2174.367657	2376.199917	-1312.252476				-505.000000	200.000000	0.000000	-0.543330	-1.429360	4.719240	492.966975	293.538352	174.919300
1186				900.000000	200.000000	0.000000	0.280250	0.506700	-1.607650	-109.456586	-70.837220	149.579818	298.968865	201.017611	0.000000	300.000000	200.000000	0.000000	7.599480	10.559920	2230.455016	2269.734659	2299.899920	-1281.734977				-505.000000	200.000000	0.000000	0.543330	-1.072020	14.944259	-874.384402	748.361045	-471.013603
1187				900.000000	200.000000	0.000000	0.392350	0.619300	-1.738000	-48.667338	-80.398243	183.303642	299.047349	200.970279	0.000000	300.000000	200.000000	0.000000	7.355320	11.017720	2231.141662	2164.830956	2125.499926	-1367.183975				-505.000000	200.000000	0.000000	1.267770	-0.536010	3.146160	-495.446280	980.861595	-176.842391
1188				900.000000	200.000000	0.000000	0.369930	0.608040	-1.346950	-80.890139	-13.981054	176.087417	299.008910	200.909847	0.000000	300.000000	200.000000	0.000000	7.416360	10.804080	2232.591248	2031.317153	2212.699923	-1367.183975				-505.000000	200.000000	0.000000	1.086660	-3.752070	15.730799	816.564726	51.887686	-473.600437
1189				900.000000	200.000000	0.000000	0.291460	0.619300	-1.651100	-104.864733	-91.522319	142.443942	299.023489	200.914181	0.000000	300.000000	200.000000	0.000000	7.141680	10.376800	2232.438660	2040.853853	2179.999924	-1379.390975				-505.000000	200.000000	0.000000	1.448880	-3.394730	11.011560	-88.718185	1890.428416	-238.313904
1190				900.000000	200.000000	0.000000	0.291460	0.506700	-1.607650	-97.394996	-96.628698	127.881264	299.096789	200.948292	0.000000	300.000000	200.000000	0.000000	7.080640	10.468360	2232.591248	2117.147455	2016.499929	-1324.459476				-505.000000	200.000000	0.000000	0.181110	-0.357340	14.157719	790.221987	108.175366	58.390494
1191				900.000000	200.000000	0.000000	0.369930	0.540480	-1.738000	-43.872085	-89.606927	185.663227	298.998974	200.995449	0.000000	300.000000	200.000000	0.000000	7.721560	10.498880	2232.209778	2222.051158	2234.499922	-1373.287475				-505.000000	200.000000	0.000000	-0.362220	-1.429360	13.371180	493.659131	672.078718	292.393008
1192				900.000000	200.000000	0.000000	0.291460	0.653080	-1.781450	-47.321292	-111.664973	149.704338	299.057474	200.927187	0.000000	300.000000	200.000000	0.000000	7.843640	11.048240	2231.980896	2069.463954	2103.699926	-1336.666476				-505.000000	200.000000	0.000000	1.629990	-0.714680	8.651940	1578.870895	821.148671	-235.785025
1193				900.000000	200.000000	0.000000	0.459610	0.439140	-1.433850	-99.997060	-12.527290	173.427772	298.969641	200.948486	0.000000	300.000000	200.000000	0.000000	7.538440	10.834600	2232.133484	2117.147455	2299.899920	-1397.701475				-505.000000	200.000000	0.000000	2.354430	-1.965370	11.011560	1271.748409	-20.346514	56.690608
1194				900.000000	200.000000	0.000000	0.538080	0.686860	-1.346950	-97.746982	-96.895020	154.299575	299.023389	200.961271	0.000000	300.000000	200.000000	0.000000	7.172200	10.651480	2232.209778	2145.757556	2179.999924	-1434.322474				-505.000000	200.000000	0.000000	1.448880	-0.714680	11.798100	652.594573	2154.822004	351.670450
1195				900.000000	200.000000	0.000000	0.392350	0.619300	-1.694550	-64.704444	-39.910891	176.074662	299.027840	200.970246	0.000000	300.000000	200.000000	0.000000	7.416360	11.261880	2231.217956	2164.830956	2169.099924	-1361.080475				-505.000000	200.000000	0.000000	1.629990	-1.965370	10.225020	2082.397499	819.655818	-119.483733
1196				900.000000	200.000000	0.000000	0.347510	0.563000	-1.651100	-83.059985	-98.896428	173.659097	298.959839	200.927155	0.000000	300.000000	200.000000	0.000000	7.141680	10.224200	2232.057190	2069.463954	2321.699919	-1416.011974				-505.000000	200.000000	0.000000	0.362220	0.178670	10.225020	1401.421346	763.798569	-234.835814
1197				900.000000	200.000000	0.000000	0.470820	0.585520	-0.955900	-61.309733	-119.818780	137.407390	299.004095	200.943955	0.000000	300.000000	200.000000	0.000000	7.538440	10.651480	2232.743836	2107.610755	2223.599922	-1300.045476				-505.000000	200.000000	0.000000	0.362220	-0.714680	16.517339	-157.739901	1288.107187	469.245580
1198				900.000000	200.000000	0.000000	0.493240	0.517960	-1.477300	-108.857857	-13.871765	151.779293	299.047642	200.965708	0.000000	300.000000	200.000000	0.000000	7.477400	10.651480	2231.828308	2155.294256	2125.499926	-1373.287475				-505.000000	200.000000	0.000000	0.181110	-1.429360	11.798100	30.269277	-552.435391	-295.091445
1199				900.000000	200.000000	0.000000	0.257830	0.709380	-1.129700	-84.532947	-90.622338	166.659158	299.057603	201.008232	0.000000	300.000000	200.000000	0.000000	7.874160	10.804080	2232.286072	2250.661259	2103.699926	-1330.562976				-505.000000	200.000000	0.000000	1.448880	-3.216060	17.303879	385.860530	1221.606968	643.017134
1200				900.000000	200.000000	0.000000	0.437190	0.382840	-1.607650	-62.290248	-97.563889	173.398640	299.018506	200.948454	0.000000	300.000000	200.000000	0.000000	7.691040	10.743040	2232.209778	2117.147455	2190.899923	-1342.769976				-505.000000	200.000000	0.000000	-1.992210	0.000000	15.730799	-230.373540	-822.369960	528.856265
1201				900.000000	200.000000	0.000000	0.369930	0.461660	-1.607650	-107.290803	-150.519792	178.360944	298.954705	201.017124	0.000000	300.000000	200.000000	0.000000	7.538440	9.980040	2231.523132	2269.734659	2332.599918	-1367.183975				-505.000000	200.000000	0.000000	1.267770	0.000000	1.573080	1274.101867	1910.344499	58.642677
1202				900.000000	200.000000	0.000000	0.381140	0.664340	-1.303500	-114.711462	-110.736519	135.163941	299.018607	200.956900	0.000000	300.000000	200.000000	0.000000	7.813120	9.644320	2232.438660	2136.220856	2190.899923	-1361.080475				-505.000000	200.000000	0.000000	1.629990	-1.965370	-5.505780	1154.611020	702.014340	232.980859
1203				900.000000	200.000000	0.000000	0.369930	0.585520	-1.346950	-61.714861	-84.904633	204.982395	299.101610	200.952628	0.000000	300.000000	200.000000	0.000000	7.691040	9.980040	2232.438660	2126.684155	2005.599930	-1379.390975				-505.000000	200.000000	0.000000	-0.543330	-0.536010	11.011560	547.526969	420.136948	117.022990
1204				900.000000	200.000000	0.000000	0.325090	0.743160	-2.042150	-59.964003	-72.279646	169.030553	299.052396	200.987208	0.000000	300.000000	200.000000	0.000000	7.050120	11.322920	2231.523132	2202.977757	2114.599926	-1464.839973				-505.000000	200.000000	0.000000	1.267770	-2.144040	10.225020	2419.034183	2564.983845	-2.136116
1205				900.000000	200.000000	0.000000	0.425980	0.585520	-1.694550	-62.074975	-51.427715	161.550445	299.028870	200.917983	0.000000	300.000000	200.000000	0.000000	7.263760	10.956680	2233.583070	2050.390553	2169.099924	-1318.355976				-505.000000	200.000000	0.000000	1.992210	-1.965370	12.584640	808.610248	132.648572	115.463684
1206				900.000000	200.000000	0.000000	0.336300	0.653080	-1.651100	-51.206779	-113.632710	152.067544	299.043085	200.935477	0.000000	300.000000	200.000000	0.000000	7.416360	10.773560	2232.591248	2088.537354	2136.399925	-1397.701475				-505.000000	200.000000	0.000000	-0.543330	-2.680050	10.225020	186.096183	553.453382	349.964691
[truncated: 7,794 more rows]
