# Supplementary material for: A Plyometric Warm-Up Protocol Improves Running Economy in Recreational Endurance Athletes
Source: Front Physiol. 2020 Mar 12;11:197. doi: 10.3389/fphys.2020.00197 (PMC7080849; doi:10.3389/fphys.2020.00197)
Supplement: Supplementary file 1 [file Data_Sheet_1.zip › Datasheet 1/Force plate data -leg stiffness/3/3 Plyometric .csv]

FORCE PLATES
600.000000	Hz
	Corner 1			Corner 2			Corner 3			Corner 4
Plate#	X	Y	Z	X	Y	Z	X	Y	Z	X	Y	Z
1	1200.000000	400.000000	0.000000	1200.000000	0.000000	0.000000	600.000000	0.000000	0.000000	600.000000	400.000000	0.000000
2	600.000000	400.000000	0.000000	600.000000	0.000000	0.000000	0.000000	0.000000	0.000000	0.000000	400.000000	0.000000
3	-55.000000	500.000000	0.000000	-55.000000	-100.000000	0.000000	-955.000000	-100.000000	0.000000	-955.000000	500.000000	0.000000
	Force Plate 1												Force Plate 2												Force Plate 3
Sample #	COP:X	COP:Y	COP:Z	Ref:X	Ref:Y	Ref:Z	Force:X	Force:Y	Force:Z	Moment:X	Moment:Y	Moment:Z	COP:X	COP:Y	COP:Z	Ref:X	Ref:Y	Ref:Z	Force:X	Force:Y	Force:Z	Moment:X	Moment:Y	Moment:Z	COP:X	COP:Y	COP:Z	Ref:X	Ref:Y	Ref:Z	Force:X	Force:Y	Force:Z	Moment:X	Moment:Y	Moment:Z
Units:	mm	mm	mm	mm	mm	mm	N	N	N	Nmm	Nmm	Nmm	mm	mm	mm	mm	mm	mm	N	N	N	Nmm	Nmm	Nmm	mm	mm	mm	mm	mm	mm	N	N	N	Nmm	Nmm	Nmm
1				900.000000	200.000000	0.000000	0.616550	0.653080	-0.782100	-74.429677	-95.585756	183.102786	298.979267	201.016984	0.000000	300.000000	200.000000	0.000000	7.294280	9.919000	2231.828308	2269.734659	2278.099920	-1354.976975				-505.000000	200.000000	0.000000	2.716650	-0.893350	6.292320	-1443.345245	1685.624209	762.608161
2				900.000000	200.000000	0.000000	0.448400	0.540480	-1.433850	-91.803348	-164.044760	154.256350	298.998529	201.030085	0.000000	300.000000	200.000000	0.000000	7.599480	11.048240	2231.217956	2298.344760	2234.499922	-1385.494475				-505.000000	200.000000	0.000000	0.362220	-0.178670	18.090419	-240.996092	1816.894364	704.730649
3				900.000000	200.000000	0.000000	0.280250	0.596780	-1.694550	-97.796060	-121.416102	183.398834	299.032825	201.004337	0.000000	300.000000	200.000000	0.000000	7.721560	11.109280	2231.446838	2241.124558	2158.199924	-1342.769976				-505.000000	200.000000	0.000000	0.543330	-0.357340	14.157719	-1757.730054	351.397450	-235.358977
4				900.000000	200.000000	0.000000	0.336300	0.765680	-1.433850	-106.652793	-88.504903	183.497843	298.969359	200.961566	0.000000	300.000000	200.000000	0.000000	7.446880	11.322920	2231.523132	2145.757556	2299.899920	-1416.011974				-505.000000	200.000000	0.000000	1.811100	-0.357340	12.584640	-831.327885	-651.812507	-117.972201
5				900.000000	200.000000	0.000000	0.212990	0.720640	-1.520750	-156.843932	-103.610060	183.583705	298.994228	200.965411	0.000000	300.000000	200.000000	0.000000	7.538440	10.865120	2232.514954	2155.294256	2245.399921	-1324.459476				-505.000000	200.000000	0.000000	2.716650	-0.178670	15.730799	453.711150	616.107033	-705.316074
6				900.000000	200.000000	0.000000	0.448400	0.675600	-1.346950	-130.374911	-42.542299	156.791672	299.086994	200.952596	0.000000	300.000000	200.000000	0.000000	7.630000	10.590440	2232.514954	2126.684155	2038.299929	-1452.632974				-505.000000	200.000000	0.000000	0.724440	1.965370	6.292320	-228.020082	745.612771	-56.936918
7				900.000000	200.000000	0.000000	0.257830	0.585520	-1.868350	-66.275562	-135.529123	185.821249	298.988862	200.953052	0.000000	300.000000	200.000000	0.000000	7.599480	11.017720	2231.446838	2126.684155	2256.299921	-1361.080475				-505.000000	200.000000	0.000000	2.173320	0.000000	7.865400	232.261236	258.738172	528.523022
8				900.000000	200.000000	0.000000	0.425980	0.551740	-1.738000	-63.511049	-142.574765	178.386650	299.067273	200.948518	0.000000	300.000000	200.000000	0.000000	7.477400	10.590440	2232.057190	2117.147455	2081.899927	-1257.320977				-505.000000	200.000000	0.000000	0.905550	0.357340	-6.292320	-442.144750	83.746591	705.195856
9				900.000000	200.000000	0.000000	0.369930	0.551740	-0.999350	-78.827929	-85.227901	154.348117	299.023423	200.909972	0.000000	300.000000	200.000000	0.000000	7.660520	10.743040	2232.286072	2031.317153	2179.999924	-1269.527977				-505.000000	200.000000	0.000000	0.905550	-0.178670	-0.786540	-126.690247	2067.071716	293.478491
10				900.000000	200.000000	0.000000	0.381140	0.596780	-1.607650	-69.562320	-140.849480	192.932952	299.028505	200.965312	0.000000	300.000000	200.000000	0.000000	7.477400	9.857960	2232.743836	2155.294256	2169.099924	-1330.562976				-505.000000	200.000000	0.000000	2.535540	0.000000	5.505780	0.440462	-1086.640553	117.285354
11				900.000000	200.000000	0.000000	0.414770	0.619300	-1.303500	-76.360907	-117.187373	164.003134	299.077166	200.901397	0.000000	300.000000	200.000000	0.000000	7.233240	10.193680	2232.362366	2012.243752	2060.099928	-1269.527977				-505.000000	200.000000	0.000000	1.811100	-0.357340	14.944259	-715.323114	1467.068331	-529.180892
12				900.000000	200.000000	0.000000	0.291460	0.686860	-2.259400	-46.425387	-126.418390	147.326093	299.028306	201.012504	0.000000	300.000000	200.000000	0.000000	6.897520	11.322920	2232.286072	2260.197959	2169.099924	-1403.804975				-505.000000	200.000000	0.000000	0.724440	-0.893350	6.292320	-748.449234	1408.462807	-294.626238
13				900.000000	200.000000	0.000000	0.302670	0.675600	-1.824900	-90.664765	-76.624403	137.665368	298.999179	200.914088	0.000000	300.000000	200.000000	0.000000	7.477400	9.796920	2232.667542	2040.853853	2234.499922	-1409.908474				-505.000000	200.000000	0.000000	-0.362220	-0.714680	7.865400	536.463955	-515.826363	351.815338
14				900.000000	200.000000	0.000000	0.369930	0.630560	-1.607650	-100.335501	-74.530242	156.831080	298.993678	200.965939	0.000000	300.000000	200.000000	0.000000	7.843640	11.109280	2231.294250	2155.294256	2245.399921	-1330.562976				-505.000000	200.000000	0.000000	1.086660	-0.536010	0.786540	83.444960	198.639795	763.077676
15				900.000000	200.000000	0.000000	0.369930	0.540480	-1.694550	-51.868131	-89.647335	178.434246	299.067050	201.012850	0.000000	300.000000	200.000000	0.000000	7.324800	11.139800	2231.523132	2260.197959	2081.899927	-1373.287475				-505.000000	200.000000	0.000000	1.629990	-0.893350	6.292320	-516.817230	690.817943	-177.210484
16				900.000000	200.000000	0.000000	0.347510	0.517960	-1.781450	-20.721291	-58.247443	171.207550	298.998700	201.034183	0.000000	300.000000	200.000000	0.000000	7.446880	10.865120	2231.599426	2307.881460	2234.499922	-1409.908474				-505.000000	200.000000	0.000000	1.267770	0.357340	6.292320	-1251.849992	580.165867	352.702286
17				900.000000	200.000000	0.000000	0.414770	0.495440	-1.998700	-54.037978	-101.342927	183.165225	298.978953	200.953182	0.000000	300.000000	200.000000	0.000000	7.355320	10.743040	2231.141662	2126.684155	2278.099920	-1422.115474				-505.000000	200.000000	0.000000	-0.543330	-0.357340	11.798100	-599.758805	2142.800617	528.401239
18				900.000000	200.000000	0.000000	0.437190	0.484180	-1.781450	-134.687198	-132.864045	171.083226	298.969323	200.901766	0.000000	300.000000	200.000000	0.000000	7.996240	10.620960	2231.446838	2012.243752	2299.899920	-1391.597975				-505.000000	200.000000	0.000000	2.173320	-0.714680	7.865400	-158.432056	-6.401843	175.380199
19				900.000000	200.000000	0.000000	0.448400	0.641820	-1.868350	-84.059779	-92.717096	159.169917	299.047739	200.952791	0.000000	300.000000	200.000000	0.000000	7.416360	10.529400	2232.057190	2126.684155	2125.499926	-1367.183975				-505.000000	200.000000	0.000000	2.897760	-0.357340	10.225020	210.827362	1538.363104	586.870050
20				900.000000	200.000000	0.000000	0.414770	0.540480	-1.868350	-88.232960	-91.332213	190.436093	299.027541	200.940616	0.000000	300.000000	200.000000	0.000000	6.958560	10.834600	2230.531310	2098.074055	2169.099924	-1306.148976				-505.000000	200.000000	0.000000	0.724440	-2.858720	14.944259	407.294404	737.402080	-355.235473
21				900.000000	200.000000	0.000000	0.313880	0.563000	-1.607650	-91.056031	-107.683893	178.513258	298.989484	200.990906	0.000000	300.000000	200.000000	0.000000	7.263760	10.041080	2232.820130	2212.514458	2256.299921	-1440.425974				-505.000000	200.000000	0.000000	-0.724440	0.357340	8.651940	717.210810	1493.895252	59.141170
22				900.000000	200.000000	0.000000	0.470820	0.563000	-1.390400	-94.851491	-159.942454	142.205766	298.974243	200.940198	0.000000	300.000000	200.000000	0.000000	7.599480	9.674840	2231.523132	2098.074055	2288.999920	-1446.529474				-505.000000	200.000000	0.000000	-1.448880	-0.893350	12.584640	526.030172	1666.568989	-0.731879
23				900.000000	200.000000	0.000000	0.403560	0.461660	-1.260050	-82.807508	-81.304364	183.145423	299.091379	200.983035	0.000000	300.000000	200.000000	0.000000	7.691040	10.804080	2231.294250	2193.441057	2027.399929	-1342.769976				-505.000000	200.000000	0.000000	0.362220	-1.250690	4.719240	619.594299	238.743525	233.760512
24				900.000000	200.000000	0.000000	0.425980	0.664340	-1.564200	-50.653064	-71.812820	192.949329	299.062197	200.970080	0.000000	300.000000	200.000000	0.000000	7.630000	11.200840	2231.599426	2164.830956	2092.799927	-1397.701475				-505.000000	200.000000	0.000000	-0.905550	0.536010	14.157719	33.566582	1234.489217	-410.627573
25				900.000000	200.000000	0.000000	0.392350	0.608040	-1.260050	-88.841171	-40.314976	183.293170	298.945333	200.995381	0.000000	300.000000	200.000000	0.000000	7.416360	11.078760	2232.362366	2222.051158	2354.399918	-1440.425974				-505.000000	200.000000	0.000000	0.905550	0.357340	7.078860	253.820956	2722.457489	-704.662512
26				900.000000	200.000000	0.000000	0.459610	0.686860	-1.303500	-53.476135	-108.901944	188.116112	298.988793	200.923198	0.000000	300.000000	200.000000	0.000000	7.752080	11.109280	2231.294250	2059.927254	2256.299921	-1525.874972				-505.000000	200.000000	0.000000	0.362220	0.000000	13.371180	-809.642319	-962.597232	-469.981767
27				900.000000	200.000000	0.000000	0.347510	0.743160	-1.086250	-111.240584	-58.893979	164.188005	298.974769	200.965345	0.000000	300.000000	200.000000	0.000000	7.446880	10.620960	2232.667542	2155.294256	2288.999920	-1361.080475				-505.000000	200.000000	0.000000	1.267770	1.072020	4.719240	412.693475	1642.218778	-175.316371
28				900.000000	200.000000	0.000000	0.325090	0.855760	-1.955250	-67.298697	-67.294493	188.412551	299.057313	200.974354	0.000000	300.000000	200.000000	0.000000	7.568960	10.682000	2231.599426	2174.367657	2103.699926	-1367.183975				-505.000000	200.000000	0.000000	-0.724440	1.429360	13.371180	-375.703740	31.146613	1.414418
29				900.000000	200.000000	0.000000	0.313880	0.810720	-1.607650	-64.772801	-46.892254	219.707859	299.066922	200.978795	0.000000	300.000000	200.000000	0.000000	7.324800	10.376800	2231.217956	2183.904357	2081.899927	-1422.115474				-505.000000	200.000000	0.000000	0.000000	-1.072020	11.798100	1441.683943	1447.073684	233.959048
30				900.000000	200.000000	0.000000	0.425980	0.630560	-1.129700	-83.758224	-82.348845	142.315051	299.067464	200.914150	0.000000	300.000000	200.000000	0.000000	7.385840	10.620960	2232.514954	2040.853853	2081.899927	-1477.046973				-505.000000	200.000000	0.000000	2.354430	0.178670	5.505780	-452.012224	117.448478	528.678091
31				900.000000	200.000000	0.000000	0.425980	0.472920	-1.346950	-118.618622	-61.882923	168.674707	299.003857	200.922820	0.000000	300.000000	200.000000	0.000000	7.477400	10.590440	2232.209778	2059.927254	2223.599922	-1458.736474				-505.000000	200.000000	0.000000	1.448880	-0.357340	0.000000	1483.985381	840.318327	-117.943223
32				900.000000	200.000000	0.000000	0.414770	0.653080	-2.129050	-95.927768	-45.496032	161.624889	298.989070	200.952856	0.000000	300.000000	200.000000	0.000000	7.477400	10.193680	2231.904602	2126.684155	2256.299921	-1348.873476				-505.000000	200.000000	0.000000	-1.448880	-1.072020	6.292320	-875.076558	2467.960444	-294.621930
33				900.000000	200.000000	0.000000	0.381140	0.641820	-1.738000	-71.863146	-105.266464	176.107219	299.018607	200.952628	0.000000	300.000000	200.000000	0.000000	7.507920	9.552760	2232.438660	2126.684155	2190.899923	-1324.459476				-505.000000	200.000000	0.000000	3.259980	-1.072020	9.438480	-295.744855	1252.051585	644.906940
34				900.000000	200.000000	0.000000	0.358720	0.743160	-0.695200	-110.835456	-135.708833	142.489451	298.950323	200.914119	0.000000	300.000000	200.000000	0.000000	7.782600	9.583280	2232.591248	2040.853853	2343.499918	-1312.252476				-505.000000	200.000000	0.000000	0.905550	-2.322710	11.798100	-718.683343	199.148791	-295.997189
35				900.000000	200.000000	0.000000	0.269040	0.799460	-1.651100	-121.568925	-60.203244	152.273359	299.003653	200.931555	0.000000	300.000000	200.000000	0.000000	7.538440	11.048240	2231.752014	2079.000654	2223.599922	-1434.322474				-505.000000	200.000000	0.000000	0.362220	-0.714680	7.078860	-505.942985	-293.775783	-470.659998
36				900.000000	200.000000	0.000000	0.291460	0.608040	-1.955250	-65.438217	-106.437369	195.445993	299.116409	201.029346	0.000000	300.000000	200.000000	0.000000	7.568960	11.017720	2232.820130	2298.344760	1972.899931	-1391.597975				-505.000000	200.000000	0.000000	1.267770	1.072020	7.078860	-397.829769	-83.430596	588.356912
37				900.000000	200.000000	0.000000	0.437190	0.630560	-1.998700	-72.596918	-132.662002	180.858000	299.037775	200.987174	0.000000	300.000000	200.000000	0.000000	7.324800	11.994360	2231.599426	2202.977757	2147.299925	-1367.183975	-473.297479	145.561047	0.000000	-505.000000	200.000000	0.000000	1.629990	0.714680	20.450039	-1113.278729	-648.317806	-293.172661
38				900.000000	200.000000	0.000000	0.313880	0.574260	-1.868350	-82.821369	-41.583833	164.065769	299.072378	200.956835	0.000000	300.000000	200.000000	0.000000	7.782600	10.407320	2232.591248	2136.220856	2070.999928	-1470.943473				-505.000000	200.000000	0.000000	1.629990	-1.786700	17.303879	-569.992914	945.507988	409.382713
39				900.000000	200.000000	0.000000	0.392350	0.574260	-1.607650	-102.653935	-65.321558	163.984474	298.998940	200.969848	0.000000	300.000000	200.000000	0.000000	7.721560	10.437840	2232.133484	2164.830956	2234.499922	-1373.287475				-505.000000	200.000000	0.000000	3.622200	-0.893350	11.011560	-284.807687	1096.070794	57.606534
40				900.000000	200.000000	0.000000	0.392350	0.585520	-1.564200	-57.919402	-121.087636	166.404606	299.028571	200.969517	0.000000	300.000000	200.000000	0.000000	7.630000	11.261880	2232.896424	2164.830956	2169.099924	-1361.080475				-505.000000	200.000000	0.000000	0.905550	0.357340	12.584640	1180.789433	728.682394	117.754869
41				900.000000	200.000000	0.000000	0.369930	0.641820	-1.694550	-83.879722	-44.053606	173.709172	299.076787	201.051348	0.000000	300.000000	200.000000	0.000000	6.989080	10.865120	2231.446838	2346.028261	2060.099928	-1324.459476				-505.000000	200.000000	0.000000	1.448880	0.357340	6.292320	-672.769982	1099.486931	-234.753189
42				900.000000	200.000000	0.000000	0.201780	0.551740	-1.477300	-75.302555	-67.727051	183.438242	298.998803	200.948616	0.000000	300.000000	200.000000	0.000000	7.538440	10.620960	2231.828308	2117.147455	2234.499922	-1452.632974				-505.000000	200.000000	0.000000	-0.543330	0.357340	7.865400	369.699881	-372.297390	-293.337911
43				900.000000	200.000000	0.000000	0.313880	0.517960	-1.173150	-88.440106	-92.890068	166.423070	299.013455	200.893066	0.000000	300.000000	200.000000	0.000000	7.385840	10.254720	2231.828308	1993.170352	2201.799923	-1403.804975				-505.000000	200.000000	0.000000	1.629990	1.429360	6.292320	202.809961	955.957958	353.690655
44				900.000000	200.000000	0.000000	0.358720	0.664340	-1.651100	-111.051046	-104.424026	171.332069	299.106493	200.939813	0.000000	300.000000	200.000000	0.000000	7.294280	10.346280	2232.438660	2098.074055	1994.699930	-1397.701475				-505.000000	200.000000	0.000000	1.992210	-1.608030	-2.359620	18.325338	-516.019363	115.802800
45				900.000000	200.000000	0.000000	0.470820	0.585520	-1.694550	-50.013384	-119.131835	151.865350	299.067273	201.021153	0.000000	300.000000	200.000000	0.000000	6.897520	10.132640	2232.057190	2279.271359	2081.899927	-1318.355976				-505.000000	200.000000	0.000000	1.992210	-0.178670	3.932700	105.319296	1068.849314	58.415164
46				900.000000	200.000000	0.000000	0.437190	0.529220	-1.738000	-60.417893	-127.838483	180.763753	299.013387	200.935861	0.000000	300.000000	200.000000	0.000000	7.630000	10.956680	2231.675720	2088.537354	2201.799923	-1373.287475				-505.000000	200.000000	0.000000	-0.724440	-1.429360	7.865400	-549.125349	301.511612	233.677887
47				900.000000	200.000000	0.000000	0.482030	0.664340	-1.694550	-95.013939	-109.461523	159.156020	299.037907	200.974221	0.000000	300.000000	200.000000	0.000000	7.752080	11.048240	2231.904602	2174.367657	2147.299925	-1324.459476				-505.000000	200.000000	0.000000	1.448880	-0.357340	3.932700	557.771982	438.876173	-176.687322
48				900.000000	200.000000	0.000000	0.358720	0.596780	-1.477300	-57.365687	-99.519690	161.630598	299.033255	200.948356	0.000000	300.000000	200.000000	0.000000	7.446880	11.200840	2232.438660	2117.147455	2158.199924	-1367.183975				-505.000000	200.000000	0.000000	1.267770	-0.893350	10.225020	1220.737414	46.153705	-59.693309
49				900.000000	200.000000	0.000000	0.515660	0.698120	-1.955250	-65.749252	-59.944256	185.658856	299.067114	201.004234	0.000000	300.000000	200.000000	0.000000	7.446880	10.773560	2231.675720	2241.124558	2081.899927	-1385.494475				-505.000000	200.000000	0.000000	0.181110	0.714680	14.157719	391.825910	108.175366	588.104729
50				900.000000	200.000000	0.000000	0.336300	0.709380	-2.042150	-69.396124	-87.939184	173.806844	298.974103	201.008714	0.000000	300.000000	200.000000	0.000000	7.782600	10.712520	2231.217956	2250.661259	2288.999920	-1391.597975				-505.000000	200.000000	0.000000	0.362220	-0.893350	4.719240	177.952935	1697.013606	645.308319
51				900.000000	200.000000	0.000000	0.571710	0.709380	-1.303500	-80.692473	-118.584192	151.876018	299.003551	200.957293	0.000000	300.000000	200.000000	0.000000	7.782600	10.529400	2231.523132	2136.220856	2223.599922	-1379.390975				-505.000000	200.000000	0.000000	0.362220	-0.357340	7.865400	905.534604	766.037849	-352.832685
52				900.000000	200.000000	0.000000	0.358720	0.641820	-1.433850	-95.671227	-89.428158	154.443505	298.947337	200.942421	0.000000	300.000000	200.000000	0.000000	7.782600	10.773560	2226.258846	2098.074055	2343.499918	-1409.908474				-505.000000	200.000000	0.000000	2.173320	0.893350	13.371180	1329.102323	-409.336850	470.626713
53				900.000000	200.000000	0.000000	0.336300	0.630560	-1.824900	-68.396331	-148.932866	166.504561	299.032792	200.961632	0.000000	300.000000	200.000000	0.000000	7.538440	10.163160	2231.370544	2145.757556	2158.199924	-1342.769976				-505.000000	200.000000	0.000000	-0.543330	1.072020	17.303879	297.884244	1872.435617	-57.683285
54				900.000000	200.000000	0.000000	0.257830	0.653080	-1.129700	-82.830851	-75.424428	159.377819	299.100934	200.923419	0.000000	300.000000	200.000000	0.000000	7.294280	9.766400	2230.760192	2059.927254	2005.599930	-1367.183975				-505.000000	200.000000	0.000000	1.448880	0.000000	16.517339	1.321387	426.933350	-470.068700
55				900.000000	200.000000	0.000000	0.403560	0.585520	-1.303500	-89.813558	-35.670226	166.392992	299.032924	200.918767	0.000000	300.000000	200.000000	0.000000	7.477400	9.735880	2231.675720	2050.390553	2158.199924	-1348.873476				-505.000000	200.000000	0.000000	0.000000	0.357340	1.573080	832.460503	1854.487250	-234.637279
56				900.000000	200.000000	0.000000	0.358720	0.686860	-1.173150	-97.566925	-69.406730	156.895052	299.057152	200.897585	0.000000	300.000000	200.000000	0.000000	7.782600	9.857960	2231.217956	2002.707052	2103.699926	-1342.769976				-505.000000	200.000000	0.000000	1.992210	-1.786700	6.292320	471.470179	1596.890064	-60.599054
57				900.000000	200.000000	0.000000	0.280250	0.664340	-1.042800	-102.379786	-101.758350	176.232685	299.082206	200.952498	0.000000	300.000000	200.000000	0.000000	6.958560	11.048240	2232.743836	2126.684155	2049.199928	-1342.769976				-505.000000	200.000000	0.000000	0.362220	-0.178670	8.651940	-241.751170	1163.001444	352.266057
58				900.000000	200.000000	0.000000	0.392350	0.630560	-1.781450	-48.248665	-136.083503	164.036833	299.047674	200.952856	0.000000	300.000000	200.000000	0.000000	7.172200	11.536560	2231.904602	2126.684155	2125.499926	-1306.148976				-505.000000	200.000000	0.000000	0.724440	-0.357340	10.225020	-1410.596664	609.310631	-411.605762
59				900.000000	200.000000	0.000000	0.403560	0.563000	-1.390400	-74.748840	-157.172688	190.468650	298.998734	200.948681	0.000000	300.000000	200.000000	0.000000	7.477400	10.987200	2231.675720	2117.147455	2234.499922	-1379.390975				-505.000000	200.000000	0.000000	0.905550	-0.536010	0.786540	-264.003046	1535.298834	-353.045709
60				900.000000	200.000000	0.000000	0.381140	0.743160	-1.173150	-63.084249	-105.791775	200.298066	299.057989	200.977925	0.000000	300.000000	200.000000	0.000000	7.538440	10.285240	2233.201600	2183.904357	2103.699926	-1306.148976				-505.000000	200.000000	0.000000	-0.543330	-1.608030	15.730799	-906.755444	813.368412	-647.667639
61				900.000000	200.000000	0.000000	0.549290	0.641820	-1.086250	-71.187932	-26.675520	180.752336	299.013353	201.042730	0.000000	300.000000	200.000000	0.000000	7.660520	11.048240	2231.599426	2326.954861	2201.799923	-1251.217477				-505.000000	200.000000	0.000000	1.267770	-0.178670	1.573080	-1516.293500	717.214433	-117.759177
62				900.000000	200.000000	0.000000	0.269040	0.641820	-1.390400	-119.749395	-45.247785	159.355734	299.072030	201.008473	0.000000	300.000000	200.000000	0.000000	7.691040	11.078760	2231.752014	2250.661259	2070.999928	-1367.183975				-505.000000	200.000000	0.000000	2.354430	-0.893350	7.865400	-748.323388	1573.479280	-236.012538
63				900.000000	200.000000	0.000000	0.414770	0.698120	-1.260050	-52.967434	-91.897932	144.799156	299.062293	200.884520	0.000000	300.000000	200.000000	0.000000	7.691040	10.743040	2231.828308	1974.096951	2092.799927	-1367.183975				-505.000000	200.000000	0.000000	-0.724440	-2.501380	14.944259	-265.978964	427.363782	232.660540
64				900.000000	200.000000	0.000000	0.392350	0.675600	-1.651100	-102.546299	-45.017270	159.259400	298.935422	200.935701	0.000000	300.000000	200.000000	0.000000	7.507920	9.919000	2232.057190	2088.537354	2376.199917	-1452.632974				-505.000000	200.000000	0.000000	1.629990	-0.178670	1.573080	800.026538	960.436516	-352.764549
65				900.000000	200.000000	0.000000	0.482030	0.585520	-1.694550	-86.198156	-48.669884	163.902037	299.013387	200.982867	0.000000	300.000000	200.000000	0.000000	7.446880	10.010560	2231.675720	2193.441057	2201.799923	-1446.529474				-505.000000	200.000000	0.000000	0.905550	-1.250690	14.944259	-537.747718	328.733092	233.717046
66				900.000000	200.000000	0.000000	0.347510	0.596780	-1.911800	-57.815829	-103.719947	183.329153	298.989001	200.999926	0.000000	300.000000	200.000000	0.000000	7.416360	10.285240	2231.752014	2231.587858	2256.299921	-1373.287475				-505.000000	200.000000	0.000000	-0.543330	0.000000	11.011560	-1157.279094	420.136948	235.019861
67				900.000000	200.000000	0.000000	0.448400	0.405360	-1.303500	-61.047775	-138.836136	163.769329	298.935458	200.969848	0.000000	300.000000	200.000000	0.000000	7.294280	9.796920	2232.133484	2164.830956	2376.199917	-1367.183975				-505.000000	200.000000	0.000000	0.905550	0.893350	13.371180	-871.401713	330.225945	-645.409740
68				900.000000	200.000000	0.000000	0.336300	0.540480	-1.694550	-88.052903	-57.866632	159.191806	298.999282	200.922536	0.000000	300.000000	200.000000	0.000000	7.599480	11.200840	2232.896424	2059.927254	2234.499922	-1324.459476				-505.000000	200.000000	0.000000	-0.724440	0.714680	4.719240	-1693.617203	437.067325	-175.496109
69				900.000000	200.000000	0.000000	0.448400	0.574260	-1.520750	-114.625498	-52.512604	166.336066	299.018305	200.897370	0.000000	300.000000	200.000000	0.000000	7.660520	11.261880	2231.752014	2002.707052	2190.899923	-1330.562976				-505.000000	200.000000	0.000000	1.992210	-2.501380	11.798100	-382.046659	796.245035	-354.997778
70				900.000000	200.000000	0.000000	0.358720	0.686860	-1.346950	-49.500619	-79.377036	159.304713	299.028272	200.961271	0.000000	300.000000	200.000000	0.000000	7.355320	11.414480	2232.209778	2145.757556	2169.099924	-1269.527977				-505.000000	200.000000	0.000000	2.716650	-0.178670	0.000000	336.636684	1161.315591	-470.339679
71				900.000000	200.000000	0.000000	0.358720	0.506700	-1.477300	-89.218893	-89.387750	180.824105	298.965076	200.931110	0.000000	300.000000	200.000000	0.000000	7.324800	10.712520	2232.820130	2079.000654	2310.799919	-1342.769976				-505.000000	200.000000	0.000000	-0.362220	-1.072020	5.505780	1209.548553	1077.253005	-59.732468
72				900.000000	200.000000	0.000000	0.302670	0.540480	-1.564200	-71.835740	-117.394614	159.226647	299.038466	200.918139	0.000000	300.000000	200.000000	0.000000	7.660520	10.285240	2233.201600	2050.390553	2147.299925	-1361.080475				-505.000000	200.000000	0.000000	0.362220	0.000000	9.438480	1158.915097	1029.685010	-528.725866
73				900.000000	200.000000	0.000000	0.403560	0.563000	-1.433850	-78.814384	-76.076760	163.962389	299.121080	200.918516	0.000000	300.000000	200.000000	0.000000	7.660520	10.682000	2232.286072	2050.390553	1961.999931	-1385.494475				-505.000000	200.000000	0.000000	1.629990	-0.178670	1.573080	-589.765485	2418.706597	-117.788154
74				900.000000	200.000000	0.000000	0.381140	0.743160	-1.477300	-59.378819	-95.376976	173.791805	299.022922	201.004474	0.000000	300.000000	200.000000	0.000000	7.630000	10.682000	2231.141662	2241.124558	2179.999924	-1416.011974				-505.000000	200.000000	0.000000	2.354430	-1.072020	3.146160	-527.880245	1975.667860	351.258891
75				900.000000	200.000000	0.000000	0.358720	0.720640	-1.433850	-88.404890	-124.889948	183.432729	298.959198	201.038882	0.000000	300.000000	200.000000	0.000000	8.057280	10.895640	2230.683898	2317.418160	2321.699919	-1403.804975				-505.000000	200.000000	0.000000	1.992210	-0.893350	19.663499	-284.115532	1186.490792	175.225130
76				900.000000	200.000000	0.000000	0.403560	0.484180	-1.303500	-89.966209	-131.923655	185.576027	298.974173	200.940263	0.000000	300.000000	200.000000	0.000000	7.691040	10.224200	2231.370544	2098.074055	2288.999920	-1477.046973				-505.000000	200.000000	0.000000	0.181110	-1.429360	11.798100	-1127.890742	-419.865384	233.605443
77				900.000000	200.000000	0.000000	0.403560	0.563000	-1.824900	-63.137391	-65.581143	190.468650	299.018540	200.991143	0.000000	300.000000	200.000000	0.000000	7.324800	10.956680	2232.286072	2212.514458	2190.899923	-1348.873476				-505.000000	200.000000	0.000000	-1.086660	-0.178670	5.505780	-242.002863	1253.658874	-176.314921
78				900.000000	200.000000	0.000000	0.414770	0.720640	-0.825550	-31.487268	-107.499926	166.507040	299.023055	200.961599	0.000000	300.000000	200.000000	0.000000	7.538440	11.048240	2231.446838	2145.757556	2179.999924	-1318.355976				-505.000000	200.000000	0.000000	1.448880	0.714680	7.865400	-71.941483	1097.994078	588.003308
79				900.000000	200.000000	0.000000	0.291460	0.641820	-1.564200	-71.683089	-121.998956	185.838768	299.130430	200.918956	0.000000	300.000000	200.000000	0.000000	7.233240	11.322920	2231.217956	2050.390553	1940.199932	-1379.390975				-505.000000	200.000000	0.000000	1.629990	-2.144040	3.932700	-592.685251	1090.767244	56.579005
80				900.000000	200.000000	0.000000	0.414770	0.574260	-1.607650	-18.222801	-71.310784	185.648188	299.072347	200.944052	0.000000	300.000000	200.000000	0.000000	7.324800	10.926160	2232.514954	2107.610755	2070.999928	-1397.701475				-505.000000	200.000000	0.000000	0.181110	-0.714680	6.292320	-1085.085918	911.059674	-59.436819
81				900.000000	200.000000	0.000000	0.392350	0.540480	-1.303500	-119.812017	-80.802328	159.133738	299.067942	200.824021	0.000000	300.000000	200.000000	0.000000	7.874160	11.048240	2233.659364	1840.583148	2081.899927	-1397.701475				-505.000000	200.000000	0.000000	2.354430	-1.429360	11.011560	-1243.769667	907.643537	-177.777113
82				900.000000	200.000000	0.000000	0.414770	0.596780	-0.825550	-56.690474	-56.840227	176.030491	299.018238	200.897431	0.000000	300.000000	200.000000	0.000000	7.996240	10.071600	2231.599426	2002.707052	2190.899923	-1348.873476				-505.000000	200.000000	0.000000	0.543330	-2.144040	7.078860	-708.249560	490.685295	-530.775048
83				900.000000	200.000000	0.000000	0.414770	0.630560	-1.042800	-47.483424	-97.165944	188.110207	299.018036	200.918987	0.000000	300.000000	200.000000	0.000000	7.202720	10.834600	2231.141662	2050.390553	2190.899923	-1312.252476				-505.000000	200.000000	0.000000	1.992210	-1.072020	5.505780	-875.139481	-125.773605	57.567375
84				900.000000	200.000000	0.000000	0.347510	0.653080	-1.477300	-71.129374	-18.002543	212.297433	298.983839	200.983103	0.000000	300.000000	200.000000	0.000000	7.538440	10.743040	2231.141662	2193.441057	2267.199921	-1385.494475				-505.000000	200.000000	0.000000	0.905550	1.429360	3.146160	-955.601751	-57.780533	-409.924672
85				900.000000	200.000000	0.000000	0.381140	0.686860	-1.651100	-45.795189	-90.149372	166.510466	298.950610	200.986466	0.000000	300.000000	200.000000	0.000000	7.477400	10.498880	2233.201600	2202.977757	2343.499918	-1379.390975				-505.000000	200.000000	0.000000	0.724440	-0.357340	8.651940	673.965523	478.233477	-117.885268
86				900.000000	200.000000	0.000000	0.381140	0.551740	-1.346950	-83.208573	-125.894021	188.071745	299.052461	200.970047	0.000000	300.000000	200.000000	0.000000	7.660520	10.285240	2231.675720	2164.830956	2114.599926	-1324.459476				-505.000000	200.000000	0.000000	-1.086660	-0.536010	7.865400	-147.620735	2046.839638	587.019246
87				900.000000	200.000000	0.000000	0.291460	0.653080	-1.477300	-99.273085	-76.486043	176.210599	299.042431	200.914744	0.000000	300.000000	200.000000	0.000000	7.385840	10.437840	2231.065368	2040.853853	2136.399925	-1391.597975				-505.000000	200.000000	0.000000	1.629990	-1.608030	15.730799	-1485.835454	1874.990892	-354.121012
88				900.000000	200.000000	0.000000	0.212990	0.833240	-1.303500	-43.427677	-63.284343	137.904881	298.998871	200.914369	0.000000	300.000000	200.000000	0.000000	7.172200	10.926160	2231.980896	2040.853853	2234.499922	-1312.252476				-505.000000	200.000000	0.000000	0.905550	-1.786700	13.371180	-1265.203541	197.655938	-60.512121
89				900.000000	200.000000	0.000000	0.358720	0.709380	-1.651100	-93.114178	-104.424026	195.470558	298.935130	200.965873	0.000000	300.000000	200.000000	0.000000	7.935200	9.919000	2231.446838	2155.294256	2376.199917	-1373.287475				-505.000000	200.000000	0.000000	2.535540	0.000000	13.371180	-925.458321	2087.575359	117.285354
90				900.000000	200.000000	0.000000	0.437190	0.563000	-1.694550	-99.187120	-117.746952	175.975849	299.013455	200.965708	0.000000	300.000000	200.000000	0.000000	7.477400	11.200840	2231.828308	2155.294256	2201.799923	-1361.080475				-505.000000	200.000000	0.000000	1.267770	-2.144040	5.505780	333.968610	978.622315	467.816674
91				900.000000	200.000000	0.000000	0.302670	0.619300	-1.346950	-44.241680	-82.134867	168.938590	299.047642	201.016984	0.000000	300.000000	200.000000	0.000000	7.355320	11.506040	2231.828308	2269.734659	2125.499926	-1348.873476				-505.000000	200.000000	0.000000	0.000000	1.429360	8.651940	-1070.977291	1052.349368	530.053351
92				900.000000	200.000000	0.000000	0.201780	0.664340	-1.607650	-74.821260	-42.275976	183.542960	299.027940	200.918861	0.000000	300.000000	200.000000	0.000000	7.477400	11.658640	2231.446838	2050.390553	2169.099924	-1342.769976				-505.000000	200.000000	0.000000	1.448880	1.608030	6.292320	792.701292	966.916923	471.362899
93				900.000000	200.000000	0.000000	0.358720	0.506700	-1.607650	-101.415526	-18.342945	144.679203	298.993885	200.940102	0.000000	300.000000	200.000000	0.000000	7.874160	10.834600	2231.752014	2098.074055	2245.399921	-1428.218974				-505.000000	200.000000	0.000000	-0.905550	-3.216060	7.865400	-425.606561	2301.020688	-237.955992
94				900.000000	200.000000	0.000000	0.504450	0.461660	-1.433850	-135.254458	-80.231410	166.173281	299.008435	200.944472	0.000000	300.000000	200.000000	0.000000	7.294280	10.590440	2231.523132	2107.610755	2212.699923	-1269.527977				-505.000000	200.000000	0.000000	1.086660	-1.429360	9.438480	-664.815504	1516.129178	-353.907987
95				900.000000	200.000000	0.000000	0.414770	0.641820	-1.781450	-116.133992	-116.742879	159.204758	299.037742	200.914556	0.000000	300.000000	200.000000	0.000000	7.233240	10.682000	2231.523132	2040.853853	2147.299925	-1287.838477				-505.000000	200.000000	0.000000	2.173320	-0.714680	7.865400	883.911961	921.588209	-235.828492
96				900.000000	200.000000	0.000000	0.448400	0.540480	-1.477300	-27.519879	-103.212712	159.075671	299.072220	200.939909	0.000000	300.000000	200.000000	0.000000	7.172200	11.109280	2232.209778	2098.074055	2070.999928	-1324.459476				-505.000000	200.000000	0.000000	0.000000	-0.357340	7.865400	442.270596	1583.375824	117.149082
97				900.000000	200.000000	0.000000	0.313880	0.574260	-1.651100	-142.904252	-51.917815	147.198148	299.048227	200.922410	0.000000	300.000000	200.000000	0.000000	7.355320	9.491720	2233.201600	2059.927254	2125.499926	-1385.494475				-505.000000	200.000000	0.000000	0.724440	-1.608030	4.719240	1292.867667	-48.314420	57.160123
98				900.000000	200.000000	0.000000	0.459610	0.540480	-1.520750	-83.852316	-108.699902	163.883377	299.009079	200.956671	0.000000	300.000000	200.000000	0.000000	7.630000	10.285240	2232.972718	2136.220856	2212.699923	-1379.390975				-505.000000	200.000000	0.000000	0.543330	-1.250690	3.932700	-306.996639	1554.231059	-412.439062
99				900.000000	200.000000	0.000000	0.381140	0.517960	-1.390400	-80.624117	-80.259883	151.895428	299.037512	201.017367	0.000000	300.000000	200.000000	0.000000	7.446880	11.567080	2230.989074	2269.734659	2147.299925	-1354.976975				-505.000000	200.000000	0.000000	1.448880	-0.714680	0.000000	651.650725	840.318327	645.390944
100				900.000000	200.000000	0.000000	0.269040	0.484180	-1.868350	-62.407683	-100.528961	166.438109	299.037940	200.918642	0.000000	300.000000	200.000000	0.000000	7.080640	11.658640	2231.980896	2050.390553	2147.299925	-1336.666476				-505.000000	200.000000	0.000000	4.165530	0.893350	7.865400	-871.842175	535.899574	-58.229552
101				900.000000	200.000000	0.000000	0.358720	0.776940	-1.433850	-17.737442	-114.758008	169.027127	298.969394	200.905978	0.000000	300.000000	200.000000	0.000000	7.630000	11.017720	2231.599426	2021.780453	2299.899920	-1495.357473				-505.000000	200.000000	0.000000	1.811100	0.000000	8.651940	-694.203856	-117.800345	117.343309
102				900.000000	200.000000	0.000000	0.336300	0.529220	-1.738000	-104.643725	-118.617863	188.097256	298.925838	200.922725	0.000000	300.000000	200.000000	0.000000	7.782600	10.956680	2232.438660	2059.927254	2397.999916	-1458.736474				-505.000000	200.000000	0.000000	2.897760	-1.429360	7.865400	724.850672	-182.807712	-589.029270
103				900.000000	200.000000	0.000000	0.358720	0.517960	-1.520750	-100.861811	-74.149432	166.376616	299.096666	201.012504	0.000000	300.000000	200.000000	0.000000	7.324800	11.109280	2232.286072	2260.197959	2016.499929	-1361.080475				-505.000000	200.000000	0.000000	2.173320	-1.429360	1.573080	376.899281	-133.000439	115.957869
104				900.000000	200.000000	0.000000	0.347510	0.596780	-0.955900	-93.010288	-104.608934	176.100172	299.047707	200.931460	0.000000	300.000000	200.000000	0.000000	7.111160	10.834600	2231.980896	2079.000654	2125.499926	-1391.597975				-505.000000	200.000000	0.000000	-0.181110	-1.608030	11.011560	945.923047	795.929039	-765.184814
105				900.000000	200.000000	0.000000	0.325090	0.743160	-1.260050	-43.071627	-148.996548	173.849873	299.023323	200.948518	0.000000	300.000000	200.000000	0.000000	7.416360	10.682000	2232.057190	2117.147455	2179.999924	-1373.287475				-505.000000	200.000000	0.000000	0.724440	-1.072020	3.932700	1093.606705	350.142028	-412.283993
106				900.000000	200.000000	0.000000	0.358720	0.698120	-1.824900	-101.798982	-58.668662	156.905524	298.993850	200.982867	0.000000	300.000000	200.000000	0.000000	7.538440	10.224200	2231.675720	2193.441057	2245.399921	-1397.701475				-505.000000	200.000000	0.000000	0.362220	-0.714680	-1.573080	304.076873	2100.695039	-529.404097
107				900.000000	200.000000	0.000000	0.381140	0.596780	-1.086250	-81.083740	-50.146923	180.884652	299.042692	200.940134	0.000000	300.000000	200.000000	0.000000	7.141680	10.620960	2231.675720	2098.074055	2136.399925	-1342.769976				-505.000000	200.000000	0.000000	1.992210	-1.608030	15.730799	-327.675435	1190.222924	-60.429496
108				900.000000	200.000000	0.000000	0.448400	0.653080	-1.086250	-34.539474	-78.246539	183.276990	299.032957	200.961468	0.000000	300.000000	200.000000	0.000000	7.263760	9.735880	2231.752014	2145.757556	2158.199924	-1373.287475				-505.000000	200.000000	0.000000	0.362220	0.178670	11.011560	359.140252	1691.042194	352.605172
109				900.000000	200.000000	0.000000	0.336300	0.720640	-1.868350	-12.464957	-17.177239	176.226976	299.057281	200.953019	0.000000	300.000000	200.000000	0.000000	7.385840	10.041080	2231.523132	2126.684155	2103.699926	-1403.804975				-505.000000	200.000000	0.000000	-0.181110	0.000000	6.292320	116.319387	932.977605	-411.194202
110				900.000000	200.000000	0.000000	0.425980	0.619300	-1.346950	-104.549633	-72.014863	161.581860	298.998734	200.918767	0.000000	300.000000	200.000000	0.000000	7.813120	9.949520	2231.675720	2050.390553	2234.499922	-1452.632974				-505.000000	200.000000	0.000000	2.354430	-2.144040	2.359620	-361.179094	-409.845845	-589.664035
111				900.000000	200.000000	0.000000	0.459610	0.709380	-1.564200	-113.126800	-93.461583	188.137055	299.062261	200.927282	0.000000	300.000000	200.000000	0.000000	7.874160	10.956680	2231.752014	2069.463954	2092.799927	-1379.390975				-505.000000	200.000000	0.000000	1.448880	-1.429360	10.225020	-664.752581	-1025.365319	409.736318
112				900.000000	200.000000	0.000000	0.571710	0.551740	-1.564200	-51.269402	-123.407711	183.054994	299.052785	200.986803	0.000000	300.000000	200.000000	0.000000	7.202720	11.200840	2232.438660	2202.977757	2114.599926	-1312.252476				-505.000000	200.000000	0.000000	1.448880	0.357340	7.078860	-672.707059	1496.450526	-410.985485
113				900.000000	200.000000	0.000000	0.347510	0.630560	-1.868350	-80.502935	-113.892295	183.360568	298.988931	200.965807	0.000000	300.000000	200.000000	0.000000	7.416360	11.689160	2231.599426	2155.294256	2256.299921	-1397.701475	-598.424031	161.243922	0.000000	-505.000000	200.000000	0.000000	0.181110	1.072020	25.169279	-975.462545	2351.415520	-175.229438
114				900.000000	200.000000	0.000000	0.515660	0.664340	-2.042150	-127.538294	-85.193289	149.482539	299.038038	200.982632	0.000000	300.000000	200.000000	0.000000	7.935200	11.261880	2232.209778	2193.441057	2147.299925	-1440.425974				-505.000000	200.000000	0.000000	0.000000	-0.893350	11.011560	-284.807687	1580.390118	351.616803
115				900.000000	200.000000	0.000000	0.414770	0.641820	-1.303500	-75.433534	-117.187373	173.662718	299.028073	200.901643	0.000000	300.000000	200.000000	0.000000	7.385840	10.407320	2231.752014	2012.243752	2169.099924	-1373.287475				-505.000000	200.000000	0.000000	2.716650	-2.144040	7.865400	-1171.450645	1153.851327	-295.972519
116				900.000000	200.000000	0.000000	0.414770	0.517960	-1.433850	-140.977085	-127.198087	166.318548	299.052558	201.025495	0.000000	300.000000	200.000000	0.000000	7.630000	10.468360	2231.904602	2288.808060	2114.599926	-1422.115474				-505.000000	200.000000	0.000000	1.448880	0.893350	7.078860	-177.009087	1231.310512	-351.732713
117				900.000000	200.000000	0.000000	0.336300	0.517960	-1.955250	-105.332483	-123.481790	188.086784	298.994263	200.939748	0.000000	300.000000	200.000000	0.000000	7.446880	10.620960	2232.591248	2098.074055	2245.399921	-1373.287475				-505.000000	200.000000	0.000000	2.535540	-0.714680	-4.719240	535.457184	-546.656980	-529.577962
118				900.000000	200.000000	0.000000	0.280250	0.686860	-1.607650	-65.852825	-111.364980	159.386007	298.999008	200.922788	0.000000	300.000000	200.000000	0.000000	7.752080	10.407320	2232.286072	2059.927254	2234.499922	-1336.666476				-505.000000	200.000000	0.000000	0.000000	0.714680	4.719240	854.334839	2646.921588	-116.809966
119				900.000000	200.000000	0.000000	0.414770	0.630560	-2.129050	-129.019383	-30.298122	161.603946	298.965040	200.943955	0.000000	300.000000	200.000000	0.000000	7.477400	9.552760	2232.743836	2107.610755	2310.799919	-1385.494475				-505.000000	200.000000	0.000000	2.173320	0.178670	2.359620	242.632095	1722.233238	-117.492505
120				900.000000	200.000000	0.000000	0.437190	0.563000	-1.477300	-58.756747	-102.751085	144.650267	299.057506	200.974154	0.000000	300.000000	200.000000	0.000000	7.538440	9.796920	2232.057190	2174.367657	2103.699926	-1397.701475				-505.000000	200.000000	0.000000	0.543330	0.536010	5.505780	-314.573578	-700.951918	-234.511188
121				900.000000	200.000000	0.000000	0.381140	0.709380	-1.607650	-52.863861	-110.453660	173.760390	299.037644	200.931747	0.000000	300.000000	200.000000	0.000000	7.324800	9.796920	2231.294250	2079.000654	2147.299925	-1257.320977				-505.000000	200.000000	0.000000	2.173320	0.893350	5.505780	1096.841088	-401.872585	-116.814274
122				900.000000	200.000000	0.000000	0.549290	0.585520	-1.868350	-94.419273	-71.541897	178.290317	298.993747	200.935957	0.000000	300.000000	200.000000	0.000000	7.538440	11.658640	2231.446838	2088.537354	2245.399921	-1354.976975				-505.000000	200.000000	0.000000	2.535540	2.501380	9.438480	-1006.046438	1030.747432	-467.781823
123				900.000000	200.000000	0.000000	0.482030	0.608040	-1.173150	-92.771672	-130.210305	142.236040	299.033420	200.935381	0.000000	300.000000	200.000000	0.000000	7.843640	10.804080	2232.820130	2088.537354	2158.199924	-1458.736474				-505.000000	200.000000	0.000000	0.724440	-1.072020	4.719240	282.957615	1277.385653	57.668796
124				900.000000	200.000000	0.000000	0.325090	0.551740	-1.260050	-79.098014	-123.666699	180.900833	298.973857	200.961928	0.000000	300.000000	200.000000	0.000000	7.355320	11.261880	2230.683898	2145.757556	2288.999920	-1379.390975				-505.000000	200.000000	0.000000	1.267770	-1.608030	-3.932700	-213.432513	1385.289454	174.604854
125				900.000000	200.000000	0.000000	0.325090	0.664340	-1.346950	-46.407463	-138.783792	168.957250	298.988724	200.978828	0.000000	300.000000	200.000000	0.000000	7.172200	11.383960	2231.141662	2183.904357	2256.299921	-1403.804975				-505.000000	200.000000	0.000000	0.362220	-0.357340	6.292320	-947.647273	1165.240724	645.816992
126				900.000000	200.000000	0.000000	0.257830	0.574260	-1.260050	-54.047459	-146.226782	166.533497	298.964191	200.914807	0.000000	300.000000	200.000000	0.000000	7.477400	10.376800	2230.912780	2040.853853	2310.799919	-1397.701475				-505.000000	200.000000	0.000000	0.362220	-0.178670	6.292320	337.140070	-1883.869445	587.242451
127				900.000000	200.000000	0.000000	0.302670	0.405360	-1.346950	-121.400743	-127.728596	175.968606	299.033288	200.909878	0.000000	300.000000	200.000000	0.000000	7.294280	10.773560	2232.514954	2031.317153	2158.199924	-1361.080475				-505.000000	200.000000	0.000000	1.267770	1.965370	2.359620	1045.641323	583.897999	354.228307
128				900.000000	200.000000	0.000000	0.336300	0.495440	-1.868350	-82.046647	-77.968878	173.607880	299.008571	200.914431	0.000000	300.000000	200.000000	0.000000	7.080640	10.407320	2231.828308	2040.853853	2212.699923	-1306.148976				-505.000000	200.000000	0.000000	3.441090	1.786700	-3.146160	802.757535	2181.025494	-233.556103
129				900.000000	200.000000	0.000000	0.347510	0.630560	-1.955250	-124.818796	-88.481629	173.721928	299.037479	200.996028	0.000000	300.000000	200.000000	0.000000	7.019600	10.926160	2230.912780	2222.051158	2147.299925	-1269.527977				-505.000000	200.000000	0.000000	1.086660	-0.536010	9.438480	-1189.838905	-737.560947	351.868986
130				900.000000	200.000000	0.000000	0.358720	0.563000	-1.346950	-78.724356	-69.245096	180.876464	299.033387	200.918328	0.000000	300.000000	200.000000	0.000000	7.111160	10.163160	2232.743836	2050.390553	2158.199924	-1361.080475				-505.000000	200.000000	0.000000	1.992210	-3.037390	15.730799	-993.246017	2648.493005	290.678633
131				900.000000	200.000000	0.000000	0.448400	0.484180	-1.868350	-38.284501	-133.244856	151.794331	299.018607	200.926997	0.000000	300.000000	200.000000	0.000000	7.538440	9.705360	2232.438660	2069.463954	2190.899923	-1312.252476				-505.000000	200.000000	0.000000	1.448880	-1.965370	2.359620	-466.183774	1235.789070	467.971743
132				900.000000	200.000000	0.000000	0.381140	0.574260	-1.042800	-98.048220	-40.055391	176.044388	299.077198	200.986803	0.000000	300.000000	200.000000	0.000000	7.660520	10.773560	2232.438660	2202.977757	2060.099928	-1336.666476				-505.000000	200.000000	0.000000	-1.267770	1.072020	5.505780	760.204404	1529.757854	236.095163
133				900.000000	200.000000	0.000000	0.448400	0.664340	-1.260050	-70.440616	-32.491176	147.142560	299.042496	200.936053	0.000000	300.000000	200.000000	0.000000	7.568960	10.926160	2231.217956	2088.537354	2136.399925	-1330.562976				-505.000000	200.000000	0.000000	1.448880	0.178670	-2.359620	-800.089461	312.277577	117.541845
134				900.000000	200.000000	0.000000	0.459610	0.754420	-1.477300	29.536533	-129.004190	178.540302	298.993953	200.944310	0.000000	300.000000	200.000000	0.000000	7.294280	11.200840	2231.904602	2107.610755	2245.399921	-1391.597975				-505.000000	200.000000	0.000000	1.448880	-0.714680	15.730799	537.093187	-102.600252	-235.770536
135				900.000000	200.000000	0.000000	0.437190	0.596780	-0.955900	-76.928167	-118.433896	176.007264	298.979302	200.935765	0.000000	300.000000	200.000000	0.000000	7.538440	11.017720	2231.904602	2088.537354	2278.099920	-1458.736474				-505.000000	200.000000	0.000000	1.267770	-3.037390	2.359620	-299.419700	716.468006	760.689378
136				900.000000	200.000000	0.000000	0.358720	0.630560	-0.955900	-95.639758	-79.740712	168.890994	299.052202	200.940391	0.000000	300.000000	200.000000	0.000000	7.935200	10.590440	2231.065368	2098.074055	2114.599926	-1354.976975				-505.000000	200.000000	0.000000	1.086660	1.786700	7.865400	-238.705557	457.061972	530.305534
137				900.000000	200.000000	0.000000	0.403560	0.731900	-0.999350	-107.593712	-66.348905	178.577426	299.028106	201.034077	0.000000	300.000000	200.000000	0.000000	7.355320	9.888480	2231.828308	2307.881460	2169.099924	-1379.390975				-505.000000	200.000000	0.000000	0.543330	-1.250690	18.090419	-305.864022	612.805332	-236.206766
138				900.000000	200.000000	0.000000	0.336300	0.574260	-1.520750	-74.420195	-113.753936	192.958463	299.047544	200.970080	0.000000	300.000000	200.000000	0.000000	7.324800	10.926160	2231.599426	2164.830956	2125.499926	-1385.494475				-505.000000	200.000000	0.000000	0.724440	0.357340	8.651940	253.946802	3394.773638	-352.183432
139				900.000000	200.000000	0.000000	0.470820	0.630560	-1.129700	-115.922466	-139.921026	151.907238	299.023122	200.965807	0.000000	300.000000	200.000000	0.000000	7.721560	10.132640	2231.599426	2155.294256	2179.999924	-1403.804975				-505.000000	200.000000	0.000000	-0.543330	0.893350	5.505780	-61.318931	557.931941	-57.852843
140				900.000000	200.000000	0.000000	0.369930	0.506700	-1.607650	-85.333405	-125.189942	163.944870	299.067209	200.880217	0.000000	300.000000	200.000000	0.000000	7.904680	10.407320	2231.904602	1964.560251	2081.899927	-1367.183975				-505.000000	200.000000	0.000000	1.086660	-0.536010	18.876959	-1883.979838	2302.592105	293.124887
141				900.000000	200.000000	0.000000	0.538080	0.641820	-1.651100	-31.567815	-61.150371	156.667348	299.062550	200.969716	0.000000	300.000000	200.000000	0.000000	7.355320	10.468360	2232.438660	2164.830956	2092.799927	-1385.494475				-505.000000	200.000000	0.000000	1.992210	-0.536010	14.157719	-726.197359	794.005755	351.796542
142				900.000000	200.000000	0.000000	0.302670	0.596780	-1.390400	-121.604142	-41.566698	161.688666	299.027541	201.013300	0.000000	300.000000	200.000000	0.000000	7.233240	10.010560	2230.531310	2260.197959	2169.099924	-1257.320977				-505.000000	200.000000	0.000000	1.267770	-1.786700	11.798100	-454.617374	177.230860	-295.517493
143				900.000000	200.000000	0.000000	0.493240	0.641820	-1.781450	-108.092932	-33.852785	214.545645	299.013589	200.910034	0.000000	300.000000	200.000000	0.000000	7.233240	9.613800	2232.133484	2031.317153	2201.799923	-1416.011974				-505.000000	200.000000	0.000000	2.535540	0.893350	0.786540	-524.960478	110.968072	353.109538
144				900.000000	200.000000	0.000000	0.493240	0.551740	-1.477300	-91.384676	-125.323103	163.859008	299.028571	200.871284	0.000000	300.000000	200.000000	0.000000	7.996240	10.590440	2232.896424	1945.486851	2169.099924	-1306.148976				-505.000000	200.000000	0.000000	0.724440	0.357340	7.078860	369.636958	-183.123707	-293.439333
145				900.000000	200.000000	0.000000	0.504450	0.427880	-2.085600	-72.992248	-49.229463	166.141865	299.057410	200.948616	0.000000	300.000000	200.000000	0.000000	7.416360	11.231360	2231.828308	2117.147455	2103.699926	-1324.459476				-505.000000	200.000000	0.000000	0.181110	-2.144040	7.078860	-476.617557	512.603226	-60.793281
146				900.000000	200.000000	0.000000	0.381140	0.776940	-1.998700	-74.610050	-59.430284	197.919821	299.066922	200.906133	0.000000	300.000000	200.000000	0.000000	7.294280	11.445000	2231.217956	2021.780453	2081.899927	-1336.666476				-505.000000	200.000000	0.000000	1.448880	0.000000	7.078860	-1736.673720	1363.880519	293.604583
147				900.000000	200.000000	0.000000	0.246620	0.664340	-1.303500	-66.465100	-54.537286	164.219225	298.993953	201.016950	0.000000	300.000000	200.000000	0.000000	7.782600	11.475520	2231.904602	2269.734659	2245.399921	-1354.976975				-505.000000	200.000000	0.000000	-1.629990	-1.786700	11.798100	-338.801372	87.434293	350.899413
148				900.000000	200.000000	0.000000	0.313880	0.596780	-1.564200	-93.640487	-87.460422	166.496373	299.023156	200.884581	0.000000	300.000000	200.000000	0.000000	7.568960	10.865120	2231.675720	1974.096951	2179.999924	-1397.701475				-505.000000	200.000000	0.000000	3.441090	-1.429360	7.078860	-1475.716287	1110.761891	-236.608145
149				900.000000	200.000000	0.000000	0.403560	0.551740	-2.129050	-120.203600	-60.232314	171.180897	299.008571	200.999892	0.000000	300.000000	200.000000	0.000000	7.874160	10.407320	2231.828308	2231.587858	2212.699923	-1385.494475				-505.000000	200.000000	0.000000	2.535540	-1.072020	14.944259	283.775617	1688.372484	-1.220190
150				900.000000	200.000000	0.000000	0.369930	0.630560	-1.738000	-80.367893	-109.870807	166.469720	298.974348	200.974287	0.000000	300.000000	200.000000	0.000000	7.355320	10.834600	2231.752014	2174.367657	2288.999920	-1361.080475				-505.000000	200.000000	0.000000	0.000000	-0.178670	7.078860	105.570989	3174.962338	-117.657755
151				900.000000	200.000000	0.000000	0.347510	0.596780	-1.694550	-81.713939	-63.394230	164.051872	298.993953	200.995585	0.000000	300.000000	200.000000	0.000000	7.630000	9.827440	2231.904602	2222.051158	2245.399921	-1367.183975				-505.000000	200.000000	0.000000	-1.267770	0.357340	7.865400	138.067877	2057.798604	-469.512252
152				900.000000	200.000000	0.000000	0.414770	0.641820	-1.520750	-75.658605	-142.315180	164.024078	299.038236	200.969616	0.000000	300.000000	200.000000	0.000000	7.477400	9.827440	2232.667542	2164.830956	2147.299925	-1373.287475				-505.000000	200.000000	0.000000	1.267770	-0.178670	7.865400	221.449914	446.103007	-117.759177
153				900.000000	200.000000	0.000000	0.336300	0.529220	-1.955250	-76.725085	-88.020001	178.458615	299.062422	200.965576	0.000000	300.000000	200.000000	0.000000	7.202720	11.139800	2232.133484	2155.294256	2092.799927	-1324.459476				-505.000000	200.000000	0.000000	-0.724440	-1.072020	3.146160	861.911778	-489.429873	-470.912181
154				900.000000	200.000000	0.000000	0.291460	0.653080	-1.694550	-91.457096	-76.284001	147.294678	299.174482	200.953052	0.000000	300.000000	200.000000	0.000000	6.989080	11.322920	2231.446838	2126.684155	1842.099936	-1324.459476				-505.000000	200.000000	0.000000	1.448880	-0.357340	3.146160	-1526.978975	969.902629	-235.431421
155				900.000000	200.000000	0.000000	0.482030	0.619300	-1.564200	-48.487281	-94.384839	183.210734	299.057345	200.927314	0.000000	300.000000	200.000000	0.000000	7.324800	11.048240	2231.675720	2069.463954	2103.699926	-1428.218974				-505.000000	200.000000	0.000000	-0.543330	-1.608030	5.505780	-560.125440	-1032.908147	-412.691245
156				900.000000	200.000000	0.000000	0.549290	0.630560	-1.651100	-76.257334	-132.535578	149.416283	299.013455	200.880247	0.000000	300.000000	200.000000	0.000000	7.568960	10.987200	2231.828308	1964.560251	2201.799923	-1367.183975				-505.000000	200.000000	0.000000	0.000000	-0.893350	13.371180	-1211.146933	1313.010824	-0.847789
157				900.000000	200.000000	0.000000	0.313880	0.630560	-1.260050	-87.913797	-92.809251	166.527788	298.984325	200.999721	0.000000	300.000000	200.000000	0.000000	7.752080	11.109280	2232.209778	2231.587858	2267.199921	-1367.183975				-505.000000	200.000000	0.000000	0.000000	0.536010	5.505780	1306.850448	1585.615103	411.717364
158				900.000000	200.000000	0.000000	0.482030	0.450400	-1.694550	-35.474975	-94.263613	161.366716	299.013286	200.965873	0.000000	300.000000	200.000000	0.000000	7.416360	10.834600	2231.446838	2155.294256	2201.799923	-1422.115474				-505.000000	200.000000	0.000000	1.267770	0.357340	8.651940	138.130800	843.066602	0.237694
159				900.000000	200.000000	0.000000	0.425980	0.720640	-1.303500	-15.900303	-41.659451	188.182368	298.984151	200.965708	0.000000	300.000000	200.000000	0.000000	7.050120	10.834600	2231.828308	2155.294256	2267.199921	-1391.597975				-505.000000	200.000000	0.000000	0.362220	1.429360	13.371180	203.376269	495.672849	588.768472
160				900.000000	200.000000	0.000000	0.347510	0.506700	-1.216600	-121.113049	-89.168573	168.787418	298.979302	200.957129	0.000000	300.000000	200.000000	0.000000	7.782600	10.559920	2231.904602	2136.220856	2278.099920	-1422.115474				-505.000000	200.000000	0.000000	3.441090	0.357340	8.651940	-209.317205	-216.431035	-176.168468
161				900.000000	200.000000	0.000000	0.302670	0.653080	-1.303500	-70.949317	-51.779455	188.247286	298.988517	200.953378	0.000000	300.000000	200.000000	0.000000	7.904680	10.743040	2230.683898	2126.684155	2256.299921	-1458.736474				-505.000000	200.000000	0.000000	1.811100	0.178670	8.651940	-1030.840540	-515.510367	-293.695823
162				900.000000	200.000000	0.000000	0.403560	0.506700	-1.042800	-108.871402	-56.176557	154.271389	299.018238	201.012815	0.000000	300.000000	200.000000	0.000000	7.782600	9.766400	2231.599426	2260.197959	2190.899923	-1330.562976				-505.000000	200.000000	0.000000	0.543330	-0.714680	8.651940	-2127.241165	1284.612486	-235.698092
163				900.000000	200.000000	0.000000	0.493240	0.484180	-1.998700	-110.789088	-129.904171	161.386518	299.033288	200.935509	0.000000	300.000000	200.000000	0.000000	7.111160	10.559920	2232.514954	2088.537354	2158.199924	-1354.976975				-505.000000	200.000000	0.000000	2.716650	-1.429360	6.292320	956.356829	625.064150	-295.294288
164				900.000000	200.000000	0.000000	0.470820	0.608040	-1.477300	-81.025181	-134.531788	175.982895	299.048065	200.854229	0.000000	300.000000	200.000000	0.000000	7.538440	10.956680	2232.820130	1907.340050	2125.499926	-1312.252476				-505.000000	200.000000	0.000000	0.362220	-1.429360	8.651940	145.833586	1825.851481	-177.617736
165				900.000000	200.000000	0.000000	0.425980	0.551740	-1.694550	-67.486565	-71.691595	192.844611	299.052364	200.944504	0.000000	300.000000	200.000000	0.000000	7.630000	11.200840	2231.446838	2107.610755	2114.599926	-1318.355976				-505.000000	200.000000	0.000000	1.811100	-0.536010	4.719240	199.575578	1344.201867	351.811030
166				900.000000	200.000000	0.000000	0.392350	0.585520	-1.433850	-33.661178	-90.813042	168.814266	298.979233	200.948648	0.000000	300.000000	200.000000	0.000000	7.416360	11.139800	2231.752014	2117.147455	2278.099920	-1361.080475				-505.000000	200.000000	0.000000	2.354430	-0.178670	11.011560	-1283.906418	-550.626543	117.130285
167				900.000000	200.000000	0.000000	0.425980	0.630560	-1.607650	-52.089139	-61.640472	164.001992	299.072252	200.952693	0.000000	300.000000	200.000000	0.000000	7.294280	11.383960	2232.286072	2126.684155	2070.999928	-1385.494475				-505.000000	200.000000	0.000000	1.448880	0.536010	8.651940	-545.953889	1362.387666	-469.560026
168				900.000000	200.000000	0.000000	0.482030	0.754420	-1.955250	-63.430818	-94.021162	176.107415	298.979546	200.931269	0.000000	300.000000	200.000000	0.000000	7.355320	11.475520	2232.438660	2079.000654	2278.099920	-1422.115474				-505.000000	200.000000	0.000000	0.181110	-0.714680	16.517339	-852.635913	1431.636160	-294.413213
169				900.000000	200.000000	0.000000	0.392350	0.551740	-1.477300	-115.507857	-95.838603	171.192511	298.998666	200.987208	0.000000	300.000000	200.000000	0.000000	8.057280	10.559920	2231.523132	2202.977757	2234.499922	-1391.597975				-505.000000	200.000000	0.000000	1.267770	-0.178670	2.359620	-821.334565	981.608021	-117.759177
170				900.000000	200.000000	0.000000	0.336300	0.619300	-1.564200	-52.507811	-123.845467	154.445789	299.013387	200.957227	0.000000	300.000000	200.000000	0.000000	7.599480	10.712520	2231.675720	2136.220856	2201.799923	-1403.804975				-505.000000	200.000000	0.000000	-1.086660	-1.429360	5.505780	-433.498116	988.518859	-706.198714
171				900.000000	200.000000	0.000000	0.336300	0.754420	-1.086250	-106.756367	-53.366381	173.848731	299.042594	200.978694	0.000000	300.000000	200.000000	0.000000	7.538440	10.804080	2231.446838	2183.904357	2136.399925	-1379.390975				-505.000000	200.000000	0.000000	0.362220	0.000000	4.719240	-810.334474	-291.536504	58.715121
172				900.000000	200.000000	0.000000	0.470820	0.472920	-1.433850	-98.605999	-88.978467	158.989613	299.082174	200.931173	0.000000	300.000000	200.000000	0.000000	7.263760	10.102120	2232.667542	2079.000654	2049.199928	-1379.390975				-505.000000	200.000000	0.000000	-1.086660	0.357340	10.225020	-325.007361	851.470293	294.146542
173				900.000000	200.000000	0.000000	0.381140	0.686860	-1.564200	-134.156825	-69.966309	154.462165	298.979546	200.952628	0.000000	300.000000	200.000000	0.000000	7.660520	10.437840	2232.438660	2126.684155	2278.099920	-1403.804975				-505.000000	200.000000	0.000000	0.000000	0.178670	4.719240	-104.627141	525.801471	-117.318639
174				900.000000	200.000000	0.000000	0.482030	0.506700	-1.520750	-109.366558	-129.887037	192.744656	299.027874	200.918924	0.000000	300.000000	200.000000	0.000000	7.721560	10.224200	2231.294250	2050.390553	2169.099924	-1373.287475				-505.000000	200.000000	0.000000	0.724440	-1.786700	7.078860	818.981107	-580.833729	409.455157
175				900.000000	200.000000	0.000000	0.336300	0.641820	-1.651100	-39.608875	-83.236890	178.563333	299.047479	201.008611	0.000000	300.000000	200.000000	0.000000	7.660520	10.163160	2231.446838	2250.661259	2125.499926	-1434.322474				-505.000000	200.000000	0.000000	2.354430	-1.786700	5.505780	-107.672754	3431.698662	115.604265
176				900.000000	200.000000	0.000000	0.414770	0.574260	-1.173150	-49.936900	-122.374568	154.322607	299.023156	200.931587	0.000000	300.000000	200.000000	0.000000	7.568960	11.139800	2231.675720	2079.000654	2179.999924	-1348.873476				-505.000000	200.000000	0.000000	1.811100	2.144040	7.078860	246.118170	811.682559	-291.830687
177				900.000000	200.000000	0.000000	0.392350	0.563000	-1.390400	-86.810430	-60.457631	173.612643	298.940341	200.914306	0.000000	300.000000	200.000000	0.000000	7.507920	10.895640	2232.133484	2040.853853	2365.299917	-1397.701475				-505.000000	200.000000	0.000000	-2.173320	-0.178670	13.371180	-125.557629	1311.948402	58.748406
178				900.000000	200.000000	0.000000	0.381140	0.653080	-1.651100	-91.412081	-100.281311	180.937011	299.047446	200.948810	0.000000	300.000000	200.000000	0.000000	7.294280	10.834600	2231.370544	2117.147455	2125.499926	-1318.355976				-505.000000	200.000000	0.000000	-2.354430	-0.357340	2.359620	1484.174151	1996.207374	117.337436
179				900.000000	200.000000	0.000000	0.291460	0.506700	-1.781450	-81.492932	-76.203184	178.484126	299.023323	200.922883	0.000000	300.000000	200.000000	0.000000	7.050120	10.987200	2232.057190	2059.927254	2179.999924	-1391.597975				-505.000000	200.000000	0.000000	4.527750	-2.501380	3.932700	-382.675891	650.283782	-61.480128
180				900.000000	200.000000	0.000000	0.313880	0.529220	-1.086250	-27.578438	-92.970885	207.397764	299.008571	200.944343	0.000000	300.000000	200.000000	0.000000	7.111160	10.651480	2231.828308	2107.610755	2212.699923	-1416.011974				-505.000000	200.000000	0.000000	0.543330	-0.357340	8.651940	-20.930488	754.332457	-352.847174
181				900.000000	200.000000	0.000000	0.504450	0.686860	-1.607650	-110.078658	-80.069776	195.298638	298.979198	200.970047	0.000000	300.000000	200.000000	0.000000	7.630000	10.529400	2231.675720	2164.830956	2278.099920	-1446.529474				-505.000000	200.000000	0.000000	1.811100	-0.714680	-3.932700	-159.375904	-370.997537	-235.799514
182				900.000000	200.000000	0.000000	0.459610	0.720640	-1.607650	-68.482295	-103.553115	178.508887	298.984429	200.939813	0.000000	300.000000	200.000000	0.000000	7.874160	10.651480	2232.438660	2098.074055	2267.199921	-1397.701475				-505.000000	200.000000	0.000000	0.181110	0.357340	2.359620	-325.636593	782.221799	-58.419472
183				900.000000	200.000000	0.000000	0.504450	0.653080	-1.390400	-83.100936	-90.403759	142.254700	298.959554	200.995789	0.000000	300.000000	200.000000	0.000000	7.538440	10.041080	2231.446838	2222.051158	2321.699919	-1416.011974				-505.000000	200.000000	0.000000	1.629990	-0.357340	9.438480	-831.579578	2146.102318	528.227373
184				900.000000	200.000000	0.000000	0.381140	0.608040	-1.173150	-60.607431	-95.659835	176.075804	299.057087	201.013058	0.000000	300.000000	200.000000	0.000000	7.660520	10.926160	2231.065368	2260.197959	2103.699926	-1367.183975				-505.000000	200.000000	0.000000	3.441090	-0.714680	15.730799	305.461183	2030.541252	116.534679
185				900.000000	200.000000	0.000000	0.224200	0.608040	-1.042800	-156.965113	12.001128	154.551452	298.906420	200.879916	0.000000	300.000000	200.000000	0.000000	7.263760	10.468360	2232.667542	1964.560251	2441.599915	-1391.597975				-505.000000	200.000000	0.000000	0.000000	-1.250690	3.146160	503.652451	1852.994397	586.254082
186				900.000000	200.000000	0.000000	0.381140	0.563000	-1.390400	-102.892551	-70.127943	166.395276	298.989242	200.927060	0.000000	300.000000	200.000000	0.000000	7.660520	9.857960	2232.286072	2069.463954	2256.299921	-1464.839973				-505.000000	200.000000	0.000000	1.629990	0.178670	9.438480	-451.697608	1880.962303	469.991948
187				900.000000	200.000000	0.000000	0.358720	0.619300	-1.998700	-56.978483	-114.232698	192.977123	299.076819	200.970114	0.000000	300.000000	200.000000	0.000000	7.416360	10.956680	2231.523132	2164.830956	2060.099928	-1330.562976				-505.000000	200.000000	0.000000	1.811100	1.786700	10.225020	688.011227	1073.836868	765.223973
188				900.000000	200.000000	0.000000	0.392350	0.731900	-1.173150	-35.404225	-85.989523	168.950399	299.081923	200.931428	0.000000	300.000000	200.000000	0.000000	7.080640	11.200840	2232.057190	2079.000654	2049.199928	-1293.941977				-505.000000	200.000000	0.000000	0.000000	-0.714680	14.944259	-1084.393763	2637.218044	-176.910527
189				900.000000	200.000000	0.000000	0.414770	0.551740	-1.651100	-115.687914	-116.864105	202.494865	299.052461	200.910221	0.000000	300.000000	200.000000	0.000000	7.568960	11.353440	2231.675720	2031.317153	2114.599926	-1385.494475				-505.000000	200.000000	0.000000	1.267770	-0.536010	3.146160	-2001.054304	-1405.398537	175.622201
190				900.000000	200.000000	0.000000	0.392350	0.709380	-1.346950	-92.799078	-35.168190	176.158436	299.008774	200.952693	0.000000	300.000000	200.000000	0.000000	7.385840	10.468360	2232.286072	2126.684155	2212.699923	-1348.873476				-505.000000	200.000000	0.000000	1.811100	0.357340	3.146160	-904.653679	-112.575360	-587.246759
191				900.000000	200.000000	0.000000	0.459610	0.540480	-1.564200	-87.917861	2.791846	183.160658	299.037578	200.974554	0.000000	300.000000	200.000000	0.000000	7.599480	10.987200	2231.141662	2174.367657	2147.299925	-1464.839973				-505.000000	200.000000	0.000000	-1.267770	-0.357340	7.865400	326.454594	1129.808553	117.250503
192				900.000000	200.000000	0.000000	0.448400	0.641820	-1.303500	-63.371943	-32.450767	171.218217	299.028007	200.918799	0.000000	300.000000	200.000000	0.000000	7.385840	10.865120	2231.599426	2050.390553	2169.099924	-1397.701475				-505.000000	200.000000	0.000000	2.173320	1.072020	14.157719	-281.447458	120.196753	-645.341604
193				900.000000	200.000000	0.000000	0.448400	0.551740	-1.651100	-75.482612	-128.380928	163.905463	298.969746	200.961205	0.000000	300.000000	200.000000	0.000000	7.416360	10.956680	2232.362366	2145.757556	2299.899920	-1342.769976				-505.000000	200.000000	0.000000	1.267770	-0.178670	18.090419	-1399.156111	1099.249500	-587.711966
194				900.000000	200.000000	0.000000	0.448400	0.630560	-1.781450	-52.269195	-62.402093	161.569105	299.047870	200.978293	0.000000	300.000000	200.000000	0.000000	7.660520	10.254720	2232.362366	2183.904357	2125.499926	-1385.494475				-505.000000	200.000000	0.000000	1.448880	1.608030	1.573080	213.243743	971.395482	118.898307
195				900.000000	200.000000	0.000000	0.605340	0.574260	-2.172500	-91.177529	-83.699116	163.763816	299.042889	200.982666	0.000000	300.000000	200.000000	0.000000	7.507920	9.827440	2232.133484	2193.441057	2136.399925	-1367.183975				-505.000000	200.000000	0.000000	-0.362220	2.501380	13.371180	1078.956212	1069.788740	-115.085410
196				900.000000	200.000000	0.000000	0.313880	0.698120	-1.824900	-53.552619	-87.217971	171.409939	299.091379	201.004406	0.000000	300.000000	200.000000	0.000000	7.172200	10.315760	2231.294250	2241.124558	2027.399929	-1263.424477				-505.000000	200.000000	0.000000	1.629990	-0.893350	3.146160	-169.620917	296.093627	-235.954583
197				900.000000	200.000000	0.000000	0.470820	0.743160	-1.824900	-59.738932	-43.021061	171.289236	299.057087	200.983136	0.000000	300.000000	200.000000	0.000000	7.538440	9.735880	2231.065368	2193.441057	2103.699926	-1434.322474				-505.000000	200.000000	0.000000	0.724440	0.178670	3.146160	-915.465001	218.318447	293.832096
198				900.000000	200.000000	0.000000	0.280250	0.686860	-1.607650	-85.955477	-75.903190	152.157027	299.018473	200.957031	0.000000	300.000000	200.000000	0.000000	7.446880	11.414480	2232.133484	2136.220856	2190.899923	-1391.597975				-505.000000	200.000000	0.000000	1.267770	-1.965370	5.505780	923.859941	-744.787780	-119.454755
199				900.000000	200.000000	0.000000	0.470820	0.596780	-1.346950	-105.477007	-114.389133	192.840044	299.028339	200.965477	0.000000	300.000000	200.000000	0.000000	7.599480	11.048240	2232.362366	2155.294256	2169.099924	-1300.045476				-505.000000	200.000000	0.000000	0.543330	-1.429360	2.359620	-1128.645821	2748.853978	351.064663
200				900.000000	200.000000	0.000000	0.515660	0.619300	-1.607650	-32.450174	-121.059164	154.259972	299.057184	200.940295	0.000000	300.000000	200.000000	0.000000	7.446880	11.414480	2231.294250	2098.074055	2103.699926	-1306.148976				-505.000000	200.000000	0.000000	2.897760	-0.893350	3.932700	-53.741992	2604.894574	351.384982
201				900.000000	200.000000	0.000000	0.482030	0.619300	-2.129050	-41.031405	-129.321318	195.259034	299.003653	200.970014	0.000000	300.000000	200.000000	0.000000	7.507920	11.383960	2231.752014	2164.830956	2223.599922	-1287.838477				-505.000000	200.000000	0.000000	0.905550	-0.357340	4.719240	1715.994924	205.866629	-705.340744
202				900.000000	200.000000	0.000000	0.336300	0.506700	-1.607650	-61.210224	-47.815509	171.208691	299.018808	200.884097	0.000000	300.000000	200.000000	0.000000	7.782600	11.078760	2232.896424	1974.096951	2190.899923	-1281.734977				-505.000000	200.000000	0.000000	3.622200	-0.536010	-0.786540	-148.312890	46.707132	-470.751239
203				900.000000	200.000000	0.000000	0.369930	0.529220	-1.303500	-47.906160	-90.011012	173.604454	299.058021	200.922378	0.000000	300.000000	200.000000	0.000000	7.507920	10.437840	2233.277894	2059.927254	2103.699926	-1342.769976				-505.000000	200.000000	0.000000	1.267770	0.178670	6.292320	-104.501295	-480.394192	352.532728
204				900.000000	200.000000	0.000000	0.515660	0.529220	-1.303500	-96.152523	-121.342023	161.405178	298.979442	201.042445	0.000000	300.000000	200.000000	0.000000	7.111160	10.468360	2232.209778	2326.954861	2278.099920	-1361.080475				-505.000000	200.000000	0.000000	-0.543330	-1.786700	11.798100	356.094639	1347.380573	-119.140309
205				900.000000	200.000000	0.000000	0.493240	0.563000	-2.085600	-95.571718	-134.889324	175.917781	299.071744	200.927568	0.000000	300.000000	200.000000	0.000000	7.507920	10.895640	2231.065368	2069.463954	2070.999928	-1379.390975				-505.000000	200.000000	0.000000	-0.905550	0.000000	9.438480	-1041.588939	841.257754	-234.903951
206				900.000000	200.000000	0.000000	0.302670	0.574260	-1.824900	-46.591583	-86.756343	195.402964	298.964828	200.935605	0.000000	300.000000	200.000000	0.000000	7.568960	10.651480	2232.286072	2088.537354	2310.799919	-1367.183975				-505.000000	200.000000	0.000000	1.992210	-0.357340	11.798100	-831.390809	1326.525064	234.477902
207				900.000000	200.000000	0.000000	0.381140	0.653080	-1.433850	-42.940648	-100.483354	159.250070	299.023456	200.918485	0.000000	300.000000	200.000000	0.000000	7.691040	10.193680	2232.362366	2050.390553	2179.999924	-1440.425974				-505.000000	200.000000	0.000000	0.181110	-0.714680	2.359620	-622.136526	384.511777	-646.877805
208				900.000000	200.000000	0.000000	0.459610	0.641820	-1.173150	-35.093189	-134.353019	154.338983	299.032726	200.927504	0.000000	300.000000	200.000000	0.000000	7.111160	10.071600	2231.217956	2069.463954	2158.199924	-1373.287475				-505.000000	200.000000	0.000000	-1.267770	-2.501380	2.359620	-730.249743	-190.666536	291.448105
209				900.000000	200.000000	0.000000	0.336300	0.675600	-1.868350	-38.442886	-113.430668	183.414069	298.983700	201.013162	0.000000	300.000000	200.000000	0.000000	7.630000	11.292400	2230.836486	2260.197959	2267.199921	-1409.908474				-505.000000	200.000000	0.000000	-0.543330	-0.714680	6.292320	-390.189907	292.045500	175.597531
210				900.000000	200.000000	0.000000	0.392350	0.720640	-1.477300	-116.593615	-111.036513	188.217208	298.979233	201.008473	0.000000	300.000000	200.000000	0.000000	7.233240	10.712520	2231.752014	2250.661259	2278.099920	-1385.494475				-505.000000	200.000000	0.000000	1.992210	0.714680	3.932700	-303.888103	-1052.270804	-586.922132
211				900.000000	200.000000	0.000000	0.269040	0.585520	-1.173150	-69.575865	-75.845647	209.906237	299.028073	200.880277	0.000000	300.000000	200.000000	0.000000	7.416360	11.078760	2231.752014	1964.560251	2169.099924	-1416.011974				-505.000000	200.000000	0.000000	1.086660	1.608030	1.573080	-481.652268	595.603391	-879.722392
212				900.000000	200.000000	0.000000	0.425980	0.517960	-1.694550	-93.000807	-122.351294	178.355235	299.018640	200.948324	0.000000	300.000000	200.000000	0.000000	7.355320	10.254720	2232.514954	2117.147455	2190.899923	-1391.597975				-505.000000	200.000000	0.000000	1.629990	-0.536010	3.932700	-1074.463366	-632.642851	175.593223
213				900.000000	200.000000	0.000000	0.526870	0.709380	-1.042800	-64.340267	-86.584312	171.199753	299.081609	200.995858	0.000000	300.000000	200.000000	0.000000	7.385840	10.773560	2231.294250	2222.051158	2049.199928	-1336.666476				-505.000000	200.000000	0.000000	2.535540	-1.608030	11.011560	714.291043	631.544557	-295.449357
214				900.000000	200.000000	0.000000	0.403560	0.608040	-1.651100	-45.020466	-116.402477	159.184956	299.076724	200.948843	0.000000	300.000000	200.000000	0.000000	7.477400	10.376800	2231.294250	2117.147455	2060.099928	-1452.632974				-505.000000	200.000000	0.000000	2.716650	-3.037390	7.078860	-646.490167	359.177709	290.620678
215				900.000000	200.000000	0.000000	0.448400	0.608040	-1.868350	-89.471369	-102.849036	185.644763	299.023890	200.900996	0.000000	300.000000	200.000000	0.000000	7.782600	10.407320	2233.354188	2012.243752	2179.999924	-1409.908474				-505.000000	200.000000	0.000000	-0.362220	1.429360	9.438480	-491.834358	808.380858	-351.079152
216				900.000000	200.000000	0.000000	0.482030	0.686860	-1.042800	-101.452413	-69.539891	135.080362	298.964934	200.969683	0.000000	300.000000	200.000000	0.000000	7.141680	9.827440	2232.514954	2164.830956	2310.799919	-1409.908474				-505.000000	200.000000	0.000000	0.905550	1.072020	2.359620	-514.023310	2196.656018	-234.031492
217				900.000000	200.000000	0.000000	0.392350	0.675600	-1.042800	-85.833979	-75.978809	183.356001	299.033321	200.973921	0.000000	300.000000	200.000000	0.000000	7.568960	10.346280	2232.591248	2174.367657	2158.199924	-1367.183975				-505.000000	200.000000	0.000000	2.354430	-0.714680	11.798100	-968.829454	1569.747148	175.365710
218				900.000000	200.000000	0.000000	0.280250	0.731900	-1.477300	-59.842505	-91.222325	157.018235	299.018573	200.948389	0.000000	300.000000	200.000000	0.000000	7.141680	10.987200	2232.362366	2117.147455	2190.899923	-1354.976975				-505.000000	200.000000	0.000000	1.086660	-1.072020	0.786540	514.275003	-66.500219	586.336707
219				900.000000	200.000000	0.000000	0.526870	0.675600	-1.173150	-98.030612	-91.529057	147.071737	299.047707	200.905823	0.000000	300.000000	200.000000	0.000000	7.721560	11.017720	2231.980896	2021.780453	2125.499926	-1403.804975				-505.000000	200.000000	0.000000	0.724440	-0.536010	11.011560	-610.633050	1006.274227	-118.054826
220				900.000000	200.000000	0.000000	0.235410	0.551740	-1.390400	-87.274117	-94.522601	154.487480	299.086713	200.952889	0.000000	300.000000	200.000000	0.000000	7.721560	11.139800	2231.828308	2126.684155	2038.299929	-1397.701475				-505.000000	200.000000	0.000000	-0.181110	0.893350	7.078860	286.254921	1462.511208	705.791462
221				900.000000	200.000000	0.000000	0.504450	0.540480	-1.390400	-39.491441	-95.469729	156.607943	299.042463	201.000200	0.000000	300.000000	200.000000	0.000000	7.568960	11.139800	2231.141662	2231.587858	2136.399925	-1361.080475				-505.000000	200.000000	0.000000	0.724440	-0.178670	13.371180	-1167.901646	2727.445043	-411.436204
222				900.000000	200.000000	0.000000	0.392350	0.551740	-1.694550	-43.363384	-44.976861	159.144210	299.096666	201.003959	0.000000	300.000000	200.000000	0.000000	7.477400	11.231360	2232.286072	2241.124558	2016.499929	-1385.494475				-505.000000	200.000000	0.000000	0.543330	-1.965370	-3.146160	459.903779	1030.668868	-530.605491
223				900.000000	200.000000	0.000000	0.347510	0.686860	-1.694550	-41.819673	-53.262290	149.677686	298.955348	200.965246	0.000000	300.000000	200.000000	0.000000	7.355320	11.292400	2232.896424	2155.294256	2332.599918	-1361.080475				-505.000000	200.000000	0.000000	1.086660	-0.536010	11.798100	895.037898	453.329840	-176.827902
224				900.000000	200.000000	0.000000	0.291460	0.450400	-1.651100	-111.820035	-61.126499	161.564146	299.033387	200.939684	0.000000	300.000000	200.000000	0.000000	8.026760	10.620960	2232.743836	2098.074055	2158.199924	-1324.459476				-505.000000	200.000000	0.000000	-0.905550	0.178670	-4.719240	-105.382219	1782.683481	-234.734393
225				900.000000	200.000000	0.000000	0.381140	0.675600	-1.433850	-78.198046	-59.955594	173.728974	299.072061	200.931524	0.000000	300.000000	200.000000	0.000000	7.111160	10.956680	2231.828308	2079.000654	2070.999928	-1306.148976				-505.000000	200.000000	0.000000	-0.181110	0.536010	-1.573080	-83.507883	807.871862	-1468.079304
226				900.000000	200.000000	0.000000	0.291460	0.619300	-2.085600	-81.191693	-60.722414	183.408164	299.008435	200.940198	0.000000	300.000000	200.000000	0.000000	7.263760	10.743040	2231.523132	2098.074055	2212.699923	-1391.597975				-505.000000	200.000000	0.000000	1.448880	0.000000	11.798100	-1273.032173	2154.822004	58.628188
227				900.000000	200.000000	0.000000	0.392350	0.675600	-1.346950	-45.943776	-55.432069	173.717361	298.999248	200.943923	0.000000	300.000000	200.000000	0.000000	7.477400	9.674840	2232.820130	2107.610755	2234.499922	-1361.080475				-505.000000	200.000000	0.000000	0.362220	-1.250690	3.146160	503.652451	-24.903637	-1.215882
228				900.000000	200.000000	0.000000	0.403560	0.720640	-0.651750	-119.758876	-51.474263	142.422053	298.989035	200.969981	0.000000	300.000000	200.000000	0.000000	7.568960	9.980040	2231.828308	2164.830956	2256.299921	-1373.287475				-505.000000	200.000000	0.000000	-0.362220	0.893350	11.011560	-176.694471	2000.018071	-292.843727
229				900.000000	200.000000	0.000000	0.493240	0.630560	-1.520750	-68.081231	-44.227176	209.715853	299.023389	201.029628	0.000000	300.000000	200.000000	0.000000	7.141680	11.567080	2232.209778	2298.344760	2179.999924	-1379.390975				-505.000000	200.000000	0.000000	1.811100	2.144040	11.798100	941.391721	409.493978	295.610299
230				900.000000	200.000000	0.000000	0.437190	0.664340	-1.564200	-82.817306	-153.329967	171.250775	298.993988	200.961369	0.000000	300.000000	200.000000	0.000000	7.599480	10.285240	2231.980896	2145.757556	2245.399921	-1361.080475				-505.000000	200.000000	0.000000	1.267770	-0.357340	8.651940	-1179.090507	2433.906690	410.768153
231				900.000000	200.000000	0.000000	0.448400	0.585520	-1.042800	-97.584534	-139.078587	127.791977	298.984325	200.986904	0.000000	300.000000	200.000000	0.000000	7.416360	11.261880	2232.209778	2202.977757	2267.199921	-1434.322474				-505.000000	200.000000	0.000000	0.905550	-1.429360	8.651940	261.649588	-990.995569	351.035685
232				900.000000	200.000000	0.000000	0.448400	0.619300	-1.346950	-4.036378	-108.399908	163.968293	298.994057	200.995483	0.000000	300.000000	200.000000	0.000000	7.813120	11.231360	2232.133484	2222.051158	2245.399921	-1403.804975				-505.000000	200.000000	0.000000	0.000000	0.000000	2.359620	-926.339246	1456.030801	352.464592
233				900.000000	200.000000	0.000000	0.134520	0.720640	-1.346950	-60.171150	-85.342389	166.797379	299.028173	200.995551	0.000000	300.000000	200.000000	0.000000	7.721560	11.048240	2231.980896	2222.051158	2169.099924	-1446.529474				-505.000000	200.000000	0.000000	0.362220	0.714680	7.865400	-998.469498	103.187812	294.369747
234				900.000000	200.000000	0.000000	0.212990	0.619300	-1.433850	-72.475420	-103.690877	166.621838	298.978988	201.021537	0.000000	300.000000	200.000000	0.000000	7.050120	10.834600	2231.217956	2279.271359	2278.099920	-1409.908474				-505.000000	200.000000	0.000000	0.000000	-1.429360	11.011560	-433.057654	1712.960125	-60.100561
235				900.000000	200.000000	0.000000	0.369930	0.630560	-1.738000	-112.532135	-69.343047	166.469720	298.998734	200.876034	0.000000	300.000000	200.000000	0.000000	7.507920	10.498880	2231.675720	1955.023551	2234.499922	-1342.769976				-505.000000	200.000000	0.000000	2.173320	1.429360	3.932700	-1766.250841	395.040311	-468.770192
236				900.000000	200.000000	0.000000	0.459610	0.686860	-1.520750	-49.680676	-78.304082	166.429171	299.047414	200.897554	0.000000	300.000000	200.000000	0.000000	7.599480	10.376800	2231.294250	2002.707052	2125.499926	-1391.597975				-505.000000	200.000000	0.000000	1.629990	-0.893350	4.719240	177.952935	2548.290899	-882.139668
237				900.000000	200.000000	0.000000	0.313880	0.506700	-1.260050	-52.809050	-16.819702	173.641579	299.032759	200.897554	0.000000	300.000000	200.000000	0.000000	7.080640	10.468360	2231.294250	2002.707052	2158.199924	-1367.183975				-505.000000	200.000000	0.000000	0.362220	-1.429360	11.011560	146.022355	365.342121	292.335053
238				900.000000	200.000000	0.000000	0.425980	0.664340	-1.911800	-63.074768	-101.885372	164.033408	298.998461	200.983136	0.000000	300.000000	200.000000	0.000000	7.385840	9.705360	2231.065368	2193.441057	2234.499922	-1306.148976				-505.000000	200.000000	0.000000	3.259980	0.178670	11.798100	-914.772846	-341.027782	293.629253
239				900.000000	200.000000	0.000000	0.403560	0.698120	-1.564200	-37.200413	-60.757625	149.630090	299.081641	200.854784	0.000000	300.000000	200.000000	0.000000	7.050120	10.163160	2231.370544	1907.340050	2049.199928	-1348.873476				-505.000000	200.000000	0.000000	-0.362220	-0.536010	10.225020	1126.544056	1735.624483	-117.967893
240				900.000000	200.000000	0.000000	0.526870	0.698120	-1.694550	-133.828181	-91.044155	168.779621	299.018506	200.948454	0.000000	300.000000	200.000000	0.000000	7.385840	10.041080	2232.209778	2117.147455	2190.899923	-1385.494475				-505.000000	200.000000	0.000000	-1.811100	0.357340	10.225020	-1598.983382	1558.156192	-58.260095
241				900.000000	200.000000	0.000000	0.392350	0.686860	-1.129700	-65.357669	-55.634112	127.944291	298.979581	200.961139	0.000000	300.000000	200.000000	0.000000	7.477400	9.827440	2232.514954	2145.757556	2278.099920	-1434.322474				-505.000000	200.000000	0.000000	1.267770	1.072020	7.865400	-513.582848	1108.953043	-645.269160
242				900.000000	200.000000	0.000000	0.448400	0.551740	-1.303500	-99.245679	-83.110467	197.640704	298.964616	200.995619	0.000000	300.000000	200.000000	0.000000	7.660520	10.804080	2231.828308	2222.051158	2310.799919	-1379.390975				-505.000000	200.000000	0.000000	1.086660	3.037390	13.371180	-857.481855	1644.967053	-114.692647
243				900.000000	200.000000	0.000000	0.347510	0.709380	-1.260050	-32.401096	-94.194135	188.253191	299.008537	201.017019	0.000000	300.000000	200.000000	0.000000	7.568960	11.170320	2231.752014	2269.734659	2212.699923	-1391.597975				-505.000000	200.000000	0.000000	-1.086660	-0.178670	16.517339	-241.121938	1110.638896	-58.826724
244				900.000000	200.000000	0.000000	0.470820	0.596780	-1.694550	-85.734469	-98.867956	144.646842	299.052493	200.944375	0.000000	300.000000	200.000000	0.000000	7.263760	10.987200	2231.752014	2107.610755	2114.599926	-1379.390975				-505.000000	200.000000	0.000000	3.622200	0.000000	-2.359620	231.443234	1506.470065	-0.289776
245				900.000000	200.000000	0.000000	0.425980	0.619300	-1.520750	-48.442267	-112.380988	156.762540	299.018238	200.948713	0.000000	300.000000	200.000000	0.000000	7.691040	10.498880	2231.599426	2117.147455	2190.899923	-1354.976975				-505.000000	200.000000	0.000000	0.362220	-1.072020	11.798100	515.155928	629.735709	-236.022719
246				900.000000	200.000000	0.000000	0.358720	0.720640	-1.607650	-60.441235	-43.672795	193.071369	299.032924	201.004234	0.000000	300.000000	200.000000	0.000000	7.416360	11.048240	2231.675720	2241.124558	2158.199924	-1397.701475				-505.000000	200.000000	0.000000	-0.543330	0.536010	12.584640	959.968751	1081.494132	235.528535
247				900.000000	200.000000	0.000000	0.336300	0.653080	-2.085600	-55.677451	-32.173106	176.164145	298.993541	200.961797	0.000000	300.000000	200.000000	0.000000	7.660520	10.590440	2230.989074	2145.757556	2245.399921	-1385.494475				-505.000000	200.000000	0.000000	2.354430	0.000000	6.292320	-1041.840631	1574.972133	-293.908848
248				900.000000	200.000000	0.000000	0.336300	0.653080	-1.042800	-42.535520	-104.066489	190.622106	299.042823	200.884460	0.000000	300.000000	200.000000	0.000000	7.416360	10.712520	2231.980896	1974.096951	2136.399925	-1361.080475				-505.000000	200.000000	0.000000	3.078870	0.178670	7.865400	-220.191450	-61.196670	-411.285442
249				900.000000	200.000000	0.000000	0.369930	0.675600	-1.824900	-98.705825	-130.053869	207.475829	298.989691	200.918108	0.000000	300.000000	200.000000	0.000000	7.630000	9.430680	2233.277894	2050.390553	2256.299921	-1318.355976				-505.000000	200.000000	0.000000	3.441090	-0.357340	1.573080	-1179.656816	718.276854	-59.358502
250				900.000000	200.000000	0.000000	0.313880	0.461660	-1.303500	-155.222067	-87.702873	163.961051	298.998974	200.944181	0.000000	300.000000	200.000000	0.000000	7.660520	10.041080	2232.209778	2107.610755	2234.499922	-1318.355976				-505.000000	200.000000	0.000000	-0.543330	-0.714680	7.078860	-737.574989	1219.289124	234.341630
251				900.000000	200.000000	0.000000	0.313880	0.495440	-1.781450	-89.997679	-142.984049	190.498727	299.032659	200.919019	0.000000	300.000000	200.000000	0.000000	7.385840	9.949520	2231.065368	2050.390553	2158.199924	-1409.908474				-505.000000	200.000000	0.000000	0.905550	-1.965370	1.573080	-2.982690	2462.542459	-119.425777
252				900.000000	200.000000	0.000000	0.347510	0.743160	-1.520750	-63.444363	-83.819744	178.645966	299.008333	200.936021	0.000000	300.000000	200.000000	0.000000	7.233240	11.017720	2231.294250	2088.537354	2212.699923	-1391.597975				-505.000000	200.000000	0.000000	1.448880	-1.608030	7.078860	-212.551588	170.750453	174.590365
253				900.000000	200.000000	0.000000	0.381140	0.461660	-1.651100	-103.315287	-110.413251	183.168650	298.929916	200.923419	0.000000	300.000000	200.000000	0.000000	7.355320	11.353440	2230.760192	2059.927254	2387.099916	-1342.769976				-505.000000	200.000000	0.000000	-0.724440	-0.714680	3.146160	767.718419	968.840207	58.123823
254				900.000000	200.000000	0.000000	0.369930	0.698120	-1.955250	-81.831373	-38.745185	161.713231	298.989001	200.948648	0.000000	300.000000	200.000000	0.000000	7.477400	11.231360	2231.752014	2117.147455	2256.299921	-1342.769976				-505.000000	200.000000	0.000000	-0.362220	0.357340	13.371180	138.508340	1467.498762	-117.120104
255				900.000000	200.000000	0.000000	0.403560	0.653080	-1.129700	-6.440776	-167.547078	205.010385	298.998974	200.978360	0.000000	300.000000	200.000000	0.000000	7.568960	11.200840	2232.209778	2183.904357	2234.499922	-1367.183975				-505.000000	200.000000	0.000000	2.535540	-0.893350	13.371180	-632.066923	1955.005351	-647.235718
256				900.000000	200.000000	0.000000	0.392350	0.540480	-1.607650	-79.921814	-45.057678	156.724078	298.984117	201.012746	0.000000	300.000000	200.000000	0.000000	7.507920	10.590440	2231.752014	2260.197959	2267.199921	-1361.080475				-505.000000	200.000000	0.000000	1.811100	-0.893350	6.292320	178.078781	414.718963	-588.433664
257				900.000000	200.000000	0.000000	0.313880	0.551740	-1.173150	-34.782153	-123.285888	151.996525	298.964616	200.974254	0.000000	300.000000	200.000000	0.000000	7.904680	10.773560	2231.828308	2174.367657	2310.799919	-1409.908474				-505.000000	200.000000	0.000000	-1.448880	-1.072020	6.292320	-411.812550	1539.970393	-588.342423
258				900.000000	200.000000	0.000000	0.437190	0.495440	-1.564200	-109.875259	-107.736237	142.177776	299.052137	200.957555	0.000000	300.000000	200.000000	0.000000	7.477400	10.895640	2230.912780	2136.220856	2114.599926	-1446.529474				-505.000000	200.000000	0.000000	-0.362220	-0.357340	-1.573080	-253.380493	1349.110857	234.666257
259				900.000000	200.000000	0.000000	0.437190	0.686860	-1.433850	-81.754890	-62.263733	164.042738	299.018070	200.991617	0.000000	300.000000	200.000000	0.000000	6.744920	10.712520	2231.217956	2212.514458	2190.899923	-1354.976975				-505.000000	200.000000	0.000000	2.173320	-0.893350	8.651940	873.163562	-272.288284	-647.206740
260				900.000000	200.000000	0.000000	0.425980	0.619300	-1.260050	-68.274833	-87.293589	166.401181	298.999111	200.918422	0.000000	300.000000	200.000000	0.000000	7.172200	10.559920	2232.514954	2050.390553	2234.499922	-1440.425974				-505.000000	200.000000	0.000000	2.354430	-1.608030	7.865400	482.407347	1440.909272	174.517921
261				900.000000	200.000000	0.000000	0.313880	0.563000	-1.477300	-70.818338	-67.277359	168.874617	298.960301	200.922473	0.000000	300.000000	200.000000	0.000000	7.141680	10.102120	2233.049012	2059.927254	2321.699919	-1354.976975				-505.000000	200.000000	0.000000	0.724440	-0.893350	6.292320	178.078781	745.612771	410.302946
262				900.000000	200.000000	0.000000	0.313880	0.574260	-1.173150	-61.998491	-128.351858	173.704409	299.018372	200.897309	0.000000	300.000000	200.000000	0.000000	7.172200	10.651480	2231.904602	2002.707052	2190.899923	-1361.080475				-505.000000	200.000000	0.000000	-0.362220	-0.536010	7.865400	-610.884742	-515.826363	234.496699
263				900.000000	200.000000	0.000000	0.381140	0.653080	-1.260050	-62.863242	-55.051259	159.250070	299.052331	200.970180	0.000000	300.000000	200.000000	0.000000	7.324800	9.796920	2231.370544	2164.830956	2114.599926	-1300.045476				-505.000000	200.000000	0.000000	1.267770	-2.501380	14.157719	81.406118	1102.981632	-413.683922
264				900.000000	200.000000	0.000000	0.425980	0.585520	-1.607650	-45.902825	-117.366141	156.731125	298.993953	200.944310	0.000000	300.000000	200.000000	0.000000	7.050120	11.536560	2231.904602	2107.610755	2245.399921	-1391.597975				-505.000000	200.000000	0.000000	0.905550	1.250690	-1.573080	-850.974610	874.688077	1.114461
265				900.000000	200.000000	0.000000	0.515660	0.731900	-0.999350	-95.532121	-126.690853	164.003330	299.003789	200.939973	0.000000	300.000000	200.000000	0.000000	7.904680	10.926160	2232.057190	2098.074055	2223.599922	-1416.011974				-505.000000	200.000000	0.000000	-1.992210	-1.072020	11.011560	-990.515020	507.808672	57.886128
266				900.000000	200.000000	0.000000	0.437190	0.596780	-1.173150	-77.153238	-103.033944	190.465225	298.979128	200.957293	0.000000	300.000000	200.000000	0.000000	7.416360	11.109280	2231.523132	2136.220856	2278.099920	-1336.666476				-505.000000	200.000000	0.000000	2.716650	-1.786700	0.000000	-918.825230	1559.025613	-119.401108
267				900.000000	200.000000	0.000000	0.515660	0.686860	-1.477300	-93.861494	-45.190840	173.600083	299.028339	201.008197	0.000000	300.000000	200.000000	0.000000	7.599480	11.231360	2232.362366	2250.661259	2169.099924	-1440.425974				-505.000000	200.000000	0.000000	0.000000	-0.714680	18.090419	-1663.222080	910.822243	469.274558
268				900.000000	200.000000	0.000000	0.616550	0.720640	-1.260050	-88.224833	-49.547533	192.804257	298.983943	200.970180	0.000000	300.000000	200.000000	0.000000	7.477400	10.620960	2231.370544	2164.830956	2267.199921	-1367.183975				-505.000000	200.000000	0.000000	2.173320	0.178670	11.011560	-683.203765	1051.172510	-293.724801
269				900.000000	200.000000	0.000000	0.403560	0.664340	-1.086250	-70.260559	-147.323607	173.695275	298.974033	200.966038	0.000000	300.000000	200.000000	0.000000	7.965720	11.261880	2231.065368	2155.294256	2288.999920	-1416.011974				-505.000000	200.000000	0.000000	1.086660	-1.429360	10.225020	30.143430	985.102722	174.788901
270				900.000000	200.000000	0.000000	0.425980	0.574260	-2.085600	-107.169622	-96.657768	192.865555	299.067337	200.961271	0.000000	300.000000	200.000000	0.000000	7.721560	10.163160	2232.209778	2145.757556	2081.899927	-1428.218974				-505.000000	200.000000	0.000000	3.078870	-0.893350	14.157719	1336.868032	-730.018118	-1.094099
271				900.000000	200.000000	0.000000	0.224200	0.495440	-1.260050	-53.272736	-109.380109	152.037074	299.089168	201.002565	0.000000	300.000000	200.000000	0.000000	7.385840	10.651480	2225.877376	2231.587858	2027.399929	-1422.115474				-505.000000	200.000000	0.000000	-0.181110	-1.072020	5.505780	-1454.219490	536.014010	175.229438
272				900.000000	200.000000	0.000000	0.403560	0.596780	-1.520750	-89.574943	-75.995943	180.861425	299.091317	200.927536	0.000000	300.000000	200.000000	0.000000	6.989080	9.857960	2231.141662	2069.463954	2027.399929	-1367.183975				-505.000000	200.000000	0.000000	2.354430	-0.178670	11.798100	-473.131481	1304.607133	-235.334307
273				900.000000	200.000000	0.000000	0.257830	0.619300	-1.694550	-96.868686	-110.360907	159.346404	298.998837	200.935765	0.000000	300.000000	200.000000	0.000000	7.721560	11.475520	2231.904602	2088.537354	2234.499922	-1385.494475				-505.000000	200.000000	0.000000	-0.181110	-0.714680	11.011560	1579.059665	1061.069054	-411.872433
274				900.000000	200.000000	0.000000	0.302670	0.439140	-1.911800	-88.430625	-46.147766	185.638662	299.008910	200.922662	0.000000	300.000000	200.000000	0.000000	7.294280	9.583280	2232.591248	2059.927254	2212.699923	-1336.666476				-505.000000	200.000000	0.000000	1.629990	0.714680	7.078860	-998.532422	690.071517	-704.381352
275				900.000000	200.000000	0.000000	0.437190	0.608040	-1.607650	-105.283405	-51.970160	149.511475	299.072156	200.948518	0.000000	300.000000	200.000000	0.000000	7.599480	11.017720	2232.057190	2117.147455	2070.999928	-1318.355976				-505.000000	200.000000	0.000000	3.622200	0.178670	8.651940	-104.312525	-227.390000	176.112078
276				900.000000	200.000000	0.000000	0.358720	0.720640	-1.694550	-60.531263	-134.779437	166.565108	299.077040	200.952791	0.000000	300.000000	200.000000	0.000000	7.324800	10.987200	2232.057190	2126.684155	2060.099928	-1312.252476				-505.000000	200.000000	0.000000	0.181110	-0.536010	11.798100	-378.938123	110.414645	469.429627
277				900.000000	200.000000	0.000000	0.392350	0.551740	-1.607650	-43.273356	-100.783348	178.421491	298.984394	201.025285	0.000000	300.000000	200.000000	0.000000	7.263760	11.170320	2232.362366	2288.808060	2267.199921	-1397.701475				-505.000000	200.000000	0.000000	0.181110	1.250690	13.371180	308.380950	1036.911844	59.916515
278				900.000000	200.000000	0.000000	0.425980	0.641820	-1.216600	-115.548808	-72.136088	185.699405	298.950610	200.943762	0.000000	300.000000	200.000000	0.000000	7.843640	11.139800	2233.201600	2107.610755	2343.499918	-1373.287475				-505.000000	200.000000	0.000000	1.086660	-1.250690	6.292320	-885.887879	193.414810	-177.506134
279				900.000000	200.000000	0.000000	0.482030	0.540480	-1.651100	-67.905238	-84.172082	161.450490	298.993988	200.999824	0.000000	300.000000	200.000000	0.000000	7.630000	10.620960	2231.980896	2231.587858	2245.399921	-1318.355976				-505.000000	200.000000	0.000000	1.267770	-1.786700	3.932700	471.281409	847.545161	-471.749789
280				900.000000	200.000000	0.000000	0.459610	0.630560	-1.564200	-100.290487	-47.867854	202.521713	299.018204	200.953019	0.000000	300.000000	200.000000	0.000000	7.538440	10.926160	2231.523132	2126.684155	2190.899923	-1397.701475				-505.000000	200.000000	0.000000	-1.448880	0.357340	7.865400	1180.411894	1936.187562	-645.730059
281				900.000000	200.000000	0.000000	0.381140	0.585520	-1.781450	-86.288184	-69.764266	188.103160	299.037940	200.918642	0.000000	300.000000	200.000000	0.000000	7.263760	10.712520	2231.980896	2050.390553	2147.299925	-1361.080475				-505.000000	200.000000	0.000000	0.905550	0.000000	7.078860	-1041.777708	-989.502717	-411.281135
282				900.000000	200.000000	0.000000	0.347510	0.563000	-1.477300	-74.838868	-63.596272	149.562496	299.004027	200.944020	0.000000	300.000000	200.000000	0.000000	7.385840	9.766400	2232.591248	2107.610755	2223.599922	-1440.425974				-505.000000	200.000000	0.000000	1.448880	-1.072020	8.651940	-990.703790	1097.247651	292.587236
283				900.000000	200.000000	0.000000	0.459610	0.653080	-1.694550	-99.498156	-98.406328	166.397755	298.979546	201.042338	0.000000	300.000000	200.000000	0.000000	7.538440	10.163160	2232.438660	2326.954861	2278.099920	-1330.562976				-505.000000	200.000000	0.000000	1.629990	-0.178670	8.651940	-705.015178	688.578664	587.141030
284				900.000000	200.000000	0.000000	0.392350	0.574260	-1.129700	-61.953477	-96.161871	156.755494	299.047674	200.969948	0.000000	300.000000	200.000000	0.000000	7.477400	11.414480	2231.904602	2164.830956	2125.499926	-1324.459476				-505.000000	200.000000	0.000000	0.724440	-0.893350	11.011560	-979.703699	1271.414241	-235.882139
285				900.000000	200.000000	0.000000	0.482030	0.653080	-1.564200	-103.383644	-43.725139	166.374528	299.018171	200.944504	0.000000	300.000000	200.000000	0.000000	7.233240	11.200840	2231.446838	2107.610755	2190.899923	-1342.769976				-505.000000	200.000000	0.000000	0.724440	-1.786700	10.225020	240.152791	-186.109413	174.478762
286				900.000000	200.000000	0.000000	0.246620	0.630560	-1.477300	-84.118338	-94.903412	159.368489	298.979895	200.999277	0.000000	300.000000	200.000000	0.000000	7.355320	11.292400	2233.201600	2231.587858	2278.099920	-1403.804975				-505.000000	200.000000	0.000000	0.543330	-1.072020	8.651940	-411.623780	1814.892515	-177.293109
287				900.000000	200.000000	0.000000	0.459610	0.608040	-1.738000	-81.295266	-108.497859	168.765528	299.062454	200.952726	0.000000	300.000000	200.000000	0.000000	7.233240	10.743040	2232.209778	2126.684155	2092.799927	-1312.252476				-505.000000	200.000000	0.000000	0.724440	-1.072020	3.146160	398.647770	1411.448513	292.645191
288				900.000000	200.000000	0.000000	0.358720	0.675600	-1.824900	-94.685295	-63.734632	193.029482	298.984012	200.944472	0.000000	300.000000	200.000000	0.000000	7.111160	10.559920	2231.523132	2107.610755	2267.199921	-1373.287475				-505.000000	200.000000	0.000000	0.000000	-0.714680	14.944259	-1200.209765	648.667934	-294.398725
289				900.000000	200.000000	0.000000	0.392350	0.686860	-1.781450	-86.135533	-95.555744	178.547153	299.042660	201.004268	0.000000	300.000000	200.000000	0.000000	7.416360	10.682000	2231.599426	2241.124558	2136.399925	-1342.769976				-505.000000	200.000000	0.000000	1.448880	-0.536010	0.000000	-1074.777982	-485.381746	-823.041965
290				900.000000	200.000000	0.000000	0.448400	0.709380	-0.695200	-51.918563	-48.214396	183.329349	298.940341	200.961303	0.000000	300.000000	200.000000	0.000000	7.752080	10.590440	2232.133484	2145.757556	2365.299917	-1385.494475				-505.000000	200.000000	0.000000	-0.181110	0.893350	5.505780	-177.134933	5.733980	999.511955
291				900.000000	200.000000	0.000000	0.403560	0.596780	-1.173150	-77.153238	-56.055331	166.403464	298.983943	200.927441	0.000000	300.000000	200.000000	0.000000	7.599480	10.529400	2231.370544	2069.463954	2267.199921	-1409.908474				-505.000000	200.000000	0.000000	-1.086660	0.178670	7.078860	1632.801657	59.035955	0.256491
292				900.000000	200.000000	0.000000	0.336300	0.585520	-1.607650	-94.149188	-88.343269	139.956413	298.964474	201.012850	0.000000	300.000000	200.000000	0.000000	7.141680	10.498880	2231.523132	2260.197959	2310.799919	-1397.701475				-505.000000	200.000000	0.000000	0.905550	1.250690	7.078860	-502.834449	336.197357	118.602658
293				900.000000	200.000000	0.000000	0.403560	0.608040	-1.868350	-81.430309	-55.408795	190.510537	299.032957	200.978560	0.000000	300.000000	200.000000	0.000000	7.477400	10.620960	2231.752014	2183.904357	2158.199924	-1318.355976				-505.000000	200.000000	0.000000	-0.362220	-0.178670	14.944259	-936.143796	-522.544201	-235.116975
294				900.000000	200.000000	0.000000	0.302670	0.653080	-1.173150	-102.978516	-67.098591	164.150685	299.067528	200.948259	0.000000	300.000000	200.000000	0.000000	7.294280	9.949520	2232.667542	2117.147455	2081.899927	-1403.804975				-505.000000	200.000000	0.000000	1.811100	-1.072020	3.146160	-1222.776256	682.844683	57.581864
295				900.000000	200.000000	0.000000	0.425980	0.653080	-1.346950	-58.932740	-117.608592	173.661576	299.018372	200.931492	0.000000	300.000000	200.000000	0.000000	7.019600	9.583280	2231.904602	2079.000654	2190.899923	-1342.769976				-505.000000	200.000000	0.000000	2.354430	0.000000	7.078860	695.462320	1043.945677	-352.652946
296				900.000000	200.000000	0.000000	0.302670	0.664340	-1.303500	-74.506160	-122.703035	171.390137	299.082143	200.914119	0.000000	300.000000	200.000000	0.000000	7.446880	10.987200	2232.591248	2040.853853	2049.199928	-1293.941977				-505.000000	200.000000	0.000000	-1.629990	0.178670	15.730799	-451.194222	1276.832226	-763.373326
297				900.000000	200.000000	0.000000	0.369930	0.675600	-1.433850	-54.074865	-69.625907	171.330928	299.072283	200.952661	0.000000	300.000000	200.000000	0.000000	7.324800	11.689160	2232.362366	2126.684155	2070.999928	-1428.218974				-505.000000	200.000000	0.000000	1.811100	-0.536010	12.584640	-842.139207	-916.952522	116.834636
298				900.000000	200.000000	0.000000	0.448400	0.641820	-1.781450	-79.949220	-82.665973	163.989237	299.018204	200.948745	0.000000	300.000000	200.000000	0.000000	7.538440	11.322920	2231.523132	2117.147455	2190.899923	-1428.218974				-505.000000	200.000000	0.000000	0.000000	-1.250690	12.584640	1199.303540	1313.757250	-1.186905
299				900.000000	200.000000	0.000000	0.369930	0.709380	-1.868350	-97.359779	-74.287791	193.049284	298.949964	200.931524	0.000000	300.000000	200.000000	0.000000	7.477400	10.651480	2231.828308	2079.000654	2343.499918	-1416.011974				-505.000000	200.000000	0.000000	0.724440	-0.178670	0.000000	684.084690	751.584182	-411.436204
300				900.000000	200.000000	0.000000	0.470820	0.563000	-1.260050	-98.736978	-48.612341	161.483047	299.057248	200.982968	0.000000	300.000000	200.000000	0.000000	7.416360	10.712520	2231.446838	2193.441057	2103.699926	-1367.183975				-505.000000	200.000000	0.000000	0.362220	1.608030	15.730799	-596.335653	493.433570	647.682128
301				900.000000	200.000000	0.000000	0.437190	0.619300	-1.477300	-44.376722	-72.355265	176.028208	299.062261	200.974287	0.000000	300.000000	200.000000	0.000000	7.782600	10.834600	2231.752014	2174.367657	2092.799927	-1422.115474				-505.000000	200.000000	0.000000	-0.181110	-2.144040	4.719240	-708.438330	3188.160583	-2.020205
302				900.000000	200.000000	0.000000	0.538080	0.698120	-1.781450	-109.795028	-96.490935	183.225968	298.974068	201.008749	0.000000	300.000000	200.000000	0.000000	7.630000	10.804080	2231.141662	2250.661259	2288.999920	-1397.701475				-505.000000	200.000000	0.000000	1.267770	1.786700	8.651940	108.805372	-880.343493	60.338255
303				900.000000	200.000000	0.000000	0.347510	0.506700	-1.955250	-154.042532	-123.943418	144.690817	298.979825	200.901119	0.000000	300.000000	200.000000	0.000000	7.507920	10.163160	2233.049012	2012.243752	2278.099920	-1477.046973				-505.000000	200.000000	0.000000	1.448880	0.357340	13.371180	-556.387672	429.919056	1116.361080
304				900.000000	200.000000	0.000000	0.448400	0.461660	-1.086250	-134.894345	-118.774299	168.641008	298.998837	200.999858	0.000000	300.000000	200.000000	0.000000	7.324800	10.559920	2231.904602	2231.587858	2234.499922	-1379.390975				-505.000000	200.000000	0.000000	0.724440	-1.429360	3.932700	956.168060	482.712035	-353.879010
305				900.000000	200.000000	0.000000	0.392350	0.551740	-1.781450	-83.658715	-85.423804	185.650471	298.954955	201.012608	0.000000	300.000000	200.000000	0.000000	7.965720	11.292400	2232.057190	2260.197959	2332.599918	-1416.011974				-505.000000	200.000000	0.000000	1.267770	-0.893350	9.438480	-516.565537	1372.600205	-177.181507
306				900.000000	200.000000	0.000000	0.381140	0.596780	-1.781450	-45.619195	-125.489936	183.294312	299.057345	200.923041	0.000000	300.000000	200.000000	0.000000	7.477400	11.597600	2231.675720	2059.927254	2103.699926	-1324.459476				-505.000000	200.000000	0.000000	0.905550	-0.893350	3.146160	177.827088	207.359482	-118.408430
307				900.000000	200.000000	0.000000	0.358720	0.563000	-1.564200	-103.072608	-94.372903	159.189523	298.930502	200.961369	0.000000	300.000000	200.000000	0.000000	7.721560	11.109280	2231.980896	2145.757556	2387.099916	-1367.183975				-505.000000	200.000000	0.000000	2.716650	0.000000	0.786540	-463.201084	100.009106	-176.449628
308				900.000000	200.000000	0.000000	0.313880	0.529220	-0.955900	-95.792409	-77.894201	149.565921	298.993816	200.880337	0.000000	300.000000	200.000000	0.000000	7.904680	11.231360	2231.599426	1964.560251	2245.399921	-1379.390975				-505.000000	200.000000	0.000000	3.259980	0.714680	3.932700	506.823910	64.146504	-645.767652
309				900.000000	200.000000	0.000000	0.459610	0.529220	-1.564200	-84.361017	-118.791433	173.511546	299.042987	200.974021	0.000000	300.000000	200.000000	0.000000	7.050120	11.078760	2232.362366	2174.367657	2136.399925	-1324.459476				-505.000000	200.000000	0.000000	0.000000	-1.608030	11.011560	-1022.948985	-805.870014	-119.014218
310				900.000000	200.000000	0.000000	0.504450	0.506700	-1.346950	-60.940138	-80.312227	185.492449	299.047837	200.965510	0.000000	300.000000	200.000000	0.000000	7.050120	10.956680	2232.286072	2155.294256	2125.499926	-1391.597975				-505.000000	200.000000	0.000000	1.629990	-0.714680	8.651940	1115.606888	556.008657	-705.737814
311				900.000000	200.000000	0.000000	0.381140	0.585520	-1.433850	-81.907541	-110.615294	144.729279	299.013320	200.935925	0.000000	300.000000	200.000000	0.000000	7.080640	10.712520	2231.523132	2088.537354	2201.799923	-1409.908474				-505.000000	200.000000	0.000000	0.724440	-0.178670	3.146160	-1052.903646	748.598476	117.260684
312				900.000000	200.000000	0.000000	0.425980	0.698120	-2.302850	-78.170957	-66.059906	130.329582	298.950323	200.935477	0.000000	300.000000	200.000000	0.000000	7.538440	10.529400	2232.591248	2088.537354	2343.499918	-1348.873476				-505.000000	200.000000	0.000000	1.811100	-3.394730	-7.865400	720.483672	560.724646	-532.063375
313				900.000000	200.000000	0.000000	0.313880	0.698120	-1.433850	-45.106431	-107.845527	154.542318	299.057474	200.918642	0.000000	300.000000	200.000000	0.000000	7.599480	10.712520	2231.980896	2050.390553	2103.699926	-1391.597975				-505.000000	200.000000	0.000000	1.267770	1.072020	10.225020	-860.842084	1504.423786	118.404123
314				900.000000	200.000000	0.000000	0.381140	0.698120	-1.781450	-33.404954	-79.896206	166.520938	299.032759	200.970213	0.000000	300.000000	200.000000	0.000000	7.080640	10.132640	2231.294250	2164.830956	2158.199924	-1434.322474				-505.000000	200.000000	0.000000	-0.181110	-3.037390	11.011560	280.352464	1591.349083	-179.100290
315				900.000000	200.000000	0.000000	0.414770	0.596780	-2.042150	-45.889281	-111.434458	144.704910	299.018406	200.897278	0.000000	300.000000	200.000000	0.000000	7.172200	10.682000	2231.980896	2002.707052	2190.899923	-1470.943473				-505.000000	200.000000	0.000000	-0.543330	0.000000	13.371180	-462.194313	-377.522375	235.019861
316				900.000000	200.000000	0.000000	0.560500	0.653080	-1.303500	-54.867196	-123.188534	151.835273	298.974454	200.927187	0.000000	300.000000	200.000000	0.000000	7.691040	9.888480	2231.980896	2069.463954	2288.999920	-1446.529474				-505.000000	200.000000	0.000000	1.267770	-1.608030	11.011560	-96.420970	973.397330	-471.580231
317				900.000000	200.000000	0.000000	0.482030	0.608040	-1.390400	-48.770911	-59.084683	188.019582	298.959981	200.956933	0.000000	300.000000	200.000000	0.000000	7.324800	11.109280	2232.362366	2136.220856	2321.699919	-1428.218974				-505.000000	200.000000	0.000000	0.905550	0.893350	9.438480	518.075694	201.388070	-234.201049
318				900.000000	200.000000	0.000000	0.448400	0.551740	-1.651100	-23.215719	-62.523319	183.182743	299.067114	200.970047	0.000000	300.000000	200.000000	0.000000	7.263760	10.987200	2231.675720	2164.830956	2081.899927	-1373.287475				-505.000000	200.000000	0.000000	1.448880	-1.786700	6.292320	-570.873838	569.206901	-60.555587
319				900.000000	200.000000	0.000000	0.425980	0.675600	-1.216600	-118.178277	-127.861757	188.140481	299.028073	200.991380	0.000000	300.000000	200.000000	0.000000	7.843640	11.231360	2231.752014	2212.514458	2169.099924	-1397.701475				-505.000000	200.000000	0.000000	1.629990	-2.322710	0.000000	322.716826	1094.499377	820.082730
320				900.000000	200.000000	0.000000	0.257830	0.743160	-1.260050	-151.625943	-141.160812	173.919554	299.018506	200.961271	0.000000	300.000000	200.000000	0.000000	7.172200	10.956680	2232.209778	2145.757556	2190.899923	-1416.011974				-505.000000	200.000000	0.000000	2.535540	-2.322710	13.371180	323.786521	629.305278	-472.359884
321				900.000000	200.000000	0.000000	0.358720	0.653080	-1.564200	-135.547885	-53.845143	183.369898	299.004061	200.918359	0.000000	300.000000	200.000000	0.000000	7.355320	11.414480	2232.667542	2050.390553	2223.599922	-1330.562976				-505.000000	200.000000	0.000000	0.000000	-0.178670	9.438480	-241.688247	786.462927	176.062738
322				900.000000	200.000000	0.000000	0.269040	0.472920	-1.260050	-82.343822	-90.962740	171.246957	299.013589	200.948486	0.000000	300.000000	200.000000	0.000000	7.355320	10.590440	2232.133484	2117.147455	2201.799923	-1391.597975				-505.000000	200.000000	0.000000	-0.724440	0.178670	10.225020	-335.818682	2022.682428	352.692105
323				900.000000	200.000000	0.000000	0.358720	0.653080	-1.477300	-75.149904	-79.255810	159.273297	299.018439	200.978427	0.000000	300.000000	200.000000	0.000000	7.385840	10.651480	2232.057190	2183.904357	2190.899923	-1409.908474				-505.000000	200.000000	0.000000	1.267770	-0.714680	13.371180	-273.807596	971.158051	-529.476541
324				900.000000	200.000000	0.000000	0.414770	0.619300	-1.781450	-60.773943	-91.413030	166.412794	298.930721	200.956900	0.000000	300.000000	200.000000	0.000000	7.813120	9.980040	2232.438660	2136.220856	2387.099916	-1385.494475				-505.000000	200.000000	0.000000	2.535540	-0.178670	0.000000	684.084690	-153.425517	58.371698
325				900.000000	200.000000	0.000000	0.504450	0.731900	-1.390400	-107.998840	-80.271819	156.785963	299.052169	200.923325	0.000000	300.000000	200.000000	0.000000	7.538440	10.559920	2230.989074	2059.927254	2114.599926	-1385.494475				-505.000000	200.000000	0.000000	-1.086660	-1.608030	6.292320	-675.878519	2446.042513	703.490096
326				900.000000	200.000000	0.000000	0.560500	0.596780	-1.564200	-57.455715	-102.682204	187.927815	299.071744	200.995960	0.000000	300.000000	200.000000	0.000000	7.202720	10.712520	2231.065368	2222.051158	2070.999928	-1361.080475				-505.000000	200.000000	0.000000	1.448880	-0.357340	3.146160	-368.818956	-620.937459	234.521369
327				900.000000	200.000000	0.000000	0.392350	0.653080	-1.651100	-91.412081	-45.017270	173.696417	298.915517	200.948843	0.000000	300.000000	200.000000	0.000000	7.263760	10.620960	2231.294250	2117.147455	2419.799915	-1391.597975				-505.000000	200.000000	0.000000	1.448880	1.608030	13.371180	-1523.052437	1225.339100	177.642406
328				900.000000	200.000000	0.000000	0.369930	0.563000	-1.564200	-30.703064	-120.164380	156.768249	298.939943	200.983035	0.000000	300.000000	200.000000	0.000000	7.538440	10.926160	2231.294250	2193.441057	2365.299917	-1458.736474				-505.000000	200.000000	0.000000	0.905550	1.072020	-0.786540	528.069014	343.661621	470.897692
329				900.000000	200.000000	0.000000	0.425980	0.563000	-1.433850	-110.978626	-36.472256	175.987462	299.042856	200.957064	0.000000	300.000000	200.000000	0.000000	7.416360	11.078760	2232.057190	2136.220856	2136.399925	-1367.183975				-505.000000	200.000000	0.000000	3.259980	0.536010	2.359620	-314.825271	65.639357	-58.496224
330				900.000000	200.000000	0.000000	0.448400	0.427880	-1.694550	-60.525530	-32.087091	185.477214	299.062422	200.965576	0.000000	300.000000	200.000000	0.000000	7.477400	10.987200	2232.133484	2155.294256	2092.799927	-1379.390975				-505.000000	200.000000	0.000000	0.000000	-1.608030	11.798100	-675.438056	2109.923721	-471.478810
331				900.000000	200.000000	0.000000	0.403560	0.563000	-1.216600	-90.650904	-71.212832	176.010689	299.076787	201.000063	0.000000	300.000000	200.000000	0.000000	7.263760	11.383960	2231.446838	2231.587858	2060.099928	-1397.701475				-505.000000	200.000000	0.000000	0.543330	-0.714680	8.651940	-505.817139	224.052427	175.510598
332				900.000000	200.000000	0.000000	0.358720	0.529220	-1.433850	-60.102793	-33.702489	185.664368	298.979616	200.926934	0.000000	300.000000	200.000000	0.000000	7.446880	10.987200	2232.591248	2069.463954	2278.099920	-1379.390975				-505.000000	200.000000	0.000000	1.448880	2.501380	2.359620	267.363274	4019.759224	413.466590
333				900.000000	200.000000	0.000000	0.358720	0.517960	-1.738000	-133.251124	-63.815449	166.376616	299.004129	200.948194	0.000000	300.000000	200.000000	0.000000	7.843640	10.132640	2232.820130	2117.147455	2223.599922	-1397.701475				-505.000000	200.000000	0.000000	1.629990	-1.072020	3.932700	51.262688	958.197237	-353.612338
334				900.000000	200.000000	0.000000	0.448400	0.529220	-1.042800	-111.964558	-47.891128	156.655539	299.052688	200.965543	0.000000	300.000000	200.000000	0.000000	7.172200	10.895640	2232.209778	2155.294256	2114.599926	-1287.838477				-505.000000	200.000000	0.000000	0.181110	-2.680050	14.157719	-508.485213	-819.814685	-531.254744
335				900.000000	200.000000	0.000000	0.448400	0.574260	-1.824900	-50.612113	-77.559595	188.023007	299.004197	201.020734	0.000000	300.000000	200.000000	0.000000	7.263760	10.590440	2232.972718	2279.271359	2223.599922	-1330.562976				-505.000000	200.000000	0.000000	2.897760	-0.714680	7.078860	-621.758987	1806.488824	-177.142348
336				900.000000	200.000000	0.000000	0.381140	0.743160	-1.694550	-51.562829	-59.713143	185.840106	299.048032	200.939684	0.000000	300.000000	200.000000	0.000000	7.111160	10.376800	2232.743836	2098.074055	2125.499926	-1330.562976				-505.000000	200.000000	0.000000	1.267770	-0.178670	11.798100	-1052.211491	972.650904	-176.503275
337				900.000000	200.000000	0.000000	0.425980	0.619300	-1.433850	-136.803903	-97.263895	183.268801	298.950466	200.939620	0.000000	300.000000	200.000000	0.000000	7.568960	9.857960	2232.896424	2098.074055	2343.499918	-1367.183975				-505.000000	200.000000	0.000000	1.267770	0.000000	-2.359620	-1389.980792	-737.323516	411.107269
338				900.000000	200.000000	0.000000	0.459610	0.596780	-1.738000	-97.841074	-73.036069	151.887436	299.027874	201.038598	0.000000	300.000000	200.000000	0.000000	7.843640	10.224200	2231.294250	2317.418160	2169.099924	-1306.148976				-505.000000	200.000000	0.000000	1.086660	0.000000	4.719240	579.457549	-70.232351	528.609955
339				900.000000	200.000000	0.000000	0.313880	0.596780	-1.520750	-113.698124	-77.368890	161.677052	298.954812	200.970014	0.000000	300.000000	200.000000	0.000000	7.630000	11.506040	2231.752014	2164.830956	2332.599918	-1342.769976				-505.000000	200.000000	0.000000	-0.181110	0.714680	15.730799	160.319752	1852.010539	235.669115
340				900.000000	200.000000	0.000000	0.369930	0.731900	-1.303500	-43.580328	-100.142952	164.154306	299.013252	200.931715	0.000000	300.000000	200.000000	0.000000	7.416360	11.445000	2231.370544	2079.000654	2201.799923	-1391.597975				-505.000000	200.000000	0.000000	-0.181110	-0.893350	18.090419	-1905.665405	126.361165	292.887193
341				900.000000	200.000000	0.000000	0.358720	0.529220	-1.520750	-112.459715	-109.611221	161.567767	298.930794	200.935477	0.000000	300.000000	200.000000	0.000000	7.782600	10.834600	2232.591248	2088.537354	2387.099916	-1293.941977				-505.000000	200.000000	0.000000	-1.267770	3.037390	-1.573080	67.850620	-319.504411	-584.457082
342				900.000000	200.000000	0.000000	0.470820	0.653080	-1.868350	-87.616622	-118.970201	161.566822	299.076724	200.940295	0.000000	300.000000	200.000000	0.000000	7.904680	10.529400	2231.294250	2098.074055	2060.099928	-1385.494475				-505.000000	200.000000	0.000000	2.354430	-0.536010	7.078860	315.580350	-281.754396	234.279367
343				900.000000	200.000000	0.000000	0.347510	0.653080	-1.433850	-38.920118	-68.702651	176.152531	298.989242	200.995415	0.000000	300.000000	200.000000	0.000000	7.355320	10.926160	2232.286072	2222.051158	2256.299921	-1312.252476				-505.000000	200.000000	0.000000	0.362220	-1.608030	5.505780	-560.125440	503.137113	292.165495
344				900.000000	200.000000	0.000000	0.437190	0.472920	-1.607650	-86.724465	-92.497919	185.530715	299.018070	200.897585	0.000000	300.000000	200.000000	0.000000	7.385840	10.773560	2231.217956	2002.707052	2190.899923	-1324.459476				-505.000000	200.000000	0.000000	0.724440	-1.250690	1.573080	-75.553405	-443.038737	-1.244860
345				900.000000	200.000000	0.000000	0.470820	0.709380	-1.520750	-60.814893	-73.699740	151.980540	299.043379	200.943730	0.000000	300.000000	200.000000	0.000000	7.385840	10.620960	2233.277894	2107.610755	2136.399925	-1440.425974				-505.000000	200.000000	0.000000	1.267770	-0.178670	7.865400	-1399.974112	-481.887045	-176.503275
346				900.000000	200.000000	0.000000	0.392350	0.641820	-1.173150	-91.380612	-126.517283	197.782546	299.052104	200.876363	0.000000	300.000000	200.000000	0.000000	7.630000	11.078760	2230.836486	1955.023551	2114.599926	-1397.701475				-505.000000	200.000000	0.000000	0.905550	-0.357340	10.225020	442.459366	1128.631695	-764.084842
347				900.000000	200.000000	0.000000	0.269040	0.619300	-1.129700	-60.098730	-91.083965	183.431391	299.081923	200.935701	0.000000	300.000000	200.000000	0.000000	6.897520	10.010560	2232.057190	2088.537354	2049.199928	-1324.459476				-505.000000	200.000000	0.000000	-0.543330	-1.250690	6.292320	-885.887879	2148.025602	-353.608030
348				900.000000	200.000000	0.000000	0.493240	0.619300	-1.564200	-12.302509	-44.186767	185.608780	299.057571	200.961271	0.000000	300.000000	200.000000	0.000000	7.324800	10.987200	2232.209778	2145.757556	2103.699926	-1361.080475				-505.000000	200.000000	0.000000	1.629990	0.178670	4.719240	127.004863	-103.109248	293.759652
349				900.000000	200.000000	0.000000	0.437190	0.596780	-1.868350	-134.160889	-51.727709	168.778284	299.018339	200.969981	0.000000	300.000000	200.000000	0.000000	7.568960	9.919000	2231.828308	2164.830956	2190.899923	-1373.287475				-505.000000	200.000000	0.000000	2.354430	-0.714680	3.932700	-506.194678	-411.338698	-412.075276
350				900.000000	200.000000	0.000000	0.482030	0.698120	-1.607650	-53.327548	-119.674280	159.187435	298.984186	200.957129	0.000000	300.000000	200.000000	0.000000	7.691040	10.743040	2231.904602	2136.220856	2267.199921	-1367.183975				-505.000000	200.000000	0.000000	3.622200	-1.250690	3.932700	619.531376	1102.788632	-118.964878
351				900.000000	200.000000	0.000000	0.369930	0.675600	-2.129050	-86.959334	-94.309220	190.608208	299.086182	201.034678	0.000000	300.000000	200.000000	0.000000	7.568960	11.750200	2230.531310	2307.881460	2038.299929	-1373.287475				-505.000000	200.000000	0.000000	-0.724440	-1.250690	16.517339	-769.253876	1221.290973	527.567938
352				900.000000	200.000000	0.000000	0.403560	0.720640	-1.346950	-112.438043	-131.883246	173.747634	298.993265	200.966336	0.000000	300.000000	200.000000	0.000000	7.324800	11.353440	2230.378722	2155.294256	2245.399921	-1397.701475				-505.000000	200.000000	0.000000	0.000000	0.357340	11.011560	22.503568	1447.820110	235.315510
353				900.000000	200.000000	0.000000	0.347510	0.720640	-1.173150	-72.052683	-48.681222	152.118761	299.003551	200.948745	0.000000	300.000000	200.000000	0.000000	7.721560	10.468360	2231.523132	2117.147455	2223.599922	-1409.908474				-505.000000	200.000000	0.000000	0.905550	1.786700	15.730799	-1627.868348	460.556673	-1055.770642
354				900.000000	200.000000	0.000000	0.448400	0.585520	-1.433850	-122.112843	-22.197602	168.756198	299.023423	200.952693	0.000000	300.000000	200.000000	0.000000	7.507920	10.346280	2232.286072	2126.684155	2179.999924	-1361.080475				-505.000000	200.000000	0.000000	0.905550	-2.501380	2.359620	-614.433741	208.105908	-413.654944
355				900.000000	200.000000	0.000000	0.280250	0.551740	-1.651100	-55.379960	-106.258601	183.356947	299.047739	201.051061	0.000000	300.000000	200.000000	0.000000	7.691040	10.224200	2232.057190	2346.028261	2125.499926	-1367.183975				-505.000000	200.000000	0.000000	-2.535540	-0.357340	15.730799	-20.364179	138.496988	-58.880371
356				900.000000	200.000000	0.000000	0.414770	0.754420	-1.564200	-59.005160	-86.549102	152.080495	299.076756	200.893249	0.000000	300.000000	200.000000	0.000000	7.172200	10.529400	2231.370544	1993.170352	2060.099928	-1367.183975				-505.000000	200.000000	0.000000	0.905550	-0.714680	9.438480	-42.490208	1792.228158	-235.727070
357				900.000000	200.000000	0.000000	0.358720	0.596780	-1.173150	-57.050587	-13.681060	142.353317	299.018305	200.944375	0.000000	300.000000	200.000000	0.000000	7.660520	10.712520	2231.752014	2107.610755	2190.899923	-1391.597975				-505.000000	200.000000	0.000000	0.724440	1.072020	-3.146160	-1093.543782	621.999880	118.447589
358				900.000000	200.000000	0.000000	0.403560	0.675600	-1.390400	-122.378864	-106.512988	164.067107	299.001878	200.924653	0.000000	300.000000	200.000000	0.000000	7.843640	10.468360	2227.784726	2059.927254	2223.599922	-1440.425974				-505.000000	200.000000	0.000000	1.629990	-1.072020	0.000000	-759.763941	-98.630689	-177.380042
359				900.000000	200.000000	0.000000	0.358720	0.551740	-1.129700	-87.004032	-39.051319	185.685312	299.101641	200.986770	0.000000	300.000000	200.000000	0.000000	7.355320	10.651480	2232.514954	2202.977757	2005.599930	-1306.148976				-505.000000	200.000000	0.000000	0.724440	-0.893350	17.303879	-168.488300	1795.722859	-588.346731
360				900.000000	200.000000	0.000000	0.448400	0.675600	-1.303500	-86.104064	-52.714647	195.346234	299.013623	200.974088	0.000000	300.000000	200.000000	0.000000	7.446880	10.102120	2232.209778	2174.367657	2201.799923	-1477.046973				-505.000000	200.000000	0.000000	1.629990	1.608030	6.292320	-1639.434748	558.247936	-409.813069
361				900.000000	200.000000	0.000000	0.493240	0.585520	-1.129700	-93.654032	-120.580401	156.661444	299.052493	200.944375	0.000000	300.000000	200.000000	0.000000	7.630000	9.888480	2231.752014	2107.610755	2114.599926	-1409.908474				-505.000000	200.000000	0.000000	0.543330	-0.178670	11.798100	-820.579487	1016.486766	293.507469
362				900.000000	200.000000	0.000000	0.437190	0.653080	-1.303500	-111.154619	-42.121079	159.192002	299.028272	200.939909	0.000000	300.000000	200.000000	0.000000	7.660520	11.292400	2232.209778	2098.074055	2169.099924	-1409.908474				-505.000000	200.000000	0.000000	2.716650	0.714680	8.651940	507.201449	225.114849	-821.956482
363				900.000000	200.000000	0.000000	0.336300	0.585520	-1.824900	-102.415320	-83.075256	164.053014	298.998563	200.978761	0.000000	300.000000	200.000000	0.000000	7.691040	10.987200	2231.294250	2183.904357	2234.499922	-1367.183975				-505.000000	200.000000	0.000000	-1.086660	-0.536010	-0.786540	-843.208901	1259.630285	-352.886333
364				900.000000	200.000000	0.000000	0.257830	0.731900	-1.260050	-99.822737	-125.962902	176.318742	298.989035	200.974254	0.000000	300.000000	200.000000	0.000000	7.691040	11.536560	2231.828308	2174.367657	2256.299921	-1306.148976				-505.000000	200.000000	0.000000	1.086660	-0.357340	11.011560	-831.453732	2442.626376	117.062149
365				900.000000	200.000000	0.000000	0.257830	0.495440	-1.390400	-45.366719	-70.116007	200.195436	298.993506	200.966104	0.000000	300.000000	200.000000	0.000000	7.507920	10.956680	2230.912780	2155.294256	2245.399921	-1300.045476				-505.000000	200.000000	0.000000	3.078870	-3.037390	7.865400	-1572.955259	203.943345	-473.081582
366				900.000000	200.000000	0.000000	0.414770	0.574260	-1.651100	-114.760540	-142.193954	176.009547	298.950323	200.914119	0.000000	300.000000	200.000000	0.000000	7.691040	10.559920	2232.591248	2040.853853	2343.499918	-1409.908474				-505.000000	200.000000	0.000000	1.992210	1.072020	-0.786540	-282.642999	145.337821	470.810760
367				900.000000	200.000000	0.000000	0.291460	0.686860	-1.520750	-97.927039	-71.379665	178.651675	299.062293	200.952889	0.000000	300.000000	200.000000	0.000000	7.355320	10.651480	2231.828308	2126.684155	2092.799927	-1354.976975				-505.000000	200.000000	0.000000	0.724440	-0.536010	7.865400	-3158.836784	346.409896	-118.054826
368				900.000000	200.000000	0.000000	0.381140	0.664340	-1.346950	-82.592235	-125.894021	159.260542	299.042791	200.940038	0.000000	300.000000	200.000000	0.000000	7.813120	10.559920	2231.904602	2098.074055	2136.399925	-1312.252476				-505.000000	200.000000	0.000000	1.629990	-0.893350	1.573080	-169.746764	2153.566582	703.950996
369				900.000000	200.000000	0.000000	0.257830	0.574260	-1.129700	-69.994537	-95.688308	164.123837	299.038137	200.845831	0.000000	300.000000	200.000000	0.000000	6.928040	9.949520	2232.438660	1888.266649	2147.299925	-1403.804975				-505.000000	200.000000	0.000000	0.905550	0.536010	5.505780	-1472.733597	602.830224	-293.284264
370				900.000000	200.000000	0.000000	0.246620	0.630560	-1.086250	-71.651619	-69.937239	181.055430	299.018372	200.893036	0.000000	300.000000	200.000000	0.000000	7.324800	10.102120	2231.904602	1993.170352	2190.899923	-1342.769976				-505.000000	200.000000	0.000000	1.448880	-1.250690	8.651940	-769.883108	2157.807710	-177.535111
371				900.000000	200.000000	0.000000	0.369930	0.720640	-1.303500	-96.310907	-79.879072	156.914854	298.936040	200.947968	0.000000	300.000000	200.000000	0.000000	7.416360	9.888480	2233.354188	2117.147455	2376.199917	-1470.943473				-505.000000	200.000000	0.000000	2.897760	0.536010	0.786540	-546.583121	354.190155	-58.467246
372				900.000000	200.000000	0.000000	0.425980	0.641820	-1.129700	-55.150826	-87.414815	164.012464	298.969641	201.004028	0.000000	300.000000	200.000000	0.000000	7.141680	10.743040	2232.133484	2241.124558	2299.899920	-1361.080475				-505.000000	200.000000	0.000000	1.267770	0.536010	4.719240	-1009.532513	2305.068815	-587.033735
373				900.000000	200.000000	0.000000	0.358720	0.720640	-1.433850	-48.199587	-135.021888	193.071369	299.037808	200.961501	0.000000	300.000000	200.000000	0.000000	7.416360	10.773560	2231.675720	2145.757556	2147.299925	-1422.115474				-505.000000	200.000000	0.000000	1.448880	-0.536010	18.876959	200.708196	1220.114115	586.816403
374				900.000000	200.000000	0.000000	0.414770	0.574260	-1.390400	-86.346743	-91.776706	185.648188	298.959767	200.922946	0.000000	300.000000	200.000000	0.000000	7.477400	11.200840	2231.904602	2059.927254	2321.699919	-1477.046973				-505.000000	200.000000	0.000000	1.811100	0.357340	6.292320	-325.321977	1077.569000	-352.270364
375				900.000000	200.000000	0.000000	0.414770	0.563000	-1.216600	-82.609843	-91.938340	190.457036	299.013623	200.939909	0.000000	300.000000	200.000000	0.000000	7.721560	10.620960	2232.209778	2098.074055	2201.799923	-1434.322474				-505.000000	200.000000	0.000000	-1.448880	-2.144040	6.292320	-1982.288504	1142.260371	350.545808
376				900.000000	200.000000	0.000000	0.493240	0.585520	-1.564200	-138.330006	-110.044377	173.529064	299.008232	201.013058	0.000000	300.000000	200.000000	0.000000	7.568960	10.682000	2231.065368	2260.197959	2212.699923	-1373.287475				-505.000000	200.000000	0.000000	0.000000	2.144040	-4.719240	-218.089685	269.618573	119.522891
377				900.000000	200.000000	0.000000	0.313880	0.619300	-1.346950	-96.508573	-112.992314	200.252558	299.018204	200.957293	0.000000	300.000000	200.000000	0.000000	7.477400	10.712520	2231.523132	2136.220856	2190.899923	-1416.011974				-505.000000	200.000000	0.000000	0.181110	-1.608030	14.157719	-443.617283	1699.015454	174.691787
378				900.000000	200.000000	0.000000	0.470820	0.619300	-1.868350	-84.987152	-78.442442	166.354726	299.013522	200.944278	0.000000	300.000000	200.000000	0.000000	7.233240	10.651480	2231.980896	2107.610755	2201.799923	-1391.597975				-505.000000	200.000000	0.000000	1.992210	0.178670	11.011560	-799.019767	399.281439	293.730674
379				900.000000	200.000000	0.000000	0.414770	0.551740	-1.738000	-43.408398	-116.783288	178.398264	299.047642	200.841790	0.000000	300.000000	200.000000	0.000000	7.385840	10.468360	2231.828308	1878.729949	2125.499926	-1391.597975				-505.000000	200.000000	0.000000	2.535540	0.714680	-1.573080	-535.960569	1306.337417	59.219487
380				900.000000	200.000000	0.000000	0.336300	0.427880	-1.173150	-104.211192	-88.747354	173.545049	299.072220	200.944181	0.000000	300.000000	200.000000	0.000000	7.294280	10.346280	2232.209778	2107.610755	2070.999928	-1281.734977				-505.000000	200.000000	0.000000	0.000000	-0.714680	0.786540	535.897646	1192.383639	-529.375119
381				900.000000	200.000000	0.000000	0.403560	0.506700	-1.694550	-105.526085	-141.691918	166.319690	299.086838	200.939941	0.000000	300.000000	200.000000	0.000000	7.172200	9.919000	2232.133484	2098.074055	2038.299929	-1434.322474				-505.000000	200.000000	0.000000	0.362220	-0.536010	19.663499	-1768.100913	224.561423	-411.746342
382				900.000000	200.000000	0.000000	0.291460	0.517960	-1.868350	-89.160334	-45.726547	185.723578	299.032825	200.867576	0.000000	300.000000	200.000000	0.000000	7.385840	10.102120	2231.446838	1935.950150	2158.199924	-1440.425974				-505.000000	200.000000	0.000000	2.535540	-0.714680	1.573080	188.512564	1038.211696	234.095320
383				900.000000	200.000000	0.000000	0.482030	0.641820	-1.651100	-23.526754	-28.446413	183.231677	298.955205	200.918390	0.000000	300.000000	200.000000	0.000000	7.874160	9.583280	2232.591248	2050.390553	2332.599918	-1373.287475				-505.000000	200.000000	0.000000	1.629990	-0.357340	9.438480	2295.452473	1483.252281	293.250978
384				900.000000	200.000000	0.000000	0.414770	0.641820	-0.912450	-75.028406	-16.231650	166.433738	298.993781	201.008576	0.000000	300.000000	200.000000	0.000000	7.324800	11.383960	2231.523132	2250.661259	2245.399921	-1330.562976				-505.000000	200.000000	0.000000	1.629990	-0.178670	4.719240	916.094233	692.310796	-646.485042
385				900.000000	200.000000	0.000000	0.369930	0.641820	-1.564200	-71.683089	-59.372741	149.612571	299.028040	200.970047	0.000000	300.000000	200.000000	0.000000	7.202720	11.353440	2231.675720	2164.830956	2169.099924	-1397.701475				-505.000000	200.000000	0.000000	0.181110	0.178670	9.438480	590.646409	642.933954	176.387365
386				900.000000	200.000000	0.000000	0.358720	0.585520	-1.694550	-142.485579	-58.789888	149.571826	299.003551	200.940198	0.000000	300.000000	200.000000	0.000000	7.385840	11.048240	2231.523132	2098.074055	2223.599922	-1324.459476				-505.000000	200.000000	0.000000	0.543330	-0.714680	8.651940	-42.553131	621.762449	410.486993
387				900.000000	200.000000	0.000000	0.414770	0.596780	-1.260050	-28.996904	-86.831962	190.488452	298.984637	200.982330	0.000000	300.000000	200.000000	0.000000	8.118320	11.139800	2232.896424	2193.441057	2267.199921	-1428.218974				-505.000000	200.000000	0.000000	0.724440	-0.536010	-0.786540	-611.576898	752.330608	-411.775319
388				900.000000	200.000000	0.000000	0.336300	0.551740	-1.694550	-115.732928	-108.526332	178.479559	299.008706	200.935669	0.000000	300.000000	200.000000	0.000000	7.141680	10.468360	2232.133484	2088.537354	2212.699923	-1379.390975				-505.000000	200.000000	0.000000	-0.181110	-0.178670	13.371180	-125.557629	-1.730284	-235.131464
389				900.000000	200.000000	0.000000	0.381140	0.529220	-1.781450	-20.257605	-64.698296	163.954200	299.037874	201.076807	0.000000	300.000000	200.000000	0.000000	7.233240	10.773560	2231.828308	2403.248463	2147.299925	-1354.976975				-505.000000	200.000000	0.000000	-0.905550	-0.357340	14.944259	674.468909	40.612725	410.942019
390				900.000000	200.000000	0.000000	0.425980	0.551740	-1.738000	-87.634231	-66.585216	173.567330	299.057120	200.957456	0.000000	300.000000	200.000000	0.000000	7.080640	10.773560	2231.141662	2136.220856	2103.699926	-1342.769976				-505.000000	200.000000	0.000000	1.992210	0.178670	16.517339	-682.763303	2250.036557	-822.407200
391				900.000000	200.000000	0.000000	0.369930	0.563000	-1.868350	-119.469828	-74.287791	185.684170	298.964403	200.931715	0.000000	300.000000	200.000000	0.000000	7.691040	10.804080	2231.370544	2079.000654	2310.799919	-1428.218974				-505.000000	200.000000	0.000000	1.086660	0.000000	11.798100	-693.952163	1779.029913	411.121758
392				900.000000	200.000000	0.000000	0.313880	0.540480	-1.042800	-87.377690	-57.549504	151.986053	298.949713	200.983035	0.000000	300.000000	200.000000	0.000000	7.660520	9.919000	2231.294250	2193.441057	2343.499918	-1336.666476				-505.000000	200.000000	0.000000	3.259980	-2.680050	7.078860	-1203.947533	1254.290864	-296.524659
393				900.000000	200.000000	0.000000	0.381140	0.563000	-1.129700	-30.252922	-121.030093	166.395276	299.057603	200.969782	0.000000	300.000000	200.000000	0.000000	7.477400	10.071600	2232.286072	2164.830956	2103.699926	-1324.459476				-505.000000	200.000000	0.000000	0.543330	1.608030	11.011560	908.894833	1547.513221	-233.493841
394				900.000000	200.000000	0.000000	0.504450	0.596780	-1.173150	-89.214829	-60.209981	159.069962	299.028139	200.965675	0.000000	300.000000	200.000000	0.000000	7.294280	10.132640	2231.904602	2155.294256	2169.099924	-1446.529474				-505.000000	200.000000	0.000000	1.267770	1.250690	7.865400	-39.507518	1241.523051	-703.843701
395				900.000000	200.000000	0.000000	0.302670	0.765680	-1.260050	-102.452206	-77.149714	183.532684	299.023055	200.931683	0.000000	300.000000	200.000000	0.000000	7.507920	11.139800	2231.446838	2079.000654	2179.999924	-1361.080475				-505.000000	200.000000	0.000000	1.992210	0.893350	-5.505780	632.696155	2668.646519	0.688412
396				900.000000	200.000000	0.000000	0.448400	0.619300	-1.173150	-80.246395	-103.495572	166.377954	299.018305	200.876004	0.000000	300.000000	200.000000	0.000000	7.630000	10.926160	2231.752014	1955.023551	2190.899923	-1348.873476				-505.000000	200.000000	0.000000	1.086660	0.714680	7.078860	-72.004407	1120.658435	470.544088
397				900.000000	200.000000	0.000000	0.448400	0.664340	-1.694550	-103.055000	-52.350970	190.516442	299.091535	200.901674	0.000000	300.000000	200.000000	0.000000	7.721560	11.078760	2231.675720	2012.243752	2027.399929	-1367.183975				-505.000000	200.000000	0.000000	3.259980	-1.786700	7.078860	-686.626917	326.300813	409.252314
398				900.000000	200.000000	0.000000	0.392350	0.675600	-1.173150	-49.784249	-131.583252	188.175321	299.047642	200.901612	0.000000	300.000000	200.000000	0.000000	7.904680	11.078760	2231.828308	2012.243752	2125.499926	-1324.459476				-505.000000	200.000000	0.000000	-0.543330	-1.429360	11.011560	30.206353	154.996934	-118.801194
399				900.000000	200.000000	0.000000	0.470820	0.563000	-1.433850	-54.691203	-23.120857	190.398968	298.989691	200.930919	0.000000	300.000000	200.000000	0.000000	7.568960	10.468360	2233.277894	2079.000654	2256.299921	-1434.322474				-505.000000	200.000000	0.000000	1.448880	1.072020	14.944259	413.511476	693.566218	-645.283649
400				900.000000	200.000000	0.000000	0.403560	0.608040	-0.999350	-64.447904	-46.085025	195.329857	299.047902	201.016706	0.000000	300.000000	200.000000	0.000000	7.660520	10.285240	2232.438660	2269.734659	2125.499926	-1495.357473				-505.000000	200.000000	0.000000	3.441090	1.786700	4.719240	-586.405256	847.861156	177.652587
401				900.000000	200.000000	0.000000	0.493240	0.563000	-1.651100	-87.080515	-109.963560	156.640500	298.998324	200.970445	0.000000	300.000000	200.000000	0.000000	7.782600	10.376800	2230.760192	2164.830956	2234.499922	-1434.322474				-505.000000	200.000000	0.000000	0.543330	-0.714680	3.146160	1694.246435	1157.267464	645.463388
402				900.000000	200.000000	0.000000	0.493240	0.551740	-1.824900	-67.621608	-160.461625	161.449348	299.003517	200.944504	0.000000	300.000000	200.000000	0.000000	7.355320	10.773560	2231.446838	2107.610755	2223.599922	-1354.976975				-505.000000	200.000000	0.000000	1.629990	-0.714680	11.011560	-389.812367	156.059355	-59.552729
403				900.000000	200.000000	0.000000	0.425980	0.585520	-0.999350	-97.539519	-62.206191	166.369765	299.101887	200.969418	0.000000	300.000000	200.000000	0.000000	7.507920	10.071600	2233.125306	2164.830956	2005.599930	-1409.908474				-505.000000	200.000000	0.000000	-1.086660	-1.965370	-3.146160	-929.888244	599.019528	-178.010499
404				900.000000	200.000000	0.000000	0.437190	0.731900	-0.955900	-95.487107	-47.510317	178.542586	299.067624	200.943891	0.000000	300.000000	200.000000	0.000000	7.843640	10.559920	2232.896424	2107.610755	2081.899927	-1379.390975				-505.000000	200.000000	0.000000	-0.181110	0.357340	9.438480	-440.886286	-1191.128218	117.841802
405				900.000000	200.000000	0.000000	0.280250	0.619300	-1.260050	-60.233772	-15.434819	188.239098	299.111649	200.948065	0.000000	300.000000	200.000000	0.000000	7.233240	10.865120	2233.125306	2117.147455	1983.799931	-1354.976975				-505.000000	200.000000	0.000000	0.543330	0.536010	3.146160	-778.026356	626.987434	-175.767089
406				900.000000	200.000000	0.000000	0.392350	0.540480	-1.607650	-100.024466	-70.387528	154.314418	298.998734	200.965774	0.000000	300.000000	200.000000	0.000000	7.416360	11.200840	2231.675720	2155.294256	2234.499922	-1293.941977				-505.000000	200.000000	0.000000	0.543330	0.178670	11.798100	475.019177	1546.766795	-293.594402
407				900.000000	200.000000	0.000000	0.425980	0.720640	-1.824900	-64.686836	-91.834249	152.037466	298.983839	200.983103	0.000000	300.000000	200.000000	0.000000	7.385840	11.200840	2231.141662	2193.441057	2267.199921	-1391.597975				-505.000000	200.000000	0.000000	1.629990	-0.893350	-3.146160	-1328.284322	964.915075	-118.466386
408				900.000000	200.000000	0.000000	0.369930	0.630560	-2.259400	-125.133896	-53.660235	183.337341	299.057635	200.918485	0.000000	300.000000	200.000000	0.000000	7.660520	11.445000	2232.362366	2050.390553	2103.699926	-1354.976975				-505.000000	200.000000	0.000000	0.181110	0.893350	15.730799	55.315072	1830.092608	-57.910798
409				900.000000	200.000000	0.000000	0.358720	0.540480	-1.824900	-108.290597	-165.054031	176.036200	299.052688	200.944181	0.000000	300.000000	200.000000	0.000000	7.568960	10.895640	2232.209778	2107.610755	2114.599926	-1391.597975				-505.000000	200.000000	0.000000	1.267770	-1.250690	-0.786540	-539.006182	-75.966332	586.152660
410				900.000000	200.000000	0.000000	0.336300	0.585520	-1.607650	-33.841235	-88.343269	152.004713	299.062197	200.982901	0.000000	300.000000	200.000000	0.000000	7.721560	10.895640	2231.599426	2193.441057	2092.799927	-1287.838477				-505.000000	200.000000	0.000000	2.354430	0.536010	18.090419	-1008.462819	1563.775736	-1115.817555
411				900.000000	200.000000	0.000000	0.392350	0.619300	-1.520750	-92.668099	-75.534315	190.532622	298.984429	201.008163	0.000000	300.000000	200.000000	0.000000	7.355320	10.773560	2232.438660	2250.661259	2267.199921	-1287.838477				-505.000000	200.000000	0.000000	0.362220	0.893350	13.371180	-523.953707	1556.232908	470.771601
412				900.000000	200.000000	0.000000	0.392350	0.653080	-1.651100	-83.371021	-121.006819	190.564038	299.023523	200.999585	0.000000	300.000000	200.000000	0.000000	7.416360	10.468360	2232.514954	2231.587858	2179.999924	-1458.736474				-505.000000	200.000000	0.000000	1.629990	-0.714680	15.730799	-1084.330840	-511.269240	410.400060
413				900.000000	200.000000	0.000000	0.437190	0.551740	-1.607650	-103.581309	-87.431949	147.049456	298.998392	200.996028	0.000000	300.000000	200.000000	0.000000	7.752080	9.980040	2230.912780	2222.051158	2234.499922	-1440.425974				-505.000000	200.000000	0.000000	1.267770	-0.536010	7.865400	-263.436737	-1012.167074	116.878102
414				900.000000	200.000000	0.000000	0.313880	0.630560	-1.824900	-64.375800	-107.481851	171.347108	299.110889	200.970246	0.000000	300.000000	200.000000	0.000000	7.507920	10.193680	2231.217956	2164.830956	1983.799931	-1403.804975				-505.000000	200.000000	0.000000	1.086660	-1.429360	1.573080	-897.076740	2186.443479	-295.163889
415				900.000000	200.000000	0.000000	0.325090	0.675600	-2.172500	-99.065939	-82.290361	183.425682	299.037742	200.944472	0.000000	300.000000	200.000000	0.000000	7.111160	10.193680	2231.523132	2107.610755	2147.299925	-1416.011974	-516.725894	232.146834	0.000000	-505.000000	200.000000	0.000000	1.629990	-0.893350	23.596199	758.543101	276.686540	410.230502
416				900.000000	200.000000	0.000000	0.269040	0.608040	-1.433850	-80.980167	-95.867076	161.733979	298.974664	200.905638	0.000000	300.000000	200.000000	0.000000	7.599480	11.383960	2232.438660	2021.780453	2288.999920	-1342.769976				-505.000000	200.000000	0.000000	0.181110	-0.357340	8.651940	210.701516	1439.100424	410.855086
417				900.000000	200.000000	0.000000	0.493240	0.596780	-1.216600	-125.444615	-90.103765	161.491236	298.999248	200.875585	0.000000	300.000000	200.000000	0.000000	7.691040	11.048240	2232.820130	1955.023551	2234.499922	-1318.355976				-505.000000	200.000000	0.000000	0.181110	-0.178670	19.663499	-819.950255	1296.080447	-235.160441
418				900.000000	200.000000	0.000000	0.381140	0.439140	-1.433850	-108.038120	-75.153504	183.147707	299.116167	201.003994	0.000000	300.000000	200.000000	0.000000	7.080640	11.261880	2232.209778	2241.124558	1972.899931	-1354.976975				-505.000000	200.000000	0.000000	2.535540	-0.714680	6.292320	-158.557903	-689.676957	-470.833864
419				900.000000	200.000000	0.000000	0.414770	0.709380	-1.042800	-68.360797	-97.165944	180.954529	299.071553	200.932033	0.000000	300.000000	200.000000	0.000000	7.630000	10.712520	2230.607604	2079.000654	2070.999928	-1397.701475				-505.000000	200.000000	0.000000	1.267770	-2.501380	6.292320	-614.119125	-82.684170	-648.660317
420				900.000000	200.000000	0.000000	0.325090	0.563000	-1.694550	-34.858637	-37.141125	168.863004	298.974454	200.935733	0.000000	300.000000	200.000000	0.000000	7.507920	11.017720	2231.980896	2088.537354	2288.999920	-1342.769976				-505.000000	200.000000	0.000000	1.629990	0.000000	4.719240	-694.518472	1487.730840	-587.571386
421				900.000000	200.000000	0.000000	0.392350	0.675600	-1.824900	-58.500523	-75.251456	159.259400	299.053335	200.879495	0.000000	300.000000	200.000000	0.000000	7.385840	10.315760	2233.735658	1964.560251	2114.599926	-1385.494475				-505.000000	200.000000	0.000000	1.992210	0.000000	2.359620	1042.532787	274.922122	469.793413
422				900.000000	200.000000	0.000000	0.493240	0.608040	-1.520750	-105.193377	-110.084785	163.911367	299.004163	200.982330	0.000000	300.000000	200.000000	0.000000	7.568960	10.865120	2232.896424	2193.441057	2223.599922	-1324.459476				-505.000000	200.000000	0.000000	1.448880	-0.357340	9.438480	905.660450	1626.781254	117.033171
423				900.000000	200.000000	0.000000	0.347510	0.608040	-1.042800	-48.410797	-89.330207	142.375403	299.042398	201.034466	0.000000	300.000000	200.000000	0.000000	7.385840	10.987200	2230.989074	2307.881460	2136.399925	-1391.597975				-505.000000	200.000000	0.000000	2.897760	-0.178670	2.359620	105.193450	1545.827368	117.086819
424				900.000000	200.000000	0.000000	0.313880	0.630560	-1.998700	-96.720099	-152.913946	193.034049	298.998700	200.918799	0.000000	300.000000	200.000000	0.000000	7.630000	10.712520	2231.599426	2050.390553	2234.499922	-1440.425974				-505.000000	200.000000	0.000000	1.086660	-1.429360	17.303879	30.709739	1641.234921	409.765295
425				900.000000	200.000000	0.000000	0.369930	0.551740	-0.912450	-114.922672	-141.034388	166.396418	298.969147	200.953215	0.000000	300.000000	200.000000	0.000000	7.538440	9.766400	2231.065368	2126.684155	2299.899920	-1477.046973				-505.000000	200.000000	0.000000	1.448880	-1.250690	-3.146160	-75.930944	578.164019	-177.535111
426				900.000000	200.000000	0.000000	0.414770	0.563000	-0.738650	-66.032566	-87.316864	178.408736	299.047642	200.965708	0.000000	300.000000	200.000000	0.000000	7.568960	9.796920	2231.828308	2155.294256	2125.499926	-1446.529474				-505.000000	200.000000	0.000000	0.905550	-0.178670	1.573080	-1516.293500	1667.122415	528.454886
427				900.000000	200.000000	0.000000	0.246620	0.731900	-1.738000	-52.071530	-44.001261	190.788317	299.086900	200.922788	0.000000	300.000000	200.000000	0.000000	7.233240	10.834600	2232.286072	2059.927254	2038.299929	-1391.597975				-505.000000	200.000000	0.000000	1.267770	0.714680	11.798100	-71.626867	442.370874	118.065007
428				900.000000	200.000000	0.000000	0.257830	0.585520	-1.346950	-77.796982	-105.618205	161.724648	299.072505	200.939620	0.000000	300.000000	200.000000	0.000000	7.355320	11.017720	2232.896424	2098.074055	2070.999928	-1428.218974				-505.000000	200.000000	0.000000	1.629990	-0.178670	0.000000	-589.891331	166.509325	117.188240
429				900.000000	200.000000	0.000000	0.414770	0.450400	-1.303500	-55.172498	-96.923493	149.388097	298.994366	200.914025	0.000000	300.000000	200.000000	0.000000	6.928040	9.949520	2232.820130	2040.853853	2245.399921	-1361.080475				-505.000000	200.000000	0.000000	1.267770	0.893350	3.932700	-1567.052802	1775.535212	-116.741830
430				900.000000	200.000000	0.000000	0.347510	0.563000	-0.782100	-41.954399	-125.034448	159.201136	299.086963	200.948356	0.000000	300.000000	200.000000	0.000000	7.599480	10.956680	2232.438660	2117.147455	2038.299929	-1397.701475				-505.000000	200.000000	0.000000	0.905550	-1.072020	4.719240	282.957615	-722.123423	-412.298482
431				900.000000	200.000000	0.000000	0.437190	0.743160	-1.129700	-71.080296	-72.678533	180.962718	299.106004	200.991617	0.000000	300.000000	200.000000	0.000000	7.385840	10.865120	2231.217956	2212.514458	1994.699930	-1379.390975				-505.000000	200.000000	0.000000	0.724440	-1.429360	4.719240	145.518970	2072.805697	57.329681
432				900.000000	200.000000	0.000000	0.425980	0.799460	-1.390400	-60.990886	-102.370274	183.436350	299.018540	201.003959	0.000000	300.000000	200.000000	0.000000	7.691040	10.804080	2232.286072	2241.124558	2190.899923	-1416.011974				-505.000000	200.000000	0.000000	1.267770	-0.178670	16.517339	801.222079	968.172345	352.193613
433				900.000000	200.000000	0.000000	0.291460	0.765680	-1.346950	-98.521705	-122.200998	152.218716	298.984117	200.931555	0.000000	300.000000	200.000000	0.000000	7.385840	10.620960	2231.752014	2079.000654	2267.199921	-1470.943473				-505.000000	200.000000	0.000000	2.173320	-1.429360	5.505780	-433.498116	791.257481	-353.994920
434				900.000000	200.000000	0.000000	0.470820	0.506700	-0.738650	-136.700014	-49.097243	166.250008	299.003619	200.961501	0.000000	300.000000	200.000000	0.000000	7.843640	10.163160	2231.675720	2145.757556	2223.599922	-1489.253973				-505.000000	200.000000	0.000000	3.259980	1.429360	5.505780	-376.332972	62.653651	-351.368928
435				900.000000	200.000000	0.000000	0.212990	0.731900	-1.564200	-108.178897	-27.580102	178.774857	298.974454	201.016915	0.000000	300.000000	200.000000	0.000000	7.507920	9.919000	2231.980896	2269.734659	2288.999920	-1361.080475				-505.000000	200.000000	0.000000	2.897760	-0.357340	7.865400	-1179.153430	1275.462369	-176.803232
436				900.000000	200.000000	0.000000	0.381140	0.574260	-0.869000	-130.032405	-111.140604	166.405748	299.018506	200.961271	0.000000	300.000000	200.000000	0.000000	7.538440	9.705360	2232.209778	2145.757556	2190.899923	-1336.666476				-505.000000	200.000000	0.000000	0.724440	-0.357340	11.011560	-831.453732	475.994197	-0.397071
437				900.000000	200.000000	0.000000	0.280250	0.608040	-1.564200	-77.094679	-40.481809	173.770665	298.979233	200.931555	0.000000	300.000000	200.000000	0.000000	7.996240	10.163160	2231.752014	2079.000654	2278.099920	-1446.529474				-505.000000	200.000000	0.000000	1.267770	-0.714680	4.719240	72.948254	1642.218778	704.149531
438				900.000000	200.000000	0.000000	0.425980	0.574260	-1.433850	-102.473879	-87.131955	192.865555	298.979093	200.961599	0.000000	300.000000	200.000000	0.000000	7.538440	11.017720	2231.446838	2145.757556	2278.099920	-1367.183975				-505.000000	200.000000	0.000000	0.724440	-1.072020	3.932700	861.974701	217.572021	233.901092
439				900.000000	200.000000	0.000000	0.347510	0.675600	-1.955250	-94.820337	-154.339238	185.812115	299.096604	200.957031	0.000000	300.000000	200.000000	0.000000	7.477400	11.322920	2232.133484	2136.220856	2016.499929	-1391.597975				-505.000000	200.000000	0.000000	-0.905550	0.536010	3.932700	-1472.859444	1111.622754	-998.068560
440				900.000000	200.000000	0.000000	0.336300	0.517960	-1.390400	-84.644647	-27.753672	171.219163	299.018808	200.939620	0.000000	300.000000	200.000000	0.000000	7.568960	10.834600	2232.896424	2098.074055	2190.899923	-1379.390975				-505.000000	200.000000	0.000000	-0.181110	-2.144040	9.438480	1029.179238	1195.131914	-295.740699
441				900.000000	200.000000	0.000000	0.459610	0.506700	-1.651100	-69.296298	-108.578676	154.213321	299.028505	200.948227	0.000000	300.000000	200.000000	0.000000	7.721560	10.529400	2232.743836	2117.147455	2169.099924	-1300.045476				-505.000000	200.000000	0.000000	0.905550	-0.714680	4.719240	767.844266	1133.856680	410.458015
442				900.000000	200.000000	0.000000	0.470820	0.416620	-1.346950	-92.793344	-83.993314	175.804874	298.984707	200.935285	0.000000	300.000000	200.000000	0.000000	7.324800	10.590440	2233.049012	2088.537354	2267.199921	-1324.459476				-505.000000	200.000000	0.000000	-0.362220	-0.178670	7.078860	-936.773028	943.190144	-470.093370
443				900.000000	200.000000	0.000000	0.369930	0.540480	-1.129700	-63.344537	-39.512946	156.747305	299.008266	200.953182	0.000000	300.000000	200.000000	0.000000	7.416360	11.048240	2231.141662	2126.684155	2212.699923	-1422.115474				-505.000000	200.000000	0.000000	0.543330	-3.573400	6.292320	-1026.435061	1949.701802	525.262265
444				900.000000	200.000000	0.000000	0.425980	0.574260	-1.824900	-46.591583	-86.768279	192.865555	299.066954	200.965939	0.000000	300.000000	200.000000	0.000000	7.568960	10.956680	2231.294250	2155.294256	2081.899927	-1348.873476				-505.000000	200.000000	0.000000	0.000000	-0.893350	2.359620	-1443.659861	395.470743	-647.032874
445				900.000000	200.000000	0.000000	0.392350	0.551740	-1.520750	-99.470750	-110.996105	171.192511	299.003619	200.944407	0.000000	300.000000	200.000000	0.000000	7.294280	10.407320	2231.675720	2107.610755	2223.599922	-1440.425974				-505.000000	200.000000	0.000000	-0.543330	-0.178670	11.011560	-357.378403	1745.837022	293.594402
446				900.000000	200.000000	0.000000	0.425980	0.517960	-1.042800	-100.366655	-107.759512	173.535915	299.003755	200.922914	0.000000	300.000000	200.000000	0.000000	7.782600	9.827440	2231.980896	2059.927254	2223.599922	-1403.804975				-505.000000	200.000000	0.000000	-0.905550	0.357340	8.651940	-440.949209	974.574188	-587.029427
447				900.000000	200.000000	0.000000	0.470820	0.517960	-1.955250	-121.414604	-164.483114	142.163879	298.964226	200.953247	0.000000	300.000000	200.000000	0.000000	7.385840	9.766400	2230.989074	2126.684155	2310.799919	-1367.183975				-505.000000	200.000000	0.000000	0.362220	-0.536010	7.865400	-263.436737	766.037849	-0.537651
448				900.000000	200.000000	0.000000	0.302670	0.551740	-1.781450	-35.412352	-127.324511	168.875759	299.081641	201.059932	0.000000	300.000000	200.000000	0.000000	7.568960	11.383960	2231.370544	2365.101662	2049.199928	-1367.183975				-505.000000	200.000000	0.000000	-1.448880	-1.786700	6.292320	-107.609831	1009.690364	233.396727
449				900.000000	200.000000	0.000000	0.381140	0.529220	-1.694550	-108.619241	-105.306873	163.954200	299.032693	201.008749	0.000000	300.000000	200.000000	0.000000	7.172200	11.506040	2231.141662	2250.661259	2158.199924	-1373.287475				-505.000000	200.000000	0.000000	1.086660	0.357340	11.011560	254.135572	984.356296	-175.980113
450				900.000000	200.000000	0.000000	0.414770	0.585520	-1.260050	-49.563242	-91.897932	178.429679	298.925508	200.965741	0.000000	300.000000	200.000000	0.000000	7.630000	11.170320	2231.752014	2155.294256	2397.999916	-1464.839973				-505.000000	200.000000	0.000000	1.629990	-2.322710	5.505780	-950.818732	161.284340	-237.311046
451				900.000000	200.000000	0.000000	0.347510	0.653080	-1.346950	-83.055922	-73.849438	188.200832	299.057474	200.999824	0.000000	300.000000	200.000000	0.000000	7.507920	10.987200	2231.980896	2231.587858	2103.699926	-1361.080475				-505.000000	200.000000	0.000000	1.811100	0.536010	9.438480	-1240.786978	1472.293316	646.548871
452				900.000000	200.000000	0.000000	0.369930	0.540480	-1.303500	-63.524594	-34.285342	197.711527	299.057152	201.017263	0.000000	300.000000	200.000000	0.000000	7.263760	10.743040	2231.217956	2269.734659	2103.699926	-1318.355976				-505.000000	200.000000	0.000000	-0.905550	-1.965370	7.865400	-697.375316	1770.740658	-119.280890
453				900.000000	200.000000	0.000000	0.325090	0.754420	-2.042150	-51.459256	34.105723	188.318305	299.008537	200.935829	0.000000	300.000000	200.000000	0.000000	7.294280	10.163160	2231.752014	2088.537354	2212.699923	-1306.148976				-505.000000	200.000000	0.000000	0.905550	-1.072020	11.011560	51.828997	332.465225	-353.554383
454				900.000000	200.000000	0.000000	0.448400	0.664340	-1.260050	-66.420085	-98.348785	195.335762	299.101641	200.952596	0.000000	300.000000	200.000000	0.000000	7.660520	10.254720	2232.514954	2126.684155	2005.599930	-1434.322474				-505.000000	200.000000	0.000000	3.622200	0.357340	-0.786540	-1368.232303	2035.257242	411.258030
455				900.000000	200.000000	0.000000	0.515660	0.608040	-1.694550	-73.209192	-70.318647	163.888140	299.038269	200.965312	0.000000	300.000000	200.000000	0.000000	7.568960	10.193680	2232.743836	2155.294256	2147.299925	-1452.632974				-505.000000	200.000000	0.000000	0.905550	0.000000	7.865400	-231.002772	1528.580996	-0.072444
456				900.000000	200.000000	0.000000	0.538080	0.641820	-1.042800	-83.204509	-81.979970	178.354289	299.047349	200.961731	0.000000	300.000000	200.000000	0.000000	7.294280	10.743040	2231.141662	2145.757556	2125.499926	-1354.976975				-505.000000	200.000000	0.000000	2.535540	1.608030	8.651940	-828.533965	1296.633873	118.811375
457				900.000000	200.000000	0.000000	0.437190	0.686860	-1.216600	-33.283456	-62.465776	147.175117	299.042758	200.927251	0.000000	300.000000	200.000000	0.000000	7.416360	10.102120	2231.828308	2069.463954	2136.399925	-1385.494475				-505.000000	200.000000	0.000000	0.724440	-0.536010	16.517339	200.519426	1663.899278	-59.310727
458				900.000000	200.000000	0.000000	0.470820	0.641820	-1.694550	-47.694950	-58.340196	171.194990	298.989173	200.986938	0.000000	300.000000	200.000000	0.000000	8.026760	9.796920	2232.133484	2202.977757	2256.299921	-1446.529474				-505.000000	200.000000	0.000000	-0.543330	-0.536010	8.651940	778.970203	1350.366279	351.999385
459				900.000000	200.000000	0.000000	0.381140	0.551740	-1.651100	-63.421021	-64.819522	180.842765	298.984151	200.948616	0.000000	300.000000	200.000000	0.000000	7.691040	9.857960	2231.828308	2117.147455	2267.199921	-1318.355976				-505.000000	200.000000	0.000000	3.078870	-0.893350	8.651940	-1906.420483	-327.083111	-118.582296
460				900.000000	200.000000	0.000000	0.302670	0.506700	-1.477300	-40.972530	-51.617821	200.159453	299.047544	200.965807	0.000000	300.000000	200.000000	0.000000	7.538440	11.109280	2231.599426	2155.294256	2125.499926	-1330.562976				-505.000000	200.000000	0.000000	-0.362220	0.000000	8.651940	-1389.099868	278.847255	-234.947417
461				900.000000	200.000000	0.000000	0.291460	0.776940	-1.346950	-106.099078	-101.937118	173.916129	299.003448	200.995858	0.000000	300.000000	200.000000	0.000000	7.782600	11.292400	2231.294250	2222.051158	2223.599922	-1348.873476				-505.000000	200.000000	0.000000	0.362220	-1.608030	3.932700	-444.435284	1830.330039	115.933199
462				900.000000	200.000000	0.000000	0.493240	0.720640	-1.260050	-60.081121	-115.393206	176.064386	299.013353	200.910252	0.000000	300.000000	200.000000	0.000000	7.477400	11.414480	2231.599426	2031.317153	2201.799923	-1361.080475				-505.000000	200.000000	0.000000	0.362220	-0.357340	6.292320	-1179.279277	1165.240724	-117.856291
463				900.000000	200.000000	0.000000	0.448400	0.517960	-0.999350	-128.465352	-58.063476	200.018949	299.008910	200.956835	0.000000	300.000000	200.000000	0.000000	7.630000	11.139800	2232.591248	2136.220856	2212.699923	-1428.218974				-505.000000	200.000000	0.000000	0.000000	0.000000	-5.505780	-347.888468	-392.485037	469.952789
464				900.000000	200.000000	0.000000	0.560500	0.630560	-1.086250	-75.672150	-113.258637	149.404669	299.062326	200.961402	0.000000	300.000000	200.000000	0.000000	7.294280	10.651480	2231.904602	2145.757556	2092.799927	-1330.562976				-505.000000	200.000000	0.000000	1.811100	1.250690	11.011560	887.272189	1338.230456	-527.654871
465				900.000000	200.000000	0.000000	0.313880	0.641820	-1.868350	-92.100839	-127.705322	214.731462	299.003551	200.918830	0.000000	300.000000	200.000000	0.000000	7.294280	10.620960	2231.523132	2050.390553	2223.599922	-1312.252476				-505.000000	200.000000	0.000000	0.362220	-2.680050	8.651940	-1088.005685	1825.851481	173.659951
466				900.000000	200.000000	0.000000	0.403560	0.585520	-1.607650	-110.231309	-116.442885	197.718574	299.043183	200.973821	0.000000	300.000000	200.000000	0.000000	7.477400	10.498880	2232.820130	2174.367657	2136.399925	-1312.252476				-505.000000	200.000000	0.000000	2.716650	-1.250690	4.719240	-654.381722	361.416989	233.572158
467				900.000000	200.000000	0.000000	0.302670	0.731900	-1.129700	-91.646634	-102.600789	185.910929	298.979337	200.948551	0.000000	300.000000	200.000000	0.000000	7.782600	10.132640	2231.980896	2117.147455	2278.099920	-1379.390975				-505.000000	200.000000	0.000000	1.448880	-1.786700	7.865400	-918.195998	700.284056	-236.787883
468				900.000000	200.000000	0.000000	0.437190	0.551740	-0.825550	-50.504160	-113.489152	151.868776	299.042922	200.956998	0.000000	300.000000	200.000000	0.000000	7.294280	10.010560	2232.209778	2136.220856	2136.399925	-1324.459476				-505.000000	200.000000	0.000000	0.181110	0.714680	-3.932700	-188.701333	1981.323277	-763.009540
469				900.000000	200.000000	0.000000	0.504450	0.619300	-1.433850	-80.516480	-135.957080	190.416487	299.086276	200.961895	0.000000	300.000000	200.000000	0.000000	7.172200	10.407320	2230.760192	2145.757556	2038.299929	-1367.183975				-505.000000	200.000000	0.000000	3.441090	-1.786700	13.371180	-570.307530	1369.930495	233.005529
470				900.000000	200.000000	0.000000	0.414770	0.585520	-1.564200	-53.898872	-91.615072	166.381379	298.945008	200.965774	0.000000	300.000000	200.000000	0.000000	7.080640	11.078760	2231.675720	2155.294256	2354.399918	-1342.769976				-505.000000	200.000000	0.000000	1.267770	-2.144040	12.584640	-823.625100	176.484433	-119.624313
471				900.000000	200.000000	0.000000	0.392350	0.608040	-1.303500	-129.091487	-106.132177	159.196569	299.003585	200.961533	0.000000	300.000000	200.000000	0.000000	7.843640	11.048240	2231.599426	2145.757556	2223.599922	-1324.459476				-505.000000	200.000000	0.000000	2.897760	0.357340	13.371180	138.508340	739.957354	117.595492
472				900.000000	200.000000	0.000000	0.425980	0.596780	-1.433850	-85.464384	-82.065985	168.789897	299.023256	200.940038	0.000000	300.000000	200.000000	0.000000	7.477400	10.987200	2231.904602	2098.074055	2179.999924	-1379.390975				-505.000000	200.000000	0.000000	-0.362220	-0.714680	9.438480	-1200.650227	1736.370909	880.512226
473				900.000000	200.000000	0.000000	0.325090	0.574260	-2.042150	-91.042487	-107.741436	178.512116	298.988793	201.012954	0.000000	300.000000	200.000000	0.000000	7.263760	11.383960	2231.294250	2260.197959	2256.299921	-1367.183975				-505.000000	200.000000	0.000000	0.543330	-1.072020	6.292320	-411.812550	1684.561787	-1.060813
474				900.000000	200.000000	0.000000	0.403560	0.574260	-1.564200	-50.342028	-111.417324	176.021161	298.984082	200.935861	0.000000	300.000000	200.000000	0.000000	7.446880	10.529400	2231.675720	2088.537354	2267.199921	-1367.183975				-505.000000	200.000000	0.000000	1.267770	-1.786700	4.719240	8.080325	2570.208830	-295.517493
475				900.000000	200.000000	0.000000	0.369930	0.551740	-1.346950	-83.208573	-44.376874	144.709477	298.964899	200.914181	0.000000	300.000000	200.000000	0.000000	7.324800	10.407320	2232.438660	2040.853853	2310.799919	-1452.632974				-505.000000	200.000000	0.000000	0.543330	-0.536010	4.719240	1357.735597	1288.344618	-235.528535
476				900.000000	200.000000	0.000000	0.425980	0.765680	-0.955900	-65.952335	-52.114659	173.766294	299.008740	200.952726	0.000000	300.000000	200.000000	0.000000	7.599480	10.041080	2232.209778	2126.684155	2212.699923	-1330.562976				-505.000000	200.000000	0.000000	1.086660	-0.357340	18.876959	1138.047532	1639.742068	175.806248
477				900.000000	200.000000	0.000000	0.448400	0.619300	-1.346950	-100.529103	-93.201998	176.016594	299.081986	200.965543	0.000000	300.000000	200.000000	0.000000	7.050120	10.193680	2232.209778	2155.294256	2049.199928	-1373.287475				-505.000000	200.000000	0.000000	1.086660	0.178670	14.944259	-567.073147	848.054156	-822.334756
478				900.000000	200.000000	0.000000	0.493240	0.664340	-1.738000	-91.038423	-89.618863	151.915426	299.037775	200.944440	0.000000	300.000000	200.000000	0.000000	7.111160	9.766400	2231.599426	2107.610755	2147.299925	-1342.769976				-505.000000	200.000000	0.000000	1.448880	-1.786700	8.651940	703.290952	964.677644	-413.020179
479				900.000000	200.000000	0.000000	0.448400	0.574260	-1.738000	-78.665797	-102.970261	178.384367	299.042922	200.939909	0.000000	300.000000	200.000000	0.000000	7.477400	9.980040	2232.209778	2098.074055	2136.399925	-1458.736474				-505.000000	200.000000	0.000000	0.362220	2.144040	3.932700	361.682479	504.629966	-526.691172
480				900.000000	200.000000	0.000000	0.381140	0.574260	-1.390400	-70.264623	-70.127943	147.128467	299.052299	200.936021	0.000000	300.000000	200.000000	0.000000	7.233240	9.674840	2231.294250	2088.537354	2114.599926	-1373.287475				-505.000000	200.000000	0.000000	0.905550	-1.250690	6.292320	-190.991868	1795.213864	233.717046
481				900.000000	200.000000	0.000000	0.493240	0.709380	-1.651100	-68.990996	-89.699680	200.150515	299.057442	200.948583	0.000000	300.000000	200.000000	0.000000	7.477400	11.292400	2231.904602	2117.147455	2103.699926	-1361.080475				-505.000000	200.000000	0.000000	0.362220	-1.786700	2.359620	-339.556451	1699.252885	-354.189148
482				900.000000	200.000000	0.000000	0.425980	0.709380	-1.824900	-49.068402	-81.702309	192.991216	299.008774	200.944149	0.000000	300.000000	200.000000	0.000000	7.996240	11.506040	2232.286072	2107.610755	2212.699923	-1403.804975				-505.000000	200.000000	0.000000	-0.362220	1.429360	14.157719	435.071196	141.052262	-233.590954
483				900.000000	200.000000	0.000000	0.526870	0.653080	-1.868350	-59.472911	-9.827002	178.376375	298.998666	200.961566	0.000000	300.000000	200.000000	0.000000	7.446880	11.078760	2231.523132	2145.757556	2234.499922	-1409.908474				-505.000000	200.000000	0.000000	1.267770	1.965370	13.371180	814.890244	175.738007	119.251912
484				900.000000	200.000000	0.000000	0.437190	0.517960	-1.390400	-84.644647	-67.370112	192.801582	299.004027	200.939748	0.000000	300.000000	200.000000	0.000000	7.843640	11.078760	2232.591248	2098.074055	2223.599922	-1361.080475				-505.000000	200.000000	0.000000	1.267770	0.536010	7.865400	-82.752805	2302.083109	470.360041
485				900.000000	200.000000	0.000000	0.369930	0.686860	-1.260050	-65.492712	-74.853510	171.341399	299.018171	200.974421	0.000000	300.000000	200.000000	0.000000	7.324800	11.567080	2231.446838	2174.367657	2190.899923	-1373.287475				-505.000000	200.000000	0.000000	-1.811100	0.178670	13.371180	-914.646999	-300.809617	235.290840
486				900.000000	200.000000	0.000000	0.392350	0.675600	-1.260050	-82.038520	-101.106616	166.488380	299.037775	201.017089	0.000000	300.000000	200.000000	0.000000	7.416360	10.651480	2231.599426	2269.734659	2147.299925	-1342.769976				-505.000000	200.000000	0.000000	2.716650	-0.357340	2.359620	-947.961889	-34.053754	116.931750
487				900.000000	200.000000	0.000000	0.459610	0.709380	-1.303500	-112.856715	-129.165824	173.679095	299.086869	200.927092	0.000000	300.000000	200.000000	0.000000	7.294280	10.529400	2232.209778	2069.463954	2038.299929	-1354.976975				-505.000000	200.000000	0.000000	1.267770	-3.037390	11.011560	-1341.071562	1503.677360	-61.728003
488				900.000000	200.000000	0.000000	0.425980	0.563000	-1.303500	-98.781992	-61.923331	178.397122	298.930282	200.970114	0.000000	300.000000	200.000000	0.000000	7.263760	10.407320	2231.523132	2164.830956	2387.099916	-1403.804975				-505.000000	200.000000	0.000000	1.086660	0.357340	8.651940	-904.213217	721.455560	-117.236014
489				900.000000	200.000000	0.000000	0.190570	0.608040	-1.520750	-81.070195	-31.763225	142.537993	299.047805	200.931364	0.000000	300.000000	200.000000	0.000000	7.050120	9.949520	2232.209778	2079.000654	2125.499926	-1373.287475				-505.000000	200.000000	0.000000	-1.267770	0.357340	11.011560	-93.312434	994.252839	352.905129
490				900.000000	200.000000	0.000000	0.358720	0.653080	-1.346950	-70.994331	-54.047186	137.586356	299.086557	200.957325	0.000000	300.000000	200.000000	0.000000	7.385840	10.285240	2231.446838	2136.220856	2038.299929	-1324.459476				-505.000000	200.000000	0.000000	0.362220	-1.429360	5.505780	493.029899	-27.142916	-1.385440
491				900.000000	200.000000	0.000000	0.425980	0.450400	-1.433850	-95.512843	-117.527775	192.750365	299.008537	201.008473	0.000000	300.000000	200.000000	0.000000	7.385840	9.827440	2231.752014	2250.661259	2212.699923	-1348.873476				-505.000000	200.000000	0.000000	2.897760	-0.714680	4.719240	1694.372281	1411.018082	234.066343
492				900.000000	200.000000	0.000000	0.470820	0.653080	-1.607650	-107.449188	-43.223103	149.518521	299.028173	200.944278	0.000000	300.000000	200.000000	0.000000	7.660520	11.017720	2231.980896	2107.610755	2169.099924	-1361.080475				-505.000000	200.000000	0.000000	-1.992210	0.536010	4.719240	148.627506	1176.630120	-58.076048
493				900.000000	200.000000	0.000000	0.403560	0.799460	-1.955250	-101.781373	-14.800219	140.085695	299.042889	200.935669	0.000000	300.000000	200.000000	0.000000	7.782600	11.292400	2232.133484	2088.537354	2136.399925	-1348.873476				-505.000000	200.000000	0.000000	0.543330	0.357340	0.786540	-94.130435	761.796721	235.272044
494				900.000000	200.000000	0.000000	0.313880	0.472920	-1.477300	-106.692074	-92.607209	183.248804	298.988759	200.965972	0.000000	300.000000	200.000000	0.000000	6.958560	11.536560	2231.217956	2155.294256	2256.299921	-1416.011974				-505.000000	200.000000	0.000000	1.629990	0.357340	7.865400	369.699881	424.185076	-293.511777
495				900.000000	200.000000	0.000000	0.437190	0.743160	-1.781450	-95.878690	-92.336285	195.420678	299.007960	200.940648	0.000000	300.000000	200.000000	0.000000	7.141680	11.475520	2230.455016	2098.074055	2212.699923	-1385.494475				-505.000000	200.000000	0.000000	3.078870	0.178670	15.730799	-1377.722237	1124.469132	234.899643
496				900.000000	200.000000	0.000000	0.392350	0.596780	-1.607650	-113.788152	-29.859769	173.644058	299.042692	200.999961	0.000000	300.000000	200.000000	0.000000	7.721560	10.590440	2231.675720	2231.587858	2136.399925	-1446.529474				-505.000000	200.000000	0.000000	-0.543330	-0.357340	12.584640	-1294.591893	551.214103	645.889436
497				900.000000	200.000000	0.000000	0.437190	0.461660	-1.086250	-42.422149	-72.718941	171.062282	298.999042	201.003925	0.000000	300.000000	200.000000	0.000000	7.721560	10.926160	2232.362366	2241.124558	2234.499922	-1440.425974				-505.000000	200.000000	0.000000	-0.181110	0.000000	5.505780	116.256464	1331.434054	-234.961906
498				900.000000	200.000000	0.000000	0.336300	0.563000	-1.868350	-79.264526	-88.100818	156.803090	299.062261	200.957195	0.000000	300.000000	200.000000	0.000000	7.416360	10.956680	2231.752014	2136.220856	2092.799927	-1324.459476				-505.000000	200.000000	0.000000	0.905550	-1.965370	7.078860	-234.174231	-989.502717	-530.634468
499				900.000000	200.000000	0.000000	0.414770	0.810720	-2.085600	-93.411669	-30.338531	200.326056	299.008232	200.995960	0.000000	300.000000	200.000000	0.000000	7.263760	10.773560	2231.065368	2222.051158	2212.699923	-1452.632974				-505.000000	200.000000	0.000000	0.000000	-0.893350	13.371180	641.909097	782.730795	-294.568282
500				900.000000	200.000000	0.000000	0.437190	0.619300	-0.695200	-83.771769	-88.280528	183.257188	299.003551	200.935925	0.000000	300.000000	200.000000	0.000000	7.233240	9.796920	2231.523132	2088.537354	2223.599922	-1440.425974				-505.000000	200.000000	0.000000	0.543330	-2.322710	4.719240	554.726369	758.064589	-354.712310
501				900.000000	200.000000	0.000000	0.369930	0.517960	-1.390400	-96.706238	-110.194075	161.545682	299.038137	200.995347	0.000000	300.000000	200.000000	0.000000	7.691040	10.285240	2232.438660	2222.051158	2147.299925	-1397.701475				-505.000000	200.000000	0.000000	0.724440	-1.429360	11.798100	-317.178729	1005.527800	-60.158517
502				900.000000	200.000000	0.000000	0.302670	0.630560	-1.781450	-60.310256	-142.522421	193.045663	299.018271	200.957227	0.000000	300.000000	200.000000	0.000000	7.019600	9.796920	2231.675720	2136.220856	2190.899923	-1379.390975				-505.000000	200.000000	0.000000	2.535540	-0.357340	7.078860	210.575669	370.136675	-176.774255
503				900.000000	200.000000	0.000000	0.246620	0.743160	-1.781450	-63.714448	-59.158763	193.208449	299.067114	201.004234	0.000000	300.000000	200.000000	0.000000	7.294280	11.048240	2231.675720	2241.124558	2081.899927	-1330.562976				-505.000000	200.000000	0.000000	2.897760	0.357340	4.719240	22.000182	350.458023	470.060084
504				900.000000	200.000000	0.000000	0.470820	0.731900	-1.781450	-44.075484	-108.919078	185.736725	299.052429	200.910252	0.000000	300.000000	200.000000	0.000000	7.507920	10.895640	2231.599426	2031.317153	2114.599926	-1495.357473				-505.000000	200.000000	0.000000	-0.362220	-0.536010	8.651940	894.786205	-649.142796	704.449488
505				900.000000	200.000000	0.000000	0.459610	0.776940	-1.738000	-70.319434	-108.497859	137.597024	298.989001	200.931555	0.000000	300.000000	200.000000	0.000000	7.507920	10.743040	2231.752014	2079.000654	2256.299921	-1379.390975				-505.000000	200.000000	0.000000	0.181110	-0.714680	6.292320	-1664.165927	380.779645	-59.436819
506				900.000000	200.000000	0.000000	0.381140	0.641820	-1.303500	-15.125580	-60.076820	154.420278	299.042169	200.987681	0.000000	300.000000	200.000000	0.000000	7.843640	11.445000	2230.455016	2202.977757	2136.399925	-1354.976975				-505.000000	200.000000	0.000000	-0.181110	-1.786700	7.865400	-107.483984	3.494701	350.783502
507				900.000000	200.000000	0.000000	0.504450	0.653080	-1.520750	-55.092267	-100.414473	180.809262	299.003721	201.021223	0.000000	300.000000	200.000000	0.000000	7.141680	11.597600	2231.904602	2279.271359	2223.599922	-1354.976975				-505.000000	200.000000	0.000000	1.267770	-1.429360	11.798100	-664.626735	1635.500940	-236.434279
508				900.000000	200.000000	0.000000	0.403560	0.743160	-1.042800	-50.887616	-106.836256	209.913479	299.028272	200.944181	0.000000	300.000000	200.000000	0.000000	7.568960	10.620960	2232.209778	2107.610755	2169.099924	-1403.804975				-505.000000	200.000000	0.000000	0.181110	0.178670	11.011560	-683.203765	-684.258972	-234.821326
509				900.000000	200.000000	0.000000	0.437190	0.619300	-1.390400	-104.594647	-107.897871	183.257188	298.989450	200.969583	0.000000	300.000000	200.000000	0.000000	7.507920	10.376800	2232.743836	2164.830956	2256.299921	-1409.908474				-505.000000	200.000000	0.000000	0.362220	-0.893350	11.798100	-1211.272779	497.165702	410.331924
510				900.000000	200.000000	0.000000	0.504450	0.619300	-1.260050	-56.213242	-125.986774	166.319886	299.072188	200.969848	0.000000	300.000000	200.000000	0.000000	7.507920	10.712520	2232.133484	2164.830956	2070.999928	-1440.425974				-505.000000	200.000000	0.000000	0.905550	-1.072020	-3.932700	1208.793475	214.077319	-1.089791
511				900.000000	200.000000	0.000000	0.347510	0.630560	-1.564200	-92.249427	-104.043215	205.047509	299.057023	200.987478	0.000000	300.000000	200.000000	0.000000	7.599480	9.827440	2230.912780	2202.977757	2103.699926	-1354.976975				-505.000000	200.000000	0.000000	-0.362220	-3.037390	12.584640	627.926316	1468.245189	-179.085802
512				900.000000	200.000000	0.000000	0.425980	0.585520	-1.651100	-106.255793	-132.523642	200.105007	299.081798	200.931555	0.000000	300.000000	200.000000	0.000000	7.660520	10.285240	2231.752014	2079.000654	2049.199928	-1342.769976				-505.000000	200.000000	0.000000	1.629990	1.250690	0.786540	-1198.233846	961.182943	353.521098
513				900.000000	200.000000	0.000000	0.392350	0.585520	-1.651100	-114.296853	-60.215180	168.814266	298.984394	200.901397	0.000000	300.000000	200.000000	0.000000	7.416360	10.804080	2232.362366	2012.243752	2267.199921	-1367.183975				-505.000000	200.000000	0.000000	0.181110	-1.429360	7.078860	-433.372270	910.313248	-1.370951
514				900.000000	200.000000	0.000000	0.448400	0.517960	-1.477300	-76.693615	-47.487043	171.103028	299.062902	200.948000	0.000000	300.000000	200.000000	0.000000	7.416360	11.017720	2233.277894	2117.147455	2092.799927	-1367.183975				-505.000000	200.000000	0.000000	-0.724440	0.714680	6.292320	-419.515335	1098.424509	118.224384
515				900.000000	200.000000	0.000000	0.470820	0.641820	-1.694550	-83.879722	-149.527655	178.423971	299.018036	201.025846	0.000000	300.000000	200.000000	0.000000	7.141680	11.231360	2231.141662	2288.808060	2190.899923	-1348.873476				-505.000000	200.000000	0.000000	0.000000	-1.072020	8.651940	746.536239	1450.059390	-59.761446
516				900.000000	200.000000	0.000000	0.414770	0.585520	-1.738000	-58.099459	-101.585378	159.152399	298.993713	200.970180	0.000000	300.000000	200.000000	0.000000	7.691040	10.895640	2231.370544	2164.830956	2245.399921	-1342.769976				-505.000000	200.000000	0.000000	1.267770	-1.072020	4.719240	-1338.466411	2967.918852	-294.839262
517				900.000000	200.000000	0.000000	0.280250	0.686860	-1.346950	-57.541680	-101.475491	178.663288	299.028372	200.965444	0.000000	300.000000	200.000000	0.000000	7.752080	11.017720	2232.438660	2155.294256	2169.099924	-1397.701475				-505.000000	200.000000	0.000000	0.181110	0.000000	7.865400	-1736.610796	511.856799	469.938301
518				900.000000	200.000000	0.000000	0.313880	0.765680	-0.999350	-102.182121	-67.721853	166.653450	299.013792	200.944020	0.000000	300.000000	200.000000	0.000000	7.874160	10.682000	2232.591248	2107.610755	2201.799923	-1342.769976				-505.000000	200.000000	0.000000	-0.905550	-0.893350	0.000000	640.839403	2175.914945	292.945148
519				900.000000	200.000000	0.000000	0.414770	0.675600	-1.477300	-102.366242	-111.959769	178.513454	299.052558	201.063952	0.000000	300.000000	200.000000	0.000000	7.507920	10.590440	2231.904602	2374.638362	2114.599926	-1409.908474				-505.000000	200.000000	0.000000	1.448880	0.178670	4.719240	-452.075147	835.839769	-528.643241
520				900.000000	200.000000	0.000000	0.515660	0.641820	-1.390400	-67.482502	-116.195236	185.606497	299.003857	200.982632	0.000000	300.000000	200.000000	0.000000	7.385840	10.468360	2232.209778	2193.441057	2223.599922	-1330.562976				-505.000000	200.000000	0.000000	0.362220	0.357340	14.157719	-1830.300769	1157.776459	-528.386750
521				900.000000	200.000000	0.000000	0.437190	0.551740	-1.216600	-79.053000	-108.059506	195.242658	298.955669	200.960680	0.000000	300.000000	200.000000	0.000000	7.355320	10.468360	2233.583070	2145.757556	2332.599918	-1489.253973				-505.000000	200.000000	0.000000	1.267770	-0.178670	14.944259	-1283.591802	2030.225257	410.937711
522				900.000000	200.000000	0.000000	0.347510	0.450400	-1.260050	-111.414907	-48.600405	118.132197	298.989001	200.957195	0.000000	300.000000	200.000000	0.000000	7.782600	9.735880	2231.752014	2136.220856	2256.299921	-1385.494475				-505.000000	200.000000	0.000000	-0.181110	-0.893350	5.505780	293.831860	1994.284090	527.863588
523				900.000000	200.000000	0.000000	0.504450	0.574260	-1.303500	-74.195124	-90.484576	183.145619	299.008537	200.987107	0.000000	300.000000	200.000000	0.000000	7.355320	10.041080	2231.752014	2202.977757	2212.699923	-1361.080475				-505.000000	200.000000	0.000000	0.724440	-0.893350	12.584640	294.398169	-983.768736	469.047045
524				900.000000	200.000000	0.000000	0.291460	0.382840	-1.520750	-66.220750	-61.247725	175.959276	299.003823	200.944214	0.000000	300.000000	200.000000	0.000000	7.294280	11.017720	2232.133484	2107.610755	2223.599922	-1293.941977				-505.000000	200.000000	0.000000	2.354430	-1.786700	0.000000	-687.193226	255.243471	526.812955
525				900.000000	200.000000	0.000000	0.313880	0.641820	-1.781450	-104.072402	-66.994499	176.176900	299.003993	200.952596	0.000000	300.000000	200.000000	0.000000	7.752080	11.322920	2232.514954	2126.684155	2223.599922	-1318.355976				-505.000000	200.000000	0.000000	2.173320	-0.178670	3.932700	336.951300	-2.669711	410.865267
526				900.000000	200.000000	0.000000	0.358720	0.472920	-1.781450	-78.863462	-109.368770	173.563709	298.999555	200.900935	0.000000	300.000000	200.000000	0.000000	7.324800	10.895640	2233.506776	2012.243752	2234.499922	-1354.976975				-505.000000	200.000000	0.000000	0.905550	-1.429360	8.651940	30.017584	1395.264562	174.803389
527				900.000000	200.000000	0.000000	0.470820	0.517960	-1.607650	-88.890248	-98.948773	161.441160	299.018003	201.021607	0.000000	300.000000	200.000000	0.000000	7.630000	11.109280	2231.065368	2279.271359	2190.899923	-1318.355976				-505.000000	200.000000	0.000000	1.267770	1.072020	5.505780	181.124394	2039.182374	353.380517
528				900.000000	200.000000	0.000000	0.403560	0.709380	-1.651100	-56.929406	-111.336507	125.543960	299.062165	200.944472	0.000000	300.000000	200.000000	0.000000	7.172200	11.078760	2231.523132	2107.610755	2092.799927	-1342.769976				-505.000000	200.000000	0.000000	1.811100	-0.536010	4.719240	315.391580	2935.041955	-118.141759
529				900.000000	200.000000	0.000000	0.358720	0.574260	-1.781450	-26.443918	-99.236830	161.609655	299.042856	200.901520	0.000000	300.000000	200.000000	0.000000	7.477400	11.475520	2232.057190	2012.243752	2136.399925	-1336.666476				-505.000000	200.000000	0.000000	1.629990	-0.893350	14.944259	-1095.205085	2140.877333	116.510009
530				900.000000	200.000000	0.000000	0.448400	0.653080	-1.607650	-79.305477	-52.431787	161.590049	298.945477	200.892730	0.000000	300.000000	200.000000	0.000000	7.507920	10.224200	2232.667542	1993.170352	2354.399918	-1428.218974				-505.000000	200.000000	0.000000	0.724440	-2.680050	1.573080	-625.307986	750.091329	-120.089520
531				900.000000	200.000000	0.000000	0.313880	0.619300	-1.042800	-47.947111	-108.209204	142.420715	299.028040	200.935861	0.000000	300.000000	200.000000	0.000000	7.630000	10.804080	2231.675720	2088.537354	2169.099924	-1397.701475				-505.000000	200.000000	0.000000	0.543330	-1.250690	4.719240	-654.381722	492.924574	233.746023
532				900.000000	200.000000	0.000000	0.571710	0.608040	-1.433850	-48.815925	-88.067147	161.420412	298.989208	200.931364	0.000000	300.000000	200.000000	0.000000	7.416360	10.163160	2232.209778	2079.000654	2256.299921	-1379.390975				-505.000000	200.000000	0.000000	0.362220	0.357340	17.303879	23.006954	1154.790753	117.798335
533				900.000000	200.000000	0.000000	0.280250	0.675600	-0.999350	-57.645253	-137.260548	188.291457	298.994125	200.948421	0.000000	300.000000	200.000000	0.000000	7.385840	10.956680	2232.286072	2117.147455	2245.399921	-1440.425974				-505.000000	200.000000	0.000000	-0.181110	-1.608030	12.584640	-907.007137	2385.276274	-1.511532
534				900.000000	200.000000	0.000000	0.448400	0.495440	-1.955250	-110.280387	-92.636279	202.407665	298.925545	200.940070	0.000000	300.000000	200.000000	0.000000	7.874160	9.674840	2231.828308	2098.074055	2397.999916	-1409.908474				-505.000000	200.000000	0.000000	0.543330	-1.429360	-2.359620	29.136659	1162.492449	233.576466
535				900.000000	200.000000	0.000000	0.313880	0.551740	-1.346950	-103.311224	-77.530524	173.683466	299.091504	200.961533	0.000000	300.000000	200.000000	0.000000	7.538440	9.491720	2231.599426	2145.757556	2027.399929	-1403.804975				-505.000000	200.000000	0.000000	0.362220	1.072020	0.786540	-166.701151	1965.885752	235.964764
536				900.000000	200.000000	0.000000	0.212990	0.619300	-1.651100	-80.741551	-149.082564	183.489459	299.145320	200.987073	0.000000	300.000000	200.000000	0.000000	7.172200	10.987200	2231.828308	2202.977757	1907.499933	-1354.976975				-505.000000	200.000000	0.000000	2.354430	-0.536010	14.944259	663.657587	1566.761442	58.047071
537				900.000000	200.000000	0.000000	0.392350	0.596780	-1.086250	-60.981089	-70.872430	183.282698	299.042267	200.953378	0.000000	300.000000	200.000000	0.000000	7.202720	10.834600	2230.683898	2126.684155	2136.399925	-1354.976975				-505.000000	200.000000	0.000000	0.181110	-1.429360	6.292320	261.460818	1839.049726	468.581838
538				900.000000	200.000000	0.000000	0.504450	0.461660	-1.433850	-66.905444	-75.165440	146.896000	298.959910	200.871552	0.000000	300.000000	200.000000	0.000000	7.721560	11.109280	2232.209778	1945.486851	2321.699919	-1452.632974				-505.000000	200.000000	0.000000	1.086660	-2.322710	2.359620	-603.622419	1257.707001	350.173407
539				900.000000	200.000000	0.000000	0.224200	0.551740	-1.520750	-79.368099	-134.467507	176.186034	299.004334	200.973622	0.000000	300.000000	200.000000	0.000000	7.507920	11.109280	2233.277894	2174.367657	2223.599922	-1330.562976				-505.000000	200.000000	0.000000	1.629990	-1.429360	6.292320	1767.068843	1618.807994	-471.439651
540				900.000000	200.000000	0.000000	0.358720	0.596780	-1.694550	-105.837120	-89.185707	176.088559	299.018137	200.957358	0.000000	300.000000	200.000000	0.000000	7.446880	11.200840	2231.370544	2136.220856	2190.899923	-1379.390975				-505.000000	200.000000	0.000000	-0.724440	1.608030	8.651940	-133.637954	2554.455310	-174.648320
541				900.000000	200.000000	0.000000	0.538080	0.754420	-1.651100	-55.074658	-45.952461	190.507308	299.067369	200.982599	0.000000	300.000000	200.000000	0.000000	7.233240	11.231360	2232.286072	2193.441057	2081.899927	-1379.390975				-505.000000	200.000000	0.000000	0.362220	-0.178670	7.865400	-125.998092	1031.177863	-0.198535
542				900.000000	200.000000	0.000000	0.582920	0.686860	-1.520750	-114.009160	-149.239597	168.711082	298.959625	200.935893	0.000000	300.000000	200.000000	0.000000	7.507920	10.590440	2231.599426	2088.537354	2321.699919	-1440.425974				-505.000000	200.000000	0.000000	0.724440	-1.250690	6.292320	-1696.599892	-845.227317	351.219732
543				900.000000	200.000000	0.000000	0.414770	0.506700	-1.042800	-128.974053	-71.836094	132.572835	299.018506	200.931364	0.000000	300.000000	200.000000	0.000000	7.446880	10.010560	2232.209778	2079.000654	2190.899923	-1391.597975				-505.000000	200.000000	0.000000	0.181110	-1.072020	0.786540	-528.069014	783.714652	-412.240526
544				900.000000	200.000000	0.000000	0.403560	0.450400	-1.520750	-59.418099	-65.864003	183.134952	299.023489	200.973988	0.000000	300.000000	200.000000	0.000000	7.385840	10.102120	2232.438660	2174.367657	2179.999924	-1361.080475				-505.000000	200.000000	0.000000	1.629990	-2.144040	18.090419	-128.288626	812.191554	-237.141488
545				900.000000	200.000000	0.000000	0.437190	0.608040	-1.520750	-44.885423	-62.182916	173.608076	299.023323	200.939973	0.000000	300.000000	200.000000	0.000000	7.599480	10.102120	2232.057190	2098.074055	2179.999924	-1342.769976				-505.000000	200.000000	0.000000	-0.724440	0.000000	0.786540	-1273.913098	2031.639545	-469.894834
546				900.000000	200.000000	0.000000	0.280250	0.472920	-2.129050	-147.572589	-100.748138	147.138743	299.018406	200.880187	0.000000	300.000000	200.000000	0.000000	7.355320	11.109280	2231.980896	1964.560251	2190.899923	-1385.494475				-505.000000	200.000000	0.000000	1.629990	-2.501380	6.292320	1933.832917	1883.948009	878.657271
547				900.000000	200.000000	0.000000	0.403560	0.472920	-0.955900	-106.151904	-71.455283	173.517255	299.042791	200.952856	0.000000	300.000000	200.000000	0.000000	7.355320	10.865120	2231.904602	2126.684155	2136.399925	-1367.183975				-505.000000	200.000000	0.000000	-0.362220	-0.714680	5.505780	536.275185	812.112990	351.815338
548				900.000000	200.000000	0.000000	0.347510	0.563000	-1.781450	-107.318209	-58.247443	151.972156	299.023289	200.952824	0.000000	300.000000	200.000000	0.000000	7.660520	11.445000	2231.980896	2126.684155	2179.999924	-1354.976975				-505.000000	200.000000	0.000000	1.267770	-0.357340	3.146160	441.893057	2041.421653	-0.440537
549				900.000000	200.000000	0.000000	0.291460	0.596780	-1.651100	-73.627864	-116.852169	185.796881	299.042529	201.000132	0.000000	300.000000	200.000000	0.000000	7.141680	11.261880	2231.294250	2231.587858	2136.399925	-1318.355976				-505.000000	200.000000	0.000000	0.905550	-0.893350	8.651940	-864.076466	202.134497	-940.825812
550				900.000000	200.000000	0.000000	0.358720	0.517960	-1.433850	-64.587010	-99.560098	192.882877	298.925692	200.944214	0.000000	300.000000	200.000000	0.000000	7.233240	10.620960	2232.133484	2107.610755	2397.999916	-1385.494475				-505.000000	200.000000	0.000000	3.259980	-1.786700	1.573080	-918.699383	994.375835	-295.676870
551				900.000000	200.000000	0.000000	0.358720	0.653080	-1.173150	-58.752683	-89.670610	156.863637	299.111345	200.956933	0.000000	300.000000	200.000000	0.000000	7.568960	10.743040	2232.362366	2136.220856	1983.799931	-1281.734977				-505.000000	200.000000	0.000000	0.905550	-1.429360	10.225020	-2401.992609	68.071636	-118.917104
552				900.000000	200.000000	0.000000	0.459610	0.517960	-1.651100	-121.099504	-128.842556	139.765833	299.013859	200.982397	0.000000	300.000000	200.000000	0.000000	7.568960	10.254720	2232.743836	2193.441057	2201.799923	-1379.390975				-505.000000	200.000000	0.000000	-0.181110	-1.250690	6.292320	-306.807870	1728.397649	-412.381107
553				900.000000	200.000000	0.000000	0.459610	0.517960	-2.042150	-93.360921	-98.083060	183.139715	299.067432	200.939813	0.000000	300.000000	200.000000	0.000000	7.111160	10.712520	2232.438660	2098.074055	2081.899927	-1409.908474				-505.000000	200.000000	0.000000	0.543330	0.178670	7.078860	-1957.494402	1020.965324	-176.106205
554				900.000000	200.000000	0.000000	0.336300	0.495440	-1.824900	-82.001633	-27.349587	161.559579	299.008672	200.957064	0.000000	300.000000	200.000000	0.000000	7.416360	10.468360	2232.057190	2136.220856	2212.699923	-1440.425974				-505.000000	200.000000	0.000000	3.441090	-0.178670	12.584640	569.275459	1503.246928	175.787451
555				900.000000	200.000000	0.000000	0.448400	0.596780	-1.477300	-49.324626	-98.146742	173.585990	298.998940	200.918579	0.000000	300.000000	200.000000	0.000000	7.965720	10.590440	2232.133484	2050.390553	2234.499922	-1403.804975				-505.000000	200.000000	0.000000	1.267770	-1.072020	7.865400	-759.134709	1506.663065	468.834021
556				900.000000	200.000000	0.000000	0.425980	0.653080	-1.781450	-55.362352	-66.544808	183.300217	298.994263	200.914119	0.000000	300.000000	200.000000	0.000000	7.446880	9.857960	2232.591248	2040.853853	2245.399921	-1428.218974				-505.000000	200.000000	0.000000	2.173320	-0.893350	4.719240	-632.759078	2515.414002	292.698839
557				900.000000	200.000000	0.000000	0.347510	0.551740	-1.564200	-43.228341	-124.307095	178.467945	299.008028	201.026092	0.000000	300.000000	200.000000	0.000000	8.026760	10.041080	2230.607604	2288.808060	2212.699923	-1354.976975				-505.000000	200.000000	0.000000	0.181110	-1.786700	8.651940	-1149.765078	-19.169656	-295.430560
558				900.000000	200.000000	0.000000	0.414770	0.619300	-1.738000	-68.769989	-61.057618	164.003134	298.993678	200.918924	0.000000	300.000000	200.000000	0.000000	7.477400	11.017720	2231.294250	2050.390553	2245.399921	-1330.562976				-505.000000	200.000000	0.000000	0.181110	-1.429360	6.292320	29.828814	1839.049726	-1.370951
559				900.000000	200.000000	0.000000	0.448400	0.529220	-1.564200	-52.196775	-87.933986	200.029421	298.989070	200.914400	0.000000	300.000000	200.000000	0.000000	7.385840	11.231360	2231.904602	2040.853853	2256.299921	-1403.804975				-505.000000	200.000000	0.000000	0.724440	0.000000	0.000000	694.896011	221.304153	-293.778449
560				900.000000	200.000000	0.000000	0.414770	0.630560	-1.781450	-60.310256	-106.610939	164.013606	299.052429	201.004268	0.000000	300.000000	200.000000	0.000000	7.691040	10.956680	2231.599426	2241.124558	2114.599926	-1391.597975				-505.000000	200.000000	0.000000	-0.905550	0.536010	-4.719240	1074.400443	1650.113474	-175.651178
561				900.000000	200.000000	0.000000	0.515660	0.641820	-1.216600	-35.138203	-126.488810	156.690575	299.096820	200.982431	0.000000	300.000000	200.000000	0.000000	7.294280	10.590440	2232.667542	2193.441057	2016.499929	-1416.011974				-505.000000	200.000000	0.000000	1.811100	0.357340	2.359620	948.339428	2009.291183	0.194228
562				900.000000	200.000000	0.000000	0.358720	0.608040	-1.260050	-88.841171	-54.128003	185.737671	299.047707	200.948551	0.000000	300.000000	200.000000	0.000000	7.355320	10.468360	2231.980896	2117.147455	2125.499926	-1379.390975				-505.000000	200.000000	0.000000	1.267770	0.000000	7.865400	-694.266779	711.243021	-0.101422
563				900.000000	200.000000	0.000000	0.392350	0.664340	-1.042800	-62.174484	-106.374628	176.116549	299.042398	200.919050	0.000000	300.000000	200.000000	0.000000	7.568960	10.224200	2230.989074	2050.390553	2136.399925	-1367.183975				-505.000000	200.000000	0.000000	1.267770	1.072020	7.078860	-976.909778	2037.689521	235.892320
564				900.000000	200.000000	0.000000	0.493240	0.630560	-1.129700	-111.901936	-69.920702	135.016390	299.052364	200.935957	0.000000	300.000000	200.000000	0.000000	7.691040	10.254720	2231.446838	2088.537354	2114.599926	-1348.873476				-505.000000	200.000000	0.000000	-0.905550	0.536010	11.011560	-198.317114	1370.044931	-293.139376
565				900.000000	200.000000	0.000000	0.425980	0.788200	-1.607650	-49.618054	-86.970321	140.051997	299.120630	201.000200	0.000000	300.000000	200.000000	0.000000	7.446880	10.651480	2231.141662	2231.587858	1961.999931	-1287.838477				-505.000000	200.000000	0.000000	0.362220	-1.429360	11.798100	-1359.522746	2353.145804	-471.338230
566				900.000000	200.000000	0.000000	0.347510	0.574260	-1.694550	-38.415480	-63.394230	156.801948	299.071363	201.004921	0.000000	300.000000	200.000000	0.000000	7.294280	11.048240	2230.149840	2241.124558	2070.999928	-1361.080475				-505.000000	200.000000	0.000000	1.629990	-1.250690	15.730799	-190.236789	1079.570848	-236.293699
567				900.000000	200.000000	0.000000	0.291460	0.698120	-1.173150	-97.103238	-51.439053	207.578068	299.032858	200.970114	0.000000	300.000000	200.000000	0.000000	7.568960	9.949520	2231.523132	2164.830956	2158.199924	-1361.080475				-505.000000	200.000000	0.000000	0.362220	-2.858720	2.359620	-636.056384	240.982804	-178.974199
568				900.000000	200.000000	0.000000	0.336300	0.608040	-1.607650	-24.872801	-98.475209	166.483617	298.940341	200.982666	0.000000	300.000000	200.000000	0.000000	7.660520	11.567080	2232.133484	2193.441057	2365.299917	-1385.494475				-505.000000	200.000000	0.000000	0.724440	-1.429360	2.359620	-665.381813	351.634881	116.073779
569				900.000000	200.000000	0.000000	0.291460	0.630560	-1.390400	-92.069370	-132.292530	152.093055	299.003721	200.995585	0.000000	300.000000	200.000000	0.000000	7.446880	11.231360	2231.904602	2222.051158	2223.599922	-1379.390975				-505.000000	200.000000	0.000000	1.448880	0.714680	7.865400	-766.837495	435.144041	-234.414074
570				900.000000	200.000000	0.000000	0.347510	0.574260	-1.955250	-98.993519	-88.481629	178.488889	299.023623	200.922599	0.000000	300.000000	200.000000	0.000000	7.324800	11.628120	2232.743836	2059.927254	2179.999924	-1379.390975				-505.000000	200.000000	0.000000	0.000000	-0.178670	8.651940	1148.040852	919.779360	-117.657755
571				900.000000	200.000000	0.000000	0.392350	0.574260	-1.607650	-54.407573	-131.179167	180.852095	299.077355	200.905483	0.000000	300.000000	200.000000	0.000000	7.507920	11.017720	2232.820130	2021.780453	2060.099928	-1348.873476				-505.000000	200.000000	0.000000	0.181110	-2.144040	18.090419	-12.472624	1562.713314	232.927212
572				900.000000	200.000000	0.000000	0.313880	0.675600	-1.868350	-94.730309	-87.177562	142.473074	298.994228	200.926965	0.000000	300.000000	200.000000	0.000000	7.660520	11.078760	2232.514954	2069.463954	2245.399921	-1330.562976				-505.000000	200.000000	0.000000	-0.905550	-0.536010	-0.786540	-727.392899	1248.671320	-294.156723
573				900.000000	200.000000	0.000000	0.313880	0.653080	-1.260050	-123.171195	-138.402981	154.500431	299.012948	200.961928	0.000000	300.000000	200.000000	0.000000	7.446880	11.261880	2230.683898	2145.757556	2201.799923	-1324.459476				-505.000000	200.000000	0.000000	0.181110	0.357340	3.146160	600.954346	1179.185395	0.324627
574				900.000000	200.000000	0.000000	0.403560	0.517960	-1.564200	-100.906825	-70.889564	178.378462	299.057281	201.038492	0.000000	300.000000	200.000000	0.000000	7.599480	10.620960	2231.523132	2317.418160	2103.699926	-1397.701475				-505.000000	200.000000	0.000000	1.811100	-2.501380	3.146160	196.341195	285.134662	526.178190
575				900.000000	200.000000	0.000000	0.414770	0.596780	-1.564200	-85.599427	-86.549102	149.524230	298.949892	200.948681	0.000000	300.000000	200.000000	0.000000	7.294280	10.498880	2231.675720	2117.147455	2343.499918	-1385.494475				-505.000000	200.000000	0.000000	-1.992210	-0.714680	3.146160	-1201.153613	1575.832995	-529.215743
576				900.000000	200.000000	0.000000	0.347510	0.506700	-1.260050	-129.199124	-119.523984	185.655038	298.994469	200.871224	0.000000	300.000000	200.000000	0.000000	7.538440	10.468360	2233.049012	1945.486851	2245.399921	-1373.287475				-505.000000	200.000000	0.000000	0.181110	-0.178670	6.292320	568.772073	2236.759748	293.536447
577				900.000000	200.000000	0.000000	0.369930	0.630560	-1.477300	-144.426291	-34.123708	137.553799	299.003857	200.931364	0.000000	300.000000	200.000000	0.000000	7.782600	10.620960	2232.209778	2079.000654	2223.599922	-1397.701475				-505.000000	200.000000	0.000000	-1.086660	-1.608030	3.932700	-212.803281	1122.581719	938.466491
578				900.000000	200.000000	0.000000	0.381140	0.641820	-1.433850	-75.568576	-49.823655	178.516879	299.072093	201.055406	0.000000	300.000000	200.000000	0.000000	7.507920	10.376800	2231.904602	2355.564961	2070.999928	-1361.080475				-505.000000	200.000000	0.000000	2.354430	-1.608030	14.944259	-675.186364	1831.901456	-412.923066
579				900.000000	200.000000	0.000000	0.403560	0.529220	-1.564200	-68.278896	-81.021504	147.063353	299.023089	200.978661	0.000000	300.000000	200.000000	0.000000	7.233240	11.383960	2231.523132	2183.904357	2179.999924	-1330.562976				-505.000000	200.000000	0.000000	1.629990	-0.357340	6.292320	94.696744	823.387951	-0.469515
580				900.000000	200.000000	0.000000	0.358720	0.686860	-1.564200	-61.787281	-150.098572	176.172333	298.959874	200.922851	0.000000	300.000000	200.000000	0.000000	7.446880	11.261880	2232.133484	2059.927254	2321.699919	-1409.908474				-505.000000	200.000000	0.000000	1.086660	0.000000	9.438480	-346.692927	-737.560947	58.657166
581				900.000000	200.000000	0.000000	0.381140	0.596780	-1.998700	-154.398582	-84.760134	161.607371	298.984498	200.952563	0.000000	300.000000	200.000000	0.000000	7.507920	11.322920	2232.591248	2126.684155	2267.199921	-1434.322474	-493.164091	175.866492	0.000000	-505.000000	200.000000	0.000000	1.629990	1.072020	21.236579	-512.513153	-251.354210	-175.345348
582				900.000000	200.000000	0.000000	0.425980	0.596780	-1.173150	-44.988997	-127.902166	161.560917	299.023222	200.952889	0.000000	300.000000	200.000000	0.000000	7.538440	11.383960	2231.828308	2126.684155	2179.999924	-1428.218974				-505.000000	200.000000	0.000000	1.086660	-0.357340	2.359620	557.646136	462.286957	528.270840
583				900.000000	200.000000	0.000000	0.358720	0.653080	-1.216600	-62.818228	-33.904532	156.863637	299.018137	200.974454	0.000000	300.000000	200.000000	0.000000	7.019600	11.048240	2231.370544	2174.367657	2190.899923	-1391.597975				-505.000000	200.000000	0.000000	1.086660	-1.072020	17.303879	-758.379631	1110.954892	292.616214
584				900.000000	200.000000	0.000000	0.448400	0.596780	-1.086250	-44.898968	-93.444449	163.947350	299.022855	200.948973	0.000000	300.000000	200.000000	0.000000	7.568960	10.407320	2230.989074	2117.147455	2179.999924	-1330.562976				-505.000000	200.000000	0.000000	-0.362220	-1.072020	7.078860	-295.933625	2401.460225	-177.220665
585				900.000000	200.000000	0.000000	0.302670	0.585520	-1.303500	-65.690377	-31.515576	161.678194	298.967311	200.920656	0.000000	300.000000	200.000000	0.000000	7.813120	10.926160	2227.098080	2050.390553	2299.899920	-1379.390975				-505.000000	200.000000	0.000000	1.267770	1.072020	-1.573080	-398.521924	587.630131	59.660024
586				900.000000	200.000000	0.000000	0.358720	0.608040	-1.738000	-105.418448	-73.947389	190.556991	299.032759	200.948843	0.000000	300.000000	200.000000	0.000000	7.294280	10.590440	2231.294250	2117.147455	2158.199924	-1275.631477				-505.000000	200.000000	0.000000	1.811100	-0.893350	13.371180	-516.250921	408.001125	-353.457269
587				900.000000	200.000000	0.000000	0.582920	0.720640	-1.520750	-76.433327	-93.513928	190.429438	299.101610	200.939813	0.000000	300.000000	200.000000	0.000000	6.897520	10.956680	2232.438660	2098.074055	2005.599930	-1385.494475				-505.000000	200.000000	0.000000	0.724440	-1.786700	5.505780	-107.672754	83.509160	-530.450422
588				900.000000	200.000000	0.000000	0.313880	0.675600	-1.738000	-74.492615	-107.562668	166.569675	299.023456	200.922757	0.000000	300.000000	200.000000	0.000000	7.111160	9.827440	2232.362366	2059.927254	2179.999924	-1379.390975				-505.000000	200.000000	0.000000	-0.543330	1.072020	8.651940	876.272098	952.656257	-57.683285
589				900.000000	200.000000	0.000000	0.425980	0.551740	-1.824900	-99.785850	-71.570369	175.976990	299.008706	200.948486	0.000000	300.000000	200.000000	0.000000	7.507920	9.766400	2232.133484	2117.147455	2212.699923	-1422.115474				-505.000000	200.000000	0.000000	1.267770	-0.893350	8.651940	-516.628461	1108.206617	57.794888
590				900.000000	200.000000	0.000000	0.414770	0.675600	-1.129700	-77.882947	-46.425428	164.055493	299.066890	201.017297	0.000000	300.000000	200.000000	0.000000	7.630000	9.613800	2231.141662	2269.734659	2081.899927	-1312.252476				-505.000000	200.000000	0.000000	-1.448880	-2.501380	11.011560	776.050437	1270.351820	232.718495
591				900.000000	200.000000	0.000000	0.381140	0.855760	-2.042150	0.960288	-84.719725	197.993124	299.023156	200.995687	0.000000	300.000000	200.000000	0.000000	7.660520	11.353440	2231.675720	2222.051158	2179.999924	-1367.183975				-505.000000	200.000000	0.000000	3.441090	1.250690	9.438480	192.250332	710.812590	118.399815
592				900.000000	200.000000	0.000000	0.526870	0.540480	-1.260050	-135.849124	-111.712119	185.500637	298.940124	201.008507	0.000000	300.000000	200.000000	0.000000	7.752080	11.536560	2231.675720	2250.661259	2365.299917	-1452.632974				-505.000000	200.000000	0.000000	-1.811100	0.536010	14.157719	-2166.937453	1156.714038	411.862252
593				900.000000	200.000000	0.000000	0.470820	0.574260	-1.477300	-74.375181	-124.399848	154.264539	298.959910	200.931364	0.000000	300.000000	200.000000	0.000000	7.477400	10.865120	2232.209778	2079.000654	2321.699919	-1440.425974				-505.000000	200.000000	0.000000	0.181110	-1.072020	6.292320	-643.444554	2236.759748	57.712263
594				900.000000	200.000000	0.000000	0.504450	0.619300	-0.955900	-51.877612	-40.148144	161.500566	298.999077	200.978260	0.000000	300.000000	200.000000	0.000000	7.691040	11.078760	2232.438660	2183.904357	2234.499922	-1342.769976				-505.000000	200.000000	0.000000	-0.181110	-0.178670	3.932700	-357.944711	139.796841	117.333128
595				900.000000	200.000000	0.000000	0.369930	0.664340	-1.390400	-54.493537	-110.194075	168.910796	299.057635	200.952661	0.000000	300.000000	200.000000	0.000000	7.538440	11.017720	2232.362366	2126.684155	2103.699926	-1312.252476				-505.000000	200.000000	0.000000	3.441090	0.357340	7.865400	-93.564127	1110.015465	0.063828
596				900.000000	200.000000	0.000000	0.369930	0.574260	-1.260050	-41.985868	-125.513210	190.513962	299.032990	200.982800	0.000000	300.000000	200.000000	0.000000	7.294280	10.132640	2231.828308	2193.441057	2158.199924	-1361.080475				-505.000000	200.000000	0.000000	0.905550	0.000000	11.798100	-1157.216171	1922.558886	528.624444
597				900.000000	200.000000	0.000000	0.336300	0.574260	-1.216600	-74.105096	-73.509036	142.355601	299.023556	200.918390	0.000000	300.000000	200.000000	0.000000	7.263760	10.376800	2232.591248	2050.390553	2179.999924	-1354.976975				-505.000000	200.000000	0.000000	-1.448880	-0.178670	5.505780	-936.898874	347.586753	704.875537
598				900.000000	200.000000	0.000000	0.291460	0.540480	-1.477300	-144.115255	-35.958284	156.828600	298.983908	200.953117	0.000000	300.000000	200.000000	0.000000	7.477400	9.949520	2231.294250	2126.684155	2267.199921	-1330.562976				-505.000000	200.000000	0.000000	-0.543330	-1.429360	5.505780	-201.866113	1220.781977	174.919300
599				900.000000	200.000000	0.000000	0.358720	0.585520	-1.303500	-105.895679	-104.747294	173.668427	299.028571	200.995143	0.000000	300.000000	200.000000	0.000000	7.050120	10.224200	2232.896424	2222.051158	2169.099924	-1318.355976				-505.000000	200.000000	0.000000	4.708860	0.357340	5.505780	-1251.912915	1300.682001	-58.781692
600				900.000000	200.000000	0.000000	0.369930	0.585520	-1.824900	-74.271608	-84.460140	161.608513	299.003312	200.966071	0.000000	300.000000	200.000000	0.000000	7.050120	11.506040	2230.989074	2155.294256	2223.599922	-1379.390975				-505.000000	200.000000	0.000000	-0.905550	-1.072020	3.146160	-527.880245	2438.069253	-177.177199
601				900.000000	200.000000	0.000000	0.269040	0.664340	-1.520750	-50.608050	-161.643868	169.015318	299.009113	200.960909	0.000000	300.000000	200.000000	0.000000	7.385840	11.017720	2233.049012	2145.757556	2212.699923	-1446.529474				-505.000000	200.000000	0.000000	1.448880	-1.429360	7.078860	-1475.716287	1363.880519	-1.472373
602				900.000000	200.000000	0.000000	0.437190	0.686860	-1.781450	-114.279245	-51.808526	168.862058	299.037742	201.000029	0.000000	300.000000	200.000000	0.000000	7.874160	11.322920	2231.523132	2231.587858	2147.299925	-1373.287475				-505.000000	200.000000	0.000000	0.905550	-1.608030	10.225020	598.412118	-64.498371	174.633831
603				900.000000	200.000000	0.000000	0.302670	0.608040	-1.303500	-28.578231	-107.505125	173.747438	299.042529	200.995858	0.000000	300.000000	200.000000	0.000000	7.385840	11.475520	2231.294250	2222.051158	2136.399925	-1342.769976				-505.000000	200.000000	0.000000	3.078870	1.429360	-0.786540	-261.020356	-450.696001	-938.795426
604				900.000000	200.000000	0.000000	0.482030	0.529220	-1.694550	-88.516590	-99.329583	173.488319	298.983943	200.901797	0.000000	300.000000	200.000000	0.000000	7.538440	11.383960	2231.370544	2012.243752	2267.199921	-1397.701475				-505.000000	200.000000	0.000000	1.086660	-0.357340	2.359620	94.382128	1522.847016	704.503135
605				900.000000	200.000000	0.000000	0.224200	0.630560	-1.260050	-71.831676	-38.456529	161.801376	298.989001	200.914463	0.000000	300.000000	200.000000	0.000000	7.721560	11.658640	2231.752014	2040.853853	2256.299921	-1446.529474				-505.000000	200.000000	0.000000	0.543330	-1.965370	15.730799	-580.930082	482.474604	-60.652701
606				900.000000	200.000000	0.000000	0.403560	0.563000	-1.477300	-86.900459	-106.432171	135.046467	298.974243	200.982934	0.000000	300.000000	200.000000	0.000000	7.477400	10.529400	2231.523132	2193.441057	2288.999920	-1452.632974				-505.000000	200.000000	0.000000	3.078870	0.714680	10.225020	1897.119318	2455.394190	764.105204
607				900.000000	200.000000	0.000000	0.459610	0.698120	-1.260050	-65.029025	-93.744443	176.078283	299.033288	200.948324	0.000000	300.000000	200.000000	0.000000	7.416360	11.231360	2232.514954	2117.147455	2158.199924	-1275.631477				-505.000000	200.000000	0.000000	0.181110	0.000000	6.292320	-1389.288637	645.919660	293.706005
608				900.000000	200.000000	0.000000	0.257830	0.563000	-1.346950	-46.560114	-39.760596	185.800306	299.032825	200.910314	0.000000	300.000000	200.000000	0.000000	7.324800	10.712520	2231.446838	2031.317153	2158.199924	-1312.252476				-505.000000	200.000000	0.000000	1.811100	-2.144040	0.786540	101.959067	-1038.326132	-707.108766
609				900.000000	200.000000	0.000000	0.336300	0.720640	-1.520750	-68.392267	-68.160206	137.672414	299.008740	200.969815	0.000000	300.000000	200.000000	0.000000	7.355320	9.674840	2232.209778	2164.830956	2212.699923	-1342.769976				-505.000000	200.000000	0.000000	1.086660	0.536010	9.438480	264.821047	322.999112	-58.322358
610				900.000000	200.000000	0.000000	0.347510	0.653080	-0.955900	-118.835566	-3.289535	166.513891	299.033684	200.952205	0.000000	300.000000	200.000000	0.000000	7.324800	10.346280	2233.430482	2126.684155	2158.199924	-1379.390975				-505.000000	200.000000	0.000000	1.992210	-1.250690	11.798100	735.976610	-264.315024	-118.834479
611				900.000000	200.000000	0.000000	0.381140	0.619300	-1.173150	-64.164274	-60.198045	161.628315	299.101365	200.961435	0.000000	300.000000	200.000000	0.000000	7.385840	11.017720	2231.828308	2145.757556	2005.599930	-1391.597975				-505.000000	200.000000	0.000000	2.716650	0.536010	10.225020	33.251966	91.051989	-117.196856
612				900.000000	200.000000	0.000000	0.470820	0.529220	-1.260050	-67.963797	-109.403980	195.186873	298.974173	201.025741	0.000000	300.000000	200.000000	0.000000	7.080640	11.200840	2231.370544	2288.808060	2288.999920	-1416.011974				-505.000000	200.000000	0.000000	0.000000	-2.322710	3.932700	91.399438	128.837875	56.539847
613				900.000000	200.000000	0.000000	0.482030	0.641820	-1.520750	-39.473833	-104.557187	163.954396	299.008469	200.965807	0.000000	300.000000	200.000000	0.000000	7.416360	11.445000	2231.599426	2155.294256	2212.699923	-1397.701475				-505.000000	200.000000	0.000000	1.267770	-1.786700	11.798100	-1265.329387	574.940882	409.411691
614				900.000000	200.000000	0.000000	0.560500	0.529220	-1.086250	-63.763210	-62.598937	187.864984	299.018271	200.987141	0.000000	300.000000	200.000000	0.000000	7.630000	11.109280	2231.675720	2202.977757	2190.899923	-1428.218974				-505.000000	200.000000	0.000000	2.354430	-0.357340	7.078860	-136.872336	-414.324404	-176.759766
615				900.000000	200.000000	0.000000	0.313880	0.506700	-1.216600	-56.784566	-113.113539	147.135317	298.954919	201.004097	0.000000	300.000000	200.000000	0.000000	7.782600	11.658640	2231.980896	2241.124558	2332.599918	-1397.701475				-505.000000	200.000000	0.000000	1.267770	-0.536010	-2.359620	199.009269	1648.936616	998.039582
616				900.000000	200.000000	0.000000	0.448400	0.630560	-1.477300	-55.974626	-52.553013	176.027066	298.988759	200.987343	0.000000	300.000000	200.000000	0.000000	7.080640	11.109280	2231.217956	2202.977757	2256.299921	-1452.632974				-505.000000	200.000000	0.000000	2.173320	-1.608030	14.944259	135.525650	1710.290415	-412.908577
617				900.000000	200.000000	0.000000	0.470820	0.517960	-1.477300	-80.714145	-109.201938	161.441160	299.018003	200.944666	0.000000	300.000000	200.000000	0.000000	7.568960	10.559920	2231.065368	2107.610755	2190.899923	-1434.322474				-505.000000	200.000000	0.000000	2.354430	1.608030	7.078860	329.500207	-281.754396	177.569962
618				900.000000	200.000000	0.000000	0.482030	0.698120	-1.433850	-109.434914	-104.638004	173.645396	298.959732	200.901612	0.000000	300.000000	200.000000	0.000000	7.782600	10.193680	2231.828308	2012.243752	2321.699919	-1385.494475				-505.000000	200.000000	0.000000	0.905550	-1.786700	3.932700	-1034.326616	736.893084	-354.232614
619				900.000000	200.000000	0.000000	0.336300	0.585520	-1.607650	-45.902825	-32.617599	156.824033	299.077450	200.952368	0.000000	300.000000	200.000000	0.000000	7.477400	9.644320	2233.049012	2126.684155	2060.099928	-1409.908474				-505.000000	200.000000	0.000000	1.267770	0.178670	13.371180	-1030.463001	706.018036	528.765024
620				900.000000	200.000000	0.000000	0.269040	0.563000	-1.651100	-87.080515	-70.335184	164.101751	299.055213	200.950826	0.000000	300.000000	200.000000	0.000000	7.752080	10.346280	2226.640316	2117.147455	2103.699926	-1373.287475				-505.000000	200.000000	0.000000	-0.543330	-0.536010	15.730799	84.640501	1873.928470	-411.673898
621				900.000000	200.000000	0.000000	0.448400	0.596780	-1.520750	-53.390171	-67.710514	163.947350	299.121321	200.871284	0.000000	300.000000	200.000000	0.000000	7.538440	9.888480	2232.896424	1945.486851	1961.999931	-1409.908474				-505.000000	200.000000	0.000000	1.811100	-1.250690	4.719240	156.330291	-114.068213	-60.075891
622				900.000000	200.000000	0.000000	0.325090	0.731900	-1.520750	-96.072292	-123.424248	164.200761	299.125904	200.905761	0.000000	300.000000	200.000000	0.000000	7.355320	9.522240	2232.133484	2021.780453	1951.099932	-1330.562976				-505.000000	200.000000	0.000000	4.346640	-0.714680	-3.146160	-43.496979	402.820571	-59.770061
623				900.000000	200.000000	0.000000	0.515660	0.664340	-1.086250	-74.281089	-111.412126	178.398460	299.042627	200.935925	0.000000	300.000000	200.000000	0.000000	7.416360	10.956680	2231.523132	2088.537354	2136.399925	-1324.459476				-505.000000	200.000000	0.000000	-0.543330	-1.072020	-3.146160	166.512381	1096.422661	175.258415
624				900.000000	200.000000	0.000000	0.448400	0.495440	-1.564200	-109.875259	-118.329805	154.214463	299.071871	200.961632	0.000000	300.000000	200.000000	0.000000	7.507920	11.353440	2231.370544	2145.757556	2070.999928	-1318.355976				-505.000000	200.000000	0.000000	-0.724440	-2.322710	10.225020	-255.545182	962.122370	232.830098
625				900.000000	200.000000	0.000000	0.392350	0.619300	-1.781450	-96.958715	-80.357834	168.845681	298.949785	200.923135	0.000000	300.000000	200.000000	0.000000	7.782600	10.987200	2231.446838	2059.927254	2343.499918	-1342.769976				-505.000000	200.000000	0.000000	1.086660	-1.608030	15.730799	-790.939442	1642.727774	-177.845249
626				900.000000	200.000000	0.000000	0.392350	0.563000	-1.346950	-70.683295	-85.827889	154.335362	299.018540	200.965510	0.000000	300.000000	200.000000	0.000000	7.263760	11.292400	2232.286072	2155.294256	2190.899923	-1397.701475				-505.000000	200.000000	0.000000	2.173320	-0.536010	19.663499	-30.860885	1440.671841	469.270250
627				900.000000	200.000000	0.000000	0.336300	0.529220	-1.651100	-88.471576	-47.775101	156.771674	299.013657	200.995415	0.000000	300.000000	200.000000	0.000000	7.233240	10.315760	2232.286072	2222.051158	2201.799923	-1354.976975				-505.000000	200.000000	0.000000	1.811100	-0.357340	5.505780	-1063.526198	-645.094669	175.748292
628				900.000000	200.000000	0.000000	0.381140	0.619300	-1.607650	-92.758128	-125.651570	207.411857	299.082080	201.003891	0.000000	300.000000	200.000000	0.000000	7.385840	10.773560	2232.438660	2241.124558	2049.199928	-1300.045476				-505.000000	200.000000	0.000000	-0.181110	1.429360	6.292320	-1650.246070	1728.397649	-174.861345
629				900.000000	200.000000	0.000000	0.313880	0.630560	-1.260050	-83.893267	-97.875221	166.527788	299.027907	200.935989	0.000000	300.000000	200.000000	0.000000	7.294280	10.804080	2231.370544	2088.537354	2169.099924	-1379.390975				-505.000000	200.000000	0.000000	-1.992210	0.357340	13.371180	-1019.651679	1168.419429	117.986690
630				900.000000	200.000000	0.000000	0.313880	0.619300	-1.346950	-100.529103	-143.388134	159.288336	298.926095	200.982296	0.000000	300.000000	200.000000	0.000000	7.355320	10.682000	2232.972718	2193.441057	2397.999916	-1330.562976				-505.000000	200.000000	0.000000	2.716650	1.250690	14.944259	-618.021219	1677.413518	-57.774526
631				900.000000	200.000000	0.000000	0.403560	0.664340	-1.781450	-62.939726	-45.357672	190.562896	298.955169	200.918422	0.000000	300.000000	200.000000	0.000000	7.477400	10.468360	2232.514954	2050.390553	2332.599918	-1342.769976				-505.000000	200.000000	0.000000	-0.181110	-0.714680	10.225020	-1432.219308	1326.955495	-588.104729
632				900.000000	200.000000	0.000000	0.504450	0.686860	-1.303500	-49.455605	-151.276215	173.611697	299.028239	200.961303	0.000000	300.000000	200.000000	0.000000	7.019600	10.193680	2232.133484	2145.757556	2169.099924	-1300.045476				-505.000000	200.000000	0.000000	4.527750	2.501380	10.225020	383.808508	379.172356	-409.197101
633				900.000000	200.000000	0.000000	0.336300	0.574260	-1.346950	-74.240139	-53.123930	164.042542	299.052817	201.003856	0.000000	300.000000	200.000000	0.000000	7.477400	11.109280	2232.514954	2241.124558	2114.599926	-1306.148976				-505.000000	200.000000	0.000000	2.173320	-0.893350	3.146160	177.827088	2119.196833	-59.765753
634				900.000000	200.000000	0.000000	0.414770	0.439140	-1.694550	-43.979722	-71.229967	185.522526	299.013252	200.935989	0.000000	300.000000	200.000000	0.000000	7.660520	11.506040	2231.370544	2088.537354	2201.799923	-1342.769976				-505.000000	200.000000	0.000000	0.543330	-0.178670	6.292320	-357.755942	1154.281758	-293.933518
635				900.000000	200.000000	0.000000	0.560500	0.563000	-0.782100	-62.057050	-83.145677	166.209459	298.974313	200.927314	0.000000	300.000000	200.000000	0.000000	7.660520	11.200840	2231.675720	2069.463954	2288.999920	-1348.873476				-505.000000	200.000000	0.000000	0.543330	-0.178670	4.719240	-821.145796	-302.495470	-470.165814
636				900.000000	200.000000	0.000000	0.347510	0.709380	-1.781450	-85.208160	-32.917593	193.072511	299.023022	200.953084	0.000000	300.000000	200.000000	0.000000	7.385840	10.956680	2231.370544	2126.684155	2179.999924	-1458.736474				-505.000000	200.000000	0.000000	0.905550	-0.357340	6.292320	905.408757	1264.933834	117.076638
637				900.000000	200.000000	0.000000	0.425980	0.641820	-1.390400	-63.461971	-51.710574	156.783484	299.032792	200.944536	0.000000	300.000000	200.000000	0.000000	7.111160	11.689160	2231.370544	2107.610755	2158.199924	-1367.183975				-505.000000	200.000000	0.000000	0.181110	-1.072020	14.944259	-642.752399	1300.559006	175.200460
638				900.000000	200.000000	0.000000	0.325090	0.653080	-1.390400	-75.059875	-133.677413	168.946778	298.950215	200.918485	0.000000	300.000000	200.000000	0.000000	7.691040	11.383960	2232.362366	2050.390553	2343.499918	-1318.355976				-505.000000	200.000000	0.000000	-1.448880	-0.714680	8.651940	-274.185135	344.601048	-529.259209
639				900.000000	200.000000	0.000000	0.437190	0.596780	-0.825550	-60.711004	-133.753032	173.597604	299.008096	200.906319	0.000000	300.000000	200.000000	0.000000	7.935200	10.712520	2230.760192	2021.780453	2212.699923	-1434.322474				-505.000000	200.000000	0.000000	-1.629990	-1.429360	11.011560	-1243.769667	883.600763	233.750331
640				900.000000	200.000000	0.000000	0.336300	0.743160	-0.999350	-87.027374	-2.787499	164.199619	299.027807	200.970279	0.000000	300.000000	200.000000	0.000000	7.385840	10.529400	2231.141662	2164.830956	2169.099924	-1440.425974				-505.000000	200.000000	0.000000	0.181110	1.250690	5.505780	771.015725	1574.656137	59.916515
641				900.000000	200.000000	0.000000	0.280250	0.574260	-1.520750	-66.379135	-65.852067	188.197211	299.071522	200.983372	0.000000	300.000000	200.000000	0.000000	7.111160	10.071600	2230.531310	2193.441057	2070.999928	-1422.115474				-505.000000	200.000000	0.000000	0.724440	0.357340	0.786540	-557.394443	-1767.992384	-117.207037
642				900.000000	200.000000	0.000000	0.235410	0.506700	-1.433850	-44.948046	-94.482192	180.951854	298.998495	200.953182	0.000000	300.000000	200.000000	0.000000	7.294280	10.682000	2231.141662	2126.684155	2234.499922	-1452.632974				-505.000000	200.000000	0.000000	1.811100	1.072020	4.719240	-282.202537	18.501794	470.825248
643				900.000000	200.000000	0.000000	0.325090	0.630560	-1.433850	-108.196505	-62.713425	164.106514	298.959839	200.927155	0.000000	300.000000	200.000000	0.000000	7.843640	9.613800	2232.057190	2069.463954	2321.699919	-1416.011974				-505.000000	200.000000	0.000000	0.181110	0.178670	14.944259	-451.257145	2493.689071	-117.333128
644				900.000000	200.000000	0.000000	0.313880	0.686860	-1.868350	-74.163971	-61.847713	176.218787	298.989312	200.956900	0.000000	300.000000	200.000000	0.000000	7.172200	11.048240	2232.438660	2136.220856	2256.299921	-1373.287475				-505.000000	200.000000	0.000000	1.267770	1.072020	7.078860	-513.645771	1772.549506	-175.316371
645				900.000000	200.000000	0.000000	0.336300	0.574260	-1.998700	-70.894821	-67.715713	190.548803	299.057184	200.944569	0.000000	300.000000	200.000000	0.000000	7.385840	10.773560	2231.294250	2107.610755	2103.699926	-1409.908474				-505.000000	200.000000	0.000000	1.811100	0.536010	8.651940	1654.550147	1340.469735	-58.380313
646				900.000000	200.000000	0.000000	0.313880	0.653080	-1.042800	-38.514990	-52.483534	164.139072	299.086807	200.931428	0.000000	300.000000	200.000000	0.000000	7.233240	10.865120	2232.057190	2079.000654	2038.299929	-1318.355976				-505.000000	200.000000	0.000000	3.984420	-0.714680	3.932700	-1548.538695	683.160679	-0.996985
647				900.000000	200.000000	0.000000	0.470820	0.495440	-1.260050	-85.436978	-119.535920	192.745798	299.033387	200.931142	0.000000	300.000000	200.000000	0.000000	7.843640	10.926160	2232.743836	2079.000654	2158.199924	-1379.390975				-505.000000	200.000000	0.000000	0.905550	1.429360	11.798100	434.882427	729.428820	-233.692376
648				900.000000	200.000000	0.000000	0.437190	0.585520	-1.433850	-45.722769	-92.659553	168.767812	299.013286	201.017158	0.000000	300.000000	200.000000	0.000000	7.568960	11.383960	2231.446838	2269.734659	2201.799923	-1409.908474				-505.000000	200.000000	0.000000	0.905550	1.786700	7.865400	-1281.049574	600.590945	-468.329655
649				900.000000	200.000000	0.000000	0.257830	0.574260	-1.868350	-42.616067	-24.077784	183.401118	298.989139	200.974154	0.000000	300.000000	200.000000	0.000000	7.660520	10.620960	2232.057190	2174.367657	2256.299921	-1348.873476				-505.000000	200.000000	0.000000	2.173320	-1.072020	13.371180	-1106.142253	1314.073246	-294.911706
650				900.000000	200.000000	0.000000	0.246620	0.574260	-1.390400	-70.264623	-115.248109	171.364431	299.047512	201.038492	0.000000	300.000000	200.000000	0.000000	7.599480	10.682000	2231.523132	2317.418160	2125.499926	-1300.045476				-505.000000	200.000000	0.000000	1.629990	-0.178670	18.876959	-1630.725191	281.165098	175.932339
651				900.000000	200.000000	0.000000	0.347510	0.495440	-1.824900	-25.714210	-43.009125	166.367286	298.999077	200.973988	0.000000	300.000000	200.000000	0.000000	7.813120	10.407320	2232.438660	2174.367657	2234.499922	-1379.390975				-505.000000	200.000000	0.000000	0.724440	-0.178670	13.371180	-1283.717648	-454.235133	352.237079
652				900.000000	200.000000	0.000000	0.381140	0.506700	-1.303500	-137.285199	-120.868459	183.210538	299.009045	200.990872	0.000000	300.000000	200.000000	0.000000	7.477400	10.498880	2232.896424	2212.514458	2212.699923	-1354.976975				-505.000000	200.000000	0.000000	1.086660	0.536010	10.225020	-661.644045	1382.812744	59.165839
653				900.000000	200.000000	0.000000	0.470820	0.619300	-1.086250	-64.074246	-38.642035	190.451327	299.028405	200.944052	0.000000	300.000000	200.000000	0.000000	7.324800	10.926160	2232.514954	2107.610755	2169.099924	-1300.045476				-505.000000	200.000000	0.000000	-1.992210	-0.714680	2.359620	72.759485	516.019363	-352.983447
654				900.000000	200.000000	0.000000	0.403560	0.529220	-1.651100	-80.430515	-96.138597	175.979274	299.018473	201.033935	0.000000	300.000000	200.000000	0.000000	6.958560	10.254720	2232.133484	2307.881460	2190.899923	-1373.287475				-505.000000	200.000000	0.000000	-0.362220	0.536010	14.944259	-313.818500	140.305836	235.514046
655				900.000000	200.000000	0.000000	0.459610	0.529220	-1.477300	-64.168338	-78.344490	175.921206	299.013556	200.884429	0.000000	300.000000	200.000000	0.000000	7.599480	10.132640	2232.057190	1974.096951	2201.799923	-1434.322474				-505.000000	200.000000	0.000000	3.078870	-1.608030	2.359620	-1139.457142	209.168330	-1.772330
656				900.000000	200.000000	0.000000	0.425980	0.574260	-1.651100	-110.740010	-41.336183	144.672353	299.009350	200.905174	0.000000	300.000000	200.000000	0.000000	7.630000	9.613800	2233.583070	2021.780453	2212.699923	-1373.287475				-505.000000	200.000000	0.000000	1.448880	-0.178670	4.719240	105.382219	-92.150282	-822.702850
657				900.000000	200.000000	0.000000	0.269040	0.675600	-1.129700	-49.739235	-86.017996	166.616130	299.062293	200.965708	0.000000	300.000000	200.000000	0.000000	7.843640	11.200840	2231.828308	2155.294256	2092.799927	-1318.355976				-505.000000	200.000000	0.000000	4.165530	-0.178670	7.865400	568.897920	535.899574	-117.990998
658				900.000000	200.000000	0.000000	0.336300	0.551740	-1.564200	-59.310462	-139.043377	156.792618	299.091628	200.952856	0.000000	300.000000	200.000000	0.000000	7.416360	11.139800	2231.904602	2126.684155	2027.399929	-1361.080475				-505.000000	200.000000	0.000000	3.259980	-1.429360	4.719240	29.702968	858.820121	-236.593656
659				900.000000	200.000000	0.000000	0.358720	0.563000	-2.520100	-59.837088	-42.824216	132.683262	298.993781	200.897462	0.000000	300.000000	200.000000	0.000000	7.355320	11.322920	2231.523132	2002.707052	2245.399921	-1391.597975				-505.000000	200.000000	0.000000	0.905550	0.536010	9.438480	843.901057	1394.518136	0.436230
660				900.000000	200.000000	0.000000	0.425980	0.596780	-1.042800	-68.977135	-138.155331	168.789897	298.974173	200.948810	0.000000	300.000000	200.000000	0.000000	7.172200	10.376800	2231.370544	2117.147455	2288.999920	-1373.287475				-505.000000	200.000000	0.000000	0.905550	0.893350	6.292320	-524.520016	602.083798	0.775345
661				900.000000	200.000000	0.000000	0.549290	0.698120	-1.868350	-101.843996	-96.871746	183.214355	299.023156	201.008507	0.000000	300.000000	200.000000	0.000000	7.416360	10.651480	2231.675720	2250.661259	2179.999924	-1361.080475				-505.000000	200.000000	0.000000	-2.716650	-2.858720	8.651940	-867.185002	819.023828	114.992604
662				900.000000	200.000000	0.000000	0.358720	0.675600	-1.390400	-78.153032	-124.930357	176.161861	299.057474	200.944278	0.000000	300.000000	200.000000	0.000000	7.324800	10.346280	2231.980896	2107.610755	2103.699926	-1379.390975				-505.000000	200.000000	0.000000	1.811100	-2.680050	7.078860	-856.499527	2402.522647	114.799942
663				900.000000	200.000000	0.000000	0.526870	0.529220	-1.607650	-64.303380	-96.190942	156.574244	298.964616	200.961435	0.000000	300.000000	200.000000	0.000000	7.416360	10.865120	2231.828308	2145.757556	2310.799919	-1446.529474				-505.000000	200.000000	0.000000	0.724440	1.608030	7.078860	97.868204	1275.146373	295.188559
664				900.000000	200.000000	0.000000	0.336300	0.664340	-1.607650	-94.923911	-83.277299	159.306996	299.004027	200.935477	0.000000	300.000000	200.000000	0.000000	7.874160	9.949520	2232.591248	2088.537354	2223.599922	-1452.632974				-505.000000	200.000000	0.000000	3.259980	-0.893350	1.573080	-401.378767	596.665813	292.611906
665				900.000000	200.000000	0.000000	0.414770	0.585520	-1.346950	-73.776452	-51.289355	156.742738	298.983873	200.965972	0.000000	300.000000	200.000000	0.000000	7.568960	9.674840	2231.217956	2155.294256	2267.199921	-1446.529474				-505.000000	200.000000	0.000000	2.535540	-0.714680	6.292320	-1200.901920	370.883101	116.607123
666				900.000000	200.000000	0.000000	0.414770	0.585520	-1.433850	-85.928071	-147.461967	178.429679	299.091286	200.931842	0.000000	300.000000	200.000000	0.000000	7.172200	11.536560	2231.065368	2079.000654	2027.399929	-1330.562976				-505.000000	200.000000	0.000000	2.354430	-0.536010	7.865400	1242.171288	-17.360808	-118.185225
667				900.000000	200.000000	0.000000	0.325090	0.551740	-1.564200	-51.269402	-128.449809	166.442872	299.018439	200.999790	0.000000	300.000000	200.000000	0.000000	7.111160	11.200840	2232.057190	2231.587858	2190.899923	-1348.873476				-505.000000	200.000000	0.000000	2.535540	-1.072020	11.011560	-63.987005	2487.524660	-529.917078
668				900.000000	200.000000	0.000000	0.358720	0.574260	-1.260050	-94.252761	-104.787702	156.790334	299.003551	200.961566	0.000000	300.000000	200.000000	0.000000	7.263760	10.743040	2231.523132	2145.757556	2223.599922	-1361.080475				-505.000000	200.000000	0.000000	0.181110	0.000000	7.865400	-462.634776	1174.706836	-587.455475
669				900.000000	200.000000	0.000000	0.437190	0.608040	-1.173150	-124.935914	-87.836034	166.379095	299.033387	200.969583	0.000000	300.000000	200.000000	0.000000	7.782600	10.804080	2232.743836	2164.830956	2158.199924	-1397.701475				-505.000000	200.000000	0.000000	0.905550	0.714680	15.730799	160.319752	1123.406710	-586.835199
670				900.000000	200.000000	0.000000	0.448400	0.585520	-1.564200	-53.898872	-123.395775	202.491440	299.105912	200.940423	0.000000	300.000000	200.000000	0.000000	7.294280	10.682000	2230.989074	2098.074055	1994.699930	-1397.701475				-505.000000	200.000000	0.000000	-0.362220	0.357340	7.865400	601.331885	1340.153740	-117.120104
671				900.000000	200.000000	0.000000	0.392350	0.675600	-1.216600	-81.993505	-40.355385	183.356001	299.067496	200.939748	0.000000	300.000000	200.000000	0.000000	7.263760	11.261880	2232.591248	2098.074055	2081.899927	-1373.287475				-505.000000	200.000000	0.000000	0.000000	0.357340	4.719240	-93.815819	3177.201617	-175.893180
672				900.000000	200.000000	0.000000	0.515660	0.675600	-1.694550	-62.386010	-110.846407	168.770291	299.091690	200.999790	0.000000	300.000000	200.000000	0.000000	7.416360	10.620960	2232.057190	2231.587858	2027.399929	-1379.390975				-505.000000	200.000000	0.000000	0.000000	-1.250690	8.651940	-538.251104	654.639346	-59.931004
673				900.000000	200.000000	0.000000	0.325090	0.472920	-1.433850	-102.626530	-67.779395	176.008210	299.004095	200.948227	0.000000	300.000000	200.000000	0.000000	7.630000	10.224200	2232.743836	2117.147455	2223.599922	-1440.425974				-505.000000	200.000000	0.000000	1.086660	-1.250690	5.505780	-1117.582806	989.581281	-236.250232
674				900.000000	200.000000	0.000000	0.437190	0.653080	-0.955900	-38.424961	-128.565836	171.240303	298.974208	200.918861	0.000000	300.000000	200.000000	0.000000	7.507920	10.010560	2231.446838	2050.390553	2288.999920	-1379.390975				-505.000000	200.000000	0.000000	-2.897760	-1.072020	16.517339	747.165471	1750.508580	116.702671
675				900.000000	200.000000	0.000000	0.403560	0.506700	-1.911800	-65.545853	-85.764206	149.452069	299.032825	200.991516	0.000000	300.000000	200.000000	0.000000	7.630000	10.285240	2231.446838	2212.514458	2158.199924	-1391.597975				-505.000000	200.000000	0.000000	0.905550	-2.501380	7.078860	-1193.136211	733.907379	-2.446254
676				900.000000	200.000000	0.000000	0.325090	0.608040	-1.911800	-69.413733	-92.664751	135.169650	298.989001	200.905916	0.000000	300.000000	200.000000	0.000000	7.385840	9.888480	2231.752014	2021.780453	2256.299921	-1464.839973				-505.000000	200.000000	0.000000	1.992210	-0.893350	16.517339	-631.815231	394.056454	116.481031
677				900.000000	200.000000	0.000000	0.381140	0.529220	-1.477300	-60.147807	-59.915186	183.231481	298.964687	200.969915	0.000000	300.000000	200.000000	0.000000	7.538440	10.926160	2231.980896	2164.830956	2310.799919	-1348.873476				-505.000000	200.000000	0.000000	0.543330	-0.893350	6.292320	178.078781	1684.561787	351.573336
678				900.000000	200.000000	0.000000	0.358720	0.608040	-1.346950	-68.828548	-43.915246	164.050730	299.057925	200.995075	0.000000	300.000000	200.000000	0.000000	7.355320	10.590440	2233.049012	2222.051158	2103.699926	-1373.287475				-505.000000	200.000000	0.000000	2.897760	1.072020	7.078860	65.434239	83.078729	-939.120052
679				900.000000	200.000000	0.000000	0.336300	0.709380	-1.520750	-88.958605	-113.753936	188.264804	299.067145	200.970014	0.000000	300.000000	200.000000	0.000000	7.019600	11.383960	2231.752014	2164.830956	2081.899927	-1361.080475				-505.000000	200.000000	0.000000	-0.181110	-1.250690	11.798100	156.896600	1988.312679	116.315781
680				900.000000	200.000000	0.000000	0.381140	0.517960	-1.694550	-72.898156	-105.306873	175.992029	299.071966	200.940166	0.000000	300.000000	200.000000	0.000000	7.019600	10.712520	2231.599426	2098.074055	2070.999928	-1348.873476				-505.000000	200.000000	0.000000	0.000000	-0.178670	7.865400	916.345925	1053.095794	-470.122347
681				900.000000	200.000000	0.000000	0.459610	0.630560	-0.912450	-99.615274	-114.331591	166.376812	299.043085	200.965378	0.000000	300.000000	200.000000	0.000000	7.660520	10.346280	2232.591248	2155.294256	2136.399925	-1397.701475				-505.000000	200.000000	0.000000	-0.181110	1.429360	-3.146160	-145.393123	-251.195343	-116.117246
682				900.000000	200.000000	0.000000	0.414770	0.517960	-1.433850	-88.710192	-36.010628	161.499228	299.037973	200.978427	0.000000	300.000000	200.000000	0.000000	7.538440	10.529400	2232.057190	2183.904357	2147.299925	-1330.562976				-505.000000	200.000000	0.000000	3.622200	-1.786700	7.865400	-339.115988	-359.213581	174.246942
683				900.000000	200.000000	0.000000	0.425980	0.675600	-1.651100	-78.423117	-56.534093	166.453540	298.989242	200.956966	0.000000	300.000000	200.000000	0.000000	7.080640	10.804080	2232.286072	2136.220856	2256.299921	-1275.631477				-505.000000	200.000000	0.000000	0.905550	-1.429360	3.932700	1419.432067	206.613055	-236.405301
684				900.000000	200.000000	0.000000	0.358720	0.517960	-1.477300	-68.652555	-119.783570	185.653897	298.998871	200.961369	0.000000	300.000000	200.000000	0.000000	7.233240	10.620960	2231.980896	2145.757556	2234.499922	-1367.183975				-505.000000	200.000000	0.000000	-0.362220	-0.357340	0.786540	-484.823728	816.591548	-470.262927
685				900.000000	200.000000	0.000000	0.504450	0.608040	-1.607650	-93.221814	-39.542017	171.128734	298.940305	200.948518	0.000000	300.000000	200.000000	0.000000	7.691040	10.529400	2232.057190	2117.147455	2365.299917	-1483.150473				-505.000000	200.000000	0.000000	0.543330	-2.322710	6.292320	-255.859798	1551.991780	-2.247718
686				900.000000	200.000000	0.000000	0.425980	0.563000	-1.911800	-103.432722	-112.017312	166.348822	299.025875	200.989339	0.000000	300.000000	200.000000	0.000000	7.660520	10.163160	2226.716610	2202.977757	2169.099924	-1416.011974				-505.000000	200.000000	0.000000	1.992210	-1.072020	1.573080	861.785932	1336.228608	410.031967
687				900.000000	200.000000	0.000000	0.437190	0.585520	-1.607650	-66.005477	-77.300009	144.671211	299.038137	201.016706	0.000000	300.000000	200.000000	0.000000	7.294280	10.224200	2232.438660	2269.734659	2147.299925	-1367.183975				-505.000000	200.000000	0.000000	0.905550	1.608030	15.730799	-1986.127675	2051.396761	236.429971
688				900.000000	200.000000	0.000000	0.403560	0.619300	-1.564200	-24.364100	-136.747174	161.605088	298.984186	200.952856	0.000000	300.000000	200.000000	0.000000	7.294280	10.071600	2231.904602	2126.684155	2267.199921	-1452.632974				-505.000000	200.000000	0.000000	0.724440	-1.429360	7.078860	-1475.716287	1275.146373	351.050174
689				900.000000	200.000000	0.000000	0.347510	0.641820	-1.346950	-95.581199	-78.915408	154.455119	299.037479	200.820761	0.000000	300.000000	200.000000	0.000000	7.721560	11.292400	2230.912780	1831.046448	2147.299925	-1379.390975				-505.000000	200.000000	0.000000	0.000000	-0.536010	-7.078860	893.527741	1067.277896	-0.508674
690				900.000000	200.000000	0.000000	0.280250	0.630560	-1.520750	-47.978580	-96.247887	173.791609	298.984325	200.939909	0.000000	300.000000	200.000000	0.000000	7.538440	10.987200	2232.209778	2098.074055	2267.199921	-1318.355976				-505.000000	200.000000	0.000000	1.992210	-0.178670	11.011560	-9.930397	664.421454	352.135657
691				900.000000	200.000000	0.000000	0.358720	0.664340	-0.955900	-58.063926	-135.466382	193.019010	298.930538	201.008335	0.000000	300.000000	200.000000	0.000000	7.294280	11.353440	2232.057190	2250.661259	2387.099916	-1354.976975				-505.000000	200.000000	0.000000	1.448880	0.178670	9.438480	822.278413	1096.501225	-528.643241
692				900.000000	200.000000	0.000000	0.336300	0.574260	-1.520750	-46.276484	-93.490056	171.271522	299.081829	200.978527	0.000000	300.000000	200.000000	0.000000	7.630000	11.139800	2231.828308	2183.904357	2049.199928	-1367.183975				-505.000000	200.000000	0.000000	1.448880	0.714680	9.438480	507.264372	1229.071232	646.747406
693				900.000000	200.000000	0.000000	0.381140	0.686860	-1.824900	-33.913655	-89.987738	176.149106	299.003823	200.948486	0.000000	300.000000	200.000000	0.000000	7.813120	10.682000	2232.133484	2117.147455	2223.599922	-1361.080475				-505.000000	200.000000	0.000000	1.448880	0.893350	17.303879	518.704926	28.476902	-234.244516
694				900.000000	200.000000	0.000000	0.369930	0.664340	-1.042800	-70.215545	-166.243012	183.368756	299.091907	200.931205	0.000000	300.000000	200.000000	0.000000	7.477400	10.468360	2232.591248	2079.000654	2027.399929	-1324.459476				-505.000000	200.000000	0.000000	0.905550	-1.250690	-6.292320	39.633365	614.026621	351.205243
695				900.000000	200.000000	0.000000	0.448400	0.675600	-1.868350	-94.730309	-118.046946	171.249633	299.091876	200.948324	0.000000	300.000000	200.000000	0.000000	7.477400	10.437840	2232.514954	2117.147455	2027.399929	-1342.769976				-505.000000	200.000000	0.000000	0.362220	-0.536010	13.371180	-957.892286	97.962827	410.671040
696				900.000000	200.000000	0.000000	0.459610	0.619300	-1.477300	-100.664145	-159.400010	159.137360	299.052429	200.952987	0.000000	300.000000	200.000000	0.000000	7.477400	10.620960	2231.599426	2126.684155	2114.599926	-1361.080475				-505.000000	200.000000	0.000000	-0.181110	-0.357340	6.292320	210.512746	4.987554	117.163570
697				900.000000	200.000000	0.000000	0.369930	0.675600	-1.346950	-70.066957	-59.574784	205.066169	298.969429	200.995687	0.000000	300.000000	200.000000	0.000000	7.324800	10.132640	2231.675720	2222.051158	2299.899920	-1428.218974				-505.000000	200.000000	0.000000	0.543330	0.893350	11.798100	-176.631548	2077.046824	294.524816
698				900.000000	200.000000	0.000000	0.325090	0.698120	-1.781450	-37.425484	-102.917917	152.121045	298.998803	200.931524	0.000000	300.000000	200.000000	0.000000	7.324800	9.674840	2231.828308	2079.000654	2234.499922	-1409.908474				-505.000000	200.000000	0.000000	-1.086660	-0.714680	11.011560	-1084.708379	320.443837	-0.591299
699				900.000000	200.000000	0.000000	0.313880	0.731900	-1.651100	-64.043092	-112.709454	161.802714	299.027874	201.021502	0.000000	300.000000	200.000000	0.000000	7.019600	9.980040	2231.294250	2279.271359	2169.099924	-1336.666476				-505.000000	200.000000	0.000000	-0.724440	1.786700	6.292320	-933.727415	303.004465	-56.990565
700				900.000000	200.000000	0.000000	0.313880	0.653080	-1.781450	-47.321292	-82.192409	154.500431	299.072473	200.995177	0.000000	300.000000	200.000000	0.000000	7.752080	11.383960	2232.820130	2222.051158	2070.999928	-1367.183975				-505.000000	200.000000	0.000000	3.259980	0.714680	14.157719	-1924.494128	319.582975	294.137926
701				900.000000	200.000000	0.000000	0.414770	0.641820	-1.824900	-71.953174	-76.174711	188.120679	298.978709	200.974787	0.000000	300.000000	200.000000	0.000000	7.874160	11.963840	2230.607604	2174.367657	2278.099920	-1409.908474				-505.000000	200.000000	0.000000	3.803310	-1.072020	7.865400	862.289317	1353.237549	-118.809809
702				900.000000	200.000000	0.000000	0.425980	0.720640	-1.564200	-104.622053	-46.482970	164.085767	299.013792	200.944020	0.000000	300.000000	200.000000	0.000000	7.996240	10.926160	2232.591248	2107.610755	2201.799923	-1409.908474				-505.000000	200.000000	0.000000	0.181110	0.000000	-1.573080	578.954163	918.523939	352.450103
703				900.000000	200.000000	0.000000	0.414770	0.596780	-1.260050	-101.366448	-76.700022	161.572530	298.964474	200.987208	0.000000	300.000000	200.000000	0.000000	7.691040	11.506040	2231.523132	2202.977757	2310.799919	-1397.701475				-505.000000	200.000000	0.000000	1.629990	-1.250690	11.011560	-74.798327	288.629363	-764.990587
704				900.000000	200.000000	0.000000	0.369930	0.517960	-1.086250	-44.124246	-75.015144	188.051943	299.032858	200.931651	0.000000	300.000000	200.000000	0.000000	7.416360	10.804080	2231.523132	2079.000654	2158.199924	-1348.873476				-505.000000	200.000000	0.000000	-1.267770	0.357340	8.651940	-1020.029219	-329.207954	59.184636
705				900.000000	200.000000	0.000000	0.381140	0.596780	-1.607650	-61.521259	-100.321720	183.294312	299.018137	200.935989	0.000000	300.000000	200.000000	0.000000	7.263760	10.559920	2231.370544	2088.537354	2190.899923	-1416.011974				-505.000000	200.000000	0.000000	0.905550	-1.429360	13.371180	-317.052883	2053.636040	116.059291
706				900.000000	200.000000	0.000000	0.313880	0.596780	-1.042800	-36.812894	-113.275173	147.219092	298.974979	200.935253	0.000000	300.000000	200.000000	0.000000	7.660520	10.224200	2233.125306	2088.537354	2288.999920	-1336.666476				-505.000000	200.000000	0.000000	1.629990	0.178670	2.359620	-452.263916	296.840053	235.015553
707				900.000000	200.000000	0.000000	0.459610	0.608040	-1.216600	-88.796156	-114.048731	161.536548	299.018473	200.952759	0.000000	300.000000	200.000000	0.000000	7.721560	9.888480	2232.133484	2126.684155	2190.899923	-1269.527977				-505.000000	200.000000	0.000000	0.905550	-2.501380	-0.786540	196.026579	-319.188416	-648.631339
708				900.000000	200.000000	0.000000	0.291460	0.585520	-0.825550	-97.359463	-127.751870	178.557429	299.076945	201.029804	0.000000	300.000000	200.000000	0.000000	7.111160	9.919000	2231.828308	2298.344760	2060.099928	-1275.631477				-505.000000	200.000000	0.000000	-1.811100	-1.250690	7.865400	-422.498025	1427.825464	-59.786116
709				900.000000	200.000000	0.000000	0.414770	0.653080	-1.564200	-67.198872	-46.021343	183.311830	299.008130	200.944763	0.000000	300.000000	200.000000	0.000000	7.507920	10.254720	2230.836486	2107.610755	2212.699923	-1379.390975				-505.000000	200.000000	0.000000	-0.362220	0.357340	17.303879	-324.441052	138.066557	-469.584696
710				900.000000	200.000000	0.000000	0.459610	0.686860	-0.999350	-85.325278	-63.591074	144.742230	298.964934	200.935509	0.000000	300.000000	200.000000	0.000000	7.477400	9.980040	2232.514954	2088.537354	2310.799919	-1367.183975				-505.000000	200.000000	0.000000	1.811100	-1.250690	14.157719	157.085370	274.684691	-118.819990
711				900.000000	200.000000	0.000000	0.336300	0.619300	-1.390400	-72.430406	-93.611281	168.903749	298.998529	200.948875	0.000000	300.000000	200.000000	0.000000	7.477400	10.956680	2231.217956	2117.147455	2234.499922	-1489.253973				-505.000000	200.000000	0.000000	-0.181110	-0.536010	17.303879	-610.129664	392.247606	586.946802
712				900.000000	200.000000	0.000000	0.448400	0.574260	-1.086250	-53.867402	-52.916689	183.203687	299.066986	200.940263	0.000000	300.000000	200.000000	0.000000	7.996240	11.597600	2231.370544	2098.074055	2081.899927	-1409.908474				-505.000000	200.000000	0.000000	-1.992210	-2.144040	5.505780	913.048620	1308.453701	-60.619416
713				900.000000	200.000000	0.000000	0.526870	0.619300	-1.303500	-100.484089	-116.737681	195.212580	299.145582	200.965411	0.000000	300.000000	200.000000	0.000000	7.385840	11.445000	2232.514954	2155.294256	1907.499933	-1354.976975				-505.000000	200.000000	0.000000	-1.992210	-1.608030	5.505780	-560.125440	645.603664	-60.110742
714				900.000000	200.000000	0.000000	0.381140	0.506700	-1.477300	-77.157302	-125.772795	154.294616	298.979616	200.948292	0.000000	300.000000	200.000000	0.000000	7.568960	11.231360	2232.591248	2117.147455	2278.099920	-1367.183975				-505.000000	200.000000	0.000000	0.181110	-1.608030	-3.932700	-445.064516	1185.903233	350.924083
715				900.000000	200.000000	0.000000	0.302670	0.517960	-0.999350	-104.342171	-57.128285	173.663664	298.998734	200.935861	0.000000	300.000000	200.000000	0.000000	7.324800	10.804080	2231.675720	2088.537354	2234.499922	-1391.597975				-505.000000	200.000000	0.000000	0.362220	0.357340	4.719240	-93.815819	1697.013606	235.286533
716				900.000000	200.000000	0.000000	0.269040	0.540480	-2.042150	-76.351426	-69.971507	161.671148	299.032891	200.944440	0.000000	300.000000	200.000000	0.000000	7.416360	10.468360	2231.599426	2107.610755	2158.199924	-1385.494475				-505.000000	200.000000	0.000000	0.362220	0.536010	7.865400	-198.568807	2224.307929	-351.984896
717				900.000000	200.000000	0.000000	0.392350	0.653080	-1.129700	-90.871911	-141.755601	176.106077	299.042725	200.995653	0.000000	300.000000	200.000000	0.000000	7.385840	10.620960	2231.752014	2222.051158	2136.399925	-1354.976975				-505.000000	200.000000	0.000000	1.267770	-0.178670	11.011560	-1399.722420	443.117301	-59.015078
718				900.000000	200.000000	0.000000	0.403560	0.754420	-1.607650	-38.947523	-91.113036	161.730749	299.023523	200.939781	0.000000	300.000000	200.000000	0.000000	7.477400	10.620960	2232.514954	2098.074055	2179.999924	-1440.425974				-505.000000	200.000000	0.000000	1.992210	0.000000	10.225020	579.898011	2.317843	352.305215
719				900.000000	200.000000	0.000000	0.325090	0.630560	-1.303500	-59.815100	-52.702711	190.612776	299.043608	200.922158	0.000000	300.000000	200.000000	0.000000	7.355320	9.339120	2233.811952	2059.927254	2136.399925	-1409.908474				-505.000000	200.000000	0.000000	1.267770	-1.786700	7.865400	-1381.460005	843.813029	585.643987
720				900.000000	200.000000	0.000000	0.425980	0.574260	-1.868350	-86.841900	-46.200111	132.624052	299.023389	200.892914	0.000000	300.000000	200.000000	0.000000	7.568960	9.644320	2232.209778	1993.170352	2179.999924	-1354.976975				-505.000000	200.000000	0.000000	2.535540	-1.072020	13.371180	-179.614237	99.025249	351.244402
721				900.000000	200.000000	0.000000	0.437190	0.630560	-1.998700	-40.432676	-61.738423	173.629019	299.061973	200.927568	0.000000	300.000000	200.000000	0.000000	7.568960	10.346280	2231.065368	2069.463954	2092.799927	-1354.976975				-505.000000	200.000000	0.000000	-1.448880	0.178670	-1.573080	-1147.474544	89.164577	-410.923222
722				900.000000	200.000000	0.000000	0.482030	0.596780	-1.390400	-69.337249	-130.008263	161.502849	299.008537	200.974287	0.000000	300.000000	200.000000	0.000000	7.538440	11.322920	2231.752014	2174.367657	2212.699923	-1440.425974				-505.000000	200.000000	0.000000	0.724440	-1.786700	7.865400	-570.747992	744.119918	-530.450422
723				900.000000	200.000000	0.000000	0.526870	0.630560	-1.173150	-144.111192	-51.001297	166.307130	298.998632	200.914588	0.000000	300.000000	200.000000	0.000000	7.507920	11.017720	2231.446838	2040.853853	2234.499922	-1416.011974				-505.000000	200.000000	0.000000	-0.362220	-0.536010	8.651940	-1305.717831	543.987269	410.728995
724				900.000000	200.000000	0.000000	0.470820	0.731900	-1.390400	-116.039900	-73.820965	197.785026	298.974734	200.926934	0.000000	300.000000	200.000000	0.000000	7.599480	11.292400	2232.591248	2069.463954	2288.999920	-1367.183975				-505.000000	200.000000	0.000000	1.448880	-0.536010	10.225020	431.648044	963.184791	528.072304
725				900.000000	200.000000	0.000000	0.470820	0.585520	-1.260050	-85.748014	-129.667860	192.829572	299.027907	200.987276	0.000000	300.000000	200.000000	0.000000	7.965720	10.682000	2231.370544	2202.977757	2169.099924	-1336.666476				-505.000000	200.000000	0.000000	0.362220	0.357340	-2.359620	-557.646136	-549.958681	235.286533
726				900.000000	200.000000	0.000000	0.448400	0.630560	-1.564200	-116.372608	-57.538166	163.978765	299.052493	200.927282	0.000000	300.000000	200.000000	0.000000	7.843640	10.651480	2231.752014	2069.463954	2114.599926	-1397.701475	-543.202414	215.224455	0.000000	-505.000000	200.000000	0.000000	1.086660	-2.144040	22.023119	335.289997	841.336318	409.087064
727				900.000000	200.000000	0.000000	0.358720	0.551740	-1.520750	-87.409160	-109.611221	168.817691	299.018607	200.905638	0.000000	300.000000	200.000000	0.000000	7.233240	10.559920	2232.438660	2021.780453	2190.899923	-1477.046973				-505.000000	200.000000	0.000000	0.905550	0.357340	2.359620	-673.084598	-57.034107	-410.942019
728				900.000000	200.000000	0.000000	0.347510	0.653080	-1.303500	-78.990377	-48.559997	183.381512	299.047609	200.970014	0.000000	300.000000	200.000000	0.000000	7.568960	10.682000	2231.752014	2164.830956	2125.499926	-1318.355976				-505.000000	200.000000	0.000000	0.905550	-3.216060	6.292320	-1004.812417	-60.766239	-61.868584
729				900.000000	200.000000	0.000000	0.448400	0.596780	-1.433850	-97.525975	-47.527451	185.634291	299.030870	200.933566	0.000000	300.000000	200.000000	0.000000	7.568960	10.865120	2226.945492	2079.000654	2158.199924	-1348.873476				-505.000000	200.000000	0.000000	3.078870	-0.357340	5.505780	-252.814185	73.612617	-176.817721
730				900.000000	200.000000	0.000000	0.358720	0.596780	-1.346950	-57.230644	-109.772855	178.498219	299.086713	200.910158	0.000000	300.000000	200.000000	0.000000	7.630000	10.407320	2231.828308	2031.317153	2038.299929	-1342.769976				-505.000000	200.000000	0.000000	0.000000	-1.965370	15.730799	-580.930082	1708.481567	468.087653
731				900.000000	200.000000	0.000000	0.392350	0.563000	-1.738000	-91.191074	-60.134363	156.745022	299.009451	200.905081	0.000000	300.000000	200.000000	0.000000	7.782600	9.705360	2233.811952	2021.780453	2212.699923	-1416.011974				-505.000000	200.000000	0.000000	0.000000	-0.714680	11.011560	-42.364362	1978.100140	234.298163
732				900.000000	200.000000	0.000000	0.493240	0.608040	-1.781450	-85.360811	-84.512484	127.766466	299.008740	200.982632	0.000000	300.000000	200.000000	0.000000	7.446880	10.865120	2232.209778	2193.441057	2212.699923	-1312.252476				-505.000000	200.000000	0.000000	0.181110	0.000000	-1.573080	-115.941848	255.673902	-587.455475
733				900.000000	200.000000	0.000000	0.369930	0.619300	-1.433850	-88.557541	-105.087696	168.868909	299.028106	200.944343	0.000000	300.000000	200.000000	0.000000	7.416360	11.628120	2231.828308	2107.610755	2169.099924	-1367.183975				-505.000000	200.000000	0.000000	1.992210	-1.250690	3.146160	-1001.955574	804.455725	-412.554972
734				900.000000	200.000000	0.000000	0.437190	0.664340	-1.651100	-54.763623	-138.051240	180.889415	299.018204	201.004303	0.000000	300.000000	200.000000	0.000000	7.324800	11.200840	2231.523132	2241.124558	2190.899923	-1336.666476				-505.000000	200.000000	0.000000	0.000000	-2.858720	10.225020	-982.875158	918.286508	232.263469
735				900.000000	200.000000	0.000000	0.425980	0.574260	-1.477300	-50.252000	-107.355427	171.178614	298.940305	200.944246	0.000000	300.000000	200.000000	0.000000	7.721560	11.292400	2232.057190	2107.610755	2365.299917	-1470.943473				-505.000000	200.000000	0.000000	-0.724440	-1.429360	13.371180	146.211125	428.856634	-353.763099
736				900.000000	200.000000	0.000000	0.381140	0.619300	-1.129700	-124.427213	-80.502334	171.266955	298.999145	200.948292	0.000000	300.000000	200.000000	0.000000	7.904680	11.170320	2232.591248	2117.147455	2234.499922	-1440.425974				-505.000000	200.000000	0.000000	1.086660	-0.714680	-0.786540	-1548.916234	730.412678	57.978935
737				900.000000	200.000000	0.000000	0.392350	0.698120	-1.216600	-93.127722	-15.025535	154.461023	298.999042	200.991109	0.000000	300.000000	200.000000	0.000000	7.324800	10.315760	2232.362366	2212.514458	2234.499922	-1318.355976				-505.000000	200.000000	0.000000	-0.905550	0.893350	5.505780	54.497071	-613.280194	-57.823865
738				900.000000	200.000000	0.000000	0.425980	0.551740	-1.520750	-83.388629	-56.655319	166.338350	298.989277	200.995381	0.000000	300.000000	200.000000	0.000000	7.355320	10.712520	2232.362366	2222.051158	2256.299921	-1397.701475				-505.000000	200.000000	0.000000	0.362220	-0.178670	2.359620	-1284.598573	1036.402848	-176.430831
739				900.000000	200.000000	0.000000	0.403560	0.574260	-2.172500	-115.300711	-156.445334	156.743880	299.037940	200.948551	0.000000	300.000000	200.000000	0.000000	7.416360	10.743040	2231.980896	2117.147455	2147.299925	-1373.287475				-505.000000	200.000000	0.000000	1.267770	-0.357340	7.865400	789.718602	711.243021	234.535857
740				900.000000	200.000000	0.000000	0.336300	0.641820	-1.694550	-136.146615	-118.658272	176.153673	298.972416	200.920467	0.000000	300.000000	200.000000	0.000000	7.752080	10.865120	2227.555844	2050.390553	2288.999920	-1403.804975				-505.000000	200.000000	0.000000	1.267770	-0.893350	7.078860	-632.570309	977.129462	527.747677
741				900.000000	200.000000	0.000000	0.459610	0.563000	-1.564200	-139.257380	-103.593523	188.000922	299.003721	200.931492	0.000000	300.000000	200.000000	0.000000	7.263760	10.315760	2231.904602	2079.000654	2223.599922	-1342.769976				-505.000000	200.000000	0.000000	1.086660	-2.322710	6.292320	323.220212	193.414810	-119.779382
742				900.000000	200.000000	0.000000	0.313880	0.574260	-1.477300	-66.334121	-11.551690	195.391350	299.018406	200.931460	0.000000	300.000000	200.000000	0.000000	7.019600	9.644320	2231.980896	2079.000654	2190.899923	-1367.183975				-505.000000	200.000000	0.000000	2.173320	-0.178670	9.438480	569.023766	124.675312	587.097563
743				900.000000	200.000000	0.000000	0.381140	0.608040	-1.694550	-65.168131	-69.845083	171.256483	298.989173	200.905761	0.000000	300.000000	200.000000	0.000000	7.630000	10.956680	2232.133484	2021.780453	2256.299921	-1354.976975				-505.000000	200.000000	0.000000	0.905550	-2.144040	7.865400	913.237389	1130.870974	-530.804026
744				900.000000	200.000000	0.000000	0.538080	0.619300	-1.129700	-80.201381	-61.635273	156.646405	299.018775	200.943923	0.000000	300.000000	200.000000	0.000000	7.416360	10.926160	2232.820130	2107.610755	2190.899923	-1348.873476				-505.000000	200.000000	0.000000	1.992210	-1.250690	10.225020	735.850763	1593.157931	-177.578578
745				900.000000	200.000000	0.000000	0.224200	0.630560	-1.824900	-48.293679	-113.920768	183.488317	299.057377	200.957195	0.000000	300.000000	200.000000	0.000000	7.538440	11.506040	2231.752014	2136.220856	2103.699926	-1354.976975				-505.000000	200.000000	0.000000	-0.724440	-0.178670	6.292320	221.324068	568.144480	-235.087997
746				900.000000	200.000000	0.000000	0.482030	0.698120	-1.433850	-57.168021	-109.703974	156.777775	298.988793	200.978761	0.000000	300.000000	200.000000	0.000000	7.141680	11.261880	2231.294250	2183.904357	2256.299921	-1409.908474				-505.000000	200.000000	0.000000	0.362220	-0.893350	13.371180	-1790.226942	893.382871	-588.317753
747				900.000000	200.000000	0.000000	0.526870	0.608040	-1.738000	-73.254206	-75.805836	183.153808	299.037512	200.974620	0.000000	300.000000	200.000000	0.000000	7.355320	10.773560	2230.989074	2174.367657	2147.299925	-1458.736474				-505.000000	200.000000	0.000000	-0.362220	0.893350	3.932700	1096.715241	1078.745857	-410.331924
748				900.000000	200.000000	0.000000	0.437190	0.574260	-1.520750	-138.748679	-77.380826	175.986320	298.998940	200.931396	0.000000	300.000000	200.000000	0.000000	7.691040	10.956680	2232.133484	2079.000654	2234.499922	-1354.976975				-505.000000	200.000000	0.000000	0.724440	0.536010	11.011560	-198.317114	741.134212	-586.990268
749				900.000000	200.000000	0.000000	0.414770	0.585520	-1.781450	-54.123943	-116.742879	180.839339	299.072283	200.986837	0.000000	300.000000	200.000000	0.000000	7.721560	10.590440	2232.362366	2202.977757	2070.999928	-1330.562976				-505.000000	200.000000	0.000000	2.354430	-0.178670	2.359620	-937.150567	-674.985860	645.827173
750				900.000000	200.000000	0.000000	0.414770	0.664340	-1.477300	-42.521975	-152.487528	185.731962	299.052623	200.978427	0.000000	300.000000	200.000000	0.000000	7.538440	10.590440	2232.057190	2183.904357	2114.599926	-1379.390975				-505.000000	200.000000	0.000000	-0.724440	-0.536010	15.730799	84.640501	559.187363	-294.171212
751				900.000000	200.000000	0.000000	0.269040	0.563000	-1.694550	-91.146060	-115.888505	168.921072	299.042496	200.936053	0.000000	300.000000	200.000000	0.000000	7.172200	9.857960	2231.217956	2088.537354	2136.399925	-1342.769976				-505.000000	200.000000	0.000000	0.724440	0.357340	2.359620	600.891422	1412.194939	-352.183432
752				900.000000	200.000000	0.000000	0.347510	0.596780	-1.303500	-97.390932	-68.823876	159.232552	299.018540	200.905700	0.000000	300.000000	200.000000	0.000000	7.355320	9.949520	2232.286072	2021.780453	2190.899923	-1440.425974				-505.000000	200.000000	0.000000	-0.905550	0.714680	17.303879	44.629597	-624.476591	118.238873
753				900.000000	200.000000	0.000000	0.482030	0.664340	-1.173150	-130.658541	-104.880455	166.385000	299.038400	200.982263	0.000000	300.000000	200.000000	0.000000	7.446880	9.857960	2233.049012	2193.441057	2147.299925	-1342.769976				-505.000000	200.000000	0.000000	1.267770	-2.144040	5.505780	565.600614	2702.032410	-707.065300
754				900.000000	200.000000	0.000000	0.437190	0.653080	-1.738000	-75.419989	-51.848934	168.830643	299.072378	200.986736	0.000000	300.000000	200.000000	0.000000	7.294280	9.583280	2232.591248	2202.977757	2070.999928	-1287.838477				-505.000000	200.000000	0.000000	1.629990	-1.608030	9.438480	-907.258830	-903.007850	115.831778
755				900.000000	200.000000	0.000000	0.425980	0.540480	-2.042150	-60.269305	-116.962056	159.098898	299.052623	200.922883	0.000000	300.000000	200.000000	0.000000	7.660520	11.292400	2232.057190	2059.927254	2114.599926	-1300.045476				-505.000000	200.000000	0.000000	-1.629990	-0.893350	5.505780	-285.248150	1949.385807	-470.670179
756				900.000000	200.000000	0.000000	0.437190	0.450400	-1.738000	-67.684231	-102.508634	168.642150	299.018104	200.914650	0.000000	300.000000	200.000000	0.000000	7.355320	11.200840	2231.294250	2040.853853	2190.899923	-1385.494475				-505.000000	200.000000	0.000000	-0.905550	0.000000	7.865400	-115.186770	842.750607	-939.833135
757				900.000000	200.000000	0.000000	0.459610	0.484180	-1.781450	-102.522956	-118.589390	146.963398	298.983804	200.889097	0.000000	300.000000	200.000000	0.000000	8.118320	10.926160	2231.065368	1983.633652	2267.199921	-1428.218974				-505.000000	200.000000	0.000000	0.362220	-1.429360	3.932700	-1591.783982	504.629966	703.543744
758				900.000000	200.000000	0.000000	0.482030	0.653080	-1.129700	-114.995092	-44.129224	156.735888	299.037775	201.025636	0.000000	300.000000	200.000000	0.000000	7.141680	10.956680	2231.599426	2288.808060	2147.299925	-1312.252476				-505.000000	200.000000	0.000000	2.897760	-0.536010	4.719240	1241.919595	-577.532028	645.444591
759				900.000000	200.000000	0.000000	0.347510	0.776940	-1.520750	-74.114893	-129.413473	188.316022	298.998563	200.957391	0.000000	300.000000	200.000000	0.000000	7.630000	10.865120	2231.294250	2136.220856	2234.499922	-1397.701475				-505.000000	200.000000	0.000000	1.267770	-0.357340	13.371180	-1178.712968	1501.438080	-470.393327
760				900.000000	200.000000	0.000000	0.280250	0.653080	-1.216600	-119.105651	-30.673137	159.354592	298.964722	200.944246	0.000000	300.000000	200.000000	0.000000	7.568960	10.437840	2232.057190	2107.610755	2310.799919	-1409.908474				-505.000000	200.000000	0.000000	-0.181110	1.072020	11.011560	-629.147157	-264.631019	940.937414
761				900.000000	200.000000	0.000000	0.325090	0.608040	-1.042800	-64.492918	-42.813222	161.675911	299.018573	200.969749	0.000000	300.000000	200.000000	0.000000	7.385840	10.376800	2232.362366	2164.830956	2190.899923	-1409.908474				-505.000000	200.000000	0.000000	2.716650	0.178670	-1.573080	937.213490	1825.658481	587.393212
762				900.000000	200.000000	0.000000	0.470820	0.461660	-1.564200	-83.122608	-93.923211	171.027441	299.096512	200.948583	0.000000	300.000000	200.000000	0.000000	7.538440	10.651480	2231.904602	2117.147455	2016.499929	-1428.218974				-505.000000	200.000000	0.000000	2.716650	-1.429360	12.584640	-1359.459823	-176.327305	-530.270683
763				900.000000	200.000000	0.000000	0.381140	0.551740	-1.694550	-63.466035	-79.977023	183.252425	299.101303	200.948681	0.000000	300.000000	200.000000	0.000000	7.446880	10.041080	2231.675720	2117.147455	2005.599930	-1373.287475				-505.000000	200.000000	0.000000	1.992210	-0.357340	1.573080	905.031218	10.528534	351.966100
764				900.000000	200.000000	0.000000	0.246620	0.754420	-1.433850	-58.870118	-94.943820	173.941640	299.023489	200.935541	0.000000	300.000000	200.000000	0.000000	7.294280	11.475520	2232.438660	2088.537354	2179.999924	-1367.183975				-505.000000	200.000000	0.000000	1.448880	-1.072020	11.798100	515.155928	-98.868120	-353.597849
765				900.000000	200.000000	0.000000	0.358720	0.686860	-1.520750	-45.660146	-69.083462	176.172333	298.970169	200.948000	0.000000	300.000000	200.000000	0.000000	7.507920	11.139800	2233.277894	2117.147455	2299.899920	-1373.287475				-505.000000	200.000000	0.000000	0.362220	-1.072020	4.719240	51.325611	901.593562	-1.046325
766				900.000000	200.000000	0.000000	0.291460	0.551740	-1.129700	-103.086153	-56.545431	139.971451	299.009113	200.931014	0.000000	300.000000	200.000000	0.000000	7.446880	10.987200	2233.049012	2079.000654	2212.699923	-1361.080475				-505.000000	200.000000	0.000000	0.181110	-2.680050	8.651940	-1319.637688	1173.960410	-648.742942
767				900.000000	200.000000	0.000000	0.336300	0.563000	-1.086250	-126.700633	-17.904592	207.405952	299.047739	200.957064	0.000000	300.000000	200.000000	0.000000	7.172200	11.139800	2232.057190	2136.220856	2125.499926	-1354.976975				-505.000000	200.000000	0.000000	1.086660	-0.178670	1.573080	105.130527	2451.583493	-293.976984
768				900.000000	200.000000	0.000000	0.302670	0.540480	-1.564200	-43.692028	-71.800884	200.190869	299.082049	200.952661	0.000000	300.000000	200.000000	0.000000	7.233240	10.529400	2232.362366	2126.684155	2049.199928	-1403.804975				-505.000000	200.000000	0.000000	1.629990	-0.893350	2.359620	-748.763850	694.550075	-470.930978
769				900.000000	200.000000	0.000000	0.470820	0.698120	-1.303500	-61.053509	-78.967752	178.476330	298.989484	200.965279	0.000000	300.000000	200.000000	0.000000	7.477400	10.498880	2232.820130	2155.294256	2256.299921	-1403.804975				-505.000000	200.000000	0.000000	2.354430	-2.858720	2.359620	290.471631	518.144206	55.842819
770				900.000000	200.000000	0.000000	0.414770	0.585520	-1.520750	-90.038629	-111.919360	168.791039	299.062454	200.905730	0.000000	300.000000	200.000000	0.000000	7.477400	10.712520	2232.209778	2021.780453	2092.799927	-1367.183975				-505.000000	200.000000	0.000000	1.086660	-1.072020	5.505780	-296.059471	-468.688800	-294.824773
771				900.000000	200.000000	0.000000	0.369930	0.630560	-1.955250	-56.469782	-59.009065	152.011760	299.081609	200.987309	0.000000	300.000000	200.000000	0.000000	7.355320	10.682000	2231.294250	2202.977757	2049.199928	-1397.701475				-505.000000	200.000000	0.000000	0.724440	0.357340	6.292320	-556.953981	1541.032815	705.210344
772				900.000000	200.000000	0.000000	0.392350	0.641820	-2.302850	-60.386739	-84.938902	156.818325	299.047772	200.927124	0.000000	300.000000	200.000000	0.000000	7.568960	10.682000	2232.133484	2069.463954	2125.499926	-1373.287475				-505.000000	200.000000	0.000000	1.629990	0.714680	9.438480	623.080374	952.972252	118.036029
773				900.000000	200.000000	0.000000	0.392350	0.608040	-1.520750	-101.172847	-55.270435	130.280648	299.032362	200.927853	0.000000	300.000000	200.000000	0.000000	7.599480	10.712520	2230.378722	2069.463954	2158.199924	-1428.218974				-505.000000	200.000000	0.000000	0.724440	0.893350	7.078860	-177.009087	1010.006359	-292.930659
774				900.000000	200.000000	0.000000	0.358720	0.563000	-1.564200	-86.990487	-94.372903	185.695784	299.008842	200.935541	0.000000	300.000000	200.000000	0.000000	7.691040	9.552760	2232.438660	2088.537354	2212.699923	-1330.562976				-505.000000	200.000000	0.000000	2.173320	-1.429360	6.292320	-201.803189	127.661018	233.446066
775				900.000000	200.000000	0.000000	0.369930	0.641820	-1.607650	-55.645982	-115.058002	188.167133	299.023356	201.029663	0.000000	300.000000	200.000000	0.000000	7.538440	9.857960	2232.133484	2298.344760	2179.999924	-1391.597975				-505.000000	200.000000	0.000000	0.362220	0.000000	3.146160	231.883697	1035.656422	-176.261274
776				900.000000	200.000000	0.000000	0.403560	0.551740	-0.912450	-102.861082	-152.551211	166.361577	299.067496	200.982464	0.000000	300.000000	200.000000	0.000000	7.019600	10.041080	2232.591248	2193.441057	2081.899927	-1342.769976				-505.000000	200.000000	0.000000	0.905550	-0.893350	2.359620	-401.315844	2064.086011	704.008951
777				900.000000	200.000000	0.000000	0.369930	0.619300	-1.564200	-104.774704	-79.636621	178.507549	299.042660	200.897431	0.000000	300.000000	200.000000	0.000000	7.294280	10.651480	2231.599426	2002.707052	2136.399925	-1409.908474				-505.000000	200.000000	0.000000	-0.181110	0.536010	7.865400	496.327204	1726.904796	-234.453232
778				900.000000	200.000000	0.000000	0.369930	0.698120	-1.607650	-81.471260	-64.398303	173.761531	299.027774	200.957489	0.000000	300.000000	200.000000	0.000000	7.630000	10.712520	2231.065368	2136.220856	2169.099924	-1397.701475				-505.000000	200.000000	0.000000	0.181110	-1.072020	11.011560	-411.435011	508.871094	175.200460
779				900.000000	200.000000	0.000000	0.369930	0.495440	-1.564200	-105.854729	-79.636621	142.247458	299.043020	200.935541	0.000000	300.000000	200.000000	0.000000	7.477400	11.109280	2232.438660	2088.537354	2136.399925	-1226.803478				-505.000000	200.000000	0.000000	2.535540	-0.178670	-7.078860	567.702379	1046.422387	469.580388
780				900.000000	200.000000	0.000000	0.369930	0.653080	-1.520750	-51.071737	-74.611059	168.900324	299.174566	200.965774	0.000000	300.000000	200.000000	0.000000	7.294280	10.437840	2231.675720	2155.294256	1842.099936	-1293.941977				-505.000000	200.000000	0.000000	2.535540	-0.714680	14.944259	652.846266	2616.362535	-118.369272
781				900.000000	200.000000	0.000000	0.325090	0.641820	-1.868350	-55.916067	-57.243370	173.755627	299.032924	200.970047	0.000000	300.000000	200.000000	0.000000	7.477400	10.620960	2231.675720	2164.830956	2158.199924	-1361.080475				-505.000000	200.000000	0.000000	2.173320	-1.965370	4.719240	-350.179003	-533.696166	-765.712284
782				900.000000	200.000000	0.000000	0.414770	0.675600	-1.781450	-70.517099	-66.083180	132.729912	298.952843	200.950435	0.000000	300.000000	200.000000	0.000000	7.507920	10.285240	2227.555844	2117.147455	2332.599918	-1391.597975				-505.000000	200.000000	0.000000	0.905550	-2.144040	9.438480	565.915230	201.388070	-354.571730
783				900.000000	200.000000	0.000000	0.358720	0.641820	-1.477300	-31.387758	-33.662081	171.311126	299.008096	201.004646	0.000000	300.000000	200.000000	0.000000	7.599480	11.048240	2230.760192	2241.124558	2212.699923	-1373.287475				-505.000000	200.000000	0.000000	1.448880	0.357340	5.505780	-672.832906	1232.803364	293.943699
784				900.000000	200.000000	0.000000	0.403560	0.653080	-1.607650	-103.428658	-65.783186	166.455823	299.008367	200.974454	0.000000	300.000000	200.000000	0.000000	7.660520	10.498880	2231.370544	2174.367657	2212.699923	-1422.115474				-505.000000	200.000000	0.000000	-1.086660	-1.072020	9.438480	283.335154	-75.773332	175.301882
785				900.000000	200.000000	0.000000	0.280250	0.630560	-1.173150	-55.659527	-132.032944	171.381949	299.013522	201.004097	0.000000	300.000000	200.000000	0.000000	7.538440	9.888480	2231.980896	2241.124558	2201.799923	-1361.080475				-505.000000	200.000000	0.000000	-0.181110	-1.429360	12.584640	493.596207	661.866179	-236.318369
786				900.000000	200.000000	0.000000	0.470820	0.596780	-1.216600	-101.321434	-68.916629	151.875822	299.028870	200.930792	0.000000	300.000000	200.000000	0.000000	7.111160	9.919000	2233.583070	2079.000654	2169.099924	-1428.218974				-505.000000	200.000000	0.000000	0.181110	0.357340	10.225020	-788.271368	907.327542	-528.372261
787				900.000000	200.000000	0.000000	0.302670	0.619300	-1.477300	-100.664145	-92.145581	168.938590	299.033089	200.914338	0.000000	300.000000	200.000000	0.000000	7.324800	10.926160	2232.057190	2040.853853	2158.199924	-1397.701475				-505.000000	200.000000	0.000000	0.724440	-0.178670	6.292320	800.404077	1275.892800	-235.203908
788				900.000000	200.000000	0.000000	0.560500	0.664340	-1.998700	-39.041615	-163.069758	200.038947	299.121201	200.909847	0.000000	300.000000	200.000000	0.000000	7.141680	11.017720	2232.591248	2031.317153	1961.999931	-1300.045476				-505.000000	200.000000	0.000000	-0.543330	-2.144040	-0.786540	449.281227	166.193330	-60.735326
789				900.000000	200.000000	0.000000	0.403560	0.686860	-1.607650	-53.791235	-101.244976	152.029278	299.052558	200.918673	0.000000	300.000000	200.000000	0.000000	7.263760	11.322920	2231.904602	2050.390553	2114.599926	-1373.287475				-505.000000	200.000000	0.000000	1.267770	-3.573400	3.932700	-331.727819	-345.584905	-3.492578
790				900.000000	200.000000	0.000000	0.358720	0.551740	-1.433850	-87.319131	-74.230249	142.311430	299.003925	200.884308	0.000000	300.000000	200.000000	0.000000	7.202720	11.200840	2232.362366	1974.096951	2223.599922	-1373.287475				-505.000000	200.000000	0.000000	1.267770	1.608030	-4.719240	-597.971656	192.905815	-174.807697
791				900.000000	200.000000	0.000000	0.369930	0.563000	-1.303500	-110.843583	-90.011012	178.455190	298.984047	200.918799	0.000000	300.000000	200.000000	0.000000	7.538440	10.834600	2231.599426	2050.390553	2267.199921	-1348.873476				-505.000000	200.000000	0.000000	1.629990	-1.072020	-2.359620	282.391306	1627.018685	-59.891845
792				900.000000	200.000000	0.000000	0.437190	0.574260	-1.868350	-82.821369	-137.849198	190.444281	299.008706	200.969848	0.000000	300.000000	200.000000	0.000000	7.507920	10.407320	2232.133484	2164.830956	2212.699923	-1312.252476				-505.000000	200.000000	0.000000	1.448880	-1.072020	1.573080	-875.454097	2031.955541	-647.318343
793				900.000000	200.000000	0.000000	0.482030	0.563000	-1.738000	-67.067893	-73.959325	168.700414	298.998871	200.948551	0.000000	300.000000	200.000000	0.000000	7.477400	10.834600	2231.980896	2117.147455	2234.499922	-1391.597975				-505.000000	200.000000	0.000000	2.535540	-1.072020	14.157719	2252.584726	363.418837	-412.428881
794				900.000000	200.000000	0.000000	0.280250	0.517960	-1.303500	-52.390377	-71.120080	183.325531	298.945188	200.952791	0.000000	300.000000	200.000000	0.000000	7.446880	9.827440	2232.057190	2126.684155	2354.399918	-1416.011974				-505.000000	200.000000	0.000000	3.259980	-1.250690	8.651940	735.724917	855.087989	409.760987
795				900.000000	200.000000	0.000000	0.459610	0.641820	-1.042800	-119.389281	-83.814545	161.567963	299.130460	200.936021	0.000000	300.000000	200.000000	0.000000	7.752080	9.980040	2231.294250	2088.537354	1940.199932	-1324.459476				-505.000000	200.000000	0.000000	0.543330	-0.178670	3.932700	-705.392717	-566.889058	58.531074
796				900.000000	200.000000	0.000000	0.392350	0.675600	-1.651100	-86.464178	-146.336669	168.898040	299.066986	200.965906	0.000000	300.000000	200.000000	0.000000	7.416360	11.292400	2231.370544	2155.294256	2081.899927	-1354.976975				-505.000000	200.000000	0.000000	-0.724440	0.178670	3.146160	-683.832997	438.560178	-58.516586
797				900.000000	200.000000	0.000000	0.482030	0.664340	-1.216600	-22.149239	-89.642137	168.794660	299.038104	200.978293	0.000000	300.000000	200.000000	0.000000	7.477400	11.139800	2232.362366	2183.904357	2147.299925	-1403.804975				-505.000000	200.000000	0.000000	1.992210	-1.786700	11.798100	240.278637	1459.095071	-295.575448
798				900.000000	200.000000	0.000000	0.358720	0.731900	-1.346950	-63.727993	-104.706885	161.756260	298.979651	200.965345	0.000000	300.000000	200.000000	0.000000	7.691040	11.383960	2232.667542	2155.294256	2278.099920	-1361.080475				-505.000000	200.000000	0.000000	0.724440	-0.536010	4.719240	199.575578	1940.235689	58.177470
799				900.000000	200.000000	0.000000	0.381140	0.641820	-1.433850	-67.527516	-95.417384	171.287899	299.037940	200.910096	0.000000	300.000000	200.000000	0.000000	7.660520	11.231360	2231.980896	2031.317153	2147.299925	-1379.390975				-505.000000	200.000000	0.000000	1.811100	0.536010	2.359620	1190.782753	20.741073	-58.380313
800				900.000000	200.000000	0.000000	0.358720	0.585520	-1.955250	-126.673543	-154.800866	180.897407	299.057538	200.948486	0.000000	300.000000	200.000000	0.000000	7.752080	11.200840	2232.133484	2117.147455	2103.699926	-1306.148976				-505.000000	200.000000	0.000000	-0.543330	0.178670	6.292320	1285.290728	954.895536	-176.019272
801				900.000000	200.000000	0.000000	0.425980	0.574260	-1.694550	-74.600252	-127.417264	171.178614	299.032891	200.905978	0.000000	300.000000	200.000000	0.000000	7.111160	11.109280	2231.599426	2021.780453	2158.199924	-1397.701475				-505.000000	200.000000	0.000000	1.629990	-0.178670	2.359620	-10.622552	2020.250149	763.373326
802				900.000000	200.000000	0.000000	0.437190	0.686860	-2.042150	-90.426149	-117.423684	161.633078	299.106523	200.926965	0.000000	300.000000	200.000000	0.000000	7.874160	10.865120	2232.514954	2069.463954	1994.699930	-1440.425974				-505.000000	200.000000	0.000000	2.354430	-0.178670	13.371180	916.786388	640.264243	58.386186
803				900.000000	200.000000	0.000000	0.504450	0.529220	-1.086250	-99.947982	-50.158859	144.549170	298.994538	200.943762	0.000000	300.000000	200.000000	0.000000	7.568960	10.071600	2233.201600	2107.610755	2245.399921	-1391.597975				-505.000000	200.000000	0.000000	3.803310	-0.178670	8.651940	-10.119166	954.781100	-411.682513
804				900.000000	200.000000	0.000000	0.493240	0.653080	-1.738000	-83.461049	-38.959163	154.314614	299.048065	200.943923	0.000000	300.000000	200.000000	0.000000	7.446880	10.102120	2232.820130	2107.610755	2125.499926	-1342.769976				-505.000000	200.000000	0.000000	1.267770	-1.608030	2.359620	18.702877	716.468006	-119.115639
805				900.000000	200.000000	0.000000	0.437190	0.574260	-1.129700	-98.138249	-72.678533	166.347680	299.052234	200.978828	0.000000	300.000000	200.000000	0.000000	7.263760	10.682000	2231.141662	2183.904357	2114.599926	-1373.287475				-505.000000	200.000000	0.000000	1.629990	-1.786700	15.730799	472.225257	1874.990892	-589.266964
806				900.000000	200.000000	0.000000	0.392350	0.709380	-1.303500	-40.487171	-126.396057	164.110136	299.018104	200.953117	0.000000	300.000000	200.000000	0.000000	7.660520	10.193680	2231.294250	2126.684155	2190.899923	-1434.322474				-505.000000	200.000000	0.000000	-1.086660	-2.144040	3.932700	-1171.765261	1918.001763	-236.924156
807				900.000000	200.000000	0.000000	0.381140	0.709380	-1.086250	-100.570053	-24.817073	166.531409	298.999282	200.973788	0.000000	300.000000	200.000000	0.000000	7.385840	9.827440	2232.896424	2174.367657	2234.499922	-1361.080475				-505.000000	200.000000	0.000000	0.181110	-1.429360	10.225020	145.959432	-153.232516	-118.859149
808				900.000000	200.000000	0.000000	0.325090	0.596780	-1.651100	-65.586804	-72.643323	164.075099	299.071680	200.966104	0.000000	300.000000	200.000000	0.000000	7.721560	11.292400	2230.912780	2155.294256	2070.999928	-1391.597975				-505.000000	200.000000	0.000000	0.362220	-1.608030	14.157719	1641.070751	1688.056488	-1117.692873
809				900.000000	200.000000	0.000000	0.425980	0.551740	-1.824900	-75.662668	-86.768279	159.109370	299.028339	200.995381	0.000000	300.000000	200.000000	0.000000	7.477400	11.292400	2232.362366	2222.051158	2169.099924	-1391.597975				-505.000000	200.000000	0.000000	0.362220	-1.786700	2.359620	-1381.900468	2229.532914	57.019543
810				900.000000	200.000000	0.000000	0.538080	0.675600	-1.520750	-86.329135	-61.271597	173.566384	298.998871	200.987006	0.000000	300.000000	200.000000	0.000000	7.385840	10.956680	2231.980896	2202.977757	2234.499922	-1367.183975				-505.000000	200.000000	0.000000	1.267770	-0.893350	13.371180	294.461092	1103.728058	-823.366592
811				900.000000	200.000000	0.000000	0.358720	0.517960	-1.607650	-88.890248	-94.332494	147.099335	299.053011	200.956671	0.000000	300.000000	200.000000	0.000000	7.568960	10.987200	2232.972718	2136.220856	2114.599926	-1397.701475				-505.000000	200.000000	0.000000	-0.362220	-1.072020	0.786540	-643.885016	1744.581600	-177.220665
812				900.000000	200.000000	0.000000	0.437190	0.551740	-1.738000	-79.593170	-72.112814	166.326736	298.984672	200.892608	0.000000	300.000000	200.000000	0.000000	6.958560	10.071600	2232.972718	1993.170352	2267.199921	-1330.562976				-505.000000	200.000000	0.000000	1.992210	-0.714680	0.786540	188.449640	-519.005069	-294.558101
813				900.000000	200.000000	0.000000	0.369930	0.720640	-1.346950	-56.150619	-105.168513	152.095534	299.111436	200.935477	0.000000	300.000000	200.000000	0.000000	7.172200	10.559920	2232.591248	2088.537354	1983.799931	-1336.666476				-505.000000	200.000000	0.000000	2.535540	-3.394730	-1.573080	-321.356959	510.917373	-532.121330
814				900.000000	200.000000	0.000000	0.403560	0.653080	-1.781450	-79.485533	-121.347221	161.636503	299.037677	200.927441	0.000000	300.000000	200.000000	0.000000	7.446880	10.834600	2231.370544	2069.463954	2147.299925	-1373.287475				-505.000000	200.000000	0.000000	0.905550	-1.250690	4.719240	272.146293	736.146658	-529.956237
815				900.000000	200.000000	0.000000	0.425980	0.596780	-1.607650	-57.500729	-117.366141	180.838198	299.028339	200.892853	0.000000	300.000000	200.000000	0.000000	7.294280	9.919000	2232.362366	1993.170352	2169.099924	-1330.562976				-505.000000	200.000000	0.000000	-0.543330	-0.178670	11.798100	105.948528	2142.800617	-293.846585
816				900.000000	200.000000	0.000000	0.403560	0.720640	-1.390400	-108.462527	-65.985229	171.337974	299.042725	200.923009	0.000000	300.000000	200.000000	0.000000	7.874160	11.017720	2231.752014	2059.927254	2136.399925	-1361.080475				-505.000000	200.000000	0.000000	0.362220	1.072020	14.157719	-628.895464	-433.063629	294.708863
817				900.000000	200.000000	0.000000	0.358720	0.630560	-1.433850	-35.826961	-129.955918	178.529634	298.988828	201.021467	0.000000	300.000000	200.000000	0.000000	7.172200	10.071600	2231.370544	2279.271359	2256.299921	-1379.390975				-505.000000	200.000000	0.000000	-0.543330	-0.357340	7.078860	326.391671	-106.410949	822.121732
818				900.000000	200.000000	0.000000	0.336300	0.743160	-1.216600	-43.026613	-134.300675	166.609279	298.979442	200.952726	0.000000	300.000000	200.000000	0.000000	7.416360	10.285240	2232.209778	2126.684155	2278.099920	-1391.597975				-505.000000	200.000000	0.000000	0.181110	-1.608030	0.786540	-907.950985	253.434623	350.924083
819				900.000000	200.000000	0.000000	0.515660	0.596780	-1.129700	-69.067164	-121.503657	154.239028	299.013320	200.961566	0.000000	300.000000	200.000000	0.000000	7.507920	10.163160	2231.523132	2145.757556	2201.799923	-1403.804975				-505.000000	200.000000	0.000000	2.354430	-0.893350	-0.786540	-633.199541	786.269927	-412.244834
820				900.000000	200.000000	0.000000	0.313880	0.698120	-1.564200	-77.405715	-97.592362	183.458240	299.028671	200.943794	0.000000	300.000000	200.000000	0.000000	7.813120	11.109280	2233.125306	2107.610755	2169.099924	-1379.390975				-505.000000	200.000000	0.000000	2.716650	-1.965370	-1.573080	-119.050384	897.668429	-60.826567
821				900.000000	200.000000	0.000000	0.212990	0.506700	-1.260050	-64.870640	-48.126841	176.155761	299.042758	200.944343	0.000000	300.000000	200.000000	0.000000	7.416360	10.834600	2231.828308	2107.610755	2136.399925	-1354.976975				-505.000000	200.000000	0.000000	0.724440	-3.573400	13.371180	-99.340737	871.464940	-355.913704
822				900.000000	200.000000	0.000000	0.381140	0.698120	-1.651100	-61.413623	-100.281311	171.340258	299.076630	200.944666	0.000000	300.000000	200.000000	0.000000	7.538440	11.383960	2231.065368	2107.610755	2060.099928	-1403.804975				-505.000000	200.000000	0.000000	-0.181110	0.000000	5.505780	-231.191541	1331.434054	0.014489
823				900.000000	200.000000	0.000000	0.437190	0.619300	-1.260050	-28.069530	-77.623277	156.750927	298.999111	200.914150	0.000000	300.000000	200.000000	0.000000	7.385840	10.590440	2232.514954	2040.853853	2234.499922	-1379.390975				-505.000000	200.000000	0.000000	0.362220	-1.608030	10.225020	-907.195906	1294.078599	-1058.948774
824				900.000000	200.000000	0.000000	0.257830	0.427880	-1.303500	-52.079341	-120.856523	173.626344	299.048065	200.935381	0.000000	300.000000	200.000000	0.000000	7.538440	9.980040	2232.820130	2088.537354	2125.499926	-1403.804975				-505.000000	200.000000	0.000000	0.724440	-0.178670	8.651940	800.592847	80.523455	-0.227513
825				900.000000	200.000000	0.000000	0.470820	0.529220	-1.564200	-108.484199	-48.329482	178.319253	299.037545	200.974587	0.000000	300.000000	200.000000	0.000000	7.660520	10.804080	2231.065368	2174.367657	2147.299925	-1367.183975				-505.000000	200.000000	0.000000	1.629990	-1.965370	9.438480	-1392.145481	-240.157814	-1.995535
826				900.000000	200.000000	0.000000	0.347510	0.641820	-1.694550	-67.797601	-154.581689	205.057981	299.018003	200.940391	0.000000	300.000000	200.000000	0.000000	7.538440	10.773560	2231.065368	2098.074055	2190.899923	-1324.459476				-505.000000	200.000000	0.000000	1.992210	0.536010	7.078860	-314.447732	1331.003622	352.813889
827				900.000000	200.000000	0.000000	0.392350	0.608040	-1.911800	-109.619035	-65.038699	149.557929	298.962132	200.908058	0.000000	300.000000	200.000000	0.000000	7.172200	10.773560	2226.487728	2021.780453	2310.799919	-1367.183975				-505.000000	200.000000	0.000000	-0.724440	-0.178670	7.865400	221.449914	1892.351700	411.097088
828				900.000000	200.000000	0.000000	0.526870	0.619300	-1.607650	-80.696537	-75.927062	171.115979	299.043150	200.922599	0.000000	300.000000	200.000000	0.000000	7.782600	9.400160	2232.743836	2059.927254	2136.399925	-1440.425974				-505.000000	200.000000	0.000000	-0.181110	-1.250690	13.371180	-537.873565	1323.969789	-236.148811
829				900.000000	200.000000	0.000000	0.347510	0.743160	-1.694550	-87.747601	-63.394230	159.368685	299.018573	200.995381	0.000000	300.000000	200.000000	0.000000	7.019600	10.132640	2232.362366	2222.051158	2190.899923	-1391.597975				-505.000000	200.000000	0.000000	1.811100	1.250690	3.932700	-734.718146	-113.321787	353.506609
830				900.000000	200.000000	0.000000	0.493240	0.540480	-1.520750	-55.708605	-89.820905	161.438877	299.101150	200.987309	0.000000	300.000000	200.000000	0.000000	7.599480	10.163160	2231.294250	2202.977757	2005.599930	-1397.701475				-505.000000	200.000000	0.000000	1.086660	-1.429360	6.292320	-317.619191	856.264847	-118.931593
831				900.000000	200.000000	0.000000	0.291460	0.540480	-1.781450	-92.163462	-96.467064	144.780300	298.979302	200.965675	0.000000	300.000000	200.000000	0.000000	7.446880	11.475520	2231.904602	2155.294256	2278.099920	-1464.839973				-505.000000	200.000000	0.000000	4.527750	0.893350	7.078860	-177.009087	647.298077	587.926556
832				900.000000	200.000000	0.000000	0.448400	0.641820	-1.216600	-79.364036	-37.597554	149.531276	298.935531	201.012504	0.000000	300.000000	200.000000	0.000000	7.843640	10.987200	2232.286072	2260.197959	2376.199917	-1513.667973				-505.000000	200.000000	0.000000	1.448880	-1.786700	18.876959	-569.867067	292.124064	-60.555587
833				900.000000	200.000000	0.000000	0.269040	0.698120	-1.477300	-65.254096	-105.958607	173.866053	299.003482	200.995823	0.000000	300.000000	200.000000	0.000000	7.599480	11.048240	2231.370544	2222.051158	2223.599922	-1538.081972				-505.000000	200.000000	0.000000	1.086660	-1.786700	4.719240	587.160334	-335.372366	-412.991202
834				900.000000	200.000000	0.000000	0.482030	0.653080	-1.390400	-99.183057	-74.282593	178.422829	299.057313	200.974354	0.000000	300.000000	200.000000	0.000000	7.599480	11.445000	2231.599426	2174.367657	2103.699926	-1373.287475				-505.000000	200.000000	0.000000	0.905550	-0.536010	4.719240	83.759576	471.006643	-705.510301
835				900.000000	200.000000	0.000000	0.336300	0.698120	-1.998700	-77.855857	-47.451833	166.567392	298.979651	200.956802	0.000000	300.000000	200.000000	0.000000	7.477400	10.865120	2232.667542	2136.220856	2278.099920	-1391.597975				-505.000000	200.000000	0.000000	0.905550	-1.965370	3.146160	-234.488847	1930.769577	-1.937580
836				900.000000	200.000000	0.000000	0.280250	0.596780	-1.390400	-113.563081	-106.501052	161.711893	299.077292	200.922631	0.000000	300.000000	200.000000	0.000000	7.782600	10.529400	2232.667542	2059.927254	2060.099928	-1385.494475				-505.000000	200.000000	0.000000	-0.905550	0.893350	2.359620	401.693383	1378.255621	177.152529
837				900.000000	200.000000	0.000000	0.347510	0.630560	-1.173150	-124.008541	-28.417342	149.625327	298.979407	200.952759	0.000000	300.000000	200.000000	0.000000	7.721560	10.071600	2232.133484	2126.684155	2278.099920	-1342.769976				-505.000000	200.000000	0.000000	3.622200	1.072020	10.225020	-513.394078	566.537191	176.959867
838				900.000000	200.000000	0.000000	0.403560	0.540480	-1.390400	-103.819925	-116.644928	156.712465	299.057345	200.923041	0.000000	300.000000	200.000000	0.000000	7.630000	10.590440	2231.675720	2059.927254	2103.699926	-1385.494475				-505.000000	200.000000	0.000000	3.078870	0.178670	7.865400	-1262.535467	734.223374	-763.750034
839				900.000000	200.000000	0.000000	0.369930	0.630560	-1.433850	-84.073324	-59.493967	166.469720	299.028007	200.965807	0.000000	300.000000	200.000000	0.000000	7.172200	10.071600	2231.599426	2155.294256	2169.099924	-1354.976975				-505.000000	200.000000	0.000000	2.716650	0.357340	5.505780	832.775119	-302.179474	117.609981
840				900.000000	200.000000	0.000000	0.425980	0.664340	-1.607650	-54.718608	-36.310622	154.394767	298.969535	200.905854	0.000000	300.000000	200.000000	0.000000	7.935200	9.919000	2231.904602	2021.780453	2299.899920	-1367.183975				-505.000000	200.000000	0.000000	2.354430	-1.786700	5.505780	-1844.912782	382.588493	115.604265
841				900.000000	200.000000	0.000000	0.291460	0.630560	-1.129700	-87.778754	-97.073191	193.057276	299.033453	200.931078	0.000000	300.000000	200.000000	0.000000	7.538440	9.613800	2232.896424	2079.000654	2158.199924	-1409.908474				-505.000000	200.000000	0.000000	1.811100	-1.786700	4.719240	239.712328	-1174.628272	174.391830
842				900.000000	200.000000	0.000000	0.437190	0.495440	-1.173150	-109.470131	-87.836034	166.274377	299.013286	201.004337	0.000000	300.000000	200.000000	0.000000	7.446880	11.261880	2231.446838	2241.124558	2201.799923	-1318.355976				-505.000000	200.000000	0.000000	0.362220	-0.178670	17.303879	-241.059015	491.940717	-58.942634
843				900.000000	200.000000	0.000000	0.381140	0.641820	-1.651100	-71.773117	-74.951462	171.287899	299.071807	200.914682	0.000000	300.000000	200.000000	0.000000	7.385840	11.200840	2231.217956	2040.853853	2070.999928	-1397.701475				-505.000000	200.000000	0.000000	1.811100	-2.858720	3.146160	-635.993461	285.134662	-2.857813
844				900.000000	200.000000	0.000000	0.336300	0.506700	-1.694550	-41.197601	-123.724241	161.570051	299.008774	200.931333	0.000000	300.000000	200.000000	0.000000	7.630000	11.231360	2232.286072	2079.000654	2212.699923	-1367.183975				-505.000000	200.000000	0.000000	0.181110	0.178670	3.932700	-1494.482087	1045.868961	-587.285918
845				900.000000	200.000000	0.000000	0.257830	0.619300	-1.042800	-88.152413	-75.505245	144.888443	298.969711	200.969782	0.000000	300.000000	200.000000	0.000000	7.507920	10.468360	2232.286072	2164.830956	2299.899920	-1397.701475				-505.000000	200.000000	0.000000	3.078870	-1.072020	7.078860	283.146385	204.689771	-588.704643
846				900.000000	200.000000	0.000000	0.437190	0.540480	-1.520750	-71.790726	-82.446796	173.545245	299.033122	200.965576	0.000000	300.000000	200.000000	0.000000	7.416360	10.529400	2232.133484	2155.294256	2158.199924	-1403.804975				-505.000000	200.000000	0.000000	0.724440	-2.144040	-2.359620	-1172.268646	-41.596583	-413.301340
847				900.000000	200.000000	0.000000	0.291460	0.472920	-0.825550	-85.914210	-72.026201	195.320331	299.023623	201.003754	0.000000	300.000000	200.000000	0.000000	7.294280	10.498880	2232.743836	2241.124558	2179.999924	-1257.320977				-505.000000	200.000000	0.000000	2.535540	-2.322710	9.438480	-487.240109	1428.457454	115.081102
848				900.000000	200.000000	0.000000	0.392350	0.664340	-1.477300	-38.501445	-126.234423	188.164849	299.018707	200.922631	0.000000	300.000000	200.000000	0.000000	7.416360	10.010560	2232.667542	2059.927254	2190.899923	-1361.080475				-505.000000	200.000000	0.000000	1.629990	0.536010	7.078860	-198.631730	292.361495	-763.295008
849				900.000000	200.000000	0.000000	0.291460	0.698120	-1.433850	-77.270673	-51.196602	164.204186	299.047967	200.909847	0.000000	300.000000	200.000000	0.000000	7.385840	10.498880	2232.591248	2031.317153	2125.499926	-1391.597975				-505.000000	200.000000	0.000000	0.905550	-1.072020	7.865400	-2380.558736	-459.969114	-236.066186
850				900.000000	200.000000	0.000000	0.459610	0.574260	-1.433850	-34.124865	-78.384899	173.553433	298.984568	200.943955	0.000000	300.000000	200.000000	0.000000	7.446880	10.102120	2232.743836	2107.610755	2267.199921	-1434.322474				-505.000000	200.000000	0.000000	2.354430	0.357340	6.292320	369.574035	-413.577977	-411.057929
851				900.000000	200.000000	0.000000	0.325090	0.585520	-1.564200	-114.206825	-82.856080	190.570888	299.057248	200.935957	0.000000	300.000000	200.000000	0.000000	7.111160	9.949520	2231.446838	2088.537354	2103.699926	-1342.769976				-505.000000	200.000000	0.000000	-1.086660	-1.608030	-0.786540	18.451184	464.210241	116.049110
852				900.000000	200.000000	0.000000	0.369930	0.765680	-1.781450	-34.643363	-69.302639	183.463003	299.071998	200.931587	0.000000	300.000000	200.000000	0.000000	7.050120	11.383960	2231.675720	2079.000654	2070.999928	-1367.183975				-505.000000	200.000000	0.000000	1.811100	1.965370	9.438480	-111.952387	2400.283367	-585.720738
853				900.000000	200.000000	0.000000	0.414770	0.686860	-1.738000	-90.111049	-137.047168	173.704605	299.008469	200.905978	0.000000	300.000000	200.000000	0.000000	7.355320	10.834600	2231.599426	2021.780453	2212.699923	-1446.529474				-505.000000	200.000000	0.000000	2.535540	-0.357340	16.517339	-483.565264	493.749565	-176.774255
854				900.000000	200.000000	0.000000	0.470820	0.563000	-1.955250	-43.169782	-98.625505	163.892707	299.071998	200.927314	0.000000	300.000000	200.000000	0.000000	7.538440	11.017720	2231.675720	2069.463954	2070.999928	-1361.080475				-505.000000	200.000000	0.000000	-0.181110	-3.216060	14.157719	-1004.183185	1323.223363	-238.013947
855				900.000000	200.000000	0.000000	0.526870	0.619300	-1.651100	-88.782612	-70.820683	202.441560	299.018104	201.034324	0.000000	300.000000	200.000000	0.000000	7.721560	11.139800	2231.294250	2307.881460	2190.899923	-1342.769976				-505.000000	200.000000	0.000000	1.267770	-0.178670	11.011560	1843.125633	-87.162728	-352.735571
856				900.000000	200.000000	0.000000	0.325090	0.664340	-1.564200	-86.837836	-158.845629	161.728270	299.047316	200.991685	0.000000	300.000000	200.000000	0.000000	7.507920	10.529400	2231.065368	2212.514458	2125.499926	-1428.218974				-505.000000	200.000000	0.000000	1.267770	-0.357340	11.011560	-1757.981747	2299.097403	234.535857
857				900.000000	200.000000	0.000000	0.493240	0.619300	-1.173150	-56.123214	-115.474023	137.415578	299.003653	200.944375	0.000000	300.000000	200.000000	0.000000	7.507920	10.590440	2231.752014	2107.610755	2223.599922	-1409.908474				-505.000000	200.000000	0.000000	1.086660	-0.357340	3.932700	-1990.180059	1256.214148	-529.122936
858				900.000000	200.000000	0.000000	0.470820	0.720640	-1.477300	-76.388313	-99.069998	151.991012	298.979163	200.923072	0.000000	300.000000	200.000000	0.000000	7.507920	10.285240	2231.599426	2059.927254	2278.099920	-1391.597975				-505.000000	200.000000	0.000000	-0.181110	-0.178670	0.786540	105.067603	1203.342605	-235.131464
859				900.000000	200.000000	0.000000	0.381140	0.653080	-1.303500	-95.072498	-146.198309	180.937011	299.047284	200.995994	0.000000	300.000000	200.000000	0.000000	7.446880	10.559920	2230.989074	2222.051158	2125.499926	-1287.838477				-505.000000	200.000000	0.000000	2.716650	0.178670	11.798100	11.755170	884.979180	-470.000563
860				900.000000	200.000000	0.000000	0.369930	0.765680	-1.042800	-94.186075	-90.253463	195.511303	298.974489	200.999790	0.000000	300.000000	200.000000	0.000000	7.355320	9.827440	2232.057190	2231.587858	2288.999920	-1361.080475				-505.000000	200.000000	0.000000	-0.543330	-2.680050	9.438480	-1551.206769	-506.360250	114.988296
861				900.000000	200.000000	0.000000	0.549290	0.743160	-1.346950	-51.202716	-82.158738	173.617602	299.042823	200.897278	0.000000	300.000000	200.000000	0.000000	7.324800	10.498880	2231.980896	2002.707052	2136.399925	-1416.011974				-505.000000	200.000000	0.000000	0.000000	-0.536010	-5.505780	198.757576	1596.065073	-59.252772
862				900.000000	200.000000	0.000000	0.381140	0.506700	-1.390400	-105.210985	-34.666153	166.342917	299.042954	200.956966	0.000000	300.000000	200.000000	0.000000	7.721560	10.834600	2232.286072	2136.220856	2136.399925	-1391.597975				-505.000000	200.000000	0.000000	1.086660	-2.144040	3.146160	-824.380178	1124.390567	-648.306712
863				900.000000	200.000000	0.000000	0.369930	0.619300	-1.216600	-64.209288	-54.630039	185.736529	299.081986	200.910003	0.000000	300.000000	200.000000	0.000000	7.416360	11.200840	2232.209778	2031.317153	2049.199928	-1330.562976				-505.000000	200.000000	0.000000	-0.181110	-2.501380	0.000000	-614.622511	2662.359112	291.361172
864				900.000000	200.000000	0.000000	0.302670	0.619300	-2.042150	-101.249330	-106.818180	168.938590	299.042594	200.910314	0.000000	300.000000	200.000000	0.000000	7.507920	11.048240	2231.446838	2031.317153	2136.399925	-1391.597975				-505.000000	200.000000	0.000000	0.181110	0.536010	17.303879	149.634277	768.039697	-351.970407
865				900.000000	200.000000	0.000000	0.381140	0.495440	-2.129050	-118.501504	-94.770848	190.429046	299.057120	200.970279	0.000000	300.000000	200.000000	0.000000	7.507920	11.078760	2231.141662	2164.830956	2103.699926	-1367.183975				-505.000000	200.000000	0.000000	2.173320	-2.144040	13.371180	-360.298169	1181.503238	115.279638
866				900.000000	200.000000	0.000000	0.392350	0.709380	-1.520750	-88.958605	-55.270435	178.568096	298.969711	200.914244	0.000000	300.000000	200.000000	0.000000	7.630000	10.926160	2232.286072	2040.853853	2299.899920	-1361.080475				-505.000000	200.000000	0.000000	1.448880	-0.357340	9.438480	789.844448	1229.071232	645.730059
867				900.000000	200.000000	0.000000	0.347510	0.630560	-1.564200	-88.228896	32.737973	195.408869	298.979407	200.986938	0.000000	300.000000	200.000000	0.000000	7.599480	10.804080	2232.133484	2202.977757	2278.099920	-1440.425974				-505.000000	200.000000	0.000000	0.543330	-0.178670	6.292320	-1631.731963	756.571736	-58.957123
868				900.000000	200.000000	0.000000	0.291460	0.585520	-1.955250	-50.283469	-20.315880	147.231847	299.023055	201.038527	0.000000	300.000000	200.000000	0.000000	8.057280	10.743040	2231.446838	2317.418160	2179.999924	-1342.769976				-505.000000	200.000000	0.000000	0.724440	-0.536010	5.505780	199.638501	1674.349248	234.409766
869				900.000000	200.000000	0.000000	0.280250	0.506700	-1.651100	-97.440010	-75.862781	173.676419	299.052331	200.910345	0.000000	300.000000	200.000000	0.000000	7.477400	11.231360	2231.370544	2031.317153	2114.599926	-1385.494475				-505.000000	200.000000	0.000000	1.267770	-0.893350	3.146160	62.011086	-212.268471	-353.413803
870				900.000000	200.000000	0.000000	0.493240	0.450400	-1.520750	-131.787643	-89.820905	130.029521	299.033288	200.918422	0.000000	300.000000	200.000000	0.000000	7.630000	10.895640	2232.514954	2050.390553	2158.199924	-1379.390975				-505.000000	200.000000	0.000000	-1.086660	-2.144040	3.146160	-361.116171	-334.941935	174.284535
871				900.000000	200.000000	0.000000	0.459610	0.608040	-1.520750	-113.234437	-83.370052	171.175188	299.023323	201.063879	0.000000	300.000000	200.000000	0.000000	7.630000	10.590440	2232.057190	2374.638362	2179.999924	-1373.287475				-505.000000	200.000000	0.000000	0.181110	-0.893350	4.719240	757.032944	-280.577539	-412.070969
872				900.000000	200.000000	0.000000	0.358720	0.574260	-1.998700	-50.792170	-58.507028	204.983536	299.052461	200.888854	0.000000	300.000000	200.000000	0.000000	7.385840	9.857960	2231.675720	1983.633652	2114.599926	-1281.734977				-505.000000	200.000000	0.000000	1.086660	-1.429360	16.517339	725.542827	1509.411340	-118.931593
873				900.000000	200.000000	0.000000	0.414770	0.585520	-1.042800	-73.461352	-71.836094	163.971719	298.988655	200.944698	0.000000	300.000000	200.000000	0.000000	7.355320	10.865120	2230.989074	2107.610755	2256.299921	-1239.010478				-505.000000	200.000000	0.000000	0.905550	-0.893350	5.505780	525.463864	205.120202	-823.337614
874				900.000000	200.000000	0.000000	0.459610	0.506700	-1.260050	-52.809050	-73.480563	144.574681	299.052396	200.918830	0.000000	300.000000	200.000000	0.000000	7.660520	11.383960	2231.523132	2050.390553	2114.599926	-1330.562976				-505.000000	200.000000	0.000000	1.448880	-0.178670	0.000000	105.004680	-220.241731	293.435025
875				900.000000	200.000000	0.000000	0.482030	0.664340	-1.086250	-78.301619	-125.225152	168.794660	298.969746	200.897125	0.000000	300.000000	200.000000	0.000000	7.721560	11.231360	2232.362366	2002.707052	2299.899920	-1367.183975				-505.000000	200.000000	0.000000	1.992210	-1.250690	6.292320	-75.175866	801.470020	-706.275466
876				900.000000	200.000000	0.000000	0.571710	0.585520	-1.173150	-61.534804	-73.111688	171.038109	298.993988	200.995551	0.000000	300.000000	200.000000	0.000000	7.080640	11.506040	2231.980896	2222.051158	2245.399921	-1373.287475				-505.000000	200.000000	0.000000	-0.905550	0.893350	7.865400	-61.130162	445.040585	-645.264852
877				900.000000	200.000000	0.000000	0.526870	0.754420	-1.216600	-46.583456	-132.016408	149.554700	298.983873	200.944601	0.000000	300.000000	200.000000	0.000000	7.294280	11.567080	2231.217956	2107.610755	2267.199921	-1385.494475				-505.000000	200.000000	0.000000	1.267770	0.536010	8.651940	612.206130	47.646558	-58.336847
878				900.000000	200.000000	0.000000	0.425980	0.653080	-1.911800	-67.558985	-30.961793	176.071236	299.008367	200.944536	0.000000	300.000000	200.000000	0.000000	7.752080	10.559920	2231.370544	2107.610755	2212.699923	-1367.183975				-505.000000	200.000000	0.000000	0.000000	-0.357340	7.078860	-2337.376372	921.272213	175.893180
879				900.000000	200.000000	0.000000	0.549290	0.686860	-1.477300	-85.820434	-56.707663	185.613543	298.964687	200.944278	0.000000	300.000000	200.000000	0.000000	7.324800	10.437840	2231.980896	2107.610755	2310.799919	-1416.011974				-505.000000	200.000000	0.000000	-0.543330	-0.178670	3.146160	-473.823636	560.171220	763.547191
880				900.000000	200.000000	0.000000	0.369930	0.608040	-1.346950	-109.033850	-34.244934	154.400476	299.033288	200.965411	0.000000	300.000000	200.000000	0.000000	8.057280	10.987200	2232.514954	2155.294256	2158.199924	-1354.976975				-505.000000	200.000000	0.000000	0.905550	0.178670	15.730799	-103.746216	725.696688	705.026298
881				900.000000	200.000000	0.000000	0.313880	0.641820	-1.738000	-55.781025	-72.100878	183.405881	299.028007	200.995721	0.000000	300.000000	200.000000	0.000000	7.080640	10.712520	2231.599426	2222.051158	2169.099924	-1361.080475				-505.000000	200.000000	0.000000	1.629990	0.893350	3.932700	-524.708785	1223.337252	59.461489
882				900.000000	200.000000	0.000000	0.448400	0.720640	-1.477300	-100.511494	-113.344652	178.520500	298.955205	200.948292	0.000000	300.000000	200.000000	0.000000	7.782600	9.980040	2232.591248	2117.147455	2332.599918	-1483.150473				-505.000000	200.000000	0.000000	0.362220	1.072020	3.932700	412.630552	769.769981	-116.499828
883				900.000000	200.000000	0.000000	0.381140	0.686860	-1.607650	-89.976007	-110.453660	173.739446	298.999077	200.931269	0.000000	300.000000	200.000000	0.000000	7.568960	9.552760	2232.438660	2079.000654	2234.499922	-1379.390975				-505.000000	200.000000	0.000000	-0.181110	1.786700	0.786540	-123.455864	1866.192642	-350.754525
884				900.000000	200.000000	0.000000	0.493240	0.720640	-1.216600	-80.138758	-100.235705	171.245066	299.033387	200.918328	0.000000	300.000000	200.000000	0.000000	7.263760	9.735880	2232.743836	2050.390553	2158.199924	-1373.287475				-505.000000	200.000000	0.000000	1.086660	-1.072020	4.719240	746.221623	2316.027780	233.872115
885				900.000000	200.000000	0.000000	0.392350	0.619300	-1.694550	-60.683914	-90.570591	183.303642	299.008672	200.978427	0.000000	300.000000	200.000000	0.000000	7.111160	10.926160	2232.057190	2183.904357	2212.699923	-1318.355976				-505.000000	200.000000	0.000000	1.448880	-1.072020	14.944259	-179.488391	-1692.693914	-59.877356
886				900.000000	200.000000	0.000000	0.280250	0.608040	-1.998700	-113.729593	-85.671453	154.493385	299.077040	200.944246	0.000000	300.000000	200.000000	0.000000	7.568960	11.200840	2232.057190	2107.610755	2060.099928	-1354.976975				-505.000000	200.000000	0.000000	1.811100	-1.965370	1.573080	-813.694703	1744.897595	291.710469
887				900.000000	200.000000	0.000000	0.470820	0.653080	-1.303500	-95.072498	-73.901782	180.844102	299.057732	200.918390	0.000000	300.000000	200.000000	0.000000	6.958560	10.559920	2232.591248	2050.390553	2103.699926	-1373.287475				-505.000000	200.000000	0.000000	1.267770	0.893350	4.719240	-1103.725872	979.368742	529.443256
888				900.000000	200.000000	0.000000	0.437190	0.675600	-1.173150	-102.051142	-67.572154	154.393626	299.037808	200.961501	0.000000	300.000000	200.000000	0.000000	7.721560	10.895640	2231.675720	2145.757556	2147.299925	-1300.045476				-505.000000	200.000000	0.000000	0.543330	2.322710	13.371180	-2058.887160	1545.273942	354.625377
889				900.000000	200.000000	0.000000	0.336300	0.641820	-1.824900	-79.994234	-93.207196	149.647412	299.023690	200.973788	0.000000	300.000000	200.000000	0.000000	7.294280	10.437840	2232.896424	2174.367657	2179.999924	-1391.597975				-505.000000	200.000000	0.000000	-1.629990	0.178670	7.865400	822.152567	621.446454	294.020450
890				900.000000	200.000000	0.000000	0.414770	0.630560	-2.129050	-112.937262	-75.891852	161.603946	298.954741	200.935893	0.000000	300.000000	200.000000	0.000000	7.813120	10.926160	2231.599426	2088.537354	2332.599918	-1403.804975				-505.000000	200.000000	0.000000	2.535540	-1.250690	11.798100	-1001.263419	1028.508153	351.074844
891				900.000000	200.000000	0.000000	0.302670	0.641820	-1.651100	-103.937359	-61.588127	168.959534	298.989139	200.944246	0.000000	300.000000	200.000000	0.000000	7.904680	10.529400	2232.057190	2107.610755	2256.299921	-1348.873476				-505.000000	200.000000	0.000000	1.267770	1.786700	15.730799	688.451690	968.918772	177.826453
892				900.000000	200.000000	0.000000	0.235410	0.439140	-1.216600	-95.751459	-145.343934	195.346984	298.998221	200.996198	0.000000	300.000000	200.000000	0.000000	7.538440	9.735880	2230.531310	2222.051158	2234.499922	-1397.701475				-505.000000	200.000000	0.000000	1.086660	1.250690	7.865400	-850.219532	1650.192038	294.820465
893				900.000000	200.000000	0.000000	0.347510	0.551740	-1.607650	-83.478658	-114.134746	137.503724	299.052364	200.948778	0.000000	300.000000	200.000000	0.000000	7.813120	10.285240	2231.446838	2117.147455	2114.599926	-1391.597975				-505.000000	200.000000	0.000000	-1.086660	-1.608030	11.011560	598.475041	-1270.396250	-295.159581
894				900.000000	200.000000	0.000000	0.381140	0.461660	-1.520750	-50.913352	-120.666417	178.349330	298.949713	200.978761	0.000000	300.000000	200.000000	0.000000	7.782600	11.109280	2231.294250	2183.904357	2343.499918	-1379.390975				-505.000000	200.000000	0.000000	0.724440	-1.072020	11.798100	-179.740084	1668.377837	527.621586
895				900.000000	200.000000	0.000000	0.313880	0.619300	-1.607650	-72.655477	-51.958224	178.565617	299.106432	200.961238	0.000000	300.000000	200.000000	0.000000	7.385840	9.919000	2232.286072	2145.757556	1994.699930	-1397.701475				-505.000000	200.000000	0.000000	1.448880	-1.429360	6.292320	-1012.515203	2027.476982	644.712712
896				900.000000	200.000000	0.000000	0.224200	0.574260	-1.173150	-90.142203	-63.867196	166.568338	299.023590	200.892730	0.000000	300.000000	200.000000	0.000000	7.080640	10.956680	2232.667542	1993.170352	2179.999924	-1281.734977				-505.000000	200.000000	0.000000	1.629990	0.357340	11.011560	-672.392443	1614.329436	-234.767678
897				900.000000	200.000000	0.000000	0.448400	0.517960	-2.085600	-73.303284	-168.504603	122.909826	299.042725	200.897370	0.000000	300.000000	200.000000	0.000000	7.630000	11.231360	2231.752014	2002.707052	2136.399925	-1397.701475				-505.000000	200.000000	0.000000	1.629990	-1.608030	17.303879	-1022.445600	680.367973	468.296370
898				900.000000	200.000000	0.000000	0.347510	0.619300	-1.824900	-76.901078	-88.602854	173.711456	298.965040	200.952498	0.000000	300.000000	200.000000	0.000000	6.989080	11.078760	2232.743836	2126.684155	2310.799919	-1348.873476				-505.000000	200.000000	0.000000	-0.362220	-1.250690	5.505780	-538.502797	414.402968	-118.646125
899				900.000000	200.000000	0.000000	0.313880	0.551740	-1.390400	-99.335708	-138.281755	185.731766	298.940233	201.004131	0.000000	300.000000	200.000000	0.000000	7.660520	11.048240	2231.904602	2241.124558	2365.299917	-1361.080475				-505.000000	200.000000	0.000000	0.362220	1.429360	15.730799	-722.962976	1951.703650	-174.904811
900				900.000000	200.000000	0.000000	0.437190	0.608040	-1.520750	-101.172847	-67.248886	173.608076	299.004095	200.986668	0.000000	300.000000	200.000000	0.000000	7.355320	10.407320	2232.743836	2202.977757	2223.599922	-1385.494475				-505.000000	200.000000	0.000000	0.181110	-2.144040	1.573080	-1056.138028	1578.388270	-178.281479
901				900.000000	200.000000	0.000000	0.392350	0.596780	-0.955900	-84.969228	-86.191566	151.957117	298.949856	200.918799	0.000000	300.000000	200.000000	0.000000	7.202720	10.468360	2231.599426	2050.390553	2343.499918	-1354.976975				-505.000000	200.000000	0.000000	-0.905550	-1.072020	8.651940	-179.991777	444.294159	-177.177199
902				900.000000	200.000000	0.000000	0.470820	0.641820	-1.173150	-111.483263	-74.023008	190.472271	299.062133	201.025706	0.000000	300.000000	200.000000	0.000000	7.568960	10.682000	2231.446838	2288.808060	2092.799927	-1379.390975				-505.000000	200.000000	0.000000	1.086660	-1.786700	1.573080	355.276638	-464.956668	644.402574
903				900.000000	200.000000	0.000000	0.347510	0.574260	-1.607650	-38.325452	-53.343107	159.211608	298.970063	200.990804	0.000000	300.000000	200.000000	0.000000	7.446880	9.644320	2233.049012	2212.514458	2299.899920	-1397.701475				-505.000000	200.000000	0.000000	-1.629990	0.000000	1.573080	579.205856	2085.687946	352.594991
904				900.000000	200.000000	0.000000	0.403560	0.619300	-1.520750	-132.873401	-86.127883	173.653388	298.989242	200.986871	0.000000	300.000000	200.000000	0.000000	7.965720	9.522240	2232.286072	2202.977757	2256.299921	-1452.632974				-505.000000	200.000000	0.000000	1.629990	-0.178670	13.371180	337.706378	684.100105	-59.044056
905				900.000000	200.000000	0.000000	0.381140	0.664340	-1.607650	-90.903380	-135.783510	197.815103	299.017902	200.987512	0.000000	300.000000	200.000000	0.000000	7.752080	9.949520	2230.836486	2202.977757	2190.899923	-1434.322474				-505.000000	200.000000	0.000000	0.362220	-1.429360	13.371180	-317.052883	363.102842	468.567349
906				900.000000	200.000000	0.000000	0.437190	0.630560	-1.520750	8.308843	-102.710676	166.400039	299.042823	200.965642	0.000000	300.000000	200.000000	0.000000	7.996240	10.315760	2231.980896	2155.294256	2136.399925	-1330.562976				-505.000000	200.000000	0.000000	0.724440	-2.501380	-1.573080	-267.300351	2609.057137	-531.128653
907				900.000000	200.000000	0.000000	0.325090	0.608040	-1.346950	-105.013320	-83.058122	168.904891	299.038071	200.922788	0.000000	300.000000	200.000000	0.000000	7.416360	11.261880	2232.286072	2059.927254	2147.299925	-1464.839973				-505.000000	200.000000	0.000000	2.716650	0.714680	3.146160	-767.215034	1025.759878	59.204998
908				900.000000	200.000000	0.000000	0.336300	0.664340	-1.303500	-126.773053	-129.153888	171.355297	299.057377	200.927282	0.000000	300.000000	200.000000	0.000000	7.568960	10.926160	2231.752014	2069.463954	2103.699926	-1458.736474				-505.000000	200.000000	0.000000	-0.181110	-0.714680	14.157719	73.703333	792.943334	293.056751
909				900.000000	200.000000	0.000000	0.437190	0.641820	-0.738650	-58.766228	-118.635939	200.145752	298.979128	201.000029	0.000000	300.000000	200.000000	0.000000	7.141680	10.956680	2231.523132	2231.587858	2278.099920	-1391.597975				-505.000000	200.000000	0.000000	0.905550	0.893350	3.146160	1096.652318	207.359482	411.984036
910				900.000000	200.000000	0.000000	0.448400	0.675600	-1.607650	-30.131740	-103.091487	192.936574	298.998598	200.944536	0.000000	300.000000	200.000000	0.000000	7.843640	10.682000	2231.370544	2107.610755	2234.499922	-1330.562976				-505.000000	200.000000	0.000000	1.267770	-0.357340	0.786540	-948.087735	1380.810896	-470.393327
911				900.000000	200.000000	0.000000	0.369930	0.563000	-1.955250	-47.190313	-48.877125	166.406889	299.033321	200.935477	0.000000	300.000000	200.000000	0.000000	7.721560	11.017720	2232.591248	2088.537354	2158.199924	-1348.873476				-505.000000	200.000000	0.000000	1.992210	1.786700	0.786540	571.440147	939.265012	119.024399
912				900.000000	200.000000	0.000000	0.459610	0.506700	-1.520750	-77.202316	-63.106172	163.851962	299.048260	200.926649	0.000000	300.000000	200.000000	0.000000	7.752080	10.407320	2233.277894	2069.463954	2125.499926	-1361.080475				-505.000000	200.000000	0.000000	0.362220	-1.250690	5.505780	-422.686795	1298.557157	1056.177894
913				900.000000	200.000000	0.000000	0.425980	0.698120	-1.173150	-93.082708	-51.912617	173.703464	299.072093	201.008404	0.000000	300.000000	200.000000	0.000000	7.507920	10.498880	2231.904602	2250.661259	2070.999928	-1361.080475				-505.000000	200.000000	0.000000	1.629990	-0.536010	5.505780	-958.521518	293.854348	645.546013
914				900.000000	200.000000	0.000000	0.437190	0.596780	-1.781450	-97.886088	-41.676586	183.236244	299.023189	200.987107	0.000000	300.000000	200.000000	0.000000	7.294280	10.743040	2231.752014	2202.977757	2179.999924	-1397.701475				-505.000000	200.000000	0.000000	1.629990	0.357340	3.146160	-673.021675	428.663634	58.952815
915				900.000000	200.000000	0.000000	0.392350	0.585520	-1.042800	-105.625594	-45.582989	204.959168	299.082017	200.952693	0.000000	300.000000	200.000000	0.000000	7.904680	10.712520	2232.286072	2126.684155	2049.199928	-1416.011974				-505.000000	200.000000	0.000000	-0.362220	-1.072020	12.584640	746.850855	1600.815196	-235.964764
916				900.000000	200.000000	0.000000	0.437190	0.517960	-1.781450	-109.172956	-122.732105	159.066341	298.955169	200.892791	0.000000	300.000000	200.000000	0.000000	7.843640	9.674840	2232.514954	1993.170352	2332.599918	-1397.701475				-505.000000	200.000000	0.000000	-0.362220	1.250690	7.078860	1002.773575	1075.760152	177.448178
917				900.000000	200.000000	0.000000	0.325090	0.574260	-0.782100	-65.613893	-83.583433	180.921776	298.989346	200.973954	0.000000	300.000000	200.000000	0.000000	7.996240	9.583280	2232.514954	2174.367657	2256.299921	-1397.701475				-505.000000	200.000000	0.000000	3.078870	-2.858720	6.292320	-983.189774	470.576212	349.505357
918				900.000000	200.000000	0.000000	0.403560	0.619300	-1.651100	-88.782612	-116.402477	188.111349	299.057442	201.016950	0.000000	300.000000	200.000000	0.000000	7.538440	11.200840	2231.904602	2269.734659	2103.699926	-1324.459476				-505.000000	200.000000	0.000000	-0.362220	-1.608030	1.573080	250.271957	152.995085	-530.193931
919				900.000000	200.000000	0.000000	0.280250	0.608040	-1.868350	-69.368718	-111.122529	185.818966	298.998803	200.991346	0.000000	300.000000	200.000000	0.000000	7.233240	11.048240	2231.828308	2212.514458	2234.499922	-1391.597975				-505.000000	200.000000	0.000000	1.629990	-3.216060	10.225020	964.374231	1349.935848	-238.158835
920				900.000000	200.000000	0.000000	0.470820	0.551740	-1.173150	-70.966925	-134.814647	142.195295	299.018573	200.935573	0.000000	300.000000	200.000000	0.000000	7.660520	10.376800	2232.362366	2088.537354	2190.899923	-1385.494475				-505.000000	200.000000	0.000000	0.905550	-0.357340	8.651940	673.965523	1130.124548	-117.899757
921				900.000000	200.000000	0.000000	0.392350	0.608040	-1.390400	-92.996743	-80.721511	178.473850	299.082394	200.935221	0.000000	300.000000	200.000000	0.000000	7.599480	11.048240	2233.201600	2088.537354	2049.199928	-1428.218974				-505.000000	200.000000	0.000000	0.543330	-2.144040	-7.865400	911.978925	902.577419	115.410037
922				900.000000	200.000000	0.000000	0.336300	0.517960	-1.868350	-105.242455	-98.232758	163.990183	298.964651	200.995585	0.000000	300.000000	200.000000	0.000000	7.324800	10.682000	2231.904602	2222.051158	2310.799919	-1336.666476				-505.000000	200.000000	0.000000	1.992210	-1.786700	3.146160	239.586482	-123.534326	350.609637
923				900.000000	200.000000	0.000000	0.257830	0.450400	-1.738000	-111.910063	-100.188559	183.285928	298.993644	200.965972	0.000000	300.000000	200.000000	0.000000	7.385840	10.682000	2231.217956	2155.294256	2245.399921	-1336.666476				-505.000000	200.000000	0.000000	0.000000	1.786700	4.719240	-238.957250	-137.048566	119.183776
924				900.000000	200.000000	0.000000	0.347510	0.540480	-1.651100	-128.213191	-22.906879	166.409173	299.027774	200.906195	0.000000	300.000000	200.000000	0.000000	7.507920	10.498880	2231.065368	2021.780453	2169.099924	-1385.494475				-505.000000	200.000000	0.000000	1.629990	-0.714680	10.225020	-737.323296	289.375789	-470.761420
925				900.000000	200.000000	0.000000	0.504450	0.720640	-1.173150	-76.073214	-70.341921	159.185152	298.911228	200.965411	0.000000	300.000000	200.000000	0.000000	7.721560	10.834600	2232.514954	2155.294256	2430.699915	-1428.218974				-505.000000	200.000000	0.000000	-1.086660	-1.072020	11.011560	167.644999	983.293874	527.766474
926				900.000000	200.000000	0.000000	0.425980	0.540480	-1.564200	-67.815210	-46.482970	195.243799	298.988620	200.936181	0.000000	300.000000	200.000000	0.000000	7.507920	10.102120	2230.912780	2088.537354	2256.299921	-1403.804975				-505.000000	200.000000	0.000000	0.000000	-0.714680	10.225020	-1432.219308	-9.703544	116.809966
927				900.000000	200.000000	0.000000	0.470820	0.731900	-1.868350	-76.329754	-108.838261	188.146385	299.032593	200.970379	0.000000	300.000000	200.000000	0.000000	7.813120	11.261880	2230.912780	2164.830956	2158.199924	-1373.287475				-505.000000	200.000000	0.000000	1.448880	1.072020	9.438480	-745.089005	-361.768856	-469.051353
928				900.000000	200.000000	0.000000	0.313880	0.754420	-1.607650	-91.214416	-92.485983	183.510599	298.964934	200.965411	0.000000	300.000000	200.000000	0.000000	7.568960	11.353440	2232.514954	2155.294256	2310.799919	-1416.011974				-505.000000	200.000000	0.000000	-1.811100	-0.714680	5.505780	304.643181	767.214706	469.419446
929				900.000000	200.000000	0.000000	0.437190	0.630560	-0.955900	-95.639758	-133.631806	183.267660	299.027973	201.017124	0.000000	300.000000	200.000000	0.000000	7.202720	11.017720	2231.523132	2269.734659	2169.099924	-1318.355976				-505.000000	200.000000	0.000000	0.543330	0.536010	6.292320	-198.694653	226.291707	-175.767089
930				900.000000	200.000000	0.000000	0.403560	0.630560	-1.346950	-71.921705	-142.015186	156.796239	299.008740	200.901458	0.000000	300.000000	200.000000	0.000000	7.263760	11.200840	2232.209778	2012.243752	2212.699923	-1306.148976				-505.000000	200.000000	0.000000	0.724440	0.357340	13.371180	-903.835678	-189.095119	-175.951136
931				900.000000	200.000000	0.000000	0.369930	0.427880	-0.912450	-47.653683	-105.572598	166.281228	299.023089	200.974387	0.000000	300.000000	200.000000	0.000000	7.050120	11.414480	2231.523132	2174.367657	2179.999924	-1361.080475				-505.000000	200.000000	0.000000	0.905550	-1.965370	7.078860	-813.254241	866.477386	-413.146271
932				900.000000	200.000000	0.000000	0.538080	0.596780	-1.998700	-118.213810	-96.288893	168.673762	299.057410	200.922977	0.000000	300.000000	200.000000	0.000000	7.385840	11.017720	2231.828308	2059.927254	2103.699926	-1373.287475				-505.000000	200.000000	0.000000	0.543330	1.429360	5.505780	-1187.044985	1287.598192	-468.639793
933				900.000000	200.000000	0.000000	0.414770	0.686860	-1.173150	-161.895409	-102.110688	183.343246	299.008469	200.957260	0.000000	300.000000	200.000000	0.000000	7.111160	10.193680	2231.599426	2136.220856	2212.699923	-1342.769976				-505.000000	200.000000	0.000000	0.543330	-1.608030	6.292320	-1139.142526	-569.128337	-706.498671
934				900.000000	200.000000	0.000000	0.582920	0.664340	-1.346950	-94.653825	-154.467201	178.328779	299.042791	200.918673	0.000000	300.000000	200.000000	0.000000	7.599480	10.437840	2231.904602	2050.390553	2136.399925	-1373.287475				-505.000000	200.000000	0.000000	1.992210	1.429360	1.573080	1128.960437	-784.891510	-175.035210
935				900.000000	200.000000	0.000000	0.369930	0.517960	-1.651100	-40.688900	-115.017594	183.232623	299.116016	200.969981	0.000000	300.000000	200.000000	0.000000	7.172200	10.559920	2231.828308	2164.830956	1972.899931	-1403.804975				-505.000000	200.000000	0.000000	-1.267770	-0.714680	3.932700	-969.458686	1000.970677	410.631881
936				900.000000	200.000000	0.000000	0.448400	0.653080	-1.651100	-55.227309	-72.655259	161.590049	299.155376	200.931205	0.000000	300.000000	200.000000	0.000000	7.843640	9.857960	2232.591248	2079.000654	1885.699934	-1403.804975				-505.000000	200.000000	0.000000	3.259980	-0.714680	5.505780	-1085.148841	-1263.046422	234.037365
937				900.000000	200.000000	0.000000	0.313880	0.675600	-1.303500	-61.980883	-123.164662	154.521375	298.959981	200.956933	0.000000	300.000000	200.000000	0.000000	7.294280	9.522240	2232.362366	2136.220856	2321.699919	-1361.080475				-505.000000	200.000000	0.000000	1.267770	0.714680	17.303879	-650.266414	834.855911	-175.655486
938				900.000000	200.000000	0.000000	0.269040	0.641820	-0.825550	-58.856257	-96.432795	164.175054	299.121050	200.918547	0.000000	300.000000	200.000000	0.000000	7.874160	9.888480	2232.209778	2050.390553	1961.999931	-1318.355976				-505.000000	200.000000	0.000000	1.267770	-1.965370	9.438480	-697.249469	179.470139	233.009837
939				900.000000	200.000000	0.000000	0.347510	0.754420	-1.173150	-50.558972	-89.208982	154.559837	298.979233	200.999926	0.000000	300.000000	200.000000	0.000000	7.141680	11.506040	2231.752014	2231.587858	2278.099920	-1379.390975				-505.000000	200.000000	0.000000	1.267770	-1.786700	12.584640	-1033.634460	1502.184507	-119.285197
940				900.000000	200.000000	0.000000	0.313880	0.653080	-1.911800	-131.887469	-117.532973	197.874313	298.969323	200.970147	0.000000	300.000000	200.000000	0.000000	7.568960	11.353440	2231.446838	2164.830956	2299.899920	-1336.666476				-505.000000	200.000000	0.000000	0.362220	-0.536010	12.584640	-842.139207	1822.119349	116.950546
941				900.000000	200.000000	0.000000	0.437190	0.619300	-1.346950	-100.529103	-138.334100	144.702626	299.042758	200.944343	0.000000	300.000000	200.000000	0.000000	7.446880	11.109280	2231.828308	2107.610755	2136.399925	-1403.804975				-505.000000	200.000000	0.000000	1.267770	-0.178670	13.371180	-473.005635	3092.278168	58.473119
942				900.000000	200.000000	0.000000	0.414770	0.653080	-1.738000	-119.645821	-86.387468	183.311830	298.959945	200.952693	0.000000	300.000000	200.000000	0.000000	7.813120	11.109280	2232.286072	2126.684155	2321.699919	-1367.183975				-505.000000	200.000000	0.000000	0.362220	-1.429360	-1.573080	-1823.856448	-152.995085	-118.873638
943				900.000000	200.000000	0.000000	0.347510	0.664340	-1.738000	-58.874181	-93.749641	197.849944	299.096234	200.918956	0.000000	300.000000	200.000000	0.000000	7.141680	11.353440	2231.217956	2050.390553	2016.499929	-1330.562976				-505.000000	200.000000	0.000000	1.448880	-0.893350	15.730799	642.097867	1223.099821	116.524498
944				900.000000	200.000000	0.000000	0.302670	0.574260	-1.651100	-50.432057	-97.049917	159.258062	298.988793	200.931747	0.000000	300.000000	200.000000	0.000000	7.324800	10.620960	2231.294250	2079.000654	2256.299921	-1300.045476				-505.000000	200.000000	0.000000	2.897760	-1.429360	7.078860	-896.636278	1276.208795	-119.076481
945				900.000000	200.000000	0.000000	0.369930	0.630560	-1.173150	-75.762178	-80.000297	144.782779	299.033255	200.897094	0.000000	300.000000	200.000000	0.000000	7.507920	10.590440	2232.438660	2002.707052	2158.199924	-1312.252476				-505.000000	200.000000	0.000000	1.448880	0.714680	5.505780	622.765758	2160.793416	176.794617
946				900.000000	200.000000	0.000000	0.269040	0.495440	-1.173150	-85.346950	-40.383858	164.038921	298.935203	200.974354	0.000000	300.000000	200.000000	0.000000	7.477400	9.369640	2231.599426	2174.367657	2376.199917	-1397.701475				-505.000000	200.000000	0.000000	-0.181110	1.786700	7.865400	456.190454	1461.764782	-57.034032
947				900.000000	200.000000	0.000000	0.448400	0.574260	-1.911800	-70.804793	-87.610718	159.107086	299.047837	200.995415	0.000000	300.000000	200.000000	0.000000	7.233240	10.773560	2232.286072	2222.051158	2125.499926	-1385.494475				-505.000000	200.000000	0.000000	1.629990	-0.536010	6.292320	-958.458594	425.677929	175.593223
948				900.000000	200.000000	0.000000	0.392350	0.551740	-1.694550	-15.219672	-70.306711	188.060131	299.003551	200.974387	0.000000	300.000000	200.000000	0.000000	7.263760	9.980040	2231.523132	2174.367657	2223.599922	-1336.666476				-505.000000	200.000000	0.000000	2.897760	-0.536010	1.573080	-611.388128	88.303714	527.956394
949				900.000000	200.000000	0.000000	0.437190	0.619300	-1.477300	-76.540964	-112.883024	108.557725	299.027874	200.957391	0.000000	300.000000	200.000000	0.000000	7.721560	10.163160	2231.294250	2136.220856	2169.099924	-1342.769976				-505.000000	200.000000	0.000000	1.811100	-0.178670	3.146160	105.256373	947.984698	58.429653
950				900.000000	200.000000	0.000000	0.414770	0.619300	-2.085600	-69.130103	-20.206591	176.051435	299.023590	200.939716	0.000000	300.000000	200.000000	0.000000	7.630000	10.132640	2232.667542	2098.074055	2179.999924	-1367.183975				-505.000000	200.000000	0.000000	1.629990	-1.250690	3.146160	387.836449	-101.616395	116.170893
951				900.000000	200.000000	0.000000	0.493240	0.529220	-1.173150	-91.996950	-90.144173	166.247725	298.988897	200.935925	0.000000	300.000000	200.000000	0.000000	7.599480	11.200840	2231.523132	2088.537354	2256.299921	-1342.769976				-505.000000	200.000000	0.000000	1.086660	-1.608030	2.359620	1176.862896	1257.707001	57.131145
952				900.000000	200.000000	0.000000	0.358720	0.529220	-1.390400	-108.304142	-129.996327	216.989950	298.954776	200.970047	0.000000	300.000000	200.000000	0.000000	7.385840	11.048240	2231.675720	2164.830956	2332.599918	-1348.873476				-505.000000	200.000000	0.000000	-0.362220	0.178670	2.359620	-915.527924	947.668703	470.151325
953				900.000000	200.000000	0.000000	0.269040	0.653080	-1.824900	-111.694789	-110.701309	164.185526	299.018271	200.970047	0.000000	300.000000	200.000000	0.000000	7.385840	11.170320	2231.675720	2164.830956	2190.899923	-1330.562976				-505.000000	200.000000	0.000000	0.000000	-1.250690	7.865400	156.581984	522.815765	468.765884
954				900.000000	200.000000	0.000000	0.358720	0.472920	-1.346950	-82.433850	-23.651366	161.515408	298.989588	200.918202	0.000000	300.000000	200.000000	0.000000	7.752080	9.888480	2233.049012	2050.390553	2256.299921	-1458.736474				-505.000000	200.000000	0.000000	1.448880	-0.178670	7.865400	1032.161927	1760.844114	-352.750060
955				900.000000	200.000000	0.000000	0.313880	0.619300	-1.390400	-120.676768	-118.017875	130.372415	299.037940	200.927187	0.000000	300.000000	200.000000	0.000000	7.752080	10.498880	2231.980896	2069.463954	2147.299925	-1330.562976				-505.000000	200.000000	0.000000	1.448880	-2.144040	1.573080	-1519.402036	1369.105504	350.313988
956				900.000000	200.000000	0.000000	0.336300	0.596780	-1.346950	-141.661779	-108.849600	154.424845	299.086869	200.982632	0.000000	300.000000	200.000000	0.000000	7.599480	11.139800	2232.209778	2193.441057	2038.299929	-1361.080475				-505.000000	200.000000	0.000000	1.629990	-0.178670	6.292320	-1284.283957	425.677929	-411.508648
957				900.000000	200.000000	0.000000	0.437190	0.540480	-1.520750	-71.790726	-87.512766	173.545245	298.989104	200.927187	0.000000	300.000000	200.000000	0.000000	7.660520	10.651480	2231.980896	2069.463954	2256.299921	-1403.804975				-505.000000	200.000000	0.000000	2.173320	-1.786700	11.011560	124.399712	-141.957556	-60.613543
958				900.000000	200.000000	0.000000	0.437190	0.551740	-1.086250	-115.102729	-92.982821	183.194357	298.964687	200.940005	0.000000	300.000000	200.000000	0.000000	7.568960	9.674840	2231.980896	2098.074055	2310.799919	-1324.459476				-505.000000	200.000000	0.000000	2.354430	-2.144040	5.505780	-1403.271418	1178.008537	-119.711246
959				900.000000	200.000000	0.000000	0.358720	0.709380	-1.738000	-77.122085	-58.749479	185.831917	299.008808	200.922757	0.000000	300.000000	200.000000	0.000000	7.324800	10.926160	2232.362366	2059.927254	2212.699923	-1336.666476				-505.000000	200.000000	0.000000	0.362220	-0.357340	10.225020	95.011360	366.088547	117.120104
960				900.000000	200.000000	0.000000	0.257830	0.461660	-1.564200	-71.061017	-100.350193	183.296400	299.057667	200.905638	0.000000	300.000000	200.000000	0.000000	7.599480	11.078760	2232.438660	2021.780453	2103.699926	-1361.080475				-505.000000	200.000000	0.000000	1.267770	1.608030	14.157719	561.698520	-222.718441	-292.295894
961				900.000000	200.000000	0.000000	0.291460	0.799460	-1.868350	-69.527103	-45.726547	183.575713	298.959981	200.901397	0.000000	300.000000	200.000000	0.000000	7.416360	9.857960	2232.362366	2012.243752	2321.699919	-1403.804975				-505.000000	200.000000	0.000000	1.992210	0.714680	6.292320	-187.883332	1066.610034	529.215743
962				900.000000	200.000000	0.000000	0.347510	0.619300	-0.955900	-47.857082	-79.279084	149.614855	298.944683	200.923325	0.000000	300.000000	200.000000	0.000000	7.599480	11.322920	2230.989074	2059.927254	2354.399918	-1440.425974				-505.000000	200.000000	0.000000	1.629990	-0.536010	-2.359620	-1190.782753	-626.671439	-0.639073
963				900.000000	200.000000	0.000000	0.414770	0.517960	-1.651100	-52.750491	-66.204405	178.366849	298.989070	200.978494	0.000000	300.000000	200.000000	0.000000	7.202720	11.078760	2231.904602	2183.904357	2256.299921	-1489.253973				-505.000000	200.000000	0.000000	1.086660	-0.178670	3.932700	800.215308	1123.644141	704.672693
964				900.000000	200.000000	0.000000	0.448400	0.563000	-1.216600	-94.671434	-118.653073	207.289816	299.032527	200.953345	0.000000	300.000000	200.000000	0.000000	7.294280	10.590440	2230.760192	2126.684155	2158.199924	-1367.183975				-505.000000	200.000000	0.000000	1.629990	-1.072020	12.584640	399.402849	1082.556554	-59.891845
965				900.000000	200.000000	0.000000	0.358720	0.574260	-1.607650	-74.510224	-144.992194	171.248295	299.086557	200.991516	0.000000	300.000000	200.000000	0.000000	7.599480	10.651480	2231.446838	2212.514458	2038.299929	-1391.597975				-505.000000	200.000000	0.000000	0.543330	-1.072020	3.932700	630.342697	1421.661052	527.636075
966				900.000000	200.000000	0.000000	0.459610	0.653080	-1.694550	-91.457096	-154.131997	156.759115	298.940305	200.944246	0.000000	300.000000	200.000000	0.000000	7.935200	10.468360	2232.057190	2107.610755	2365.299917	-1403.804975				-505.000000	200.000000	0.000000	2.173320	-1.965370	6.292320	-350.053156	-137.478997	291.681492
967				900.000000	200.000000	0.000000	0.369930	0.551740	-1.607650	-123.683960	-140.387852	168.806078	299.028173	200.888732	0.000000	300.000000	200.000000	0.000000	7.416360	10.346280	2231.980896	1983.633652	2169.099924	-1354.976975				-505.000000	200.000000	0.000000	1.267770	-1.965370	11.798100	-581.244698	-618.189184	115.521640
968				900.000000	200.000000	0.000000	0.336300	0.540480	-1.260050	-91.623291	-78.534597	147.143506	299.067496	200.973921	0.000000	300.000000	200.000000	0.000000	7.507920	11.017720	2232.591248	2174.367657	2081.899927	-1348.873476				-505.000000	200.000000	0.000000	0.905550	-1.429360	3.146160	-1360.214901	1665.629562	-118.917104
969				900.000000	200.000000	0.000000	0.392350	0.608040	-1.694550	-65.168131	-14.581042	164.015889	299.067655	200.969484	0.000000	300.000000	200.000000	0.000000	7.324800	10.041080	2232.972718	2164.830956	2081.899927	-1324.459476				-505.000000	200.000000	0.000000	2.535540	0.536010	7.078860	-661.895738	1563.266741	-587.135156
970				900.000000	200.000000	0.000000	0.538080	0.574260	-1.433850	-90.412288	-46.154504	168.652818	299.018741	200.914056	0.000000	300.000000	200.000000	0.000000	7.568960	9.796920	2232.743836	2040.853853	2190.899923	-1391.597975				-505.000000	200.000000	0.000000	1.448880	0.714680	5.505780	43.685749	835.093342	176.794617
971				900.000000	200.000000	0.000000	0.448400	0.653080	-1.129700	-106.954032	-113.667920	151.951408	299.072347	200.956867	0.000000	300.000000	200.000000	0.000000	7.294280	9.980040	2232.514954	2136.220856	2070.999928	-1416.011974				-505.000000	200.000000	0.000000	0.905550	-1.429360	9.438480	-1128.079512	996.808114	-118.917104
972				900.000000	200.000000	0.000000	0.482030	0.574260	-1.477300	-78.395711	-48.871926	163.891566	299.067337	200.978360	0.000000	300.000000	200.000000	0.000000	8.057280	11.170320	2232.209778	2183.904357	2081.899927	-1324.459476				-505.000000	200.000000	0.000000	2.535540	-1.786700	11.011560	-1728.656318	631.544557	468.054368
973				900.000000	200.000000	0.000000	0.392350	0.653080	-1.781450	-71.444473	-105.687684	156.828796	299.047609	201.017019	0.000000	300.000000	200.000000	0.000000	7.996240	11.414480	2231.752014	2269.734659	2125.499926	-1342.769976				-505.000000	200.000000	0.000000	-0.181110	0.357340	7.078860	-93.627050	4.241128	-58.390494
974				900.000000	200.000000	0.000000	0.482030	0.709380	-1.607650	-97.089694	-99.410400	176.065528	298.979128	201.004303	0.000000	300.000000	200.000000	0.000000	7.416360	11.139800	2231.523132	2241.124558	2278.099920	-1367.183975				-505.000000	200.000000	0.000000	0.181110	-0.893350	13.371180	-863.698927	1434.621866	175.370018
975				900.000000	200.000000	0.000000	0.336300	0.495440	-1.564200	-61.628896	-32.658008	171.198220	299.037907	200.905854	0.000000	300.000000	200.000000	0.000000	7.477400	10.987200	2231.904602	2021.780453	2147.299925	-1489.253973				-505.000000	200.000000	0.000000	2.354430	0.178670	8.651940	-799.208536	512.172795	-58.762895
976				900.000000	200.000000	0.000000	0.336300	0.563000	-1.390400	-62.687249	-103.743221	188.128671	298.959767	200.978494	0.000000	300.000000	200.000000	0.000000	7.507920	10.590440	2231.904602	2183.904357	2321.699919	-1379.390975				-505.000000	200.000000	0.000000	-0.181110	1.786700	-4.719240	-239.712328	-1045.122535	119.198264
977				900.000000	200.000000	0.000000	0.403560	0.641820	-1.607650	-71.728103	-126.574825	173.674332	299.066954	200.957391	0.000000	300.000000	200.000000	0.000000	7.172200	10.651480	2231.294250	2136.220856	2081.899927	-1367.183975				-505.000000	200.000000	0.000000	1.448880	1.072020	14.944259	-1439.544554	-234.423833	294.621930
978				900.000000	200.000000	0.000000	0.381140	0.585520	-1.781450	-134.534547	-100.160086	183.283840	299.042791	200.922946	0.000000	300.000000	200.000000	0.000000	7.904680	10.804080	2231.904602	2059.927254	2136.399925	-1293.941977				-505.000000	200.000000	0.000000	0.362220	-0.536010	6.292320	-1074.274596	2093.230775	-235.514046
979				900.000000	200.000000	0.000000	0.381140	0.551740	-1.433850	-83.298601	-125.813204	168.794464	298.979512	200.935573	0.000000	300.000000	200.000000	0.000000	7.568960	10.193680	2232.362366	2088.537354	2278.099920	-1367.183975				-505.000000	200.000000	0.000000	0.905550	0.000000	0.786540	-115.753079	1137.588812	-0.072444
980				900.000000	200.000000	0.000000	0.358720	0.675600	-1.303500	-66.001413	-130.077144	154.474921	299.011258	201.006402	0.000000	300.000000	200.000000	0.000000	7.294280	10.285240	2226.869198	2241.124558	2201.799923	-1373.287475				-505.000000	200.000000	0.000000	0.000000	1.965370	2.359620	466.561313	-2.239279	413.073827
981				900.000000	200.000000	0.000000	0.269040	0.574260	-1.303500	-78.215655	-60.526512	176.160524	299.067050	201.000029	0.000000	300.000000	200.000000	0.000000	6.897520	9.888480	2231.523132	2231.587858	2081.899927	-1342.769976				-505.000000	200.000000	0.000000	1.267770	0.178670	8.651940	-567.576533	975.636610	-528.628752
982				900.000000	200.000000	0.000000	0.403560	0.731900	-1.607650	-63.998078	-86.047066	168.938786	299.052655	200.944214	0.000000	300.000000	200.000000	0.000000	7.294280	10.132640	2232.133484	2107.610755	2114.599926	-1367.183975				-505.000000	200.000000	0.000000	1.448880	1.250690	6.292320	-1197.793384	1497.196953	-175.161302
983				900.000000	200.000000	0.000000	0.482030	0.608040	-1.520750	-101.172847	-89.359277	171.151961	299.013556	200.914338	0.000000	300.000000	200.000000	0.000000	7.385840	11.109280	2232.057190	2040.853853	2201.799923	-1306.148976				-505.000000	200.000000	0.000000	0.181110	-1.072020	12.584640	-1106.205176	1700.508307	116.456362
984				900.000000	200.000000	0.000000	0.392350	0.686860	-0.999350	-81.304748	-50.689367	161.679532	298.989277	200.927029	0.000000	300.000000	200.000000	0.000000	7.660520	11.200840	2232.362366	2069.463954	2256.299921	-1373.287475				-505.000000	200.000000	0.000000	0.181110	-0.178670	9.438480	105.759759	908.073969	-0.184047
985				900.000000	200.000000	0.000000	0.437190	0.506700	-1.564200	-57.144679	-87.472358	185.562130	299.071744	200.983136	0.000000	300.000000	200.000000	0.000000	7.172200	11.567080	2231.065368	2193.441057	2070.999928	-1354.976975				-505.000000	200.000000	0.000000	0.724440	-0.357340	5.505780	-136.998183	481.219182	-176.629367
986				900.000000	200.000000	0.000000	0.403560	0.596780	-1.651100	-57.545743	-121.468447	207.367686	298.998974	200.969815	0.000000	300.000000	200.000000	0.000000	7.172200	11.536560	2232.209778	2164.830956	2234.499922	-1354.976975				-505.000000	200.000000	0.000000	1.992210	-0.893350	7.865400	-632.507386	534.837152	-177.239462
987				900.000000	200.000000	0.000000	0.347510	0.630560	-1.086250	-91.754270	-99.421739	154.444647	299.047902	200.939813	0.000000	300.000000	200.000000	0.000000	7.782600	10.834600	2232.438660	2098.074055	2125.499926	-1342.769976				-505.000000	200.000000	0.000000	0.724440	-0.893350	4.719240	-980.207084	1012.245638	704.023440
988				900.000000	200.000000	0.000000	0.336300	0.619300	-1.477300	-112.725736	-37.804795	166.494089	299.018305	200.927282	0.000000	300.000000	200.000000	0.000000	7.355320	10.987200	2231.752014	2069.463954	2190.899923	-1434.322474				-505.000000	200.000000	0.000000	0.724440	0.178670	5.505780	-220.380220	216.079168	176.343899
989				900.000000	200.000000	0.000000	0.358720	0.596780	-1.564200	-65.496775	-104.504843	183.317539	299.023256	200.940038	0.000000	300.000000	200.000000	0.000000	7.721560	10.773560	2231.904602	2098.074055	2179.999924	-1403.804975				-505.000000	200.000000	0.000000	1.992210	0.536010	14.944259	728.525517	1190.969351	235.325691
990				900.000000	200.000000	0.000000	0.403560	0.439140	-1.738000	-72.168448	-55.530021	175.895499	299.057410	200.965708	0.000000	300.000000	200.000000	0.000000	7.416360	10.010560	2231.828308	2155.294256	2103.699926	-1373.287475				-505.000000	200.000000	0.000000	1.267770	-2.144040	14.157719	-244.419244	970.411624	115.352082
991				900.000000	200.000000	0.000000	0.269040	0.641820	-1.260050	-115.593822	-121.358560	168.994374	299.028206	200.939973	0.000000	300.000000	200.000000	0.000000	7.568960	9.735880	2232.057190	2098.074055	2169.099924	-1348.873476				-505.000000	200.000000	0.000000	0.724440	1.072020	1.573080	-50.822226	617.521322	1175.841365
992				900.000000	200.000000	0.000000	0.403560	0.720640	-1.477300	-120.614146	-81.102321	161.699334	299.004027	200.926934	0.000000	300.000000	200.000000	0.000000	7.630000	9.919000	2232.591248	2069.463954	2223.599922	-1348.873476				-505.000000	200.000000	0.000000	1.992210	1.608030	-2.359620	-134.518879	1737.670762	-292.353850
993				900.000000	200.000000	0.000000	0.257830	0.675600	-1.433850	-110.362288	-59.943658	166.627743	299.032461	200.944859	0.000000	300.000000	200.000000	0.000000	7.324800	9.247560	2230.607604	2107.610755	2158.199924	-1354.976975				-505.000000	200.000000	0.000000	0.000000	-1.786700	6.292320	-1844.849859	126.598596	-60.439677
994				900.000000	200.000000	0.000000	0.425980	0.664340	-1.781450	-107.165558	-91.874657	190.539669	299.067177	200.944343	0.000000	300.000000	200.000000	0.000000	7.446880	10.773560	2231.828308	2107.610755	2081.899927	-1348.873476				-505.000000	200.000000	0.000000	0.362220	-1.072020	6.292320	514.715465	634.960694	57.697774
995				900.000000	200.000000	0.000000	0.269040	0.630560	-1.086250	-55.569498	-106.322284	183.441863	298.940015	200.948778	0.000000	300.000000	200.000000	0.000000	7.080640	11.383960	2231.446838	2117.147455	2365.299917	-1324.459476				-505.000000	200.000000	0.000000	2.354430	-1.250690	4.719240	156.330291	1178.754963	-177.607555
996				900.000000	200.000000	0.000000	0.280250	0.641820	-0.955900	-50.950239	-66.377378	190.669702	299.092124	200.977959	0.000000	300.000000	200.000000	0.000000	7.782600	11.292400	2233.125306	2183.904357	2027.399929	-1312.252476				-505.000000	200.000000	0.000000	0.000000	0.893350	6.292320	54.559994	1982.578698	-234.128605
997				900.000000	200.000000	0.000000	0.325090	0.619300	-1.781450	-129.122956	-57.324187	159.276722	299.032858	200.918830	0.000000	300.000000	200.000000	0.000000	7.782600	11.109280	2231.523132	2050.390553	2158.199924	-1342.769976				-505.000000	200.000000	0.000000	-0.362220	-0.357340	8.651940	-1179.090507	1737.117335	-59.054237
998				900.000000	200.000000	0.000000	0.212990	0.653080	-1.868350	-83.596092	-113.418732	132.918012	298.964120	201.008921	0.000000	300.000000	200.000000	0.000000	7.721560	11.078760	2230.760192	2250.661259	2310.799919	-1397.701475				-505.000000	200.000000	0.000000	1.267770	-1.250690	11.798100	-537.999411	972.650904	233.688068
999				900.000000	200.000000	0.000000	0.347510	0.517960	-1.781450	-97.111366	-139.302962	151.930269	298.969641	200.986938	0.000000	300.000000	200.000000	0.000000	7.416360	10.407320	2232.133484	2202.977757	2299.899920	-1397.701475				-505.000000	200.000000	0.000000	0.905550	1.250690	6.292320	-39.633365	-458.476261	-57.629638
1000				900.000000	200.000000	0.000000	0.381140	0.675600	-1.260050	-114.202761	-80.381108	168.909654	298.989173	200.961303	0.000000	300.000000	200.000000	0.000000	7.385840	10.804080	2232.133484	2145.757556	2256.299921	-1477.046973				-505.000000	200.000000	0.000000	-0.181110	0.536010	8.651940	-1472.481905	2.748275	470.475952
1001				900.000000	200.000000	0.000000	0.414770	0.529220	-1.738000	-112.684786	-106.651348	173.558000	299.008401	200.935957	0.000000	300.000000	200.000000	0.000000	7.752080	10.529400	2231.446838	2088.537354	2212.699923	-1306.148976				-505.000000	200.000000	0.000000	-0.905550	1.965370	-3.146160	466.120851	853.200577	824.354961
1002				900.000000	200.000000	0.000000	0.358720	0.574260	-1.173150	-86.121672	-165.660159	171.248295	299.091907	200.982464	0.000000	300.000000	200.000000	0.000000	7.233240	10.437840	2232.591248	2193.441057	2027.399929	-1342.769976				-505.000000	200.000000	0.000000	0.543330	-2.322710	-3.146160	-1298.958893	367.818831	-2.247718
1003				900.000000	200.000000	0.000000	0.437190	0.495440	-1.868350	-37.820814	-132.783228	178.322678	299.042987	200.888580	0.000000	300.000000	200.000000	0.000000	7.294280	9.888480	2232.362366	1983.633652	2136.399925	-1361.080475				-505.000000	200.000000	0.000000	0.724440	1.072020	11.798100	-1092.348241	1800.947844	-57.784707
1004				900.000000	200.000000	0.000000	0.257830	0.630560	-1.651100	-52.134153	-110.401315	164.176196	298.974699	200.926965	0.000000	300.000000	200.000000	0.000000	7.507920	10.743040	2232.514954	2069.463954	2288.999920	-1293.941977				-505.000000	200.000000	0.000000	0.362220	-1.250690	4.719240	851.226303	1431.873591	-177.448178
1005				900.000000	200.000000	0.000000	0.269040	0.641820	-1.824900	-71.953174	-54.975640	176.223355	299.082143	200.897033	0.000000	300.000000	200.000000	0.000000	7.446880	11.048240	2232.591248	2002.707052	2049.199928	-1354.976975				-505.000000	200.000000	0.000000	-0.181110	-0.357340	5.505780	-600.262190	668.584017	-352.789219
1006				900.000000	200.000000	0.000000	0.257830	0.563000	-1.520750	-50.760701	-85.192691	164.113365	299.106004	200.978795	0.000000	300.000000	200.000000	0.000000	7.050120	11.200840	2231.217956	2183.904357	1994.699930	-1379.390975				-505.000000	200.000000	0.000000	1.992210	-0.893350	3.146160	-980.332931	671.885718	-1.007166
1007				900.000000	200.000000	0.000000	0.381140	0.619300	-1.738000	-56.708398	-85.002585	178.495935	299.018305	200.978560	0.000000	300.000000	200.000000	0.000000	7.355320	11.597600	2231.752014	2183.904357	2190.899923	-1287.838477				-505.000000	200.000000	0.000000	1.086660	-2.144040	18.090419	914.055391	-480.631623	-119.609824
1008				900.000000	200.000000	0.000000	0.280250	0.551740	-1.564200	-63.330992	0.045951	154.441026	298.974559	200.905730	0.000000	300.000000	200.000000	0.000000	8.087800	10.498880	2232.209778	2021.780453	2288.999920	-1446.529474				-505.000000	200.000000	0.000000	-0.905550	-3.037390	0.000000	742.735547	452.504849	-179.042335
1009				900.000000	200.000000	0.000000	0.425980	0.506700	-1.651100	-81.357889	-112.259763	159.067482	299.008706	200.948486	0.000000	300.000000	200.000000	0.000000	8.148840	10.346280	2232.133484	2117.147455	2212.699923	-1452.632974				-505.000000	200.000000	0.000000	1.448880	-1.608030	3.146160	-444.498208	969.902629	115.846266
1010				900.000000	200.000000	0.000000	0.403560	0.653080	-1.346950	-75.014861	-35.629817	166.455823	299.067401	201.029557	0.000000	300.000000	200.000000	0.000000	7.385840	10.651480	2232.362366	2298.344760	2081.899927	-1452.632974				-505.000000	200.000000	0.000000	0.543330	-1.965370	7.078860	-234.174231	1286.105339	703.020581
1011				900.000000	200.000000	0.000000	0.470820	0.675600	-2.215950	-70.967241	-108.514993	176.045726	299.047512	200.944472	0.000000	300.000000	200.000000	0.000000	7.324800	10.285240	2231.523132	2107.610755	2125.499926	-1397.701475				-505.000000	200.000000	0.000000	1.086660	-0.536010	9.438480	84.137115	-74.710910	645.589479
1012				900.000000	200.000000	0.000000	0.392350	0.619300	-1.520750	-92.668099	-70.468345	188.122962	299.067369	200.905700	0.000000	300.000000	200.000000	0.000000	7.294280	10.620960	2232.286072	2021.780453	2081.899927	-1434.322474				-505.000000	200.000000	0.000000	0.181110	-1.072020	13.371180	-990.326251	639.201822	-294.752329
1013				900.000000	200.000000	0.000000	0.257830	0.788200	-1.651100	-81.827310	-49.609676	173.961441	298.915221	200.991855	0.000000	300.000000	200.000000	0.000000	7.507920	9.980040	2230.683898	2212.514458	2419.799915	-1452.632974				-505.000000	200.000000	0.000000	1.448880	0.893350	14.157719	-523.890784	959.452659	59.475977
1014				900.000000	200.000000	0.000000	0.313880	0.608040	-1.042800	-116.759811	-123.407113	193.013106	298.993919	200.978527	0.000000	300.000000	200.000000	0.000000	7.599480	9.888480	2231.828308	2183.904357	2245.399921	-1373.287475				-505.000000	200.000000	0.000000	0.905550	-0.714680	7.078860	-1085.022995	733.907379	234.225719
1015				900.000000	200.000000	0.000000	0.302670	0.641820	-1.433850	-59.486455	-112.449869	178.598174	299.135818	200.973954	0.000000	300.000000	200.000000	0.000000	7.019600	10.071600	2232.514954	2174.367657	1929.299932	-1287.838477				-505.000000	200.000000	0.000000	0.181110	-1.072020	-2.359620	514.023310	-804.139730	57.712263
1016				900.000000	200.000000	0.000000	0.369930	0.540480	-1.390400	-39.491441	-110.194075	188.072887	299.057345	200.918767	0.000000	300.000000	200.000000	0.000000	7.507920	11.078760	2231.675720	2050.390553	2103.699926	-1464.839973				-505.000000	200.000000	0.000000	-0.543330	0.357340	8.651940	1296.290819	1615.506294	-939.522997
1017				900.000000	200.000000	0.000000	0.414770	0.619300	-1.346950	-100.529103	-66.487265	161.593474	298.988966	200.935861	0.000000	300.000000	200.000000	0.000000	7.416360	10.865120	2231.675720	2088.537354	2256.299921	-1397.701475				-505.000000	200.000000	0.000000	1.267770	0.714680	14.944259	623.520837	1632.515235	-351.887782
1018				900.000000	200.000000	0.000000	0.224200	0.517960	-1.129700	-56.230850	-99.369394	173.744959	299.067114	200.918767	0.000000	300.000000	200.000000	0.000000	7.294280	10.193680	2231.675720	2050.390553	2081.899927	-1336.666476				-505.000000	200.000000	0.000000	2.173320	1.965370	0.000000	582.188546	929.052473	-174.541025
1019				900.000000	200.000000	0.000000	0.358720	0.630560	-1.173150	-43.597936	-79.538670	154.433033	299.032196	200.983607	0.000000	300.000000	200.000000	0.000000	7.385840	10.834600	2229.997252	2193.441057	2158.199924	-1318.355976				-505.000000	200.000000	0.000000	0.000000	0.536010	1.573080	264.191815	1059.067206	-293.211820
1020				900.000000	200.000000	0.000000	0.515660	0.776940	-1.868350	-66.433946	-110.684773	149.587257	299.076630	200.944666	0.000000	300.000000	200.000000	0.000000	7.538440	10.651480	2231.065368	2107.610755	2060.099928	-1361.080475				-505.000000	200.000000	0.000000	0.362220	0.178670	6.292320	-220.317297	1430.380738	176.372876
1021				900.000000	200.000000	0.000000	0.403560	0.472920	-1.824900	-74.887946	-75.713083	151.830314	299.014263	200.905143	0.000000	300.000000	200.000000	0.000000	7.385840	10.498880	2233.659364	2021.780453	2201.799923	-1409.908474				-505.000000	200.000000	0.000000	1.086660	0.536010	5.505780	-314.573578	194.161237	470.374530
1022				900.000000	200.000000	0.000000	0.437190	0.653080	-1.520750	-131.482341	-26.721127	147.143702	299.003755	200.995551	0.000000	300.000000	200.000000	0.000000	7.538440	10.834600	2231.980896	2222.051158	2223.599922	-1367.183975				-505.000000	200.000000	0.000000	0.000000	-1.250690	11.798100	735.976610	-11.196397	-1.186905
1023				900.000000	200.000000	0.000000	0.358720	0.731900	-1.390400	-63.773007	-135.062296	190.672181	299.018137	200.953084	0.000000	300.000000	200.000000	0.000000	7.813120	11.109280	2231.370544	2126.684155	2190.899923	-1306.148976				-505.000000	200.000000	0.000000	0.000000	-0.536010	10.225020	315.832042	388.006478	-235.485068
1024				900.000000	200.000000	0.000000	0.347510	0.484180	-1.433850	-53.916480	-63.636681	173.585794	298.993678	200.957391	0.000000	300.000000	200.000000	0.000000	7.904680	10.529400	2231.294250	2136.220856	2245.399921	-1416.011974				-505.000000	200.000000	0.000000	-0.905550	-0.178670	12.584640	106.011451	2429.112136	293.623379
1025				900.000000	200.000000	0.000000	0.336300	0.630560	-1.520750	-108.286533	-113.753936	159.275581	299.008571	200.897339	0.000000	300.000000	200.000000	0.000000	7.477400	9.857960	2231.828308	2002.707052	2212.699923	-1354.976975				-505.000000	200.000000	0.000000	1.811100	0.178670	9.438480	-567.513609	146.593243	-58.719429
1026				900.000000	200.000000	0.000000	0.358720	0.551740	-0.912450	-106.881612	-59.517241	168.817691	299.023856	200.977892	0.000000	300.000000	200.000000	0.000000	7.782600	11.048240	2233.277894	2183.904357	2179.999924	-1373.287475				-505.000000	200.000000	0.000000	2.354430	1.072020	13.371180	413.385630	507.694236	235.805387
1027				900.000000	200.000000	0.000000	0.336300	0.506700	-1.738000	-101.550569	-62.892194	159.160391	299.048130	200.995109	0.000000	300.000000	200.000000	0.000000	7.233240	11.322920	2232.972718	2222.051158	2125.499926	-1281.734977				-505.000000	200.000000	0.000000	0.000000	1.250690	7.078860	-155.386444	1849.262265	-527.509983
1028				900.000000	200.000000	0.000000	0.302670	0.641820	-1.911800	-76.063733	-112.005376	154.501573	299.066635	200.919239	0.000000	300.000000	200.000000	0.000000	7.202720	11.017720	2230.531310	2050.390553	2081.899927	-1342.769976				-505.000000	200.000000	0.000000	1.086660	-1.250690	12.584640	-537.936488	452.583414	233.702557
1029				900.000000	200.000000	0.000000	0.347510	0.540480	-1.086250	-35.155812	-145.015468	154.360872	299.063222	200.870838	0.000000	300.000000	200.000000	0.000000	7.630000	11.322920	2234.040834	1945.486851	2092.799927	-1391.597975				-505.000000	200.000000	0.000000	1.811100	0.536010	3.932700	-314.699425	416.958242	59.107884
1030				900.000000	200.000000	0.000000	0.470820	0.574260	-1.303500	-70.174594	-89.099692	183.180460	299.077450	200.909661	0.000000	300.000000	200.000000	0.000000	7.721560	11.048240	2233.049012	2031.317153	2060.099928	-1397.701475				-505.000000	200.000000	0.000000	3.259980	-0.714680	-3.146160	-622.576989	733.714379	586.501957
1031				900.000000	200.000000	0.000000	0.470820	0.608040	-1.911800	-81.475323	-58.138153	178.392555	299.033089	200.999790	0.000000	300.000000	200.000000	0.000000	7.263760	10.865120	2232.057190	2231.587858	2158.199924	-1440.425974				-505.000000	200.000000	0.000000	1.992210	-0.893350	2.359620	-748.763850	1335.482181	-588.448153
1032				900.000000	200.000000	0.000000	0.437190	0.630560	-1.260050	-39.667434	-62.425368	185.677320	298.983908	200.948843	0.000000	300.000000	200.000000	0.000000	7.630000	10.895640	2231.294250	2117.147455	2267.199921	-1403.804975	-597.523641	199.742302	0.000000	-505.000000	200.000000	0.000000	-0.181110	1.786700	22.809659	-5.878013	2110.432716	1000.359744
1033				900.000000	200.000000	0.000000	0.381140	0.529220	-1.781450	-96.647679	-130.555906	161.544540	299.003687	200.918704	0.000000	300.000000	200.000000	0.000000	7.507920	10.346280	2231.828308	2050.390553	2223.599922	-1446.529474				-505.000000	200.000000	0.000000	0.905550	0.178670	7.865400	706.336565	733.160952	352.561706
1034				900.000000	200.000000	0.000000	0.560500	0.608040	-1.520750	-73.029135	-97.656642	183.118967	298.950359	200.969616	0.000000	300.000000	200.000000	0.000000	7.263760	9.552760	2232.667542	2164.830956	2343.499918	-1361.080475				-505.000000	200.000000	0.000000	1.086660	0.000000	3.146160	-463.012315	-1261.869564	176.145363
1035				900.000000	200.000000	0.000000	0.358720	0.484180	-1.390400	-82.015177	-79.336627	185.622481	299.028139	201.012677	0.000000	300.000000	200.000000	0.000000	7.843640	11.322920	2231.904602	2260.197959	2169.099924	-1348.873476				-505.000000	200.000000	0.000000	0.543330	-0.178670	10.225020	105.822682	1150.549626	587.227962
1036				900.000000	200.000000	0.000000	0.358720	0.686860	-1.607650	-77.914416	-89.266524	159.304713	299.081484	200.931874	0.000000	300.000000	200.000000	0.000000	7.477400	11.353440	2230.989074	2079.000654	2049.199928	-1379.390975				-505.000000	200.000000	0.000000	2.716650	-0.536010	11.011560	-842.265053	1018.295614	-59.470104
1037				900.000000	200.000000	0.000000	0.313880	0.698120	-1.173150	-113.185359	-57.428279	176.229259	298.993678	200.953117	0.000000	300.000000	200.000000	0.000000	7.874160	11.261880	2231.294250	2126.684155	2245.399921	-1416.011974				-505.000000	200.000000	0.000000	0.362220	-1.965370	19.663499	-1043.879473	1152.551474	56.849985
1038				900.000000	200.000000	0.000000	0.381140	0.810720	-1.433850	-100.777516	-24.493805	173.854636	299.043249	200.879796	0.000000	300.000000	200.000000	0.000000	7.752080	11.200840	2232.972718	1964.560251	2136.399925	-1385.494475				-505.000000	200.000000	0.000000	2.897760	-0.536010	-6.292320	-496.201358	228.337986	469.212295
1039				900.000000	200.000000	0.000000	0.448400	0.619300	-1.433850	-84.537010	-67.791331	171.197274	299.042692	200.918767	0.000000	300.000000	200.000000	0.000000	7.721560	11.078760	2231.675720	2050.390553	2136.399925	-1342.769976				-505.000000	200.000000	0.000000	0.362220	-0.714680	11.798100	-1200.461458	1690.295768	-411.915900
1040				900.000000	200.000000	0.000000	0.403560	0.608040	-1.433850	-80.980167	-86.208700	161.594616	299.076630	200.953215	0.000000	300.000000	200.000000	0.000000	7.355320	10.804080	2231.065368	2126.684155	2060.099928	-1324.459476				-505.000000	200.000000	0.000000	1.992210	-1.429360	5.505780	956.293906	1597.636490	-119.004037
1041				900.000000	200.000000	0.000000	0.414770	0.698120	-1.173150	-105.144299	-91.978749	152.028136	299.072378	200.944020	0.000000	300.000000	200.000000	0.000000	7.355320	11.231360	2232.591248	2107.610755	2070.999928	-1330.562976				-505.000000	200.000000	0.000000	0.362220	1.250690	0.786540	-850.785840	1170.465709	-292.562566
1042				900.000000	200.000000	0.000000	0.493240	0.551740	-1.433850	-91.339661	-79.769782	173.497649	298.993816	200.935893	0.000000	300.000000	200.000000	0.000000	7.599480	10.346280	2231.599426	2088.537354	2245.399921	-1477.046973				-505.000000	200.000000	0.000000	1.629990	0.536010	-7.078860	147.683658	968.647207	235.354669
1043				900.000000	200.000000	0.000000	0.448400	0.698120	-0.825550	-132.927897	-103.818840	164.041596	299.023356	200.952759	0.000000	300.000000	200.000000	0.000000	6.958560	10.254720	2232.133484	2126.684155	2179.999924	-1373.287475				-505.000000	200.000000	0.000000	1.086660	-0.536010	7.078860	-2579.819698	1783.508472	-118.083804
1044				900.000000	200.000000	0.000000	0.392350	0.698120	-1.824900	-61.593679	-54.987576	171.328644	298.984151	200.914431	0.000000	300.000000	200.000000	0.000000	7.233240	10.468360	2231.828308	2040.853853	2267.199921	-1367.183975				-505.000000	200.000000	0.000000	0.724440	-1.608030	16.517339	483.099502	470.769212	-119.072173
1045				900.000000	200.000000	0.000000	0.515660	0.698120	-1.346950	-69.139584	-106.103705	180.839535	298.984533	200.926902	0.000000	300.000000	200.000000	0.000000	7.019600	9.796920	2232.667542	2069.463954	2267.199921	-1367.183975				-505.000000	200.000000	0.000000	1.267770	-0.357340	2.359620	557.646136	1246.748036	763.232745
1046				900.000000	200.000000	0.000000	0.313880	0.551740	-1.433850	-123.503903	-97.713587	166.454485	299.018271	200.952954	0.000000	300.000000	200.000000	0.000000	7.721560	9.674840	2231.675720	2126.684155	2190.899923	-1440.425974				-505.000000	200.000000	0.000000	1.629990	-0.357340	2.359620	-1758.673902	-233.439976	-294.190008
1047				900.000000	200.000000	0.000000	0.470820	0.731900	-1.433850	-116.084914	-33.252797	202.604346	299.008198	200.983170	0.000000	300.000000	200.000000	0.000000	7.904680	9.827440	2230.989074	2193.441057	2212.699923	-1312.252476				-505.000000	200.000000	0.000000	2.354430	0.893350	0.000000	-988.287409	255.243471	411.868125
1048				900.000000	200.000000	0.000000	0.403560	0.619300	-1.520750	-64.524388	-65.864003	159.195427	299.038071	201.012504	0.000000	300.000000	200.000000	0.000000	7.324800	11.139800	2232.286072	2260.197959	2147.299925	-1361.080475				-505.000000	200.000000	0.000000	1.086660	-1.608030	6.292320	19.017493	723.694840	233.363441
1049				900.000000	200.000000	0.000000	0.369930	0.619300	-2.215950	-37.100903	-63.832584	173.688229	299.008028	200.970512	0.000000	300.000000	200.000000	0.000000	7.538440	11.506040	2230.607604	2164.830956	2212.699923	-1342.769976				-505.000000	200.000000	0.000000	0.181110	-0.178670	6.292320	800.404077	1043.629682	58.560052
1050				900.000000	200.000000	0.000000	0.437190	0.664340	-1.173150	-90.453238	-77.704094	168.841114	298.998906	200.969881	0.000000	300.000000	200.000000	0.000000	7.843640	10.865120	2232.057190	2164.830956	2234.499922	-1391.597975				-505.000000	200.000000	0.000000	-0.724440	-0.536010	2.359620	-1074.589212	1234.726649	175.781578
1051				900.000000	200.000000	0.000000	0.403560	0.653080	-1.738000	-87.481580	-80.859870	183.323444	298.974629	200.914213	0.000000	300.000000	200.000000	0.000000	7.507920	10.498880	2232.362366	2040.853853	2288.999920	-1354.976975				-505.000000	200.000000	0.000000	-0.362220	0.357340	9.438480	138.193724	2134.080931	-58.376005
1052				900.000000	200.000000	0.000000	0.302670	0.450400	-1.129700	-111.279864	-77.270939	171.191173	299.061941	200.974620	0.000000	300.000000	200.000000	0.000000	7.599480	10.926160	2230.989074	2174.367657	2092.799927	-1318.355976				-505.000000	200.000000	0.000000	0.362220	0.357340	-3.932700	-789.403986	2235.504326	176.542434
1053				900.000000	200.000000	0.000000	0.347510	0.641820	-1.520750	-67.617544	-93.951684	188.190360	299.037940	200.944278	0.000000	300.000000	200.000000	0.000000	7.233240	10.529400	2231.980896	2107.610755	2147.299925	-1342.769976				-505.000000	200.000000	0.000000	-0.905550	-1.786700	8.651940	8.394941	311.724151	-177.855430
1054				900.000000	200.000000	0.000000	0.302670	0.675600	-1.564200	-86.374149	-132.592523	168.990949	299.018573	200.969749	0.000000	300.000000	200.000000	0.000000	7.630000	10.468360	2232.362366	2164.830956	2190.899923	-1391.597975				-505.000000	200.000000	0.000000	1.629990	-1.072020	-4.719240	-528.509477	303.557891	-1.147746
1055				900.000000	200.000000	0.000000	0.381140	0.585520	-1.564200	-65.960462	-100.362128	135.090638	299.042856	200.897247	0.000000	300.000000	200.000000	0.000000	7.538440	10.041080	2232.057190	2002.707052	2136.399925	-1361.080475				-505.000000	200.000000	0.000000	2.173320	2.322710	6.292320	1067.578582	1188.221076	413.239077
1056				900.000000	200.000000	0.000000	0.448400	0.653080	-1.216600	-66.838758	-27.465614	183.276990	298.993678	200.961665	0.000000	300.000000	200.000000	0.000000	7.294280	10.254720	2231.294250	2145.757556	2245.399921	-1367.183975				-505.000000	200.000000	0.000000	-0.362220	-1.786700	6.292320	-455.057837	1341.646593	-119.154798
1057				900.000000	200.000000	0.000000	0.414770	0.574260	-1.607650	-66.469163	-56.112874	180.828868	298.984186	200.961402	0.000000	300.000000	200.000000	0.000000	7.477400	10.407320	2231.904602	2145.757556	2267.199921	-1373.287475				-505.000000	200.000000	0.000000	0.181110	0.357340	8.651940	22.314798	1704.240439	117.812824
1058				900.000000	200.000000	0.000000	0.448400	0.495440	-2.085600	-46.086946	-46.921324	149.395143	299.018640	200.909878	0.000000	300.000000	200.000000	0.000000	7.477400	11.322920	2232.514954	2031.317153	2190.899923	-1354.976975				-505.000000	200.000000	0.000000	1.811100	-1.072020	5.505780	977.916550	1078.315426	-236.138630
1059				900.000000	200.000000	0.000000	0.437190	0.630560	-1.346950	-100.065416	-57.278581	176.038679	298.951040	200.956181	0.000000	300.000000	200.000000	0.000000	7.599480	10.987200	2234.117128	2136.220856	2343.499918	-1361.080475				-505.000000	200.000000	0.000000	0.181110	0.536010	8.651940	-198.505884	378.540366	-58.249914
1060				900.000000	200.000000	0.000000	0.392350	0.608040	-1.607650	-77.139694	-70.387528	166.425550	299.008367	200.927441	0.000000	300.000000	200.000000	0.000000	7.782600	11.261880	2231.370544	2069.463954	2212.699923	-1403.804975				-505.000000	200.000000	0.000000	1.448880	1.072020	3.932700	-166.449458	173.736159	-57.842662
1061				900.000000	200.000000	0.000000	0.336300	0.698120	-1.781450	-49.487075	-62.851785	156.928751	299.046925	200.970711	0.000000	300.000000	200.000000	0.000000	7.324800	11.261880	2230.149840	2164.830956	2125.499926	-1446.529474				-505.000000	200.000000	0.000000	1.992210	-1.429360	17.303879	-1359.082284	260.740020	233.460555
1062				900.000000	200.000000	0.000000	0.313880	0.596780	-1.346950	-105.477007	-112.992314	168.906033	299.032759	200.978761	0.000000	300.000000	200.000000	0.000000	7.477400	10.834600	2231.294250	2183.904357	2158.199924	-1367.183975				-505.000000	200.000000	0.000000	0.905550	-1.608030	1.573080	-1023.704064	1136.842386	292.122029
1063				900.000000	200.000000	0.000000	0.358720	0.664340	-1.303500	-98.629341	-79.417444	161.693429	299.028472	200.892730	0.000000	300.000000	200.000000	0.000000	7.263760	10.865120	2232.667542	1993.170352	2169.099924	-1361.080475				-505.000000	200.000000	0.000000	0.905550	-0.357340	7.078860	1021.287683	-591.792695	-176.643856
1064				900.000000	200.000000	0.000000	0.493240	0.551740	-1.129700	-91.024562	-4.063093	166.268669	299.013455	200.961435	0.000000	300.000000	200.000000	0.000000	7.324800	10.682000	2231.828308	2145.757556	2201.799923	-1324.459476				-505.000000	200.000000	0.000000	2.716650	-1.072020	3.146160	-64.616237	-34.800180	-353.699271
1065				900.000000	200.000000	0.000000	0.358720	0.574260	-1.260050	-58.067989	-140.249492	178.477275	299.037710	200.957325	0.000000	300.000000	200.000000	0.000000	7.111160	10.407320	2231.446838	2136.220856	2147.299925	-1336.666476				-505.000000	200.000000	0.000000	1.629990	-0.357340	1.573080	-484.760804	1623.286553	58.274584
1066				900.000000	200.000000	0.000000	0.235410	0.664340	-1.346950	-50.427993	-109.760919	164.230838	299.013117	200.966038	0.000000	300.000000	200.000000	0.000000	7.385840	10.620960	2231.065368	2155.294256	2201.799923	-1397.701475				-505.000000	200.000000	0.000000	1.629990	-2.858720	2.359620	-1794.216403	-1294.000034	173.388971
1067				900.000000	200.000000	0.000000	0.493240	0.653080	-1.086250	-139.073259	-90.224990	166.362915	298.984429	200.884278	0.000000	300.000000	200.000000	0.000000	7.660520	10.193680	2232.438660	1974.096951	2267.199921	-1452.632974				-505.000000	200.000000	0.000000	2.897760	-2.144040	2.359620	333.716917	617.837317	350.198077
1068				900.000000	200.000000	0.000000	0.414770	0.686860	-1.260050	-57.451651	-142.557631	180.933586	299.018171	200.944504	0.000000	300.000000	200.000000	0.000000	7.630000	10.102120	2231.446838	2107.610755	2190.899923	-1391.597975				-505.000000	200.000000	0.000000	1.629990	0.893350	4.719240	-756.277866	957.450811	118.205587
1069				900.000000	200.000000	0.000000	0.493240	0.608040	-1.346950	-125.115971	-59.586720	192.827289	299.037710	200.965873	0.000000	300.000000	200.000000	0.000000	7.507920	10.041080	2231.446838	2155.294256	2147.299925	-1367.183975				-505.000000	200.000000	0.000000	-1.267770	-1.072020	16.517339	515.533467	989.027854	116.572272
1070				900.000000	200.000000	0.000000	0.459610	0.720640	-1.868350	-100.916622	-77.980814	152.002626	299.047870	201.008197	0.000000	300.000000	200.000000	0.000000	7.660520	11.353440	2232.362366	2250.661259	2125.499926	-1397.701475				-505.000000	200.000000	0.000000	-0.362220	-0.178670	11.798100	-9.867474	-121.848473	117.347617
1071				900.000000	200.000000	0.000000	0.414770	0.709380	-1.260050	-48.483217	-81.765992	168.906229	298.974454	200.974187	0.000000	300.000000	200.000000	0.000000	7.660520	11.139800	2231.980896	2174.367657	2288.999920	-1397.701475				-505.000000	200.000000	0.000000	-0.905550	-1.429360	6.292320	-1012.515203	1109.383474	-1.284019
1072				900.000000	200.000000	0.000000	0.347510	0.698120	-1.303500	-105.279341	-48.559997	147.278497	299.023556	200.944020	0.000000	300.000000	200.000000	0.000000	7.568960	11.353440	2232.591248	2107.610755	2179.999924	-1385.494475				-505.000000	200.000000	0.000000	0.905550	-0.714680	7.865400	652.279957	-725.109128	704.178509
1073				900.000000	200.000000	0.000000	0.381140	0.630560	-1.520750	-43.958050	-130.798357	171.277427	299.067241	200.969915	0.000000	300.000000	200.000000	0.000000	7.599480	11.139800	2231.980896	2164.830956	2081.899927	-1391.597975				-505.000000	200.000000	0.000000	0.000000	-0.536010	0.786540	894.156973	927.243625	-59.252772
1074				900.000000	200.000000	0.000000	0.291460	0.619300	-1.824900	-32.675245	-116.690535	183.408164	298.989035	200.995619	0.000000	300.000000	200.000000	0.000000	7.416360	10.682000	2231.828308	2222.051158	2256.299921	-1403.804975				-505.000000	200.000000	0.000000	0.905550	-0.714680	-3.932700	-159.375904	-316.202710	821.666706
1075				900.000000	200.000000	0.000000	0.280250	0.686860	-0.912450	-41.009417	-132.275395	164.205328	299.018640	200.892791	0.000000	300.000000	200.000000	0.000000	7.568960	10.712520	2232.514954	1993.170352	2190.899923	-1373.287475				-505.000000	200.000000	0.000000	1.267770	-0.357340	15.730799	95.451823	-489.351309	117.047660
1076				900.000000	200.000000	0.000000	0.414770	0.574260	-1.520750	-102.563907	-101.787420	137.454986	298.989208	200.986904	0.000000	300.000000	200.000000	0.000000	7.660520	10.407320	2232.209778	2202.977757	2256.299921	-1373.287475				-505.000000	200.000000	0.000000	-0.543330	-0.178670	14.944259	106.200221	1079.254853	-646.311177
1077				900.000000	200.000000	0.000000	0.358720	0.563000	-1.433850	-159.224988	-59.032339	176.057143	299.033519	200.960909	0.000000	300.000000	200.000000	0.000000	7.111160	10.498880	2233.049012	2145.757556	2158.199924	-1269.527977				-505.000000	200.000000	0.000000	3.441090	0.000000	9.438480	-1273.220942	1373.662627	175.957009
1078				900.000000	200.000000	0.000000	0.291460	0.653080	-0.912450	-38.379947	-122.605083	173.800939	299.116198	200.956966	0.000000	300.000000	200.000000	0.000000	7.050120	10.102120	2232.286072	2136.220856	1972.899931	-1354.976975				-505.000000	200.000000	0.000000	1.629990	-0.178670	0.786540	220.883605	33.192892	-59.044056
1079				900.000000	200.000000	0.000000	0.459610	0.686860	-1.955250	-98.377181	-128.559696	144.742230	298.999145	200.909847	0.000000	300.000000	200.000000	0.000000	7.416360	10.163160	2232.591248	2031.317153	2234.499922	-1324.459476				-505.000000	200.000000	0.000000	2.535540	1.250690	1.573080	-850.722917	1038.211696	118.472259
1080				900.000000	200.000000	0.000000	0.493240	0.630560	-0.955900	-59.454986	-49.818456	161.522651	298.979512	201.025285	0.000000	300.000000	200.000000	0.000000	7.660520	10.071600	2232.362366	2288.808060	2278.099920	-1373.287475				-505.000000	200.000000	0.000000	-0.181110	0.178670	8.651940	243.135481	1063.308333	-293.536447
1081				900.000000	200.000000	0.000000	0.549290	0.574260	-1.477300	-86.436772	-107.367363	171.050865	299.033023	200.944310	0.000000	300.000000	200.000000	0.000000	7.721560	10.132640	2231.904602	2107.610755	2158.199924	-1336.666476				-505.000000	200.000000	0.000000	-0.724440	2.501380	9.438480	-542.782430	-1025.681314	589.872752
1082				900.000000	200.000000	0.000000	0.482030	0.630560	-1.520750	-51.999110	-43.765548	161.534264	299.047577	200.982867	0.000000	300.000000	200.000000	0.000000	7.568960	11.048240	2231.675720	2193.441057	2125.499926	-1348.873476				-505.000000	200.000000	0.000000	0.362220	-3.216060	7.865400	-657.238565	368.327827	114.407179
1083				900.000000	200.000000	0.000000	0.392350	0.596780	-1.651100	-61.566274	-80.479060	161.595758	299.008367	201.038563	0.000000	300.000000	200.000000	0.000000	7.477400	11.475520	2231.370544	2317.418160	2212.699923	-1367.183975				-505.000000	200.000000	0.000000	1.629990	-0.714680	18.876959	-1547.343154	1872.005186	-294.529124
1084				900.000000	200.000000	0.000000	0.437190	0.596780	-1.738000	-73.717893	-77.178784	173.597604	298.964828	200.905700	0.000000	300.000000	200.000000	0.000000	7.752080	10.376800	2232.286072	2021.780453	2310.799919	-1416.011974				-505.000000	200.000000	0.000000	-1.811100	0.714680	1.573080	275.003137	-24.473205	529.520007
1085				900.000000	200.000000	0.000000	0.313880	0.653080	-1.607650	-91.367067	-57.024194	168.958392	299.007994	200.979096	0.000000	300.000000	200.000000	0.000000	7.446880	10.834600	2230.531310	2183.904357	2212.699923	-1397.701475				-505.000000	200.000000	0.000000	1.448880	-2.322710	0.786540	-372.116262	44.151857	173.912134
1086				900.000000	200.000000	0.000000	0.381140	0.653080	-1.998700	-87.751665	-99.958043	180.937011	298.984047	201.025636	0.000000	300.000000	200.000000	0.000000	7.538440	10.895640	2231.599426	2288.808060	2267.199921	-1409.908474				-505.000000	200.000000	0.000000	1.629990	0.536010	13.371180	149.319661	-111.319939	117.866472
1087				900.000000	200.000000	0.000000	0.437190	0.709380	-1.607650	-76.987043	-97.563889	178.521642	299.033288	200.918422	0.000000	300.000000	200.000000	0.000000	7.050120	10.865120	2232.514954	2050.390553	2158.199924	-1330.562976				-505.000000	200.000000	0.000000	2.535540	-1.786700	3.146160	-571.125531	639.008822	526.798466
1088				900.000000	200.000000	0.000000	0.470820	0.630560	-1.651100	-48.113623	-98.908364	159.136218	298.964828	200.944149	0.000000	300.000000	200.000000	0.000000	7.965720	9.766400	2232.286072	2107.610755	2310.799919	-1373.287475				-505.000000	200.000000	0.000000	1.811100	0.893350	8.651940	-871.779252	14.769662	411.911592
1089				900.000000	200.000000	0.000000	0.414770	0.585520	-1.651100	-90.173672	-91.534255	204.935940	298.989312	200.961172	0.000000	300.000000	200.000000	0.000000	7.721560	10.468360	2232.438660	2145.757556	2256.299921	-1330.562976				-505.000000	200.000000	0.000000	2.354430	-1.965370	2.359620	-813.631780	518.144206	1349.060779
1090				900.000000	200.000000	0.000000	0.560500	0.574260	-1.955250	-50.747156	-102.318527	180.677891	299.028239	200.982666	0.000000	300.000000	200.000000	0.000000	7.416360	11.231360	2232.133484	2193.441057	2169.099924	-1434.322474				-505.000000	200.000000	0.000000	0.905550	0.000000	3.146160	-1042.092324	1135.349533	-646.257529
1091				900.000000	200.000000	0.000000	0.504450	0.574260	-1.955250	-54.767686	-54.416658	175.916639	299.076377	200.970578	0.000000	300.000000	200.000000	0.000000	7.691040	11.200840	2230.455016	2164.830956	2060.099928	-1324.459476				-505.000000	200.000000	0.000000	3.078870	-1.429360	18.090419	-779.939351	1122.229852	-530.299660
1092				900.000000	200.000000	0.000000	0.347510	0.653080	-0.955900	-26.363371	-104.608934	164.104231	298.979058	200.918893	0.000000	300.000000	200.000000	0.000000	7.538440	11.109280	2231.370544	2050.390553	2278.099920	-1361.080475				-505.000000	200.000000	0.000000	0.543330	-0.357340	7.078860	-600.136344	1020.965324	175.849714
1093				900.000000	200.000000	0.000000	0.369930	0.720640	-1.781450	-44.539171	-84.500548	127.998933	299.003687	200.940070	0.000000	300.000000	200.000000	0.000000	7.599480	11.017720	2231.828308	2098.074055	2223.599922	-1428.218974				-505.000000	200.000000	0.000000	1.629990	2.144040	6.292320	-564.656766	293.107921	354.368887
1094				900.000000	200.000000	0.000000	0.414770	0.641820	-1.651100	-51.670466	-126.996045	180.891698	299.033056	200.974187	0.000000	300.000000	200.000000	0.000000	7.904680	11.383960	2231.980896	2174.367657	2158.199924	-1403.804975				-505.000000	200.000000	0.000000	0.181110	0.000000	8.651940	116.508157	1173.960410	528.682399
1095				900.000000	200.000000	0.000000	0.392350	0.563000	-1.738000	-34.903651	-110.794062	176.022303	299.057248	201.004337	0.000000	300.000000	200.000000	0.000000	7.446880	10.376800	2231.446838	2241.124558	2103.699926	-1330.562976				-505.000000	200.000000	0.000000	1.448880	0.178670	11.798100	243.387173	-364.008135	-469.899142
1096				900.000000	200.000000	0.000000	0.313880	0.675600	-1.390400	-70.111971	-67.358176	178.617976	299.082143	200.918390	0.000000	300.000000	200.000000	0.000000	7.538440	10.804080	2232.591248	2050.390553	2049.199928	-1385.494475				-505.000000	200.000000	0.000000	-0.362220	-2.858720	19.663499	-866.304078	798.677314	-178.916244
1097				900.000000	200.000000	0.000000	0.414770	0.574260	-1.520750	-58.338074	-30.863841	149.503286	299.071903	200.953052	0.000000	300.000000	200.000000	0.000000	7.752080	10.254720	2231.446838	2126.684155	2070.999928	-1440.425974				-505.000000	200.000000	0.000000	3.259980	-1.786700	5.505780	-686.752764	460.363673	174.275919
1098				900.000000	200.000000	0.000000	0.347510	0.686860	-1.520750	-73.803858	-48.357954	156.906666	299.042758	200.957162	0.000000	300.000000	200.000000	0.000000	6.836480	10.743040	2231.828308	2136.220856	2136.399925	-1434.322474				-505.000000	200.000000	0.000000	0.362220	-1.250690	-0.786540	-770.638186	1039.388554	-1.215882
1099				900.000000	200.000000	0.000000	0.392350	0.585520	-1.520750	-102.100220	-60.336405	188.091547	299.013623	200.922820	0.000000	300.000000	200.000000	0.000000	7.660520	10.743040	2232.209778	2059.927254	2201.799923	-1354.976975				-505.000000	200.000000	0.000000	2.897760	-1.786700	14.944259	-222.733678	-189.525550	174.304897
1100				900.000000	200.000000	0.000000	0.482030	0.551740	-2.085600	-100.055935	-139.493666	175.918922	298.999419	200.909599	0.000000	300.000000	200.000000	0.000000	7.233240	10.285240	2233.201600	2031.317153	2234.499922	-1379.390975				-505.000000	200.000000	0.000000	0.362220	0.357340	14.157719	-93.060741	892.636445	-469.642651
1101				900.000000	200.000000	0.000000	0.470820	0.596780	-1.260050	-105.386978	-84.074131	151.875822	298.974944	200.935285	0.000000	300.000000	200.000000	0.000000	7.630000	9.461200	2233.049012	2088.537354	2288.999920	-1440.425974				-505.000000	200.000000	0.000000	0.905550	-0.893350	9.438480	-1095.645547	333.958077	-705.849417
1102				900.000000	200.000000	0.000000	0.470820	0.574260	-1.346950	-82.281199	-83.993314	190.409440	299.038630	200.900904	0.000000	300.000000	200.000000	0.000000	7.141680	9.644320	2233.583070	2012.243752	2147.299925	-1336.666476				-505.000000	200.000000	0.000000	3.078870	-1.786700	3.146160	471.218486	1003.841947	-60.685987
1103				900.000000	200.000000	0.000000	0.392350	0.653080	-1.868350	-67.513971	-54.947167	164.057777	299.086744	200.940038	0.000000	300.000000	200.000000	0.000000	7.477400	11.048240	2231.904602	2098.074055	2038.299929	-1269.527977				-505.000000	200.000000	0.000000	-1.267770	0.714680	10.225020	507.327296	862.429259	118.267850
1104				900.000000	200.000000	0.000000	0.482030	0.743160	-1.346950	-91.408018	-89.520911	164.048643	299.022822	200.957555	0.000000	300.000000	200.000000	0.000000	7.416360	11.200840	2230.912780	2136.220856	2179.999924	-1385.494475				-505.000000	200.000000	0.000000	-0.362220	0.000000	4.719240	-578.702470	680.289409	-822.388404
1105				900.000000	200.000000	0.000000	0.437190	0.686860	-1.520750	-101.947569	-36.853067	118.259196	298.989104	200.948551	0.000000	300.000000	200.000000	0.000000	7.630000	11.017720	2231.980896	2117.147455	2256.299921	-1367.183975				-505.000000	200.000000	0.000000	-0.362220	0.178670	4.719240	-104.627141	680.289409	58.942634
1106				900.000000	200.000000	0.000000	0.347510	0.698120	-1.433850	-129.537565	-94.032501	168.965438	299.003789	200.986972	0.000000	300.000000	200.000000	0.000000	7.782600	11.048240	2232.057190	2202.977757	2223.599922	-1397.701475				-505.000000	200.000000	0.000000	-0.362220	0.714680	18.876959	-186.876561	269.143711	176.939505
1107				900.000000	200.000000	0.000000	0.336300	0.619300	-1.346950	-68.364861	-113.915570	152.036129	298.949820	200.957293	0.000000	300.000000	200.000000	0.000000	7.202720	10.834600	2231.523132	2136.220856	2343.499918	-1409.908474				-505.000000	200.000000	0.000000	0.905550	1.072020	11.011560	-1208.227166	2188.445327	353.409495
1108				900.000000	200.000000	0.000000	0.269040	0.720640	-1.173150	-47.929502	-80.911617	169.067677	298.998666	200.935925	0.000000	300.000000	200.000000	0.000000	7.538440	10.620960	2231.523132	2088.537354	2234.499922	-1348.873476				-505.000000	200.000000	0.000000	1.992210	1.072020	15.730799	1224.286413	-135.477149	-57.886128
1109				900.000000	200.000000	0.000000	0.459610	0.529220	-1.433850	-88.246505	-42.923109	168.692226	298.969464	200.957195	0.000000	300.000000	200.000000	0.000000	7.843640	10.315760	2231.752014	2136.220856	2299.899920	-1397.701475				-505.000000	200.000000	0.000000	1.448880	0.893350	11.798100	-1798.055574	2287.392012	-116.756319
1110				900.000000	200.000000	0.000000	0.347510	0.416620	-1.477300	-125.092629	-93.992092	195.209904	299.008605	200.931492	0.000000	300.000000	200.000000	0.000000	7.446880	10.193680	2231.904602	2079.000654	2212.699923	-1385.494475				-505.000000	200.000000	0.000000	1.086660	-0.714680	3.932700	-42.930671	63.084082	175.467132
1111				900.000000	200.000000	0.000000	0.358720	0.563000	-1.520750	-30.658050	-94.413311	173.647483	299.062646	200.969616	0.000000	300.000000	200.000000	0.000000	7.446880	9.980040	2232.667542	2164.830956	2092.799927	-1318.355976				-505.000000	200.000000	0.000000	1.992210	-1.072020	-4.719240	-875.957482	1607.340034	-177.409020
1112				900.000000	200.000000	0.000000	0.482030	0.619300	-1.303500	-72.340377	-79.429380	168.752773	298.994057	200.961303	0.000000	300.000000	200.000000	0.000000	7.385840	9.796920	2232.133484	2145.757556	2245.399921	-1348.873476				-505.000000	200.000000	0.000000	1.629990	0.178670	7.078860	-336.070375	2678.621627	-117.449039
1113				900.000000	200.000000	0.000000	0.425980	0.619300	-1.564200	-48.487281	-36.351030	156.762540	299.057635	200.918485	0.000000	300.000000	200.000000	0.000000	7.416360	10.956680	2232.362366	2050.390553	2103.699926	-1336.666476				-505.000000	200.000000	0.000000	0.362220	-1.965370	16.517339	808.924864	227.547129	233.082281
1114				900.000000	200.000000	0.000000	0.448400	0.540480	-0.999350	-99.394267	-2.337807	192.810912	299.058021	200.930919	0.000000	300.000000	200.000000	0.000000	7.721560	11.414480	2233.277894	2079.000654	2103.699926	-1318.355976				-505.000000	200.000000	0.000000	-0.181110	-1.965370	6.292320	-1160.765170	137.557561	-236.827042
1115				900.000000	200.000000	0.000000	0.325090	0.709380	-1.303500	-68.630883	-17.240921	156.950837	299.052526	201.021257	0.000000	300.000000	200.000000	0.000000	7.141680	11.597600	2231.828308	2279.271359	2114.599926	-1342.769976				-505.000000	200.000000	0.000000	0.724440	-1.608030	9.438480	-791.442828	212.347036	-589.024962
1116				900.000000	200.000000	0.000000	0.482030	0.675600	-1.520750	-58.185423	-84.293308	168.805132	299.047512	200.957293	0.000000	300.000000	200.000000	0.000000	7.416360	11.445000	2231.523132	2136.220856	2125.499926	-1409.908474				-505.000000	200.000000	0.000000	0.724440	0.893350	3.146160	-640.587710	748.598476	-234.186561
1117				900.000000	200.000000	0.000000	0.425980	0.698120	-1.607650	-49.307018	-66.706442	183.342104	299.008232	200.940391	0.000000	300.000000	200.000000	0.000000	7.630000	10.651480	2231.065368	2098.074055	2212.699923	-1397.701475				-505.000000	200.000000	0.000000	0.724440	-0.178670	10.225020	-1283.969341	741.880638	352.237079
1118				900.000000	200.000000	0.000000	0.414770	0.585520	-1.129700	-105.715623	-51.491398	171.200699	298.935349	200.897309	0.000000	300.000000	200.000000	0.000000	7.233240	10.193680	2231.904602	2002.707052	2376.199917	-1397.701475				-505.000000	200.000000	0.000000	0.181110	-3.037390	11.011560	-646.175551	1039.151123	349.567620
1119				900.000000	200.000000	0.000000	0.425980	0.698120	-1.911800	-57.663178	-56.291642	212.258025	298.984082	200.995687	0.000000	300.000000	200.000000	0.000000	7.874160	10.834600	2231.675720	2222.051158	2267.199921	-1336.666476				-505.000000	200.000000	0.000000	1.267770	-1.072020	10.225020	-758.945940	709.003742	292.601725
1120				900.000000	200.000000	0.000000	0.403560	0.585520	-1.868350	-42.152380	-116.200434	154.344692	299.028206	200.982699	0.000000	300.000000	200.000000	0.000000	7.111160	10.712520	2232.057190	2193.441057	2169.099924	-1440.425974				-505.000000	200.000000	0.000000	0.181110	-0.536010	11.011560	-1189.713059	508.871094	293.197331
1121				900.000000	200.000000	0.000000	0.336300	0.664340	-1.694550	-30.685455	-12.272903	183.403597	299.032659	200.931842	0.000000	300.000000	200.000000	0.000000	7.263760	10.590440	2231.065368	2079.000654	2158.199924	-1428.218974				-505.000000	200.000000	0.000000	1.086660	-1.250690	9.438480	-306.556177	-604.990939	174.958458
1122				900.000000	200.000000	0.000000	0.459610	0.596780	-0.912450	-105.026865	-78.869801	163.935736	299.018171	200.914588	0.000000	300.000000	200.000000	0.000000	7.416360	9.949520	2231.446838	2040.853853	2190.899923	-1379.390975				-505.000000	200.000000	0.000000	1.992210	-1.786700	4.719240	-339.367681	670.392865	-1.854955
1123				900.000000	200.000000	0.000000	0.560500	0.619300	-0.955900	-124.247156	-42.456283	139.755557	299.042823	200.987006	0.000000	300.000000	200.000000	0.000000	7.721560	9.949520	2231.980896	2202.977757	2136.399925	-1336.666476				-505.000000	200.000000	0.000000	1.086660	1.608030	13.371180	-249.076417	1247.257031	-351.025504
1124				900.000000	200.000000	0.000000	0.224200	0.506700	-1.303500	-125.223608	-124.537610	202.650408	298.964545	200.970047	0.000000	300.000000	200.000000	0.000000	7.355320	9.980040	2231.675720	2164.830956	2310.799919	-1318.355976				-505.000000	200.000000	0.000000	0.362220	-2.501380	10.225020	-613.804509	763.798569	-472.355577
1125				900.000000	200.000000	0.000000	0.459610	0.675600	-1.346950	-106.251729	-124.059445	195.334620	299.047805	200.892914	0.000000	300.000000	200.000000	0.000000	7.507920	10.926160	2232.209778	1993.170352	2125.499926	-1348.873476				-505.000000	200.000000	0.000000	1.086660	0.000000	10.225020	-462.446006	1515.382751	234.889462
1126				900.000000	200.000000	0.000000	0.448400	0.653080	-1.564200	-87.301523	-72.736076	166.409369	298.989001	200.923009	0.000000	300.000000	200.000000	0.000000	7.233240	11.261880	2231.752014	2059.927254	2256.299921	-1464.839973				-505.000000	200.000000	0.000000	1.992210	0.178670	0.000000	-452.452686	2000.571497	117.498378
1127				900.000000	200.000000	0.000000	0.392350	0.619300	-1.390400	-76.450936	-100.985390	168.845681	299.082017	200.944149	0.000000	300.000000	200.000000	0.000000	7.477400	10.926160	2232.286072	2107.610755	2049.199928	-1300.045476				-505.000000	200.000000	0.000000	1.086660	-0.536010	14.157719	-957.829363	2439.640671	528.101282
1128				900.000000	200.000000	0.000000	0.280250	0.664340	-1.216600	-58.334011	-40.805077	159.365064	299.096542	200.991278	0.000000	300.000000	200.000000	0.000000	7.630000	10.834600	2231.980896	2212.514458	2016.499929	-1354.976975				-505.000000	200.000000	0.000000	1.267770	1.072020	3.932700	-745.529467	1245.255183	-175.316371
1129				900.000000	200.000000	0.000000	0.403560	0.619300	-2.172500	-24.994298	-95.653695	168.834068	299.076977	200.952856	0.000000	300.000000	200.000000	0.000000	7.446880	10.620960	2231.904602	2126.684155	2060.099928	-1379.390975				-505.000000	200.000000	0.000000	0.000000	1.072020	-3.146160	-977.727780	665.835742	1.017347
1130				900.000000	200.000000	0.000000	0.414770	0.529220	-1.607650	-92.447092	-86.508694	197.654601	298.950430	200.948194	0.000000	300.000000	200.000000	0.000000	7.568960	10.956680	2232.820130	2117.147455	2343.499918	-1391.597975				-505.000000	200.000000	0.000000	-0.362220	1.072020	0.000000	-166.764074	949.907982	764.719607
1131				900.000000	200.000000	0.000000	0.437190	0.563000	-1.998700	-27.132676	-102.266183	166.337208	298.969746	200.982565	0.000000	300.000000	200.000000	0.000000	7.630000	10.682000	2232.362366	2193.441057	2299.899920	-1318.355976				-505.000000	200.000000	0.000000	1.448880	1.072020	11.798100	-1439.796247	166.271894	-57.842662
1132				900.000000	200.000000	0.000000	0.515660	0.641820	-1.607650	-71.728103	-136.257073	171.148536	298.988724	200.957456	0.000000	300.000000	200.000000	0.000000	7.538440	10.559920	2231.141662	2136.220856	2256.299921	-1330.562976				-505.000000	200.000000	0.000000	-0.362220	-1.965370	4.719240	692.165014	945.429424	-1000.485836
1133				900.000000	200.000000	0.000000	0.347510	0.585520	-1.824900	-86.333199	-83.536884	202.595962	299.042954	200.978326	0.000000	300.000000	200.000000	0.000000	7.477400	9.827440	2232.286072	2183.904357	2136.399925	-1391.597975				-505.000000	200.000000	0.000000	1.086660	-3.037390	11.011560	-298.727545	851.786288	701.959768
1134				900.000000	200.000000	0.000000	0.381140	0.596780	-1.520750	-121.739184	-156.128206	176.065332	299.032825	200.961599	0.000000	300.000000	200.000000	0.000000	7.568960	9.766400	2231.446838	2145.757556	2158.199924	-1409.908474				-505.000000	200.000000	0.000000	0.181110	-1.250690	-1.573080	-770.701109	1051.093946	586.239593
1135				900.000000	200.000000	0.000000	0.448400	0.551740	-1.651100	-83.523672	-52.391379	154.266822	298.974629	200.956933	0.000000	300.000000	200.000000	0.000000	7.507920	9.613800	2232.362366	2136.220856	2288.999920	-1373.287475				-505.000000	200.000000	0.000000	3.984420	-1.786700	10.225020	8.520787	-913.650821	-354.478924
1136				900.000000	200.000000	0.000000	0.392350	0.506700	-1.651100	-77.337359	-55.149210	147.054023	299.018171	200.953052	0.000000	300.000000	200.000000	0.000000	7.019600	11.475520	2231.446838	2126.684155	2190.899923	-1324.459476				-505.000000	200.000000	0.000000	0.000000	0.893350	6.292320	981.088009	656.878625	118.335986
1137				900.000000	200.000000	0.000000	0.493240	0.517960	-2.085600	-73.303284	-58.899775	175.875894	299.052493	200.927282	0.000000	300.000000	200.000000	0.000000	7.691040	11.261880	2231.752014	2069.463954	2114.599926	-1342.769976				-505.000000	200.000000	0.000000	1.267770	-1.429360	11.798100	493.533284	972.650904	174.774412
1138				900.000000	200.000000	0.000000	0.369930	0.619300	-1.694550	-104.909747	-59.251516	166.459248	298.984290	200.957031	0.000000	300.000000	200.000000	0.000000	7.263760	11.109280	2232.133484	2136.220856	2267.199921	-1318.355976				-505.000000	200.000000	0.000000	-0.362220	-0.714680	2.359620	536.023492	1477.948732	-0.649254
1139				900.000000	200.000000	0.000000	0.403560	0.585520	-1.564200	-69.980993	-45.559715	192.899254	298.985088	200.960548	0.000000	300.000000	200.000000	0.000000	7.446880	10.498880	2233.888246	2145.757556	2267.199921	-1336.666476				-505.000000	200.000000	0.000000	0.543330	-0.714680	0.786540	-390.630369	894.366728	-940.627276
1140				900.000000	200.000000	0.000000	0.381140	0.563000	-1.564200	-74.928896	-44.636459	166.395276	298.999008	200.991143	0.000000	300.000000	200.000000	0.000000	7.568960	10.529400	2232.286072	2212.514458	2234.499922	-1391.597975				-505.000000	200.000000	0.000000	0.724440	-2.501380	7.078860	659.919819	-580.833729	-2.431765
1141				900.000000	200.000000	0.000000	0.336300	0.596780	-1.651100	-65.586804	-78.170920	154.424845	298.995644	200.981614	0.000000	300.000000	200.000000	0.000000	7.141680	11.139800	2224.809260	2183.904357	2234.499922	-1367.183975				-505.000000	200.000000	0.000000	-0.543330	-0.536010	8.651940	-379.189815	-903.323846	117.022990
1142				900.000000	200.000000	0.000000	0.392350	0.517960	-1.651100	-117.078974	-110.874879	163.932115	298.949928	200.957195	0.000000	300.000000	200.000000	0.000000	7.294280	10.895640	2231.752014	2136.220856	2343.499918	-1385.494475				-505.000000	200.000000	0.000000	0.362220	-1.786700	11.011560	-107.232292	232.772114	938.181023
1143				900.000000	200.000000	0.000000	0.369930	0.585520	-1.042800	-85.522943	-75.055553	183.295454	298.969570	200.961369	0.000000	300.000000	200.000000	0.000000	7.782600	9.583280	2231.980896	2145.757556	2299.899920	-1348.873476				-505.000000	200.000000	0.000000	2.173320	1.429360	11.011560	-839.156517	653.462488	588.623584
1144				900.000000	200.000000	0.000000	0.381140	0.529220	-1.346950	-84.135946	-100.564171	173.592841	299.004027	200.956835	0.000000	300.000000	200.000000	0.000000	7.782600	10.590440	2232.591248	2136.220856	2223.599922	-1342.769976				-505.000000	200.000000	0.000000	1.629990	1.608030	4.719240	560.943442	957.450811	-409.813069
1145				900.000000	200.000000	0.000000	0.325090	0.698120	-1.781450	-45.466544	-113.049857	152.121045	299.052396	200.940198	0.000000	300.000000	200.000000	0.000000	7.782600	10.865120	2231.523132	2098.074055	2114.599926	-1348.873476				-505.000000	200.000000	0.000000	0.000000	-0.714680	10.225020	-1084.771302	-407.413566	58.065867
1146				900.000000	200.000000	0.000000	0.347510	0.720640	-1.607650	-64.461765	-58.409077	168.986382	299.018640	200.944052	0.000000	300.000000	200.000000	0.000000	7.416360	9.949520	2232.514954	2107.610755	2190.899923	-1440.425974				-505.000000	200.000000	0.000000	2.354430	-1.072020	2.359620	-643.759170	783.284221	-471.158491
1147				900.000000	200.000000	0.000000	0.459610	0.641820	-1.346950	-67.437487	-93.663626	159.158303	298.969464	200.897370	0.000000	300.000000	200.000000	0.000000	7.813120	11.078760	2231.752014	2002.707052	2299.899920	-1348.873476				-505.000000	200.000000	0.000000	1.267770	0.714680	7.078860	-1230.164425	1374.839484	176.809106
1148				900.000000	200.000000	0.000000	0.392350	0.517960	-1.346950	-40.373801	-9.838340	151.883815	298.954776	200.901674	0.000000	300.000000	200.000000	0.000000	7.630000	10.651480	2231.675720	2012.243752	2332.599918	-1373.287475				-505.000000	200.000000	0.000000	-0.181110	-1.786700	11.798100	-1033.697384	795.182613	233.295305
1149				900.000000	200.000000	0.000000	0.302670	0.529220	-0.999350	-39.550000	-72.326195	183.312776	299.047414	200.918924	0.000000	300.000000	200.000000	0.000000	7.233240	11.292400	2231.294250	2050.390553	2125.499926	-1336.666476				-505.000000	200.000000	0.000000	1.629990	-1.072020	10.225020	167.582075	1084.795833	-647.332831
1150				900.000000	200.000000	0.000000	0.291460	0.630560	-2.085600	-28.461113	-70.854354	173.779996	299.037710	200.995789	0.000000	300.000000	200.000000	0.000000	7.233240	10.804080	2231.446838	2222.051158	2147.299925	-1300.045476				-505.000000	200.000000	0.000000	3.803310	-1.429360	6.292320	1187.988833	-766.389716	-1000.310405
1151				900.000000	200.000000	0.000000	0.313880	0.630560	-1.303500	-112.081993	-67.438993	156.889148	299.018741	200.884157	0.000000	300.000000	200.000000	0.000000	7.446880	10.346280	2232.743836	1974.096951	2190.899923	-1342.769976				-505.000000	200.000000	0.000000	6.882180	3.037390	12.584640	1342.959258	1427.596592	-1466.270558
1152				900.000000	200.000000	0.000000	0.437190	0.585520	-0.999350	-125.683231	-77.865728	163.948492	299.042627	200.953019	0.000000	300.000000	200.000000	0.000000	7.477400	10.682000	2231.523132	2126.684155	2136.399925	-1354.976975	-536.899330	259.524016	0.000000	-505.000000	200.000000	0.000000	4.346640	-0.893350	28.315439	1685.448655	903.243543	-471.148310
1153				900.000000	200.000000	0.000000	0.437190	0.630560	-1.607650	-52.089139	-77.300009	176.038679	299.106126	200.982934	0.000000	300.000000	200.000000	0.000000	7.111160	11.017720	2231.523132	2193.441057	1994.699930	-1342.769976				-505.000000	200.000000	0.000000	9.598830	0.714680	16.517339	1897.622704	994.339963	-939.995254
1154				900.000000	200.000000	0.000000	0.358720	0.653080	-1.564200	-75.239932	-89.306933	180.960238	299.013218	200.995858	0.000000	300.000000	200.000000	0.000000	7.446880	10.193680	2231.294250	2222.051158	2201.799923	-1324.459476	-613.855060	268.469033	0.000000	-505.000000	200.000000	0.000000	11.953260	1.786700	23.596199	1615.608937	2568.565669	-1585.351346
1155				900.000000	200.000000	0.000000	0.425980	0.686860	-1.564200	-69.828341	-102.208640	168.873672	298.979616	200.935477	0.000000	300.000000	200.000000	0.000000	7.446880	9.827440	2232.591248	2088.537354	2278.099920	-1336.666476	-529.530617	271.274347	0.000000	-505.000000	200.000000	0.000000	14.851020	2.858720	47.978938	3419.667514	1176.952936	-1819.542215
1156				900.000000	200.000000	0.000000	0.392350	0.653080	-1.346950	-54.912210	-106.091769	180.925397	299.028272	200.927092	0.000000	300.000000	200.000000	0.000000	7.599480	9.980040	2232.209778	2069.463954	2169.099924	-1464.839973	-519.188053	280.479410	0.000000	-505.000000	200.000000	0.000000	18.473219	-4.109410	48.765478	3924.616909	691.887185	-2120.165240
1157				900.000000	200.000000	0.000000	0.369930	0.653080	-1.260050	-119.150665	-105.249330	192.996925	299.008367	200.948810	0.000000	300.000000	200.000000	0.000000	7.263760	11.078760	2231.370544	2117.147455	2212.699923	-1385.494475	-551.629157	296.882421	0.000000	-505.000000	200.000000	0.000000	23.000969	-4.288080	48.765478	4724.517600	2273.893151	-2649.393905
1158				900.000000	200.000000	0.000000	0.325090	0.619300	-1.694550	-112.950807	-123.262614	193.011964	299.018238	201.004268	0.000000	300.000000	200.000000	0.000000	7.416360	11.628120	2231.599426	2241.124558	2190.899923	-1354.976975	-545.662771	371.828584	0.000000	-505.000000	200.000000	0.000000	25.536509	-3.216060	39.326999	6757.502484	1599.144722	-2707.323500
1159				900.000000	200.000000	0.000000	0.212990	0.664340	-1.216600	-90.498253	-93.760979	183.531346	299.013421	200.931555	0.000000	300.000000	200.000000	0.000000	7.660520	10.987200	2231.752014	2079.000654	2201.799923	-1452.632974	-534.029341	335.960365	0.000000	-505.000000	200.000000	0.000000	27.347609	-3.573400	59.777038	8127.307866	1735.287995	-3471.480787
1160				900.000000	200.000000	0.000000	0.459610	0.551740	-1.042800	-135.160366	-139.540215	178.351810	299.042856	200.914338	0.000000	300.000000	200.000000	0.000000	7.416360	10.041080	2232.057190	2040.853853	2136.399925	-1312.252476	-539.956840	293.847507	0.000000	-505.000000	200.000000	0.000000	31.875359	-3.573400	75.507837	7086.222313	2639.515396	-4000.539894
1161				900.000000	200.000000	0.000000	0.403560	0.709380	-1.346950	-133.004380	-111.619367	185.785463	299.018573	200.961205	0.000000	300.000000	200.000000	0.000000	7.233240	10.315760	2232.362366	2145.757556	2190.899923	-1422.115474	-533.522550	344.244712	0.000000	-505.000000	200.000000	0.000000	32.780909	-5.360100	67.642438	9757.063910	1929.334796	-5000.957594
1162				900.000000	200.000000	0.000000	0.325090	0.427880	-1.346950	-48.103825	-113.453942	178.375983	299.052429	201.025636	0.000000	300.000000	200.000000	0.000000	7.294280	10.773560	2231.599426	2288.808060	2114.599926	-1293.941977	-536.448186	302.187704	0.000000	-505.000000	200.000000	0.000000	44.009729	-9.469510	89.665557	9162.717356	2819.819084	-4418.314743
1163				900.000000	200.000000	0.000000	0.336300	0.608040	-1.651100	-65.123117	-52.841071	180.941578	299.072410	200.922631	0.000000	300.000000	200.000000	0.000000	7.599480	10.468360	2232.667542	2059.927254	2070.999928	-1403.804975	-540.678501	308.649795	0.000000	-505.000000	200.000000	0.000000	41.836409	-5.538770	86.519397	9400.314740	3086.882383	-5119.339789
1164				900.000000	200.000000	0.000000	0.336300	0.585520	-0.912450	-141.675324	-63.659955	161.643354	298.974629	200.897125	0.000000	300.000000	200.000000	0.000000	7.355320	9.705360	2232.362366	2002.707052	2288.999920	-1422.115474	-521.719924	311.733102	0.000000	-505.000000	200.000000	0.000000	43.466399	-9.648180	91.238637	10194.375898	1525.503055	-4477.184933
1165				900.000000	200.000000	0.000000	0.448400	0.472920	-1.998700	-50.944821	-77.397961	159.012840	299.013623	200.935637	0.000000	300.000000	200.000000	0.000000	7.294280	10.407320	2232.209778	2088.537354	2201.799923	-1385.494475	-538.097072	311.891354	0.000000	-505.000000	200.000000	0.000000	37.670879	-11.077540	81.013617	9064.723306	2681.313537	-4595.565952
1166				900.000000	200.000000	0.000000	0.369930	0.585520	-1.694550	-29.910733	-130.175095	159.198853	299.018171	200.970147	0.000000	300.000000	200.000000	0.000000	7.050120	10.254720	2231.446838	2164.830956	2190.899923	-1409.908474	-548.182993	300.104507	0.000000	-505.000000	200.000000	0.000000	36.946439	-11.077540	75.507837	7558.674819	3260.654414	-4771.740292
1167				900.000000	200.000000	0.000000	0.459610	0.664340	-1.477300	-102.829928	-103.674340	178.456528	298.959732	200.931524	0.000000	300.000000	200.000000	0.000000	7.355320	11.689160	2231.828308	2079.000654	2321.699919	-1428.218974	-534.177125	293.593821	0.000000	-505.000000	200.000000	0.000000	34.229789	-10.720200	89.665557	8392.142093	2616.183176	-4653.695647
1168				900.000000	200.000000	0.000000	0.448400	0.608040	-1.173150	-88.751142	-88.297662	173.596462	298.935603	200.901366	0.000000	300.000000	200.000000	0.000000	7.538440	11.322920	2232.438660	2012.243752	2376.199917	-1391.597975	-523.072773	312.119885	0.000000	-505.000000	200.000000	0.000000	33.686459	-12.685570	81.013617	9083.237413	1464.140697	-3304.403048
1169				900.000000	200.000000	0.000000	0.347510	0.596780	-1.564200	-89.619957	-83.779335	135.135951	299.033552	200.960876	0.000000	300.000000	200.000000	0.000000	7.233240	10.743040	2233.125306	2145.757556	2158.199924	-1428.218974	-526.948008	299.715852	0.000000	-505.000000	200.000000	0.000000	34.773119	-12.685570	81.800157	8156.772321	1795.350500	-3715.698671
1170				900.000000	200.000000	0.000000	0.482030	0.641820	-1.390400	-75.523562	-150.272142	183.231677	298.979023	200.957391	0.000000	300.000000	200.000000	0.000000	7.294280	11.322920	2231.294250	2136.220856	2278.099920	-1422.115474	-545.514316	314.119983	0.000000	-505.000000	200.000000	0.000000	35.859779	-14.829610	72.361677	8257.913387	2931.683890	-4187.773088
1171				900.000000	200.000000	0.000000	0.313880	0.675600	-1.738000	-78.513146	-127.826547	154.521375	299.077040	200.952791	0.000000	300.000000	200.000000	0.000000	7.263760	10.285240	2232.057190	2126.684155	2060.099928	-1379.390975	-549.402902	311.793450	0.000000	-505.000000	200.000000	0.000000	36.946439	-15.365620	88.092477	9848.161913	3911.561627	-4540.833286
1172				900.000000	200.000000	0.000000	0.425980	0.517960	-1.564200	-121.009476	-76.878790	147.029654	299.082143	200.914119	0.000000	300.000000	200.000000	0.000000	7.385840	10.773560	2232.591248	2040.853853	2049.199928	-1379.390975	-512.641455	308.601848	0.000000	-505.000000	200.000000	0.000000	44.190839	-17.688330	105.396356	11446.239070	805.381480	-4837.337583
1173				900.000000	200.000000	0.000000	0.302670	0.641820	-0.912450	-46.884694	-16.681342	173.778854	299.023323	200.965609	0.000000	300.000000	200.000000	0.000000	7.630000	10.651480	2232.057190	2155.294256	2179.999924	-1416.011974	-524.205254	308.596360	0.000000	-505.000000	200.000000	0.000000	50.529689	-20.011040	117.980996	12812.306684	2265.854968	-5251.257633
1174				900.000000	200.000000	0.000000	0.459610	0.461660	-1.477300	-62.929928	2.711029	156.581094	299.033023	200.987039	0.000000	300.000000	200.000000	0.000000	7.080640	10.285240	2231.904602	2202.977757	2158.199924	-1361.080475	-516.713889	306.645577	0.000000	-505.000000	200.000000	0.000000	55.600768	-23.763111	132.138715	14092.009572	1547.858237	-6371.361909
1175				900.000000	200.000000	0.000000	0.347510	0.675600	-1.998700	-54.660049	-118.837040	173.763815	298.979128	200.918830	0.000000	300.000000	200.000000	0.000000	7.935200	10.895640	2231.523132	2050.390553	2278.099920	-1361.080475	-537.629426	314.632765	0.000000	-505.000000	200.000000	0.000000	61.215178	-27.157841	142.363735	16319.548502	4645.246955	-6551.264957
1176				900.000000	200.000000	0.000000	0.504450	0.641820	-1.694550	-47.694950	-85.054929	175.979470	299.008571	200.931524	0.000000	300.000000	200.000000	0.000000	7.660520	9.980040	2231.828308	2079.000654	2212.699923	-1416.011974	-541.107301	312.397225	0.000000	-505.000000	200.000000	0.000000	65.742928	-29.301881	150.229135	16885.337886	5424.368612	-7728.543844
1177				900.000000	200.000000	0.000000	0.414770	0.596780	-0.869000	-64.776548	-16.272059	166.391851	299.013792	200.897033	0.000000	300.000000	200.000000	0.000000	7.294280	10.010560	2232.591248	2002.707052	2201.799923	-1361.080475	-532.558503	320.663947	0.000000	-505.000000	200.000000	0.000000	66.105148	-29.123211	157.307994	18981.403550	4335.172785	-7199.706376
1178				900.000000	200.000000	0.000000	0.459610	0.630560	-1.477300	-35.871975	-103.674340	202.521713	299.008300	200.991617	0.000000	300.000000	200.000000	0.000000	7.294280	9.919000	2231.217956	2212.514458	2212.699923	-1434.322474	-521.435808	306.459879	0.000000	-505.000000	200.000000	0.000000	67.010698	-26.800501	178.544574	19007.833656	2934.524370	-6257.668989
1179				900.000000	200.000000	0.000000	0.224200	0.754420	-1.433850	-62.890648	-129.482354	186.013167	299.023323	201.004062	0.000000	300.000000	200.000000	0.000000	7.599480	11.506040	2232.057190	2241.124558	2179.999924	-1361.080475	-535.703668	330.093363	0.000000	-505.000000	200.000000	0.000000	62.845168	-28.229861	173.038794	22511.198679	5312.925678	-6434.924505
1180				900.000000	200.000000	0.000000	0.291460	0.630560	-1.260050	-39.667434	-117.215845	173.779996	299.023222	200.978527	0.000000	300.000000	200.000000	0.000000	7.568960	11.048240	2231.828308	2183.904357	2179.999924	-1458.736474	-530.962106	306.305164	0.000000	-505.000000	200.000000	0.000000	54.514108	-25.371141	192.702293	20485.248869	5002.957385	-4727.966234
1181				900.000000	200.000000	0.000000	0.381140	0.596780	-1.607650	-65.541790	-85.123810	183.294312	299.003789	200.944246	0.000000	300.000000	200.000000	0.000000	8.057280	10.865120	2232.057190	2107.610755	2223.599922	-1477.046973	-525.188950	309.366450	0.000000	-505.000000	200.000000	0.000000	49.624139	-21.797740	190.342673	20817.102534	3842.818652	-4430.463386
1182				900.000000	200.000000	0.000000	0.425980	0.585520	-1.216600	-77.661939	-107.597878	163.960105	299.140289	201.025706	0.000000	300.000000	200.000000	0.000000	7.507920	11.292400	2231.446838	2288.808060	1918.399933	-1483.150473	-514.977905	319.338752	0.000000	-505.000000	200.000000	0.000000	41.111969	-22.333751	184.836893	22058.204128	1844.284875	-2726.712225
1183				900.000000	200.000000	0.000000	0.347510	0.574260	-1.694550	-70.579722	-73.526170	164.030928	299.052331	200.935989	0.000000	300.000000	200.000000	0.000000	7.294280	10.865120	2231.370544	2088.537354	2114.599926	-1428.218974	-516.931472	315.240369	0.000000	-505.000000	200.000000	0.000000	37.851989	-21.797740	192.702293	22207.083327	2299.222004	-1609.804879
1184				900.000000	200.000000	0.000000	0.358720	0.585520	-1.824900	-74.271608	-99.196422	161.620126	299.048032	200.926870	0.000000	300.000000	200.000000	0.000000	7.507920	10.651480	2232.743836	2069.463954	2125.499926	-1373.287475	-520.369523	313.995530	0.000000	-505.000000	200.000000	0.000000	27.890939	-19.296360	205.286933	23401.792618	3155.162296	-1371.657790
1185				900.000000	200.000000	0.000000	0.437190	0.596780	-1.173150	-85.194299	-113.165884	166.368624	299.057538	200.884399	0.000000	300.000000	200.000000	0.000000	7.630000	10.132640	2232.133484	1974.096951	2103.699926	-1312.252476	-519.422061	312.100539	0.000000	-505.000000	200.000000	0.000000	25.717619	-19.653700	217.871572	24423.520763	3142.157052	-431.917462
1186				900.000000	200.000000	0.000000	0.325090	0.608040	-1.824900	-49.221053	-92.745568	176.133871	299.018506	200.952726	0.000000	300.000000	200.000000	0.000000	7.599480	9.735880	2232.209778	2126.684155	2190.899923	-1306.148976	-518.782758	314.835935	0.000000	-505.000000	200.000000	0.000000	21.914309	-21.261730	224.950432	25832.393201	3100.437474	-726.859711
1187				900.000000	200.000000	0.000000	0.325090	0.630560	-1.346950	-104.085946	-88.124092	171.335495	299.101672	200.952563	0.000000	300.000000	200.000000	0.000000	7.263760	10.010560	2232.591248	2126.684155	2005.599930	-1354.976975	-520.255840	313.719849	0.000000	-505.000000	200.000000	0.000000	18.292109	-21.083060	234.388912	26654.671615	3575.799681	213.505202
1188				900.000000	200.000000	0.000000	0.437190	0.619300	-1.824900	-60.818957	-82.163937	190.486168	298.974664	200.926997	0.000000	300.000000	200.000000	0.000000	7.721560	9.949520	2232.438660	2069.463954	2288.999920	-1458.736474	-518.595116	313.904681	0.000000	-505.000000	200.000000	0.000000	15.394350	-23.584441	236.748532	26966.765889	3218.623820	-199.845478
1189				900.000000	200.000000	0.000000	0.280250	0.664340	-1.346950	-78.571705	-25.485942	140.087783	298.988897	200.970114	0.000000	300.000000	200.000000	0.000000	7.507920	11.231360	2231.523132	2164.830956	2256.299921	-1361.080475	-516.659500	310.710126	0.000000	-505.000000	200.000000	0.000000	15.575460	-26.979171	240.681231	26645.849392	2806.222700	913.056309
1190				900.000000	200.000000	0.000000	0.336300	0.675600	-0.955900	-93.785011	-129.477156	159.317468	299.037611	200.991617	0.000000	300.000000	200.000000	0.000000	7.813120	11.048240	2231.217956	2212.514458	2147.299925	-1367.183975	-516.107043	315.901623	0.000000	-505.000000	200.000000	0.000000	12.134370	-26.800501	257.985111	29900.893077	2865.451655	443.548365
1191				900.000000	200.000000	0.000000	0.482030	0.630560	-1.520750	-120.348124	-69.095398	156.714944	299.032693	201.030120	0.000000	300.000000	200.000000	0.000000	7.385840	11.536560	2231.141662	2298.344760	2158.199924	-1379.390975	-507.513915	316.042314	0.000000	-505.000000	200.000000	0.000000	13.402140	-32.875281	263.490891	30576.092620	662.393795	672.658371
1192				900.000000	200.000000	0.000000	0.504450	0.529220	-1.651100	-112.594757	-90.161308	159.007131	298.959839	200.974154	0.000000	300.000000	200.000000	0.000000	7.385840	11.506040	2232.057190	2174.367657	2321.699919	-1373.287475	-512.792381	317.608775	0.000000	-505.000000	200.000000	0.000000	9.598830	-33.411291	282.367850	33208.936855	2200.317909	1671.103640
1193				900.000000	200.000000	0.000000	0.257830	0.551740	-1.260050	-63.015893	-120.896932	161.693233	299.062550	200.961172	0.000000	300.000000	200.000000	0.000000	7.874160	10.865120	2232.438660	2145.757556	2092.799927	-1361.080475	-511.233771	319.672413	0.000000	-505.000000	200.000000	0.000000	14.307690	-32.875281	285.514010	34168.150528	1779.829093	731.330026
1194				900.000000	200.000000	0.000000	0.381140	0.641820	-1.955250	-84.149807	-69.602632	166.468579	298.930940	200.935349	0.000000	300.000000	200.000000	0.000000	7.660520	10.468360	2232.896424	2088.537354	2387.099916	-1342.769976	-512.038263	312.609259	0.000000	-505.000000	200.000000	0.000000	14.488800	-35.376661	305.177509	34365.813111	2147.919489	1433.870912
1195				900.000000	200.000000	0.000000	0.425980	0.472920	-1.173150	-58.130612	-72.176497	151.807087	299.110950	200.957358	0.000000	300.000000	200.000000	0.000000	7.721560	10.834600	2231.370544	2136.220856	1983.799931	-1379.390975	-513.070694	311.721403	0.000000	-505.000000	200.000000	0.000000	19.378769	-34.661981	325.627548	36379.566433	2628.040378	1199.181551
1196				900.000000	200.000000	0.000000	0.302670	0.630560	-1.564200	-76.167306	-117.394614	164.129742	298.998734	200.944407	0.000000	300.000000	200.000000	0.000000	7.294280	10.498880	2231.675720	2107.610755	2234.499922	-1403.804975	-509.427600	316.929980	0.000000	-505.000000	200.000000	0.000000	20.827649	-36.984691	332.706408	38903.353604	1473.090758	961.884994
1197				900.000000	200.000000	0.000000	0.470820	0.563000	-1.390400	-110.933612	-114.348725	147.025087	299.023122	200.970080	0.000000	300.000000	200.000000	0.000000	6.928040	10.773560	2231.599426	2164.830956	2179.999924	-1446.529474	-511.424475	315.771351	0.000000	-505.000000	200.000000	0.000000	23.363189	-39.664741	347.650668	40247.987344	2233.473190	1370.347474
1198				900.000000	200.000000	0.000000	0.493240	0.630560	-1.303500	-112.081993	-105.220858	175.980612	298.984637	200.884097	0.000000	300.000000	200.000000	0.000000	7.141680	9.949520	2232.896424	1974.096951	2267.199921	-1354.976975	-507.955645	313.504773	0.000000	-505.000000	200.000000	0.000000	27.347609	-40.736761	357.089147	40531.322499	1055.428781	546.593992
1199				900.000000	200.000000	0.000000	0.381140	0.337800	-1.824900	-96.534308	-110.251617	178.234140	299.057474	200.927187	0.000000	300.000000	200.000000	0.000000	7.263760	9.949520	2231.980896	2069.463954	2103.699926	-1312.252476	-508.517713	313.514350	0.000000	-505.000000	200.000000	0.000000	28.977599	-43.416811	379.112266	43034.682567	1333.608174	720.152521
1200				900.000000	200.000000	0.000000	0.493240	0.619300	-1.086250	-96.238487	-105.422900	175.970140	299.023189	200.952921	0.000000	300.000000	200.000000	0.000000	7.446880	10.010560	2231.752014	2126.684155	2179.999924	-1361.080475	-511.028789	312.582304	0.000000	-505.000000	200.000000	0.000000	32.418689	-44.310161	383.831506	43212.635502	2314.039337	-44.643838
[truncated: 7,800 more rows]
