# Supplementary material for: A Plyometric Warm-Up Protocol Improves Running Economy in Recreational Endurance Athletes
Source: Front Physiol. 2020 Mar 12;11:197. doi: 10.3389/fphys.2020.00197 (PMC7080849; doi:10.3389/fphys.2020.00197)
Supplement: Supplementary file 1 [file Data_Sheet_1.zip › Datasheet 1/Force plate data -leg stiffness/3/3 Resistance .csv]

FORCE PLATES
600.000000	Hz
	Corner 1			Corner 2			Corner 3			Corner 4
Plate#	X	Y	Z	X	Y	Z	X	Y	Z	X	Y	Z
1	1200.000000	400.000000	0.000000	1200.000000	0.000000	0.000000	600.000000	0.000000	0.000000	600.000000	400.000000	0.000000
2	600.000000	400.000000	0.000000	600.000000	0.000000	0.000000	0.000000	0.000000	0.000000	0.000000	400.000000	0.000000
3	-55.000000	500.000000	0.000000	-55.000000	-100.000000	0.000000	-955.000000	-100.000000	0.000000	-955.000000	500.000000	0.000000
	Force Plate 1												Force Plate 2												Force Plate 3
Sample #	COP:X	COP:Y	COP:Z	Ref:X	Ref:Y	Ref:Z	Force:X	Force:Y	Force:Z	Moment:X	Moment:Y	Moment:Z	COP:X	COP:Y	COP:Z	Ref:X	Ref:Y	Ref:Z	Force:X	Force:Y	Force:Z	Moment:X	Moment:Y	Moment:Z	COP:X	COP:Y	COP:Z	Ref:X	Ref:Y	Ref:Z	Force:X	Force:Y	Force:Z	Moment:X	Moment:Y	Moment:Z
Units:	mm	mm	mm	mm	mm	mm	N	N	N	Nmm	Nmm	Nmm	mm	mm	mm	mm	mm	mm	N	N	N	Nmm	Nmm	Nmm	mm	mm	mm	mm	mm	mm	N	N	N	Nmm	Nmm	Nmm
1				900.000000	200.000000	0.000000	0.336300	0.788200	-1.520750	-73.651206	2.763373	147.373885	299.028206	200.935701	0.000000	300.000000	200.000000	0.000000	7.752080	11.109280	2232.057190	2088.537354	2169.099924	-1446.529474				-505.000000	200.000000	0.000000	-0.181110	-14.829610	13.371180	-1127.902006	2649.669863	-3656.192929
2				900.000000	200.000000	0.000000	0.437190	0.630560	-1.260050	-120.078039	-153.612826	161.580719	299.008943	200.956802	0.000000	300.000000	200.000000	0.000000	7.630000	10.987200	2232.667542	2136.220856	2212.699923	-1397.701475				-505.000000	200.000000	0.000000	1.086660	-13.757590	11.011560	-252.510832	1647.206332	-3361.556510
3				900.000000	200.000000	0.000000	0.336300	0.709380	-1.738000	-109.286327	-93.288013	173.806844	299.038006	200.986938	0.000000	300.000000	200.000000	0.000000	7.782600	10.865120	2232.133484	2202.977757	2147.299925	-1306.148976	-519.172321	202.037406	0.000000	-505.000000	200.000000	0.000000	3.259980	-12.685570	22.023119	44.870026	312.118711	-4006.898114
4				900.000000	200.000000	0.000000	0.369930	0.619300	-1.564200	-52.507811	-54.306771	168.868909	299.042660	200.940166	0.000000	300.000000	200.000000	0.000000	7.507920	10.529400	2231.599426	2098.074055	2136.399925	-1330.562976				-505.000000	200.000000	0.000000	2.716650	-13.042910	10.225020	138.119537	1416.752062	-3361.008678
5				900.000000	200.000000	0.000000	0.302670	0.574260	-2.215950	-111.325195	-50.930877	166.487043	299.038006	200.952759	0.000000	300.000000	200.000000	0.000000	7.355320	10.193680	2232.133484	2126.684155	2147.299925	-1330.562976				-505.000000	200.000000	0.000000	2.173320	-14.293600	3.932700	-632.959112	395.040311	-3068.431623
6				900.000000	200.000000	0.000000	0.392350	0.540480	-1.520750	-83.852316	-105.930135	149.495098	299.099271	200.907996	0.000000	300.000000	200.000000	0.000000	7.416360	10.407320	2226.640316	2021.780453	2005.599930	-1354.976975				-505.000000	200.000000	0.000000	1.448880	-13.936260	5.505780	1126.029406	569.953328	-4419.148821
7				900.000000	200.000000	0.000000	0.358720	0.641820	-1.868350	-100.141900	-94.090043	142.395205	299.067401	200.948389	0.000000	300.000000	200.000000	0.000000	7.141680	9.705360	2232.362366	2117.147455	2081.899927	-1324.459476				-505.000000	200.000000	0.000000	2.173320	-13.042910	3.146160	-209.894778	1854.056818	-4359.614889
8				900.000000	200.000000	0.000000	0.414770	0.630560	-1.564200	-64.105715	-56.153282	176.061906	299.082111	200.948324	0.000000	300.000000	200.000000	0.000000	7.782600	10.071600	2232.514954	2117.147455	2049.199928	-1391.597975	-596.383443	198.762611	0.000000	-505.000000	200.000000	0.000000	1.086660	-13.757590	16.517339	-20.438366	1509.411340	-3714.021102
9				900.000000	200.000000	0.000000	0.403560	0.427880	-1.129700	-104.166177	-121.953349	212.029929	298.960265	200.913963	0.000000	300.000000	200.000000	0.000000	7.599480	9.980040	2232.972718	2040.853853	2321.699919	-1440.425974	-558.275494	107.378333	0.000000	-505.000000	200.000000	0.000000	2.173320	-12.685570	22.023119	-2039.818008	1173.292547	-3536.858392
10				900.000000	200.000000	0.000000	0.381140	0.641820	-1.520750	-135.966558	-110.534477	132.733337	299.013320	200.961566	0.000000	300.000000	200.000000	0.000000	7.782600	10.987200	2231.523132	2145.757556	2201.799923	-1391.597975				-505.000000	200.000000	0.000000	1.448880	-12.864240	6.292320	-1588.623786	2027.476982	-3184.505402
11				900.000000	200.000000	0.000000	0.280250	0.641820	-1.564200	-75.703619	-40.481809	183.440721	298.973752	200.974854	0.000000	300.000000	200.000000	0.000000	7.385840	11.475520	2230.455016	2174.367657	2288.999920	-1440.425974				-505.000000	200.000000	0.000000	0.905550	-13.936260	9.438480	-31.815997	996.808114	-4830.314045
12				900.000000	200.000000	0.000000	0.336300	0.574260	-1.433850	-74.330167	-118.900723	192.958463	299.037348	200.979063	0.000000	300.000000	200.000000	0.000000	7.233240	10.773560	2230.607604	2183.904357	2147.299925	-1348.873476				-505.000000	200.000000	0.000000	3.803310	-13.400250	11.011560	116.559817	289.691784	-4125.108009
13				900.000000	200.000000	0.000000	0.437190	0.698120	-1.390400	-81.246189	-36.974292	178.511170	298.984429	200.961172	0.000000	300.000000	200.000000	0.000000	7.965720	11.078760	2232.438660	2145.757556	2267.199921	-1391.597975	-494.246203	145.537453	0.000000	-505.000000	200.000000	0.000000	3.441090	-13.400250	21.236579	-1156.598203	-228.373858	-4183.823130
14				900.000000	200.000000	0.000000	0.347510	0.472920	-1.738000	-119.023750	-93.749641	154.298042	298.950359	200.986702	0.000000	300.000000	200.000000	0.000000	7.691040	10.834600	2232.667542	2202.977757	2343.499918	-1336.666476				-505.000000	200.000000	0.000000	2.354430	-14.650940	11.798100	388.391494	1039.467118	-4184.923102
15				900.000000	200.000000	0.000000	0.437190	0.551740	-1.477300	-91.384676	-112.883024	173.555717	299.042791	200.978494	0.000000	300.000000	200.000000	0.000000	7.080640	10.468360	2231.904602	2183.904357	2136.399925	-1391.597975				-505.000000	200.000000	0.000000	1.267770	-15.008280	9.438480	19.132076	2035.450242	-3538.990199
16				900.000000	200.000000	0.000000	0.448400	0.608040	-1.694550	-53.106541	-118.208580	178.415782	299.028206	200.948518	0.000000	300.000000	200.000000	0.000000	7.477400	10.895640	2232.057190	2117.147455	2169.099924	-1397.701475				-505.000000	200.000000	0.000000	3.078870	-12.328230	13.371180	-744.911499	1126.708411	-4065.288608
17				900.000000	200.000000	0.000000	0.302670	0.664340	-1.738000	-50.833121	-152.694769	178.619118	299.008571	200.901612	0.000000	300.000000	200.000000	0.000000	7.477400	10.010560	2231.828308	2012.243752	2212.699923	-1409.908474	-592.186514	103.869989	0.000000	-505.000000	200.000000	0.000000	1.086660	-14.114930	17.303879	-1663.422113	1508.664914	-3538.127921
18				900.000000	200.000000	0.000000	0.313880	0.619300	-0.999350	-76.045808	-108.249612	156.878676	299.018741	200.948227	0.000000	300.000000	200.000000	0.000000	7.507920	10.712520	2232.743836	2117.147455	2190.899923	-1348.873476	-621.405720	154.522508	0.000000	-505.000000	200.000000	0.000000	2.354430	-13.757590	15.730799	-715.397301	1831.155030	-4184.075313
19				900.000000	200.000000	0.000000	0.437190	0.574260	-1.216600	-78.125626	-97.927566	207.311902	299.013758	200.939781	0.000000	300.000000	200.000000	0.000000	7.721560	9.674840	2232.514954	2098.074055	2201.799923	-1361.080475				-505.000000	200.000000	0.000000	2.535540	-16.973650	5.505780	-215.923080	-158.650502	-3717.189053
20				900.000000	200.000000	0.000000	0.482030	0.641820	-1.651100	-87.855238	-84.172082	185.641337	299.057345	200.931587	0.000000	300.000000	200.000000	0.000000	7.111160	11.353440	2231.675720	2079.000654	2103.699926	-1361.080475	-498.208074	185.824624	0.000000	-505.000000	200.000000	0.000000	2.354430	-13.400250	24.382739	-345.634497	-165.605771	-3948.759802
21				900.000000	200.000000	0.000000	0.246620	0.641820	-1.520750	-79.679135	-84.731063	149.740321	298.989622	200.960876	0.000000	300.000000	200.000000	0.000000	7.416360	11.078760	2233.125306	2145.757556	2256.299921	-1422.115474				-505.000000	200.000000	0.000000	0.362220	-14.293600	11.798100	-748.145882	1292.585746	-3538.239524
22				900.000000	200.000000	0.000000	0.526870	0.619300	-1.520750	-48.442267	-76.007879	163.886999	299.008774	200.922788	0.000000	300.000000	200.000000	0.000000	7.599480	10.651480	2232.286072	2059.927254	2212.699923	-1409.908474				-505.000000	200.000000	0.000000	1.811100	-14.829610	11.798100	-2286.187871	1337.484029	-3773.840503
23				900.000000	200.000000	0.000000	0.392350	0.563000	-1.303500	-90.740932	-90.934267	156.745022	298.969429	200.910221	0.000000	300.000000	200.000000	0.000000	7.843640	11.506040	2231.675720	2031.317153	2299.899920	-1422.115474	-587.800905	173.813318	0.000000	-505.000000	200.000000	0.000000	2.354430	-13.936260	18.876959	-494.324926	1563.029310	-3420.571588
24				900.000000	200.000000	0.000000	0.313880	0.664340	-1.694550	-99.034469	-102.537106	156.920563	299.096542	200.999824	0.000000	300.000000	200.000000	0.000000	7.263760	10.834600	2231.980896	2231.587858	2016.499929	-1361.080475	-557.830203	142.453855	0.000000	-505.000000	200.000000	0.000000	1.448880	-13.400250	18.090419	-1041.033893	955.720527	-3478.734569
25				900.000000	200.000000	0.000000	0.425980	0.495440	-1.260050	-85.436978	-97.425529	178.334291	299.071934	200.982934	0.000000	300.000000	200.000000	0.000000	7.691040	11.048240	2231.523132	2193.441057	2070.999928	-1397.701475				-505.000000	200.000000	0.000000	0.543330	-13.578920	9.438480	-241.825357	1283.866060	-3772.552176
26				900.000000	200.000000	0.000000	0.414770	0.608040	-1.346950	-125.115971	-56.355325	149.534702	299.008977	200.948227	0.000000	300.000000	200.000000	0.000000	7.691040	10.498880	2232.743836	2117.147455	2212.699923	-1464.839973	-518.733524	128.575243	0.000000	-505.000000	200.000000	0.000000	1.992210	-14.650940	18.876959	-1348.282226	259.247167	-3597.453138
27				900.000000	200.000000	0.000000	0.515660	0.653080	-0.651750	-70.274104	-101.684271	171.159008	299.018573	200.948389	0.000000	300.000000	200.000000	0.000000	7.630000	10.285240	2232.362366	2117.147455	2190.899923	-1361.080475	-539.977132	226.883420	0.000000	-505.000000	200.000000	0.000000	3.984420	-12.864240	22.809659	613.201637	797.816452	-3654.661035
28				900.000000	200.000000	0.000000	0.526870	0.574260	-1.303500	-58.113003	-116.737681	168.664432	299.057860	200.965246	0.000000	300.000000	200.000000	0.000000	7.416360	10.620960	2232.896424	2155.294256	2103.699926	-1373.287475				-505.000000	200.000000	0.000000	0.724440	-14.650940	12.584640	-1927.865621	872.211366	-3714.839913
29				900.000000	200.000000	0.000000	0.403560	0.799460	-1.433850	-57.015370	-96.340640	173.820937	299.062774	200.978026	0.000000	300.000000	200.000000	0.000000	7.263760	9.857960	2232.972718	2183.904357	2092.799927	-1397.701475				-505.000000	200.000000	0.000000	0.000000	-13.221580	13.371180	-683.152105	1578.150839	-4124.634186
30				900.000000	200.000000	0.000000	0.325090	0.630560	-1.868350	-40.297633	-133.232920	166.516175	299.004027	200.905576	0.000000	300.000000	200.000000	0.000000	7.233240	9.827440	2232.591248	2021.780453	2223.599922	-1397.701475				-505.000000	200.000000	0.000000	0.543330	-12.506900	8.651940	-408.652354	1284.612486	-3712.790731
31				900.000000	200.000000	0.000000	0.369930	0.664340	-1.303500	-98.629341	-34.285342	149.633515	299.043085	200.939748	0.000000	300.000000	200.000000	0.000000	7.294280	9.644320	2232.591248	2098.074055	2136.399925	-1397.701475				-505.000000	200.000000	0.000000	3.803310	-13.757590	5.505780	-832.031304	1885.756857	-4477.911716
32				900.000000	200.000000	0.000000	0.325090	0.686860	-1.781450	-86.135533	-72.522097	159.339553	299.072125	200.952824	0.000000	300.000000	200.000000	0.000000	7.904680	10.987200	2231.980896	2126.684155	2070.999928	-1312.252476				-505.000000	200.000000	0.000000	1.448880	-14.650940	9.438480	272.386723	698.791203	-3656.153770
33				900.000000	200.000000	0.000000	0.313880	0.664340	-1.433850	-10.312719	-41.987918	195.475125	298.988309	200.974954	0.000000	300.000000	200.000000	0.000000	7.294280	11.658640	2230.226134	2174.367657	2256.299921	-1428.218974				-505.000000	200.000000	0.000000	2.535540	-13.400250	10.225020	-1273.295129	1427.711028	-3420.077403
34				900.000000	200.000000	0.000000	0.414770	0.653080	-1.738000	-83.461049	-126.915228	176.082850	298.974594	200.927060	0.000000	300.000000	200.000000	0.000000	7.782600	11.261880	2232.286072	2069.463954	2288.999920	-1330.562976	-524.524193	170.621795	0.000000	-505.000000	200.000000	0.000000	3.441090	-13.400250	15.730799	-462.142654	307.131157	-3655.126242
35				900.000000	200.000000	0.000000	0.313880	0.619300	-1.433850	-120.721782	-133.175377	180.975277	298.969993	200.935349	0.000000	300.000000	200.000000	0.000000	7.782600	10.407320	2232.896424	2088.537354	2299.899920	-1416.011974				-505.000000	200.000000	0.000000	0.181110	-13.578920	11.798100	-589.084593	242.984653	-3537.546804
36				900.000000	200.000000	0.000000	0.347510	0.484180	-1.911800	-102.657999	-129.049797	120.573272	298.959518	200.961632	0.000000	300.000000	200.000000	0.000000	7.324800	10.743040	2231.370544	2145.757556	2321.699919	-1312.252476	-515.926349	135.178128	0.000000	-505.000000	200.000000	0.000000	1.448880	-14.114930	14.944259	-968.714871	163.286189	-3479.412800
37				900.000000	200.000000	0.000000	0.269040	0.563000	-1.738000	-38.924181	-90.518246	190.608013	299.032759	201.034324	0.000000	300.000000	200.000000	0.000000	7.507920	10.926160	2231.294250	2307.881460	2158.199924	-1318.355976	-541.356460	134.430745	0.000000	-505.000000	200.000000	0.000000	1.992210	-11.970890	18.090419	-1186.175324	657.703616	-3829.886165
38				900.000000	200.000000	0.000000	0.448400	0.495440	-1.260050	-145.744932	-98.348785	151.804803	299.013387	200.910221	0.000000	300.000000	200.000000	0.000000	7.172200	10.102120	2231.675720	2031.317153	2201.799923	-1397.701475	-498.766019	186.127153	0.000000	-505.000000	200.000000	0.000000	1.992210	-14.829610	22.809659	-316.434914	-142.194987	-3656.366794
39				900.000000	200.000000	0.000000	0.313880	0.596780	-2.129050	-78.143551	-31.209442	168.906033	298.974944	200.922473	0.000000	300.000000	200.000000	0.000000	7.599480	10.376800	2233.049012	2059.927254	2288.999920	-1385.494475				-505.000000	200.000000	0.000000	2.897760	-15.008280	8.651940	134.885154	479.295898	-4479.026177
40				900.000000	200.000000	0.000000	0.347510	0.461660	-1.477300	-79.012049	-83.860152	156.697230	299.038203	200.961106	0.000000	300.000000	200.000000	0.000000	7.630000	9.827440	2232.591248	2145.757556	2147.299925	-1367.183975				-505.000000	200.000000	0.000000	0.905550	-15.544290	1.573080	-824.643135	1534.552408	-3187.005303
41				900.000000	200.000000	0.000000	0.369930	0.653080	-1.781450	-91.547124	-109.830398	166.490664	299.042529	200.880458	0.000000	300.000000	200.000000	0.000000	7.263760	10.254720	2231.294250	1964.560251	2136.399925	-1281.734977	-647.082179	262.808835	0.000000	-505.000000	200.000000	0.000000	0.724440	-12.685570	17.303879	1086.836504	2458.572896	-4476.648060
42				900.000000	200.000000	0.000000	0.313880	0.630560	-1.868350	-120.708238	-153.035172	183.395409	298.954955	200.914338	0.000000	300.000000	200.000000	0.000000	7.233240	11.017720	2232.057190	2040.853853	2332.599918	-1342.769976				-505.000000	200.000000	0.000000	2.716650	-12.328230	14.944259	529.190368	484.283452	-3654.050940
43				900.000000	200.000000	0.000000	0.414770	0.608040	-1.086250	-80.620053	-107.257475	142.305721	299.038203	200.952563	0.000000	300.000000	200.000000	0.000000	7.416360	11.139800	2232.591248	2126.684155	2147.299925	-1385.494475	-538.640972	166.532556	0.000000	-505.000000	200.000000	0.000000	2.354430	-14.293600	18.876959	-631.763571	635.039258	-3773.375296
44				900.000000	200.000000	0.000000	0.325090	0.664340	-1.477300	-58.604096	-148.794506	178.595890	298.960087	200.956835	0.000000	300.000000	200.000000	0.000000	7.416360	10.895640	2232.591248	2136.220856	2321.699919	-1403.804975	-565.787913	216.341194	0.000000	-505.000000	200.000000	0.000000	1.629990	-13.221580	22.023119	359.884067	1338.739451	-4066.020487
45				900.000000	200.000000	0.000000	0.381140	0.574260	-1.651100	-38.370466	-69.885492	166.405748	299.062197	200.948713	0.000000	300.000000	200.000000	0.000000	7.019600	11.383960	2231.599426	2117.147455	2092.799927	-1403.804975				-505.000000	200.000000	0.000000	0.543330	-13.936260	10.225020	-495.017081	2741.389714	-3831.635391
46				900.000000	200.000000	0.000000	0.414770	0.743160	-1.346950	-55.223246	-81.685175	154.479684	299.018305	200.974287	0.000000	300.000000	200.000000	0.000000	7.752080	10.590440	2231.752014	2174.367657	2190.899923	-1379.390975	-531.211488	202.387165	0.000000	-505.000000	200.000000	0.000000	3.259980	-14.472270	22.023119	52.572812	577.258725	-3186.176311
47				900.000000	200.000000	0.000000	0.336300	0.675600	-1.477300	-78.243060	-98.596434	168.956108	299.008469	200.897431	0.000000	300.000000	200.000000	0.000000	7.660520	10.651480	2231.599426	2002.707052	2212.699923	-1391.597975	-496.213613	233.197601	0.000000	-505.000000	200.000000	0.000000	1.629990	-16.080300	12.584640	417.779846	-110.573512	-4068.733412
48				900.000000	200.000000	0.000000	0.448400	0.596780	-1.520750	-93.595473	-62.644544	147.079729	299.008503	200.854667	0.000000	300.000000	200.000000	0.000000	7.477400	10.437840	2231.675720	1907.340050	2212.699923	-1409.908474	-629.782252	153.363623	0.000000	-505.000000	200.000000	0.000000	1.811100	-15.365620	14.944259	-696.946117	1864.778353	-3304.396387
49				900.000000	200.000000	0.000000	0.347510	0.686860	-1.129700	-29.172897	-74.051480	144.858365	299.013252	200.953084	0.000000	300.000000	200.000000	0.000000	7.630000	10.559920	2231.370544	2126.684155	2201.799923	-1489.253973				-505.000000	200.000000	0.000000	1.448880	-13.400250	12.584640	-578.210348	2286.645585	-3831.199161
50				900.000000	200.000000	0.000000	0.347510	0.709380	-1.520750	-32.671182	-63.555864	159.337270	298.984255	200.978427	0.000000	300.000000	200.000000	0.000000	7.080640	10.071600	2232.057190	2183.904357	2267.199921	-1397.701475				-505.000000	200.000000	0.000000	4.346640	-15.186950	11.011560	8.446600	1582.514961	-3421.917870
51				900.000000	200.000000	0.000000	0.403560	0.788200	-1.781450	-73.921292	-85.885432	144.894544	298.999077	200.922725	0.000000	300.000000	200.000000	0.000000	7.660520	10.865120	2232.438660	2059.927254	2234.499922	-1416.011974				-505.000000	200.000000	0.000000	1.086660	-12.328230	11.798100	-50.141334	1779.029913	-3477.688244
52				900.000000	200.000000	0.000000	0.425980	0.619300	-0.912450	-67.914719	-128.144617	185.678461	298.998871	200.961369	0.000000	300.000000	200.000000	0.000000	7.080640	10.773560	2231.980896	2145.757556	2234.499922	-1409.908474				-505.000000	200.000000	0.000000	3.803310	-14.114930	10.225020	-274.196399	-239.841819	-3773.321648
53				900.000000	200.000000	0.000000	0.414770	0.653080	-1.042800	-86.761352	-76.902064	188.131151	299.023356	200.995483	0.000000	300.000000	200.000000	0.000000	7.385840	9.674840	2232.133484	2222.051158	2179.999924	-1367.183975	-609.449994	217.905942	0.000000	-505.000000	200.000000	0.000000	2.173320	-13.578920	18.876959	338.009731	1971.698297	-3420.217983
54				900.000000	200.000000	0.000000	0.425980	0.585520	-1.607650	-90.128658	-76.838382	161.550445	299.013252	201.008645	0.000000	300.000000	200.000000	0.000000	6.928040	11.017720	2231.370544	2250.661259	2201.799923	-1348.873476	-588.909511	173.922439	0.000000	-505.000000	200.000000	0.000000	0.905550	-12.328230	19.663499	-512.776110	1649.954607	-3653.906052
55				900.000000	200.000000	0.000000	0.347510	0.675600	-1.911800	-74.672672	-98.653977	156.896194	299.003993	200.884248	0.000000	300.000000	200.000000	0.000000	7.324800	10.895640	2232.514954	1974.096951	2223.599922	-1373.287475				-505.000000	200.000000	0.000000	3.984420	-11.613550	10.225020	572.058116	-383.370791	-4123.426919
56				900.000000	200.000000	0.000000	0.459610	0.608040	-1.260050	-80.800110	-88.678473	173.584849	299.009011	200.905483	0.000000	300.000000	200.000000	0.000000	7.446880	10.926160	2232.820130	2021.780453	2212.699923	-1428.218974				-505.000000	200.000000	0.000000	0.362220	-13.936260	12.584640	547.515706	1291.839319	-3655.388606
57				900.000000	200.000000	0.000000	0.235410	0.698120	-0.999350	-84.861591	-135.414037	171.491234	299.057571	201.021083	0.000000	300.000000	200.000000	0.000000	7.630000	11.170320	2232.209778	2279.271359	2103.699926	-1446.529474	-577.111127	160.510339	0.000000	-505.000000	200.000000	0.000000	0.724440	-14.114930	15.730799	-621.203942	1134.365675	-4125.539931
58				900.000000	200.000000	0.000000	0.403560	0.630560	-1.651100	-96.359985	-96.138597	183.302500	298.998700	201.012815	0.000000	300.000000	200.000000	0.000000	7.599480	10.468360	2231.599426	2260.197959	2234.499922	-1361.080475	-586.931857	187.700407	0.000000	-505.000000	200.000000	0.000000	0.362220	-16.616310	15.730799	-193.482436	1288.853614	-3657.931973
59				900.000000	200.000000	0.000000	0.313880	0.574260	-2.215950	-51.017241	-107.118174	161.656109	298.984603	200.965279	0.000000	300.000000	200.000000	0.000000	7.446880	10.834600	2232.820130	2155.294256	2267.199921	-1397.701475	-508.507170	225.989972	0.000000	-505.000000	200.000000	0.000000	2.354430	-15.008280	27.528899	715.475320	96.548538	-3304.100738
60				900.000000	200.000000	0.000000	0.526870	0.551740	-1.607650	-131.725021	-116.454821	178.282128	298.930794	201.025180	0.000000	300.000000	200.000000	0.000000	7.874160	9.919000	2232.591248	2288.808060	2387.099916	-1373.287475	-643.213147	89.658602	0.000000	-505.000000	200.000000	0.000000	1.448880	-14.829610	16.517339	-1822.546324	2282.913453	-3186.370538
61				900.000000	200.000000	0.000000	0.336300	0.608040	-1.346950	-145.218622	-78.453780	183.351238	299.008706	200.982666	0.000000	300.000000	200.000000	0.000000	7.782600	10.468360	2232.133484	2193.441057	2212.699923	-1422.115474				-505.000000	200.000000	0.000000	1.086660	-13.221580	14.944259	11.869752	450.344134	-3831.000626
62				900.000000	200.000000	0.000000	0.302670	0.585520	-1.738000	-66.140519	-10.847611	185.774795	299.008808	200.969749	0.000000	300.000000	200.000000	0.000000	7.324800	10.315760	2232.362366	2164.830956	2212.699923	-1385.494475	-537.611054	141.825604	0.000000	-505.000000	200.000000	0.000000	3.984420	-15.901630	16.517339	-960.886239	538.647848	-4010.008110
63				900.000000	200.000000	0.000000	0.425980	0.551740	-1.303500	-87.184089	-92.319151	159.109370	299.023489	200.926997	0.000000	300.000000	200.000000	0.000000	7.416360	11.628120	2232.438660	2069.463954	2179.999924	-1348.873476	-534.028272	158.074282	0.000000	-505.000000	200.000000	0.000000	1.992210	-14.472270	18.090419	-758.453818	525.133608	-3773.515876
64				900.000000	200.000000	0.000000	0.269040	0.754420	-1.346950	-103.005922	-121.277743	130.544531	298.994297	200.854288	0.000000	300.000000	200.000000	0.000000	7.507920	11.017720	2232.667542	1907.340050	2245.399921	-1312.252476				-505.000000	200.000000	0.000000	1.992210	-12.864240	13.371180	-198.265454	662.182174	-4359.430842
65				900.000000	200.000000	0.000000	0.336300	0.574260	-1.564200	-50.342028	-37.723978	161.632882	299.033188	200.935605	0.000000	300.000000	200.000000	0.000000	7.294280	11.078760	2232.286072	2088.537354	2158.199924	-1385.494475				-505.000000	200.000000	0.000000	2.716650	-15.722960	6.292320	-1414.156927	2348.474246	-4479.689920
66				900.000000	200.000000	0.000000	0.358720	0.630560	-1.868350	-112.667177	-89.024073	156.842693	298.989312	201.003891	0.000000	300.000000	200.000000	0.000000	7.172200	11.231360	2232.438660	2241.124558	2256.299921	-1275.631477				-505.000000	200.000000	0.000000	3.441090	-10.541530	10.225020	57.846036	577.496156	-4122.366106
67				900.000000	200.000000	0.000000	0.381140	0.641820	-1.433850	-67.527516	-75.153504	178.516879	299.106340	200.944246	0.000000	300.000000	200.000000	0.000000	7.141680	11.139800	2232.057190	2107.610755	1994.699930	-1470.943473				-505.000000	200.000000	0.000000	2.897760	-13.757590	11.011560	-1063.222846	211.916604	-3302.957299
68				900.000000	200.000000	0.000000	0.325090	0.540480	-1.824900	-64.064765	-82.613629	137.516479	298.965076	200.935381	0.000000	300.000000	200.000000	0.000000	7.691040	10.651480	2232.820130	2088.537354	2310.799919	-1312.252476				-505.000000	200.000000	0.000000	2.354430	-14.650940	0.786540	-1465.545461	519.637059	-3303.761622
69				900.000000	200.000000	0.000000	0.560500	0.608040	-1.824900	-89.426355	-153.099452	159.022366	298.984012	200.901736	0.000000	300.000000	200.000000	0.000000	7.599480	10.193680	2231.523132	2012.243752	2267.199921	-1354.976975				-505.000000	200.000000	0.000000	1.811100	-11.970890	14.157719	-1302.305942	-520.735353	-2772.477900
70				900.000000	200.000000	0.000000	0.325090	0.563000	-1.564200	-62.867306	-67.658170	183.320964	299.052299	200.953117	0.000000	300.000000	200.000000	0.000000	7.507920	11.261880	2231.294250	2126.684155	2114.599926	-1385.494475				-505.000000	200.000000	0.000000	2.897760	-12.864240	10.225020	-314.333149	80.093023	-3654.574102
71				900.000000	200.000000	0.000000	0.358720	0.653080	-1.607650	-35.079644	-99.398464	161.682957	299.018406	200.940005	0.000000	300.000000	200.000000	0.000000	7.233240	10.682000	2231.980896	2098.074055	2190.899923	-1428.218974				-505.000000	200.000000	0.000000	1.267770	-13.042910	14.944259	-208.950930	571.955176	-3654.613261
72				900.000000	200.000000	0.000000	0.347510	0.619300	-1.998700	-65.019544	-73.243310	159.253495	299.016287	200.946316	0.000000	300.000000	200.000000	0.000000	7.568960	10.620960	2227.174374	2107.610755	2190.899923	-1354.976975	-561.941776	204.863291	0.000000	-505.000000	200.000000	0.000000	0.905550	-13.757590	19.663499	95.629329	1119.674578	-2891.589232
73				900.000000	200.000000	0.000000	0.526870	0.698120	-1.433850	-12.942189	-55.824816	144.683020	299.023122	200.957260	0.000000	300.000000	200.000000	0.000000	7.599480	10.620960	2231.599426	2136.220856	2179.999924	-1452.632974	-478.809271	263.212453	0.000000	-505.000000	200.000000	0.000000	1.629990	-13.936260	19.663499	1242.978026	-515.001372	-3831.722323
74				900.000000	200.000000	0.000000	0.291460	0.461660	-1.173150	-94.779071	-66.636963	161.574618	299.071998	200.987141	0.000000	300.000000	200.000000	0.000000	7.721560	9.796920	2231.675720	2202.977757	2070.999928	-1336.666476				-505.000000	200.000000	0.000000	1.086660	-13.757590	12.584640	-20.752982	1248.003457	-4536.438483
75				900.000000	200.000000	0.000000	0.425980	0.563000	-1.346950	-38.519053	-107.476652	183.216442	298.998666	200.970114	0.000000	300.000000	200.000000	0.000000	7.172200	10.102120	2231.523132	2164.830956	2234.499922	-1385.494475				-505.000000	200.000000	0.000000	1.811100	-11.792220	14.944259	-17.455676	1864.778353	-4240.910809
76				900.000000	200.000000	0.000000	0.515660	0.563000	-0.651750	-98.106779	-101.684271	159.026933	299.003653	200.918736	0.000000	300.000000	200.000000	0.000000	7.446880	10.804080	2231.752014	2050.390553	2223.599922	-1385.494475	-502.889906	178.967850	0.000000	-505.000000	200.000000	0.000000	0.362220	-12.328230	18.876959	-397.023031	-39.832165	-4123.815375
77				900.000000	200.000000	0.000000	0.459610	0.540480	-1.260050	-99.664352	-43.084743	178.341338	298.998700	200.948713	0.000000	300.000000	200.000000	0.000000	7.538440	10.620960	2231.599426	2117.147455	2234.499922	-1391.597975	-489.353673	129.686308	0.000000	-505.000000	200.000000	0.000000	1.629990	-14.472270	15.730799	-1106.090593	-246.129225	-3538.510504
78				900.000000	200.000000	0.000000	0.347510	0.619300	-1.129700	-35.975548	-99.381330	180.940436	299.057764	200.948259	0.000000	300.000000	200.000000	0.000000	7.813120	11.414480	2232.667542	2117.147455	2103.699926	-1403.804975				-505.000000	200.000000	0.000000	2.354430	-13.221580	11.011560	-220.076867	-285.486529	-3302.405159
79				900.000000	200.000000	0.000000	0.437190	0.641820	-1.998700	-3.784217	-137.727972	161.591191	299.086650	200.880307	0.000000	300.000000	200.000000	0.000000	7.538440	10.743040	2231.675720	1964.560251	2038.299929	-1403.804975				-505.000000	200.000000	0.000000	0.181110	-14.114930	10.225020	-1779.804423	1702.747586	-4066.752365
80				900.000000	200.000000	0.000000	0.280250	0.686860	-0.999350	-41.099445	-81.534879	152.157027	299.052396	200.906009	0.000000	300.000000	200.000000	0.000000	7.507920	10.346280	2231.523132	2021.780453	2114.599926	-1397.701475				-505.000000	200.000000	0.000000	3.078870	-13.042910	14.157719	-556.461859	728.251962	-3948.478642
81				900.000000	200.000000	0.000000	0.403560	0.731900	-1.694550	-96.252348	-50.504459	183.396747	298.989035	201.012711	0.000000	300.000000	200.000000	0.000000	7.446880	10.590440	2231.828308	2260.197959	2256.299921	-1361.080475				-505.000000	200.000000	0.000000	-0.543330	-15.008280	3.146160	-213.003314	560.171220	-3891.309903
82				900.000000	200.000000	0.000000	0.381140	0.731900	-1.216600	-111.839313	-85.487487	144.865412	299.033453	200.960975	0.000000	300.000000	200.000000	0.000000	7.324800	10.712520	2232.896424	2145.757556	2158.199924	-1348.873476	-578.268521	168.723262	0.000000	-505.000000	200.000000	0.000000	1.992210	-13.042910	25.169279	-787.212938	1844.115844	-3478.438920
83				900.000000	200.000000	0.000000	0.347510	0.608040	-1.216600	-72.714036	-84.102603	164.062344	299.018171	200.991516	0.000000	300.000000	200.000000	0.000000	7.233240	10.620960	2231.446838	2212.514458	2190.899923	-1391.597975	-508.298477	172.683608	0.000000	-505.000000	200.000000	0.000000	1.086660	-12.864240	15.730799	-429.708689	51.887686	-3948.149707
84				900.000000	200.000000	0.000000	0.493240	0.675600	-1.738000	-82.533676	-170.674382	171.203179	299.013556	200.952791	0.000000	300.000000	200.000000	0.000000	7.813120	10.498880	2232.057190	2126.684155	2201.799923	-1409.908474	-554.085192	206.512742	0.000000	-505.000000	200.000000	0.000000	1.267770	-13.221580	19.663499	128.063293	965.186639	-3831.015114
85				900.000000	200.000000	0.000000	0.381140	0.619300	-1.433850	-144.844964	-70.087534	161.628315	298.974664	200.897094	0.000000	300.000000	200.000000	0.000000	7.843640	11.139800	2232.438660	2002.707052	2288.999920	-1391.597975				-505.000000	200.000000	0.000000	1.992210	-13.757590	14.157719	-1294.603157	1324.285785	-4066.558138
86				900.000000	200.000000	0.000000	0.291460	0.619300	-2.042150	-97.228800	-40.498943	156.901903	298.979721	200.943923	0.000000	300.000000	200.000000	0.000000	7.111160	9.491720	2232.820130	2107.610755	2278.099920	-1391.597975				-505.000000	200.000000	0.000000	2.173320	-14.114930	6.292320	-1316.855032	790.511054	-3479.470756
87				900.000000	200.000000	0.000000	0.336300	0.585520	-1.824900	-78.292138	-143.866896	183.330294	299.096512	200.961402	0.000000	300.000000	200.000000	0.000000	7.172200	11.231360	2231.904602	2145.757556	2016.499929	-1336.666476				-505.000000	200.000000	0.000000	1.992210	-12.328230	5.505780	-977.172735	1332.496475	-4358.922168
88				900.000000	200.000000	0.000000	0.291460	0.551740	-1.651100	-79.503142	-111.786199	149.610092	299.013589	200.944214	0.000000	300.000000	200.000000	0.000000	7.477400	11.750200	2232.133484	2107.610755	2201.799923	-1391.597975	-539.534861	170.310240	0.000000	-505.000000	200.000000	0.000000	0.000000	-15.008280	14.944259	-443.691470	516.097927	-3656.376975
89				900.000000	200.000000	0.000000	0.493240	0.506700	-1.477300	-109.321544	-150.652953	158.997801	298.984568	200.909785	0.000000	300.000000	200.000000	0.000000	7.813120	10.895640	2232.743836	2031.317153	2267.199921	-1348.873476	-550.888744	159.824520	0.000000	-505.000000	200.000000	0.000000	0.724440	-14.472270	18.876959	-758.390894	866.239955	-4125.879046
90				900.000000	200.000000	0.000000	0.347510	0.698120	-1.520750	-73.340171	-78.753774	115.952916	299.037940	200.948551	0.000000	300.000000	200.000000	0.000000	7.355320	10.590440	2231.980896	2117.147455	2147.299925	-1361.080475				-505.000000	200.000000	0.000000	1.267770	-11.256210	8.651940	246.106907	-747.773486	-4534.079162
91				900.000000	200.000000	0.000000	0.347510	0.596780	-1.607650	-65.541790	-83.738927	188.148473	299.125635	201.025706	0.000000	300.000000	200.000000	0.000000	7.355320	10.559920	2231.446838	2288.808060	1951.099932	-1379.390975				-505.000000	200.000000	0.000000	0.000000	-13.757590	10.225020	-831.653765	1448.566537	-4360.119254
92				900.000000	200.000000	0.000000	0.190570	0.698120	-1.955250	-81.831373	-107.348689	183.585989	299.062293	200.927251	0.000000	300.000000	200.000000	0.000000	7.019600	10.834600	2231.828308	2069.463954	2092.799927	-1324.459476				-505.000000	200.000000	0.000000	0.000000	-12.328230	11.798100	-1903.197364	916.793655	-3947.554101
93				900.000000	200.000000	0.000000	0.381140	0.574260	-1.824900	-62.673704	-64.657888	197.731329	299.013623	200.935637	0.000000	300.000000	200.000000	0.000000	7.263760	10.620960	2232.209778	2088.537354	2201.799923	-1403.804975				-505.000000	200.000000	0.000000	4.708860	-13.757590	5.505780	1021.024726	372.691949	-3831.799075
94				900.000000	200.000000	0.000000	0.414770	0.585520	-1.564200	-69.980993	-56.153282	132.646137	298.984568	200.909785	0.000000	300.000000	200.000000	0.000000	7.416360	10.468360	2232.743836	2031.317153	2267.199921	-1403.804975	-590.083547	139.205964	0.000000	-505.000000	200.000000	0.000000	2.897760	-15.365620	13.371180	-812.887965	1137.667376	-3480.715616
95				900.000000	200.000000	0.000000	0.347510	0.675600	-1.564200	-86.374149	-129.373065	178.583135	299.042889	200.952759	0.000000	300.000000	200.000000	0.000000	7.019600	10.163160	2232.133484	2126.684155	2136.399925	-1403.804975	-515.830788	124.730836	0.000000	-505.000000	200.000000	0.000000	2.897760	-13.936260	18.876959	-1420.852941	204.452340	-3185.638660
96				900.000000	200.000000	0.000000	0.437190	0.484180	-2.476650	-63.037881	-106.887659	173.492886	299.013218	200.970213	0.000000	300.000000	200.000000	0.000000	7.385840	10.193680	2231.294250	2164.830956	2201.799923	-1324.459476	-484.295154	166.606748	0.000000	-505.000000	200.000000	0.000000	1.267770	-13.400250	17.303879	-577.832809	-358.274155	-3831.184672
97				900.000000	200.000000	0.000000	0.392350	0.698120	-1.173150	-56.897936	-80.923553	161.690004	298.964651	200.987039	0.000000	300.000000	200.000000	0.000000	7.935200	11.322920	2231.904602	2202.977757	2310.799919	-1367.183975	-572.430668	176.868920	0.000000	-505.000000	200.000000	0.000000	2.354430	-14.293600	17.303879	-400.257414	1166.812141	-3832.119394
98				900.000000	200.000000	0.000000	0.381140	0.596780	-1.694550	-97.796060	-120.504783	166.426691	298.998837	200.978494	0.000000	300.000000	200.000000	0.000000	7.507920	9.766400	2231.904602	2183.904357	2234.499922	-1428.218974				-505.000000	200.000000	0.000000	-0.362220	-15.186950	11.011560	-570.633409	-651.382076	-3480.285259
99				900.000000	200.000000	0.000000	0.313880	0.630560	-1.477300	-112.262049	-72.343329	142.431187	299.057281	200.914556	0.000000	300.000000	200.000000	0.000000	7.385840	11.017720	2231.523132	2040.853853	2103.699926	-1409.908474				-505.000000	200.000000	0.000000	2.354430	-12.149560	14.944259	-386.526325	241.061369	-3830.084700
100				900.000000	200.000000	0.000000	0.336300	0.574260	-1.998700	-82.956412	-163.969142	164.042542	299.067209	200.948583	0.000000	300.000000	200.000000	0.000000	6.897520	11.567080	2231.904602	2117.147455	2081.899927	-1409.908474				-505.000000	200.000000	0.000000	2.716650	-13.757590	9.438480	-831.716688	887.218459	-4066.616093
101				900.000000	200.000000	0.000000	0.280250	0.641820	-1.607650	-51.625452	-96.167070	176.211741	299.077450	200.918202	0.000000	300.000000	200.000000	0.000000	7.416360	10.407320	2233.049012	2050.390553	2060.099928	-1354.976975	-609.118253	165.479129	0.000000	-505.000000	200.000000	0.000000	1.992210	-15.186950	16.517339	-570.192947	1719.756527	-4009.170502
102				900.000000	200.000000	0.000000	0.549290	0.709380	-1.738000	-69.081025	-81.795062	163.947546	299.023556	200.922662	0.000000	300.000000	200.000000	0.000000	7.477400	9.949520	2232.591248	2059.927254	2179.999924	-1446.529474				-505.000000	200.000000	0.000000	1.086660	-13.400250	11.011560	579.823824	-76.203763	-3889.914282
103				900.000000	200.000000	0.000000	0.437190	0.608040	-0.999350	-56.406844	-133.591398	161.559775	299.067114	200.905947	0.000000	300.000000	200.000000	0.000000	7.355320	10.468360	2231.675720	2021.780453	2081.899927	-1281.734977				-505.000000	200.000000	0.000000	2.173320	-14.114930	7.865400	-390.201170	656.448194	-3714.447150
104				900.000000	200.000000	0.000000	0.470820	0.574260	-1.433850	-78.350697	-63.648617	163.903179	299.111072	200.935861	0.000000	300.000000	200.000000	0.000000	7.599480	10.651480	2231.675720	2088.537354	1983.799931	-1403.804975				-505.000000	200.000000	0.000000	0.181110	-13.042910	14.944259	-440.582934	1963.409042	-3537.038130
105				900.000000	200.000000	0.000000	0.358720	0.653080	-1.824900	-83.551078	-149.856121	161.682957	299.081672	200.927409	0.000000	300.000000	200.000000	0.000000	7.355320	10.468360	2231.446838	2069.463954	2049.199928	-1367.183975				-505.000000	200.000000	0.000000	1.629990	-13.221580	7.865400	-683.592568	1219.605120	-3772.299993
106				900.000000	200.000000	0.000000	0.381140	0.664340	-1.477300	-74.686217	-156.168615	168.899182	298.994675	200.982062	0.000000	300.000000	200.000000	0.000000	8.026760	10.559920	2233.506776	2193.441057	2245.399921	-1428.218974	-540.136341	223.070680	0.000000	-505.000000	200.000000	0.000000	-1.086660	-12.864240	16.517339	381.066248	580.358867	-3712.999447
107				900.000000	200.000000	0.000000	0.347510	0.574260	-1.738000	-102.788978	-48.155912	159.211608	298.960158	200.931142	0.000000	300.000000	200.000000	0.000000	7.813120	10.193680	2232.743836	2079.000654	2321.699919	-1373.287475	-519.818199	200.231114	0.000000	-505.000000	200.000000	0.000000	1.448880	-11.434880	19.663499	4.544506	291.377637	-3476.869433
108				900.000000	200.000000	0.000000	0.437190	0.540480	-1.738000	-31.810494	-46.782964	166.316265	298.999111	200.999585	0.000000	300.000000	200.000000	0.000000	7.782600	10.865120	2232.514954	2231.587858	2234.499922	-1477.046973	-555.407050	132.637864	0.000000	-505.000000	200.000000	0.000000	2.173320	-12.506900	18.090419	-1218.609289	911.884665	-2831.759650
109				900.000000	200.000000	0.000000	0.392350	0.540480	-1.781450	-84.122401	-95.555744	163.953059	298.993575	200.953215	0.000000	300.000000	200.000000	0.000000	7.568960	11.139800	2231.065368	2126.684155	2245.399921	-1464.839973				-505.000000	200.000000	0.000000	1.629990	-11.792220	13.371180	-365.029528	-111.319939	-3947.175827
110				900.000000	200.000000	0.000000	0.437190	0.619300	-1.781450	-80.876594	-117.666135	185.666848	299.072283	200.931301	0.000000	300.000000	200.000000	0.000000	7.568960	11.078760	2232.362366	2079.000654	2070.999928	-1422.115474				-505.000000	200.000000	0.000000	0.724440	-14.829610	13.371180	-896.270002	208.614903	-3832.497669
111				900.000000	200.000000	0.000000	0.347510	0.675600	-1.086250	-122.063765	-74.091889	164.125175	299.067050	200.867547	0.000000	300.000000	200.000000	0.000000	7.538440	10.712520	2231.523132	1935.950150	2081.899927	-1361.080475				-505.000000	200.000000	0.000000	1.629990	-11.970890	7.865400	86.982695	26.475054	-3653.624891
112				900.000000	200.000000	0.000000	0.403560	0.608040	-1.042800	-104.698221	-20.714767	183.281557	299.096604	200.965576	0.000000	300.000000	200.000000	0.000000	7.538440	10.804080	2232.133484	2155.294256	2016.499929	-1379.390975				-505.000000	200.000000	0.000000	1.629990	-12.864240	13.371180	-1124.793470	949.240120	-3302.008088
113				900.000000	200.000000	0.000000	0.403560	0.608040	-1.651100	-49.040996	-131.600387	144.726995	299.116137	200.948486	0.000000	300.000000	200.000000	0.000000	7.660520	10.895640	2232.133484	2117.147455	1972.899931	-1287.838477	-488.789821	197.127761	0.000000	-505.000000	200.000000	0.000000	2.173320	-12.328230	17.303879	-49.700872	-280.498975	-3888.983868
114				900.000000	200.000000	0.000000	0.381140	0.517960	-1.520750	-100.861811	-44.676868	147.076108	298.940920	200.935157	0.000000	300.000000	200.000000	0.000000	7.630000	10.407320	2233.354188	2088.537354	2365.299917	-1477.046973				-505.000000	200.000000	0.000000	3.078870	-11.077540	12.584640	25.600841	994.884830	-3829.125308
115				900.000000	200.000000	0.000000	0.403560	0.720640	-1.173150	-144.422228	-50.989361	164.108994	299.033321	200.952563	0.000000	300.000000	200.000000	0.000000	7.416360	10.285240	2232.591248	2126.684155	2158.199924	-1385.494475				-505.000000	200.000000	0.000000	0.905550	-13.936260	7.865400	-726.837854	335.450930	-3714.176171
116				900.000000	200.000000	0.000000	0.381140	0.529220	-1.651100	-76.409985	-125.611161	166.363861	299.013556	200.995517	0.000000	300.000000	200.000000	0.000000	7.324800	9.857960	2232.057190	2222.051158	2201.799923	-1324.459476				-505.000000	200.000000	0.000000	0.905550	-13.757590	6.292320	-137.072370	734.653805	-3831.494810
117				900.000000	200.000000	0.000000	0.291460	0.585520	-1.824900	-66.230548	-60.964865	147.231847	298.984498	200.991007	0.000000	300.000000	200.000000	0.000000	7.538440	10.041080	2232.591248	2212.514458	2267.199921	-1458.736474				-505.000000	200.000000	0.000000	2.535540	-13.936260	13.371180	-726.397392	1159.585307	-3831.794767
118				900.000000	200.000000	0.000000	0.358720	0.596780	-1.564200	-109.722608	-18.383354	118.256716	299.023389	200.901458	0.000000	300.000000	200.000000	0.000000	7.507920	10.529400	2232.209778	2012.243752	2179.999924	-1409.908474				-505.000000	200.000000	0.000000	1.086660	-13.757590	3.932700	-947.973152	725.934119	-4007.741595
119				900.000000	200.000000	0.000000	0.515660	0.664340	-1.607650	-102.964971	-110.927224	137.434238	298.998906	200.935701	0.000000	300.000000	200.000000	0.000000	7.233240	9.705360	2232.057190	2088.537354	2234.499922	-1403.804975				-505.000000	200.000000	0.000000	4.346640	-13.221580	8.651940	-451.897641	789.334196	-3537.540931
120				900.000000	200.000000	0.000000	0.369930	0.517960	-1.303500	-120.739391	-95.076982	120.581460	299.032726	200.931778	0.000000	300.000000	200.000000	0.000000	7.446880	11.475520	2231.217956	2079.000654	2158.199924	-1403.804975				-505.000000	200.000000	0.000000	1.992210	-13.042910	8.651940	-1251.798332	268.950711	-4242.112202
121				900.000000	200.000000	0.000000	0.302670	0.563000	-1.781450	-119.379800	-86.796751	192.982832	299.013084	201.004543	0.000000	300.000000	200.000000	0.000000	7.904680	11.048240	2230.989074	2241.124558	2201.799923	-1434.322474	-530.216264	142.226563	0.000000	-505.000000	200.000000	0.000000	3.622200	-13.400250	22.023119	-1272.351281	555.340794	-3361.420237
122				900.000000	200.000000	0.000000	0.257830	0.641820	-1.433850	-15.260623	-80.207538	164.186668	299.067114	200.974321	0.000000	300.000000	200.000000	0.000000	7.630000	11.353440	2231.675720	2174.367657	2081.899927	-1428.218974				-505.000000	200.000000	0.000000	1.267770	-11.970890	10.225020	1592.779489	1106.713764	-3771.084111
123				900.000000	200.000000	0.000000	0.403560	0.563000	-1.303500	-66.617751	-66.066046	156.733408	298.969887	200.926902	0.000000	300.000000	200.000000	0.000000	7.233240	10.682000	2232.667542	2069.463954	2299.899920	-1391.597975				-505.000000	200.000000	0.000000	1.086660	-12.506900	0.786540	-1219.993599	1922.049891	-4535.251578
124				900.000000	200.000000	0.000000	0.414770	0.529220	-1.520750	-84.316003	-91.655481	159.100040	299.028571	200.978059	0.000000	300.000000	200.000000	0.000000	7.050120	10.132640	2232.896424	2183.904357	2169.099924	-1458.736474				-505.000000	200.000000	0.000000	0.362220	-14.293600	7.078860	-632.707419	634.214268	-4419.401004
125				900.000000	200.000000	0.000000	0.392350	0.653080	-1.824900	-79.530548	-90.449365	159.238456	299.018372	200.957129	0.000000	300.000000	200.000000	0.000000	7.263760	10.529400	2231.904602	2136.220856	2190.899923	-1446.529474	-582.494135	63.982452	0.000000	-505.000000	200.000000	0.000000	2.535540	-14.472270	14.944259	-2032.681531	1158.092454	-3597.327046
126				900.000000	200.000000	0.000000	0.358720	0.709380	-1.868350	-37.051826	-134.617803	171.373957	299.052947	200.939652	0.000000	300.000000	200.000000	0.000000	7.691040	10.743040	2232.820130	2098.074055	2114.599926	-1373.287475				-505.000000	200.000000	0.000000	2.173320	-13.042910	12.584640	-1251.483716	651.969635	-4300.870790
127				900.000000	200.000000	0.000000	0.381140	0.641820	-0.955900	-103.217132	-90.795908	161.649258	299.033122	200.952759	0.000000	300.000000	200.000000	0.000000	7.172200	10.315760	2232.133484	2126.684155	2158.199924	-1336.666476				-505.000000	200.000000	0.000000	2.354430	-14.114930	11.011560	-505.765479	509.933515	-3831.949836
128				900.000000	200.000000	0.000000	0.605340	0.653080	-0.955900	-26.363371	-105.094434	144.559838	299.052590	200.978460	0.000000	300.000000	200.000000	0.000000	7.385840	10.865120	2231.980896	2183.904357	2114.599926	-1385.494475				-505.000000	200.000000	0.000000	1.448880	-12.149560	14.157719	192.490761	1622.302696	-3771.268158
129				900.000000	200.000000	0.000000	0.482030	0.709380	-1.346950	-92.799078	-89.520911	151.968927	299.091690	200.978427	0.000000	300.000000	200.000000	0.000000	7.324800	10.987200	2232.057190	2183.904357	2027.399929	-1385.494475				-505.000000	200.000000	0.000000	-0.724440	-12.328230	13.371180	-1323.991508	826.566656	-3771.263850
130				900.000000	200.000000	0.000000	0.425980	0.675600	-1.824900	-54.479993	-127.296038	168.863200	298.969535	200.995585	0.000000	300.000000	200.000000	0.000000	7.385840	10.163160	2231.904602	2222.051158	2299.899920	-1464.839973				-505.000000	200.000000	0.000000	3.984420	-12.328230	14.944259	-1671.313668	1070.420731	-4006.616953
131				900.000000	200.000000	0.000000	0.313880	0.619300	-1.781450	-96.958715	-66.994499	166.517316	298.955027	200.918547	0.000000	300.000000	200.000000	0.000000	7.233240	10.804080	2232.209778	2050.390553	2332.599918	-1428.218974	-648.348828	178.922940	0.000000	-505.000000	200.000000	0.000000	0.362220	-11.792220	17.303879	-364.714912	2480.490827	-3829.586208
132				900.000000	200.000000	0.000000	0.381140	0.664340	-1.738000	-54.853651	-34.342885	161.670202	299.023489	200.939813	0.000000	300.000000	200.000000	0.000000	7.477400	10.987200	2232.438660	2098.074055	2179.999924	-1452.632974				-505.000000	200.000000	0.000000	0.543330	-12.506900	12.584640	-1103.233750	1546.020369	-3477.814336
133				900.000000	200.000000	0.000000	0.459610	0.664340	-2.085600	-39.131644	-118.306531	163.998567	299.052331	200.995823	0.000000	300.000000	200.000000	0.000000	7.416360	11.017720	2231.370544	2222.051158	2114.599926	-1409.908474	-536.700048	131.593520	0.000000	-505.000000	200.000000	0.000000	2.535540	-12.685570	19.663499	-1345.110766	623.333866	-3301.910975
134				900.000000	200.000000	0.000000	0.381140	0.540480	-1.607650	-63.839694	-171.245299	178.422633	299.017969	200.961797	0.000000	300.000000	200.000000	0.000000	7.355320	10.926160	2230.989074	2145.757556	2190.899923	-1330.562976				-505.000000	200.000000	0.000000	-0.543330	-14.650940	11.798100	735.839500	-376.029522	-3890.970788
135				900.000000	200.000000	0.000000	0.437190	0.551740	-1.433850	-71.237010	-112.923433	149.459116	298.974804	200.896971	0.000000	300.000000	200.000000	0.000000	7.507920	11.200840	2232.743836	2002.707052	2288.999920	-1440.425974				-505.000000	200.000000	0.000000	-0.905550	-10.898870	-0.786540	-312.105538	718.391290	-4181.101589
136				900.000000	200.000000	0.000000	0.448400	0.686860	-1.694550	-61.922324	-57.416940	154.392484	298.994400	200.922536	0.000000	300.000000	200.000000	0.000000	7.721560	10.163160	2232.896424	2059.927254	2245.399921	-1403.804975				-505.000000	200.000000	0.000000	1.992210	-15.365620	8.651940	460.710517	-1454.459384	-4773.013342
137				900.000000	200.000000	0.000000	0.448400	0.596780	-1.346950	-113.518067	-67.872148	175.995650	299.052396	200.957293	0.000000	300.000000	200.000000	0.000000	7.477400	10.346280	2231.523132	2136.220856	2114.599926	-1306.148976				-505.000000	200.000000	0.000000	1.086660	-13.042910	3.146160	369.185232	1256.960575	-3830.831068
138				900.000000	200.000000	0.000000	0.403560	0.517960	-1.738000	-89.025291	-90.991810	163.920501	299.037940	200.918642	0.000000	300.000000	200.000000	0.000000	7.477400	10.682000	2231.980896	2050.390553	2147.299925	-1330.562976				-505.000000	200.000000	0.000000	1.448880	-13.042910	14.157719	-1251.357870	-763.957436	-3654.627749
139				900.000000	200.000000	0.000000	0.325090	0.563000	-1.086250	-90.515861	-88.366543	164.043684	299.003925	200.952661	0.000000	300.000000	200.000000	0.000000	7.568960	9.980040	2232.362366	2126.684155	2223.599922	-1403.804975	-502.724035	134.347476	0.000000	-505.000000	200.000000	0.000000	0.362220	-14.114930	16.517339	-1084.405026	-37.592886	-4301.743249
140				900.000000	200.000000	0.000000	0.358720	0.608040	-1.433850	-76.959637	-99.560098	173.689371	298.955491	200.918139	0.000000	300.000000	200.000000	0.000000	7.843640	9.888480	2233.201600	2050.390553	2332.599918	-1409.908474				-505.000000	200.000000	0.000000	3.441090	-13.578920	7.865400	-473.583207	2038.005516	-3831.528096
141				900.000000	200.000000	0.000000	0.381140	0.788200	-1.651100	-57.704128	-90.149372	135.279131	298.989450	200.935413	0.000000	300.000000	200.000000	0.000000	7.263760	9.735880	2232.743836	2088.537354	2256.299921	-1367.183975				-505.000000	200.000000	0.000000	3.803310	-13.400250	8.651940	-810.156968	689.641086	-3361.434726
142				900.000000	200.000000	0.000000	0.403560	0.675600	-1.651100	-110.587359	-65.742778	159.247786	299.066986	200.987276	0.000000	300.000000	200.000000	0.000000	7.416360	11.719680	2231.370544	2202.977757	2081.899927	-1446.529474	-543.720885	148.258291	0.000000	-505.000000	200.000000	0.000000	-0.905550	-13.578920	18.090419	-936.029213	700.477056	-3889.924463
143				900.000000	200.000000	0.000000	0.313880	0.596780	-1.651100	-61.566274	-72.181695	154.448072	298.984117	200.948648	0.000000	300.000000	200.000000	0.000000	7.416360	11.628120	2231.752014	2117.147455	2267.199921	-1446.529474				-505.000000	200.000000	0.000000	0.724440	-11.256210	10.225020	709.496761	1139.590660	-3535.386019
144				900.000000	200.000000	0.000000	0.482030	0.731900	-1.042800	-67.433424	-115.133621	151.989870	298.993953	200.893036	0.000000	300.000000	200.000000	0.000000	7.874160	11.017720	2231.904602	1993.170352	2245.399921	-1477.046973	-557.331044	174.386044	0.000000	-505.000000	200.000000	0.000000	0.905550	-13.757590	18.876959	-483.513604	987.850997	-3361.542021
145				900.000000	200.000000	0.000000	0.313880	0.574260	-1.607650	-114.715526	-67.156133	168.885089	298.979477	200.948421	0.000000	300.000000	200.000000	0.000000	7.538440	11.231360	2232.286072	2117.147455	2278.099920	-1397.701475	-555.841443	181.867255	0.000000	-505.000000	200.000000	0.000000	2.716650	-12.864240	17.303879	-313.766840	879.754195	-3302.095021
146				900.000000	200.000000	0.000000	0.291460	0.686860	-1.651100	-122.185263	-81.390379	183.470995	299.067337	201.003994	0.000000	300.000000	200.000000	0.000000	7.752080	11.048240	2232.209778	2241.124558	2081.899927	-1324.459476				-505.000000	200.000000	0.000000	0.362220	-12.864240	11.011560	-545.902230	2088.752216	-4124.324048
147				900.000000	200.000000	0.000000	0.448400	0.608040	-1.433850	-85.000697	-133.648941	161.548162	299.037545	200.884823	0.000000	300.000000	200.000000	0.000000	7.477400	10.376800	2231.065368	1974.096951	2147.299925	-1385.494475	-518.160318	177.452304	0.000000	-505.000000	200.000000	0.000000	2.354430	-12.506900	18.090419	-407.897276	238.075663	-3536.703323
148				900.000000	200.000000	0.000000	0.470820	0.461660	-1.607650	-123.372924	-98.948773	127.653560	299.003789	200.927155	0.000000	300.000000	200.000000	0.000000	7.446880	10.590440	2232.057190	2069.463954	2223.599922	-1367.183975				-505.000000	200.000000	0.000000	0.000000	-14.293600	-1.573080	-2254.823601	929.482904	-4008.163336
149				900.000000	200.000000	0.000000	0.347510	0.596780	-1.651100	-69.607334	-124.226278	156.822892	298.989519	200.965246	0.000000	300.000000	200.000000	0.000000	7.172200	10.315760	2232.896424	2155.294256	2256.299921	-1434.322474	-567.685495	257.005648	0.000000	-505.000000	200.000000	0.000000	1.811100	-14.650940	14.944259	851.907194	936.788302	-3714.926846
150				900.000000	200.000000	0.000000	0.493240	0.641820	-1.651100	-35.588345	-69.435800	166.352443	299.135493	200.948681	0.000000	300.000000	200.000000	0.000000	6.928040	10.407320	2231.675720	2117.147455	1929.299932	-1385.494475				-505.000000	200.000000	0.000000	1.267770	-13.578920	9.438480	337.254652	577.180161	-4007.586526
151				900.000000	200.000000	0.000000	0.336300	0.630560	-1.303500	-91.979341	-78.494188	159.275581	299.004027	200.931205	0.000000	300.000000	200.000000	0.000000	7.019600	10.498880	2232.591248	2079.000654	2223.599922	-1489.253973				-505.000000	200.000000	0.000000	1.448880	-12.506900	9.438480	-640.221435	433.651188	-4417.792359
152				900.000000	200.000000	0.000000	0.257830	0.506700	-1.781450	-73.451871	-44.422481	152.012705	298.994125	200.935605	0.000000	300.000000	200.000000	0.000000	7.538440	11.200840	2232.286072	2088.537354	2245.399921	-1385.494475				-505.000000	200.000000	0.000000	1.992210	-13.221580	7.078860	-336.207485	1993.853659	-4066.049464
153				900.000000	200.000000	0.000000	0.425980	0.585520	-1.607650	-70.026007	-122.432111	163.960105	299.003278	200.983203	0.000000	300.000000	200.000000	0.000000	7.507920	11.261880	2230.912780	2193.441057	2223.599922	-1348.873476				-505.000000	200.000000	0.000000	3.078870	-11.792220	7.865400	-828.733998	1662.213425	-4182.268132
154				900.000000	200.000000	0.000000	0.425980	0.585520	-1.173150	-57.514274	-117.770226	171.189085	298.979267	200.952889	0.000000	300.000000	200.000000	0.000000	7.111160	11.231360	2231.828308	2126.684155	2278.099920	-1367.183975	-468.339254	227.469131	0.000000	-505.000000	200.000000	0.000000	1.448880	-13.221580	17.303879	475.322530	-634.373135	-3596.053209
155				900.000000	200.000000	0.000000	0.347510	0.754420	-1.086250	-50.468944	-53.828009	176.246778	298.949749	201.008645	0.000000	300.000000	200.000000	0.000000	7.507920	11.322920	2231.370544	2250.661259	2343.499918	-1367.183975				-505.000000	200.000000	0.000000	2.716650	-12.864240	13.371180	-82.449453	1944.046386	-4359.488797
156				900.000000	200.000000	0.000000	0.437190	0.608040	-1.390400	-76.914623	-42.040262	178.427396	298.960158	200.931142	0.000000	300.000000	200.000000	0.000000	7.904680	11.231360	2232.743836	2079.000654	2321.699919	-1354.976975				-505.000000	200.000000	0.000000	-1.811100	-13.400250	3.932700	-810.534507	1033.847574	-3948.426560
157				900.000000	200.000000	0.000000	0.347510	0.686860	-1.390400	-21.401922	-134.600669	164.135646	299.048097	200.952433	0.000000	300.000000	200.000000	0.000000	7.233240	10.315760	2232.896424	2126.684155	2125.499926	-1403.804975				-505.000000	200.000000	0.000000	0.905550	-13.578920	7.865400	-821.031213	1263.440982	-4183.789844
158				900.000000	200.000000	0.000000	0.369930	0.653080	-1.694550	-43.210733	-140.307035	171.309984	299.057474	200.952824	0.000000	300.000000	200.000000	0.000000	7.324800	11.078760	2231.980896	2126.684155	2103.699926	-1367.183975	-568.024437	224.287052	0.000000	-505.000000	200.000000	0.000000	-0.543330	-14.472270	21.236579	515.773896	1338.423456	-3773.313033
159				900.000000	200.000000	0.000000	0.403560	0.585520	-2.129050	-118.812540	-90.628134	192.899254	299.066986	201.012919	0.000000	300.000000	200.000000	0.000000	7.172200	10.315760	2231.370544	2260.197959	2081.899927	-1397.701475				-505.000000	200.000000	0.000000	0.362220	-12.864240	11.011560	959.705795	895.622150	-4006.835851
160				900.000000	200.000000	0.000000	0.358720	0.641820	-1.824900	-100.096886	-73.866572	173.720786	298.983908	200.910376	0.000000	300.000000	200.000000	0.000000	7.263760	10.254720	2231.294250	2031.317153	2267.199921	-1446.529474	-518.564306	123.632294	0.000000	-505.000000	200.000000	0.000000	0.724440	-13.578920	24.382739	-1862.053843	330.734941	-3537.590270
161				900.000000	200.000000	0.000000	0.448400	0.540480	-1.216600	-147.865700	-88.257254	147.027370	299.062614	200.948292	0.000000	300.000000	200.000000	0.000000	7.660520	10.315760	2232.591248	2117.147455	2092.799927	-1403.804975				-505.000000	200.000000	0.000000	1.811100	-14.293600	13.371180	-1095.468041	275.431118	-4125.796421
162				900.000000	200.000000	0.000000	0.526870	0.608040	-1.477300	-77.004651	-126.707987	178.334487	299.042692	200.935861	0.000000	300.000000	200.000000	0.000000	7.507920	10.651480	2231.675720	2088.537354	2136.399925	-1306.148976	-538.225106	215.847034	0.000000	-505.000000	200.000000	0.000000	-0.181110	-11.077540	23.596199	373.929771	783.986216	-3828.864510
163				900.000000	200.000000	0.000000	0.470820	0.630560	-1.607650	-44.048078	-98.948773	161.545878	299.062742	200.952433	0.000000	300.000000	200.000000	0.000000	7.324800	9.919000	2232.896424	2126.684155	2092.799927	-1336.666476				-505.000000	200.000000	0.000000	0.181110	-12.149560	13.371180	-849.916179	1036.911844	-3418.702144
164				900.000000	200.000000	0.000000	0.448400	0.698120	-1.260050	-44.926374	-47.689085	195.367177	298.998974	200.931364	0.000000	300.000000	200.000000	0.000000	7.202720	10.773560	2232.209778	2079.000654	2234.499922	-1452.632974	-579.560844	90.125821	0.000000	-505.000000	200.000000	0.000000	3.259980	-13.757590	14.944259	-1641.988239	1114.256592	-4066.659559
165				900.000000	200.000000	0.000000	0.470820	0.675600	-0.999350	-174.240629	-99.514492	166.407085	299.018707	200.935445	0.000000	300.000000	200.000000	0.000000	7.294280	10.926160	2232.667542	2088.537354	2190.899923	-1416.011974				-505.000000	200.000000	0.000000	2.354430	-14.472270	9.438480	51.566040	1041.706398	-4067.265347
166				900.000000	200.000000	0.000000	0.437190	0.641820	-0.955900	-87.135011	-62.708227	159.181530	299.067305	201.021118	0.000000	300.000000	200.000000	0.000000	7.324800	10.926160	2232.133484	2279.271359	2081.899927	-1391.597975	-617.522975	149.631696	0.000000	-505.000000	200.000000	0.000000	1.086660	-13.221580	20.450039	-1030.033802	2301.099252	-4065.977020
167				900.000000	200.000000	0.000000	0.325090	0.776940	-1.651100	-58.167815	-62.511383	181.110269	299.038203	201.067896	0.000000	300.000000	200.000000	0.000000	7.355320	11.017720	2232.591248	2384.175062	2147.299925	-1409.908474				-505.000000	200.000000	0.000000	0.905550	-13.042910	7.865400	-325.333240	2986.851077	-3772.072480
168				900.000000	200.000000	0.000000	0.437190	0.720640	-1.781450	-68.662352	-117.666135	173.712794	298.999008	200.974054	0.000000	300.000000	200.000000	0.000000	7.568960	11.139800	2232.286072	2174.367657	2234.499922	-1464.839973	-553.768469	159.901082	0.000000	-505.000000	200.000000	0.000000	0.724440	-13.578920	20.450039	-820.024442	997.317109	-3713.822566
169				900.000000	200.000000	0.000000	0.381140	0.585520	-1.694550	-62.074975	-69.845083	183.283840	299.008876	200.931237	0.000000	300.000000	200.000000	0.000000	7.599480	10.743040	2232.514954	2079.000654	2212.699923	-1416.011974				-505.000000	200.000000	0.000000	1.267770	-13.936260	11.011560	-726.586161	1636.247367	-4066.669740
170				900.000000	200.000000	0.000000	0.403560	0.596780	-0.912450	-101.006334	-117.089421	156.764824	298.984290	200.961303	0.000000	300.000000	200.000000	0.000000	7.660520	10.468360	2232.133484	2145.757556	2267.199921	-1318.355976				-505.000000	200.000000	0.000000	2.897760	-12.506900	6.292320	-1451.185141	614.105185	-3301.770394
171				900.000000	200.000000	0.000000	0.358720	0.382840	-1.607650	-106.516081	-84.200555	156.612314	299.013556	201.004062	0.000000	300.000000	200.000000	0.000000	7.355320	10.559920	2232.057190	2241.124558	2201.799923	-1318.355976				-505.000000	200.000000	0.000000	3.441090	-13.936260	11.011560	315.757856	1637.309788	-3831.867211
172				900.000000	200.000000	0.000000	0.246620	0.574260	-1.651100	-86.616829	-59.279988	188.232051	299.010953	200.951021	0.000000	300.000000	200.000000	0.000000	6.836480	10.132640	2226.182552	2117.147455	2201.799923	-1373.287475	-600.040699	166.269226	0.000000	-505.000000	200.000000	0.000000	4.165530	-13.936260	18.090419	-610.203851	1719.326096	-4536.854351
173				900.000000	200.000000	0.000000	0.325090	0.495440	-1.824900	-134.268526	-158.603178	178.438813	299.008943	200.939716	0.000000	300.000000	200.000000	0.000000	7.324800	10.102120	2232.667542	2098.074055	2212.699923	-1409.908474				-505.000000	200.000000	0.000000	2.173320	-11.434880	13.371180	467.305128	1446.643253	-4475.577065
174				900.000000	200.000000	0.000000	0.358720	0.517960	-1.173150	-76.378516	-49.142850	154.328315	299.048032	200.926870	0.000000	300.000000	200.000000	0.000000	7.446880	11.048240	2232.743836	2069.463954	2125.499926	-1397.701475				-505.000000	200.000000	0.000000	3.441090	-11.613550	15.730799	225.050572	-885.998909	-3359.710170
175				900.000000	200.000000	0.000000	0.369930	0.709380	-1.868350	-101.380309	-28.694062	159.314043	299.003755	201.004097	0.000000	300.000000	200.000000	0.000000	7.294280	11.658640	2231.980896	2241.124558	2223.599922	-1330.562976				-505.000000	200.000000	0.000000	2.897760	-12.864240	11.011560	-82.638222	-185.793418	-4007.038694
176				900.000000	200.000000	0.000000	0.347510	0.517960	-1.781450	-117.214017	-119.039082	173.617210	299.033354	200.952531	0.000000	300.000000	200.000000	0.000000	7.935200	11.261880	2232.667542	2126.684155	2158.199924	-1409.908474	-579.732059	206.617137	0.000000	-505.000000	200.000000	0.000000	3.441090	-11.613550	16.517339	109.297494	1234.374781	-3947.151157
177				900.000000	200.000000	0.000000	0.448400	0.619300	-1.824900	-68.860017	-143.417204	183.245574	298.827867	200.944343	0.000000	300.000000	200.000000	0.000000	7.721560	11.506040	2231.828308	2107.610755	2615.999908	-1409.908474				-505.000000	200.000000	0.000000	0.000000	-15.365620	4.719240	-1855.924137	260.661456	-3362.995598
178				900.000000	200.000000	0.000000	0.526870	0.641820	-0.999350	-107.282676	-127.152480	166.317602	298.984360	200.918516	0.000000	300.000000	200.000000	0.000000	7.599480	10.987200	2232.286072	2050.390553	2267.199921	-1446.529474				-505.000000	200.000000	0.000000	3.259980	-14.472270	12.584640	515.081741	1514.205894	-3244.920409
179				900.000000	200.000000	0.000000	0.414770	0.506700	-1.433850	-81.132818	-51.208538	147.030795	299.018104	200.957391	0.000000	300.000000	200.000000	0.000000	7.324800	10.834600	2231.294250	2136.220856	2190.899923	-1428.218974				-505.000000	200.000000	0.000000	2.897760	-12.328230	14.944259	-513.153649	1799.024560	-3712.809527
180				900.000000	200.000000	0.000000	0.459610	0.574260	-1.564200	-106.629451	-133.989343	173.553433	299.043281	200.969451	0.000000	300.000000	200.000000	0.000000	7.050120	10.804080	2233.049012	2164.830956	2136.399925	-1367.183975	-540.144884	167.636313	0.000000	-505.000000	200.000000	0.000000	2.354430	-11.613550	18.090419	-585.472671	635.785685	-4182.040619
181				900.000000	200.000000	0.000000	0.257830	0.664340	-1.651100	-66.825213	-74.939526	173.846252	298.960158	200.952498	0.000000	300.000000	200.000000	0.000000	7.294280	10.315760	2232.743836	2126.684155	2321.699919	-1385.494475				-505.000000	200.000000	0.000000	1.629990	-11.613550	11.798100	-122.712049	553.022951	-4181.982663
182				900.000000	200.000000	0.000000	0.269040	0.619300	-1.564200	-68.589932	-34.954211	166.563771	298.949892	200.935861	0.000000	300.000000	200.000000	0.000000	7.752080	10.712520	2231.675720	2088.537354	2343.499918	-1385.494475				-505.000000	200.000000	0.000000	2.897760	-14.472270	11.798100	-1106.405209	1802.010266	-3479.867826
183				900.000000	200.000000	0.000000	0.369930	0.574260	-1.129700	-53.912416	-95.238616	154.369061	299.057377	200.961468	0.000000	300.000000	200.000000	0.000000	7.538440	10.285240	2231.752014	2145.757556	2103.699926	-1373.287475				-505.000000	200.000000	0.000000	2.354430	-15.365620	7.865400	-1276.592435	1043.199250	-3950.624939
184				900.000000	200.000000	0.000000	0.403560	0.608040	-1.607650	-93.221814	-55.651246	154.365635	299.071934	200.953019	0.000000	300.000000	200.000000	0.000000	7.355320	10.010560	2231.523132	2126.684155	2070.999928	-1354.976975				-505.000000	200.000000	0.000000	1.629990	-12.864240	4.719240	-430.589613	2680.860906	-4006.937272
185				900.000000	200.000000	0.000000	0.280250	0.686860	-0.738650	-81.034662	-81.777330	164.205328	299.033023	200.897309	0.000000	300.000000	200.000000	0.000000	7.568960	9.644320	2231.904602	2002.707052	2158.199924	-1416.011974				-505.000000	200.000000	0.000000	1.811100	-12.685570	11.798100	854.764038	1204.914022	-4006.782203
186				900.000000	200.000000	0.000000	0.392350	0.698120	-1.086250	-97.013210	-55.674520	159.280344	299.028571	200.935349	0.000000	300.000000	200.000000	0.000000	7.080640	9.705360	2232.896424	2088.537354	2169.099924	-1416.011974				-505.000000	200.000000	0.000000	2.535540	-11.613550	14.944259	-469.908362	892.952440	-3535.870022
187				900.000000	200.000000	0.000000	0.470820	0.596780	-1.346950	-69.292235	-89.059284	175.972423	299.047544	200.940166	0.000000	300.000000	200.000000	0.000000	7.324800	11.200840	2231.599426	2098.074055	2125.499926	-1391.597975				-505.000000	200.000000	0.000000	2.354430	-12.506900	10.225020	-1450.870525	643.249949	-3595.447421
188				900.000000	200.000000	0.000000	0.650180	0.495440	-1.086250	-61.133740	-137.215539	194.969641	299.067401	200.965477	0.000000	300.000000	200.000000	0.000000	6.805960	11.109280	2232.362366	2155.294256	2081.899927	-1379.390975	-584.525225	191.684279	0.000000	-505.000000	200.000000	0.000000	1.086660	-11.970890	17.303879	-143.894230	1376.094906	-3359.860931
189				900.000000	200.000000	0.000000	0.425980	0.551740	-1.260050	-79.098014	-51.831800	166.338350	299.067401	200.948389	0.000000	300.000000	200.000000	0.000000	7.507920	11.414480	2232.362366	2117.147455	2081.899927	-1330.562976	-520.441396	162.051007	0.000000	-505.000000	200.000000	0.000000	0.181110	-14.829610	23.596199	-895.452000	364.358263	-4008.686498
190				900.000000	200.000000	0.000000	0.403560	0.731900	-1.346950	-79.810114	-76.157577	149.661505	299.047055	200.953475	0.000000	300.000000	200.000000	0.000000	7.599480	10.956680	2230.455016	2126.684155	2125.499926	-1397.701475				-505.000000	200.000000	0.000000	1.629990	-13.757590	6.292320	-1990.128400	1883.948009	-3420.344075
191				900.000000	200.000000	0.000000	0.403560	0.686860	-1.042800	-45.164990	-111.902226	154.438938	298.998906	200.986972	0.000000	300.000000	200.000000	0.000000	7.721560	10.620960	2232.057190	2202.977757	2234.499922	-1306.148976				-505.000000	200.000000	0.000000	-0.362220	-11.970890	15.730799	-144.020077	-390.720620	-4417.138797
192				900.000000	200.000000	0.000000	0.347510	0.664340	-1.651100	-86.927864	-93.830458	193.030624	299.023256	200.987039	0.000000	300.000000	200.000000	0.000000	7.111160	10.956680	2231.904602	2202.977757	2179.999924	-1403.804975				-505.000000	200.000000	0.000000	0.724440	-12.685570	12.584640	507.378955	-55.778685	-4476.648060
193				900.000000	200.000000	0.000000	0.302670	0.709380	-2.042150	-65.375594	-137.214000	149.745084	299.038071	200.961238	0.000000	300.000000	200.000000	0.000000	7.691040	10.895640	2232.286072	2145.757556	2147.299925	-1446.529474	-472.888372	132.593876	0.000000	-505.000000	200.000000	0.000000	2.173320	-14.114930	21.236579	-1431.475493	-681.941129	-3596.958953
194				900.000000	200.000000	0.000000	0.336300	0.653080	-1.303500	-147.339391	-53.164339	156.886864	298.970274	200.982062	0.000000	300.000000	200.000000	0.000000	7.416360	10.437840	2233.506776	2193.441057	2299.899920	-1367.183975				-505.000000	200.000000	0.000000	1.811100	-13.936260	11.011560	-726.586161	-782.889661	-4654.154193
195				900.000000	200.000000	0.000000	0.347510	0.551740	-1.346950	-123.413875	-89.047348	149.552024	299.018674	200.922662	0.000000	300.000000	200.000000	0.000000	7.599480	9.857960	2232.591248	2059.927254	2190.899923	-1361.080475				-505.000000	200.000000	0.000000	2.173320	-13.936260	8.651940	663.017092	-7.148269	-3303.068902
196				900.000000	200.000000	0.000000	0.369930	0.563000	-1.564200	-54.826245	-49.240801	135.081308	299.121140	200.939813	0.000000	300.000000	200.000000	0.000000	7.263760	10.193680	2232.438660	2098.074055	1961.999931	-1342.769976	-570.077023	175.922354	0.000000	-505.000000	200.000000	0.000000	0.362220	-13.936260	15.730799	-378.760617	1023.713599	-3831.620902
197				900.000000	200.000000	0.000000	0.212990	0.574260	-1.824900	-82.776355	-103.327200	176.218592	299.096913	200.948162	0.000000	300.000000	200.000000	0.000000	6.622840	9.949520	2232.896424	2117.147455	2016.499929	-1397.701475				-505.000000	200.000000	0.000000	1.267770	-13.400250	7.865400	-810.219891	2169.513102	-4359.881560
198				900.000000	200.000000	0.000000	0.325090	0.653080	-1.781450	-119.690836	-57.324187	144.850177	299.008842	200.969716	0.000000	300.000000	200.000000	0.000000	7.385840	9.766400	2232.438660	2164.830956	2212.699923	-1416.011974				-505.000000	200.000000	0.000000	3.078870	-13.400250	7.078860	1506.037223	734.969800	-4242.538251
199				900.000000	200.000000	0.000000	0.291460	0.574260	-1.477300	-66.334121	-91.683953	164.088996	299.043347	200.896787	0.000000	300.000000	200.000000	0.000000	7.904680	11.048240	2233.201600	2002.707052	2136.399925	-1373.287475				-505.000000	200.000000	0.000000	3.622200	-13.400250	7.865400	-694.403889	-1154.633625	-4125.093520
200				900.000000	200.000000	0.000000	0.515660	0.641820	-1.216600	-111.528277	-111.290900	154.280915	299.062486	200.944149	0.000000	300.000000	200.000000	0.000000	7.477400	11.383960	2232.286072	2107.610755	2092.799927	-1293.941977				-505.000000	200.000000	0.000000	1.811100	-12.328230	10.225020	-1787.507209	1206.406875	-3242.769805
201				900.000000	200.000000	0.000000	0.302670	0.720640	-1.868350	-80.813971	-71.518025	135.297595	298.930465	200.974221	0.000000	300.000000	200.000000	0.000000	7.507920	11.322920	2231.904602	2174.367657	2387.099916	-1416.011974				-505.000000	200.000000	0.000000	-0.362220	-13.400250	14.157719	232.627511	538.762284	-3478.589681
202				900.000000	200.000000	0.000000	0.358720	0.608040	-1.303500	-129.091487	-69.285504	192.966651	298.998769	200.944375	0.000000	300.000000	200.000000	0.000000	7.843640	10.682000	2231.752014	2107.610755	2234.499922	-1391.597975	-436.087661	73.179204	0.000000	-505.000000	200.000000	0.000000	1.448880	-14.114930	14.944259	-1895.242886	-1029.843877	-3890.621491
203				900.000000	200.000000	0.000000	0.425980	0.540480	-1.607650	-51.778103	-81.904351	142.231277	298.989277	200.956933	0.000000	300.000000	200.000000	0.000000	7.782600	10.865120	2232.362366	2136.220856	2256.299921	-1434.322474				-505.000000	200.000000	0.000000	1.448880	-13.221580	11.798100	-567.461950	1226.831953	-4242.238294
204				900.000000	200.000000	0.000000	0.493240	0.540480	-1.477300	-55.663590	-110.125194	171.077517	298.994366	201.003719	0.000000	300.000000	200.000000	0.000000	7.752080	10.682000	2232.820130	2241.124558	2245.399921	-1440.425974				-505.000000	200.000000	0.000000	0.905550	-12.506900	10.225020	-61.078502	68.071636	-4182.772497
205				900.000000	200.000000	0.000000	0.291460	0.641820	-1.738000	-120.109508	-61.045682	168.971147	299.003380	200.957456	0.000000	300.000000	200.000000	0.000000	7.019600	10.865120	2231.141662	2136.220856	2223.599922	-1446.529474	-472.373820	116.845604	0.000000	-505.000000	200.000000	0.000000	2.897760	-13.400250	18.090419	-1504.297901	-590.221278	-4360.011959
206				900.000000	200.000000	0.000000	0.347510	0.484180	-1.998700	-82.645376	-68.177340	166.356814	299.116499	200.909661	0.000000	300.000000	200.000000	0.000000	7.233240	10.651480	2233.049012	2031.317153	1972.899931	-1409.908474				-505.000000	200.000000	0.000000	2.173320	-13.400250	8.651940	-1389.236978	1185.981797	-3948.745314
207				900.000000	200.000000	0.000000	0.425980	0.664340	-1.607650	-119.047092	-66.706442	166.443068	298.969429	200.901674	0.000000	300.000000	200.000000	0.000000	7.630000	9.522240	2231.675720	2012.243752	2299.899920	-1409.908474				-505.000000	200.000000	0.000000	1.811100	-12.685570	14.157719	-1113.919225	274.684691	-3771.805809
208				900.000000	200.000000	0.000000	0.336300	0.484180	-1.086250	-105.823259	-124.289961	156.729787	299.018406	200.910096	0.000000	300.000000	200.000000	0.000000	7.782600	10.804080	2231.980896	2031.317153	2190.899923	-1312.252476				-505.000000	200.000000	0.000000	2.173320	-14.472270	9.438480	-759.145973	1450.375385	-4302.227253
209				900.000000	200.000000	0.000000	0.336300	0.641820	-1.477300	-27.367228	-164.454044	180.972993	298.999077	201.050881	0.000000	300.000000	200.000000	0.000000	7.385840	9.919000	2232.438660	2346.028261	2234.499922	-1403.804975	-591.496464	223.415249	0.000000	-505.000000	200.000000	0.000000	2.173320	-12.864240	21.236579	497.259789	1836.889010	-4183.213035
210				900.000000	200.000000	0.000000	0.313880	0.810720	-2.085600	-37.124245	-92.041490	176.333977	299.032957	200.940102	0.000000	300.000000	200.000000	0.000000	7.599480	10.865120	2231.752014	2098.074055	2158.199924	-1379.390975				-505.000000	200.000000	0.000000	2.354430	-13.757590	11.011560	789.833185	112.223493	-4654.028102
211				900.000000	200.000000	0.000000	0.414770	0.743160	-1.477300	-111.645712	-71.432009	152.070023	299.032759	200.889006	0.000000	300.000000	200.000000	0.000000	7.416360	11.261880	2231.294250	1983.633652	2158.199924	-1342.769976				-505.000000	200.000000	0.000000	1.267770	-14.114930	9.438480	-390.075324	577.180161	-3361.910114
212				900.000000	200.000000	0.000000	0.392350	0.619300	-1.216600	-64.209288	-65.685235	180.893982	298.959447	200.970246	0.000000	300.000000	200.000000	0.000000	7.874160	10.651480	2231.217956	2164.830956	2321.699919	-1379.390975	-591.875991	242.673368	0.000000	-505.000000	200.000000	0.000000	1.267770	-15.722960	15.730799	671.286186	1366.628794	-3715.900727
213				900.000000	200.000000	0.000000	0.403560	0.653080	-1.520750	-10.866434	-55.732063	192.962084	298.994057	200.999756	0.000000	300.000000	200.000000	0.000000	7.568960	10.590440	2232.133484	2231.587858	2245.399921	-1361.080475	-455.444960	198.601051	0.000000	-505.000000	200.000000	0.000000	2.354430	-13.936260	22.023119	-30.809225	-1091.356543	-3831.780279
214				900.000000	200.000000	0.000000	0.381140	0.731900	-1.303500	-87.806160	-80.340700	176.190993	299.101733	200.965312	0.000000	300.000000	200.000000	0.000000	7.843640	10.651480	2232.743836	2155.294256	2005.599930	-1391.597975				-505.000000	200.000000	0.000000	1.992210	-12.506900	14.157719	-524.027894	131.155719	-2890.489260
215				900.000000	200.000000	0.000000	0.313880	0.529220	-1.260050	-124.251220	-77.611341	176.072182	299.028472	200.935445	0.000000	300.000000	200.000000	0.000000	7.385840	9.949520	2232.667542	2088.537354	2169.099924	-1464.839973	-478.139630	91.697512	0.000000	-505.000000	200.000000	0.000000	2.354430	-12.864240	15.730799	-1703.684709	-422.535094	-3830.762932
216				900.000000	200.000000	0.000000	0.313880	0.619300	-1.173150	-100.349046	-108.087978	142.420715	299.013488	200.935765	0.000000	300.000000	200.000000	0.000000	7.599480	10.712520	2231.904602	2088.537354	2201.799923	-1434.322474	-506.418214	135.024160	0.000000	-505.000000	200.000000	0.000000	1.267770	-11.970890	23.596199	-1533.182867	33.464456	-3653.595914
217				900.000000	200.000000	0.000000	0.493240	0.731900	-1.694550	-31.923865	-109.923151	183.303838	299.020712	200.993894	0.000000	300.000000	200.000000	0.000000	7.477400	10.987200	2226.106258	2212.514458	2179.999924	-1312.252476	-512.043706	248.472622	0.000000	-505.000000	200.000000	0.000000	1.992210	-12.328230	18.090419	876.890067	127.423586	-3830.225280
218				900.000000	200.000000	0.000000	0.448400	0.664340	-1.738000	-66.915242	-67.508472	200.155082	299.023323	200.957064	0.000000	300.000000	200.000000	0.000000	7.141680	10.315760	2232.057190	2136.220856	2179.999924	-1354.976975				-505.000000	200.000000	0.000000	0.724440	-12.506900	12.584640	-639.969742	-586.058714	-3947.781614
219				900.000000	200.000000	0.000000	0.302670	0.630560	-1.042800	-63.565545	-67.219816	164.129742	299.037578	200.914713	0.000000	300.000000	200.000000	0.000000	7.752080	9.339120	2231.141662	2040.853853	2147.299925	-1446.529474				-505.000000	200.000000	0.000000	3.441090	-15.365620	10.225020	-465.691652	2168.336244	-3833.223674
220				900.000000	200.000000	0.000000	0.403560	0.585520	-1.477300	-130.198917	-91.234261	166.392992	299.018573	200.956933	0.000000	300.000000	200.000000	0.000000	7.568960	10.956680	2232.362366	2136.220856	2190.899923	-1422.115474				-505.000000	200.000000	0.000000	2.716650	-13.936260	13.371180	-494.765388	1678.906371	-3949.297453
221				900.000000	200.000000	0.000000	0.381140	0.630560	-1.651100	-56.154683	-125.611161	178.506407	299.003789	200.978427	0.000000	300.000000	200.000000	0.000000	7.568960	10.895640	2232.057190	2183.904357	2223.599922	-1354.976975				-505.000000	200.000000	0.000000	2.354430	-13.221580	9.438480	-220.202714	776.566383	-3654.869751
222				900.000000	200.000000	0.000000	0.437190	0.608040	-2.172500	-129.991771	9.346790	154.330795	299.077166	200.939845	0.000000	300.000000	200.000000	0.000000	7.172200	11.078760	2232.362366	2098.074055	2060.099928	-1354.976975	-610.030542	156.388166	0.000000	-505.000000	200.000000	0.000000	1.992210	-15.544290	18.876959	-823.258824	1982.657263	-3833.277321
223				900.000000	200.000000	0.000000	0.336300	0.686860	-2.129050	-86.495647	-67.594487	193.063181	299.048032	200.914056	0.000000	300.000000	200.000000	0.000000	7.630000	11.109280	2232.743836	2040.853853	2125.499926	-1348.873476				-505.000000	200.000000	0.000000	2.535540	-13.578920	5.505780	452.756038	2095.039623	-3655.223356
224				900.000000	200.000000	0.000000	0.437190	0.664340	-1.520750	-62.669640	-16.589187	185.708735	299.042922	200.910003	0.000000	300.000000	200.000000	0.000000	7.263760	10.804080	2232.209778	2031.317153	2136.399925	-1446.529474	-595.056478	154.073738	0.000000	-505.000000	200.000000	0.000000	1.448880	-14.472270	16.517339	-758.579664	1487.493409	-3773.472409
225				900.000000	200.000000	0.000000	0.347510	0.517960	-1.564200	-76.783644	-68.581425	159.159249	299.018707	200.931173	0.000000	300.000000	200.000000	0.000000	7.294280	11.383960	2232.667542	2079.000654	2190.899923	-1300.045476	-629.068942	184.659268	0.000000	-505.000000	200.000000	0.000000	0.362220	-13.578920	15.730799	-241.321971	1951.703650	-3890.025885
226				900.000000	200.000000	0.000000	0.425980	0.664340	-1.998700	-51.103206	-66.342765	176.081708	298.983873	200.944601	0.000000	300.000000	200.000000	0.000000	7.599480	10.956680	2231.217956	2107.610755	2267.199921	-1397.701475				-505.000000	200.000000	0.000000	2.354430	-12.149560	14.944259	-1197.238339	-156.648653	-3947.572898
227				900.000000	200.000000	0.000000	0.414770	0.596780	-1.477300	-125.714700	-117.025739	166.391851	298.976784	200.955207	0.000000	300.000000	200.000000	0.000000	7.599480	10.498880	2226.411434	2126.684155	2278.099920	-1440.425974				-505.000000	200.000000	0.000000	2.173320	-13.757590	11.011560	-1179.038847	2244.302576	-3244.155245
228				900.000000	200.000000	0.000000	0.403560	0.517960	-1.433850	-128.915494	-116.604519	142.233561	298.979477	200.939877	0.000000	300.000000	200.000000	0.000000	7.446880	9.796920	2232.286072	2098.074055	2278.099920	-1470.943473	-541.158650	138.033235	0.000000	-505.000000	200.000000	0.000000	1.086660	-12.506900	19.663499	-1218.483443	711.005590	-3830.322394
229				900.000000	200.000000	0.000000	0.459610	0.641820	-1.042800	-63.101858	-83.814545	173.616264	299.091255	201.008818	0.000000	300.000000	200.000000	0.000000	6.928040	10.315760	2230.989074	2250.661259	2027.399929	-1409.908474	-494.994464	233.446791	0.000000	-505.000000	200.000000	0.000000	2.354430	-14.293600	15.730799	526.144755	-157.395080	-3362.166605
230				900.000000	200.000000	0.000000	0.403560	0.608040	-1.346950	-64.808018	-86.289517	147.136655	298.978779	200.991821	0.000000	300.000000	200.000000	0.000000	7.385840	11.597600	2230.760192	2212.514458	2278.099920	-1336.666476	-579.208981	188.463549	0.000000	-505.000000	200.000000	0.000000	1.629990	-13.042910	18.090419	-208.699237	1342.471583	-3184.689449
231				900.000000	200.000000	0.000000	0.336300	0.540480	-1.433850	-91.803348	-93.570873	185.698067	298.984186	200.914400	0.000000	300.000000	200.000000	0.000000	7.233240	10.224200	2231.904602	2040.853853	2267.199921	-1324.459476				-505.000000	200.000000	0.000000	3.622200	-12.685570	11.798100	-187.579979	1360.464382	-3595.718401
232				900.000000	200.000000	0.000000	0.538080	0.574260	-1.303500	-150.585199	-112.133339	139.736897	298.940124	200.935861	0.000000	300.000000	200.000000	0.000000	7.691040	10.712520	2231.675720	2088.537354	2365.299917	-1403.804975	-605.944199	116.336105	0.000000	-505.000000	200.000000	0.000000	1.992210	-14.114930	15.730799	-1316.099953	1587.932946	-3655.688563
233				900.000000	200.000000	0.000000	0.336300	0.608040	-1.738000	-57.172085	-73.024134	159.254637	299.018372	200.965675	0.000000	300.000000	200.000000	0.000000	7.416360	10.987200	2231.904602	2155.294256	2190.899923	-1342.769976				-505.000000	200.000000	0.000000	0.362220	-11.970890	9.438480	-28.707460	1957.675062	-3712.267568
234				900.000000	200.000000	0.000000	0.291460	0.630560	-1.868350	-68.441345	-45.726547	183.418636	299.037578	201.008749	0.000000	300.000000	200.000000	0.000000	6.928040	11.689160	2231.141662	2250.661259	2147.299925	-1293.941977				-505.000000	200.000000	0.000000	0.724440	-14.114930	6.292320	-621.959020	745.612771	-4184.284029
235				900.000000	200.000000	0.000000	0.504450	0.563000	-1.433850	-26.547491	-80.231410	171.086847	299.023556	200.922662	0.000000	300.000000	200.000000	0.000000	7.294280	11.261880	2232.591248	2059.927254	2179.999924	-1336.666476				-505.000000	200.000000	0.000000	0.905550	-14.472270	13.371180	51.880656	1655.926018	-3597.196647
236				900.000000	200.000000	0.000000	0.302670	0.653080	-1.520750	-83.235978	-112.369052	161.741025	299.048195	200.832760	0.000000	300.000000	200.000000	0.000000	7.446880	10.682000	2233.125306	1859.656549	2125.499926	-1348.873476				-505.000000	200.000000	0.000000	1.629990	-13.400250	7.865400	-810.219891	821.895098	-3126.284466
237				900.000000	200.000000	0.000000	0.493240	0.686860	-1.694550	-61.922324	-94.725241	156.755690	298.988897	200.935925	0.000000	300.000000	200.000000	0.000000	7.446880	10.498880	2231.523132	2088.537354	2256.299921	-1440.425974	-566.676081	117.450074	0.000000	-505.000000	200.000000	0.000000	0.181110	-14.293600	18.876959	-1558.291586	1164.256866	-3420.736838
238				900.000000	200.000000	0.000000	0.414770	0.574260	-1.824900	-98.858476	-101.504561	168.780567	299.018406	200.974187	0.000000	300.000000	200.000000	0.000000	7.324800	10.895640	2231.980896	2174.367657	2190.899923	-1379.390975				-505.000000	200.000000	0.000000	1.811100	-13.578920	5.505780	-1052.851986	1343.455441	-4125.118190
239				900.000000	200.000000	0.000000	0.526870	0.585520	-1.781450	-42.062352	-136.557067	168.674903	299.018305	200.948648	0.000000	300.000000	200.000000	0.000000	7.752080	9.857960	2231.752014	2117.147455	2190.899923	-1379.390975	-529.520621	131.262955	0.000000	-505.000000	200.000000	0.000000	1.811100	-13.042910	16.517339	-1135.353098	405.015419	-3125.959839
240				900.000000	200.000000	0.000000	0.470820	0.653080	-0.999350	-110.839520	-114.712401	154.337841	299.018372	200.918673	0.000000	300.000000	200.000000	0.000000	7.843640	10.529400	2231.904602	2050.390553	2190.899923	-1409.908474	-588.289624	81.652512	0.000000	-505.000000	200.000000	0.000000	-1.086660	-13.936260	14.944259	-1768.615563	1244.701757	-3890.249090
241				900.000000	200.000000	0.000000	0.448400	0.686860	-0.869000	-101.272356	-37.920822	151.982824	299.023189	200.910189	0.000000	300.000000	200.000000	0.000000	7.874160	9.461200	2231.752014	2031.317153	2179.999924	-1373.287475				-505.000000	200.000000	0.000000	1.448880	-13.578920	5.505780	-589.587979	967.663350	-4183.833311
242				900.000000	200.000000	0.000000	0.381140	0.630560	-1.955250	-48.428722	-18.942933	154.409806	299.042823	200.961369	0.000000	300.000000	200.000000	0.000000	7.233240	9.827440	2231.980896	2145.757556	2136.399925	-1373.287475	-476.469073	157.142759	0.000000	-505.000000	200.000000	0.000000	1.992210	-14.829610	23.596199	-1011.268002	-673.221443	-3538.878597
243				900.000000	200.000000	0.000000	0.504450	0.675600	-1.868350	-54.525007	-74.761355	180.830205	299.032990	201.029804	0.000000	300.000000	200.000000	0.000000	6.836480	11.445000	2231.828308	2298.344760	2158.199924	-1416.011974	-612.949358	135.495003	0.000000	-505.000000	200.000000	0.000000	1.992210	-13.936260	22.023119	-1420.601248	2377.381579	-3479.286709
244				900.000000	200.000000	0.000000	0.347510	0.675600	-1.955250	-82.758747	-123.943418	193.041096	298.979860	200.956606	0.000000	300.000000	200.000000	0.000000	7.263760	10.895640	2233.125306	2136.220856	2278.099920	-1348.873476				-505.000000	200.000000	0.000000	0.543330	-14.114930	2.359620	-390.641633	2616.283971	-3185.619863
245				900.000000	200.000000	0.000000	0.381140	0.641820	-1.260050	-99.511701	-65.183198	156.829938	299.062646	200.901273	0.000000	300.000000	200.000000	0.000000	7.782600	10.743040	2232.667542	2012.243752	2092.799927	-1397.701475				-505.000000	200.000000	0.000000	3.441090	-13.757590	9.438480	-600.084684	1903.942656	-4360.394541
246				900.000000	200.000000	0.000000	0.515660	0.675600	-1.477300	-110.407302	-65.454720	156.721991	299.042889	200.969848	0.000000	300.000000	200.000000	0.000000	7.691040	10.376800	2232.133484	2164.830956	2136.399925	-1330.562976				-505.000000	200.000000	0.000000	0.362220	-13.936260	11.798100	1010.716790	232.025687	-3596.644507
247				900.000000	200.000000	0.000000	0.381140	0.675600	-1.694550	-46.303890	-140.768663	173.728974	299.077324	200.948227	0.000000	300.000000	200.000000	0.000000	7.446880	10.895640	2232.743836	2117.147455	2060.099928	-1300.045476	-534.694771	140.753840	0.000000	-505.000000	200.000000	0.000000	1.992210	-13.936260	22.023119	-1304.785246	653.971484	-3773.007202
248				900.000000	200.000000	0.000000	0.414770	0.720640	-1.260050	-64.101651	-112.161811	161.687720	298.984637	200.952433	0.000000	300.000000	200.000000	0.000000	7.721560	10.773560	2232.896424	2126.684155	2267.199921	-1391.597975	-559.709515	177.249673	0.000000	-505.000000	200.000000	0.000000	2.354430	-12.864240	18.876959	-429.456996	1032.749280	-3830.762932
249				900.000000	200.000000	0.000000	0.291460	0.529220	-1.607650	-100.488152	-71.298848	161.637449	299.037710	201.021432	0.000000	300.000000	200.000000	0.000000	7.691040	10.468360	2231.446838	2279.271359	2147.299925	-1403.804975				-505.000000	200.000000	0.000000	2.535540	-13.757590	7.865400	-831.842535	2092.800344	-4066.601604
250				900.000000	200.000000	0.000000	0.425980	0.608040	-1.651100	-53.061526	-91.995883	166.390709	299.052655	200.957031	0.000000	300.000000	200.000000	0.000000	7.752080	10.834600	2232.133484	2136.220856	2114.599926	-1391.597975				-505.000000	200.000000	0.000000	1.267770	-14.472270	10.225020	51.628964	709.003742	-3655.969723
251				900.000000	200.000000	0.000000	0.291460	0.754420	-1.564200	-63.025690	-66.273286	159.437225	299.018238	200.965807	0.000000	300.000000	200.000000	0.000000	7.385840	10.193680	2231.599426	2155.294256	2190.899923	-1452.632974				-505.000000	200.000000	0.000000	1.448880	-12.685570	5.505780	43.548639	569.953328	-3654.288634
252				900.000000	200.000000	0.000000	0.403560	0.754420	-1.520750	-95.144918	-75.995943	166.550069	299.013623	200.948454	0.000000	300.000000	200.000000	0.000000	7.538440	9.949520	2232.209778	2117.147455	2201.799923	-1348.873476				-505.000000	200.000000	0.000000	1.629990	-13.578920	7.078860	-242.014127	690.071517	-3420.174517
253				900.000000	200.000000	0.000000	0.302670	0.574260	-1.694550	-86.661843	-97.009508	154.438742	298.994332	200.935413	0.000000	300.000000	200.000000	0.000000	7.477400	10.132640	2232.743836	2088.537354	2245.399921	-1354.976975				-505.000000	200.000000	0.000000	0.362220	-13.936260	12.584640	200.067700	1556.979334	-4125.341395
254				900.000000	200.000000	0.000000	0.291460	0.664340	-1.520750	-78.751761	-15.653995	152.124470	299.067241	200.910096	0.000000	300.000000	200.000000	0.000000	7.416360	11.445000	2231.980896	2031.317153	2081.899927	-1312.252476				-505.000000	200.000000	0.000000	2.897760	-14.650940	12.584640	156.822413	1005.843795	-4478.687062
255				900.000000	200.000000	0.000000	0.336300	0.799460	-1.303500	-64.921388	-139.285828	197.987219	299.086494	200.923198	0.000000	300.000000	200.000000	0.000000	7.599480	11.200840	2231.294250	2059.927254	2038.299929	-1281.734977				-505.000000	200.000000	0.000000	3.259980	-14.114930	7.865400	-390.201170	1783.824467	-3655.789984
256				900.000000	200.000000	0.000000	0.414770	0.472920	-1.303500	-58.265654	-56.395733	168.686321	299.009011	200.956737	0.000000	300.000000	200.000000	0.000000	7.446880	11.170320	2232.820130	2136.220856	2212.699923	-1385.494475				-505.000000	200.000000	0.000000	2.535540	-15.186950	7.078860	818.843998	900.416704	-3539.261179
257				900.000000	200.000000	0.000000	0.381140	0.450400	-1.086250	-79.070608	-24.817073	156.651918	299.008943	200.828659	0.000000	300.000000	200.000000	0.000000	7.630000	10.346280	2232.667542	1850.119848	2212.699923	-1342.769976	-634.445133	222.320653	0.000000	-505.000000	200.000000	0.000000	2.354430	-13.936260	14.157719	316.009548	1832.647883	-3831.780279
258				900.000000	200.000000	0.000000	0.437190	0.675600	-1.651100	-98.525768	-77.259601	161.622606	299.048130	200.948130	0.000000	300.000000	200.000000	0.000000	7.446880	10.254720	2232.972718	2117.147455	2125.499926	-1397.701475				-505.000000	200.000000	0.000000	1.811100	-15.186950	7.865400	8.194907	1076.076147	-3421.715026
259				900.000000	200.000000	0.000000	0.538080	0.529220	-1.781450	-84.586088	-66.095116	175.839911	299.062422	200.948486	0.000000	300.000000	200.000000	0.000000	7.294280	10.254720	2232.133484	2117.147455	2092.799927	-1367.183975	-569.817049	168.520750	0.000000	-505.000000	200.000000	0.000000	2.354430	-13.400250	22.023119	-693.271272	1427.473597	-3831.271605
260				900.000000	200.000000	0.000000	0.403560	0.720640	-1.564200	-108.642583	-96.219414	173.747634	299.008503	200.944407	0.000000	300.000000	200.000000	0.000000	6.958560	10.620960	2231.675720	2107.610755	2212.699923	-1440.425974	-486.538102	181.002056	0.000000	-505.000000	200.000000	0.000000	1.992210	-12.685570	22.023119	-418.393981	-406.588575	-4124.284889
261				900.000000	200.000000	0.000000	0.414770	0.653080	-1.433850	-71.084359	-142.395997	144.757269	298.994160	200.939845	0.000000	300.000000	200.000000	0.000000	7.874160	10.620960	2232.362366	2098.074055	2245.399921	-1361.080475				-505.000000	200.000000	0.000000	2.354430	-13.936260	6.292320	83.748313	912.122096	-3303.083391
262				900.000000	200.000000	0.000000	0.358720	0.540480	-1.433850	-107.885469	-64.098309	183.265180	298.950323	200.909847	0.000000	300.000000	200.000000	0.000000	7.355320	10.712520	2232.591248	2031.317153	2343.499918	-1385.494475				-505.000000	200.000000	0.000000	3.259980	-13.936260	5.505780	-263.762616	990.643702	-3831.852723
263				900.000000	200.000000	0.000000	0.358720	0.517960	-0.825550	-76.018402	-59.598058	144.689675	299.003585	200.974354	0.000000	300.000000	200.000000	0.000000	7.660520	9.919000	2231.599426	2174.367657	2223.599922	-1354.976975				-505.000000	200.000000	0.000000	1.992210	-13.757590	12.584640	1137.407037	-132.491443	-4184.046335
264				900.000000	200.000000	0.000000	0.448400	0.653080	-1.824900	-83.551078	-128.219294	173.638349	298.998666	200.914556	0.000000	300.000000	200.000000	0.000000	7.324800	9.766400	2231.523132	2040.853853	2234.499922	-1342.769976				-505.000000	200.000000	0.000000	0.905550	-12.685570	10.225020	-71.889824	3514.891827	-3654.245167
265				900.000000	200.000000	0.000000	0.381140	0.619300	-0.825550	-128.132644	-80.785193	176.086275	299.008571	200.961435	0.000000	300.000000	200.000000	0.000000	7.691040	11.475520	2231.828308	2145.757556	2212.699923	-1385.494475	-574.883066	177.750018	0.000000	-505.000000	200.000000	0.000000	3.622200	-13.578920	21.236579	-472.513513	1484.077272	-3831.542584
266				900.000000	200.000000	0.000000	0.369930	0.698120	-1.564200	-69.364655	-89.768561	185.809832	298.969641	200.922851	0.000000	300.000000	200.000000	0.000000	7.446880	10.956680	2232.133484	2059.927254	2299.899920	-1330.562976				-505.000000	200.000000	0.000000	1.448880	-13.042910	14.944259	138.497076	693.566218	-4065.836440
267				900.000000	200.000000	0.000000	0.280250	0.630560	-1.086250	-91.754270	-45.992272	193.068890	299.052461	200.957227	0.000000	300.000000	200.000000	0.000000	6.653360	11.048240	2231.675720	2136.220856	2114.599926	-1416.011974	-627.824406	226.809744	0.000000	-505.000000	200.000000	0.000000	1.267770	-13.757590	16.517339	442.825641	2028.732404	-3596.547393
268				900.000000	200.000000	0.000000	0.392350	0.529220	-1.694550	-68.413939	-75.372681	166.352247	299.072252	200.995415	0.000000	300.000000	200.000000	0.000000	7.294280	10.437840	2232.286072	2222.051158	2070.999928	-1397.701475	-635.219196	199.087116	0.000000	-505.000000	200.000000	0.000000	2.173320	-15.544290	14.157719	-12.924350	1843.606848	-3892.035909
269				900.000000	200.000000	0.000000	0.336300	0.720640	-2.042150	-125.219860	-123.400973	185.865616	298.989588	200.939556	0.000000	300.000000	200.000000	0.000000	7.202720	10.376800	2233.049012	2098.074055	2256.299921	-1373.287475	-543.620383	179.277286	0.000000	-505.000000	200.000000	0.000000	1.448880	-13.042910	21.236579	-440.079548	820.164814	-4477.045131
270				900.000000	200.000000	0.000000	0.403560	0.641820	-1.216600	-95.446156	-81.344772	144.758410	299.086931	200.914213	0.000000	300.000000	200.000000	0.000000	7.630000	10.224200	2232.362366	2040.853853	2038.299929	-1354.976975				-505.000000	200.000000	0.000000	2.716650	-14.650940	5.505780	-422.823905	-1495.309540	-4008.719783
271				900.000000	200.000000	0.000000	0.280250	0.664340	-1.129700	-46.182392	-106.743503	149.726423	299.042954	200.969782	0.000000	300.000000	200.000000	0.000000	7.141680	10.620960	2232.286072	2164.830956	2136.399925	-1342.769976	-579.810479	177.600413	0.000000	-505.000000	200.000000	0.000000	1.992210	-14.829610	14.157719	-317.127069	1059.145770	-3480.134498
272				900.000000	200.000000	0.000000	0.493240	0.641820	-1.607650	-59.666512	-125.201878	163.942783	299.052979	201.007956	0.000000	300.000000	200.000000	0.000000	7.172200	10.651480	2232.896424	2250.661259	2114.599926	-1312.252476				-505.000000	200.000000	0.000000	0.181110	-14.293600	9.438480	-864.150653	908.073969	-2892.039950
273				900.000000	200.000000	0.000000	0.381140	0.608040	-1.520750	-77.049665	-54.808808	183.304784	298.989139	200.961336	0.000000	300.000000	200.000000	0.000000	7.599480	10.254720	2232.057190	2145.757556	2256.299921	-1373.287475	-555.065137	123.012659	0.000000	-505.000000	200.000000	0.000000	3.803310	-14.472270	18.876959	-1453.286906	945.077557	-3421.196172
274				900.000000	200.000000	0.000000	0.403560	0.540480	-1.477300	-128.033134	-30.442622	178.399406	298.999316	200.943859	0.000000	300.000000	200.000000	0.000000	7.752080	9.491720	2232.972718	2107.610755	2234.499922	-1434.322474	-563.177995	140.777089	0.000000	-505.000000	200.000000	0.000000	4.346640	-17.330990	15.730799	-931.623734	915.186366	-4305.114044
275				900.000000	200.000000	0.000000	0.302670	0.563000	-1.477300	-115.044170	-82.013641	142.379970	299.032792	200.957358	0.000000	300.000000	200.000000	0.000000	7.294280	11.445000	2231.370544	2136.220856	2158.199924	-1348.873476				-505.000000	200.000000	0.000000	2.173320	-11.970890	6.292320	-260.591157	790.511054	-3183.715568
276				900.000000	200.000000	0.000000	0.313880	0.517960	-1.260050	-124.714907	-37.083582	192.929331	299.056862	201.013300	0.000000	300.000000	200.000000	0.000000	7.477400	10.132640	2230.531310	2260.197959	2103.699926	-1336.666476	-636.453249	167.416468	0.000000	-505.000000	200.000000	0.000000	2.354430	-15.722960	14.944259	-486.936756	1964.471464	-2952.314377
277				900.000000	200.000000	0.000000	0.437190	0.517960	-1.824900	-60.971608	-77.097967	161.476001	298.994022	201.008335	0.000000	300.000000	200.000000	0.000000	7.416360	11.475520	2232.057190	2250.661259	2245.399921	-1440.425974				-505.000000	200.000000	0.000000	0.181110	-12.506900	12.584640	-987.417748	2230.788336	-3830.249950
278				900.000000	200.000000	0.000000	0.325090	0.416620	-1.303500	-108.830451	-108.428380	134.991629	298.974944	200.982263	0.000000	300.000000	200.000000	0.000000	7.782600	10.987200	2233.049012	2193.441057	2288.999920	-1403.804975				-505.000000	200.000000	0.000000	2.173320	-15.722960	11.011560	-255.619368	520.892481	-4185.925960
279				900.000000	200.000000	0.000000	0.403560	0.529220	-1.477300	-80.250459	-106.432171	166.340633	299.042562	200.923167	0.000000	300.000000	200.000000	0.000000	7.324800	11.414480	2231.370544	2059.927254	2136.399925	-1367.183975	-727.915541	139.342352	0.000000	-505.000000	200.000000	0.000000	3.078870	-16.794980	11.011560	-667.935304	2454.647763	-4010.783455
280				900.000000	200.000000	0.000000	0.358720	0.461660	-1.346950	-107.020718	-74.311066	175.962897	299.081641	200.961632	0.000000	300.000000	200.000000	0.000000	7.477400	11.017720	2231.370544	2145.757556	2049.199928	-1336.666476				-505.000000	200.000000	0.000000	2.716650	-14.293600	10.225020	-632.455726	1019.042040	-3890.892470
281				900.000000	200.000000	0.000000	0.291460	0.506700	-1.651100	-93.419480	-71.258439	178.484126	299.008605	200.935765	0.000000	300.000000	200.000000	0.000000	7.233240	10.773560	2231.904602	2088.537354	2212.699923	-1342.769976				-505.000000	200.000000	0.000000	1.267770	-15.901630	4.719240	-498.566079	2305.068815	-3657.326186
282				900.000000	200.000000	0.000000	0.336300	0.619300	-1.564200	-157.041597	-42.789948	176.132730	299.072664	200.939459	0.000000	300.000000	200.000000	0.000000	7.324800	10.315760	2233.277894	2098.074055	2070.999928	-1446.529474				-505.000000	200.000000	0.000000	1.992210	-14.472270	6.292320	-411.949660	536.330005	-3656.027678
283				900.000000	200.000000	0.000000	0.425980	0.529220	-1.564200	-60.237836	-107.274610	144.630465	298.964722	200.910065	0.000000	300.000000	200.000000	0.000000	7.477400	10.529400	2232.057190	2031.317153	2310.799919	-1330.562976				-505.000000	200.000000	0.000000	0.905550	-13.042910	1.573080	-441.652628	341.422342	-3654.584283
284				900.000000	200.000000	0.000000	0.336300	0.686860	-2.129050	-46.290345	-52.396577	188.243861	299.081829	200.961435	0.000000	300.000000	200.000000	0.000000	7.172200	10.041080	2231.828308	2145.757556	2049.199928	-1367.183975	-576.286003	162.394608	0.000000	-505.000000	200.000000	0.000000	0.000000	-14.114930	16.517339	-621.141019	1177.455111	-3479.296890
285				900.000000	200.000000	0.000000	0.437190	0.608040	-1.260050	-116.984882	-128.282977	185.656376	298.974559	200.969815	0.000000	300.000000	200.000000	0.000000	7.385840	9.888480	2232.209778	2164.830956	2288.999920	-1477.046973	-535.390875	159.913682	0.000000	-505.000000	200.000000	0.000000	1.992210	-13.400250	17.303879	-693.648811	525.880035	-4418.683614
286				900.000000	200.000000	0.000000	0.302670	0.653080	-1.520750	-107.359160	-31.313533	149.692725	299.032957	200.884550	0.000000	300.000000	200.000000	0.000000	7.813120	11.017720	2231.752014	1974.096951	2158.199924	-1397.701475	-489.218816	140.823072	0.000000	-505.000000	200.000000	0.000000	1.086660	-15.008280	13.371180	-791.265322	-211.013050	-3421.487513
287				900.000000	200.000000	0.000000	0.448400	0.517960	-1.955250	-73.168241	-21.712700	156.645067	298.896279	200.910127	0.000000	300.000000	200.000000	0.000000	7.599480	9.583280	2231.904602	2031.317153	2463.399914	-1440.425974				-505.000000	200.000000	0.000000	1.086660	-12.864240	14.157719	-82.386529	-344.329483	-3713.173313
288				900.000000	200.000000	0.000000	0.369930	0.686860	-1.042800	-8.980218	-19.329884	149.654459	298.999008	200.978326	0.000000	300.000000	200.000000	0.000000	7.294280	11.261880	2232.286072	2183.904357	2234.499922	-1416.011974				-505.000000	200.000000	0.000000	1.811100	-13.578920	13.371180	-125.694739	2131.411220	-4242.606387
289				900.000000	200.000000	0.000000	0.246620	0.540480	-1.477300	-107.930483	-160.761021	173.742675	298.998598	200.970180	0.000000	300.000000	200.000000	0.000000	7.385840	11.658640	2231.370544	2164.830956	2234.499922	-1385.494475	-465.704940	176.097785	0.000000	-505.000000	200.000000	0.000000	2.897760	-13.578920	14.944259	-357.200897	-587.235572	-3244.043643
290				900.000000	200.000000	0.000000	0.369930	0.608040	-1.477300	-101.127832	-94.915348	137.532855	298.993231	200.940713	0.000000	300.000000	200.000000	0.000000	7.324800	11.078760	2230.302428	2098.074055	2245.399921	-1397.701475	-459.823945	296.469395	0.000000	-505.000000	200.000000	0.000000	0.543330	-13.221580	15.730799	1517.540700	-710.655462	-3361.004370
291				900.000000	200.000000	0.000000	0.437190	0.619300	-1.173150	-56.123214	-128.363794	154.341267	298.945188	200.995517	0.000000	300.000000	200.000000	0.000000	7.233240	10.529400	2232.057190	2222.051158	2354.399918	-1361.080475	-591.739065	230.737007	0.000000	-505.000000	200.000000	0.000000	2.354430	-12.685570	16.517339	507.693571	1432.698582	-4241.802064
292				900.000000	200.000000	0.000000	0.459610	0.450400	-1.129700	-26.848729	-63.469849	151.751302	299.121231	200.973888	0.000000	300.000000	200.000000	0.000000	7.599480	10.682000	2232.667542	2174.367657	1961.999931	-1385.494475	-569.635098	168.250734	0.000000	-505.000000	200.000000	0.000000	1.448880	-13.757590	18.876959	-599.329606	1220.114115	-4125.258770
293				900.000000	200.000000	0.000000	0.437190	0.698120	-1.564200	-73.385185	-77.340418	197.788451	299.043118	200.926902	0.000000	300.000000	200.000000	0.000000	6.867000	10.559920	2232.667542	2069.463954	2136.399925	-1397.701475				-505.000000	200.000000	0.000000	0.543330	-13.757590	13.371180	-368.138065	1280.133927	-3420.257142
294				900.000000	200.000000	0.000000	0.425980	0.754420	-1.390400	-82.948285	-87.172364	166.526842	298.998324	200.957620	0.000000	300.000000	200.000000	0.000000	7.507920	10.437840	2230.760192	2136.220856	2234.499922	-1391.597975	-557.492179	139.342488	0.000000	-505.000000	200.000000	0.000000	3.259980	-14.114930	23.596199	-1431.286723	1238.615909	-4654.439662
295				900.000000	200.000000	0.000000	0.347510	0.653080	-1.738000	-63.358398	-73.485761	185.791172	298.984568	200.939684	0.000000	300.000000	200.000000	0.000000	7.385840	10.651480	2232.743836	2098.074055	2267.199921	-1379.390975				-505.000000	200.000000	0.000000	2.716650	-13.757590	10.225020	-368.389757	-41.518018	-3596.663304
296				900.000000	200.000000	0.000000	0.291460	0.653080	-2.259400	-75.960159	-96.022570	183.439580	298.993988	200.982733	0.000000	300.000000	200.000000	0.000000	7.294280	9.827440	2231.980896	2193.441057	2245.399921	-1312.252476	-506.208508	91.010242	0.000000	-505.000000	200.000000	0.000000	1.629990	-13.042910	15.730799	-1714.496031	19.010789	-3654.642238
297				900.000000	200.000000	0.000000	0.302670	0.529220	-1.390400	-72.119370	-51.698638	183.312776	299.013286	200.957325	0.000000	300.000000	200.000000	0.000000	7.568960	10.865120	2231.446838	2136.220856	2201.799923	-1385.494475				-505.000000	200.000000	0.000000	1.629990	-12.685570	12.584640	-71.701054	1612.836583	-3830.535419
298				900.000000	200.000000	0.000000	0.392350	0.596780	-1.433850	-117.628626	-95.879012	180.873038	299.023089	200.965840	0.000000	300.000000	200.000000	0.000000	7.813120	11.597600	2231.523132	2155.294256	2179.999924	-1452.632974	-553.847761	121.459155	0.000000	-505.000000	200.000000	0.000000	1.992210	-13.042910	18.876959	-1482.612335	922.097204	-3419.694821
299				900.000000	200.000000	0.000000	0.437190	0.551740	-0.869000	-78.692886	-83.052924	156.688096	298.935531	200.935605	0.000000	300.000000	200.000000	0.000000	7.660520	11.322920	2232.286072	2088.537354	2376.199917	-1336.666476				-505.000000	200.000000	0.000000	0.905550	-12.864240	8.651940	-546.090999	1792.974584	-4300.599810
300				900.000000	200.000000	0.000000	0.515660	0.664340	-1.086250	-66.240029	-81.016306	137.434238	299.067018	200.948778	0.000000	300.000000	200.000000	0.000000	7.904680	11.109280	2231.446838	2117.147455	2081.899927	-1403.804975	-522.662993	169.105915	0.000000	-505.000000	200.000000	0.000000	3.441090	-12.685570	17.303879	-534.587523	305.638304	-3243.239320
301				900.000000	200.000000	0.000000	0.224200	0.641820	-1.738000	-47.739964	-83.605765	159.402188	299.022989	201.064243	0.000000	300.000000	200.000000	0.000000	7.385840	11.322920	2231.294250	2374.638362	2179.999924	-1269.527977				-505.000000	200.000000	0.000000	1.448880	-12.149560	14.157719	-1428.933266	-233.677407	-4006.244552
302				900.000000	200.000000	0.000000	0.336300	0.427880	-1.260050	-68.116448	-98.798477	161.496748	299.057700	201.016672	0.000000	300.000000	200.000000	0.000000	7.385840	11.383960	2232.514954	2269.734659	2103.699926	-1416.011974				-505.000000	200.000000	0.000000	1.629990	-15.186950	11.798100	124.325525	1348.442995	-3480.444636
303				900.000000	200.000000	0.000000	0.313880	0.563000	-1.477300	-38.654096	-82.475269	154.416657	298.998769	200.884550	0.000000	300.000000	200.000000	0.000000	7.507920	10.651480	2231.752014	1974.096951	2234.499922	-1342.769976	-547.063216	182.643070	0.000000	-505.000000	200.000000	0.000000	1.267770	-13.221580	25.955819	-450.513330	1091.785235	-3831.015114
304				900.000000	200.000000	0.000000	0.392350	0.517960	-1.477300	-124.939978	-50.244874	171.161095	298.974524	200.897217	0.000000	300.000000	200.000000	0.000000	7.141680	10.651480	2232.133484	2002.707052	2288.999920	-1361.080475	-598.919743	160.175317	0.000000	-505.000000	200.000000	0.000000	2.716650	-16.437640	22.023119	-877.063740	2068.405702	-3364.230277
305				900.000000	200.000000	0.000000	0.336300	0.619300	-1.173150	-68.184804	-48.219594	176.132730	299.033122	200.939941	0.000000	300.000000	200.000000	0.000000	7.355320	10.254720	2232.133484	2098.074055	2158.199924	-1385.494475				-505.000000	200.000000	0.000000	0.905550	-17.867000	7.865400	-153.974917	2058.861025	-3541.674147
306				900.000000	200.000000	0.000000	0.302670	0.574260	-1.607650	-58.428103	-198.409724	156.848402	299.042922	200.965543	0.000000	300.000000	200.000000	0.000000	7.568960	10.468360	2232.209778	2155.294256	2136.399925	-1293.941977				-505.000000	200.000000	0.000000	2.897760	-13.936260	11.798100	-842.339240	2199.720288	-3831.823745
307				900.000000	200.000000	0.000000	0.448400	0.596780	-1.520750	-117.718654	-93.040364	161.537690	298.993850	200.914494	0.000000	300.000000	200.000000	0.000000	7.965720	10.041080	2231.675720	2040.853853	2245.399921	-1336.666476	-591.553189	165.981956	0.000000	-505.000000	200.000000	0.000000	1.267770	-13.578920	17.303879	-588.644131	1497.705948	-3948.842427
308				900.000000	200.000000	0.000000	0.470820	0.551740	-1.346950	-95.270163	-83.993314	147.014615	299.042725	200.910189	0.000000	300.000000	200.000000	0.000000	7.294280	10.010560	2231.752014	2031.317153	2136.399925	-1397.701475	-553.847761	81.210939	0.000000	-505.000000	200.000000	0.000000	1.992210	-14.114930	18.876959	-2242.376276	922.097204	-3596.944464
309				900.000000	200.000000	0.000000	0.347510	0.484180	-1.998700	-90.686437	-83.375250	137.440893	299.071807	201.025811	0.000000	300.000000	200.000000	0.000000	7.507920	11.567080	2231.217956	2288.808060	2070.999928	-1354.976975	-525.829614	176.423772	0.000000	-505.000000	200.000000	0.000000	2.535540	-12.506900	17.303879	-407.960199	360.433131	-4006.670601
310				900.000000	200.000000	0.000000	0.403560	0.641820	-1.824900	-39.788932	-75.713083	161.626031	298.959945	200.991143	0.000000	300.000000	200.000000	0.000000	7.385840	11.536560	2232.286072	2212.514458	2321.699919	-1440.425974	-503.031173	208.380009	0.000000	-505.000000	200.000000	0.000000	2.535540	-12.506900	20.450039	171.371503	-40.262597	-3654.206009
311				900.000000	200.000000	0.000000	0.336300	0.630560	-1.520750	-88.183882	-88.424086	149.636940	298.988759	200.936053	0.000000	300.000000	200.000000	0.000000	7.782600	11.078760	2231.217956	2088.537354	2256.299921	-1397.701475	-396.652086	173.173270	0.000000	-505.000000	200.000000	0.000000	1.629990	-14.650940	15.730799	-422.005903	-1704.399306	-3597.424160
312				900.000000	200.000000	0.000000	0.325090	0.416620	-1.694550	-109.235579	-102.998734	144.630269	298.915777	200.961435	0.000000	300.000000	200.000000	0.000000	8.087800	10.895640	2231.828308	2145.757556	2419.799915	-1361.080475	-568.823514	179.891316	0.000000	-505.000000	200.000000	0.000000	0.181110	-14.293600	14.157719	-284.693104	903.595410	-4184.410121
313				900.000000	200.000000	0.000000	0.403560	0.630560	-0.955900	-39.352335	-187.972592	183.302500	298.984325	200.961271	0.000000	300.000000	200.000000	0.000000	7.233240	10.773560	2232.209778	2145.757556	2267.199921	-1379.390975				-505.000000	200.000000	0.000000	0.543330	-13.936260	12.584640	-1652.988330	352.890303	-4360.332279
314				900.000000	200.000000	0.000000	0.414770	0.698120	-1.086250	-76.910559	-92.059566	176.124737	299.028405	200.965411	0.000000	300.000000	200.000000	0.000000	7.294280	10.559920	2232.514954	2155.294256	2169.099924	-1269.527977	-690.049226	42.311097	0.000000	-505.000000	200.000000	0.000000	2.716650	-15.722960	13.371180	-2108.486629	2474.326415	-3657.272539
315				900.000000	200.000000	0.000000	0.414770	0.608040	-1.346950	-121.095441	-101.949054	192.908584	298.955277	200.961041	0.000000	300.000000	200.000000	0.000000	7.355320	10.895640	2232.743836	2145.757556	2332.599918	-1403.804975	-532.206712	182.192482	0.000000	-505.000000	200.000000	0.000000	2.897760	-16.080300	22.023119	-392.177089	599.176656	-3070.185156
316				900.000000	200.000000	0.000000	0.325090	0.641820	-1.520750	-144.007619	-133.556188	154.478346	298.969500	200.948616	0.000000	300.000000	200.000000	0.000000	7.294280	10.651480	2231.828308	2117.147455	2299.899920	-1379.390975				-505.000000	200.000000	0.000000	2.716650	-12.864240	8.651940	496.253018	1285.674908	-3948.280106
317				900.000000	200.000000	0.000000	0.280250	0.731900	-1.173150	-107.773769	-61.109365	157.018235	299.028438	200.909847	0.000000	300.000000	200.000000	0.000000	7.599480	9.674840	2232.591248	2031.317153	2169.099924	-1397.701475	-566.076894	136.780302	0.000000	-505.000000	200.000000	0.000000	1.629990	-15.901630	13.371180	-845.321930	816.670113	-4186.052052
318				900.000000	200.000000	0.000000	0.538080	0.810720	-1.824900	-52.936281	-76.186647	178.511366	299.018506	200.931364	0.000000	300.000000	200.000000	0.000000	7.691040	10.651480	2232.209778	2079.000654	2190.899923	-1324.459476	-521.396345	189.005468	0.000000	-505.000000	200.000000	0.000000	3.803310	-14.650940	17.303879	-190.248053	283.720373	-3421.365730
319				900.000000	200.000000	0.000000	0.470820	0.675600	-1.346950	-110.272260	-165.048833	147.129805	298.998974	200.944181	0.000000	300.000000	200.000000	0.000000	7.568960	9.705360	2232.209778	2107.610755	2234.499922	-1416.011974	-594.392995	211.288892	0.000000	-505.000000	200.000000	0.000000	1.629990	-16.080300	16.517339	186.462458	1476.534444	-4127.477511
320				900.000000	200.000000	0.000000	0.302670	0.608040	-1.086250	-84.640584	-77.311348	202.663360	298.944936	200.914556	0.000000	300.000000	200.000000	0.000000	7.721560	11.017720	2231.523132	2040.853853	2354.399918	-1452.632974				-505.000000	200.000000	0.000000	1.811100	-13.400250	7.865400	0.492122	678.366125	-3831.228139
321				900.000000	200.000000	0.000000	0.470820	0.698120	-1.303500	-61.053509	-124.561482	188.114970	298.969218	200.948875	0.000000	300.000000	200.000000	0.000000	7.263760	11.078760	2231.217956	2117.147455	2299.899920	-1342.769976	-459.276065	200.071699	0.000000	-505.000000	200.000000	0.000000	1.267770	-13.400250	16.517339	1.184277	-755.237750	-3654.952376
322				900.000000	200.000000	0.000000	0.482030	0.608040	-1.303500	-40.639822	-64.231470	173.561621	299.018171	201.021432	0.000000	300.000000	200.000000	0.000000	7.324800	11.353440	2231.446838	2279.271359	2190.899923	-1483.150473	-534.028272	161.660044	0.000000	-505.000000	200.000000	0.000000	1.992210	-13.400250	18.090419	-693.585888	525.133608	-3243.801641
323				900.000000	200.000000	0.000000	0.448400	0.630560	-1.520750	-88.183882	-57.578574	204.942987	299.067464	201.012400	0.000000	300.000000	200.000000	0.000000	7.477400	10.590440	2232.514954	2260.197959	2081.899927	-1373.287475				-505.000000	200.000000	0.000000	0.905550	-13.221580	8.651940	-567.713643	202.134497	-4007.218433
324				900.000000	200.000000	0.000000	0.325090	0.653080	-1.129700	-78.810320	-93.392105	176.175759	298.954991	200.944214	0.000000	300.000000	200.000000	0.000000	7.813120	11.078760	2232.133484	2107.610755	2332.599918	-1403.804975	-567.541268	126.608610	0.000000	-505.000000	200.000000	0.000000	2.897760	-14.293600	24.382739	-1789.483127	1524.927428	-3890.906959
325				900.000000	200.000000	0.000000	0.425980	0.641820	-1.651100	-67.752587	-97.061853	161.602804	298.989691	200.952270	0.000000	300.000000	200.000000	0.000000	7.446880	10.773560	2233.277894	2126.684155	2256.299921	-1483.150473	-461.372687	206.140350	0.000000	-505.000000	200.000000	0.000000	3.441090	-13.578920	17.303879	106.251881	-754.921755	-3831.528096
326				900.000000	200.000000	0.000000	0.414770	0.653080	-1.477300	-71.129374	-76.497979	159.215229	299.057474	200.961369	0.000000	300.000000	200.000000	0.000000	7.935200	10.712520	2231.980896	2145.757556	2103.699926	-1318.355976				-505.000000	200.000000	0.000000	2.173320	-13.221580	14.157719	1749.046858	1445.896826	-3478.622966
327				900.000000	200.000000	0.000000	0.369930	0.698120	-1.390400	-57.123007	-79.798255	166.532551	299.025441	201.054051	0.000000	300.000000	200.000000	0.000000	7.355320	10.926160	2225.724788	2346.028261	2169.099924	-1373.287475	-509.048032	230.274283	0.000000	-505.000000	200.000000	0.000000	2.173320	-15.365620	26.742359	809.605756	108.253930	-4655.539634
328				900.000000	200.000000	0.000000	0.313880	0.698120	-1.173150	-52.877406	-27.032459	183.458240	299.008774	200.918516	0.000000	300.000000	200.000000	0.000000	7.813120	10.407320	2232.286072	2050.390553	2212.699923	-1452.632974	-541.356460	141.856228	0.000000	-505.000000	200.000000	0.000000	1.992210	-13.578920	18.090419	-1051.845215	657.703616	-3655.179889
329				900.000000	200.000000	0.000000	0.392350	0.619300	-1.911800	-105.134818	-70.104669	183.303642	298.989381	200.914119	0.000000	300.000000	200.000000	0.000000	7.568960	9.583280	2232.591248	2040.853853	2256.299921	-1385.494475	-533.913421	194.891033	0.000000	-505.000000	200.000000	0.000000	3.441090	-11.256210	19.663499	-100.460174	568.539039	-2595.697772
330				900.000000	200.000000	0.000000	0.347510	0.641820	-1.042800	-99.286630	-74.132297	193.009680	299.003619	200.910221	0.000000	300.000000	200.000000	0.000000	7.416360	10.102120	2231.675720	2031.317153	2223.599922	-1367.183975				-505.000000	200.000000	0.000000	3.803310	-14.829610	8.651940	-433.383534	1352.491122	-3421.535287
331				900.000000	200.000000	0.000000	0.369930	0.641820	-1.738000	-63.822085	-89.606927	164.070532	299.008571	200.961435	0.000000	300.000000	200.000000	0.000000	7.355320	10.895640	2231.828308	2145.757556	2212.699923	-1330.562976	-591.614587	165.981956	0.000000	-505.000000	200.000000	0.000000	3.441090	-13.578920	17.303879	-588.644131	1498.768370	-4066.504490
332				900.000000	200.000000	0.000000	0.212990	0.653080	-1.477300	-51.026722	-37.792859	147.375973	299.008672	200.935701	0.000000	300.000000	200.000000	0.000000	7.691040	10.987200	2232.057190	2088.537354	2212.699923	-1361.080475	-584.145231	231.384978	0.000000	-505.000000	200.000000	0.000000	1.086660	-14.829610	15.730799	493.710790	1245.017752	-3421.317955
333				900.000000	200.000000	0.000000	0.459610	0.540480	-1.390400	-79.696743	-98.689187	147.015757	298.950430	200.931110	0.000000	300.000000	200.000000	0.000000	7.843640	11.139800	2232.820130	2079.000654	2343.499918	-1416.011974				-505.000000	200.000000	0.000000	2.897760	-14.293600	6.292320	-516.954340	2204.945273	-3420.954170
334				900.000000	200.000000	0.000000	0.482030	0.698120	-1.477300	-97.418338	-74.201776	164.006755	298.974138	200.910376	0.000000	300.000000	200.000000	0.000000	7.446880	11.109280	2231.294250	2031.317153	2288.999920	-1458.736474	-527.801697	162.560375	0.000000	-505.000000	200.000000	0.000000	2.897760	-15.008280	14.944259	-559.507472	340.754479	-3832.841092
335				900.000000	200.000000	0.000000	0.336300	0.563000	-1.998700	-51.255857	-103.177502	154.393430	299.037644	200.987309	0.000000	300.000000	200.000000	0.000000	7.446880	11.506040	2231.294250	2202.977757	2147.299925	-1336.666476	-495.817785	113.507370	0.000000	-505.000000	200.000000	0.000000	2.354430	-15.186950	17.303879	-1496.658039	-158.887933	-3186.782098
336				900.000000	200.000000	0.000000	0.336300	0.630560	-1.694550	-80.322879	-98.394392	164.094901	298.994160	200.965477	0.000000	300.000000	200.000000	0.000000	7.355320	10.834600	2232.362366	2155.294256	2245.399921	-1379.390975				-505.000000	200.000000	0.000000	0.905550	-14.114930	12.584640	-1547.983650	1656.672445	-4008.066222
337				900.000000	200.000000	0.000000	0.358720	0.664340	-1.607650	-115.026562	-114.596374	159.283769	298.959732	200.948616	0.000000	300.000000	200.000000	0.000000	7.660520	10.682000	2231.828308	2117.147455	2321.699919	-1458.736474				-505.000000	200.000000	0.000000	0.181110	-15.365620	9.438480	-1276.466589	245.223932	-3304.265988
338				900.000000	200.000000	0.000000	0.347510	0.563000	-1.260050	-86.675388	-94.194135	183.297737	298.935640	200.952596	0.000000	300.000000	200.000000	0.000000	7.752080	10.437840	2232.514954	2126.684155	2376.199917	-1403.804975				-505.000000	200.000000	0.000000	1.992210	-13.221580	12.584640	-451.583025	1723.488659	-3713.584872
339				900.000000	200.000000	0.000000	0.246620	0.720640	-1.477300	-80.408843	-69.573562	178.729544	299.096789	200.952563	0.000000	300.000000	200.000000	0.000000	6.928040	10.590440	2232.591248	2126.684155	2016.499929	-1403.804975	-509.429137	236.700717	0.000000	-505.000000	200.000000	0.000000	2.354430	-11.077540	22.809659	837.130855	101.027097	-3887.811452
340				900.000000	200.000000	0.000000	0.347510	0.788200	-1.868350	-45.867609	-88.562446	137.723631	299.067432	200.935541	0.000000	300.000000	200.000000	0.000000	7.477400	9.888480	2232.438660	2088.537354	2081.899927	-1300.045476	-619.666534	171.075803	0.000000	-505.000000	200.000000	0.000000	0.362220	-15.544290	20.450039	-591.500974	2344.935114	-4009.379218
341				900.000000	200.000000	0.000000	0.313880	0.540480	-1.824900	-100.249537	-87.217971	173.672994	299.028571	200.935349	0.000000	300.000000	200.000000	0.000000	7.385840	9.400160	2232.896424	2088.537354	2169.099924	-1391.597975				-505.000000	200.000000	0.000000	2.716650	-13.757590	11.011560	558.201181	1946.285665	-4066.616093
342				900.000000	200.000000	0.000000	0.493240	0.596780	-1.390400	-77.378309	-100.074071	159.081575	298.973998	200.884853	0.000000	300.000000	200.000000	0.000000	7.538440	11.506040	2230.989074	1974.096951	2288.999920	-1354.976975				-505.000000	200.000000	0.000000	1.448880	-14.829610	9.438480	-317.504609	1494.211247	-3303.858736
343				900.000000	200.000000	0.000000	0.448400	0.563000	-1.303500	-78.679341	-128.704196	163.915934	299.033387	200.969583	0.000000	300.000000	200.000000	0.000000	6.897520	11.231360	2232.743836	2164.830956	2158.199924	-1281.734977	-474.146884	208.057963	0.000000	-505.000000	200.000000	0.000000	2.897760	-14.114930	23.596199	190.137303	-728.016270	-3538.272809
344				900.000000	200.000000	0.000000	0.325090	0.529220	-1.824900	-72.569512	-67.415719	173.650909	299.048260	201.003514	0.000000	300.000000	200.000000	0.000000	7.416360	10.987200	2233.277894	2241.124558	2125.499926	-1361.080475	-534.598995	189.107314	0.000000	-505.000000	200.000000	0.000000	1.629990	-11.792220	22.809659	-248.458448	675.142988	-2889.782051
345				900.000000	200.000000	0.000000	0.381140	0.574260	-1.129700	-82.056128	-126.096063	173.634728	298.974173	200.918893	0.000000	300.000000	200.000000	0.000000	7.630000	11.200840	2231.370544	2050.390553	2288.999920	-1397.701475				-505.000000	200.000000	0.000000	0.000000	-11.792220	5.505780	-1755.450783	1585.615103	-3300.860342
346				900.000000	200.000000	0.000000	0.392350	0.472920	-1.173150	-94.315384	-80.923553	178.348188	298.964262	200.944666	0.000000	300.000000	200.000000	0.000000	7.691040	10.590440	2231.065368	2107.610755	2310.799919	-1409.908474	-464.381115	181.292026	0.000000	-505.000000	200.000000	0.000000	0.905550	-15.186950	18.090419	-338.435097	-734.812672	-3362.898484
347				900.000000	200.000000	0.000000	0.336300	0.686860	-1.303500	-45.435075	-98.758068	171.376240	299.052234	200.940359	0.000000	300.000000	200.000000	0.000000	7.050120	10.743040	2231.141662	2098.074055	2114.599926	-1373.287475				-505.000000	200.000000	0.000000	0.362220	-14.472270	13.371180	978.408672	-34.607180	-3949.617773
348				900.000000	200.000000	0.000000	0.358720	0.698120	-1.564200	-113.590487	-104.504843	195.460086	299.052655	200.888672	0.000000	300.000000	200.000000	0.000000	7.324800	11.017720	2232.133484	1983.633652	2114.599926	-1379.390975				-505.000000	200.000000	0.000000	0.362220	-14.114930	11.798100	-2358.758586	1425.155753	-3714.302262
349				900.000000	200.000000	0.000000	0.392350	0.585520	-1.955250	-102.550362	-90.328140	168.814266	298.989519	200.926807	0.000000	300.000000	200.000000	0.000000	7.599480	10.926160	2232.896424	2069.463954	2256.299921	-1428.218974				-505.000000	200.000000	0.000000	3.259980	-14.293600	10.225020	-864.087730	323.315107	-3597.215444
350				900.000000	200.000000	0.000000	0.313880	0.551740	-1.738000	-91.654761	-26.507148	151.996525	299.003993	200.952596	0.000000	300.000000	200.000000	0.000000	7.385840	9.796920	2232.514954	2126.684155	2223.599922	-1367.183975				-505.000000	200.000000	0.000000	2.716650	-12.328230	11.011560	-1439.996280	1813.715658	-3830.283236
351				900.000000	200.000000	0.000000	0.437190	0.574260	-1.477300	-150.765255	-138.212874	161.528360	299.042529	200.931747	0.000000	300.000000	200.000000	0.000000	7.904680	10.773560	2231.294250	2079.000654	2136.399925	-1385.494475				-505.000000	200.000000	0.000000	1.811100	-12.864240	0.000000	-894.231160	2276.670477	-3830.719465
352				900.000000	200.000000	0.000000	0.325090	0.619300	-0.825550	-51.742570	-63.279144	166.505703	299.047739	200.969881	0.000000	300.000000	200.000000	0.000000	7.019600	10.254720	2232.057190	2164.830956	2125.499926	-1354.976975				-505.000000	200.000000	0.000000	1.267770	-11.792220	11.011560	-1060.114309	708.257316	-4240.867342
353				900.000000	200.000000	0.000000	0.336300	0.574260	-1.651100	-146.924782	-52.841071	185.729483	298.994297	200.922631	0.000000	300.000000	200.000000	0.000000	8.057280	10.987200	2232.667542	2059.927254	2245.399921	-1452.632974	-509.873714	242.549994	0.000000	-505.000000	200.000000	0.000000	2.716650	-14.650940	17.303879	736.279962	84.334151	-3714.999290
354				900.000000	200.000000	0.000000	0.336300	0.641820	-0.608300	-74.713306	-124.734454	185.792314	299.023089	200.914556	0.000000	300.000000	200.000000	0.000000	7.507920	10.956680	2231.523132	2040.853853	2179.999924	-1306.148976				-505.000000	200.000000	0.000000	3.078870	-14.829610	10.225020	377.454326	864.554102	-3891.430122
355				900.000000	200.000000	0.000000	0.414770	0.596780	-1.911800	-61.836359	-45.698075	163.982191	299.033288	200.969683	0.000000	300.000000	200.000000	0.000000	7.263760	11.261880	2232.514954	2164.830956	2158.199924	-1281.734977	-681.541399	207.820691	0.000000	-505.000000	200.000000	0.000000	2.173320	-13.400250	14.944259	116.874433	2638.280466	-3890.001215
356				900.000000	200.000000	0.000000	0.246620	0.551740	-1.042800	-70.831883	-75.043617	166.524167	299.077071	200.922851	0.000000	300.000000	200.000000	0.000000	7.294280	11.414480	2232.133484	2059.927254	2060.099928	-1416.011974	-528.517448	177.280471	0.000000	-505.000000	200.000000	0.000000	1.448880	-14.472270	18.090419	-411.005812	425.440498	-3068.543225
357				900.000000	200.000000	0.000000	0.358720	0.698120	-1.651100	-125.742106	-84.160146	130.399263	299.013792	201.008094	0.000000	300.000000	200.000000	0.000000	7.630000	11.292400	2232.591248	2250.661259	2201.799923	-1312.252476				-505.000000	200.000000	0.000000	0.181110	-13.042910	14.157719	-93.197851	1036.165417	-3654.526328
358				900.000000	200.000000	0.000000	0.347510	0.664340	-0.999350	-62.129470	-79.238676	137.608442	299.018473	200.905761	0.000000	300.000000	200.000000	0.000000	7.599480	10.285240	2232.133484	2021.780453	2190.899923	-1458.736474	-536.685219	142.226563	0.000000	-505.000000	200.000000	0.000000	1.267770	-13.400250	22.023119	-1272.351281	697.807345	-3067.511390
359				900.000000	200.000000	0.000000	0.470820	0.664340	-1.868350	-71.070815	-58.178562	173.625594	299.023222	200.987073	0.000000	300.000000	200.000000	0.000000	7.630000	10.682000	2231.828308	2202.977757	2179.999924	-1397.701475	-518.833237	121.864786	0.000000	-505.000000	200.000000	0.000000	-1.267770	-14.472270	14.157719	-1106.216439	195.847090	-4008.231472
360				900.000000	200.000000	0.000000	0.470820	0.585520	-1.824900	-122.517971	-129.142550	185.600592	299.008367	201.025741	0.000000	300.000000	200.000000	0.000000	7.263760	10.865120	2231.370544	2288.808060	2212.699923	-1361.080475				-505.000000	200.000000	0.000000	1.448880	-13.221580	9.438480	474.693298	831.361210	-4183.494195
361				900.000000	200.000000	0.000000	0.425980	0.630560	-1.607650	-76.212320	-97.102261	147.134372	298.939979	200.880428	0.000000	300.000000	200.000000	0.000000	7.263760	10.926160	2231.370544	1964.560251	2365.299917	-1403.804975				-505.000000	200.000000	0.000000	3.803310	-12.506900	13.371180	-524.090817	-242.827524	-4183.004318
362				900.000000	200.000000	0.000000	0.302670	0.619300	-1.520750	-128.852871	-97.171142	156.890289	298.950466	200.931078	0.000000	300.000000	200.000000	0.000000	7.691040	10.041080	2232.896424	2079.000654	2343.499918	-1391.597975	-557.418976	136.625014	0.000000	-505.000000	200.000000	0.000000	4.346640	-13.757590	14.944259	-947.092228	783.362785	-4066.746492
363				900.000000	200.000000	0.000000	0.347510	0.641820	-1.520750	-91.740726	-73.687804	159.274439	299.023790	200.960876	0.000000	300.000000	200.000000	0.000000	7.141680	10.102120	2233.125306	2145.757556	2179.999924	-1361.080475	-550.888744	219.788793	0.000000	-505.000000	200.000000	0.000000	0.724440	-11.077540	18.876959	373.552232	866.239955	-3887.681053
364				900.000000	200.000000	0.000000	0.437190	0.630560	-1.346950	-67.901174	-72.476490	178.448339	299.052590	200.948551	0.000000	300.000000	200.000000	0.000000	6.867000	10.437840	2231.980896	2117.147455	2114.599926	-1318.355976				-505.000000	200.000000	0.000000	2.716650	-13.936260	5.505780	-611.210622	1023.520599	-4125.529749
365				900.000000	200.000000	0.000000	0.358720	0.731900	-1.433850	-91.961733	-104.626068	166.575580	299.092062	200.913963	0.000000	300.000000	200.000000	0.000000	7.507920	9.980040	2232.972718	2040.853853	2027.399929	-1336.666476				-505.000000	200.000000	0.000000	0.724440	-13.936260	4.719240	-379.641541	2337.945711	-3831.649879
366				900.000000	200.000000	0.000000	0.280250	0.686860	-1.868350	-46.020260	-121.254468	154.566687	298.994057	200.948486	0.000000	300.000000	200.000000	0.000000	7.355320	10.682000	2232.133484	2117.147455	2245.399921	-1416.011974				-505.000000	200.000000	0.000000	1.992210	-14.472270	13.371180	-990.463361	1059.892196	-3949.748172
367				900.000000	200.000000	0.000000	0.425980	0.529220	-1.173150	-59.832708	-36.714707	185.594687	299.037742	200.961566	0.000000	300.000000	200.000000	0.000000	7.691040	11.292400	2231.523132	2145.757556	2147.299925	-1391.597975	-515.635029	144.653175	0.000000	-505.000000	200.000000	0.000000	3.259980	-13.936260	17.303879	-957.714780	184.027262	-4360.549611
368				900.000000	200.000000	0.000000	0.437190	0.641820	-1.738000	-59.801555	-127.838483	137.494590	299.008639	200.987006	0.000000	300.000000	200.000000	0.000000	7.599480	10.956680	2231.980896	2202.977757	2212.699923	-1361.080475	-535.101407	196.063656	0.000000	-505.000000	200.000000	0.000000	1.267770	-14.650940	18.876959	-74.306205	568.223044	-3714.883380
369				900.000000	200.000000	0.000000	0.392350	0.731900	-1.173150	-87.671118	-146.781162	156.902099	299.008333	200.897554	0.000000	300.000000	200.000000	0.000000	7.080640	10.651480	2231.294250	2002.707052	2212.699923	-1361.080475	-512.407010	128.322729	0.000000	-505.000000	200.000000	0.000000	1.992210	-12.864240	17.303879	-1240.294856	128.170013	-3948.222151
370				900.000000	200.000000	0.000000	0.392350	0.619300	-1.694550	-88.827626	-100.702531	156.797381	298.989346	200.973954	0.000000	300.000000	200.000000	0.000000	7.507920	10.254720	2232.514954	2174.367657	2256.299921	-1489.253973	-461.330834	166.133673	0.000000	-505.000000	200.000000	0.000000	2.897760	-15.008280	16.517339	-559.381625	-721.298432	-4009.073388
371				900.000000	200.000000	0.000000	0.392350	0.506700	-1.477300	-117.362604	-70.508754	156.692663	299.042987	200.931301	0.000000	300.000000	200.000000	0.000000	7.477400	10.590440	2232.362366	2079.000654	2136.399925	-1458.736474	-573.542933	188.835364	0.000000	-505.000000	200.000000	0.000000	1.267770	-14.114930	14.157719	-158.065781	970.411624	-3831.862904
372				900.000000	200.000000	0.000000	0.437190	0.596780	-1.477300	-57.365687	-82.487205	166.368624	298.969641	200.974121	0.000000	300.000000	200.000000	0.000000	7.538440	10.865120	2232.133484	2174.367657	2299.899920	-1458.736474				-505.000000	200.000000	0.000000	-0.181110	-12.506900	11.011560	518.064431	1591.349083	-3712.732775
373				900.000000	200.000000	0.000000	0.302670	0.619300	-1.477300	-92.623085	-87.079611	164.119270	298.966851	200.912498	0.000000	300.000000	200.000000	0.000000	7.233240	10.620960	2226.106258	2031.317153	2299.899920	-1416.011974				-505.000000	200.000000	0.000000	2.354430	-15.722960	11.011560	-23.987365	509.933515	-3950.964054
374				900.000000	200.000000	0.000000	0.325090	0.529220	-2.346300	-77.130212	-71.996787	178.470229	298.940631	200.901243	0.000000	300.000000	200.000000	0.000000	7.233240	9.674840	2232.743836	2012.243752	2365.299917	-1434.322474	-498.313828	213.992089	0.000000	-505.000000	200.000000	0.000000	2.535540	-11.077540	26.742359	374.181464	-178.804015	-3594.105447
375				900.000000	200.000000	0.000000	0.212990	0.664340	-1.260050	-110.645918	-43.060871	137.747804	299.037808	200.901674	0.000000	300.000000	200.000000	0.000000	7.202720	9.430680	2231.675720	2012.243752	2147.299925	-1403.804975				-505.000000	200.000000	0.000000	2.354430	-13.936260	11.798100	-494.891235	-551.372970	-4008.012575
376				900.000000	200.000000	0.000000	0.437190	0.506700	-1.477300	-69.116242	-77.421235	166.284849	299.057184	200.995858	0.000000	300.000000	200.000000	0.000000	7.416360	10.865120	2231.294250	2222.051158	2103.699926	-1367.183975				-505.000000	200.000000	0.000000	3.441090	-12.506900	12.584640	865.638283	1105.536906	-4476.695834
377				900.000000	200.000000	0.000000	0.347510	0.585520	-1.564200	-94.104174	-78.713365	166.451060	298.998495	200.927536	0.000000	300.000000	200.000000	0.000000	7.080640	11.322920	2231.141662	2069.463954	2234.499922	-1403.804975	-603.075821	234.607345	0.000000	-505.000000	200.000000	0.000000	2.354430	-15.008280	17.303879	598.841317	1697.092170	-3774.053527
378				900.000000	200.000000	0.000000	0.437190	0.720640	-1.781450	-64.641822	-77.138375	161.664493	299.052947	200.845687	0.000000	300.000000	200.000000	0.000000	7.599480	11.322920	2232.820130	1888.266649	2114.599926	-1367.183975				-505.000000	200.000000	0.000000	1.992210	-14.293600	4.719240	-517.080187	2924.082990	-3597.114022
379				900.000000	200.000000	0.000000	0.448400	0.630560	-1.173150	-83.803238	7.955767	166.388425	298.974348	200.901643	0.000000	300.000000	200.000000	0.000000	7.507920	10.285240	2231.752014	2012.243752	2288.999920	-1379.390975	-511.375643	194.619935	0.000000	-505.000000	200.000000	0.000000	1.811100	-13.400250	21.236579	-114.254186	135.396846	-3831.228139
380				900.000000	200.000000	0.000000	0.369930	0.675600	-1.260050	-86.059050	-135.645150	166.511607	299.082111	200.999585	0.000000	300.000000	200.000000	0.000000	7.599480	11.078760	2232.514954	2231.587858	2049.199928	-1385.494475	-585.109832	157.938409	0.000000	-505.000000	200.000000	0.000000	1.086660	-12.328230	20.450039	-860.161192	1638.249215	-4065.129231
381				900.000000	200.000000	0.000000	0.336300	0.574260	-1.390400	-78.305683	-73.347402	180.910163	299.003891	201.038137	0.000000	300.000000	200.000000	0.000000	7.294280	10.712520	2232.286072	2317.418160	2223.599922	-1306.148976	-652.843495	173.744961	0.000000	-505.000000	200.000000	0.000000	1.267770	-15.186950	17.303879	-454.314022	2558.266007	-3421.671560
382				900.000000	200.000000	0.000000	0.392350	0.743160	-1.955250	-96.058747	-125.789930	178.599512	298.945152	200.978460	0.000000	300.000000	200.000000	0.000000	7.752080	10.834600	2231.980896	2183.904357	2354.399918	-1385.494475				-505.000000	200.000000	0.000000	2.716650	-12.685570	8.651940	-1693.439697	2611.374981	-3419.413661
383				900.000000	200.000000	0.000000	0.325090	0.686860	-1.129700	-113.604032	-12.336585	144.881593	298.984394	200.931301	0.000000	300.000000	200.000000	0.000000	7.904680	10.163160	2232.362366	2079.000654	2267.199921	-1367.183975				-505.000000	200.000000	0.000000	2.897760	-9.826850	7.078860	795.735641	-49.491278	-4004.156211
384				900.000000	200.000000	0.000000	0.459610	0.551740	-1.086250	-74.897427	-73.642197	175.942150	298.964863	200.948389	0.000000	300.000000	200.000000	0.000000	7.813120	9.705360	2232.362366	2117.147455	2310.799919	-1348.873476	-586.366884	199.417155	0.000000	-505.000000	200.000000	0.000000	1.629990	-13.578920	16.517339	-9.627044	1343.964436	-3772.639109
385				900.000000	200.000000	0.000000	0.347510	0.563000	-1.260050	-138.942281	-68.864285	159.201136	298.999042	200.986837	0.000000	300.000000	200.000000	0.000000	7.507920	10.132640	2232.362366	2202.977757	2234.499922	-1434.322474	-566.870984	246.865768	0.000000	-505.000000	200.000000	0.000000	3.984420	-14.293600	23.596199	1105.853997	1459.920062	-3656.017497
386				900.000000	200.000000	0.000000	0.246620	0.529220	-1.303500	-128.316764	-29.207437	173.732204	298.998940	200.892944	0.000000	300.000000	200.000000	0.000000	7.080640	10.193680	2232.133484	1993.170352	2234.499922	-1336.666476				-505.000000	200.000000	0.000000	0.905550	-13.578920	11.798100	-1631.428610	861.998827	-3420.116562
387				900.000000	200.000000	0.000000	0.280250	0.551740	-2.129050	-71.957238	-65.286348	156.850686	299.023523	200.978226	0.000000	300.000000	200.000000	0.000000	7.416360	10.773560	2232.514954	2183.904357	2179.999924	-1318.355976	-508.607065	154.290556	0.000000	-505.000000	200.000000	0.000000	3.078870	-15.008280	17.303879	-790.950706	62.416220	-2834.205903
388				900.000000	200.000000	0.000000	0.403560	0.619300	-1.564200	-153.021067	-116.483294	154.376107	299.008639	200.987006	0.000000	300.000000	200.000000	0.000000	7.568960	10.834600	2231.980896	2202.977757	2212.699923	-1428.218974				-505.000000	200.000000	0.000000	0.724440	-13.400250	12.584640	-578.210348	1402.491396	-3596.164811
389				900.000000	200.000000	0.000000	0.313880	0.585520	-1.781450	-54.123943	-72.060469	164.076241	299.057345	200.982867	0.000000	300.000000	200.000000	0.000000	7.385840	11.383960	2231.675720	2193.441057	2103.699926	-1354.976975				-505.000000	200.000000	0.000000	2.535540	-12.864240	8.651940	-82.826992	501.213829	-4594.450703
390				900.000000	200.000000	0.000000	0.347510	0.585520	-1.824900	-70.251078	-124.064644	164.041400	298.998974	200.927092	0.000000	300.000000	200.000000	0.000000	7.477400	10.956680	2232.209778	2069.463954	2234.499922	-1342.769976	-581.426142	165.123627	0.000000	-505.000000	200.000000	0.000000	3.984420	-14.829610	15.730799	-548.633227	1202.244311	-3362.805678
391				900.000000	200.000000	0.000000	0.448400	0.574260	-1.477300	-50.252000	-22.157193	149.468446	298.959910	200.931364	0.000000	300.000000	200.000000	0.000000	7.630000	11.017720	2232.209778	2079.000654	2321.699919	-1324.459476				-505.000000	200.000000	0.000000	1.629990	-13.042910	13.371180	-556.524782	2274.940193	-3419.665844
392				900.000000	200.000000	0.000000	0.437190	0.596780	-1.607650	-89.664971	-46.904190	171.187944	298.969500	200.987073	0.000000	300.000000	200.000000	0.000000	7.599480	10.773560	2231.828308	2202.977757	2299.899920	-1361.080475				-505.000000	200.000000	0.000000	0.362220	-12.328230	14.157719	-49.952564	2218.336518	-3242.653895
393				900.000000	200.000000	0.000000	0.347510	0.529220	-1.738000	-88.561604	-58.287852	166.398701	299.013589	200.982666	0.000000	300.000000	200.000000	0.000000	7.630000	11.078760	2232.133484	2193.441057	2201.799923	-1318.355976				-505.000000	200.000000	0.000000	3.078870	-15.186950	7.865400	8.194907	1264.503403	-3656.792843
394				900.000000	200.000000	0.000000	0.336300	0.596780	-1.564200	-37.353064	-52.921888	168.882806	298.964651	200.948583	0.000000	300.000000	200.000000	0.000000	7.507920	10.895640	2231.904602	2117.147455	2310.799919	-1348.873476	-518.147860	151.825291	0.000000	-505.000000	200.000000	0.000000	2.716650	-13.042910	25.955819	-1250.414022	341.263475	-3361.008678
395				900.000000	200.000000	0.000000	0.515660	0.619300	-0.738650	-63.714132	-76.273604	175.946913	299.037973	200.884429	0.000000	300.000000	200.000000	0.000000	7.233240	9.308600	2232.057190	1974.096951	2147.299925	-1397.701475				-505.000000	200.000000	0.000000	3.078870	-12.685570	14.944259	-534.776292	860.075543	-3889.395428
396				900.000000	200.000000	0.000000	0.560500	0.506700	-1.390400	-65.005683	-6.590409	178.205400	298.969781	200.961172	0.000000	300.000000	200.000000	0.000000	7.294280	9.827440	2232.438660	2145.757556	2299.899920	-1477.046973				-505.000000	200.000000	0.000000	1.267770	-12.328230	14.944259	-1787.129670	571.955176	-4006.399621
397				900.000000	200.000000	0.000000	0.358720	0.686860	-0.999350	-81.304748	-54.370454	152.075732	299.077229	200.969683	0.000000	300.000000	200.000000	0.000000	7.355320	9.796920	2232.514954	2164.830956	2060.099928	-1324.459476	-530.847586	227.930633	0.000000	-505.000000	200.000000	0.000000	1.448880	-15.365620	16.517339	461.339749	426.933350	-3421.855607
398				900.000000	200.000000	0.000000	0.325090	0.709380	-1.173150	-44.372659	-123.747516	173.818457	299.062069	200.978761	0.000000	300.000000	200.000000	0.000000	7.660520	10.895640	2231.294250	2183.904357	2092.799927	-1409.908474	-553.686627	184.891264	0.000000	-505.000000	200.000000	0.000000	0.362220	-13.578920	23.596199	-356.508741	1148.819342	-3067.608503
399				900.000000	200.000000	0.000000	0.381140	0.551740	-0.999350	-74.807399	-171.811018	178.433105	298.964899	200.914181	0.000000	300.000000	200.000000	0.000000	7.630000	11.017720	2232.438660	2040.853853	2310.799919	-1367.183975				-505.000000	200.000000	0.000000	1.267770	-12.864240	9.438480	-1240.924087	1372.600205	-4418.116985
400				900.000000	200.000000	0.000000	0.347510	0.484180	-1.173150	-81.790106	-53.747192	173.585794	298.984290	200.892944	0.000000	300.000000	200.000000	0.000000	7.691040	10.712520	2232.133484	1993.170352	2267.199921	-1403.804975				-505.000000	200.000000	0.000000	0.905550	-11.792220	12.584640	-828.356459	-464.447672	-3712.141477
401				900.000000	200.000000	0.000000	0.392350	0.641820	-1.651100	-111.978419	-75.413090	173.685945	298.998974	200.892914	0.000000	300.000000	200.000000	0.000000	7.355320	11.017720	2232.209778	1993.170352	2234.499922	-1416.011974				-505.000000	200.000000	0.000000	3.259980	-13.221580	4.719240	11.051751	-466.879952	-4359.871379
402				900.000000	200.000000	0.000000	0.313880	0.709380	-1.129700	-32.266054	-143.590176	193.107352	299.057184	200.995858	0.000000	300.000000	200.000000	0.000000	7.355320	10.529400	2231.294250	2222.051158	2103.699926	-1342.769976	-562.952032	87.228625	0.000000	-505.000000	200.000000	0.000000	1.448880	-13.578920	16.517339	-1862.683075	957.213380	-3596.392324
403				900.000000	200.000000	0.000000	0.313880	0.731900	-1.433850	-39.694840	-6.526128	166.622034	299.018842	200.939588	0.000000	300.000000	200.000000	0.000000	7.752080	10.651480	2232.972718	2098.074055	2190.899923	-1281.734977	-625.459836	211.852823	0.000000	-505.000000	200.000000	0.000000	2.173320	-13.400250	19.663499	233.067974	2368.661893	-3948.745314
404				900.000000	200.000000	0.000000	0.392350	0.743160	-1.564200	-87.612559	-34.966147	154.502911	298.989312	200.918453	0.000000	300.000000	200.000000	0.000000	7.599480	10.529400	2232.438660	2050.390553	2256.299921	-1336.666476				-505.000000	200.000000	0.000000	1.992210	-12.506900	14.944259	-292.332967	793.259329	-3654.162542
405				900.000000	200.000000	0.000000	0.403560	0.731900	-1.477300	-79.945157	-15.244712	125.564904	299.018171	200.957325	0.000000	300.000000	200.000000	0.000000	7.660520	10.712520	2231.446838	2136.220856	2190.899923	-1361.080475				-505.000000	200.000000	0.000000	2.173320	-14.472270	13.371180	-2148.623380	1579.213260	-3538.553970
406				900.000000	200.000000	0.000000	0.414770	0.664340	-1.173150	-102.514829	-107.176658	154.406381	299.081703	201.000029	0.000000	300.000000	200.000000	0.000000	7.324800	10.254720	2231.523132	2231.587858	2049.199928	-1361.080475				-505.000000	200.000000	0.000000	3.441090	-13.757590	13.371180	95.125943	1237.360487	-4125.418147
407				900.000000	200.000000	0.000000	0.403560	0.608040	-1.738000	-41.089964	-116.321660	164.004276	298.994022	200.986972	0.000000	300.000000	200.000000	0.000000	7.507920	10.193680	2232.057190	2202.977757	2245.399921	-1409.908474				-505.000000	200.000000	0.000000	0.905550	-16.258970	10.225020	-403.932258	2719.471783	-3246.427633
408				900.000000	200.000000	0.000000	0.549290	0.619300	-0.912450	-75.955780	-87.628793	159.044451	298.930465	200.935765	0.000000	300.000000	200.000000	0.000000	7.935200	10.041080	2231.904602	2088.537354	2387.099916	-1361.080475				-505.000000	200.000000	0.000000	3.803310	-15.365620	11.798100	-2781.885844	421.515365	-3598.276257
409				900.000000	200.000000	0.000000	0.291460	0.529220	-1.564200	-72.299427	-25.745527	183.324390	298.999008	200.974054	0.000000	300.000000	200.000000	0.000000	7.233240	11.017720	2232.286072	2174.367657	2234.499922	-1446.529474				-505.000000	200.000000	0.000000	0.905550	-13.757590	8.651940	-947.595613	1792.974584	-3831.494810
410				900.000000	200.000000	0.000000	0.448400	0.517960	-1.346950	-56.455921	-62.806178	192.789968	299.047902	200.956900	0.000000	300.000000	200.000000	0.000000	7.050120	11.567080	2232.438660	2136.220856	2125.499926	-1263.424477				-505.000000	200.000000	0.000000	2.897760	-15.008280	9.438480	250.764079	1539.109530	-3832.841092
411				900.000000	200.000000	0.000000	0.425980	0.709380	-1.651100	-48.888345	-122.391703	188.171896	299.091721	200.965576	0.000000	300.000000	200.000000	0.000000	7.233240	11.994360	2232.133484	2155.294256	2027.399929	-1373.287475	-592.621791	140.590592	0.000000	-505.000000	200.000000	0.000000	4.527750	-16.973650	13.371180	-794.373858	1171.606694	-4246.045318
412				900.000000	200.000000	0.000000	0.392350	0.517960	-1.781450	-81.029245	-65.159924	197.667356	299.057571	200.854463	0.000000	300.000000	200.000000	0.000000	7.233240	10.529400	2232.209778	1907.340050	2103.699926	-1373.287475				-505.000000	200.000000	0.000000	0.543330	-13.400250	2.359620	-463.212348	-432.826198	-4359.823605
413				900.000000	200.000000	0.000000	0.437190	0.506700	-1.564200	-85.288391	-62.142508	168.694509	299.038071	200.965510	0.000000	300.000000	200.000000	0.000000	7.813120	10.285240	2232.286072	2155.294256	2147.299925	-1336.666476				-505.000000	200.000000	0.000000	1.267770	-11.970890	9.438480	-839.419474	709.750168	-4064.804604
414				900.000000	200.000000	0.000000	0.459610	0.641820	-1.781450	-27.682327	-78.061631	149.519663	299.047381	201.038634	0.000000	300.000000	200.000000	0.000000	7.477400	10.651480	2231.217956	2317.418160	2125.499926	-1354.976975	-620.883227	71.592658	0.000000	-505.000000	200.000000	0.000000	1.992210	-17.152320	12.584640	-1615.960116	1458.348645	-3834.803342
415				900.000000	200.000000	0.000000	0.358720	0.675600	-1.651100	-66.361526	-124.687906	176.161861	299.008774	200.978326	0.000000	300.000000	200.000000	0.000000	7.691040	10.895640	2232.286072	2183.904357	2212.699923	-1361.080475	-537.290848	162.412849	0.000000	-505.000000	200.000000	0.000000	1.448880	-12.685570	17.303879	-650.403524	558.756931	-3830.520930
416				900.000000	200.000000	0.000000	0.549290	0.495440	-1.911800	-114.255903	-152.557007	183.025862	298.984394	200.965477	0.000000	300.000000	200.000000	0.000000	7.507920	10.773560	2232.362366	2155.294256	2267.199921	-1409.908474				-505.000000	200.000000	0.000000	0.543330	-14.472270	11.798100	283.386814	1414.196788	-4067.120459
417				900.000000	200.000000	0.000000	0.403560	0.551740	-1.303500	-127.389391	-96.461865	159.132597	298.998803	200.888793	0.000000	300.000000	200.000000	0.000000	7.660520	9.796920	2231.828308	1983.633652	2234.499922	-1385.494475				-505.000000	200.000000	0.000000	2.897760	-15.544290	6.292320	-361.001588	216.395163	-3539.629272
418				900.000000	200.000000	0.000000	0.437190	0.641820	-1.129700	-59.171356	-108.140323	159.181530	299.022888	201.025881	0.000000	300.000000	200.000000	0.000000	7.263760	9.949520	2231.065368	2288.808060	2179.999924	-1416.011974				-505.000000	200.000000	0.000000	2.173320	-13.042910	11.011560	369.814464	-141.957556	-3243.477014
419				900.000000	200.000000	0.000000	0.437190	0.653080	-1.433850	-50.981708	-67.329703	176.059623	299.013556	200.957064	0.000000	300.000000	200.000000	0.000000	7.660520	11.292400	2232.057190	2136.220856	2201.799923	-1293.941977				-505.000000	200.000000	0.000000	3.984420	-13.578920	12.584640	-589.021670	674.949988	-3420.362871
420				900.000000	200.000000	0.000000	0.347510	0.720640	-1.477300	-4.018769	-88.926122	156.938081	298.974454	200.999824	0.000000	300.000000	200.000000	0.000000	7.507920	11.078760	2231.980896	2231.587858	2288.999920	-1422.115474				-505.000000	200.000000	0.000000	1.267770	-14.650940	11.011560	-422.383442	177.977286	-3832.371577
421				900.000000	200.000000	0.000000	0.336300	0.517960	-1.607650	-56.726007	-139.002968	168.809503	298.999248	200.943923	0.000000	300.000000	200.000000	0.000000	7.507920	11.200840	2232.820130	2107.610755	2234.499922	-1336.666476				-505.000000	200.000000	0.000000	4.165530	-14.829610	11.011560	145.885245	798.053883	-4067.749350
422				900.000000	200.000000	0.000000	0.538080	0.574260	-1.477300	-102.518893	-56.246035	146.965877	299.047739	200.948518	0.000000	300.000000	200.000000	0.000000	7.630000	11.078760	2232.057190	2117.147455	2125.499926	-1477.046973	-519.459208	193.325348	0.000000	-505.000000	200.000000	0.000000	2.354430	-14.293600	25.169279	-167.996178	363.927832	-3773.375296
423				900.000000	200.000000	0.000000	0.280250	0.630560	-1.173150	-132.049601	-101.637125	183.430249	299.023055	200.953052	0.000000	300.000000	200.000000	0.000000	7.385840	11.170320	2231.446838	2126.684155	2179.999924	-1348.873476				-505.000000	200.000000	0.000000	1.629990	-15.186950	6.292320	-339.378945	1883.948009	-3597.932834
424				900.000000	200.000000	0.000000	0.493240	0.653080	-1.433850	-111.289662	-105.099632	161.543595	299.037710	200.935957	0.000000	300.000000	200.000000	0.000000	7.843640	10.712520	2231.446838	2088.537354	2147.299925	-1409.908474				-505.000000	200.000000	0.000000	3.622200	-15.008280	5.505780	-907.710556	-489.544309	-4067.875442
425				900.000000	200.000000	0.000000	0.358720	0.630560	-1.303500	-15.589267	-104.747294	159.252354	299.043118	200.931173	0.000000	300.000000	200.000000	0.000000	7.141680	10.468360	2232.667542	2079.000654	2136.399925	-1293.941977	-576.657945	218.886720	0.000000	-505.000000	200.000000	0.000000	1.448880	-15.186950	18.876959	356.523838	1352.684122	-3891.638838
426				900.000000	200.000000	0.000000	0.302670	0.619300	-1.564200	-84.672053	-102.196704	164.119270	299.067018	200.974421	0.000000	300.000000	200.000000	0.000000	7.385840	10.712520	2231.446838	2174.367657	2081.899927	-1367.183975				-505.000000	200.000000	0.000000	2.716650	-13.578920	6.292320	-705.341057	492.494143	-3361.517351
427				900.000000	200.000000	0.000000	0.369930	0.619300	-1.738000	-80.831580	-69.343047	183.326869	299.052590	200.952824	0.000000	300.000000	200.000000	0.000000	7.599480	10.407320	2231.980896	2126.684155	2114.599926	-1348.873476	-556.750497	144.282219	0.000000	-505.000000	200.000000	0.000000	1.086660	-13.578920	18.876959	-1051.782292	976.892031	-2950.178261
428				900.000000	200.000000	0.000000	0.336300	0.630560	-1.607650	-112.397092	-103.541179	178.552861	298.984360	200.931333	0.000000	300.000000	200.000000	0.000000	7.263760	10.865120	2232.286072	2079.000654	2267.199921	-1361.080475	-531.709100	251.680332	0.000000	-505.000000	200.000000	0.000000	3.078870	-13.757590	22.023119	1138.162115	588.217691	-3949.156873
429				900.000000	200.000000	0.000000	0.381140	0.776940	-0.782100	-85.411243	-65.627692	166.594240	298.993988	200.922914	0.000000	300.000000	200.000000	0.000000	7.630000	10.315760	2231.980896	2059.927254	2245.399921	-1354.976975				-505.000000	200.000000	0.000000	1.267770	-13.042910	6.292320	-904.539096	447.595860	-3360.892767
430				900.000000	200.000000	0.000000	0.437190	0.799460	-1.607650	-41.113306	-36.772250	166.557116	299.033155	200.918547	0.000000	300.000000	200.000000	0.000000	8.026760	9.888480	2232.209778	2050.390553	2158.199924	-1470.943473				-505.000000	200.000000	0.000000	0.905550	-14.650940	11.011560	1199.040584	1260.455276	-4361.039487
431				900.000000	200.000000	0.000000	0.482030	0.731900	-1.433850	-136.187565	-119.835914	185.725112	298.984012	200.970114	0.000000	300.000000	200.000000	0.000000	7.630000	11.078760	2231.523132	2164.830956	2267.199921	-1306.148976	-526.917466	124.566163	0.000000	-505.000000	200.000000	0.000000	1.629990	-15.901630	18.876959	-1423.961477	413.735106	-3539.866966
432				900.000000	200.000000	0.000000	0.381140	0.664340	-1.303500	-38.321388	-110.736519	154.441222	299.027741	200.974620	0.000000	300.000000	200.000000	0.000000	7.568960	11.322920	2230.989074	2174.367657	2169.099924	-1336.666476	-559.534759	179.127682	0.000000	-505.000000	200.000000	0.000000	2.354430	-14.472270	14.157719	-295.504426	772.087824	-4067.265347
433				900.000000	200.000000	0.000000	0.257830	0.608040	-1.260050	-96.882231	-151.292751	178.613213	299.043085	200.935477	0.000000	300.000000	200.000000	0.000000	7.996240	11.383960	2232.591248	2088.537354	2136.399925	-1397.701475				-505.000000	200.000000	0.000000	2.535540	-13.936260	11.011560	-610.770160	1029.254579	-3420.586077
434				900.000000	200.000000	0.000000	0.425980	0.529220	-1.520750	-116.480245	-71.853229	171.136726	298.979372	200.939973	0.000000	300.000000	200.000000	0.000000	7.691040	11.353440	2232.057190	2098.074055	2278.099920	-1367.183975				-505.000000	200.000000	0.000000	1.629990	-14.293600	13.371180	294.323982	2407.510201	-4360.758327
435				900.000000	200.000000	0.000000	0.313880	0.529220	-0.999350	-91.816893	-123.447522	185.710823	299.032957	200.970014	0.000000	300.000000	200.000000	0.000000	7.599480	10.895640	2231.752014	2164.830956	2158.199924	-1281.734977				-505.000000	200.000000	0.000000	-1.267770	-13.221580	12.584640	-1493.927042	2185.890053	-3830.812271
436				900.000000	200.000000	0.000000	0.381140	0.608040	-1.520750	-89.111256	-24.412988	151.979203	299.071998	200.914494	0.000000	300.000000	200.000000	0.000000	7.019600	10.682000	2231.675720	2040.853853	2070.999928	-1281.734977	-604.473876	235.130615	0.000000	-505.000000	200.000000	0.000000	3.259980	-13.400250	16.517339	580.264287	1643.043769	-4183.808641
437				900.000000	200.000000	0.000000	0.347510	0.664340	-1.564200	-54.673594	-104.043215	144.837422	299.028339	200.935573	0.000000	300.000000	200.000000	0.000000	7.355320	10.498880	2232.362366	2088.537354	2169.099924	-1379.390975	-654.021831	114.448007	0.000000	-505.000000	200.000000	0.000000	4.346640	-14.293600	14.157719	-1211.221120	2109.809285	-3891.022870
438				900.000000	200.000000	0.000000	0.437190	0.574260	-1.303500	-130.482547	-123.176598	154.299379	298.984360	200.961238	0.000000	300.000000	200.000000	0.000000	7.691040	9.980040	2232.286072	2145.757556	2267.199921	-1342.769976	-535.738236	200.758555	0.000000	-505.000000	200.000000	0.000000	2.716650	-13.221580	15.730799	11.932676	483.537026	-3361.178236
439				900.000000	200.000000	0.000000	0.392350	0.641820	-1.824900	-75.973704	-110.713245	188.143906	299.037973	200.910065	0.000000	300.000000	200.000000	0.000000	7.355320	9.949520	2232.057190	2031.317153	2147.299925	-1397.701475	-575.574251	158.671909	0.000000	-505.000000	200.000000	0.000000	2.716650	-14.293600	18.090419	-747.642496	1276.717790	-3479.683780
440				900.000000	200.000000	0.000000	0.392350	0.551740	-1.868350	-91.789803	-90.408957	163.963530	298.979407	200.939941	0.000000	300.000000	200.000000	0.000000	7.599480	10.865120	2232.133484	2098.074055	2278.099920	-1336.666476				-505.000000	200.000000	0.000000	1.992210	-13.221580	14.157719	-1146.353190	2517.415850	-3831.073070
441				900.000000	200.000000	0.000000	0.369930	0.495440	-1.564200	-85.752078	-99.900501	163.934399	299.023489	200.948356	0.000000	300.000000	200.000000	0.000000	7.782600	10.010560	2232.438660	2117.147455	2179.999924	-1354.976975	-569.817049	71.898047	0.000000	-505.000000	200.000000	0.000000	2.354430	-14.114930	22.023119	-2821.204592	1427.473597	-3949.438034
442				900.000000	200.000000	0.000000	0.302670	0.641820	-1.607650	-111.933405	-71.760476	152.091913	298.955027	200.931364	0.000000	300.000000	200.000000	0.000000	7.538440	10.620960	2232.209778	2079.000654	2332.599918	-1446.529474				-505.000000	200.000000	0.000000	3.078870	-15.186950	11.798100	8.509523	200.211212	-3598.048744
443				900.000000	200.000000	0.000000	0.425980	0.743160	-1.955250	-140.284579	-51.185264	168.926031	298.969006	200.978996	0.000000	300.000000	200.000000	0.000000	7.691040	11.109280	2230.760192	2183.904357	2299.899920	-1397.701475				-505.000000	200.000000	0.000000	3.078870	-11.613550	11.011560	-1280.934991	1659.227719	-3653.401686
444				900.000000	200.000000	0.000000	0.425980	0.450400	-1.651100	-83.676323	-117.325733	161.424783	299.062422	200.944214	0.000000	300.000000	200.000000	0.000000	7.630000	11.078760	2232.133484	2107.610755	2092.799927	-1385.494475				-505.000000	200.000000	0.000000	1.811100	-14.829610	10.225020	-1243.969700	13.276809	-3538.864108
445				900.000000	200.000000	0.000000	0.515660	0.675600	-1.520750	-58.185423	-60.348341	147.083350	299.008605	200.922946	0.000000	300.000000	200.000000	0.000000	7.355320	11.353440	2231.904602	2059.927254	2212.699923	-1428.218974				-505.000000	200.000000	0.000000	3.441090	-14.829610	11.011560	-780.642770	709.319737	-3245.274014
446				900.000000	200.000000	0.000000	0.392350	0.551740	-1.520750	-119.573401	-19.808646	171.192511	299.057925	200.901119	0.000000	300.000000	200.000000	0.000000	7.813120	10.682000	2233.049012	2012.243752	2103.699926	-1385.494475	-704.983234	171.111457	0.000000	-505.000000	200.000000	0.000000	2.535540	-15.186950	15.730799	-454.439868	3145.896138	-3774.237574
447				900.000000	200.000000	0.000000	0.381140	0.630560	-1.303500	-83.938281	-80.340700	152.000146	299.101733	200.965312	0.000000	300.000000	200.000000	0.000000	7.111160	10.346280	2232.743836	2155.294256	2005.599930	-1318.355976				-505.000000	200.000000	0.000000	1.992210	-14.114930	12.584640	-389.823631	928.068615	-3303.223971
448				900.000000	200.000000	0.000000	0.560500	0.596780	-1.651100	-89.709985	-87.403477	171.060195	299.008910	200.986736	0.000000	300.000000	200.000000	0.000000	7.385840	10.407320	2232.591248	2202.977757	2212.699923	-1342.769976	-565.670283	158.467346	0.000000	-505.000000	200.000000	0.000000	2.897760	-15.186950	16.517339	-686.008949	1002.111663	-4126.731143
449				900.000000	200.000000	0.000000	0.403560	0.596780	-1.303500	-73.267751	-86.329925	188.090405	299.013792	200.939748	0.000000	300.000000	200.000000	0.000000	7.599480	10.956680	2232.591248	2098.074055	2201.799923	-1293.941977				-505.000000	200.000000	0.000000	4.708860	-13.578920	11.798100	1379.787439	1427.280596	-3185.444432
450				900.000000	200.000000	0.000000	0.358720	0.517960	-1.738000	-44.799459	-68.881419	144.689675	298.979372	200.888702	0.000000	300.000000	200.000000	0.000000	7.691040	10.193680	2232.057190	1983.633652	2278.099920	-1452.632974	-546.852108	148.222282	0.000000	-505.000000	200.000000	0.000000	0.905550	-14.829610	17.303879	-895.955386	724.203835	-4713.673637
451				900.000000	200.000000	0.000000	0.347510	0.608040	-1.346950	-84.910669	-43.453618	137.556083	299.086963	200.888550	0.000000	300.000000	200.000000	0.000000	7.324800	10.224200	2232.438660	1983.633652	2038.299929	-1403.804975				-505.000000	200.000000	0.000000	3.622200	-13.757590	11.011560	-484.142836	1891.490838	-3303.015254
452				900.000000	200.000000	0.000000	0.403560	0.709380	-1.911800	-53.178961	-45.236447	176.146823	299.018741	200.922599	0.000000	300.000000	200.000000	0.000000	6.867000	10.163160	2232.743836	2059.927254	2190.899923	-1361.080475	-596.524308	190.574542	0.000000	-505.000000	200.000000	0.000000	2.173320	-13.400250	24.382739	-229.818495	2231.613327	-4007.489412
453				900.000000	200.000000	0.000000	0.235410	0.709380	-1.911800	-45.137900	-159.895308	188.369327	299.071712	200.923325	0.000000	300.000000	200.000000	0.000000	7.660520	9.766400	2230.989074	2059.927254	2070.999928	-1440.425974				-505.000000	200.000000	0.000000	3.984420	-15.008280	11.011560	-675.638089	-384.117218	-3656.695729
454				900.000000	200.000000	0.000000	0.224200	0.563000	-1.129700	-54.376103	-58.841635	161.738546	299.018204	200.953019	0.000000	300.000000	200.000000	0.000000	7.385840	11.200840	2231.523132	2126.684155	2190.899923	-1495.357473				-505.000000	200.000000	0.000000	4.527750	-11.792220	10.225020	-2102.521250	1174.592400	-3947.407647
455				900.000000	200.000000	0.000000	0.403560	0.585520	-1.173150	-121.842758	-56.055331	163.983332	298.994091	200.952726	0.000000	300.000000	200.000000	0.000000	7.599480	10.865120	2232.209778	2126.684155	2245.399921	-1367.183975	-499.871060	142.418014	0.000000	-505.000000	200.000000	0.000000	1.629990	-14.829610	23.596199	-1358.716008	-121.023482	-3715.081915
456				900.000000	200.000000	0.000000	0.392350	0.709380	-0.912450	-96.369466	-76.100034	140.013535	299.003789	200.995517	0.000000	300.000000	200.000000	0.000000	7.416360	10.987200	2232.057190	2222.051158	2223.599922	-1416.011974	-655.047850	112.899750	0.000000	-505.000000	200.000000	0.000000	0.181110	-15.008280	15.730799	-1370.156562	2360.372638	-4185.088352
457				900.000000	200.000000	0.000000	0.403560	0.653080	-1.303500	-46.826135	-81.263955	159.226843	299.042758	201.038350	0.000000	300.000000	200.000000	0.000000	7.141680	10.254720	2231.828308	2317.418160	2136.399925	-1428.218974				-505.000000	200.000000	0.000000	3.078870	-14.650940	7.078860	-885.962066	204.689771	-4302.469254
458				900.000000	200.000000	0.000000	0.425980	0.765680	-1.086250	-110.313210	-97.587163	154.489014	299.003959	200.867191	0.000000	300.000000	200.000000	0.000000	6.928040	10.468360	2232.438660	1935.950150	2223.599922	-1367.183975	-552.041498	155.985287	0.000000	-505.000000	200.000000	0.000000	3.803310	-16.437640	17.303879	-761.625277	814.000402	-3716.781801
459				900.000000	200.000000	0.000000	0.336300	0.461660	-1.694550	-103.360302	-113.592302	151.889523	299.004231	200.926744	0.000000	300.000000	200.000000	0.000000	7.111160	10.102120	2233.049012	2069.463954	2223.599922	-1348.873476				-505.000000	200.000000	0.000000	1.086660	-12.864240	9.438480	-82.764069	455.569119	-4006.893806
460				900.000000	200.000000	0.000000	0.493240	0.540480	-1.260050	-107.705412	-44.469627	161.438877	298.994366	200.948194	0.000000	300.000000	200.000000	0.000000	7.416360	10.682000	2232.820130	2117.147455	2245.399921	-1403.804975				-505.000000	200.000000	0.000000	0.543330	-13.757590	7.865400	-1063.474538	92.228847	-3479.001241
461				900.000000	200.000000	0.000000	0.336300	0.653080	-2.042150	-39.550316	-77.807244	176.164145	299.062550	200.935541	0.000000	300.000000	200.000000	0.000000	7.172200	10.620960	2232.438660	2088.537354	2092.799927	-1342.769976	-538.372024	178.712703	0.000000	-505.000000	200.000000	0.000000	1.992210	-12.685570	19.663499	-418.582751	656.210763	-3948.052593
462				900.000000	200.000000	0.000000	0.280250	0.619300	-1.694550	-120.991868	-70.756403	168.961817	299.052655	200.939941	0.000000	300.000000	200.000000	0.000000	7.477400	10.682000	2232.133484	2098.074055	2114.599926	-1336.666476				-505.000000	200.000000	0.000000	2.173320	-12.506900	14.944259	-2145.388997	1047.440378	-3360.456538
463				900.000000	200.000000	0.000000	0.448400	0.754420	-1.216600	-82.768228	-57.861434	176.142256	299.038301	200.926839	0.000000	300.000000	200.000000	0.000000	7.080640	9.430680	2232.820130	2069.463954	2147.299925	-1391.597975	-612.215194	158.671909	0.000000	-505.000000	200.000000	0.000000	2.716650	-14.293600	18.090419	-747.642496	1939.567827	-3303.451484
464				900.000000	200.000000	0.000000	0.403560	0.720640	-1.781450	-48.559701	-90.951402	154.470353	298.999008	200.939877	0.000000	300.000000	200.000000	0.000000	7.477400	11.078760	2232.286072	2098.074055	2234.499922	-1391.597975				-505.000000	200.000000	0.000000	2.535540	-14.293600	10.225020	-169.191719	2355.701079	-4419.574870
465				900.000000	200.000000	0.000000	0.493240	0.619300	-1.607650	-52.552825	-115.069938	185.608780	299.032693	201.004474	0.000000	300.000000	200.000000	0.000000	7.263760	11.139800	2231.141662	2241.124558	2158.199924	-1391.597975	-443.563073	219.703206	0.000000	-505.000000	200.000000	0.000000	3.984420	-14.293600	14.944259	294.449828	-918.129379	-4302.202583
466				900.000000	200.000000	0.000000	0.448400	0.731900	-1.477300	-43.760385	-143.740472	176.121312	298.984325	200.927092	0.000000	300.000000	200.000000	0.000000	7.752080	11.139800	2232.209778	2069.463954	2267.199921	-1446.529474	-589.653217	189.630260	0.000000	-505.000000	200.000000	0.000000	1.811100	-14.472270	17.303879	-179.436731	1464.829052	-3068.572203
467				900.000000	200.000000	0.000000	0.302670	0.574260	-1.129700	-102.158779	-102.600789	168.896703	299.048097	200.931078	0.000000	300.000000	200.000000	0.000000	7.416360	11.261880	2232.896424	2079.000654	2125.499926	-1446.529474	-382.861869	148.507530	0.000000	-505.000000	200.000000	0.000000	1.448880	-14.650940	14.944259	-769.516832	-1825.263921	-3127.456882
468				900.000000	200.000000	0.000000	0.302670	0.517960	-1.607650	-104.972369	-92.024355	180.892644	298.979442	200.965543	0.000000	300.000000	200.000000	0.000000	7.599480	11.353440	2232.209778	2155.294256	2278.099920	-1342.769976				-505.000000	200.000000	0.000000	0.181110	-13.221580	4.719240	-799.660262	1707.972571	-3772.184083
469				900.000000	200.000000	0.000000	0.336300	0.574260	-1.433850	-46.186455	-68.241023	154.403901	299.037380	201.013231	0.000000	300.000000	200.000000	0.000000	7.507920	10.437840	2230.683898	2260.197959	2147.299925	-1306.148976	-492.132008	164.952818	0.000000	-505.000000	200.000000	0.000000	1.992210	-12.328230	21.236579	-744.282267	-273.272141	-4182.689872
470				900.000000	200.000000	0.000000	0.358720	0.472920	-1.433850	-102.626530	-104.626068	188.021670	298.984047	200.923072	0.000000	300.000000	200.000000	0.000000	7.111160	10.895640	2231.599426	2059.927254	2267.199921	-1385.494475				-505.000000	200.000000	0.000000	1.086660	-16.080300	7.865400	-1204.021720	987.342001	-3774.969452
471				900.000000	200.000000	0.000000	0.403560	0.664340	-1.868350	-111.276117	-121.266404	152.008334	299.047870	200.892853	0.000000	300.000000	200.000000	0.000000	7.691040	10.346280	2232.362366	1993.170352	2125.499926	-1397.701475				-505.000000	200.000000	0.000000	2.716650	-11.434880	6.292320	-923.053203	94.784121	-3829.435446
472				900.000000	200.000000	0.000000	0.526870	0.461660	-1.129700	-94.734056	-71.305585	154.101753	298.974243	200.935925	0.000000	300.000000	200.000000	0.000000	7.172200	10.376800	2231.523132	2088.537354	2288.999920	-1367.183975	-606.573318	192.708912	0.000000	-505.000000	200.000000	0.000000	-0.362220	-13.400250	15.730799	-114.694648	1597.829490	-3361.101484
473				900.000000	200.000000	0.000000	0.459610	0.686860	-1.738000	-78.049459	-149.025619	168.838831	299.057474	201.055370	0.000000	300.000000	200.000000	0.000000	7.019600	9.980040	2231.980896	2355.564961	2103.699926	-1373.287475				-505.000000	200.000000	0.000000	0.905550	-10.898870	7.865400	-311.413383	1130.870974	-3417.573194
474				900.000000	200.000000	0.000000	0.392350	0.641820	-1.998700	-48.010049	-110.551611	161.637645	298.974489	200.965609	0.000000	300.000000	200.000000	0.000000	7.477400	10.071600	2232.057190	2155.294256	2288.999920	-1269.527977				-505.000000	200.000000	0.000000	1.448880	-15.722960	7.078860	-371.749986	3087.290614	-3892.147512
475				900.000000	200.000000	0.000000	0.459610	0.540480	-1.694550	-51.868131	-57.878568	154.244737	299.023323	200.952791	0.000000	300.000000	200.000000	0.000000	7.660520	9.491720	2232.057190	2126.684155	2179.999924	-1416.011974	-679.055379	156.164931	0.000000	-505.000000	200.000000	0.000000	2.535540	-14.472270	17.303879	-758.516741	3011.833278	-3832.303441
476				900.000000	200.000000	0.000000	0.448400	0.641820	-0.912450	-75.028406	-68.276233	161.579577	298.964863	200.961205	0.000000	300.000000	200.000000	0.000000	7.660520	11.048240	2232.362366	2145.757556	2310.799919	-1403.804975				-505.000000	200.000000	0.000000	1.992210	-12.506900	2.359620	-756.603745	672.632144	-3419.186148
477				900.000000	200.000000	0.000000	0.381140	0.765680	-1.086250	-74.128438	-75.476772	161.764448	299.028206	200.961336	0.000000	300.000000	200.000000	0.000000	7.752080	11.506040	2232.057190	2145.757556	2169.099924	-1300.045476	-459.593536	162.683464	0.000000	-505.000000	200.000000	0.000000	4.527750	-15.008280	18.090419	-675.071781	-821.421974	-3421.762801
478				900.000000	200.000000	0.000000	0.269040	0.596780	-1.477300	-69.427277	-45.166968	168.952487	299.042791	200.969948	0.000000	300.000000	200.000000	0.000000	7.416360	11.414480	2231.904602	2164.830956	2136.399925	-1379.390975	-555.289822	155.548536	0.000000	-505.000000	200.000000	0.000000	3.259980	-14.293600	22.023119	-978.959884	1107.538755	-3420.983148
479				900.000000	200.000000	0.000000	0.302670	0.585520	-1.346950	-77.796982	-41.607107	159.268534	299.004163	200.935349	0.000000	300.000000	200.000000	0.000000	7.691040	11.200840	2232.896424	2088.537354	2223.599922	-1428.218974	-558.435991	177.452304	0.000000	-505.000000	200.000000	0.000000	1.267770	-12.506900	18.090419	-407.897276	966.679492	-4124.057376
480				900.000000	200.000000	0.000000	0.403560	0.506700	-1.303500	-44.813003	-126.857685	175.958330	299.018238	200.999995	0.000000	300.000000	200.000000	0.000000	7.691040	10.468360	2231.599426	2231.587858	2190.899923	-1391.597975				-505.000000	200.000000	0.000000	2.354430	-14.472270	13.371180	-758.831357	1435.684287	-3479.824360
481				900.000000	200.000000	0.000000	0.425980	0.484180	-0.912450	-105.643203	-77.484918	175.914159	299.033155	200.974088	0.000000	300.000000	200.000000	0.000000	7.630000	10.651480	2232.209778	2174.367657	2158.199924	-1361.080475				-505.000000	200.000000	0.000000	1.811100	-14.472270	8.651940	-1454.104907	942.759713	-4243.454176
482				900.000000	200.000000	0.000000	0.212990	0.619300	-1.173150	-44.061623	-103.933328	161.802518	299.018271	200.970047	0.000000	300.000000	200.000000	0.000000	6.958560	10.804080	2231.675720	2164.830956	2190.899923	-1422.115474				-505.000000	200.000000	0.000000	1.992210	-13.400250	13.371180	-1273.043436	-663.517899	-3655.010331
483				900.000000	200.000000	0.000000	0.302670	0.641820	-1.346950	-91.560669	-168.256356	156.911233	299.013286	200.901766	0.000000	300.000000	200.000000	0.000000	7.385840	10.071600	2231.446838	2012.243752	2201.799923	-1397.701475	-613.903730	196.948117	0.000000	-505.000000	200.000000	0.000000	1.448880	-14.293600	17.303879	-52.809408	1884.457005	-3420.838260
484				900.000000	200.000000	0.000000	0.302670	0.619300	-1.477300	-128.807857	-92.145581	164.119270	299.028505	200.905514	0.000000	300.000000	200.000000	0.000000	7.477400	10.346280	2232.743836	2021.780453	2169.099924	-1409.908474				-505.000000	200.000000	0.000000	3.078870	-11.256210	11.011560	-1143.496346	2056.937741	-4651.712248
485				900.000000	200.000000	0.000000	0.470820	0.709380	-1.173150	-56.434249	-79.088978	156.799860	299.062582	200.918422	0.000000	300.000000	200.000000	0.000000	7.721560	9.613800	2232.514954	2050.390553	2092.799927	-1336.666476				-505.000000	200.000000	0.000000	0.724440	-13.578920	9.438480	-936.721368	-52.792979	-3185.125678
486				900.000000	200.000000	0.000000	0.437190	0.574260	-1.694550	-118.826085	-67.087252	173.576660	299.115835	201.012919	0.000000	300.000000	200.000000	0.000000	7.294280	9.735880	2231.370544	2260.197959	1972.899931	-1367.183975	-574.303946	160.890583	0.000000	-505.000000	200.000000	0.000000	0.905550	-15.544290	18.090419	-707.505746	1253.737438	-3656.958093
487				900.000000	200.000000	0.000000	0.358720	0.653080	-1.433850	-34.899587	-59.032339	178.550578	298.930319	200.957260	0.000000	300.000000	200.000000	0.000000	7.630000	11.414480	2231.599426	2136.220856	2387.099916	-1367.183975	-549.896226	136.477586	0.000000	-505.000000	200.000000	0.000000	1.629990	-15.186950	18.090419	-1149.147110	812.191554	-3950.397426
488				900.000000	200.000000	0.000000	0.504450	0.630560	-1.260050	-116.057509	-34.799315	168.740018	299.037742	200.901736	0.000000	300.000000	200.000000	0.000000	7.568960	11.048240	2231.523132	2012.243752	2147.299925	-1434.322474				-505.000000	200.000000	0.000000	1.267770	-14.472270	11.798100	-527.325199	707.510889	-3655.969723
489				900.000000	200.000000	0.000000	0.425980	0.630560	-1.129700	-99.840345	-26.623176	159.182672	298.964616	200.952889	0.000000	300.000000	200.000000	0.000000	7.630000	11.506040	2231.828308	2126.684155	2310.799919	-1403.804975	-601.193547	170.280781	0.000000	-505.000000	200.000000	0.000000	1.629990	-14.650940	18.090419	-537.633136	1740.181605	-3303.703667
490				900.000000	200.000000	0.000000	0.235410	0.517960	-1.477300	-108.857857	-94.441784	154.456064	299.027674	200.974687	0.000000	300.000000	200.000000	0.000000	7.538440	11.322920	2230.836486	2174.367657	2169.099924	-1446.529474	-556.053841	171.082881	0.000000	-505.000000	200.000000	0.000000	1.629990	-13.221580	23.596199	-682.334104	1204.676591	-4007.276388
491				900.000000	200.000000	0.000000	0.347510	0.551740	-1.694550	-55.424975	-98.856020	156.781004	299.047479	200.978694	0.000000	300.000000	200.000000	0.000000	7.599480	10.590440	2231.446838	2183.904357	2125.499926	-1300.045476	-698.645786	199.384013	0.000000	-505.000000	200.000000	0.000000	1.992210	-13.578920	15.730799	-9.689968	3046.203027	-3948.900383
492				900.000000	200.000000	0.000000	0.336300	0.675600	-1.346950	-74.087488	-68.321840	178.594749	299.013218	200.995858	0.000000	300.000000	200.000000	0.000000	7.507920	10.804080	2231.294250	2222.051158	2201.799923	-1397.701475				-505.000000	200.000000	0.000000	1.992210	-15.544290	10.225020	-708.134978	-1455.952237	-3539.556828
493				900.000000	200.000000	0.000000	0.369930	0.517960	-1.738000	-68.922640	-74.409017	137.449081	298.979512	200.935573	0.000000	300.000000	200.000000	0.000000	7.355320	10.285240	2232.362366	2088.537354	2278.099920	-1354.976975				-505.000000	200.000000	0.000000	3.803310	-13.400250	7.078860	579.509208	1486.553982	-3655.155219
494				900.000000	200.000000	0.000000	0.224200	0.585520	-1.477300	-81.952555	-104.112096	159.349829	299.017768	200.996198	0.000000	300.000000	200.000000	0.000000	7.385840	10.773560	2230.531310	2222.051158	2190.899923	-1367.183975	-632.929455	139.039927	0.000000	-505.000000	200.000000	0.000000	0.905550	-12.506900	18.090419	-1102.793287	2314.297496	-3301.611018
495				900.000000	200.000000	0.000000	0.381140	0.472920	-1.477300	-102.671544	-125.772795	151.853541	298.981994	200.929220	0.000000	300.000000	200.000000	0.000000	7.568960	10.590440	2227.098080	2069.463954	2267.199921	-1428.218974	-529.268343	145.098323	0.000000	-505.000000	200.000000	0.000000	2.535540	-13.578920	14.944259	-820.464904	362.672410	-3713.967454
496				900.000000	200.000000	0.000000	0.257830	0.574260	-2.042150	-95.063017	-69.509879	168.943157	298.969957	200.931110	0.000000	300.000000	200.000000	0.000000	7.355320	10.163160	2232.820130	2079.000654	2299.899920	-1391.597975				-505.000000	200.000000	0.000000	0.362220	-11.970890	11.798100	-955.046706	232.025687	-3771.011667
497				900.000000	200.000000	0.000000	0.302670	0.495440	-0.738650	-104.999459	-82.700586	166.413740	299.008808	200.956933	0.000000	300.000000	200.000000	0.000000	7.752080	11.139800	2232.362366	2136.220856	2212.699923	-1312.252476				-505.000000	200.000000	0.000000	0.724440	-12.328230	13.371180	-50.015488	208.614903	-3242.682872
498				900.000000	200.000000	0.000000	0.358720	0.720640	-1.433850	-68.302238	-79.296219	164.155448	299.028007	200.965807	0.000000	300.000000	200.000000	0.000000	7.385840	11.292400	2231.599426	2155.294256	2169.099924	-1324.459476	-607.855610	255.511420	0.000000	-505.000000	200.000000	0.000000	4.527750	-13.578920	16.517339	916.900971	1698.901018	-3949.103226
499				900.000000	200.000000	0.000000	0.437190	0.675600	-1.607650	-54.254922	-102.629859	190.538527	299.072569	200.948097	0.000000	300.000000	200.000000	0.000000	7.050120	11.567080	2233.049012	2117.147455	2070.999928	-1379.390975	-466.804268	136.649419	0.000000	-505.000000	200.000000	0.000000	0.181110	-13.221580	18.090419	-1146.038574	-690.976810	-4007.160478
500				900.000000	200.000000	0.000000	0.369930	0.608040	-1.738000	-49.131025	-120.002746	168.858437	298.940088	200.957260	0.000000	300.000000	200.000000	0.000000	7.752080	11.353440	2231.599426	2136.220856	2365.299917	-1458.736474	-537.985570	168.121835	0.000000	-505.000000	200.000000	0.000000	3.441090	-16.794980	17.303879	-551.615917	570.778318	-3540.859643
501				900.000000	200.000000	0.000000	0.392350	0.574260	-1.607650	-86.571814	-80.519468	135.068553	299.018674	200.926934	0.000000	300.000000	200.000000	0.000000	7.660520	11.078760	2232.591248	2069.463954	2190.899923	-1428.218974				-505.000000	200.000000	0.000000	2.716650	-13.578920	13.371180	-820.590751	-574.783753	-3890.214239
502				900.000000	200.000000	0.000000	0.470820	0.664340	-1.738000	-54.853651	-78.563667	173.625594	299.008130	201.004612	0.000000	300.000000	200.000000	0.000000	7.568960	11.231360	2230.836486	2241.124558	2212.699923	-1306.148976	-576.121311	195.463239	0.000000	-505.000000	200.000000	0.000000	0.362220	-12.864240	18.090419	-82.071913	1286.614334	-3713.115357
503				900.000000	200.000000	0.000000	0.369930	0.653080	-1.955250	-75.645060	-99.536824	166.490664	299.018305	200.957195	0.000000	300.000000	200.000000	0.000000	7.385840	10.559920	2231.752014	2136.220856	2190.899923	-1409.908474	-487.870405	180.492759	0.000000	-505.000000	200.000000	0.000000	1.629990	-13.757590	30.675059	-598.385758	-525.451342	-3831.552766
504				900.000000	200.000000	0.000000	0.470820	0.461660	-1.781450	-67.265558	-119.051018	185.485402	298.998871	200.982733	0.000000	300.000000	200.000000	0.000000	7.477400	10.285240	2231.980896	2193.441057	2234.499922	-1464.839973	-580.721776	175.939548	0.000000	-505.000000	200.000000	0.000000	0.181110	-15.186950	18.876959	-454.188175	1429.396881	-3421.584627
505				900.000000	200.000000	0.000000	0.392350	0.664340	-0.738650	-114.126278	-50.931818	159.248928	298.949856	200.910252	0.000000	300.000000	200.000000	0.000000	7.538440	9.796920	2231.599426	2031.317153	2343.499918	-1434.322474				-505.000000	200.000000	0.000000	0.000000	-14.114930	1.573080	-1664.680577	396.217169	-3420.552791
506				900.000000	200.000000	0.000000	0.515660	0.495440	-1.477300	-77.620989	-90.784569	168.602742	299.037512	201.004543	0.000000	300.000000	200.000000	0.000000	7.324800	10.682000	2230.989074	2241.124558	2147.299925	-1342.769976				-505.000000	200.000000	0.000000	2.173320	-16.258970	4.719240	-288.556719	1057.143922	-3540.249548
507				900.000000	200.000000	0.000000	0.336300	0.698120	-1.607650	-33.224897	-98.475209	176.206032	299.033321	200.965378	0.000000	300.000000	200.000000	0.000000	6.897520	10.804080	2232.591248	2155.294256	2158.199924	-1397.701475				-505.000000	200.000000	0.000000	0.362220	-14.829610	11.011560	-317.378762	1160.762165	-4008.700987
508				900.000000	200.000000	0.000000	0.425980	0.529220	-1.433850	-124.431277	-31.406286	185.594687	299.018439	200.931428	0.000000	300.000000	200.000000	0.000000	7.599480	11.231360	2232.057190	2079.000654	2190.899923	-1379.390975				-505.000000	200.000000	0.000000	2.173320	-10.720200	14.944259	-1342.379769	1047.440378	-3769.969650
509				900.000000	200.000000	0.000000	0.425980	0.619300	-1.173150	-84.266925	-77.242467	173.630161	298.993919	200.918704	0.000000	300.000000	200.000000	0.000000	7.294280	10.773560	2231.828308	2050.390553	2245.399921	-1391.597975				-505.000000	200.000000	0.000000	1.992210	-12.328230	12.584640	65.737591	1193.208630	-3184.040195
510				900.000000	200.000000	0.000000	0.336300	0.551740	-1.173150	-83.028516	-93.813324	139.924997	298.954669	200.935957	0.000000	300.000000	200.000000	0.000000	7.446880	10.926160	2231.446838	2088.537354	2332.599918	-1300.045476				-505.000000	200.000000	0.000000	0.362220	-12.328230	13.371180	-629.095497	1556.232908	-4476.279967
511				900.000000	200.000000	0.000000	0.291460	0.641820	-1.129700	-107.417719	-66.677371	190.658088	299.057152	200.983069	0.000000	300.000000	200.000000	0.000000	7.233240	10.956680	2231.217956	2193.441057	2103.699926	-1367.183975	-578.405094	163.049152	0.000000	-505.000000	200.000000	0.000000	3.803310	-13.936260	16.517339	-610.329697	1212.456851	-3949.384386
512				900.000000	200.000000	0.000000	0.482030	0.675600	-0.955900	-73.682360	-74.686678	185.672753	299.052655	200.965576	0.000000	300.000000	200.000000	0.000000	7.507920	10.437840	2232.133484	2155.294256	2114.599926	-1397.701475	-523.401761	104.178666	0.000000	-505.000000	200.000000	0.000000	3.984420	-14.114930	14.944259	-1431.978879	275.000687	-2833.430558
513				900.000000	200.000000	0.000000	0.526870	0.619300	-1.390400	-88.512526	-65.997164	195.212580	298.984533	200.969616	0.000000	300.000000	200.000000	0.000000	7.568960	10.315760	2232.667542	2164.830956	2267.199921	-1440.425974				-505.000000	200.000000	0.000000	0.543330	-15.008280	10.225020	-1602.229028	355.129582	-4185.117330
514				900.000000	200.000000	0.000000	0.414770	0.630560	-0.999350	-71.561591	-76.942473	171.242586	298.974664	200.948356	0.000000	300.000000	200.000000	0.000000	7.446880	10.407320	2232.438660	2117.147455	2288.999920	-1318.355976				-505.000000	200.000000	0.000000	0.905550	-13.578920	11.011560	337.380499	465.035232	-3772.581154
515				900.000000	200.000000	0.000000	0.358720	0.698120	-1.651100	-85.536804	-129.753876	152.086204	299.052752	201.003925	0.000000	300.000000	200.000000	0.000000	7.263760	10.315760	2232.362366	2241.124558	2114.599926	-1367.183975	-589.984792	172.661812	0.000000	-505.000000	200.000000	0.000000	1.629990	-15.008280	20.450039	-559.067009	1737.942326	-3715.251473
516				900.000000	200.000000	0.000000	0.347510	0.653080	-1.433850	-83.145950	-104.164441	176.152531	298.994091	200.995449	0.000000	300.000000	200.000000	0.000000	7.263760	10.682000	2232.209778	2222.051158	2245.399921	-1330.562976				-505.000000	200.000000	0.000000	0.000000	-12.506900	13.371180	-1566.434834	-277.829264	-3830.235461
517				900.000000	200.000000	0.000000	0.459610	0.664340	-0.955900	-82.187107	-88.961332	166.408227	298.955205	200.973921	0.000000	300.000000	200.000000	0.000000	7.874160	10.498880	2232.591248	2174.367657	2332.599918	-1409.908474	-602.451268	98.683141	0.000000	-505.000000	200.000000	0.000000	3.622200	-13.936260	22.023119	-2231.313261	2146.180882	-4125.602193
518				900.000000	200.000000	0.000000	0.358720	0.709380	-1.694550	-77.077071	-84.119738	173.783617	299.048195	200.884006	0.000000	300.000000	200.000000	0.000000	7.874160	10.010560	2233.125306	1974.096951	2125.499926	-1318.355976				-505.000000	200.000000	0.000000	-0.362220	-15.008280	4.719240	-560.325473	17.439372	-3715.092096
519				900.000000	200.000000	0.000000	0.470820	0.382840	-1.694550	-50.318686	-7.680497	178.183119	299.023723	200.973755	0.000000	300.000000	200.000000	0.000000	7.599480	10.163160	2232.972718	2174.367657	2179.999924	-1348.873476				-505.000000	200.000000	0.000000	3.622200	-13.578920	7.865400	337.128806	-94.073566	-3302.845697
520				900.000000	200.000000	0.000000	0.381140	0.653080	-1.390400	-111.244647	-125.853612	154.430750	299.067145	200.982834	0.000000	300.000000	200.000000	0.000000	7.172200	11.292400	2231.752014	2193.441057	2081.899927	-1373.287475				-505.000000	200.000000	0.000000	2.716650	-13.042910	9.438480	-1020.103405	-40.771592	-4183.426059
521				900.000000	200.000000	0.000000	0.347510	0.574260	-0.912450	-73.789997	-79.319493	168.850249	299.013522	200.969915	0.000000	300.000000	200.000000	0.000000	7.477400	10.682000	2231.980896	2164.830956	2201.799923	-1379.390975	-628.833177	210.460506	0.000000	-505.000000	200.000000	0.000000	4.889970	-15.901630	18.876959	197.462549	2337.593844	-3716.360061
522				900.000000	200.000000	0.000000	0.493240	0.517960	-1.564200	-141.112127	-84.714527	159.008273	299.062710	200.956737	0.000000	300.000000	200.000000	0.000000	7.172200	10.773560	2232.820130	2136.220856	2092.799927	-1312.252476				-505.000000	200.000000	0.000000	1.448880	-12.685570	1.573080	506.498031	175.975438	-3419.312239
523				900.000000	200.000000	0.000000	0.538080	0.675600	-1.651100	-70.382057	-76.348281	151.879443	299.023089	201.000029	0.000000	300.000000	200.000000	0.000000	7.263760	10.468360	2231.523132	2231.587858	2179.999924	-1354.976975	-692.100997	232.572405	0.000000	-505.000000	200.000000	0.000000	-0.181110	-15.365620	14.157719	461.150979	2648.923436	-4185.398490
524				900.000000	200.000000	0.000000	0.369930	0.641820	-1.824900	-79.994234	-74.328200	164.070532	299.018271	200.948681	0.000000	300.000000	200.000000	0.000000	7.111160	10.651480	2231.675720	2117.147455	2190.899923	-1403.804975	-554.294599	146.994493	0.000000	-505.000000	200.000000	0.000000	3.622200	-13.578920	22.023119	-1167.346601	1085.620824	-2950.381105
525				900.000000	200.000000	0.000000	0.448400	0.664340	-1.651100	-111.051046	-97.985108	164.010181	299.018305	200.940102	0.000000	300.000000	200.000000	0.000000	7.324800	10.834600	2231.752014	2098.074055	2190.899923	-1416.011974	-594.505338	134.542248	0.000000	-505.000000	200.000000	0.000000	0.905550	-15.544290	12.584640	-823.762210	1126.392416	-3891.934487
526				900.000000	200.000000	0.000000	0.437190	0.686860	-1.564200	-65.807811	-138.132057	125.488176	298.969500	200.948616	0.000000	300.000000	200.000000	0.000000	7.568960	10.376800	2231.828308	2117.147455	2299.899920	-1342.769976	-570.994470	83.193507	0.000000	-505.000000	200.000000	0.000000	0.543330	-16.258970	13.371180	-1561.840585	882.423905	-4303.792432
527				900.000000	200.000000	0.000000	0.347510	0.720640	-1.607650	-60.441235	-43.211167	147.299441	299.023356	200.991211	0.000000	300.000000	200.000000	0.000000	6.989080	10.956680	2232.133484	2212.514458	2179.999924	-1306.148976	-576.657945	200.072737	0.000000	-505.000000	200.000000	0.000000	1.448880	-13.400250	18.876959	1.373047	1352.684122	-3126.269977
528				900.000000	200.000000	0.000000	0.482030	0.608040	-2.042150	-69.548775	-174.995864	166.332641	298.984047	200.944440	0.000000	300.000000	200.000000	0.000000	7.568960	9.949520	2231.599426	2107.610755	2267.199921	-1379.390975	-489.390064	143.789236	0.000000	-505.000000	200.000000	0.000000	1.811100	-15.365620	16.517339	-928.452274	-257.834617	-4303.046064
529				900.000000	200.000000	0.000000	0.291460	0.585520	-1.607650	-53.943886	-121.958547	178.557429	298.994400	200.922536	0.000000	300.000000	200.000000	0.000000	7.477400	9.980040	2232.896424	2059.927254	2245.399921	-1361.080475	-450.162978	164.007261	0.000000	-505.000000	200.000000	0.000000	2.354430	-14.650940	14.944259	-537.884828	-819.498690	-3949.946707
530				900.000000	200.000000	0.000000	0.437190	0.540480	-1.477300	-75.766242	-128.080934	159.087284	299.028571	200.905452	0.000000	300.000000	200.000000	0.000000	7.507920	9.796920	2232.896424	2021.780453	2169.099924	-1342.769976				-505.000000	200.000000	0.000000	1.629990	-13.400250	3.932700	-1737.062522	30.207186	-3948.701847
531				900.000000	200.000000	0.000000	0.448400	0.641820	-1.260050	-115.593822	-138.876544	171.218217	299.052364	200.944504	0.000000	300.000000	200.000000	0.000000	7.568960	10.102120	2231.446838	2107.610755	2114.599926	-1281.734977				-505.000000	200.000000	0.000000	3.984420	-13.221580	11.011560	-220.076867	1206.722870	-4536.161630
532				900.000000	200.000000	0.000000	0.347510	0.630560	-1.477300	-55.974626	-104.124032	123.119066	299.003517	200.944504	0.000000	300.000000	200.000000	0.000000	6.775440	11.322920	2231.446838	2107.610755	2223.599922	-1318.355976				-505.000000	200.000000	0.000000	1.811100	-13.936260	7.078860	-2000.876798	1739.672610	-4184.201404
533				900.000000	200.000000	0.000000	0.459610	0.619300	-1.738000	-52.687868	-159.157559	147.089059	299.047479	200.961599	0.000000	300.000000	200.000000	0.000000	7.446880	11.170320	2231.446838	2145.757556	2125.499926	-1342.769976				-505.000000	200.000000	0.000000	1.629990	-13.936260	11.798100	-263.259231	155.312929	-3068.049041
534				900.000000	200.000000	0.000000	0.448400	0.630560	-1.129700	-71.696634	-138.997770	183.256046	299.003993	200.918422	0.000000	300.000000	200.000000	0.000000	7.721560	11.109280	2232.514954	2050.390553	2223.599922	-1379.390975				-505.000000	200.000000	0.000000	1.448880	-12.328230	11.798100	297.306672	431.411909	-3360.229025
535				900.000000	200.000000	0.000000	0.347510	0.653080	-1.911800	-83.641106	-103.719947	166.513891	299.004095	200.973855	0.000000	300.000000	200.000000	0.000000	7.874160	10.285240	2232.743836	2174.367657	2223.599922	-1354.976975				-505.000000	200.000000	0.000000	1.448880	-12.685570	11.798100	-71.763977	33.701887	-3830.520930
536				900.000000	200.000000	0.000000	0.358720	0.833240	-1.433850	-27.480598	-23.570549	161.850506	299.052267	200.983069	0.000000	300.000000	200.000000	0.000000	7.507920	10.468360	2231.217956	2193.441057	2114.599926	-1422.115474	-589.089365	114.274292	0.000000	-505.000000	200.000000	0.000000	1.992210	-14.650940	15.730799	-1348.533918	1322.792932	-4302.382322
537				900.000000	200.000000	0.000000	0.369930	0.664340	-1.738000	-62.894711	-160.530506	180.959096	299.047674	200.940038	0.000000	300.000000	200.000000	0.000000	7.599480	11.017720	2231.904602	2098.074055	2125.499926	-1428.218974	-574.340086	203.621979	0.000000	-505.000000	200.000000	0.000000	2.535540	-14.114930	20.450039	74.069608	1418.007484	-3773.220227
538				900.000000	200.000000	0.000000	0.437190	0.675600	-1.998700	-70.742170	-46.540513	164.032266	298.988966	200.961501	0.000000	300.000000	200.000000	0.000000	7.141680	10.407320	2231.675720	2145.757556	2256.299921	-1477.046973				-505.000000	200.000000	0.000000	0.543330	-15.008280	12.584640	-328.064237	1678.590376	-3832.652738
539				900.000000	200.000000	0.000000	0.369930	0.641820	-1.042800	-99.286630	-90.253463	144.793251	299.013724	200.909910	0.000000	300.000000	200.000000	0.000000	7.385840	9.613800	2232.438660	2031.317153	2201.799923	-1391.597975				-505.000000	200.000000	0.000000	1.086660	-13.042910	14.944259	-1830.374956	1643.474200	-3654.598772
540				900.000000	200.000000	0.000000	0.325090	0.608040	-1.260050	-80.800110	-108.468789	164.085571	299.027840	200.953149	0.000000	300.000000	200.000000	0.000000	7.477400	10.468360	2231.217956	2126.684155	2169.099924	-1385.494475				-505.000000	200.000000	0.000000	1.992210	-14.114930	13.371180	-2127.000736	529.612167	-3831.920859
541				900.000000	200.000000	0.000000	0.347510	0.551740	-0.738650	-34.332011	-109.876946	164.009985	299.047707	200.999824	0.000000	300.000000	200.000000	0.000000	7.385840	10.041080	2231.980896	2231.587858	2125.499926	-1385.494475	-467.134003	225.594756	0.000000	-505.000000	200.000000	0.000000	3.984420	-13.757590	17.303879	442.888565	-655.228644	-4889.134896
542				900.000000	200.000000	0.000000	0.392350	0.551740	-1.086250	-135.205380	-106.334220	161.553870	298.965005	200.905545	0.000000	300.000000	200.000000	0.000000	7.294280	11.353440	2232.667542	2021.780453	2310.799919	-1354.976975				-505.000000	200.000000	0.000000	3.803310	-12.685570	9.438480	738.759266	556.324652	-3713.221087
543				900.000000	200.000000	0.000000	0.336300	0.585520	-1.564200	-86.063113	-52.921888	98.992191	298.998940	200.944214	0.000000	300.000000	200.000000	0.000000	7.416360	10.895640	2232.133484	2107.610755	2234.499922	-1361.080475				-505.000000	200.000000	0.000000	1.267770	-13.936260	7.865400	-1190.101862	313.532999	-3949.181543
544				900.000000	200.000000	0.000000	0.437190	0.641820	-0.825550	-86.999968	-138.819002	185.687792	299.062133	200.965873	0.000000	300.000000	200.000000	0.000000	7.141680	10.926160	2231.446838	2155.294256	2092.799927	-1428.218974				-505.000000	200.000000	0.000000	0.905550	-14.829610	3.932700	261.134939	-456.236982	-3186.327072
545				900.000000	200.000000	0.000000	0.369930	0.574260	-0.955900	-138.163494	-59.938460	168.827021	299.052688	200.956998	0.000000	300.000000	200.000000	0.000000	7.324800	10.895640	2232.209778	2136.220856	2114.599926	-1287.838477	-589.089365	135.184475	0.000000	-505.000000	200.000000	0.000000	1.992210	-13.042910	15.730799	-1019.600020	1322.792932	-3772.159413
546				900.000000	200.000000	0.000000	0.459610	0.675600	-1.911800	-98.795853	-52.610556	183.286320	299.057957	200.892547	0.000000	300.000000	200.000000	0.000000	7.385840	10.437840	2233.125306	1993.170352	2103.699926	-1391.597975	-557.644172	218.488873	0.000000	-505.000000	200.000000	0.000000	2.897760	-14.114930	16.517339	305.386996	869.541656	-4243.201993
547				900.000000	200.000000	0.000000	0.257830	0.540480	-1.694550	-59.909192	-69.833147	166.502081	299.067209	200.965675	0.000000	300.000000	200.000000	0.000000	7.294280	10.315760	2231.904602	2155.294256	2081.899927	-1336.666476				-505.000000	200.000000	0.000000	1.267770	-13.400250	13.371180	-693.963427	2164.288117	-3596.208278
548				900.000000	200.000000	0.000000	0.280250	0.608040	-1.390400	-84.955683	-40.643443	159.312705	299.057410	201.034077	0.000000	300.000000	200.000000	0.000000	7.446880	10.773560	2231.828308	2307.881460	2103.699926	-1391.597975				-505.000000	200.000000	0.000000	3.622200	-12.864240	9.438480	-777.660080	-758.416456	-4477.049438
549				900.000000	200.000000	0.000000	0.246620	0.630560	-2.085600	-64.645886	-79.139783	156.958829	299.017969	200.940423	0.000000	300.000000	200.000000	0.000000	7.568960	10.712520	2230.989074	2098.074055	2190.899923	-1379.390975	-624.793037	150.721449	0.000000	-505.000000	200.000000	0.000000	2.716650	-14.114930	17.303879	-852.710099	2072.884261	-3420.770123
550				900.000000	200.000000	0.000000	0.313880	0.686860	-2.042150	-66.302968	-71.818018	149.712526	298.984255	200.939973	0.000000	300.000000	200.000000	0.000000	7.324800	10.407320	2232.057190	2098.074055	2267.199921	-1416.011974	-528.857139	136.122909	0.000000	-505.000000	200.000000	0.000000	1.992210	-15.544290	16.517339	-1055.079598	394.056454	-3774.533223
551				900.000000	200.000000	0.000000	0.347510	0.743160	-1.346950	-107.490139	-83.981378	161.778345	298.963978	200.893616	0.000000	300.000000	200.000000	0.000000	7.477400	9.857960	2230.455016	1993.170352	2310.799919	-1440.425974	-649.474597	193.396183	0.000000	-505.000000	200.000000	0.000000	1.629990	-13.221580	15.730799	-103.883326	2272.700914	-3654.811796
552				900.000000	200.000000	0.000000	0.392350	0.563000	-0.912450	-86.315274	-121.693764	142.287061	299.033023	201.008404	0.000000	300.000000	200.000000	0.000000	7.660520	10.346280	2231.904602	2250.661259	2158.199924	-1324.459476	-544.098115	217.545112	0.000000	-505.000000	200.000000	0.000000	0.543330	-12.685570	15.730799	275.998644	615.044612	-3771.704387
553				900.000000	200.000000	0.000000	0.302670	0.619300	-1.520750	-80.606509	-81.973233	147.251649	299.027541	200.961994	0.000000	300.000000	200.000000	0.000000	7.446880	10.285240	2230.531310	2145.757556	2169.099924	-1306.148976				-505.000000	200.000000	0.000000	1.992210	-14.472270	3.932700	-1570.298448	1731.699350	-3479.795382
554				900.000000	200.000000	0.000000	0.336300	0.720640	-1.520750	-76.433327	-88.424086	171.407656	299.047512	200.965840	0.000000	300.000000	200.000000	0.000000	7.172200	11.383960	2231.523132	2155.294256	2125.499926	-1373.287475	-562.288549	144.631978	0.000000	-505.000000	200.000000	0.000000	1.629990	-13.221580	16.517339	-914.532416	946.254414	-4066.020487
555				900.000000	200.000000	0.000000	0.313880	0.619300	-1.303500	-72.340377	-67.438993	176.155957	298.998974	200.927092	0.000000	300.000000	200.000000	0.000000	7.599480	10.865120	2232.209778	2069.463954	2234.499922	-1367.183975				-505.000000	200.000000	0.000000	3.984420	-13.042910	7.078860	-2178.452194	17.324936	-3948.551086
556				900.000000	200.000000	0.000000	0.224200	0.653080	-1.260050	-34.719530	-78.984289	130.496739	299.023356	200.918579	0.000000	300.000000	200.000000	0.000000	7.172200	11.017720	2232.133484	2050.390553	2179.999924	-1379.390975				-505.000000	200.000000	0.000000	-0.362220	-14.650940	7.078860	-1001.778068	678.050130	-3303.544290
557				900.000000	200.000000	0.000000	0.235410	0.529220	-1.955250	-84.766145	-119.327140	166.514837	299.066731	201.000371	0.000000	300.000000	200.000000	0.000000	7.141680	11.292400	2230.760192	2231.587858	2081.899927	-1391.597975				-505.000000	200.000000	0.000000	0.362220	-14.114930	12.584640	-158.191627	628.989283	-4066.766854
558				900.000000	200.000000	0.000000	0.302670	0.619300	-1.346950	-76.405922	-117.596656	156.890289	299.013724	200.935541	0.000000	300.000000	200.000000	0.000000	7.416360	10.559920	2232.438660	2088.537354	2201.799923	-1312.252476				-505.000000	200.000000	0.000000	1.086660	-13.936260	7.865400	-1421.733866	59.351950	-4184.143449
559				900.000000	200.000000	0.000000	0.437190	0.619300	-1.260050	-68.274833	-87.755217	144.702626	298.960229	200.879826	0.000000	300.000000	200.000000	0.000000	7.874160	10.529400	2232.896424	1964.560251	2321.699919	-1483.150473				-505.000000	200.000000	0.000000	3.441090	-13.578920	11.798100	-1863.060614	1769.133369	-4183.992688
560				900.000000	200.000000	0.000000	0.459610	0.653080	-1.651100	-99.453142	-128.842556	163.988095	298.998837	200.978494	0.000000	300.000000	200.000000	0.000000	7.568960	10.498880	2231.904602	2183.904357	2234.499922	-1318.355976	-552.378108	201.095841	0.000000	-505.000000	200.000000	0.000000	3.078870	-15.008280	18.090419	19.824231	857.089838	-3891.599679
561				900.000000	200.000000	0.000000	0.403560	0.664340	-1.738000	-82.997363	-55.530021	156.827655	299.052331	200.987276	0.000000	300.000000	200.000000	0.000000	7.141680	11.170320	2231.370544	2202.977757	2114.599926	-1446.529474	-596.989946	177.600413	0.000000	-505.000000	200.000000	0.000000	2.354430	-14.829610	14.157719	-317.127069	1302.367854	-4302.580857
562				900.000000	200.000000	0.000000	0.482030	0.551740	-1.520750	-75.347569	-114.689127	168.689942	299.086682	200.978560	0.000000	300.000000	200.000000	0.000000	7.233240	10.956680	2231.752014	2183.904357	2038.299929	-1312.252476	-515.678436	188.291716	0.000000	-505.000000	200.000000	0.000000	0.905550	-15.008280	18.090419	-211.807773	193.177379	-3950.169912
563				900.000000	200.000000	0.000000	0.392350	0.653080	-1.346950	-18.727438	-95.959829	159.238456	299.057667	200.931269	0.000000	300.000000	200.000000	0.000000	7.416360	10.132640	2232.438660	2079.000654	2103.699926	-1397.701475				-505.000000	200.000000	0.000000	2.173320	-12.328230	13.371180	-1323.991508	-541.906857	-3536.519276
564				900.000000	200.000000	0.000000	0.392350	0.709380	-1.129700	-84.532947	-116.425751	161.700476	298.984290	200.999756	0.000000	300.000000	200.000000	0.000000	7.691040	11.048240	2232.133484	2231.587858	2267.199921	-1446.529474				-505.000000	200.000000	0.000000	3.441090	-14.650940	10.225020	-769.894371	179.786134	-3656.313147
565				900.000000	200.000000	0.000000	0.414770	0.506700	-0.999350	-88.723736	-76.942473	197.633658	298.988551	200.966170	0.000000	300.000000	200.000000	0.000000	7.538440	11.200840	2230.760192	2155.294256	2256.299921	-1330.562976				-505.000000	200.000000	0.000000	1.992210	-12.149560	11.011560	-155.208937	1990.121527	-3830.055723
566				900.000000	200.000000	0.000000	0.358720	0.585520	-1.651100	-9.763068	-84.160146	188.126388	299.096357	200.965840	0.000000	300.000000	200.000000	0.000000	7.385840	11.261880	2231.523132	2155.294256	2016.499929	-1373.287475				-505.000000	200.000000	0.000000	2.897760	-12.864240	4.719240	959.202409	85.318008	-3125.877214
567				900.000000	200.000000	0.000000	0.291460	0.653080	-1.346950	-75.014861	-162.728758	178.620259	298.964545	200.918767	0.000000	300.000000	200.000000	0.000000	7.904680	11.261880	2231.675720	2050.390553	2310.799919	-1354.976975	-556.143891	167.185440	0.000000	-505.000000	200.000000	0.000000	3.984420	-14.293600	15.730799	-516.199262	804.534290	-3656.017497
568				900.000000	200.000000	0.000000	0.515660	0.574260	-1.477300	-78.395711	-55.322780	168.676045	299.047609	200.927282	0.000000	300.000000	200.000000	0.000000	7.294280	10.376800	2231.752014	2069.463954	2125.499926	-1336.666476				-505.000000	200.000000	0.000000	3.803310	-14.650940	11.798100	-422.320519	2277.495468	-3891.318519
569				900.000000	200.000000	0.000000	0.369930	0.551740	-1.651100	-51.359430	-84.621774	159.167437	299.023690	200.909723	0.000000	300.000000	200.000000	0.000000	7.050120	10.437840	2232.896424	2031.317153	2179.999924	-1385.494475	-624.450932	173.072287	0.000000	-505.000000	200.000000	0.000000	3.441090	-15.186950	12.584640	-338.875559	1503.246928	-3480.589524
570				900.000000	200.000000	0.000000	0.235410	0.675600	-1.738000	-78.513146	-73.935453	178.699271	299.072125	200.969915	0.000000	300.000000	200.000000	0.000000	7.233240	10.102120	2231.980896	2164.830956	2070.999928	-1324.459476	-539.597824	58.457578	0.000000	-505.000000	200.000000	0.000000	4.708860	-15.544290	18.090419	-2560.561776	625.889141	-3598.518259
571				900.000000	200.000000	0.000000	0.168150	0.596780	-1.564200	-117.763668	-61.195380	166.647349	299.013455	200.922977	0.000000	300.000000	200.000000	0.000000	7.538440	10.834600	2231.828308	2059.927254	2201.799923	-1403.804975				-505.000000	200.000000	0.000000	-0.181110	-13.936260	8.651940	-147.694922	1195.878341	-3949.065633
572				900.000000	200.000000	0.000000	0.269040	0.641820	-1.607650	-83.789694	-161.563051	164.175054	298.926059	200.901181	0.000000	300.000000	200.000000	0.000000	7.752080	10.163160	2232.896424	2012.243752	2397.999916	-1416.011974				-505.000000	200.000000	0.000000	1.448880	-15.901630	4.719240	-266.934076	3222.099901	-3128.643787
573				900.000000	200.000000	0.000000	0.425980	0.709380	-1.303500	-128.938836	-107.517061	149.617334	299.043379	200.994973	0.000000	300.000000	200.000000	0.000000	7.233240	10.559920	2233.277894	2222.051158	2136.399925	-1373.287475	-627.440099	77.311854	0.000000	-505.000000	200.000000	0.000000	-1.992210	-15.008280	14.944259	-1833.483492	1829.776613	-3773.705796
574				900.000000	200.000000	0.000000	0.358720	0.529220	-1.477300	-80.250459	-94.453720	161.567767	298.969641	201.008300	0.000000	300.000000	200.000000	0.000000	7.935200	11.353440	2232.133484	2250.661259	2299.899920	-1409.908474				-505.000000	200.000000	0.000000	3.259980	-12.864240	7.865400	-198.705917	2711.814518	-3478.370784
575				900.000000	200.000000	0.000000	0.403560	0.619300	-1.694550	-72.745505	-121.428038	185.701689	298.974734	200.926934	0.000000	300.000000	200.000000	0.000000	7.111160	9.735880	2232.591248	2069.463954	2288.999920	-1385.494475				-505.000000	200.000000	0.000000	1.267770	-15.008280	6.292320	-1718.359646	1375.585911	-3773.966594
576				900.000000	200.000000	0.000000	0.291460	0.371580	-1.520750	-110.910269	-116.973394	151.852203	298.969500	200.952889	0.000000	300.000000	200.000000	0.000000	7.599480	10.682000	2231.828308	2126.684155	2299.899920	-1428.218974	-548.476919	187.980301	0.000000	-505.000000	200.000000	0.000000	2.173320	-14.472270	14.944259	-179.625501	649.730356	-3656.042167
577				900.000000	200.000000	0.000000	0.437190	0.596780	-1.824900	-77.828451	-72.031997	163.958963	299.033684	200.969285	0.000000	300.000000	200.000000	0.000000	7.874160	11.139800	2233.430482	2164.830956	2158.199924	-1348.873476				-505.000000	200.000000	0.000000	2.897760	-13.757590	5.505780	-368.767297	84.571582	-3949.142384
578				900.000000	200.000000	0.000000	0.437190	0.551740	-1.390400	-75.212526	-92.699962	163.917076	299.037940	200.914369	0.000000	300.000000	200.000000	0.000000	7.385840	11.109280	2231.980896	2040.853853	2147.299925	-1275.631477	-570.588858	223.103412	0.000000	-505.000000	200.000000	0.000000	3.803310	-15.186950	20.450039	472.465686	1341.294726	-3069.409811
579				900.000000	200.000000	0.000000	0.381140	0.653080	-1.998700	-83.731135	-94.892074	176.117691	299.120840	200.901674	0.000000	300.000000	200.000000	0.000000	7.172200	10.682000	2231.675720	2012.243752	1961.999931	-1354.976975				-505.000000	200.000000	0.000000	2.173320	-13.400250	2.359620	-579.028350	1589.663230	-3772.513018
580				900.000000	200.000000	0.000000	0.325090	0.551740	-1.694550	-75.527626	-82.734854	171.262192	298.989415	200.956802	0.000000	300.000000	200.000000	0.000000	7.752080	10.254720	2232.667542	2136.220856	2256.299921	-1367.183975	-784.033999	75.254488	0.000000	-505.000000	200.000000	0.000000	1.629990	-16.973650	11.011560	-1373.642637	3072.599516	-3834.604807
581				900.000000	200.000000	0.000000	0.336300	0.630560	-1.520750	-43.958050	-42.830356	171.323881	299.048065	200.956737	0.000000	300.000000	200.000000	0.000000	7.630000	10.315760	2232.820130	2136.220856	2125.499926	-1403.804975	-550.560743	224.313585	0.000000	-505.000000	200.000000	0.000000	3.622200	-15.722960	18.090419	439.842952	824.212941	-3774.833180
582				900.000000	200.000000	0.000000	0.313880	0.675600	-1.651100	-98.525768	-92.445575	183.437296	299.042856	200.986972	0.000000	300.000000	200.000000	0.000000	7.172200	10.712520	2232.057190	2202.977757	2136.399925	-1416.011974				-505.000000	200.000000	0.000000	2.716650	-13.221580	11.011560	-220.076867	1018.295614	-3654.898729
583				900.000000	200.000000	0.000000	0.269040	0.630560	-1.433850	-67.991203	-136.394835	183.441863	299.062293	200.969981	0.000000	300.000000	200.000000	0.000000	7.355320	9.888480	2231.828308	2164.830956	2092.799927	-1440.425974	-556.368523	201.722477	0.000000	-505.000000	200.000000	0.000000	2.716650	-12.864240	19.663499	33.869935	1010.084923	-4242.000600
584				900.000000	200.000000	0.000000	0.392350	0.664340	-1.390400	-50.473007	-106.051360	161.658588	298.989346	200.914150	0.000000	300.000000	200.000000	0.000000	7.477400	9.766400	2232.514954	2040.853853	2256.299921	-1342.769976	-507.448982	173.764352	0.000000	-505.000000	200.000000	0.000000	1.086660	-14.293600	19.663499	-515.884646	48.155554	-3538.297479
585				900.000000	200.000000	0.000000	0.470820	0.596780	-1.477300	-105.612049	-109.201938	139.827522	299.023790	200.973688	0.000000	300.000000	200.000000	0.000000	7.691040	9.827440	2233.125306	2174.367657	2179.999924	-1391.597975				-505.000000	200.000000	0.000000	3.078870	-14.650940	10.225020	388.265648	599.414087	-3832.516465
586				900.000000	200.000000	0.000000	0.313880	0.608040	-1.346950	-40.684836	-118.058284	156.868204	299.086744	200.995585	0.000000	300.000000	200.000000	0.000000	7.080640	11.231360	2231.904602	2222.051158	2038.299929	-1354.976975	-544.380209	202.391600	0.000000	-505.000000	200.000000	0.000000	3.803310	-14.650940	17.303879	41.383951	681.430395	-3891.318519
587				900.000000	200.000000	0.000000	0.504450	0.619300	-1.216600	-96.373530	-100.697332	130.174984	299.027840	200.927504	0.000000	300.000000	200.000000	0.000000	7.721560	11.292400	2231.217956	2069.463954	2169.099924	-1446.529474	-521.130700	207.097248	0.000000	-505.000000	200.000000	0.000000	2.354430	-13.578920	14.944259	106.063111	241.061369	-4712.602643
588				900.000000	200.000000	0.000000	0.493240	0.731900	-0.869000	-47.150716	-125.888822	164.026557	299.018506	200.931364	0.000000	300.000000	200.000000	0.000000	7.904680	11.231360	2232.209778	2079.000654	2190.899923	-1397.701475	-673.992654	128.999037	0.000000	-505.000000	200.000000	0.000000	-0.362220	-14.650940	15.730799	-1116.901915	2658.389549	-3656.008882
589				900.000000	200.000000	0.000000	0.414770	0.619300	-1.346950	-76.405922	-96.883084	180.870755	299.008943	200.969616	0.000000	300.000000	200.000000	0.000000	7.782600	10.407320	2232.667542	2164.830956	2212.699923	-1409.908474				-505.000000	200.000000	0.000000	1.448880	-13.221580	11.011560	706.451148	299.588328	-3478.565011
590				900.000000	200.000000	0.000000	0.493240	0.506700	-1.433850	-93.194409	-94.967692	173.455762	298.988966	200.940134	0.000000	300.000000	200.000000	0.000000	7.568960	10.590440	2231.675720	2098.074055	2256.299921	-1428.218974				-505.000000	200.000000	0.000000	2.716650	-12.149560	11.798100	-502.594020	619.839165	-3536.393184
591				900.000000	200.000000	0.000000	0.291460	0.788200	-1.042800	-125.422943	-102.219978	171.516941	299.037808	200.978594	0.000000	300.000000	200.000000	0.000000	7.355320	11.170320	2231.675720	2183.904357	2147.299925	-1373.287475				-505.000000	200.000000	0.000000	1.992210	-13.400250	7.865400	-1273.483899	1065.117181	-3537.522134
592				900.000000	200.000000	0.000000	0.448400	0.698120	-1.520750	-45.196459	-113.304244	166.451256	299.023189	200.970014	0.000000	300.000000	200.000000	0.000000	7.294280	10.712520	2231.752014	2164.830956	2179.999924	-1409.908474				-505.000000	200.000000	0.000000	1.811100	-12.149560	13.371180	-849.916179	1601.131191	-3653.808938
593				900.000000	200.000000	0.000000	0.437190	0.675600	-1.346950	-106.251729	-102.872310	151.983966	299.096419	200.948681	0.000000	300.000000	200.000000	0.000000	7.416360	10.376800	2231.675720	2117.147455	2016.499929	-1379.390975	-606.835970	137.348458	0.000000	-505.000000	200.000000	0.000000	0.905550	-13.578920	14.944259	-936.280906	1521.863158	-3420.116562
594				900.000000	200.000000	0.000000	0.470820	0.540480	-1.607650	-100.024466	-144.542502	163.871764	299.121020	200.927124	0.000000	300.000000	200.000000	0.000000	7.263760	10.041080	2232.133484	2069.463954	1961.999931	-1367.183975				-505.000000	200.000000	0.000000	0.362220	-14.650940	13.371180	-1117.090684	1688.802915	-3421.090442
595				900.000000	200.000000	0.000000	0.605340	0.653080	-1.433850	-99.228071	-99.583970	146.969498	299.067337	201.016811	0.000000	300.000000	200.000000	0.000000	7.141680	10.468360	2232.209778	2269.734659	2081.899927	-1379.390975	-595.056478	191.750828	0.000000	-505.000000	200.000000	0.000000	1.448880	-13.757590	16.517339	-136.254368	1487.493409	-3420.329586
596				900.000000	200.000000	0.000000	0.381140	0.686860	-1.694550	-86.045505	-69.845083	166.510466	298.954776	200.897401	0.000000	300.000000	200.000000	0.000000	7.324800	10.285240	2231.675720	2002.707052	2332.599918	-1354.976975				-505.000000	200.000000	0.000000	2.716650	-14.114930	13.371180	-1895.368732	618.346312	-4066.955209
597				900.000000	200.000000	0.000000	0.392350	0.585520	-1.173150	-105.760637	-75.857583	161.585286	298.945188	200.918610	0.000000	300.000000	200.000000	0.000000	7.782600	9.735880	2232.057190	2050.390553	2354.399918	-1434.322474				-505.000000	200.000000	0.000000	2.535540	-13.578920	11.798100	-1283.980604	1028.508153	-3831.455652
598				900.000000	200.000000	0.000000	0.280250	0.596780	-1.477300	-109.632580	-81.090385	168.940873	299.047870	200.965477	0.000000	300.000000	200.000000	0.000000	7.416360	11.139800	2232.362366	2155.294256	2125.499926	-1416.011974				-505.000000	200.000000	0.000000	2.897760	-12.506900	14.944259	-1450.492986	-587.235572	-3360.514493
599				900.000000	200.000000	0.000000	0.470820	0.596780	-1.738000	-45.574181	-48.167848	154.285482	298.979023	200.987309	0.000000	300.000000	200.000000	0.000000	7.080640	11.231360	2231.294250	2202.977757	2278.099920	-1330.562976	-504.778804	201.380787	0.000000	-505.000000	200.000000	0.000000	1.992210	-13.042910	16.517339	22.806920	-3.653568	-3067.230229
600				900.000000	200.000000	0.000000	0.437190	0.608040	-1.955250	-121.725640	-127.636441	197.704677	299.032891	200.952987	0.000000	300.000000	200.000000	0.000000	7.416360	11.475520	2231.599426	2126.684155	2158.199924	-1397.701475	-611.256141	153.752846	0.000000	-505.000000	200.000000	0.000000	1.811100	-16.258970	21.236579	-982.131343	2256.516963	-3657.708768
601				900.000000	200.000000	0.000000	0.336300	0.664340	-1.390400	-134.904142	-118.941131	147.258696	299.057893	200.973755	0.000000	300.000000	200.000000	0.000000	7.721560	10.956680	2232.972718	2174.367657	2103.699926	-1379.390975				-505.000000	200.000000	0.000000	1.629990	-15.365620	11.011560	113.451280	1614.329436	-3715.590589
602				900.000000	200.000000	0.000000	0.224200	0.540480	-1.564200	-83.897330	-93.899339	147.259641	298.989173	200.982666	0.000000	300.000000	200.000000	0.000000	7.507920	10.529400	2232.133484	2193.441057	2256.299921	-1361.080475				-505.000000	200.000000	0.000000	1.086660	-15.365620	5.505780	-118.621186	724.441266	-3539.314826
603				900.000000	200.000000	0.000000	0.313880	0.585520	-1.651100	-110.276323	-77.247665	183.353522	299.009248	201.050451	0.000000	300.000000	200.000000	0.000000	7.141680	10.651480	2233.354188	2346.028261	2212.699923	-1330.562976	-653.025418	157.073984	0.000000	-505.000000	200.000000	0.000000	2.897760	-15.008280	15.730799	-675.260550	2328.558163	-4361.537980
604				900.000000	200.000000	0.000000	0.336300	0.619300	-1.781450	-88.917654	-93.247605	195.410010	298.993713	200.978728	0.000000	300.000000	200.000000	0.000000	7.660520	10.682000	2231.370544	2183.904357	2245.399921	-1281.734977				-505.000000	200.000000	0.000000	1.448880	-12.685570	10.225020	-1230.049843	963.184791	-3360.568140
605				900.000000	200.000000	0.000000	0.325090	0.574260	-1.346950	-94.342790	-57.728272	144.776875	299.008842	200.935541	0.000000	300.000000	200.000000	0.000000	7.568960	9.735880	2232.438660	2088.537354	2212.699923	-1397.701475				-505.000000	200.000000	0.000000	3.078870	-14.472270	7.865400	-759.271819	-61.196670	-3949.835105
606				900.000000	200.000000	0.000000	0.336300	0.653080	-1.303500	-107.134089	-22.768519	156.886864	299.004504	200.913682	0.000000	300.000000	200.000000	0.000000	7.141680	10.102120	2233.659364	2040.853853	2223.599922	-1293.941977	-523.929642	154.915348	0.000000	-505.000000	200.000000	0.000000	3.078870	-14.829610	17.303879	-780.139384	327.556235	-4008.918319
607				900.000000	200.000000	0.000000	0.257830	0.630560	-1.303500	-23.630328	-44.866974	178.634156	298.988759	201.004440	0.000000	300.000000	200.000000	0.000000	7.385840	11.567080	2231.217956	2241.124558	2256.299921	-1403.804975				-505.000000	200.000000	0.000000	3.622200	-13.936260	8.651940	-495.142927	833.170058	-3009.464319
608				900.000000	200.000000	0.000000	0.369930	0.709380	-1.955250	-49.203445	-59.009065	200.278264	299.042725	200.965741	0.000000	300.000000	200.000000	0.000000	7.141680	10.559920	2231.752014	2155.294256	2136.399925	-1416.011974	-518.604318	175.160478	0.000000	-505.000000	200.000000	0.000000	1.086660	-13.221580	22.809659	-566.581025	310.309863	-4007.232922
609				900.000000	200.000000	0.000000	0.313880	0.686860	-1.955250	-102.397711	-51.634956	195.496068	298.979198	200.897401	0.000000	300.000000	200.000000	0.000000	7.446880	9.827440	2231.675720	2002.707052	2278.099920	-1440.425974				-505.000000	200.000000	0.000000	1.811100	-14.650940	3.146160	-654.644678	1743.404742	-4184.879635
610				900.000000	200.000000	0.000000	0.403560	0.641820	-1.781450	-75.928690	-116.281251	188.132292	298.959341	200.966071	0.000000	300.000000	200.000000	0.000000	7.477400	11.048240	2230.989074	2155.294256	2321.699919	-1483.150473	-501.929759	219.941988	0.000000	-505.000000	200.000000	0.000000	5.071080	-12.685570	19.663499	392.129262	-60.371679	-3713.322508
611				900.000000	200.000000	0.000000	0.425980	0.619300	-1.520750	-84.627039	-31.325469	168.810841	299.091473	200.978661	0.000000	300.000000	200.000000	0.000000	7.813120	11.322920	2231.523132	2183.904357	2027.399929	-1391.597975	-523.671141	134.430745	0.000000	-505.000000	200.000000	0.000000	2.897760	-11.970890	18.090419	-1186.175324	337.768774	-3888.702707
612				900.000000	200.000000	0.000000	0.336300	0.743160	-1.346950	-67.284836	-98.717660	183.476900	299.135493	201.008507	0.000000	300.000000	200.000000	0.000000	7.263760	11.292400	2231.675720	2250.661259	1929.299932	-1391.597975				-505.000000	200.000000	0.000000	2.897760	-14.293600	13.371180	-53.124024	342.247332	-3714.674663
613				900.000000	200.000000	0.000000	0.269040	0.551740	-1.998700	-47.699014	-130.803555	188.187881	298.989173	200.922851	0.000000	300.000000	200.000000	0.000000	7.691040	10.498880	2232.133484	2059.927254	2256.299921	-1354.976975	-567.302676	201.142016	0.000000	-505.000000	200.000000	0.000000	1.629990	-15.008280	17.303879	19.761307	1078.077995	-4185.204262
614				900.000000	200.000000	0.000000	0.336300	0.630560	-1.086250	-71.651619	-68.564291	152.046600	298.960336	200.948065	0.000000	300.000000	200.000000	0.000000	7.599480	10.193680	2233.125306	2117.147455	2321.699919	-1403.804975	-611.584989	182.795064	0.000000	-505.000000	200.000000	0.000000	2.716650	-12.149560	15.730799	-270.647400	1676.667092	-3712.625480
615				900.000000	200.000000	0.000000	0.392350	0.675600	-1.042800	-117.998221	-55.714929	176.127021	298.999077	200.948356	0.000000	300.000000	200.000000	0.000000	7.263760	10.285240	2232.438660	2117.147455	2234.499922	-1306.148976				-505.000000	200.000000	0.000000	0.724440	-13.042910	11.011560	-2062.321576	475.994197	-4065.778485
616				900.000000	200.000000	0.000000	0.336300	0.540480	-0.999350	-63.209495	-58.513168	183.288407	299.032891	200.918799	0.000000	300.000000	200.000000	0.000000	7.294280	10.620960	2231.599426	2050.390553	2158.199924	-1416.011974	-572.792574	192.792759	0.000000	-505.000000	200.000000	0.000000	4.527750	-15.008280	13.371180	-96.369310	906.466680	-4009.203787
617				900.000000	200.000000	0.000000	0.515660	0.517960	-1.520750	-112.923401	-60.348341	185.491307	298.964403	200.944536	0.000000	300.000000	200.000000	0.000000	7.416360	9.857960	2231.370544	2107.610755	2310.799919	-1330.562976	-468.422519	174.776492	0.000000	-505.000000	200.000000	0.000000	1.086660	-14.293600	20.450039	-515.821723	-748.010917	-4184.482565
618				900.000000	200.000000	0.000000	0.336300	0.664340	-1.173150	-106.535359	-43.153624	190.632577	299.072410	200.867102	0.000000	300.000000	200.000000	0.000000	7.111160	9.735880	2232.667542	1935.950150	2070.999928	-1446.529474	-567.936000	152.595825	0.000000	-505.000000	200.000000	0.000000	1.448880	-13.578920	17.303879	-820.276135	1089.036961	-3655.136423
619				900.000000	200.000000	0.000000	0.392350	0.608040	-1.129700	-48.500826	-25.238292	161.606229	299.042922	200.927092	0.000000	300.000000	200.000000	0.000000	7.507920	11.078760	2232.209778	2069.463954	2136.399925	-1336.666476	-536.451425	208.693158	0.000000	-505.000000	200.000000	0.000000	1.267770	-14.650940	18.090419	157.262876	568.969470	-3949.859774
620				900.000000	200.000000	0.000000	0.347510	0.709380	-1.346950	-48.573246	-83.981378	156.927610	299.037808	201.025601	0.000000	300.000000	200.000000	0.000000	7.416360	10.285240	2231.675720	2288.808060	2147.299925	-1312.252476				-505.000000	200.000000	0.000000	3.622200	-12.328230	11.011560	-166.020259	1493.780816	-3889.099778
621				900.000000	200.000000	0.000000	0.437190	0.686860	-0.912450	-49.050477	-93.144455	168.862058	298.959661	200.970047	0.000000	300.000000	200.000000	0.000000	7.752080	11.231360	2231.675720	2164.830956	2321.699919	-1330.562976				-505.000000	200.000000	0.000000	3.078870	-13.757590	5.505780	-1642.743317	1001.602668	-3361.715887
622				900.000000	200.000000	0.000000	0.414770	0.608040	-1.651100	-113.369480	-71.270375	163.992662	298.954776	200.948681	0.000000	300.000000	200.000000	0.000000	7.721560	10.529400	2231.675720	2117.147455	2332.599918	-1379.390975				-505.000000	200.000000	0.000000	1.086660	-14.472270	12.584640	-990.526284	850.293435	-3773.443432
623				900.000000	200.000000	0.000000	0.336300	0.574260	-1.607650	-106.674466	-83.277299	159.223222	299.003585	200.982901	0.000000	300.000000	200.000000	0.000000	7.660520	10.620960	2231.599426	2193.441057	2223.599922	-1470.943473				-505.000000	200.000000	0.000000	1.448880	-12.328230	7.078860	-166.334875	2424.440577	-3712.693617
624				900.000000	200.000000	0.000000	0.358720	0.574260	-1.086250	-134.278007	-110.015306	200.164216	298.984221	201.021188	0.000000	300.000000	200.000000	0.000000	7.568960	11.139800	2231.980896	2279.271359	2267.199921	-1318.355976				-505.000000	200.000000	0.000000	3.441090	-15.544290	0.786540	-708.890056	984.163296	-3363.440443
625				900.000000	200.000000	0.000000	0.336300	0.686860	-1.390400	-45.525103	-93.611281	173.785900	299.111558	200.926807	0.000000	300.000000	200.000000	0.000000	7.263760	10.407320	2232.896424	2069.463954	1983.799931	-1379.390975	-593.119632	137.461979	0.000000	-505.000000	200.000000	0.000000	3.259980	-14.650940	14.157719	-885.395757	1247.573026	-3480.066362
626				900.000000	200.000000	0.000000	0.425980	0.641820	-1.390400	-111.708334	-56.776544	173.651105	299.003653	200.935829	0.000000	300.000000	200.000000	0.000000	7.568960	10.468360	2231.752014	2088.537354	2223.599922	-1416.011974	-655.220153	135.656563	0.000000	-505.000000	200.000000	0.000000	0.362220	-13.757590	16.517339	-1062.782383	2481.237253	-3890.195443
627				900.000000	200.000000	0.000000	0.358720	0.551740	-1.216600	-71.011939	-54.168411	176.046672	299.008977	200.879886	0.000000	300.000000	200.000000	0.000000	7.996240	10.224200	2232.743836	1964.560251	2212.699923	-1403.804975				-505.000000	200.000000	0.000000	1.811100	-13.042910	12.584640	833.204318	-386.672492	-3948.377220
628				900.000000	200.000000	0.000000	0.336300	0.585520	-1.651100	-146.461095	-113.632710	161.643354	299.043281	200.990804	0.000000	300.000000	200.000000	0.000000	6.836480	10.193680	2233.049012	2212.514458	2136.399925	-1318.355976	-494.404985	167.527119	0.000000	-505.000000	200.000000	0.000000	3.259980	-14.829610	20.450039	-664.071689	-216.668466	-3715.212314
629				900.000000	200.000000	0.000000	0.437190	0.574260	-1.390400	-62.223562	-107.897871	175.986320	298.984012	200.948745	0.000000	300.000000	200.000000	0.000000	6.958560	9.919000	2231.523132	2117.147455	2267.199921	-1336.666476	-567.023265	202.964598	0.000000	-505.000000	200.000000	0.000000	4.165530	-12.685570	14.944259	44.303717	926.891758	-3830.738262
630				900.000000	200.000000	0.000000	0.526870	0.675600	-1.346950	-62.025897	-111.631302	147.071737	299.052720	200.952693	0.000000	300.000000	200.000000	0.000000	7.294280	9.796920	2232.286072	2126.684155	2114.599926	-1440.425974				-505.000000	200.000000	0.000000	1.992210	-10.541530	8.651940	173.536191	1196.940762	-4122.250195
631				900.000000	200.000000	0.000000	0.414770	0.551740	-1.346950	-103.311224	-46.223385	147.072683	298.964722	200.948518	0.000000	300.000000	200.000000	0.000000	7.630000	10.895640	2232.057190	2117.147455	2310.799919	-1361.080475	-557.187557	127.140267	0.000000	-505.000000	200.000000	0.000000	3.259980	-14.114930	21.236579	-1547.291495	1108.285181	-4419.463267
632				900.000000	200.000000	0.000000	0.369930	0.675600	-1.738000	-66.451555	-160.530506	154.463307	298.998803	200.974254	0.000000	300.000000	200.000000	0.000000	7.446880	11.292400	2231.828308	2174.367657	2234.499922	-1354.976975				-505.000000	200.000000	0.000000	0.905550	-13.221580	7.865400	-2536.648598	1263.440982	-3948.474334
633				900.000000	200.000000	0.000000	0.526870	0.517960	-1.868350	-89.160334	-136.476250	158.973432	298.993609	200.914713	0.000000	300.000000	200.000000	0.000000	7.050120	11.200840	2231.141662	2040.853853	2245.399921	-1428.218974				-505.000000	200.000000	0.000000	4.708860	-14.293600	11.011560	-1095.656810	1295.457016	-3714.819551
634				900.000000	200.000000	0.000000	0.414770	0.608040	-1.607650	-65.078103	-51.046904	159.173342	298.969218	200.944601	0.000000	300.000000	200.000000	0.000000	7.630000	10.773560	2231.217956	2107.610755	2299.899920	-1440.425974	-583.680793	151.531903	0.000000	-505.000000	200.000000	0.000000	1.086660	-15.186950	14.157719	-686.197718	1113.940597	-3421.657071
635				900.000000	200.000000	0.000000	0.414770	0.630560	-1.086250	-71.651619	-81.927626	144.736325	298.954919	200.922914	0.000000	300.000000	200.000000	0.000000	7.233240	10.346280	2231.980896	2059.927254	2332.599918	-1416.011974	-614.843526	126.601579	0.000000	-505.000000	200.000000	0.000000	1.992210	-11.434880	20.450039	-1501.000595	2246.304424	-3946.865689
636				900.000000	200.000000	0.000000	0.560500	0.608040	-0.999350	-4.139951	-88.009604	156.612706	298.978918	200.961764	0.000000	300.000000	200.000000	0.000000	7.294280	10.773560	2231.065368	2145.757556	2278.099920	-1361.080475				-505.000000	200.000000	0.000000	3.441090	-15.008280	6.292320	-1486.727642	448.658281	-3832.884558
637				900.000000	200.000000	0.000000	0.437190	0.563000	-1.477300	-54.736217	-138.212874	168.746868	299.013387	200.987141	0.000000	300.000000	200.000000	0.000000	7.080640	10.773560	2231.675720	2202.977757	2201.799923	-1354.976975	-542.124255	202.771692	0.000000	-505.000000	200.000000	0.000000	1.267770	-14.472270	18.876959	52.321119	700.793051	-3303.505131
638				900.000000	200.000000	0.000000	0.257830	0.517960	-1.607650	-108.992900	-90.177844	147.203857	298.998803	200.901612	0.000000	300.000000	200.000000	0.000000	7.263760	10.346280	2231.828308	2012.243752	2234.499922	-1422.115474	-612.637081	203.016391	0.000000	-505.000000	200.000000	0.000000	1.811100	-14.472270	17.303879	52.195272	1862.539074	-3949.733683
639				900.000000	200.000000	0.000000	0.336300	0.495440	-1.303500	-121.666764	-134.219858	166.378899	298.994538	200.879706	0.000000	300.000000	200.000000	0.000000	7.630000	10.193680	2233.201600	1964.560251	2245.399921	-1379.390975				-505.000000	200.000000	0.000000	2.173320	-13.578920	8.651940	-820.968290	-7.148269	-3655.194378
640				900.000000	200.000000	0.000000	0.381140	0.709380	-1.564200	-64.880438	-120.626008	161.712089	299.008808	200.978293	0.000000	300.000000	200.000000	0.000000	7.141680	10.407320	2232.362366	2183.904357	2212.699923	-1416.011974				-505.000000	200.000000	0.000000	2.354430	-13.221580	6.292320	-104.638405	116.702052	-3889.846146
641				900.000000	200.000000	0.000000	0.425980	0.608040	-1.520750	-60.967544	-46.523379	171.210029	299.115835	200.987276	0.000000	300.000000	200.000000	0.000000	7.263760	10.041080	2231.370544	2202.977757	1972.899931	-1245.113977				-505.000000	200.000000	0.000000	1.992210	-11.792220	8.651940	676.936949	401.520718	-4064.693002
642				900.000000	200.000000	0.000000	0.459610	0.653080	-1.694550	-91.457096	-78.142448	156.759115	299.018171	200.957325	0.000000	300.000000	200.000000	0.000000	7.294280	10.773560	2231.446838	2136.220856	2190.899923	-1379.390975	-551.298566	148.163580	0.000000	-505.000000	200.000000	0.000000	2.173320	-13.042910	19.663499	-1019.285404	910.391812	-3478.453409
643				900.000000	200.000000	0.000000	0.313880	0.608040	-1.346950	-64.808018	-77.530524	173.735825	298.969852	200.973921	0.000000	300.000000	200.000000	0.000000	7.111160	10.773560	2232.591248	2174.367657	2299.899920	-1464.839973	-618.594754	180.063192	0.000000	-505.000000	200.000000	0.000000	0.724440	-12.506900	20.450039	-407.708506	2323.017183	-3712.805219
644				900.000000	200.000000	0.000000	0.538080	0.709380	-1.781450	-20.879676	-71.161086	137.452898	298.979546	200.961172	0.000000	300.000000	200.000000	0.000000	7.263760	10.834600	2232.438660	2145.757556	2278.099920	-1428.218974				-505.000000	200.000000	0.000000	1.448880	-12.685570	13.371180	-998.166146	695.059071	-3713.032732
645				900.000000	200.000000	0.000000	0.470820	0.596780	-1.129700	-65.046633	-104.459236	151.875822	298.964474	201.004303	0.000000	300.000000	200.000000	0.000000	7.599480	11.200840	2231.523132	2241.124558	2310.799919	-1318.355976	-583.258577	110.117907	0.000000	-505.000000	200.000000	0.000000	1.448880	-12.328230	17.303879	-1555.308896	1354.176975	-3477.717222
646				900.000000	200.000000	0.000000	0.381140	0.585520	-1.303500	-73.731438	-70.208760	166.416220	298.979163	200.961533	0.000000	300.000000	200.000000	0.000000	7.385840	10.987200	2231.599426	2145.757556	2278.099920	-1385.494475				-505.000000	200.000000	0.000000	-0.362220	-13.578920	11.011560	-10.067507	276.607976	-3596.247436
647				900.000000	200.000000	0.000000	0.482030	0.641820	-1.607650	-128.015526	-69.014581	159.135076	298.993988	200.952824	0.000000	300.000000	200.000000	0.000000	7.294280	10.498880	2231.980896	2126.684155	2245.399921	-1397.701475	-595.441820	51.076036	0.000000	-505.000000	200.000000	0.000000	2.716650	-15.722960	14.157719	-2108.423706	1280.449923	-4009.737130
648				900.000000	200.000000	0.000000	0.235410	0.517960	-1.651100	-121.099504	-109.478060	152.046404	298.984811	200.913838	0.000000	300.000000	200.000000	0.000000	7.507920	10.987200	2233.277894	2040.853853	2267.199921	-1428.218974				-505.000000	200.000000	0.000000	3.441090	-12.506900	9.438480	-408.589431	1506.232634	-3360.557959
649				900.000000	200.000000	0.000000	0.269040	0.563000	-1.781450	-95.256618	-136.071567	161.692091	299.042660	200.957260	0.000000	300.000000	200.000000	0.000000	7.019600	10.163160	2231.599426	2136.220856	2136.399925	-1324.459476				-505.000000	200.000000	0.000000	1.086660	-13.221580	9.438480	-2189.074746	1383.559171	-3537.280132
650				900.000000	200.000000	0.000000	0.482030	0.630560	-1.607650	-76.212320	-94.344430	159.124604	299.067783	200.926649	0.000000	300.000000	200.000000	0.000000	7.355320	9.644320	2233.277894	2069.463954	2081.899927	-1367.183975	-594.781208	187.935528	0.000000	-505.000000	200.000000	0.000000	2.535540	-13.042910	17.303879	-208.762160	1553.563197	-3595.970584
651				900.000000	200.000000	0.000000	0.369930	0.619300	-2.215950	-69.265145	-53.700644	152.001288	298.969993	200.956704	0.000000	300.000000	200.000000	0.000000	7.355320	10.804080	2232.896424	2136.220856	2299.899920	-1391.597975				-505.000000	200.000000	0.000000	4.165530	-13.757590	8.651940	326.380408	1198.003184	-3596.779214
652				900.000000	200.000000	0.000000	0.470820	0.619300	-1.390400	-128.717829	-43.425146	163.945066	298.974629	200.918485	0.000000	300.000000	200.000000	0.000000	7.568960	9.430680	2232.362366	2050.390553	2288.999920	-1361.080475	-544.307822	167.875616	0.000000	-505.000000	200.000000	0.000000	-0.362220	-14.472270	23.596199	-758.013355	927.515189	-3597.095225
653				900.000000	200.000000	0.000000	0.381140	0.472920	-1.738000	-131.085341	-64.738705	147.034221	298.969676	200.978360	0.000000	300.000000	200.000000	0.000000	7.721560	10.682000	2232.209778	2183.904357	2299.899920	-1361.080475				-505.000000	200.000000	0.000000	4.889970	-16.794980	3.146160	-436.932532	1689.672336	-3834.696047
654				900.000000	200.000000	0.000000	0.302670	0.641820	-1.520750	-103.802316	-56.643383	164.140213	299.023723	200.935317	0.000000	300.000000	200.000000	0.000000	7.355320	11.261880	2232.972718	2088.537354	2179.999924	-1336.666476				-505.000000	200.000000	0.000000	2.535540	-13.221580	8.651940	-220.265637	2224.623924	-3889.860635
655				900.000000	200.000000	0.000000	0.482030	0.788200	-1.694550	-114.036566	-119.593463	132.764948	298.940124	200.905947	0.000000	300.000000	200.000000	0.000000	7.263760	11.628120	2231.675720	2021.780453	2365.299917	-1330.562976	-610.224057	115.211641	0.000000	-505.000000	200.000000	0.000000	1.448880	-14.114930	14.157719	-1200.409798	1489.732688	-3831.877392
656				900.000000	200.000000	0.000000	0.392350	0.608040	-1.607650	-81.160224	-126.113198	149.557929	298.974804	200.918328	0.000000	300.000000	200.000000	0.000000	8.087800	10.743040	2232.743836	2050.390553	2288.999920	-1458.736474				-505.000000	200.000000	0.000000	2.173320	-11.792220	11.798100	-828.419382	520.146054	-3359.778306
657				900.000000	200.000000	0.000000	0.291460	0.551740	-1.042800	-58.770292	-0.900579	152.019752	299.052688	200.935637	0.000000	300.000000	200.000000	0.000000	7.233240	11.292400	2232.209778	2088.537354	2114.599926	-1348.873476	-554.815340	180.654951	0.000000	-505.000000	200.000000	0.000000	1.267770	-14.114930	14.157719	-273.881783	705.271610	-3479.398312
658				900.000000	200.000000	0.000000	0.381140	0.641820	-1.564200	-63.642028	-19.306609	149.600958	299.042529	200.978761	0.000000	300.000000	200.000000	0.000000	7.630000	10.620960	2231.294250	2183.904357	2136.399925	-1477.046973				-505.000000	200.000000	0.000000	2.173320	-13.400250	7.865400	-231.139882	1717.008253	-4124.977610
659				900.000000	200.000000	0.000000	0.358720	0.495440	-1.868350	-154.416191	-139.683773	197.681254	298.998734	200.940134	0.000000	300.000000	200.000000	0.000000	7.813120	10.651480	2231.675720	2098.074055	2234.499922	-1367.183975				-505.000000	200.000000	0.000000	0.362220	-12.506900	13.371180	-1218.986828	1953.942930	-3889.008538
660				900.000000	200.000000	0.000000	0.381140	0.551740	-1.477300	-87.364145	-90.311006	159.155824	298.979407	200.931396	0.000000	300.000000	200.000000	0.000000	7.294280	10.468360	2232.133484	2079.000654	2278.099920	-1440.425974	-573.174662	126.449014	0.000000	-505.000000	200.000000	0.000000	2.535540	-13.400250	18.876959	-1388.418976	1286.930330	-3831.286094
661				900.000000	200.000000	0.000000	0.482030	0.506700	-1.303500	-68.936185	-125.023110	168.648055	299.067305	200.867309	0.000000	300.000000	200.000000	0.000000	7.263760	9.766400	2232.133484	1935.950150	2081.899927	-1336.666476	-546.839963	111.016656	0.000000	-505.000000	200.000000	0.000000	3.622200	-15.544290	19.663499	-1749.723916	822.720088	-3480.943129
662				900.000000	200.000000	0.000000	0.392350	0.472920	-1.042800	-86.139281	-81.044779	185.577169	299.047805	200.995449	0.000000	300.000000	200.000000	0.000000	6.897520	10.041080	2232.209778	2222.051158	2125.499926	-1361.080475	-617.144365	199.417155	0.000000	-505.000000	200.000000	0.000000	1.992210	-13.578920	16.517339	-9.627044	1852.326535	-3713.923988
663				900.000000	200.000000	0.000000	0.313880	0.731900	-1.564200	-63.953064	-62.130572	161.802714	299.038006	200.914306	0.000000	300.000000	200.000000	0.000000	7.538440	10.254720	2232.133484	2040.853853	2147.299925	-1367.183975	-446.763407	185.346539	0.000000	-505.000000	200.000000	0.000000	2.535540	-16.080300	18.876959	-276.612780	-1099.329802	-4010.061757
664				900.000000	200.000000	0.000000	0.313880	0.540480	-1.129700	-39.221356	-108.128387	183.311634	299.018674	200.909847	0.000000	300.000000	200.000000	0.000000	7.568960	10.987200	2232.591248	2031.317153	2190.899923	-1367.183975				-505.000000	200.000000	0.000000	4.346640	-15.901630	4.719240	-730.198083	-267.493730	-3775.060693
665				900.000000	200.000000	0.000000	0.459610	0.585520	-1.477300	-102.055206	-63.146581	185.612205	299.008740	200.961271	0.000000	300.000000	200.000000	0.000000	6.989080	11.292400	2232.209778	2145.757556	2212.699923	-1379.390975	-647.921846	148.837387	0.000000	-505.000000	200.000000	0.000000	2.354430	-15.901630	16.517339	-845.070237	2360.688633	-3833.645415
666				900.000000	200.000000	0.000000	0.526870	0.641820	-1.390400	-79.544092	-86.261044	151.859642	299.047349	200.974554	0.000000	300.000000	200.000000	0.000000	6.867000	11.109280	2231.141662	2174.367657	2125.499926	-1318.355976	-600.806490	220.764075	0.000000	-505.000000	200.000000	0.000000	2.354430	-12.149560	20.450039	424.626150	1959.246479	-3183.899615
667				900.000000	200.000000	0.000000	0.448400	0.619300	-0.999350	-59.963687	-58.063476	151.919993	299.057667	200.867191	0.000000	300.000000	200.000000	0.000000	7.599480	11.597600	2232.438660	1935.950150	2103.699926	-1367.183975	-600.319205	206.398955	0.000000	-505.000000	200.000000	0.000000	1.267770	-15.008280	21.236579	135.891925	2024.253845	-3480.246101
668				900.000000	200.000000	0.000000	0.347510	0.731900	-1.173150	-87.671118	-94.274952	168.996854	299.018372	200.978494	0.000000	300.000000	200.000000	0.000000	7.630000	11.109280	2231.904602	2183.904357	2190.899923	-1416.011974	-615.817400	136.122909	0.000000	-505.000000	200.000000	0.000000	2.354430	-15.544290	16.517339	-1055.079598	1830.408604	-3187.121214
669				900.000000	200.000000	0.000000	0.493240	0.608040	-1.651100	-113.369480	16.685689	163.911367	299.033420	200.986635	0.000000	300.000000	200.000000	0.000000	7.660520	10.102120	2232.820130	2202.977757	2158.199924	-1452.632974	-498.208074	172.334183	0.000000	-505.000000	200.000000	0.000000	2.354430	-15.008280	24.382739	-674.568395	-165.605771	-2834.147948
670				900.000000	200.000000	0.000000	0.448400	0.675600	-1.173150	-81.948491	-128.825422	168.839973	299.008571	200.978527	0.000000	300.000000	200.000000	0.000000	7.538440	10.529400	2231.828308	2183.904357	2212.699923	-1373.287475				-505.000000	200.000000	0.000000	0.724440	-13.936260	10.225020	-1768.993102	1802.440697	-3185.464794
671				900.000000	200.000000	0.000000	0.336300	0.754420	-1.564200	-18.799858	-133.977407	188.306692	299.032990	200.957162	0.000000	300.000000	200.000000	0.000000	7.111160	10.834600	2231.828308	2136.220856	2158.199924	-1428.218974	-511.121470	186.479883	0.000000	-505.000000	200.000000	0.000000	1.992210	-16.080300	20.450039	-276.486933	125.184307	-3657.553699
672				900.000000	200.000000	0.000000	0.313880	0.551740	-0.955900	-94.865035	-47.498381	171.273806	299.062454	200.961271	0.000000	300.000000	200.000000	0.000000	7.477400	10.376800	2232.209778	2145.757556	2092.799927	-1440.425974	-564.953200	162.003220	0.000000	-505.000000	200.000000	0.000000	1.086660	-14.650940	14.157719	-537.947751	848.800583	-3538.636595
673				900.000000	200.000000	0.000000	0.470820	0.574260	-0.912450	-57.707876	-99.595309	161.493519	298.994263	200.944020	0.000000	300.000000	200.000000	0.000000	7.660520	10.285240	2232.591248	2107.610755	2245.399921	-1391.597975				-505.000000	200.000000	0.000000	3.259980	-13.757590	11.798100	558.264104	189.252247	-3655.450869
674				900.000000	200.000000	0.000000	0.302670	0.698120	-1.607650	-61.368608	-66.694506	176.240873	299.091907	200.944020	0.000000	300.000000	200.000000	0.000000	7.630000	9.644320	2232.591248	2107.610755	2027.399929	-1385.494475				-505.000000	200.000000	0.000000	0.543330	-12.685570	11.798100	-535.027985	1281.626780	-4359.145374
675				900.000000	200.000000	0.000000	0.336300	0.709380	-1.824900	-65.150523	-57.745407	185.855144	299.062293	200.918704	0.000000	300.000000	200.000000	0.000000	7.660520	11.353440	2231.828308	2050.390553	2092.799927	-1263.424477				-505.000000	200.000000	0.000000	2.535540	-14.114930	9.438480	768.084695	102.757381	-4066.940720
676				900.000000	200.000000	0.000000	0.235410	0.619300	-1.303500	-72.340377	-84.471478	154.550311	299.043150	200.956769	0.000000	300.000000	200.000000	0.000000	7.416360	10.987200	2232.743836	2136.220856	2136.399925	-1434.322474	-549.152313	208.333065	0.000000	-505.000000	200.000000	0.000000	2.716650	-14.114930	22.809659	190.074380	1007.099217	-3949.467011
677				900.000000	200.000000	0.000000	0.403560	0.585520	-1.433850	-85.928071	-81.142730	151.935032	298.989829	200.935061	0.000000	300.000000	200.000000	0.000000	7.599480	11.261880	2233.583070	2088.537354	2256.299921	-1428.218974	-660.656656	190.441741	0.000000	-505.000000	200.000000	0.000000	3.259980	-14.114930	16.517339	-157.877011	2571.033820	-3773.278182
678				900.000000	200.000000	0.000000	0.336300	0.664340	-1.564200	-94.878896	-57.987858	183.403597	299.027741	200.927599	0.000000	300.000000	200.000000	0.000000	7.568960	11.139800	2230.989074	2069.463954	2169.099924	-1354.976975				-505.000000	200.000000	0.000000	0.905550	-13.221580	6.292320	126.993599	469.513790	-3184.801052
679				900.000000	200.000000	0.000000	0.448400	0.675600	-1.390400	-78.153032	-118.491439	159.201332	299.033155	201.021083	0.000000	300.000000	200.000000	0.000000	7.507920	10.834600	2232.209778	2279.271359	2158.199924	-1336.666476	-575.089815	92.811585	0.000000	-505.000000	200.000000	0.000000	2.173320	-15.008280	14.944259	-1601.851489	1047.440378	-4067.759531
680				900.000000	200.000000	0.000000	0.212990	0.506700	-1.824900	-97.620067	-98.261230	108.685278	298.974874	200.999414	0.000000	300.000000	200.000000	0.000000	7.141680	10.468360	2232.896424	2231.587858	2288.999920	-1434.322474				-505.000000	200.000000	0.000000	1.811100	-14.650940	13.371180	156.885337	1070.851162	-3597.438649
681				900.000000	200.000000	0.000000	0.381140	0.619300	-1.433850	-120.721782	-105.549324	173.676615	298.984047	201.068371	0.000000	300.000000	200.000000	0.000000	7.630000	10.743040	2231.599426	2384.175062	2267.199921	-1458.736474				-505.000000	200.000000	0.000000	1.267770	-15.544290	11.011560	-128.992045	2696.807425	-3656.987070
682				900.000000	200.000000	0.000000	0.437190	0.551740	-1.651100	-87.544202	-102.589451	154.278436	299.008774	200.952693	0.000000	300.000000	200.000000	0.000000	7.538440	10.987200	2232.286072	2126.684155	2212.699923	-1281.734977	-578.455868	204.489869	0.000000	-505.000000	200.000000	0.000000	3.078870	-13.936260	18.876959	84.755084	1386.623440	-4243.046924
683				900.000000	200.000000	0.000000	0.358720	0.641820	-1.260050	-87.450110	-54.128003	159.262825	299.081578	201.008714	0.000000	300.000000	200.000000	0.000000	7.416360	10.163160	2231.217956	2250.661259	2049.199928	-1336.666476	-556.474767	176.868920	0.000000	-505.000000	200.000000	0.000000	2.535540	-14.293600	17.303879	-400.257414	890.713160	-3538.413390
684				900.000000	200.000000	0.000000	0.403560	0.517960	-1.303500	-88.575149	-86.329925	154.281861	298.940233	200.940038	0.000000	300.000000	200.000000	0.000000	7.263760	9.766400	2231.904602	2098.074055	2365.299917	-1373.287475	-548.226774	189.132653	0.000000	-505.000000	200.000000	0.000000	1.086660	-14.472270	16.517339	-179.499655	713.991296	-3538.467037
685				900.000000	200.000000	0.000000	0.313880	0.574260	-1.520750	-122.666558	-82.434860	159.246449	298.969605	200.939973	0.000000	300.000000	200.000000	0.000000	7.477400	9.674840	2232.057190	2098.074055	2299.899920	-1385.494475	-487.083955	171.674807	0.000000	-505.000000	200.000000	0.000000	3.984420	-16.080300	22.023119	-623.809093	-394.567188	-3892.689470
686				900.000000	200.000000	0.000000	0.470820	0.563000	-1.694550	-58.981818	-144.461685	200.037609	299.018741	200.969583	0.000000	300.000000	200.000000	0.000000	7.477400	11.139800	2232.743836	2164.830956	2190.899923	-1367.183975	-556.169950	224.041252	0.000000	-505.000000	200.000000	0.000000	1.267770	-13.578920	18.876959	453.825733	965.933066	-4066.330625
687				900.000000	200.000000	0.000000	0.336300	0.574260	-1.477300	-62.313590	-113.794344	173.681182	299.062422	200.961303	0.000000	300.000000	200.000000	0.000000	7.050120	11.322920	2232.133484	2145.757556	2092.799927	-1306.148976				-505.000000	200.000000	0.000000	2.354430	-16.080300	5.505780	-972.578485	1178.008537	-4127.535466
688				900.000000	200.000000	0.000000	0.459610	0.585520	-1.433850	-122.112843	-118.912659	161.515604	299.028405	200.922694	0.000000	300.000000	200.000000	0.000000	7.111160	11.292400	2232.514954	2059.927254	2169.099924	-1300.045476				-505.000000	200.000000	0.000000	0.362220	-14.114930	9.438480	-621.707328	3150.805128	-3185.605374
689				900.000000	200.000000	0.000000	0.336300	0.495440	-1.129700	-65.199285	-58.391943	171.198220	298.994435	200.896879	0.000000	300.000000	200.000000	0.000000	7.782600	10.865120	2232.972718	2002.707052	2245.399921	-1385.494475	-556.438508	229.737433	0.000000	-505.000000	200.000000	0.000000	3.078870	-14.114930	14.157719	421.014229	728.251962	-4066.984186
690				900.000000	200.000000	0.000000	0.493240	0.653080	-1.173150	-102.978516	-95.210143	137.446994	299.023556	200.862860	0.000000	300.000000	200.000000	0.000000	7.416360	10.804080	2232.591248	1926.413450	2179.999924	-1361.080475				-505.000000	200.000000	0.000000	1.811100	-13.042910	9.438480	-209.391392	1472.293316	-3830.889023
691				900.000000	200.000000	0.000000	0.358720	0.585520	-1.824900	-38.086836	-99.196422	185.716727	299.052558	200.974221	0.000000	300.000000	200.000000	0.000000	7.477400	10.987200	2231.904602	2174.367657	2114.599926	-1391.597975	-564.782433	104.735028	0.000000	-505.000000	200.000000	0.000000	2.173320	-13.757590	19.663499	-1873.242704	1175.531827	-3596.619837
692				900.000000	200.000000	0.000000	0.459610	0.720640	-0.608300	-95.590680	-119.680420	161.641266	298.999008	200.918516	0.000000	300.000000	200.000000	0.000000	7.355320	10.651480	2232.286072	2050.390553	2234.499922	-1428.218974	-535.585397	159.077386	0.000000	-505.000000	200.000000	0.000000	2.897760	-17.152320	19.663499	-804.681794	601.415936	-3658.643490
693				900.000000	200.000000	0.000000	0.403560	0.619300	-1.520750	-136.893932	-146.919522	183.292029	298.964545	200.982867	0.000000	300.000000	200.000000	0.000000	7.660520	10.437840	2231.675720	2193.441057	2310.799919	-1452.632974				-505.000000	200.000000	0.000000	1.086660	-10.898870	15.730799	499.927863	1907.867788	-3358.843584
694				900.000000	200.000000	0.000000	0.594130	0.517960	-1.173150	-80.399046	-23.375244	178.181032	299.027940	200.978694	0.000000	300.000000	200.000000	0.000000	7.630000	10.529400	2231.446838	2183.904357	2169.099924	-1318.355976	-567.837175	182.074858	0.000000	-505.000000	200.000000	0.000000	-0.181110	-15.186950	18.876959	-338.372173	1186.174797	-3539.043847
695				900.000000	200.000000	0.000000	0.369930	0.596780	-1.173150	-81.173769	-80.000297	154.390004	298.978988	200.957424	0.000000	300.000000	200.000000	0.000000	7.874160	10.804080	2231.217956	2136.220856	2278.099920	-1373.287475				-505.000000	200.000000	0.000000	1.811100	-14.650940	11.011560	-654.015446	1735.940478	-4008.647339
696				900.000000	200.000000	0.000000	0.347510	0.540480	-1.303500	-75.586185	-114.417606	154.360872	299.077607	200.947935	0.000000	300.000000	200.000000	0.000000	7.141680	10.163160	2233.430482	2117.147455	2060.099928	-1367.183975	-608.074691	197.873760	0.000000	-505.000000	200.000000	0.000000	3.441090	-14.114930	19.663499	-41.809317	2026.809120	-3420.828079
697				900.000000	200.000000	0.000000	0.291460	0.653080	-1.781450	-59.382882	-45.807364	164.162299	299.052817	200.939781	0.000000	300.000000	200.000000	0.000000	7.324800	11.200840	2232.514954	2098.074055	2114.599926	-1489.253973				-505.000000	200.000000	0.000000	2.173320	-14.114930	8.651940	768.021772	3572.241929	-2539.565177
698				900.000000	200.000000	0.000000	0.414770	0.551740	-1.607650	-91.519718	-101.706603	151.892003	299.018473	200.841675	0.000000	300.000000	200.000000	0.000000	7.263760	11.109280	2232.133484	1878.729949	2190.899923	-1434.322474				-505.000000	200.000000	0.000000	2.354430	-13.400250	8.651940	2664.323089	1440.162846	-4301.224394
699				900.000000	200.000000	0.000000	0.381140	0.619300	-1.433850	-92.578071	-49.823655	164.037975	299.004095	200.961041	0.000000	300.000000	200.000000	0.000000	7.721560	11.017720	2232.743836	2145.757556	2223.599922	-1397.701475	-690.868822	140.823072	0.000000	-505.000000	200.000000	0.000000	2.535540	-15.008280	13.371180	-791.265322	2485.285380	-3539.091621
700				900.000000	200.000000	0.000000	0.392350	0.585520	-1.129700	-73.551381	-111.359781	171.223926	299.066986	200.957358	0.000000	300.000000	200.000000	0.000000	7.324800	10.712520	2231.370544	2136.220856	2081.899927	-1379.390975	-601.278728	188.684962	0.000000	-505.000000	200.000000	0.000000	1.267770	-15.186950	19.663499	-222.493248	1893.176691	-4361.577139
701				900.000000	200.000000	0.000000	0.414770	0.608040	-1.477300	-77.004651	-61.300069	154.354022	298.994228	200.909878	0.000000	300.000000	200.000000	0.000000	7.416360	10.254720	2232.514954	2031.317153	2245.399921	-1373.287475				-505.000000	200.000000	0.000000	1.629990	-15.544290	7.865400	334.020270	1617.315142	-3598.271949
702				900.000000	200.000000	0.000000	0.425980	0.495440	-1.781450	-94.018209	-91.874657	168.695651	298.989415	200.939716	0.000000	300.000000	200.000000	0.000000	7.172200	10.041080	2232.667542	2098.074055	2256.299921	-1348.873476				-505.000000	200.000000	0.000000	3.078870	-13.757590	14.157719	-947.155151	463.111948	-3479.204084
703				900.000000	200.000000	0.000000	0.493240	0.641820	-1.781450	-116.133992	-130.106214	147.075162	298.945188	200.935701	0.000000	300.000000	200.000000	0.000000	7.416360	10.682000	2232.057190	2088.537354	2354.399918	-1416.011974				-505.000000	200.000000	0.000000	1.448880	-12.328230	7.078860	65.297129	435.890468	-4241.390505
704				900.000000	200.000000	0.000000	0.313880	0.754420	-1.955250	-107.656651	-66.832865	200.378219	299.047739	200.982699	0.000000	300.000000	200.000000	0.000000	7.477400	10.834600	2232.057190	2193.441057	2125.499926	-1440.425974				-505.000000	200.000000	0.000000	0.905550	-13.042910	13.371180	-440.708780	65.085931	-3595.840184
705				900.000000	200.000000	0.000000	0.369930	0.686860	-1.433850	-81.754890	-69.625907	149.654459	299.067050	200.940198	0.000000	300.000000	200.000000	0.000000	7.721560	10.529400	2231.523132	2098.074055	2081.899927	-1342.769976	-610.888333	171.798728	0.000000	-505.000000	200.000000	0.000000	2.897760	-15.008280	15.730799	-443.628546	1665.708126	-3480.376500
706				900.000000	200.000000	0.000000	0.347510	0.506700	-1.520750	-61.120195	-109.149593	159.148777	298.999145	200.905576	0.000000	300.000000	200.000000	0.000000	7.630000	9.735880	2232.591248	2021.780453	2234.499922	-1434.322474	-570.618786	182.916199	0.000000	-505.000000	200.000000	0.000000	1.086660	-15.722960	14.944259	-255.304752	980.624164	-4009.606731
707				900.000000	200.000000	0.000000	0.347510	0.517960	-1.564200	-76.783644	-154.702914	159.159249	298.954919	200.987006	0.000000	300.000000	200.000000	0.000000	7.599480	9.919000	2231.980896	2202.977757	2332.599918	-1361.080475				-505.000000	200.000000	0.000000	-0.724440	-13.221580	3.146160	-452.338103	1233.980222	-3713.367540
708				900.000000	200.000000	0.000000	0.347510	0.506700	-1.520750	-117.407618	-83.819744	156.739117	299.052137	200.957555	0.000000	300.000000	200.000000	0.000000	7.324800	10.163160	2230.912780	2136.220856	2114.599926	-1379.390975	-513.955853	130.411141	0.000000	-505.000000	200.000000	0.000000	0.905550	-16.794980	21.236579	-1477.829316	190.191674	-3481.912702
709				900.000000	200.000000	0.000000	0.280250	0.619300	-1.173150	-80.246395	-126.966974	166.552157	299.038104	200.995381	0.000000	300.000000	200.000000	0.000000	7.233240	10.895640	2232.362366	2222.051158	2147.299925	-1318.355976	-652.843495	201.946452	0.000000	-505.000000	200.000000	0.000000	1.267770	-12.864240	17.303879	33.681165	2558.266007	-3948.164196
710				900.000000	200.000000	0.000000	0.381140	0.529220	-1.129700	-91.951936	-4.512785	166.363861	298.985227	200.968954	0.000000	300.000000	200.000000	0.000000	7.721560	10.743040	2234.193422	2164.830956	2267.199921	-1458.736474				-505.000000	200.000000	0.000000	2.535540	-12.506900	10.225020	-1682.502529	-560.839082	-4006.670601
711				900.000000	200.000000	0.000000	0.358720	0.506700	-1.607650	-73.271814	-99.398464	139.859883	299.018607	200.850103	0.000000	300.000000	200.000000	0.000000	7.630000	10.895640	2232.438660	1897.803349	2190.899923	-1391.597975	-556.518278	195.492383	0.000000	-505.000000	200.000000	0.000000	1.448880	-15.186950	23.596199	-106.362631	1215.635556	-4714.056219
712				900.000000	200.000000	0.000000	0.336300	0.608040	-1.781450	-8.970737	-113.511485	164.073957	299.013556	200.974154	0.000000	300.000000	200.000000	0.000000	7.355320	11.750200	2232.057190	2174.367657	2201.799923	-1330.562976				-505.000000	200.000000	0.000000	2.535540	-12.328230	1.573080	180.672668	1170.781704	-3360.315958
713				900.000000	200.000000	0.000000	0.291460	0.574260	-1.651100	-90.637359	-81.390379	152.040696	299.086650	200.970047	0.000000	300.000000	200.000000	0.000000	7.050120	11.017720	2231.675720	2164.830956	2038.299929	-1403.804975				-505.000000	200.000000	0.000000	2.716650	-11.970890	4.719240	-1766.325028	1024.267025	-3242.503133
714				900.000000	200.000000	0.000000	0.448400	0.551740	-1.173150	-87.049046	-93.363632	149.447502	299.004129	200.931110	0.000000	300.000000	200.000000	0.000000	7.538440	10.529400	2232.820130	2079.000654	2223.599922	-1361.080475	-721.795089	203.016391	0.000000	-505.000000	200.000000	0.000000	1.267770	-14.472270	17.303879	52.195272	3751.396073	-4008.434315
715				900.000000	200.000000	0.000000	0.358720	0.506700	-1.955250	-97.755109	-78.811317	161.546824	298.949856	200.961533	0.000000	300.000000	200.000000	0.000000	7.538440	10.437840	2231.599426	2145.757556	2343.499918	-1361.080475				-505.000000	200.000000	0.000000	3.259980	-13.578920	14.157719	-936.343829	187.012968	-3596.537212
716				900.000000	200.000000	0.000000	0.325090	0.551740	-1.824900	-63.601078	-62.349749	183.310493	299.013455	200.978527	0.000000	300.000000	200.000000	0.000000	7.202720	10.682000	2231.828308	2183.904357	2201.799923	-1434.322474				-505.000000	200.000000	0.000000	4.708860	-14.114930	4.719240	-158.820859	373.438376	-4067.114585
717				900.000000	200.000000	0.000000	0.291460	0.653080	-1.564200	-51.116751	-81.471196	185.849240	299.022521	200.966402	0.000000	300.000000	200.000000	0.000000	7.263760	10.712520	2230.226134	2155.294256	2179.999924	-1391.597975	-554.840249	198.487285	0.000000	-505.000000	200.000000	0.000000	0.362220	-13.936260	20.450039	-30.935072	1019.235040	-3479.156310
718				900.000000	200.000000	0.000000	0.347510	0.641820	-1.346950	-119.704380	-78.915408	173.732400	298.930721	200.939813	0.000000	300.000000	200.000000	0.000000	7.721560	10.041080	2232.438660	2098.074055	2387.099916	-1416.011974	-589.898454	127.428263	0.000000	-505.000000	200.000000	0.000000	2.897760	-14.114930	14.944259	-1084.530873	1268.744531	-3303.296415
719				900.000000	200.000000	0.000000	0.358720	0.585520	-1.260050	-85.748014	-79.457853	164.029787	298.979372	200.957064	0.000000	300.000000	200.000000	0.000000	7.416360	10.926160	2232.057190	2136.220856	2278.099920	-1397.701475				-505.000000	200.000000	0.000000	3.078870	-12.328230	12.584640	-2250.582447	994.884830	-3242.871227
720				900.000000	200.000000	0.000000	0.392350	0.461660	-1.651100	-91.253697	-29.819360	173.518396	299.033255	200.931269	0.000000	300.000000	200.000000	0.000000	7.477400	10.895640	2232.438660	2079.000654	2158.199924	-1275.631477				-505.000000	200.000000	0.000000	-0.362220	-14.472270	13.371180	-2611.887387	672.078718	-3479.607028
721				900.000000	200.000000	0.000000	0.414770	0.596780	-1.173150	-73.132708	-107.176658	185.669131	299.072252	200.935605	0.000000	300.000000	200.000000	0.000000	7.324800	11.200840	2232.286072	2088.537354	2070.999928	-1367.183975	-501.188801	111.205088	0.000000	-505.000000	200.000000	0.000000	2.897760	-14.293600	14.944259	-1326.974198	-56.955542	-3832.162861
722				900.000000	200.000000	0.000000	0.291460	0.686860	-1.607650	-65.852825	-132.090487	132.868133	299.023756	200.922473	0.000000	300.000000	200.000000	0.000000	7.538440	11.506040	2233.049012	2059.927254	2179.999924	-1458.736474	-560.298102	170.527281	0.000000	-505.000000	200.000000	0.000000	2.173320	-15.722960	16.517339	-486.810910	913.377518	-4009.693664
723				900.000000	200.000000	0.000000	0.448400	0.641820	-1.824900	-47.829993	-92.757504	176.037538	298.969781	200.952628	0.000000	300.000000	200.000000	0.000000	7.721560	10.956680	2232.438660	2126.684155	2299.899920	-1391.597975	-606.490977	107.305684	0.000000	-505.000000	200.000000	0.000000	0.905550	-15.544290	18.876959	-1749.786839	1915.841048	-3656.958093
724				900.000000	200.000000	0.000000	0.381140	0.754420	-0.999350	-66.461036	-126.217289	193.079558	299.033288	200.965411	0.000000	300.000000	200.000000	0.000000	7.355320	10.651480	2232.514954	2155.294256	2158.199924	-1428.218974	-524.501568	114.132162	0.000000	-505.000000	200.000000	0.000000	0.724440	-15.008280	17.303879	-1485.846717	337.452779	-3597.690832
725				900.000000	200.000000	0.000000	0.392350	0.664340	-1.781450	-95.103967	-110.753654	178.526209	299.052493	200.970014	0.000000	300.000000	200.000000	0.000000	7.233240	10.132640	2231.752014	2164.830956	2114.599926	-1342.769976	-566.732362	167.678008	0.000000	-505.000000	200.000000	0.000000	2.354430	-13.936260	18.876959	-610.140928	1165.319288	-3949.268476
726				900.000000	200.000000	0.000000	0.336300	0.574260	-1.303500	-62.133534	-93.692098	176.090842	298.935312	200.927251	0.000000	300.000000	200.000000	0.000000	7.507920	10.590440	2231.828308	2069.463954	2376.199917	-1416.011974	-545.558966	212.046945	0.000000	-505.000000	200.000000	0.000000	2.354430	-14.114930	15.730799	189.508071	638.024964	-3773.205738
727				900.000000	200.000000	0.000000	0.414770	0.653080	-1.564200	-63.178341	-81.483132	171.263530	298.989484	200.952466	0.000000	300.000000	200.000000	0.000000	7.630000	9.919000	2232.820130	2126.684155	2256.299921	-1403.804975	-572.486580	273.311414	0.000000	-505.000000	200.000000	0.000000	1.448880	-14.472270	18.090419	1326.234216	1220.860541	-3832.216508
728				900.000000	200.000000	0.000000	0.448400	0.641820	-1.129700	-35.048175	-93.404040	127.844336	299.052558	200.965675	0.000000	300.000000	200.000000	0.000000	7.630000	10.163160	2231.904602	2155.294256	2114.599926	-1416.011974				-505.000000	200.000000	0.000000	1.086660	-13.936260	12.584640	-379.012309	187.443399	-4184.143449
729				900.000000	200.000000	0.000000	0.459610	0.709380	-1.433850	-36.601683	-58.121019	149.582494	299.042463	201.051492	0.000000	300.000000	200.000000	0.000000	7.477400	10.559920	2231.141662	2346.028261	2136.399925	-1434.322474				-505.000000	200.000000	0.000000	1.992210	-14.829610	7.078860	-896.773388	933.293600	-3538.878597
730				900.000000	200.000000	0.000000	0.392350	0.619300	-1.303500	-80.381438	-136.527997	180.893982	299.067305	200.982666	0.000000	300.000000	200.000000	0.000000	7.263760	10.224200	2232.133484	2193.441057	2081.899927	-1409.908474	-438.579465	185.780827	0.000000	-505.000000	200.000000	0.000000	2.173320	-14.829610	14.157719	-201.311067	-940.363305	-3950.101776
731				900.000000	200.000000	0.000000	0.325090	0.585520	-1.173150	-105.760637	-68.021846	144.787346	298.935167	200.914556	0.000000	300.000000	200.000000	0.000000	8.057280	10.804080	2231.523132	2040.853853	2376.199917	-1361.080475				-505.000000	200.000000	0.000000	0.905550	-13.757590	12.584640	-1642.177009	1524.102438	-3655.262514
732				900.000000	200.000000	0.000000	0.414770	0.315280	-1.738000	-125.515365	-81.321498	166.130056	298.998974	200.978360	0.000000	300.000000	200.000000	0.000000	7.752080	11.200840	2232.209778	2183.904357	2234.499922	-1300.045476				-505.000000	200.000000	0.000000	1.992210	-13.578920	13.371180	-241.510741	-1193.797928	-4007.644481
733				900.000000	200.000000	0.000000	0.381140	0.563000	-1.129700	-98.601936	-85.568304	151.937315	298.935494	201.025355	0.000000	300.000000	200.000000	0.000000	7.568960	11.017720	2232.209778	2288.808060	2376.199917	-1281.734977				-505.000000	200.000000	0.000000	2.354430	-14.293600	11.798100	-863.961883	-286.232955	-4360.816282
734				900.000000	200.000000	0.000000	0.257830	0.563000	-1.694550	-79.084469	-95.162997	176.161665	299.043183	200.939652	0.000000	300.000000	200.000000	0.000000	7.477400	10.743040	2232.820130	2098.074055	2136.399925	-1416.011974	-616.461586	242.183705	0.000000	-505.000000	200.000000	0.000000	1.448880	-13.936260	15.730799	663.583400	1753.379850	-3479.243243
735				900.000000	200.000000	0.000000	0.257830	0.608040	-1.390400	-80.935153	-100.511827	164.155252	298.920771	200.935701	0.000000	300.000000	200.000000	0.000000	7.294280	10.285240	2232.057190	2088.537354	2408.899916	-1409.908474				-505.000000	200.000000	0.000000	2.535540	-13.221580	7.078860	242.872524	-425.283369	-3478.651944
736				900.000000	200.000000	0.000000	0.448400	0.450400	-1.477300	-151.845280	-67.750923	163.811216	298.936003	200.913838	0.000000	300.000000	200.000000	0.000000	7.630000	10.193680	2233.277894	2040.853853	2376.199917	-1367.183975	-562.288549	201.380787	0.000000	-505.000000	200.000000	0.000000	1.629990	-13.042910	16.517339	22.806920	946.254414	-3948.362732
737				900.000000	200.000000	0.000000	0.369930	0.698120	-1.564200	-141.734199	-49.240801	176.171191	299.062390	200.952791	0.000000	300.000000	200.000000	0.000000	7.507920	10.743040	2232.057190	2126.684155	2092.799927	-1245.113977	-561.523662	139.465720	0.000000	-505.000000	200.000000	0.000000	2.535540	-14.293600	18.090419	-1095.090502	1022.536741	-4125.854376
738				900.000000	200.000000	0.000000	0.313880	0.641820	-1.390400	-71.503032	-163.611605	188.225201	299.047642	200.935797	0.000000	300.000000	200.000000	0.000000	7.324800	10.651480	2231.828308	2088.537354	2125.499926	-1324.459476	-567.987053	164.436356	0.000000	-505.000000	200.000000	0.000000	0.905550	-15.008280	15.730799	-559.444548	990.836703	-3891.425814
739				900.000000	200.000000	0.000000	0.336300	0.619300	-1.781450	-60.773943	-32.455965	152.036129	299.028173	200.944278	0.000000	300.000000	200.000000	0.000000	7.385840	10.895640	2231.980896	2107.610755	2169.099924	-1397.701475				-505.000000	200.000000	0.000000	3.441090	-15.544290	10.225020	-1287.214987	975.206178	-3833.393232
740				900.000000	200.000000	0.000000	0.425980	0.743160	-1.173150	-79.166370	-41.780677	130.371469	298.984117	200.923009	0.000000	300.000000	200.000000	0.000000	7.446880	10.254720	2231.752014	2059.927254	2267.199921	-1385.494475				-505.000000	200.000000	0.000000	3.078870	-12.328230	5.505780	-282.276723	-191.527398	-3595.335819
741				900.000000	200.000000	0.000000	0.313880	0.765680	-1.303500	-134.661462	-92.768843	185.930730	299.032726	201.000166	0.000000	300.000000	200.000000	0.000000	7.111160	11.506040	2231.217956	2231.587858	2158.199924	-1397.701475				-505.000000	200.000000	0.000000	2.716650	-13.042910	12.584640	-93.323697	486.522732	-3361.008678
742				900.000000	200.000000	0.000000	0.392350	0.810720	-1.086250	-84.335282	-75.938400	169.023702	299.027641	200.936245	0.000000	300.000000	200.000000	0.000000	7.385840	11.445000	2230.760192	2088.537354	2169.099924	-1422.115474				-505.000000	200.000000	0.000000	2.535540	-13.042910	5.505780	-93.890006	106.489513	-4065.923373
743				900.000000	200.000000	0.000000	0.336300	0.765680	-1.129700	-106.337694	-33.062093	183.497843	298.989139	200.965609	0.000000	300.000000	200.000000	0.000000	7.172200	11.139800	2232.057190	2155.294256	2256.299921	-1397.701475				-505.000000	200.000000	0.000000	2.354430	-12.685570	11.798100	-1345.739998	641.757096	-4065.569768
744				900.000000	200.000000	0.000000	0.392350	0.450400	-1.390400	-127.632070	-116.183300	149.411324	299.008435	200.927377	0.000000	300.000000	200.000000	0.000000	7.477400	11.200840	2231.523132	2069.463954	2212.699923	-1354.976975				-505.000000	200.000000	0.000000	0.905550	-13.400250	9.438480	695.513980	201.388070	-3419.947004
745				900.000000	200.000000	0.000000	0.381140	0.664340	-1.216600	-94.518783	-60.157637	135.163941	299.091969	200.952498	0.000000	300.000000	200.000000	0.000000	7.538440	11.200840	2232.743836	2126.684155	2027.399929	-1403.804975				-505.000000	200.000000	0.000000	1.629990	-14.650940	7.865400	-1117.531147	2280.165178	-3949.888752
746				900.000000	200.000000	0.000000	0.347510	0.675600	-1.346950	-21.820595	-139.707047	185.812115	299.077229	200.986770	0.000000	300.000000	200.000000	0.000000	7.446880	10.743040	2232.514954	2202.977757	2060.099928	-1391.597975				-505.000000	200.000000	0.000000	0.000000	-14.472270	8.651940	-64.312885	654.639346	-4360.797486
747				900.000000	200.000000	0.000000	0.302670	0.664340	-1.694550	-46.767576	-71.679659	176.209457	298.989381	200.914119	0.000000	300.000000	200.000000	0.000000	7.294280	10.743040	2232.591248	2040.853853	2256.299921	-1391.597975	-524.456655	207.433656	0.000000	-505.000000	200.000000	0.000000	1.267770	-13.400250	15.730799	116.937356	306.068735	-3654.952376
748				900.000000	200.000000	0.000000	0.403560	0.551740	-1.520750	-51.224388	-65.864003	163.951917	298.999008	200.901427	0.000000	300.000000	200.000000	0.000000	7.446880	10.193680	2232.286072	2012.243752	2234.499922	-1385.494475	-508.320990	188.424970	0.000000	-505.000000	200.000000	0.000000	2.716650	-14.114930	23.596199	-273.126704	78.362740	-3479.514222
749				900.000000	200.000000	0.000000	0.448400	0.765680	-1.042800	-53.980773	-68.155008	195.430008	299.047707	200.978460	0.000000	300.000000	200.000000	0.000000	7.782600	10.682000	2231.980896	2183.904357	2125.499926	-1397.701475				-505.000000	200.000000	0.000000	0.362220	-13.042910	10.225020	-325.144471	233.518540	-3419.564422
750				900.000000	200.000000	0.000000	0.392350	0.776940	-2.042150	-78.675594	-95.313293	178.630927	299.018238	200.978627	0.000000	300.000000	200.000000	0.000000	7.385840	10.468360	2231.599426	2183.904357	2190.899923	-1354.976975				-505.000000	200.000000	0.000000	1.267770	-14.472270	9.438480	283.198044	1372.600205	-3538.481526
751				900.000000	200.000000	0.000000	0.280250	0.686860	-1.694550	-61.922324	-85.954313	188.301929	299.071712	201.008818	0.000000	300.000000	200.000000	0.000000	7.568960	10.193680	2230.989074	2250.661259	2070.999928	-1403.804975	-534.957124	169.594590	0.000000	-505.000000	200.000000	0.000000	4.708860	-12.149560	16.517339	-502.216481	494.811987	-4182.737647
752				900.000000	200.000000	0.000000	0.347510	0.630560	-1.694550	-80.322879	-103.921990	178.541248	298.998974	200.927092	0.000000	300.000000	200.000000	0.000000	8.148840	9.980040	2232.209778	2069.463954	2234.499922	-1446.529474				-505.000000	200.000000	0.000000	2.173320	-15.544290	4.719240	-13.679429	1719.993958	-4127.012304
753				900.000000	200.000000	0.000000	0.437190	0.596780	-1.607650	-101.726562	-82.365979	151.910663	299.008571	200.910158	0.000000	300.000000	200.000000	0.000000	7.782600	10.254720	2231.828308	2031.317153	2212.699923	-1397.701475				-505.000000	200.000000	0.000000	2.173320	-13.936260	11.798100	-31.627227	255.006040	-4360.462678
754				900.000000	200.000000	0.000000	0.437190	0.641820	-1.086250	-75.208463	-163.906400	168.820171	299.028040	200.970047	0.000000	300.000000	200.000000	0.000000	7.538440	11.780720	2231.675720	2164.830956	2169.099924	-1379.390975				-505.000000	200.000000	0.000000	2.354430	-13.757590	12.584640	-1526.361007	1966.710743	-3714.122523
755				900.000000	200.000000	0.000000	0.437190	0.686860	-1.260050	-53.431121	-72.557307	147.175117	298.993678	200.965939	0.000000	300.000000	200.000000	0.000000	7.568960	11.139800	2231.294250	2155.294256	2245.399921	-1342.769976				-505.000000	200.000000	0.000000	-0.362220	-12.506900	14.944259	-755.596974	935.725880	-3477.741892
756				900.000000	200.000000	0.000000	0.392350	0.574260	-1.781450	-78.710811	-70.225894	163.984474	299.008740	200.944181	0.000000	300.000000	200.000000	0.000000	7.904680	11.414480	2232.209778	2107.610755	2212.699923	-1379.390975				-505.000000	200.000000	0.000000	3.803310	-12.506900	7.865400	-408.715277	1220.667541	-3889.283825
757				900.000000	200.000000	0.000000	0.392350	0.506700	-1.694550	-61.300252	-105.768501	173.560284	299.013623	200.991177	0.000000	300.000000	200.000000	0.000000	7.599480	10.956680	2232.209778	2212.514458	2201.799923	-1373.287475	-562.346263	266.822297	0.000000	-505.000000	200.000000	0.000000	0.181110	-15.186950	15.730799	1051.168156	902.102557	-3539.072824
758				900.000000	200.000000	0.000000	0.448400	0.596780	-1.477300	-65.406747	-108.278682	188.043951	299.062518	200.999653	0.000000	300.000000	200.000000	0.000000	7.141680	10.865120	2232.362366	2231.587858	2092.799927	-1342.769976	-561.717144	149.909220	0.000000	-505.000000	200.000000	0.000000	2.535540	-13.042910	15.730799	-787.968016	892.206013	-3243.505992
759				900.000000	200.000000	0.000000	0.425980	0.641820	-1.303500	-95.536185	-107.517061	185.699405	298.998666	200.991482	0.000000	300.000000	200.000000	0.000000	7.385840	10.285240	2231.523132	2212.514458	2234.499922	-1275.631477				-505.000000	200.000000	0.000000	3.078870	-13.936260	10.225020	-1074.097090	997.124109	-3538.117740
760				900.000000	200.000000	0.000000	0.313880	0.574260	-1.129700	-98.138249	-77.732567	159.246449	298.984325	200.991177	0.000000	300.000000	200.000000	0.000000	7.538440	10.620960	2232.209778	2212.514458	2267.199921	-1373.287475				-505.000000	200.000000	0.000000	1.811100	-13.936260	14.157719	-147.254459	937.534728	-3361.784023
761				900.000000	200.000000	0.000000	0.504450	0.596780	-1.955250	-77.963494	-64.548598	132.563701	299.082362	200.939524	0.000000	300.000000	200.000000	0.000000	7.507920	10.743040	2233.125306	2098.074055	2049.199928	-1367.183975	-523.671141	178.647558	0.000000	-505.000000	200.000000	0.000000	2.897760	-12.149560	18.090419	-386.274633	337.768774	-3653.895871
762				900.000000	200.000000	0.000000	0.358720	0.664340	-1.477300	-58.604096	-79.255810	202.657651	299.052331	200.970180	0.000000	300.000000	200.000000	0.000000	7.111160	10.315760	2231.370544	2164.830956	2114.599926	-1306.148976				-505.000000	200.000000	0.000000	2.716650	-13.221580	13.371180	-798.968107	-44.503724	-3596.154630
763				900.000000	200.000000	0.000000	0.302670	0.653080	-1.346950	-70.994331	-41.607107	154.512045	299.042987	200.969749	0.000000	300.000000	200.000000	0.000000	7.599480	11.383960	2232.362366	2164.830956	2136.399925	-1263.424477	-552.467246	166.774821	0.000000	-505.000000	200.000000	0.000000	3.984420	-14.650940	19.663499	-653.323291	933.372165	-3538.868416
764				900.000000	200.000000	0.000000	0.358720	0.551740	-2.129050	-84.018828	-73.583713	130.263130	298.998803	200.922977	0.000000	300.000000	200.000000	0.000000	7.691040	11.567080	2231.828308	2059.927254	2234.499922	-1391.597975	-566.932927	151.921908	0.000000	-505.000000	200.000000	0.000000	0.362220	-16.973650	16.517339	-794.122165	1022.967173	-4539.432569
765				900.000000	200.000000	0.000000	0.212990	0.563000	-1.390400	-62.687249	-88.533375	164.159819	298.964722	200.982699	0.000000	300.000000	200.000000	0.000000	7.538440	10.895640	2232.057190	2193.441057	2310.799919	-1416.011974				-505.000000	200.000000	0.000000	2.535540	-13.757590	0.786540	-832.408843	243.538079	-4301.577999
766				900.000000	200.000000	0.000000	0.504450	0.653080	-1.868350	-47.411320	-34.233596	175.989942	299.023489	200.995347	0.000000	300.000000	200.000000	0.000000	7.599480	10.834600	2232.438660	2222.051158	2179.999924	-1428.218974				-505.000000	200.000000	0.000000	0.724440	-14.114930	8.651940	-621.770251	743.373491	-3538.098944
767				900.000000	200.000000	0.000000	0.336300	0.574260	-0.999350	-69.859495	-68.645108	156.813562	299.062422	200.961303	0.000000	300.000000	200.000000	0.000000	7.355320	11.414480	2232.133484	2145.757556	2092.799927	-1367.183975				-505.000000	200.000000	0.000000	2.354430	-12.149560	13.371180	-1776.444194	375.124229	-3947.572898
768				900.000000	200.000000	0.000000	0.403560	0.664340	-1.998700	-75.226387	-136.343089	166.466295	299.037677	200.927441	0.000000	300.000000	200.000000	0.000000	6.958560	11.231360	2231.370544	2069.463954	2147.299925	-1324.459476				-505.000000	200.000000	0.000000	3.259980	-16.258970	7.078860	869.792070	1254.290864	-3540.336481
769				900.000000	200.000000	0.000000	0.358720	0.585520	-1.390400	-77.841996	-74.270657	188.126388	299.033089	200.935701	0.000000	300.000000	200.000000	0.000000	7.813120	10.254720	2232.057190	2088.537354	2158.199924	-1361.080475				-505.000000	200.000000	0.000000	3.078870	-13.578920	11.011560	-936.595522	1791.797727	-3302.802230
770				900.000000	200.000000	0.000000	0.470820	0.630560	-1.694550	-96.404999	-43.142286	151.907238	299.008605	200.978494	0.000000	300.000000	200.000000	0.000000	7.050120	10.529400	2231.904602	2183.904357	2212.699923	-1373.287475				-505.000000	200.000000	0.000000	2.173320	-14.650940	-1.573080	-886.654221	1858.535377	-3479.979429
771				900.000000	200.000000	0.000000	0.403560	0.551740	-1.477300	-91.384676	-35.508592	159.132597	299.008198	200.940423	0.000000	300.000000	200.000000	0.000000	7.599480	10.498880	2230.989074	2098.074055	2212.699923	-1367.183975	-533.300756	154.237719	0.000000	-505.000000	200.000000	0.000000	3.259980	-13.578920	20.450039	-935.840444	578.751578	-4301.466396
772				900.000000	200.000000	0.000000	0.358720	0.743160	-1.346950	-75.325897	-99.640915	159.357072	299.003789	200.918610	0.000000	300.000000	200.000000	0.000000	7.080640	10.468360	2232.057190	2050.390553	2223.599922	-1428.218974	-536.899330	202.034293	0.000000	-505.000000	200.000000	0.000000	2.897760	-16.616310	18.876959	38.401261	602.162362	-3834.367112
773				900.000000	200.000000	0.000000	0.448400	0.551740	-0.999350	-94.910050	-88.459296	168.724783	299.018506	200.884369	0.000000	300.000000	200.000000	0.000000	7.782600	10.651480	2232.209778	1974.096951	2190.899923	-1379.390975				-505.000000	200.000000	0.000000	2.173320	-12.685570	8.651940	-187.831672	1716.261826	-3713.090688
774				900.000000	200.000000	0.000000	0.369930	0.517960	-1.086250	-120.514320	-75.015144	139.858741	299.013556	200.944246	0.000000	300.000000	200.000000	0.000000	7.630000	10.102120	2232.057190	2107.610755	2201.799923	-1336.666476				-505.000000	200.000000	0.000000	1.448880	-14.472270	12.584640	-411.446274	2286.645585	-3479.751916
775				900.000000	200.000000	0.000000	0.403560	0.653080	-1.477300	-75.149904	-45.640532	176.094464	298.998837	200.999858	0.000000	300.000000	200.000000	0.000000	7.416360	10.010560	2231.904602	2231.587858	2234.499922	-1348.873476	-593.397772	165.575303	0.000000	-505.000000	200.000000	0.000000	2.535540	-14.472270	22.023119	-758.139202	1946.794660	-3538.582948
776				900.000000	200.000000	0.000000	0.459610	0.664340	-1.216600	-102.559843	-114.048731	166.408227	299.042692	200.952954	0.000000	300.000000	200.000000	0.000000	6.897520	10.529400	2231.675720	2126.684155	2136.399925	-1409.908474				-505.000000	200.000000	0.000000	1.811100	-14.114930	8.651940	73.125761	1605.609750	-3244.465383
777				900.000000	200.000000	0.000000	0.257830	0.630560	-1.781450	-84.433437	-64.686360	164.176196	298.964333	200.948875	0.000000	300.000000	200.000000	0.000000	7.782600	10.773560	2231.217956	2117.147455	2310.799919	-1391.597975	-533.668279	177.544672	0.000000	-505.000000	200.000000	0.000000	1.448880	-13.221580	14.944259	-335.578253	428.426203	-3713.541406
778				900.000000	200.000000	0.000000	0.392350	0.495440	-1.303500	-57.338281	-9.878748	173.549812	299.003653	200.965741	0.000000	300.000000	200.000000	0.000000	7.721560	11.109280	2231.752014	2155.294256	2223.599922	-1470.943473				-505.000000	200.000000	0.000000	1.629990	-14.472270	7.865400	-1106.719825	821.895098	-3362.278208
779				900.000000	200.000000	0.000000	0.425980	0.641820	-1.042800	-91.245569	-62.165782	171.241444	299.038203	200.999551	0.000000	300.000000	200.000000	0.000000	7.691040	11.048240	2232.591248	2231.587858	2147.299925	-1391.597975	-546.964131	165.012783	0.000000	-505.000000	200.000000	0.000000	3.622200	-13.400250	16.517339	-577.895732	693.135787	-3948.861224
780				900.000000	200.000000	0.000000	0.313880	0.641820	-1.390400	-103.667274	-123.083845	164.128600	299.061941	200.966071	0.000000	300.000000	200.000000	0.000000	7.691040	10.651480	2230.989074	2155.294256	2092.799927	-1440.425974	-486.889849	141.529216	0.000000	-505.000000	200.000000	0.000000	2.716650	-14.829610	17.303879	-1011.771388	-313.375871	-4361.353933
781				900.000000	200.000000	0.000000	0.336300	0.698120	-1.346950	-81.201174	-124.047509	156.928751	298.974489	200.910065	0.000000	300.000000	200.000000	0.000000	7.599480	10.315760	2232.057190	2031.317153	2288.999920	-1428.218974	-516.070048	252.064187	0.000000	-505.000000	200.000000	0.000000	2.354430	-14.293600	21.236579	1105.665227	235.089957	-3890.863493
782				900.000000	200.000000	0.000000	0.280250	0.574260	-1.520750	-138.748679	-75.984007	164.100610	299.008740	200.897186	0.000000	300.000000	200.000000	0.000000	7.782600	10.620960	2232.209778	2002.707052	2212.699923	-1391.597975	-645.931398	154.728281	0.000000	-505.000000	200.000000	0.000000	2.897760	-14.293600	16.517339	-747.768342	2327.811736	-2892.257282
783				900.000000	200.000000	0.000000	0.526870	0.574260	-1.346950	-102.383850	-162.291002	180.712732	299.062614	200.978193	0.000000	300.000000	200.000000	0.000000	7.141680	10.590440	2232.591248	2183.904357	2092.799927	-1306.148976	-535.556285	166.321871	0.000000	-505.000000	200.000000	0.000000	2.354430	-13.042910	16.517339	-556.273089	504.708530	-3126.003305
784				900.000000	200.000000	0.000000	0.448400	0.630560	-1.390400	-108.151491	-98.227559	173.617406	299.086588	200.944472	0.000000	300.000000	200.000000	0.000000	6.653360	10.346280	2231.523132	2107.610755	2038.299929	-1263.424477				-505.000000	200.000000	0.000000	1.811100	-14.650940	11.798100	-422.320519	-385.926066	-3773.670945
785				900.000000	200.000000	0.000000	0.414770	0.698120	-1.173150	-85.041648	-76.780839	168.895757	298.930940	200.931078	0.000000	300.000000	200.000000	0.000000	7.660520	9.766400	2232.896424	2079.000654	2387.099916	-1385.494475	-540.438895	164.241653	0.000000	-505.000000	200.000000	0.000000	3.984420	-15.008280	18.876959	-675.008857	668.978576	-4009.160321
786				900.000000	200.000000	0.000000	0.392350	0.484180	-1.694550	-142.638230	-126.032381	151.852399	299.062870	200.926680	0.000000	300.000000	200.000000	0.000000	7.416360	9.888480	2233.201600	2069.463954	2092.799927	-1348.873476				-505.000000	200.000000	0.000000	1.267770	-11.970890	13.371180	-260.024848	971.158051	-4182.292802
787				900.000000	200.000000	0.000000	0.313880	0.641820	-1.086250	-83.249523	-62.575066	176.176900	298.998598	200.974454	0.000000	300.000000	200.000000	0.000000	7.630000	11.353440	2231.370544	2174.367657	2234.499922	-1281.734977				-505.000000	200.000000	0.000000	2.354430	-12.506900	7.078860	-2146.018229	513.665648	-3008.006435
788				900.000000	200.000000	0.000000	0.336300	0.641820	-1.651100	-47.649936	-52.841071	193.021294	299.003482	201.038563	0.000000	300.000000	200.000000	0.000000	7.568960	11.292400	2231.370544	2317.418160	2223.599922	-1281.734977				-505.000000	200.000000	0.000000	3.803310	-15.186950	8.651940	-107.558171	1352.491122	-3539.362600
789				900.000000	200.000000	0.000000	0.257830	0.529220	-1.433850	-84.225975	-105.537388	161.672289	298.989070	200.987039	0.000000	300.000000	200.000000	0.000000	7.416360	11.475520	2231.904602	2202.977757	2256.299921	-1416.011974				-505.000000	200.000000	0.000000	3.259980	-14.829610	8.651940	-896.647541	589.947975	-3773.956413
790				900.000000	200.000000	0.000000	0.313880	0.529220	-1.607650	-92.447092	-127.947773	171.252862	298.945513	200.965312	0.000000	300.000000	200.000000	0.000000	7.874160	10.926160	2232.743836	2155.294256	2354.399918	-1440.425974				-505.000000	200.000000	0.000000	0.000000	-14.829610	4.719240	-781.146155	790.941485	-3303.742825
791				900.000000	200.000000	0.000000	0.448400	0.585520	-1.346950	-77.796982	-83.070058	161.527218	298.989208	200.948454	0.000000	300.000000	200.000000	0.000000	7.568960	10.926160	2232.209778	2117.147455	2256.299921	-1434.322474				-505.000000	200.000000	0.000000	1.086660	-14.472270	10.225020	514.892971	1515.382751	-3890.931629
792				900.000000	200.000000	0.000000	0.369930	0.619300	-1.520750	-48.442267	-64.479120	176.097889	299.052785	200.948356	0.000000	300.000000	200.000000	0.000000	7.263760	10.895640	2232.438660	2117.147455	2114.599926	-1324.459476				-505.000000	200.000000	0.000000	1.992210	-13.936260	11.011560	-610.770160	1.571417	-3538.030808
793				900.000000	200.000000	0.000000	0.414770	0.608040	-1.694550	-33.003890	-106.691756	130.257421	299.009147	200.935253	0.000000	300.000000	200.000000	0.000000	7.019600	10.773560	2233.125306	2088.537354	2212.699923	-1330.562976	-566.285525	200.073774	0.000000	-505.000000	200.000000	0.000000	1.448880	-13.400250	22.023119	1.624740	1349.698417	-4242.407852
794				900.000000	200.000000	0.000000	0.392350	0.450400	-1.607650	-115.795551	-105.849318	159.049964	298.955062	200.918516	0.000000	300.000000	200.000000	0.000000	7.324800	10.376800	2232.286072	2050.390553	2332.599918	-1416.011974				-505.000000	200.000000	0.000000	3.259980	-15.365620	11.798100	-813.013811	56.682240	-3598.232791
795				900.000000	200.000000	0.000000	0.381140	0.574260	-1.173150	-66.019021	-110.857745	130.260846	299.023456	200.944117	0.000000	300.000000	200.000000	0.000000	7.324800	10.315760	2232.362366	2107.610755	2179.999924	-1367.183975				-505.000000	200.000000	0.000000	3.441090	-14.114930	2.359620	-1201.353646	717.530428	-3773.292671
796				900.000000	200.000000	0.000000	0.257830	0.653080	-1.477300	-38.965132	-64.969220	171.426120	299.032329	200.940713	0.000000	300.000000	200.000000	0.000000	7.355320	10.010560	2230.302428	2098.074055	2158.199924	-1324.459476				-505.000000	200.000000	0.000000	3.441090	-12.685570	10.225020	-1230.049843	444.926149	-3948.168504
797				900.000000	200.000000	0.000000	0.403560	0.574260	-1.216600	-74.105096	-71.212832	173.611501	299.087056	200.999516	0.000000	300.000000	200.000000	0.000000	7.324800	9.827440	2232.667542	2231.587858	2038.299929	-1385.494475	-563.341027	189.061176	0.000000	-505.000000	200.000000	0.000000	1.992210	-12.864240	18.090419	-197.887915	1055.413638	-3948.222151
798				900.000000	200.000000	0.000000	0.358720	0.540480	-2.129050	-92.523576	-33.055953	171.216880	298.999282	200.952433	0.000000	300.000000	200.000000	0.000000	7.782600	10.682000	2232.896424	2126.684155	2234.499922	-1397.701475	-556.012838	180.866232	0.000000	-505.000000	200.000000	0.000000	1.992210	-13.400250	18.090419	-346.137882	922.843630	-4124.963121
799				900.000000	200.000000	0.000000	0.526870	0.517960	-1.607650	-56.726007	-106.322882	178.250713	299.028106	200.974254	0.000000	300.000000	200.000000	0.000000	7.263760	10.956680	2231.828308	2174.367657	2169.099924	-1440.425974	-533.580728	192.021641	0.000000	-505.000000	200.000000	0.000000	1.086660	-13.578920	15.730799	-125.505970	449.597708	-4183.804333
800				900.000000	200.000000	0.000000	0.526870	0.641820	-1.564200	-27.457256	-70.901500	149.449982	299.052461	201.046967	0.000000	300.000000	200.000000	0.000000	7.416360	11.506040	2231.675720	2336.491561	2114.599926	-1324.459476				-505.000000	200.000000	0.000000	1.811100	-12.149560	15.730799	-1197.175415	538.331853	-4182.505826
801				900.000000	200.000000	0.000000	0.302670	0.619300	-1.520750	-84.627039	-107.303082	149.661309	298.994125	200.952693	0.000000	300.000000	200.000000	0.000000	7.782600	11.383960	2232.286072	2126.684155	2245.399921	-1336.666476				-505.000000	200.000000	0.000000	1.448880	-13.578920	14.157719	-1052.159831	164.032615	-3537.648226
802				900.000000	200.000000	0.000000	0.425980	0.585520	-1.346950	-49.653270	-107.476652	183.237386	299.018473	200.969848	0.000000	300.000000	200.000000	0.000000	7.630000	10.468360	2232.133484	2164.830956	2190.899923	-1403.804975	-578.056133	142.282022	0.000000	-505.000000	200.000000	0.000000	4.165530	-15.365620	18.090419	-1044.142430	1321.616074	-3833.281629
803				900.000000	200.000000	0.000000	0.358720	0.630560	-1.477300	-96.179928	-48.859990	171.300654	299.003925	200.922757	0.000000	300.000000	200.000000	0.000000	7.660520	10.804080	2232.362366	2059.927254	2223.599922	-1385.494475	-575.166101	33.407505	0.000000	-505.000000	200.000000	0.000000	3.078870	-14.114930	14.157719	-2358.569817	993.391977	-3127.078608
804				900.000000	200.000000	0.000000	0.358720	0.596780	-1.390400	-105.522021	-99.600507	156.811278	299.076882	200.952954	0.000000	300.000000	200.000000	0.000000	7.599480	10.712520	2231.675720	2126.684155	2060.099928	-1367.183975	-500.134427	147.061954	0.000000	-505.000000	200.000000	0.000000	3.259980	-14.472270	16.517339	-874.395666	-80.366326	-4302.314185
805				900.000000	200.000000	0.000000	0.347510	0.686860	-1.824900	-49.995776	-83.536884	171.364627	299.081892	200.944278	0.000000	300.000000	200.000000	0.000000	7.294280	10.743040	2231.980896	2107.610755	2049.199928	-1263.424477				-505.000000	200.000000	0.000000	2.173320	-13.221580	14.157719	-1030.537188	2506.456885	-3831.087558
806				900.000000	200.000000	0.000000	0.269040	0.506700	-1.651100	-109.501601	-110.862943	207.423274	299.008639	200.935733	0.000000	300.000000	200.000000	0.000000	7.385840	9.583280	2231.980896	2088.537354	2212.699923	-1409.908474				-505.000000	200.000000	0.000000	2.535540	-13.221580	10.225020	-451.771794	632.290984	-4242.325227
807				900.000000	200.000000	0.000000	0.313880	0.540480	-0.955900	-103.369783	-72.828231	183.311634	299.038038	200.935637	0.000000	300.000000	200.000000	0.000000	7.385840	9.888480	2232.209778	2088.537354	2147.299925	-1354.976975				-505.000000	200.000000	0.000000	2.535540	-15.186950	12.584640	819.284460	1425.471748	-3598.005278
808				900.000000	200.000000	0.000000	0.470820	0.743160	-2.042150	-104.189836	-128.940507	176.108557	299.067050	200.978661	0.000000	300.000000	200.000000	0.000000	7.446880	9.644320	2231.523132	2183.904357	2081.899927	-1354.976975	-560.346343	119.003578	0.000000	-505.000000	200.000000	0.000000	4.346640	-15.722960	18.876959	-1528.966157	1044.770667	-3774.891135
809				900.000000	200.000000	0.000000	0.269040	0.630560	-1.738000	-60.265242	-100.650186	156.935602	299.067082	200.965807	0.000000	300.000000	200.000000	0.000000	7.324800	11.628120	2231.599426	2155.294256	2081.899927	-1348.873476				-505.000000	200.000000	0.000000	3.259980	-13.578920	11.798100	-704.900595	-341.027782	-3831.513607
810				900.000000	200.000000	0.000000	0.257830	0.720640	-1.477300	-56.285662	-105.496979	164.259970	298.989450	200.892700	0.000000	300.000000	200.000000	0.000000	7.782600	11.139800	2232.743836	1993.170352	2256.299921	-1428.218974				-505.000000	200.000000	0.000000	0.724440	-13.400250	9.438480	0.617968	1538.047109	-3596.164811
811				900.000000	200.000000	0.000000	0.403560	0.664340	-1.607650	-127.088152	-91.113036	152.008334	298.921251	201.003616	0.000000	300.000000	200.000000	0.000000	7.324800	10.895640	2233.049012	2241.124558	2408.899916	-1464.839973	-542.990765	125.643918	0.000000	-505.000000	200.000000	0.000000	-0.181110	-15.544290	17.303879	-1286.648678	657.387621	-4479.288541
812				900.000000	200.000000	0.000000	0.336300	0.619300	-1.651100	-128.987914	-88.302860	164.084429	299.008198	200.991719	0.000000	300.000000	200.000000	0.000000	7.568960	11.292400	2230.989074	2212.514458	2212.699923	-1354.976975				-505.000000	200.000000	0.000000	0.724440	-14.472270	13.371180	-179.751347	606.324925	-2774.764777
813				900.000000	200.000000	0.000000	0.381140	0.686860	-1.824900	-78.139487	-24.130128	156.871825	299.033056	200.969915	0.000000	300.000000	200.000000	0.000000	7.507920	10.468360	2231.980896	2164.830956	2158.199924	-1342.769976	-429.758694	159.824520	0.000000	-505.000000	200.000000	0.000000	1.267770	-14.472270	18.876959	-758.390894	-1420.327066	-3890.946118
814				900.000000	200.000000	0.000000	0.538080	0.754420	-1.868350	-71.381850	-101.476088	168.820367	299.013623	200.965543	0.000000	300.000000	200.000000	0.000000	7.630000	10.590440	2232.209778	2155.294256	2201.799923	-1428.218974	-657.128471	180.230435	0.000000	-505.000000	200.000000	0.000000	1.629990	-14.472270	14.944259	-295.441503	2273.447340	-3421.022306
815				900.000000	200.000000	0.000000	0.493240	0.608040	-1.651100	-65.123117	-115.029529	127.766466	298.969781	200.858647	0.000000	300.000000	200.000000	0.000000	7.507920	10.285240	2232.438660	1916.876750	2299.899920	-1470.943473	-465.045631	148.855918	0.000000	-505.000000	200.000000	0.000000	2.897760	-13.400250	18.090419	-925.217892	-722.791285	-4183.779663
816				900.000000	200.000000	0.000000	0.538080	0.517960	-1.520750	-124.984992	-96.733386	175.829439	298.989484	200.965279	0.000000	300.000000	200.000000	0.000000	7.202720	10.437840	2232.820130	2155.294256	2256.299921	-1330.562976				-505.000000	200.000000	0.000000	1.992210	-14.293600	7.078860	-864.339423	2524.133688	-3655.858121
817				900.000000	200.000000	0.000000	0.280250	0.551740	-1.564200	-83.433644	-81.009568	161.670006	299.067560	200.931142	0.000000	300.000000	200.000000	0.000000	7.385840	9.980040	2232.743836	2079.000654	2081.899927	-1281.734977	-528.704132	144.411052	0.000000	-505.000000	200.000000	0.000000	2.354430	-14.472270	15.730799	-874.458589	372.884949	-3714.800755
818				900.000000	200.000000	0.000000	0.291460	0.653080	-1.564200	-87.301523	-86.537166	193.078220	299.008672	200.884429	0.000000	300.000000	200.000000	0.000000	7.630000	10.376800	2232.057190	1974.096951	2212.699923	-1312.252476	-579.873498	232.852195	0.000000	-505.000000	200.000000	0.000000	3.622200	-11.256210	18.090419	594.309991	1354.492970	-3300.641445
819				900.000000	200.000000	0.000000	0.437190	0.709380	-0.999350	-68.315783	-93.063638	166.473342	299.018439	200.931428	0.000000	300.000000	200.000000	0.000000	7.691040	10.804080	2232.057190	2079.000654	2190.899923	-1324.459476				-505.000000	200.000000	0.000000	1.629990	-13.936260	14.157719	-31.438457	1213.633708	-3420.513633
820				900.000000	200.000000	0.000000	0.403560	0.709380	-1.260050	-44.462687	-101.568244	166.508182	298.975154	200.922284	0.000000	300.000000	200.000000	0.000000	7.752080	10.895640	2233.506776	2059.927254	2288.999920	-1428.218974	-574.392038	123.172490	0.000000	-505.000000	200.000000	0.000000	3.259980	-16.080300	14.157719	-1087.702332	982.433012	-3246.446430
821				900.000000	200.000000	0.000000	0.369930	0.653080	-1.303500	-74.969847	-79.879072	178.538964	298.998529	200.978795	0.000000	300.000000	200.000000	0.000000	7.385840	10.834600	2231.217956	2183.904357	2234.499922	-1367.183975				-505.000000	200.000000	0.000000	3.259980	-12.685570	10.225020	-303.521828	721.025129	-3889.409916
822				900.000000	200.000000	0.000000	0.291460	0.653080	-1.433850	-67.063829	-152.516001	161.752639	299.106279	200.961402	0.000000	300.000000	200.000000	0.000000	7.416360	11.445000	2231.904602	2145.757556	1994.699930	-1354.976975				-505.000000	200.000000	0.000000	2.897760	-13.578920	4.719240	-1052.914909	3399.568192	-3479.020037
823				900.000000	200.000000	0.000000	0.493240	0.743160	-1.433850	-79.436456	-110.165602	183.314310	299.008503	200.944407	0.000000	300.000000	200.000000	0.000000	7.507920	10.620960	2231.675720	2107.610755	2212.699923	-1416.011974				-505.000000	200.000000	0.000000	2.716650	-15.544290	11.011560	-360.624049	355.445577	-3422.126586
824				900.000000	200.000000	0.000000	0.425980	0.551740	-1.477300	-95.405206	-102.289457	188.025291	299.003891	200.944149	0.000000	300.000000	200.000000	0.000000	7.172200	11.200840	2232.286072	2107.610755	2223.599922	-1397.701475				-505.000000	200.000000	0.000000	1.267770	-15.365620	12.584640	-1623.662901	971.904477	-3245.608822
825				900.000000	200.000000	0.000000	0.336300	0.506700	-1.564200	-24.980437	-108.647557	171.208691	299.032891	200.952987	0.000000	300.000000	200.000000	0.000000	7.416360	10.712520	2231.599426	2126.684155	2158.199924	-1361.080475	-511.121470	181.649202	0.000000	-505.000000	200.000000	0.000000	1.992210	-11.970890	20.450039	-375.274541	125.184307	-3536.165671
826				900.000000	200.000000	0.000000	0.257830	0.574260	-1.477300	-66.334121	-105.496979	212.317039	298.993575	200.978862	0.000000	300.000000	200.000000	0.000000	7.294280	10.956680	2231.065368	2183.904357	2245.399921	-1306.148976	-524.943361	180.237976	0.000000	-505.000000	200.000000	0.000000	3.078870	-13.221580	22.809659	-450.765023	454.901257	-3948.648200
827				900.000000	200.000000	0.000000	0.381140	0.776940	-1.694550	-90.377071	-115.438813	166.594240	298.944972	200.961533	0.000000	300.000000	200.000000	0.000000	7.752080	10.651480	2231.599426	2145.757556	2354.399918	-1446.529474	-585.384321	115.052723	0.000000	-505.000000	200.000000	0.000000	4.165530	-13.936260	18.090419	-1536.731866	1454.186081	-4066.901561
828				900.000000	200.000000	0.000000	0.269040	0.641820	-1.564200	-95.806270	-75.481971	190.681315	298.950430	200.969550	0.000000	300.000000	200.000000	0.000000	7.691040	10.895640	2232.820130	2164.830956	2343.499918	-1391.597975				-505.000000	200.000000	0.000000	1.086660	-14.650940	10.225020	504.081650	1250.242737	-3832.357088
829				900.000000	200.000000	0.000000	0.235410	0.551740	-1.260050	-107.241726	-43.984127	176.174421	299.028272	200.948454	0.000000	300.000000	200.000000	0.000000	7.568960	9.461200	2232.209778	2117.147455	2169.099924	-1379.390975				-505.000000	200.000000	0.000000	0.000000	-12.864240	11.798100	612.320712	784.223647	-4065.550972
830				900.000000	200.000000	0.000000	0.302670	0.653080	-1.694550	-27.128612	-76.745629	176.198986	299.061845	200.880669	0.000000	300.000000	200.000000	0.000000	7.324800	9.766400	2230.760192	1964.560251	2092.799927	-1336.666476				-505.000000	200.000000	0.000000	1.267770	-13.042910	9.438480	-556.839398	2433.160264	-3595.869162
831				900.000000	200.000000	0.000000	0.302670	0.653080	-1.564200	-26.993569	-41.405064	147.283064	299.008706	200.969848	0.000000	300.000000	200.000000	0.000000	7.477400	11.261880	2232.133484	2164.830956	2212.699923	-1324.459476	-553.820421	158.843742	0.000000	-505.000000	200.000000	0.000000	2.897760	-13.936260	20.450039	-841.647085	998.379531	-3538.103252
832				900.000000	200.000000	0.000000	0.493240	0.619300	-1.433850	-92.578071	-105.099632	183.199120	299.028571	200.909723	0.000000	300.000000	200.000000	0.000000	7.111160	10.743040	2232.896424	2031.317153	2169.099924	-1330.562976				-505.000000	200.000000	0.000000	2.897760	-12.685570	8.651940	159.616334	1539.855957	-3654.404544
833				900.000000	200.000000	0.000000	0.459610	0.495440	-1.303500	-97.543583	-63.308215	171.070470	299.052947	200.948194	0.000000	300.000000	200.000000	0.000000	7.507920	10.926160	2232.820130	2117.147455	2114.599926	-1409.908474				-505.000000	200.000000	0.000000	0.543330	-12.685570	7.865400	-882.790607	1550.498927	-3830.448486
834				900.000000	200.000000	0.000000	0.392350	0.596780	-1.346950	-45.169053	-14.904310	192.921339	299.028306	200.982599	0.000000	300.000000	200.000000	0.000000	7.385840	11.170320	2232.286072	2193.441057	2169.099924	-1373.287475	-577.289783	176.821229	0.000000	-505.000000	200.000000	0.000000	1.629990	-13.400250	14.944259	-346.389575	1080.317274	-3831.213650
835				900.000000	200.000000	0.000000	0.381140	0.776940	-1.607650	-106.369163	-69.925900	171.413560	298.979198	201.017054	0.000000	300.000000	200.000000	0.000000	7.355320	11.078760	2231.675720	2269.734659	2278.099920	-1446.529474	-511.152641	188.098529	0.000000	-505.000000	200.000000	0.000000	3.803310	-12.328230	23.596199	-280.829490	145.178954	-3771.626070
836				900.000000	200.000000	0.000000	0.493240	0.596780	-1.129700	-61.026103	-80.052642	183.178176	298.989208	200.922820	0.000000	300.000000	200.000000	0.000000	7.813120	10.437840	2232.209778	2059.927254	2256.299921	-1391.597975	-539.731433	109.836146	0.000000	-505.000000	200.000000	0.000000	1.086660	-15.186950	20.450039	-1843.854352	710.259164	-3362.912972
837				900.000000	200.000000	0.000000	0.437190	0.472920	-1.173150	-118.438565	-37.176335	163.843774	298.994160	201.003925	0.000000	300.000000	200.000000	0.000000	7.568960	10.590440	2232.362366	2241.124558	2245.399921	-1409.908474				-505.000000	200.000000	0.000000	0.181110	-13.936260	11.798100	-726.523238	1568.684726	-3655.374117
838				900.000000	200.000000	0.000000	0.280250	0.720640	-0.912450	-87.864719	-61.351816	166.646403	299.071807	200.978795	0.000000	300.000000	200.000000	0.000000	7.904680	10.468360	2231.217956	2183.904357	2070.999928	-1403.804975	-593.662658	172.095141	0.000000	-505.000000	200.000000	0.000000	2.716650	-14.472270	18.876959	-526.758891	1673.681386	-3127.388746
839				900.000000	200.000000	0.000000	0.313880	0.495440	-1.477300	-65.559398	-158.464818	171.221447	299.062326	200.948583	0.000000	300.000000	200.000000	0.000000	7.507920	10.529400	2231.904602	2117.147455	2092.799927	-1379.390975	-594.086486	179.992879	0.000000	-505.000000	200.000000	0.000000	0.543330	-13.400250	17.303879	-346.200805	1541.541810	-3889.870816
840				900.000000	200.000000	0.000000	0.459610	0.596780	-0.999350	-117.178484	-119.316744	175.984037	299.033255	200.935541	0.000000	300.000000	200.000000	0.000000	7.813120	9.308600	2232.438660	2088.537354	2158.199924	-1397.701475	-519.979040	87.668333	0.000000	-505.000000	200.000000	0.000000	3.259980	-15.722960	12.584640	-1413.653541	188.505821	-3363.595512
841				900.000000	200.000000	0.000000	0.403560	0.574260	-1.346950	-122.486501	9.963912	144.695580	299.042823	200.867369	0.000000	300.000000	200.000000	0.000000	7.782600	9.735880	2231.980896	1935.950150	2136.399925	-1379.390975				-505.000000	200.000000	0.000000	1.992210	-13.757590	4.719240	-21.382214	802.962872	-4360.278631
842				900.000000	200.000000	0.000000	0.437190	0.596780	-1.346950	-85.374356	-148.466040	195.284545	299.047544	201.012815	0.000000	300.000000	200.000000	0.000000	7.385840	11.414480	2231.599426	2260.197959	2125.499926	-1354.976975				-505.000000	200.000000	0.000000	1.992210	-15.008280	10.225020	-444.069009	400.027865	-3304.071760
843				900.000000	200.000000	0.000000	0.392350	0.529220	-1.781450	-88.606618	-125.951564	183.219868	299.111163	200.969948	0.000000	300.000000	200.000000	0.000000	7.538440	11.231360	2231.904602	2164.830956	1983.799931	-1293.941977				-505.000000	200.000000	0.000000	0.724440	-11.792220	6.292320	-481.411839	-49.807273	-3594.638791
844				900.000000	200.000000	0.000000	0.482030	0.641820	-1.173150	-55.195840	-104.880455	168.773717	298.979791	200.905421	0.000000	300.000000	200.000000	0.000000	7.446880	11.261880	2232.972718	2021.780453	2278.099920	-1354.976975				-505.000000	200.000000	0.000000	3.078870	-13.400250	10.225020	232.312895	466.844080	-3243.888574
845				900.000000	200.000000	0.000000	0.224200	0.574260	-2.085600	-123.251743	-83.282497	142.471737	298.959661	200.931587	0.000000	300.000000	200.000000	0.000000	7.538440	10.773560	2231.675720	2079.000654	2321.699919	-1440.425974				-505.000000	200.000000	0.000000	3.803310	-12.328230	9.438480	297.117902	556.324652	-3947.858366
846				900.000000	200.000000	0.000000	0.470820	0.698120	-1.824900	-61.593679	-68.350910	168.837689	299.033519	200.986534	0.000000	300.000000	200.000000	0.000000	7.355320	10.895640	2233.049012	2202.977757	2158.199924	-1324.459476	-569.054551	161.134646	0.000000	-505.000000	200.000000	0.000000	1.629990	-12.149560	18.876959	-733.659715	1209.155150	-3477.562153
847				900.000000	200.000000	0.000000	0.369930	0.540480	-1.651100	-51.823117	-69.423864	159.156966	298.989139	200.957064	0.000000	300.000000	200.000000	0.000000	7.385840	10.712520	2232.057190	2136.220856	2256.299921	-1348.873476				-505.000000	200.000000	0.000000	1.992210	-11.792220	15.730799	-17.392753	2515.922998	-3770.972508
848				900.000000	200.000000	0.000000	0.392350	0.472920	-1.477300	-102.671544	-70.508754	144.612947	298.950072	200.957064	0.000000	300.000000	200.000000	0.000000	7.538440	10.498880	2232.057190	2136.220856	2343.499918	-1458.736474				-505.000000	200.000000	0.000000	0.543330	-13.936260	13.371180	-610.581390	1280.133927	-4301.588180
849				900.000000	200.000000	0.000000	0.538080	0.641820	-1.346950	-83.519608	-142.488750	171.125309	298.955169	200.969683	0.000000	300.000000	200.000000	0.000000	7.660520	10.285240	2232.514954	2164.830956	2332.599918	-1403.804975				-505.000000	200.000000	0.000000	4.889970	-13.757590	9.438480	-1294.980696	490.570859	-3773.069465
850				900.000000	200.000000	0.000000	0.470820	0.641820	-1.694550	-67.797601	-129.263775	176.014310	299.030737	200.950826	0.000000	300.000000	200.000000	0.000000	7.721560	10.620960	2226.640316	2117.147455	2158.199924	-1354.976975	-614.267649	185.717055	0.000000	-505.000000	200.000000	0.000000	2.354430	-15.544290	25.169279	-359.491431	2750.187964	-4009.538595
851				900.000000	200.000000	0.000000	0.257830	0.675600	-1.607650	-26.111210	-64.847994	171.447063	299.037479	200.940455	0.000000	300.000000	200.000000	0.000000	7.324800	10.834600	2230.912780	2098.074055	2147.299925	-1287.838477				-505.000000	200.000000	0.000000	2.716650	-13.221580	11.798100	11.618060	1945.539239	-3243.690038
852				900.000000	200.000000	0.000000	0.313880	0.472920	-1.042800	-86.139281	-113.275173	168.790843	298.935676	200.931205	0.000000	300.000000	200.000000	0.000000	7.050120	10.254720	2232.591248	2079.000654	2376.199917	-1373.287475	-558.885622	152.124746	0.000000	-505.000000	200.000000	0.000000	3.984420	-13.757590	14.944259	-715.460224	805.280716	-3655.508824
853				900.000000	200.000000	0.000000	0.403560	0.641820	-1.564200	-123.949982	-45.559715	176.083992	299.008842	200.892822	0.000000	300.000000	200.000000	0.000000	7.080640	10.773560	2232.438660	1993.170352	2212.699923	-1354.976975	-518.801650	218.276898	0.000000	-505.000000	200.000000	0.000000	2.354430	-13.936260	17.303879	316.261241	238.822089	-4184.244871
854				900.000000	200.000000	0.000000	0.269040	0.619300	-1.346950	-116.611224	-60.486103	166.563771	299.028405	200.961139	0.000000	300.000000	200.000000	0.000000	7.599480	10.804080	2232.514954	2145.757556	2169.099924	-1428.218974				-505.000000	200.000000	0.000000	2.535540	-11.792220	5.505780	-1176.370774	3155.599681	-3359.807284
855				900.000000	200.000000	0.000000	0.269040	0.563000	-1.477300	-107.003110	-111.024577	154.463111	299.091162	200.970445	0.000000	300.000000	200.000000	0.000000	7.172200	11.292400	2230.760192	2164.830956	2027.399929	-1330.562976	-582.237923	194.693779	0.000000	-505.000000	200.000000	0.000000	0.724440	-15.008280	18.090419	-95.991771	1397.266411	-3538.946733
856				900.000000	200.000000	0.000000	0.313880	0.506700	-1.694550	-69.341313	-92.405166	168.822258	299.038203	200.952563	0.000000	300.000000	200.000000	0.000000	7.385840	11.109280	2232.591248	2126.684155	2147.299925	-1477.046973				-505.000000	200.000000	0.000000	2.173320	-12.506900	13.371180	634.069202	783.793216	-3947.897524
857				900.000000	200.000000	0.000000	0.437190	0.675600	-1.477300	-34.017228	-102.751085	159.212946	299.004197	200.913963	0.000000	300.000000	200.000000	0.000000	7.538440	10.407320	2232.972718	2040.853853	2223.599922	-1397.701475				-505.000000	200.000000	0.000000	2.173320	-13.578920	3.932700	-10.633816	1588.170377	-3890.170773
858				900.000000	200.000000	0.000000	0.392350	0.574260	-1.260050	-82.191171	-4.853187	166.394134	298.993885	200.974287	0.000000	300.000000	200.000000	0.000000	7.843640	10.529400	2231.752014	2174.367657	2245.399921	-1434.322474				-505.000000	200.000000	0.000000	0.000000	-15.008280	2.359620	-444.698241	3179.440896	-3715.121074
859				900.000000	200.000000	0.000000	0.448400	0.630560	-1.390400	-84.028309	-108.359499	185.665706	299.057120	200.974554	0.000000	300.000000	200.000000	0.000000	7.294280	10.376800	2231.141662	2174.367657	2103.699926	-1458.736474	-529.013639	163.449766	0.000000	-505.000000	200.000000	0.000000	4.708860	-14.293600	20.450039	-747.453726	491.079854	-4184.772341
860				900.000000	200.000000	0.000000	0.369930	0.585520	-1.086250	-105.670608	-64.883205	159.198853	299.003857	200.918547	0.000000	300.000000	200.000000	0.000000	7.324800	10.376800	2232.209778	2050.390553	2223.599922	-1361.080475	-481.465501	200.564682	0.000000	-505.000000	200.000000	0.000000	-0.543330	-13.221580	22.023119	12.436061	-518.303073	-3713.382029
861				900.000000	200.000000	0.000000	0.414770	0.641820	-1.824900	-79.994234	-76.174711	190.530339	298.984498	200.918390	0.000000	300.000000	200.000000	0.000000	7.691040	10.254720	2232.591248	2050.390553	2267.199921	-1422.115474	-553.918846	204.486964	0.000000	-505.000000	200.000000	0.000000	0.181110	-16.080300	15.730799	70.583533	769.532550	-3774.897008
862				900.000000	200.000000	0.000000	0.336300	0.686860	-1.651100	-118.164733	-83.236890	185.834201	299.004197	201.020734	0.000000	300.000000	200.000000	0.000000	7.202720	10.102120	2232.972718	2279.271359	2223.599922	-1409.908474	-559.647568	215.692848	0.000000	-505.000000	200.000000	0.000000	0.905550	-14.472270	18.090419	283.890199	988.597423	-3420.964351
863				900.000000	200.000000	0.000000	0.470820	0.596780	-1.173150	-61.071117	-139.880617	163.924123	299.047316	200.995960	0.000000	300.000000	200.000000	0.000000	7.843640	9.796920	2231.065368	2222.051158	2125.499926	-1342.769976				-505.000000	200.000000	0.000000	0.724440	-13.221580	8.651940	-220.265637	2466.783586	-4183.436240
864				900.000000	200.000000	0.000000	0.325090	0.484180	-1.738000	-106.498472	-102.958325	183.247662	298.984325	200.999721	0.000000	300.000000	200.000000	0.000000	7.263760	11.353440	2232.209778	2231.587858	2267.199921	-1367.183975				-505.000000	200.000000	0.000000	1.448880	-15.365620	10.225020	-581.507654	2023.744850	-4244.272988
865				900.000000	200.000000	0.000000	0.313880	0.540480	-0.869000	-99.259224	-67.843078	168.853674	299.004163	200.926807	0.000000	300.000000	200.000000	0.000000	7.385840	11.200840	2232.896424	2069.463954	2223.599922	-1458.736474				-505.000000	200.000000	0.000000	0.905550	-12.506900	9.438480	-640.221435	731.668099	-3536.587412
866				900.000000	200.000000	0.000000	0.459610	0.653080	-1.738000	-103.563701	-88.233979	135.072174	299.057345	200.927314	0.000000	300.000000	200.000000	0.000000	7.813120	10.651480	2231.675720	2069.463954	2103.699926	-1293.941977				-505.000000	200.000000	0.000000	1.992210	-13.578920	12.584640	-125.757662	1060.638623	-3537.691692
867				900.000000	200.000000	0.000000	0.392350	0.596780	-1.738000	-85.779483	-50.002423	154.366777	299.057442	200.969948	0.000000	300.000000	200.000000	0.000000	7.538440	10.987200	2231.904602	2164.830956	2103.699926	-1354.976975	-616.548987	194.985941	0.000000	-505.000000	200.000000	0.000000	3.622200	-16.437640	13.371180	-67.043882	1491.541536	-4010.487806
868				900.000000	200.000000	0.000000	0.291460	0.608040	-1.042800	-88.616100	-51.560279	200.265313	299.018406	200.974187	0.000000	300.000000	200.000000	0.000000	7.385840	10.865120	2231.980896	2174.367657	2190.899923	-1348.873476				-505.000000	200.000000	0.000000	1.992210	-14.829610	6.292320	261.323708	1862.030078	-3832.599090
869				900.000000	200.000000	0.000000	0.336300	0.563000	-1.564200	-127.195789	-27.592038	125.477508	299.018439	200.957064	0.000000	300.000000	200.000000	0.000000	7.172200	10.041080	2232.057190	2136.220856	2190.899923	-1403.804975				-505.000000	200.000000	0.000000	1.267770	-12.149560	-1.573080	-272.031711	1648.190190	-3301.300879
870				900.000000	200.000000	0.000000	0.325090	0.563000	-1.477300	-102.982580	-103.200776	159.224363	298.979512	200.969749	0.000000	300.000000	200.000000	0.000000	7.477400	10.346280	2232.362366	2164.830956	2278.099920	-1385.494475	-527.730605	168.347920	0.000000	-505.000000	200.000000	0.000000	0.724440	-13.578920	14.944259	-473.016898	339.692058	-3948.798961
871				900.000000	200.000000	0.000000	0.291460	0.630560	-1.477300	-100.200459	-122.079773	154.502715	299.081641	200.995823	0.000000	300.000000	200.000000	0.000000	7.782600	10.834600	2231.370544	2222.051158	2049.199928	-1409.908474				-505.000000	200.000000	0.000000	0.181110	-12.149560	7.865400	423.619379	246.716785	-4946.048709
872				900.000000	200.000000	0.000000	0.313880	0.608040	-1.955250	-89.561398	-92.162715	180.964805	299.062614	200.918390	0.000000	300.000000	200.000000	0.000000	7.141680	10.620960	2232.591248	2050.390553	2092.799927	-1385.494475				-505.000000	200.000000	0.000000	2.354430	-15.722960	5.505780	-1993.299859	382.588493	-3187.290772
873				900.000000	200.000000	0.000000	0.392350	0.720640	-1.824900	-72.727897	-54.987576	154.481967	298.993816	201.017089	0.000000	300.000000	200.000000	0.000000	7.599480	10.254720	2231.599426	2269.734659	2245.399921	-1379.390975				-505.000000	200.000000	0.000000	2.535540	-13.042910	12.584640	-1019.851713	497.481697	-3948.435176
874				900.000000	200.000000	0.000000	0.482030	0.585520	-0.955900	-65.330263	-120.280408	154.263397	298.974454	200.927187	0.000000	300.000000	200.000000	0.000000	7.935200	10.041080	2231.980896	2069.463954	2288.999920	-1440.425974	-566.036028	156.164931	0.000000	-505.000000	200.000000	0.000000	1.992210	-14.472270	17.303879	-758.516741	1056.160064	-3949.748172
875				900.000000	200.000000	0.000000	0.381140	0.551740	-1.390400	-39.027754	-44.798093	163.975144	298.920513	200.991482	0.000000	300.000000	200.000000	0.000000	7.355320	9.796920	2231.523132	2212.514458	2408.899916	-1446.529474				-505.000000	200.000000	0.000000	1.629990	-11.792220	11.798100	-2565.659411	2143.863039	-3242.246643
876				900.000000	200.000000	0.000000	0.313880	0.495440	-1.781450	-57.833437	-77.126439	176.040767	299.042889	200.939941	0.000000	300.000000	200.000000	0.000000	7.507920	11.353440	2232.133484	2098.074055	2136.399925	-1361.080475	-583.258577	211.138685	0.000000	-505.000000	200.000000	0.000000	1.448880	-12.149560	17.303879	192.742454	1354.176975	-4123.732750
877				900.000000	200.000000	0.000000	0.515660	0.641820	-1.520750	-95.761256	-65.414311	159.100235	299.033354	200.935445	0.000000	300.000000	200.000000	0.000000	6.928040	11.048240	2232.667542	2088.537354	2158.199924	-1354.976975	-635.406390	126.937224	0.000000	-505.000000	200.000000	0.000000	0.905550	-15.186950	15.730799	-1149.335879	2051.396761	-3715.363076
878				900.000000	200.000000	0.000000	0.257830	0.551740	-1.564200	-59.310462	-64.888403	164.102893	298.974489	200.931428	0.000000	300.000000	200.000000	0.000000	8.057280	11.017720	2232.057190	2079.000654	2288.999920	-1354.976975	-559.712475	129.944070	0.000000	-505.000000	200.000000	0.000000	1.629990	-13.221580	19.663499	-1377.544731	1075.838716	-3948.532289
879				900.000000	200.000000	0.000000	0.358720	0.608040	-1.607650	-85.180754	-139.926224	149.592770	299.033255	200.952628	0.000000	300.000000	200.000000	0.000000	7.355320	11.353440	2232.438660	2126.684155	2158.199924	-1306.148976				-505.000000	200.000000	0.000000	1.992210	-13.757590	3.146160	210.123943	1334.735755	-4184.046335
880				900.000000	200.000000	0.000000	0.425980	0.585520	-1.520750	-102.100220	-127.578898	176.008406	299.052752	200.999653	0.000000	300.000000	200.000000	0.000000	7.019600	11.017720	2232.362366	2231.587858	2114.599926	-1220.699978	-595.836129	132.492364	0.000000	-505.000000	200.000000	0.000000	3.622200	-12.864240	14.944259	-1008.851621	1357.478676	-3243.423367
881				900.000000	200.000000	0.000000	0.482030	0.686860	-1.564200	-49.725690	-109.582749	180.863904	299.008639	200.969915	0.000000	300.000000	200.000000	0.000000	7.446880	10.743040	2231.980896	2164.830956	2212.699923	-1397.701475				-505.000000	200.000000	0.000000	0.000000	-15.365620	12.584640	-928.766890	1711.467272	-4244.157077
882				900.000000	200.000000	0.000000	0.336300	0.619300	-1.433850	-92.578071	-123.966692	137.578168	298.993885	200.999926	0.000000	300.000000	200.000000	0.000000	7.568960	10.498880	2231.752014	2231.587858	2245.399921	-1385.494475	-553.534634	236.906048	0.000000	-505.000000	200.000000	0.000000	-0.362220	-14.829610	16.517339	609.589715	801.663020	-3773.666637
883				900.000000	200.000000	0.000000	0.482030	0.608040	-1.738000	-33.048904	-53.695445	127.778079	298.988966	200.935861	0.000000	300.000000	200.000000	0.000000	7.416360	10.285240	2231.675720	2088.537354	2256.299921	-1446.529474				-505.000000	200.000000	0.000000	2.535540	-13.936260	10.225020	-495.017081	-163.129060	-3949.282965
884				900.000000	200.000000	0.000000	0.403560	0.517960	-1.433850	-84.689661	-131.802429	212.113704	299.013286	200.974421	0.000000	300.000000	200.000000	0.000000	7.538440	9.827440	2231.446838	2174.367657	2201.799923	-1391.597975				-505.000000	200.000000	0.000000	2.173320	-14.829610	7.865400	-549.262459	1319.298231	-3715.125382
885				900.000000	200.000000	0.000000	0.414770	0.709380	-1.173150	-104.680612	-117.308598	166.496569	299.013353	200.974354	0.000000	300.000000	200.000000	0.000000	7.630000	9.796920	2231.599426	2174.367657	2201.799923	-1348.873476				-505.000000	200.000000	0.000000	2.173320	-13.042910	14.157719	-903.909864	120.196753	-4007.150297
886				900.000000	200.000000	0.000000	0.358720	0.653080	-1.433850	-95.207541	-104.626068	180.960238	298.935458	200.948486	0.000000	300.000000	200.000000	0.000000	7.721560	9.674840	2232.133484	2117.147455	2376.199917	-1391.597975				-505.000000	200.000000	0.000000	0.181110	-12.506900	10.225020	-408.526508	1437.607571	-2949.088470
887				900.000000	200.000000	0.000000	0.504450	0.619300	-1.303500	-96.463558	-90.484576	175.958526	298.960336	201.003582	0.000000	300.000000	200.000000	0.000000	7.904680	10.804080	2233.125306	2241.124558	2321.699919	-1385.494475				-505.000000	200.000000	0.000000	0.362220	-14.472270	11.011560	-1569.732140	232.772114	-3655.897279
888				900.000000	200.000000	0.000000	0.347510	0.641820	-1.781450	-59.846569	-108.907142	152.045459	299.062229	200.957227	0.000000	300.000000	200.000000	0.000000	7.965720	11.475520	2231.675720	2136.220856	2092.799927	-1367.183975	-596.109254	112.437430	0.000000	-505.000000	200.000000	0.000000	4.346640	-13.578920	17.303879	-1515.172146	1576.543550	-4184.065132
889				900.000000	200.000000	0.000000	0.493240	0.709380	-1.781450	-73.146569	-79.446514	166.415274	299.062197	200.982901	0.000000	300.000000	200.000000	0.000000	7.141680	11.109280	2231.599426	2193.441057	2092.799927	-1354.976975				-505.000000	200.000000	0.000000	1.086660	-13.400250	14.157719	811.707521	716.230575	-3831.170183
890				900.000000	200.000000	0.000000	0.425980	0.675600	-1.390400	-98.255683	-61.842514	178.501840	299.043216	200.918265	0.000000	300.000000	200.000000	0.000000	7.630000	10.559920	2232.896424	2050.390553	2136.399925	-1422.115474	-595.426812	179.161101	0.000000	-505.000000	200.000000	0.000000	2.535540	-15.008280	15.730799	-327.812545	1422.486043	-3656.579818
891				900.000000	200.000000	0.000000	0.336300	0.574260	-1.477300	-78.395711	-47.936735	171.271522	298.999282	200.879826	0.000000	300.000000	200.000000	0.000000	7.416360	10.651480	2232.896424	1964.560251	2234.499922	-1361.080475				-505.000000	200.000000	0.000000	0.362220	-13.221580	11.798100	-104.197942	1822.865775	-3948.430868
892				900.000000	200.000000	0.000000	0.425980	0.495440	-1.390400	-141.859444	-77.040424	183.153612	299.023323	200.978427	0.000000	300.000000	200.000000	0.000000	7.660520	10.743040	2232.057190	2183.904357	2179.999924	-1367.183975				-505.000000	200.000000	0.000000	3.259980	-13.757590	11.798100	210.816098	-1931.867870	-3596.706770
893				900.000000	200.000000	0.000000	0.381140	0.675600	-1.824900	-98.705825	-29.196098	173.728974	299.052072	200.983271	0.000000	300.000000	200.000000	0.000000	7.019600	10.407320	2230.760192	2193.441057	2114.599926	-1330.562976	-543.182424	215.167634	0.000000	-505.000000	200.000000	0.000000	3.441090	-12.864240	25.169279	381.758403	961.024076	-3889.593963
894				900.000000	200.000000	0.000000	0.313880	0.664340	-1.694550	-74.911288	-102.537106	183.426824	299.048195	200.948065	0.000000	300.000000	200.000000	0.000000	7.477400	10.712520	2233.125306	2117.147455	2125.499926	-1354.976975				-505.000000	200.000000	0.000000	2.897760	-15.365620	8.651940	-1739.793519	611.865906	-3774.436109
895				900.000000	200.000000	0.000000	0.482030	0.619300	-1.564200	-96.733644	-38.659170	173.572093	299.008876	200.931237	0.000000	300.000000	200.000000	0.000000	7.904680	9.552760	2232.514954	2079.000654	2212.699923	-1373.287475	-647.194042	101.906735	0.000000	-505.000000	200.000000	0.000000	0.362220	-13.400250	16.517339	-1620.239749	2348.667246	-3184.927143
896				900.000000	200.000000	0.000000	0.459610	0.517960	-0.782100	-96.076039	-28.331327	144.585153	299.082049	200.965477	0.000000	300.000000	200.000000	0.000000	7.385840	10.315760	2232.362366	2155.294256	2049.199928	-1397.701475				-505.000000	200.000000	0.000000	1.448880	-12.506900	12.584640	-1682.313759	-99.614547	-3889.095471
897				900.000000	200.000000	0.000000	0.313880	0.698120	-1.564200	-93.487836	-112.790271	197.916200	299.057571	201.003994	0.000000	300.000000	200.000000	0.000000	7.752080	11.506040	2232.209778	2241.124558	2103.699926	-1312.252476	-631.805301	139.395628	0.000000	-505.000000	200.000000	0.000000	0.181110	-14.650940	16.517339	-1001.022989	2094.486197	-3538.564151
898				900.000000	200.000000	0.000000	0.448400	0.472920	-1.651100	-98.831070	-87.853169	171.061140	298.984325	200.986904	0.000000	300.000000	200.000000	0.000000	7.355320	11.139800	2232.209778	2202.977757	2267.199921	-1354.976975	-594.086486	155.094992	0.000000	-505.000000	200.000000	0.000000	0.543330	-12.864240	17.303879	-777.030848	1541.541810	-3419.409353
899				900.000000	200.000000	0.000000	0.347510	0.630560	-1.651100	-80.277864	-53.302699	171.312268	298.930611	200.944181	0.000000	300.000000	200.000000	0.000000	8.057280	11.322920	2232.209778	2107.610755	2387.099916	-1452.632974				-505.000000	200.000000	0.000000	3.259980	-13.936260	10.225020	-1305.729094	3372.425276	-3890.596821
900				900.000000	200.000000	0.000000	0.336300	0.484180	-0.869000	-117.659779	-78.898274	166.368428	298.989381	200.965378	0.000000	300.000000	200.000000	0.000000	7.935200	10.926160	2232.591248	2155.294256	2256.299921	-1428.218974				-505.000000	200.000000	0.000000	1.992210	-13.757590	6.292320	905.271647	-1319.650098	-4184.046335
901				900.000000	200.000000	0.000000	0.313880	0.641820	-1.303500	-75.433534	-97.834813	166.538260	299.047642	200.944343	0.000000	300.000000	200.000000	0.000000	7.111160	10.834600	2231.828308	2107.610755	2125.499926	-1354.976975	-570.144561	303.831767	0.000000	-505.000000	200.000000	0.000000	2.535540	-13.221580	15.730799	1633.356702	1024.776021	-4066.092931
902				900.000000	200.000000	0.000000	0.381140	0.709380	-1.651100	-44.867815	-105.347281	173.760390	299.033288	200.918422	0.000000	300.000000	200.000000	0.000000	7.233240	11.231360	2232.514954	2050.390553	2158.199924	-1324.459476	-481.980225	167.624477	0.000000	-505.000000	200.000000	0.000000	3.259980	-13.757590	14.944259	-483.828220	-344.013488	-3772.939066
903				900.000000	200.000000	0.000000	0.302670	0.574260	-1.607650	-66.469163	-21.100776	154.438742	298.969993	200.896910	0.000000	300.000000	200.000000	0.000000	7.324800	10.193680	2232.896424	2002.707052	2299.899920	-1354.976975				-505.000000	200.000000	0.000000	3.259980	-12.328230	4.719240	-513.971650	1654.240165	-3125.397518
904				900.000000	200.000000	0.000000	0.526870	0.686860	-1.607650	-61.832295	-96.190942	178.407790	299.023356	200.897217	0.000000	300.000000	200.000000	0.000000	7.507920	10.834600	2232.133484	2002.707052	2179.999924	-1440.425974	-538.327519	252.484178	0.000000	-505.000000	200.000000	0.000000	2.897760	-13.042910	18.090419	949.460782	602.908788	-3713.487758
905				900.000000	200.000000	0.000000	0.571710	0.709380	-1.564200	-52.818847	-87.945921	188.020920	299.042529	200.974487	0.000000	300.000000	200.000000	0.000000	7.385840	10.620960	2231.294250	2174.367657	2136.399925	-1300.045476	-593.066030	175.763631	0.000000	-505.000000	200.000000	0.000000	1.992210	-14.293600	16.517339	-400.320337	1454.616513	-3773.346318
906				900.000000	200.000000	0.000000	0.358720	0.720640	-1.477300	-76.388313	-94.453720	152.107148	299.003482	200.931715	0.000000	300.000000	200.000000	0.000000	6.958560	9.919000	2231.370544	2079.000654	2223.599922	-1464.839973	-693.683233	177.673356	0.000000	-505.000000	200.000000	0.000000	0.543330	-12.149560	17.303879	-386.337556	3264.951905	-3653.707516
907				900.000000	200.000000	0.000000	0.437190	0.709380	-1.433850	-104.950697	-57.197764	188.160282	298.979198	200.974321	0.000000	300.000000	200.000000	0.000000	7.599480	10.010560	2231.675720	2174.367657	2278.099920	-1489.253973				-505.000000	200.000000	0.000000	0.362220	-15.008280	6.292320	-676.015629	2093.230775	-3421.429558
908				900.000000	200.000000	0.000000	0.538080	0.585520	-1.042800	-53.358701	-66.782060	192.759891	298.910781	200.927346	0.000000	300.000000	200.000000	0.000000	7.294280	9.766400	2231.599426	2069.463954	2430.699915	-1489.253973				-505.000000	200.000000	0.000000	3.078870	-15.365620	9.438480	460.773440	1395.580558	-3598.218302
909				900.000000	200.000000	0.000000	0.347510	0.720640	-1.738000	-96.761049	-68.419791	176.215362	299.067082	200.961533	0.000000	300.000000	200.000000	0.000000	7.233240	11.231360	2231.599426	2145.757556	2081.899927	-1464.839973				-505.000000	200.000000	0.000000	2.716650	-14.472270	8.651940	-180.128887	92.544842	-3773.573831
910				900.000000	200.000000	0.000000	0.560500	0.675600	-1.781450	-46.393918	-117.678071	171.133497	299.125963	201.012504	0.000000	300.000000	200.000000	0.000000	7.477400	11.445000	2232.286072	2260.197959	1951.099932	-1373.287475	-631.505721	97.210418	0.000000	-505.000000	200.000000	0.000000	1.811100	-14.472270	22.023119	-2263.747226	2786.050566	-4067.221880
911				900.000000	200.000000	0.000000	0.392350	0.630560	-2.215950	-60.760398	-39.425989	168.856153	299.057700	200.969683	0.000000	300.000000	200.000000	0.000000	7.904680	11.261880	2232.514954	2164.830956	2103.699926	-1403.804975				-505.000000	200.000000	0.000000	2.173320	-12.149560	14.157719	-502.405250	2108.746863	-3418.861521
912				900.000000	200.000000	0.000000	0.325090	0.698120	-1.433850	-93.352793	-108.307155	161.759685	299.092000	201.020804	0.000000	300.000000	200.000000	0.000000	7.477400	10.956680	2232.820130	2279.271359	2027.399929	-1385.494475				-505.000000	200.000000	0.000000	0.000000	-13.400250	6.292320	-1041.977741	259.168603	-3889.827349
913				900.000000	200.000000	0.000000	0.336300	0.495440	-1.564200	-73.690487	-37.723978	168.788559	299.062454	201.021083	0.000000	300.000000	200.000000	0.000000	7.355320	10.376800	2232.209778	2279.271359	2092.799927	-1361.080475	-517.422551	157.073984	0.000000	-505.000000	200.000000	0.000000	0.905550	-15.008280	15.730799	-675.260550	195.416659	-3362.728926
914				900.000000	200.000000	0.000000	0.392350	0.709380	-1.651100	-32.806224	-90.610999	207.484017	299.032825	200.953052	0.000000	300.000000	200.000000	0.000000	7.141680	10.590440	2231.446838	2126.684155	2158.199924	-1336.666476				-505.000000	200.000000	0.000000	1.086660	-14.472270	11.011560	283.323891	-76.203763	-3186.002445
915				900.000000	200.000000	0.000000	0.414770	0.653080	-1.216600	-62.818228	-31.146701	139.937949	299.018775	200.867043	0.000000	300.000000	200.000000	0.000000	7.385840	10.651480	2232.820130	1935.950150	2190.899923	-1434.322474	-511.916836	139.797764	0.000000	-505.000000	200.000000	0.000000	4.527750	-13.757590	15.730799	-947.029304	108.807356	-3831.784586
916				900.000000	200.000000	0.000000	0.392350	0.596780	-1.260050	-121.469099	-85.908706	147.137797	298.945909	200.862477	0.000000	300.000000	200.000000	0.000000	7.568960	10.224200	2233.583070	1926.413450	2354.399918	-1397.701475	-634.986604	209.267577	0.000000	-505.000000	200.000000	0.000000	2.716650	-13.042910	14.944259	138.497076	1942.553533	-4124.681960
917				900.000000	200.000000	0.000000	0.538080	0.630560	-0.825550	-107.566306	-142.973652	159.066537	299.033552	200.952335	0.000000	300.000000	200.000000	0.000000	7.263760	9.796920	2233.125306	2126.684155	2158.199924	-1354.976975				-505.000000	200.000000	0.000000	2.354430	-14.650940	7.865400	-770.083141	1175.769258	-3303.761622
918				900.000000	200.000000	0.000000	0.291460	0.596780	-1.433850	-57.320672	-66.394512	190.616201	299.018573	200.918485	0.000000	300.000000	200.000000	0.000000	7.568960	10.346280	2232.362366	2050.390553	2190.899923	-1428.218974				-505.000000	200.000000	0.000000	1.448880	-15.186950	12.584640	-802.139567	2419.215592	-3362.941950
919				900.000000	200.000000	0.000000	0.437190	0.585520	-1.651100	-98.214732	-127.919300	166.358152	298.989173	200.952759	0.000000	300.000000	200.000000	0.000000	7.324800	10.193680	2232.133484	2126.684155	2256.299921	-1409.908474	-558.862980	112.410087	0.000000	-505.000000	200.000000	0.000000	1.086660	-13.221580	15.730799	-1377.859347	847.307730	-4535.929810
920				900.000000	200.000000	0.000000	0.313880	0.540480	-1.651100	-83.987359	-107.643485	149.576393	298.901125	200.961435	0.000000	300.000000	200.000000	0.000000	7.721560	9.735880	2231.828308	2145.757556	2452.499914	-1397.701475	-644.590892	161.321497	0.000000	-505.000000	200.000000	0.000000	2.535540	-13.400250	14.944259	-578.021579	2086.082506	-3831.286094
921				900.000000	200.000000	0.000000	0.358720	0.720640	-1.086250	-31.757353	-69.487547	144.878167	298.998769	201.004200	0.000000	300.000000	200.000000	0.000000	7.507920	11.170320	2231.752014	2241.124558	2234.499922	-1367.183975				-505.000000	200.000000	0.000000	0.724440	-12.149560	7.865400	-387.092634	2334.960006	-3594.977906
922				900.000000	200.000000	0.000000	0.381140	0.619300	-0.999350	-72.025278	-55.293710	166.447635	298.993644	201.008714	0.000000	300.000000	200.000000	0.000000	7.721560	11.536560	2231.217956	2250.661259	2245.399921	-1428.218974				-505.000000	200.000000	0.000000	0.000000	-12.506900	13.371180	-408.274815	1313.010824	-3536.514968
923				900.000000	200.000000	0.000000	0.425980	0.619300	-1.346950	-88.467512	-82.146802	161.581860	298.978883	200.910501	0.000000	300.000000	200.000000	0.000000	7.630000	11.353440	2230.989074	2031.317153	2278.099920	-1385.494475	-564.800960	229.776595	0.000000	-505.000000	200.000000	0.000000	1.811100	-14.829610	24.382739	726.034949	1458.111214	-3891.328700
924				900.000000	200.000000	0.000000	0.459610	0.529220	-1.477300	-108.394170	-103.674340	171.101886	298.998906	200.910065	0.000000	300.000000	200.000000	0.000000	7.233240	10.895640	2232.057190	2031.317153	2234.499922	-1361.080475				-505.000000	200.000000	0.000000	3.984420	-13.221580	11.011560	-220.076867	543.872833	-4242.441137
925				900.000000	200.000000	0.000000	0.437190	0.529220	-1.173150	-128.181722	-62.506185	171.125113	299.008503	200.918767	0.000000	300.000000	200.000000	0.000000	7.660520	10.682000	2231.675720	2050.390553	2212.699923	-1348.873476				-505.000000	200.000000	0.000000	2.173320	-14.829610	11.798100	-1128.027852	917.856076	-2892.708000
926				900.000000	200.000000	0.000000	0.291460	0.596780	-1.477300	-81.488868	-56.222163	205.074161	299.032527	200.966170	0.000000	300.000000	200.000000	0.000000	7.538440	10.895640	2230.760192	2155.294256	2158.199924	-1293.941977	-549.396900	128.517931	0.000000	-505.000000	200.000000	0.000000	2.535540	-14.829610	14.157719	-1012.023081	628.558852	-3950.130754
927				900.000000	200.000000	0.000000	0.493240	0.551740	-1.303500	-91.204619	-100.154888	163.859008	299.057442	200.893036	0.000000	300.000000	200.000000	0.000000	7.141680	10.895640	2231.904602	1993.170352	2103.699926	-1373.287475	-546.801903	111.574162	0.000000	-505.000000	200.000000	0.000000	3.078870	-12.685570	20.450039	-1808.311851	854.850558	-4653.068710
928				900.000000	200.000000	0.000000	0.448400	0.574260	-1.738000	-50.522085	-72.574442	159.107086	298.981959	200.869300	0.000000	300.000000	200.000000	0.000000	7.141680	10.437840	2227.021786	1935.950150	2267.199921	-1361.080475				-505.000000	200.000000	0.000000	2.897760	-14.829610	9.438480	-549.136612	213.409457	-3891.415633
929				900.000000	200.000000	0.000000	0.325090	0.540480	-1.738000	-76.036327	-108.024295	190.529001	298.999145	200.948292	0.000000	300.000000	200.000000	0.000000	7.294280	9.613800	2232.591248	2117.147455	2234.499922	-1385.494475				-505.000000	200.000000	0.000000	1.448880	-13.936260	11.798100	-379.075233	431.411909	-3537.987341
930				900.000000	200.000000	0.000000	0.504450	0.596780	-1.433850	-73.402793	-130.891110	154.250642	298.994125	200.927060	0.000000	300.000000	200.000000	0.000000	7.080640	10.041080	2232.286072	2069.463954	2245.399921	-1385.494475				-505.000000	200.000000	0.000000	0.724440	-11.792220	11.798100	561.372640	740.387786	-3300.918297
931				900.000000	200.000000	0.000000	0.538080	0.698120	-1.694550	-113.725530	-5.384293	163.948688	299.037545	200.991685	0.000000	300.000000	200.000000	0.000000	7.233240	11.200840	2231.065368	2212.514458	2147.299925	-1385.494475	-551.298566	174.472255	0.000000	-505.000000	200.000000	0.000000	2.173320	-12.149560	19.663499	-501.964788	910.391812	-4006.302507
932				900.000000	200.000000	0.000000	0.347510	0.754420	-1.520750	-50.919086	-58.489894	169.017797	298.964899	200.965444	0.000000	300.000000	200.000000	0.000000	7.477400	11.109280	2232.438660	2155.294256	2310.799919	-1361.080475	-623.533210	176.073144	0.000000	-505.000000	200.000000	0.000000	2.716650	-15.186950	14.157719	-338.749713	1678.159945	-4126.716654
933				900.000000	200.000000	0.000000	0.470820	0.495440	-0.912450	-161.466939	-79.331429	142.142936	298.994091	200.944181	0.000000	300.000000	200.000000	0.000000	7.324800	11.353440	2232.209778	2107.610755	2245.399921	-1489.253973				-505.000000	200.000000	0.000000	2.354430	-12.864240	3.932700	843.323484	384.081346	-4241.971622
934				900.000000	200.000000	0.000000	0.403560	0.630560	-1.477300	-80.097808	-136.827991	161.615559	299.017969	200.957522	0.000000	300.000000	200.000000	0.000000	7.263760	10.926160	2230.989074	2136.220856	2190.899923	-1422.115474	-527.730605	114.098861	0.000000	-505.000000	200.000000	0.000000	0.724440	-13.578920	14.944259	-1283.728912	339.692058	-4653.728145
935				900.000000	200.000000	0.000000	0.246620	0.698120	-1.651100	-49.352032	-84.609838	154.612000	299.028040	200.991414	0.000000	300.000000	200.000000	0.000000	7.202720	10.529400	2231.675720	2212.514458	2169.099924	-1416.011974				-505.000000	200.000000	0.000000	0.543330	-13.936260	11.798100	-958.155242	1149.056773	-4184.099983
936				900.000000	200.000000	0.000000	0.369930	0.686860	-1.564200	-65.807811	-94.834531	183.389700	298.984603	200.914025	0.000000	300.000000	200.000000	0.000000	7.477400	10.346280	2232.820130	2040.853853	2267.199921	-1367.183975	-598.538072	169.419999	0.000000	-505.000000	200.000000	0.000000	1.992210	-14.829610	14.157719	-432.943071	1324.285785	-5301.201557
937				900.000000	200.000000	0.000000	0.381140	0.563000	-1.651100	-38.834153	-95.215342	185.672557	298.911116	200.901427	0.000000	300.000000	200.000000	0.000000	7.599480	9.980040	2232.286072	2012.243752	2430.699915	-1477.046973				-505.000000	200.000000	0.000000	2.354430	-12.149560	7.865400	191.987375	1838.619294	-3653.852404
938				900.000000	200.000000	0.000000	0.437190	0.563000	-1.173150	-94.626420	-62.506185	166.337208	298.974419	200.995585	0.000000	300.000000	200.000000	0.000000	7.263760	10.468360	2231.904602	2222.051158	2288.999920	-1379.390975				-505.000000	200.000000	0.000000	2.535540	-12.685570	4.719240	43.485716	239.805947	-3125.678679
939				900.000000	200.000000	0.000000	0.437190	0.675600	-1.694550	-66.406541	-82.285162	156.803286	298.984012	200.957293	0.000000	300.000000	200.000000	0.000000	7.111160	10.041080	2231.523132	2136.220856	2267.199921	-1385.494475				-505.000000	200.000000	0.000000	4.165530	-15.008280	7.865400	829.718242	2524.449684	-3832.942514
940				900.000000	200.000000	0.000000	0.414770	0.619300	-1.477300	-92.623085	-106.893799	151.954834	299.028903	200.943569	0.000000	300.000000	200.000000	0.000000	7.172200	10.163160	2233.659364	2107.610755	2169.099924	-1385.494475				-505.000000	200.000000	0.000000	2.897760	-16.080300	10.225020	-856.384944	80.093023	-3481.393847
941				900.000000	200.000000	0.000000	0.381140	0.675600	-0.825550	-101.691029	-80.785193	154.451693	298.989035	200.961435	0.000000	300.000000	200.000000	0.000000	7.507920	9.674840	2231.828308	2145.757556	2256.299921	-1361.080475	-556.474767	172.050230	0.000000	-505.000000	200.000000	0.000000	2.535540	-13.757590	17.303879	-483.639450	890.713160	-3185.440124
942				900.000000	200.000000	0.000000	0.347510	0.506700	-1.694550	-97.485024	-32.998410	151.919797	299.116409	200.952466	0.000000	300.000000	200.000000	0.000000	7.782600	11.139800	2232.820130	2126.684155	1972.899931	-1348.873476				-505.000000	200.000000	0.000000	1.086660	-13.042910	14.157719	-1830.437879	981.370590	-3654.598772
943				900.000000	200.000000	0.000000	0.369930	0.574260	-1.303500	-78.215655	-64.681162	171.236681	299.081735	201.004268	0.000000	300.000000	200.000000	0.000000	7.385840	11.567080	2231.599426	2241.124558	2049.199928	-1336.666476	-592.338226	86.574081	0.000000	-505.000000	200.000000	0.000000	0.000000	-13.757590	16.517339	-1873.494396	1442.595125	-4007.654662
944				900.000000	200.000000	0.000000	0.291460	0.675600	-1.564200	-58.230438	-111.867016	161.773582	299.076977	200.927219	0.000000	300.000000	200.000000	0.000000	7.691040	11.078760	2231.904602	2069.463954	2060.099928	-1354.976975				-505.000000	200.000000	0.000000	0.362220	-13.578920	12.584640	-357.389666	1291.839319	-3302.584898
945				900.000000	200.000000	0.000000	0.358720	0.675600	-1.477300	-94.325181	-8.332231	147.245940	298.935603	200.956900	0.000000	300.000000	200.000000	0.000000	7.599480	11.109280	2232.438660	2136.220856	2376.199917	-1367.183975	-638.568769	169.406391	0.000000	-505.000000	200.000000	0.000000	2.716650	-14.114930	16.517339	-505.325017	2206.200695	-3714.490617
946				900.000000	200.000000	0.000000	0.414770	0.574260	-1.173150	-118.285914	-46.385019	166.370907	298.984603	200.961008	0.000000	300.000000	200.000000	0.000000	7.385840	11.200840	2232.820130	2145.757556	2267.199921	-1422.115474				-505.000000	200.000000	0.000000	2.716650	-13.936260	11.798100	-610.707236	354.699151	-3126.880072
947				900.000000	200.000000	0.000000	0.280250	0.731900	-1.694550	-96.252348	-9.964764	140.150614	299.047512	201.000029	0.000000	300.000000	200.000000	0.000000	7.446880	10.651480	2231.523132	2231.587858	2125.499926	-1318.355976				-505.000000	200.000000	0.000000	1.629990	-12.864240	4.719240	-1009.669623	-500.819270	-3595.728582
948				900.000000	200.000000	0.000000	0.313880	0.529220	-1.260050	-35.799555	-87.743281	178.481842	298.978779	201.000371	0.000000	300.000000	200.000000	0.000000	7.324800	10.804080	2230.760192	2231.587858	2278.099920	-1312.252476	-551.896413	222.158401	0.000000	-505.000000	200.000000	0.000000	2.897760	-13.400250	15.730799	348.569360	737.718075	-3478.850479
949				900.000000	200.000000	0.000000	0.325090	0.675600	-1.564200	-58.230438	-143.647719	144.871121	298.999453	200.905297	0.000000	300.000000	200.000000	0.000000	7.324800	10.590440	2233.277894	2021.780453	2234.499922	-1336.666476				-505.000000	200.000000	0.000000	2.716650	-11.613550	6.292320	-354.784516	1420.484194	-3653.372708
950				900.000000	200.000000	0.000000	0.325090	0.563000	-1.694550	-83.104999	-72.602914	137.537423	299.096728	200.901366	0.000000	300.000000	200.000000	0.000000	7.324800	9.613800	2232.438660	2012.243752	2016.499929	-1342.769976				-505.000000	200.000000	0.000000	3.441090	-13.221580	4.719240	-1957.820281	450.151134	-3654.956684
951				900.000000	200.000000	0.000000	0.325090	0.574260	-2.042150	-103.104077	-82.411586	183.331436	299.135965	201.003685	0.000000	300.000000	200.000000	0.000000	7.660520	10.376800	2232.896424	2241.124558	1929.299932	-1342.769976				-505.000000	200.000000	0.000000	2.354430	-14.472270	13.371180	-1685.359372	1037.974265	-3832.288952
952				900.000000	200.000000	0.000000	0.325090	0.776940	-2.650450	-55.182611	-117.307657	178.700608	299.072220	200.978360	0.000000	300.000000	200.000000	0.000000	7.141680	9.949520	2232.209778	2183.904357	2070.999928	-1354.976975	-497.933539	170.947268	0.000000	-505.000000	200.000000	0.000000	3.622200	-14.472270	14.157719	-411.320428	-100.044978	-4361.087262
953				900.000000	200.000000	0.000000	0.526870	0.529220	-1.738000	-92.582134	-65.673896	175.851525	298.950932	200.896512	0.000000	300.000000	200.000000	0.000000	7.080640	10.224200	2233.888246	2002.707052	2343.499918	-1385.494475				-505.000000	200.000000	0.000000	2.173320	-13.400250	7.078860	-1968.442833	922.334635	-3537.536623
954				900.000000	200.000000	0.000000	0.280250	0.731900	-1.607650	-59.977548	-106.299010	161.837555	299.013455	200.927251	0.000000	300.000000	200.000000	0.000000	7.843640	10.987200	2231.828308	2069.463954	2201.799923	-1385.494475	-574.811451	97.000977	0.000000	-505.000000	200.000000	0.000000	3.078870	-13.400250	23.596199	-2430.385454	1647.284896	-3890.073659
955				900.000000	200.000000	0.000000	0.313880	0.709380	-1.607650	-48.843331	-127.947773	156.962450	298.974454	201.008369	0.000000	300.000000	200.000000	0.000000	7.385840	11.353440	2231.980896	2250.661259	2288.999920	-1397.701475				-505.000000	200.000000	0.000000	2.173320	-13.936260	7.865400	-495.205850	656.448194	-3185.580704
956				900.000000	200.000000	0.000000	0.392350	0.608040	-1.738000	-73.254206	-85.464212	156.786909	299.008028	201.030367	0.000000	300.000000	200.000000	0.000000	7.111160	11.475520	2230.607604	2298.344760	2212.699923	-1373.287475				-505.000000	200.000000	0.000000	1.811100	-13.042910	8.651940	-1135.982330	2798.739816	-3595.912628
957				900.000000	200.000000	0.000000	0.302670	0.619300	-1.651100	-52.597840	-86.917977	140.022669	298.969922	200.961041	0.000000	300.000000	200.000000	0.000000	7.324800	10.773560	2232.743836	2145.757556	2299.899920	-1342.769976	-609.733313	147.063037	0.000000	-505.000000	200.000000	0.000000	1.267770	-13.936260	18.090419	-957.651857	1894.669544	-4066.669740
958				900.000000	200.000000	0.000000	0.414770	0.574260	-1.086250	-73.970053	-127.521355	166.370907	299.008842	200.905638	0.000000	300.000000	200.000000	0.000000	7.385840	10.376800	2232.438660	2021.780453	2212.699923	-1440.425974	-481.711113	191.711773	0.000000	-505.000000	200.000000	0.000000	1.267770	-12.506900	21.236579	-176.013579	-494.576294	-4594.010166
959				900.000000	200.000000	0.000000	0.470820	0.608040	-1.564200	-61.012558	-53.395452	151.886294	299.018372	200.952856	0.000000	300.000000	200.000000	0.000000	7.721560	10.712520	2231.904602	2126.684155	2190.899923	-1354.976975				-505.000000	200.000000	0.000000	0.724440	-12.685570	11.011560	-1924.882931	1536.554256	-3947.951172
960				900.000000	200.000000	0.000000	0.470820	0.653080	-1.781450	-27.218640	-103.853108	161.566822	299.062678	200.965312	0.000000	300.000000	200.000000	0.000000	7.111160	10.407320	2232.743836	2155.294256	2092.799927	-1361.080475				-505.000000	200.000000	0.000000	2.354430	-17.688330	7.078860	-1069.754534	1441.655699	-3600.364598
961				900.000000	200.000000	0.000000	0.302670	0.563000	-1.694550	-155.474543	-51.415779	183.344192	299.013589	200.961303	0.000000	300.000000	200.000000	0.000000	7.263760	10.468360	2232.133484	2145.757556	2201.799923	-1458.736474				-505.000000	200.000000	0.000000	0.362220	-14.829610	9.438480	-896.584618	1957.675062	-3949.956888
962				900.000000	200.000000	0.000000	0.369930	0.641820	-1.564200	-87.765210	-89.768561	152.022231	299.042954	200.948421	0.000000	300.000000	200.000000	0.000000	7.355320	9.247560	2232.286072	2117.147455	2136.399925	-1440.425974	-565.897083	116.336105	0.000000	-505.000000	200.000000	0.000000	1.448880	-14.114930	15.730799	-1316.099953	957.959806	-3420.668702
963				900.000000	200.000000	0.000000	0.291460	0.619300	-1.129700	-104.324562	-71.743341	164.130883	299.057603	200.952693	0.000000	300.000000	200.000000	0.000000	7.782600	9.796920	2232.286072	2126.684155	2103.699926	-1385.494475				-505.000000	200.000000	0.000000	0.905550	-13.578920	11.798100	-1399.796606	-198.561231	-3948.813450
964				900.000000	200.000000	0.000000	0.414770	0.653080	-1.651100	-71.309430	-91.534255	195.360131	299.028106	201.021257	0.000000	300.000000	200.000000	0.000000	7.599480	10.010560	2231.828308	2279.271359	2169.099924	-1434.322474				-505.000000	200.000000	0.000000	2.535540	-14.472270	6.292320	-64.501654	636.023116	-3362.350652
965				900.000000	200.000000	0.000000	0.425980	0.641820	-1.173150	-95.401142	-72.176497	188.109065	299.067337	200.918547	0.000000	300.000000	200.000000	0.000000	7.507920	11.048240	2232.209778	2050.390553	2081.899927	-1354.976975	-506.089689	140.262932	0.000000	-505.000000	200.000000	0.000000	1.448880	-14.114930	22.023119	-1315.596568	23.998343	-3773.133294
966				900.000000	200.000000	0.000000	0.381140	0.664340	-1.216600	-94.518783	-75.355547	159.260542	299.008943	200.961073	0.000000	300.000000	200.000000	0.000000	7.507920	10.743040	2232.667542	2145.757556	2212.699923	-1409.908474	-529.520621	108.263975	0.000000	-505.000000	200.000000	0.000000	1.811100	-13.578920	16.517339	-1515.235069	405.015419	-4536.326880
967				900.000000	200.000000	0.000000	0.526870	0.641820	-1.260050	-119.614352	-50.920480	183.185223	299.072410	200.931173	0.000000	300.000000	200.000000	0.000000	7.477400	10.865120	2232.667542	2079.000654	2070.999928	-1373.287475				-505.000000	200.000000	0.000000	1.086660	-13.400250	12.584640	-1041.474356	1778.283487	-3361.217394
968				900.000000	200.000000	0.000000	0.392350	0.675600	-1.824900	-102.726355	-105.647275	190.584981	299.042398	201.060114	0.000000	300.000000	200.000000	0.000000	7.599480	11.078760	2230.989074	2365.101662	2136.399925	-1361.080475	-500.134427	180.345437	0.000000	-505.000000	200.000000	0.000000	3.259980	-13.042910	16.517339	-324.641085	-80.366326	-3478.540341
969				900.000000	200.000000	0.000000	0.325090	0.585520	-1.868350	-62.255031	-62.309340	149.606667	298.964793	200.961271	0.000000	300.000000	200.000000	0.000000	7.507920	10.956680	2232.209778	2145.757556	2310.799919	-1440.425974	-647.932004	65.061724	0.000000	-505.000000	200.000000	0.000000	3.259980	-16.437640	13.371180	-1804.283910	1911.169489	-4010.458828
970				900.000000	200.000000	0.000000	0.336300	0.619300	-0.955900	-128.267687	-83.883426	147.216808	298.955027	200.974088	0.000000	300.000000	200.000000	0.000000	7.813120	10.682000	2232.209778	2174.367657	2332.599918	-1397.701475	-488.634504	206.356979	0.000000	-505.000000	200.000000	0.000000	1.629990	-12.864240	23.596199	150.000553	-386.163497	-3243.263990
971				900.000000	200.000000	0.000000	0.369930	0.551740	-1.173150	-91.069576	-130.659997	176.035058	298.987512	200.920088	0.000000	300.000000	200.000000	0.000000	7.752080	10.682000	2228.471372	2050.390553	2256.299921	-1428.218974				-505.000000	200.000000	0.000000	0.905550	-12.506900	14.157719	-408.211892	-996.220554	-3536.587412
972				900.000000	200.000000	0.000000	0.347510	0.574260	-1.607650	-74.510224	-68.541017	188.127529	299.014028	200.995041	0.000000	300.000000	200.000000	0.000000	7.294280	10.437840	2233.125306	2222.051158	2201.799923	-1306.148976	-575.023360	178.570004	0.000000	-505.000000	200.000000	0.000000	2.535540	-11.613550	16.517339	-353.966514	1156.599602	-4064.566910
973				900.000000	200.000000	0.000000	0.336300	0.664340	-1.781450	-115.206619	-83.115665	193.042237	299.062037	200.995892	0.000000	300.000000	200.000000	0.000000	7.050120	10.163160	2231.217956	2222.051158	2092.799927	-1336.666476				-505.000000	200.000000	0.000000	3.078870	-12.685570	11.011560	-882.538914	1128.947690	-2890.745750
974				900.000000	200.000000	0.000000	0.358720	0.653080	-1.520750	-95.297569	-48.819582	176.140918	299.048097	200.969517	0.000000	300.000000	200.000000	0.000000	7.477400	9.491720	2232.896424	2164.830956	2125.499926	-1361.080475				-505.000000	200.000000	0.000000	3.984420	-12.864240	9.438480	-546.028076	-117.484350	-3772.149232
975				900.000000	200.000000	0.000000	0.302670	0.675600	-1.607650	-102.501284	-56.562566	149.713668	299.033849	200.922158	0.000000	300.000000	200.000000	0.000000	7.385840	10.956680	2233.811952	2059.927254	2158.199924	-1397.701475				-505.000000	200.000000	0.000000	0.724440	-12.864240	3.932700	-199.020533	217.572021	-4006.864828
976				900.000000	200.000000	0.000000	0.414770	0.641820	-1.738000	-79.904206	-116.783288	144.746797	298.993713	200.965906	0.000000	300.000000	200.000000	0.000000	7.660520	11.445000	2231.370544	2155.294256	2245.399921	-1306.148976				-505.000000	200.000000	0.000000	3.984420	-12.506900	8.651940	517.875661	1208.962149	-3536.833722
977				900.000000	200.000000	0.000000	0.403560	0.630560	-1.868350	-52.359224	-30.078945	180.892840	299.013556	200.974154	0.000000	300.000000	200.000000	0.000000	7.385840	11.200840	2232.057190	2174.367657	2201.799923	-1336.666476	-609.968567	129.469586	0.000000	-505.000000	200.000000	0.000000	1.448880	-14.293600	20.450039	-1442.349738	2146.611313	-3655.814654
978				900.000000	200.000000	0.000000	0.470820	0.641820	-1.911800	-92.145853	-129.061733	176.014310	299.038170	200.961139	0.000000	300.000000	200.000000	0.000000	7.782600	11.292400	2232.514954	2145.757556	2147.299925	-1422.115474				-505.000000	200.000000	0.000000	0.905550	-13.757590	11.011560	-831.590842	1393.025283	-4066.471205
979				900.000000	200.000000	0.000000	0.392350	0.574260	-1.477300	-62.313590	-95.838603	154.345834	298.906644	200.926712	0.000000	300.000000	200.000000	0.000000	8.026760	10.468360	2233.125306	2069.463954	2441.599915	-1324.459476				-505.000000	200.000000	0.000000	0.905550	-13.578920	6.292320	-1284.421067	867.223812	-2891.419674
980				900.000000	200.000000	0.000000	0.358720	0.585520	-1.520750	-81.997569	-58.951522	168.849107	298.979233	200.982834	0.000000	300.000000	200.000000	0.000000	7.324800	11.109280	2231.752014	2193.441057	2278.099920	-1373.287475	-526.418461	98.323554	0.000000	-505.000000	200.000000	0.000000	1.629990	-14.829610	13.371180	-1359.534010	286.390083	-3773.826014
981				900.000000	200.000000	0.000000	0.526870	0.585520	-1.651100	-66.050491	-15.095014	175.903884	299.052752	201.025285	0.000000	300.000000	200.000000	0.000000	7.324800	10.987200	2232.362366	2288.808060	2114.599926	-1397.701475				-505.000000	200.000000	0.000000	2.535540	-13.221580	10.225020	-2189.011823	-295.699068	-3478.651944
982				900.000000	200.000000	0.000000	0.381140	0.585520	-1.433850	-77.887010	-59.955594	151.958259	298.979651	200.982431	0.000000	300.000000	200.000000	0.000000	7.416360	10.590440	2232.667542	2193.441057	2278.099920	-1409.908474				-505.000000	200.000000	0.000000	1.086660	-14.472270	10.225020	-1685.611065	2443.372803	-4419.628517
983				900.000000	200.000000	0.000000	0.313880	0.596780	-1.651100	-65.586804	-56.983785	176.135013	298.921214	200.905421	0.000000	300.000000	200.000000	0.000000	7.294280	10.498880	2232.972718	2021.780453	2408.899916	-1379.390975				-505.000000	200.000000	0.000000	1.448880	-16.258970	11.011560	-751.317341	2288.138438	-3305.215198
984				900.000000	200.000000	0.000000	0.369930	0.574260	-1.260050	-82.191171	-130.579180	137.501440	299.091504	200.888884	0.000000	300.000000	200.000000	0.000000	7.172200	10.193680	2231.599426	1983.633652	2027.399929	-1440.425974	-585.039919	213.252523	0.000000	-505.000000	200.000000	0.000000	1.992210	-15.544290	16.517339	218.896423	1322.046505	-3774.533223
985				900.000000	200.000000	0.000000	0.257830	0.641820	-1.260050	-71.367989	-24.643503	169.005988	299.076819	200.914556	0.000000	300.000000	200.000000	0.000000	7.080640	10.132640	2231.523132	2040.853853	2060.099928	-1342.769976				-505.000000	200.000000	0.000000	1.629990	-14.114930	12.584640	-1200.535644	287.136510	-3831.891881
986				900.000000	200.000000	0.000000	0.425980	0.653080	-1.390400	-119.285708	-82.106394	176.071236	298.984082	200.952954	0.000000	300.000000	200.000000	0.000000	7.385840	11.322920	2231.675720	2126.684155	2267.199921	-1403.804975				-505.000000	200.000000	0.000000	1.086660	-16.080300	11.011560	-508.874016	984.356296	-4127.434044
987				900.000000	200.000000	0.000000	0.425980	0.630560	-1.173150	-67.721117	-122.836196	166.411652	299.018707	200.905545	0.000000	300.000000	200.000000	0.000000	7.752080	10.956680	2232.667542	2021.780453	2190.899923	-1385.494475	-619.956125	127.429792	0.000000	-505.000000	200.000000	0.000000	1.086660	-15.008280	18.876959	-1369.904869	2170.022097	-4185.160796
988				900.000000	200.000000	0.000000	0.302670	0.495440	-1.520750	-117.871305	-107.303082	149.546119	298.974559	200.961271	0.000000	300.000000	200.000000	0.000000	7.538440	10.712520	2232.209778	2145.757556	2288.999920	-1391.597975				-505.000000	200.000000	0.000000	2.354430	-15.544290	7.078860	-13.490659	2104.505735	-3598.329904
989				900.000000	200.000000	0.000000	0.392350	0.754420	-1.346950	-78.882740	-126.355649	156.923043	299.067082	200.987174	0.000000	300.000000	200.000000	0.000000	7.294280	11.322920	2231.599426	2202.977757	2081.899927	-1312.252476				-505.000000	200.000000	0.000000	0.724440	-13.936260	11.011560	199.941854	608.564205	-3714.161682
990				900.000000	200.000000	0.000000	0.358720	0.585520	-1.260050	-77.706954	-114.919642	178.487747	299.023590	200.965345	0.000000	300.000000	200.000000	0.000000	7.538440	10.498880	2232.667542	2155.294256	2179.999924	-1403.804975	-604.676709	168.424271	0.000000	-505.000000	200.000000	0.000000	2.354430	-14.114930	19.663499	-620.889326	1959.992905	-3773.205738
991				900.000000	200.000000	0.000000	0.470820	0.551740	-1.216600	-50.909288	-104.378419	168.701556	299.023556	200.926934	0.000000	300.000000	200.000000	0.000000	7.446880	10.804080	2232.591248	2069.463954	2179.999924	-1446.529474	-533.591512	160.875944	0.000000	-505.000000	200.000000	0.000000	-0.181110	-12.864240	22.809659	-892.406387	652.162636	-3889.304187
992				900.000000	200.000000	0.000000	0.437190	0.517960	-0.825550	-96.121053	-37.499603	166.295321	299.028206	200.927155	0.000000	300.000000	200.000000	0.000000	7.721560	10.315760	2232.057190	2069.463954	2169.099924	-1300.045476				-505.000000	200.000000	0.000000	0.000000	-15.008280	10.225020	366.643004	2641.696603	-3186.424186
993				900.000000	200.000000	0.000000	0.302670	0.619300	-1.173150	-76.225865	-82.296501	137.613009	299.057345	200.978594	0.000000	300.000000	200.000000	0.000000	7.385840	10.163160	2231.675720	2183.904357	2103.699926	-1367.183975	-606.835970	183.847651	0.000000	-505.000000	200.000000	0.000000	0.905550	-13.578920	14.944259	-241.384895	1521.863158	-3302.628365
994				900.000000	200.000000	0.000000	0.392350	0.551740	-1.260050	-83.118544	-126.436466	176.011831	299.018070	201.012988	0.000000	300.000000	200.000000	0.000000	7.263760	10.651480	2231.217956	2260.197959	2190.899923	-1367.183975	-608.713789	218.014082	0.000000	-505.000000	200.000000	0.000000	2.173320	-14.293600	22.809659	410.895062	2365.676187	-4008.337201
995				900.000000	200.000000	0.000000	0.347510	0.619300	-1.346950	-104.549633	-68.783468	159.253495	298.950287	200.892791	0.000000	300.000000	200.000000	0.000000	7.263760	9.980040	2232.514954	1993.170352	2343.499918	-1446.529474	-545.348625	187.082451	0.000000	-505.000000	200.000000	0.000000	-0.724440	-13.400250	26.742359	-345.445727	1079.017422	-3184.840210
996				900.000000	200.000000	0.000000	0.358720	0.529220	-1.129700	-67.828754	-64.381168	149.519467	298.984464	200.858618	0.000000	300.000000	200.000000	0.000000	7.721560	9.430680	2232.514954	1916.876750	2267.199921	-1373.287475				-505.000000	200.000000	0.000000	2.535540	-16.616310	7.078860	-1120.702606	1960.976763	-4010.570431
997				900.000000	200.000000	0.000000	0.269040	0.743160	-1.520750	-87.567544	-126.182079	154.630660	299.008774	201.029592	0.000000	300.000000	200.000000	0.000000	7.568960	9.522240	2232.286072	2298.344760	2212.699923	-1257.320977				-505.000000	200.000000	0.000000	1.992210	-13.221580	11.798100	-104.197942	265.965005	-4477.258155
998				900.000000	200.000000	0.000000	0.482030	0.540480	-1.911800	-112.401156	-139.655300	146.992529	299.082017	200.935605	0.000000	300.000000	200.000000	0.000000	7.294280	11.628120	2232.286072	2088.537354	2049.199928	-1342.769976	-534.908425	149.631696	0.000000	-505.000000	200.000000	0.000000	2.716650	-13.221580	20.450039	-1030.033802	611.628475	-4418.572011
999				900.000000	200.000000	0.000000	0.212990	0.731900	-2.215950	-108.854110	-62.435764	159.497576	299.052688	200.956998	0.000000	300.000000	200.000000	0.000000	7.233240	11.261880	2232.209778	2136.220856	2114.599926	-1379.390975				-505.000000	200.000000	0.000000	0.181110	-12.328230	6.292320	-1672.005823	1706.479718	-4300.033182
1000				900.000000	200.000000	0.000000	0.369930	0.641820	-1.694550	-140.167145	-49.119576	180.938153	298.989277	200.935573	0.000000	300.000000	200.000000	0.000000	7.446880	10.865120	2232.362366	2088.537354	2256.299921	-1373.287475				-505.000000	200.000000	0.000000	1.267770	-10.898870	14.944259	-310.847074	1765.085242	-4181.275455
1001				900.000000	200.000000	0.000000	0.392350	0.551740	-1.564200	-119.618416	-85.625846	176.011831	299.057216	200.927441	0.000000	300.000000	200.000000	0.000000	7.782600	11.109280	2231.370544	2069.463954	2103.699926	-1428.218974	-554.085192	232.663330	0.000000	-505.000000	200.000000	0.000000	1.267770	-14.293600	19.663499	642.275373	965.186639	-4478.217547
1002				900.000000	200.000000	0.000000	0.358720	0.551740	-1.694550	-71.507096	-53.723918	135.082450	299.057796	200.948227	0.000000	300.000000	200.000000	0.000000	7.355320	11.261880	2232.743836	2117.147455	2103.699926	-1336.666476	-583.100246	120.557082	0.000000	-505.000000	200.000000	0.000000	1.629990	-17.152320	18.876959	-1499.640729	1474.295164	-3482.309772
1003				900.000000	200.000000	0.000000	0.369930	0.551740	-1.564200	-99.515765	-64.438711	183.264038	298.964757	201.008300	0.000000	300.000000	200.000000	0.000000	7.538440	10.712520	2232.133484	2250.661259	2310.799919	-1397.701475	-581.026346	130.844983	0.000000	-505.000000	200.000000	0.000000	1.086660	-13.042910	18.090419	-1251.043254	1375.348480	-3537.110574
1004				900.000000	200.000000	0.000000	0.538080	0.540480	-1.868350	-76.171369	-60.948329	173.440723	299.023656	200.935381	0.000000	300.000000	200.000000	0.000000	7.782600	10.651480	2232.820130	2088.537354	2179.999924	-1361.080475	-470.909292	252.872998	0.000000	-505.000000	200.000000	0.000000	3.803310	-13.757590	14.944259	790.147801	-509.460392	-3420.517940
1005				900.000000	200.000000	0.000000	0.381140	0.664340	-1.738000	-91.038423	-90.068555	166.489522	299.057828	200.973821	0.000000	300.000000	200.000000	0.000000	7.630000	10.346280	2232.820130	2174.367657	2103.699926	-1379.390975				-505.000000	200.000000	0.000000	-0.543330	-12.685570	14.944259	44.303717	2404.954926	-4359.058441
1006				900.000000	200.000000	0.000000	0.425980	0.484180	-1.477300	-106.228387	-127.619306	190.372120	299.150029	200.897523	0.000000	300.000000	200.000000	0.000000	7.538440	10.559920	2231.370544	2002.707052	1896.599934	-1397.701475				-505.000000	200.000000	0.000000	0.362220	-13.400250	13.371180	-925.595431	1025.952878	-4301.065018
1007				900.000000	200.000000	0.000000	0.392350	0.574260	-1.433850	-86.391758	-106.010952	185.671415	299.037841	200.948648	0.000000	300.000000	200.000000	0.000000	7.599480	9.949520	2231.752014	2117.147455	2147.299925	-1470.943473	-619.425926	59.824665	0.000000	-505.000000	200.000000	0.000000	-1.629990	-13.221580	18.090419	-2535.830596	2070.012991	-4065.759688
1008				900.000000	200.000000	0.000000	0.280250	0.596780	-1.651100	-101.771576	-65.730842	164.121553	298.998974	200.892914	0.000000	300.000000	200.000000	0.000000	7.263760	11.414480	2232.209778	1993.170352	2234.499922	-1428.218974	-455.833974	235.626943	0.000000	-505.000000	200.000000	0.000000	4.708860	-14.650940	14.157719	504.396266	-696.078800	-3656.414568
1009				900.000000	200.000000	0.000000	0.392350	0.619300	-1.303500	-104.504619	-116.264117	185.713302	298.965111	200.909723	0.000000	300.000000	200.000000	0.000000	7.691040	11.475520	2232.896424	2031.317153	2310.799919	-1300.045476				-505.000000	200.000000	0.000000	1.267770	-11.256210	15.730799	246.673216	1234.058786	-3829.149978
1010				900.000000	200.000000	0.000000	0.381140	0.596780	-1.738000	-81.758953	-54.606765	171.246012	299.022721	200.949102	0.000000	300.000000	200.000000	0.000000	7.233240	11.200840	2230.683898	2117.147455	2179.999924	-1440.425974				-505.000000	200.000000	0.000000	3.803310	-14.114930	4.719240	-1432.796880	1621.363269	-3479.601155
1011				900.000000	200.000000	0.000000	0.269040	0.529220	-1.694550	-80.475530	-156.416264	156.841356	299.023156	200.888854	0.000000	300.000000	200.000000	0.000000	7.416360	11.658640	2231.675720	1983.633652	2179.999924	-1336.666476				-505.000000	200.000000	0.000000	1.992210	-10.898870	11.798100	-658.546772	1061.385049	-4827.518495
1012				900.000000	200.000000	0.000000	0.347510	0.596780	-1.260050	-73.222737	-99.260105	190.558133	298.955348	200.956704	0.000000	300.000000	200.000000	0.000000	7.568960	10.651480	2232.896424	2136.220856	2332.599918	-1403.804975	-596.447764	168.097304	0.000000	-505.000000	200.000000	0.000000	3.259980	-14.472270	16.517339	-526.947660	1510.473762	-3244.920409
1013				900.000000	200.000000	0.000000	0.403560	0.540480	-1.564200	-47.712558	-96.219414	175.989746	298.984012	200.901736	0.000000	300.000000	200.000000	0.000000	7.538440	10.712520	2231.523132	2012.243752	2267.199921	-1354.976975				-505.000000	200.000000	0.000000	1.267770	-13.578920	3.146160	-126.512741	1246.001609	-4125.074723
1014				900.000000	200.000000	0.000000	0.392350	0.855760	-1.824900	-43.040474	-70.185486	157.017289	299.072030	200.991380	0.000000	300.000000	200.000000	0.000000	7.324800	10.651480	2231.752014	2212.514458	2070.999928	-1403.804975	-545.241103	174.761403	0.000000	-505.000000	200.000000	0.000000	2.535540	-13.042910	22.023119	-555.832627	886.234602	-4535.876162
1015				900.000000	200.000000	0.000000	0.302670	0.653080	-1.303500	-38.785075	-92.307215	154.512045	299.067305	201.004028	0.000000	300.000000	200.000000	0.000000	7.294280	10.559920	2232.133484	2241.124558	2081.899927	-1361.080475	-758.375703	198.623939	0.000000	-505.000000	200.000000	0.000000	0.724440	-13.757590	14.944259	-20.564213	3786.512248	-3713.992124
1016				900.000000	200.000000	0.000000	0.392350	0.765680	-1.868350	-58.856573	-60.013137	171.391475	298.998837	200.927219	0.000000	300.000000	200.000000	0.000000	7.477400	10.285240	2231.904602	2069.463954	2234.499922	-1379.390975	-560.251098	217.063385	0.000000	-505.000000	200.000000	0.000000	0.724440	-13.400250	20.450039	348.946899	1129.887117	-2832.491529
1017				900.000000	200.000000	0.000000	0.414770	0.574260	-1.173150	-86.121672	-112.242628	183.238528	298.931013	200.935285	0.000000	300.000000	200.000000	0.000000	7.568960	10.010560	2233.049012	2088.537354	2387.099916	-1391.597975	-455.230849	162.582807	0.000000	-505.000000	200.000000	0.000000	0.181110	-12.149560	16.517339	-618.032483	-822.053965	-3477.446243
1018				900.000000	200.000000	0.000000	0.325090	0.596780	-0.869000	-96.940790	-83.502616	195.400680	298.945224	200.982666	0.000000	300.000000	200.000000	0.000000	7.233240	9.857960	2232.133484	2193.441057	2354.399918	-1324.459476	-583.502163	160.958422	0.000000	-505.000000	200.000000	0.000000	1.629990	-13.221580	20.450039	-798.401798	1605.372319	-3361.091303
1019				900.000000	200.000000	0.000000	0.369930	0.675600	-2.085600	-54.750078	-84.217689	171.330928	299.033122	200.948486	0.000000	300.000000	200.000000	0.000000	7.446880	10.376800	2232.133484	2117.147455	2158.199924	-1379.390975	-532.651853	246.407587	0.000000	-505.000000	200.000000	0.000000	1.992210	-14.472270	23.596199	1095.042675	652.478631	-3714.771777
1020				900.000000	200.000000	0.000000	0.369930	0.608040	-1.173150	-112.874324	-150.923877	173.677757	299.038170	200.944052	0.000000	300.000000	200.000000	0.000000	7.446880	10.071600	2232.514954	2107.610755	2147.299925	-1440.425974	-704.960866	164.382254	0.000000	-505.000000	200.000000	0.000000	3.803310	-15.544290	13.371180	-476.251281	2673.712637	-3422.213519
1021				900.000000	200.000000	0.000000	0.381140	0.630560	-1.260050	-116.057509	-80.381108	159.229126	299.067337	200.931364	0.000000	300.000000	200.000000	0.000000	7.935200	11.383960	2232.209778	2079.000654	2081.899927	-1416.011974				-505.000000	200.000000	0.000000	2.354430	-13.042910	3.146160	600.817236	1710.527846	-3537.211996
1022				900.000000	200.000000	0.000000	0.313880	0.664340	-0.825550	-138.339487	-93.213336	181.017164	298.998598	200.983002	0.000000	300.000000	200.000000	0.000000	7.111160	11.017720	2231.370544	2193.441057	2234.499922	-1306.148976	-587.693849	153.607392	0.000000	-505.000000	200.000000	0.000000	1.267770	-12.685570	16.517339	-766.282450	1365.882367	-3301.809553
1023				900.000000	200.000000	0.000000	0.448400	0.675600	-1.564200	-62.250968	-103.131895	200.165554	299.053011	200.973755	0.000000	300.000000	200.000000	0.000000	7.385840	11.383960	2232.972718	2174.367657	2114.599926	-1373.287475				-505.000000	200.000000	0.000000	1.992210	-13.042910	12.584640	-1830.563726	1590.918652	-4477.088597
1024				900.000000	200.000000	0.000000	0.437190	0.563000	-1.781450	-67.112907	-87.270315	180.795169	299.052979	200.909723	0.000000	300.000000	200.000000	0.000000	7.294280	10.620960	2232.896424	2031.317153	2114.599926	-1342.769976				-505.000000	200.000000	0.000000	2.354430	-14.829610	11.011560	-85.746758	2498.483625	-3656.395772
1025				900.000000	200.000000	0.000000	0.448400	0.551740	-1.607650	-103.581309	-82.827607	156.676482	298.984811	200.909568	0.000000	300.000000	200.000000	0.000000	7.263760	10.468360	2233.277894	2031.317153	2267.199921	-1422.115474				-505.000000	200.000000	0.000000	4.165530	-14.293600	9.438480	-400.886645	1594.966779	-3127.335098
1026				900.000000	200.000000	0.000000	0.403560	0.653080	-1.129700	-50.666609	-76.359619	173.684804	298.933197	200.959063	0.000000	300.000000	200.000000	0.000000	7.660520	10.712520	2227.403256	2136.220856	2376.199917	-1397.701475				-505.000000	200.000000	0.000000	2.897760	-14.829610	8.651940	-896.647541	479.295898	-4361.368422
1027				900.000000	200.000000	0.000000	0.291460	0.686860	-1.651100	-21.672007	-142.182019	176.242015	299.004095	200.931142	0.000000	300.000000	200.000000	0.000000	7.660520	10.773560	2232.743836	2079.000654	2223.599922	-1336.666476				-505.000000	200.000000	0.000000	1.629990	-12.506900	14.944259	-60.700963	1478.027296	-3477.901269
1028				900.000000	200.000000	0.000000	0.313880	0.653080	-1.781450	-59.382882	-41.664650	161.729411	299.018674	200.961106	0.000000	300.000000	200.000000	0.000000	7.355320	10.620960	2232.591248	2145.757556	2190.899923	-1306.148976				-505.000000	200.000000	0.000000	-0.181110	-13.936260	10.225020	-1189.913092	1724.665517	-3479.112843
1029				900.000000	200.000000	0.000000	0.403560	0.585520	-1.911800	-54.258985	-121.225996	147.115712	299.014028	200.952335	0.000000	300.000000	200.000000	0.000000	7.721560	10.651480	2233.125306	2126.684155	2201.799923	-1336.666476	-509.812316	194.003802	0.000000	-505.000000	200.000000	0.000000	0.543330	-13.221580	17.303879	-103.757480	83.271729	-3595.980765
1030				900.000000	200.000000	0.000000	0.369930	0.472920	-1.477300	-106.692074	-125.311167	134.997534	298.960052	200.986770	0.000000	300.000000	200.000000	0.000000	7.477400	9.888480	2232.514954	2202.977757	2321.699919	-1397.701475				-505.000000	200.000000	0.000000	1.448880	-16.080300	7.078860	-1319.900645	1363.880519	-3540.022035
1031				900.000000	200.000000	0.000000	0.235410	0.619300	-1.824900	-40.716306	-124.514336	156.959971	299.086307	200.966137	0.000000	300.000000	200.000000	0.000000	7.568960	9.949520	2230.836486	2155.294256	2038.299929	-1397.701475				-505.000000	200.000000	0.000000	1.267770	-12.328230	11.011560	-1439.996280	840.827323	-4182.631917
1032				900.000000	200.000000	0.000000	0.235410	0.664340	-1.824900	-111.231103	-89.052546	169.050159	299.057506	200.897247	0.000000	300.000000	200.000000	0.000000	7.141680	11.506040	2232.057190	2002.707052	2103.699926	-1373.287475	-603.257491	72.018670	0.000000	-505.000000	200.000000	0.000000	3.078870	-14.650940	14.157719	-1811.923772	1391.101999	-3832.516465
1033				900.000000	200.000000	0.000000	0.403560	0.574260	-1.129700	-45.871356	-86.491559	149.514900	298.994435	200.913963	0.000000	300.000000	200.000000	0.000000	7.630000	11.078760	2232.972718	2040.853853	2245.399921	-1464.839973	-620.790265	196.524612	0.000000	-505.000000	200.000000	0.000000	2.173320	-12.685570	20.450039	-71.071822	2367.915466	-4300.531674
1034				900.000000	200.000000	0.000000	0.403560	0.664340	-0.999350	-90.273182	-111.942635	166.466295	299.067687	200.918202	0.000000	300.000000	200.000000	0.000000	7.691040	10.468360	2233.049012	2050.390553	2081.899927	-1312.252476				-505.000000	200.000000	0.000000	1.086660	-11.970890	15.730799	-144.020077	184.457693	-3888.557819
1035				900.000000	200.000000	0.000000	0.414770	0.619300	-1.129700	-39.996079	-92.019157	147.135513	299.047805	201.003994	0.000000	300.000000	200.000000	0.000000	7.385840	10.804080	2232.209778	2241.124558	2125.499926	-1440.425974				-505.000000	200.000000	0.000000	1.448880	-14.829610	11.798100	-85.683835	1491.971968	-3068.882341
1036				900.000000	200.000000	0.000000	0.470820	0.506700	-1.390400	-101.190455	-129.546635	190.346609	299.052526	200.987073	0.000000	300.000000	200.000000	0.000000	7.111160	10.468360	2231.828308	2202.977757	2114.599926	-1385.494475				-505.000000	200.000000	0.000000	1.992210	-14.650940	8.651940	-306.756210	1064.370755	-4302.382322
1037				900.000000	200.000000	0.000000	0.560500	0.641820	-1.564200	-111.888391	-97.616234	137.366840	298.999282	200.918265	0.000000	300.000000	200.000000	0.000000	7.111160	10.071600	2232.896424	2050.390553	2234.499922	-1306.148976				-505.000000	200.000000	0.000000	2.354430	-13.757590	3.146160	-2453.644100	649.967787	-3949.098918
1038				900.000000	200.000000	0.000000	0.448400	0.619300	-1.216600	-60.188758	-67.993374	147.100673	299.018305	200.927282	0.000000	300.000000	200.000000	0.000000	7.660520	10.498880	2231.752014	2069.463954	2190.899923	-1397.701475				-505.000000	200.000000	0.000000	0.905550	-14.829610	11.011560	-317.378762	-330.384812	-3832.512157
1039				900.000000	200.000000	0.000000	0.493240	0.596780	-1.433850	-65.361733	-94.967692	139.804295	299.018171	200.948778	0.000000	300.000000	200.000000	0.000000	7.538440	10.834600	2231.446838	2117.147455	2190.899923	-1477.046973				-505.000000	200.000000	0.000000	1.992210	-12.864240	8.651940	1075.333027	534.090726	-4183.198546
1040				900.000000	200.000000	0.000000	0.336300	0.788200	-1.346950	-81.512210	-58.189900	188.338107	299.057410	200.982800	0.000000	300.000000	200.000000	0.000000	7.416360	10.132640	2231.828308	2193.441057	2103.699926	-1367.183975	-489.110384	123.775235	0.000000	-505.000000	200.000000	0.000000	3.441090	-15.365620	22.809659	-1738.660902	-362.436718	-3598.247279
1041				900.000000	200.000000	0.000000	0.392350	0.596780	-1.173150	-77.153238	-116.385343	173.644058	298.989104	200.978460	0.000000	300.000000	200.000000	0.000000	7.904680	10.010560	2231.980896	2183.904357	2256.299921	-1440.425974				-505.000000	200.000000	0.000000	0.181110	-12.149560	11.011560	-386.840941	1171.721130	-3888.654933
1042				900.000000	200.000000	0.000000	0.358720	0.653080	-2.129050	-79.845647	-58.385803	173.731258	298.964757	200.957031	0.000000	300.000000	200.000000	0.000000	7.538440	9.980040	2232.133484	2136.220856	2310.799919	-1373.287475				-505.000000	200.000000	0.000000	1.811100	-13.936260	5.505780	-1074.474630	680.605404	-3126.807628
1043				900.000000	200.000000	0.000000	0.392350	0.574260	-1.694550	-54.497601	-115.900441	166.394134	299.003653	200.961468	0.000000	300.000000	200.000000	0.000000	7.691040	11.231360	2231.752014	2145.757556	2223.599922	-1428.218974				-505.000000	200.000000	0.000000	1.811100	-13.578920	14.157719	-2210.319850	1202.674743	-3772.653598
1044				900.000000	200.000000	0.000000	0.437190	0.608040	-1.260050	-52.656399	-113.085067	190.475696	299.125664	200.974387	0.000000	300.000000	200.000000	0.000000	7.385840	11.200840	2231.523132	2174.367657	1951.099932	-1361.080475				-505.000000	200.000000	0.000000	0.905550	-14.293600	5.505780	-2601.705297	867.970239	-3597.027089
1045				900.000000	200.000000	0.000000	0.392350	0.799460	-1.390400	-24.806114	-111.117330	173.832550	299.004265	200.930983	0.000000	300.000000	200.000000	0.000000	7.050120	10.102120	2233.125306	2079.000654	2223.599922	-1391.597975	-464.138960	190.157436	0.000000	-505.000000	200.000000	0.000000	3.803310	-12.149560	15.730799	-154.831398	-642.776826	-3536.480117
1046				900.000000	200.000000	0.000000	0.538080	0.529220	-1.260050	-80.025388	-41.250168	163.791611	298.989553	200.905421	0.000000	300.000000	200.000000	0.000000	7.691040	10.102120	2232.972718	2021.780453	2256.299921	-1287.838477				-505.000000	200.000000	0.000000	1.629990	-14.114930	13.371180	-42.312702	949.240120	-4243.100572
1047				900.000000	200.000000	0.000000	0.392350	0.653080	-1.911800	-67.558985	-95.434518	152.009476	299.028372	200.986803	0.000000	300.000000	200.000000	0.000000	7.111160	10.315760	2232.438660	2202.977757	2169.099924	-1318.355976				-505.000000	200.000000	0.000000	2.897760	-14.650940	10.225020	-1233.158379	212.663031	-4008.734272
1048				900.000000	200.000000	0.000000	0.302670	0.675600	-1.260050	-114.202761	-102.479563	183.448910	299.032858	200.888915	0.000000	300.000000	200.000000	0.000000	7.233240	10.315760	2231.523132	1983.633652	2158.199924	-1361.080475				-505.000000	200.000000	0.000000	2.354430	-12.685570	9.438480	738.759266	643.996376	-4124.313867
1049				900.000000	200.000000	0.000000	0.504450	0.664340	-1.781450	-111.186088	-100.172022	154.313472	299.013623	200.961271	0.000000	300.000000	200.000000	0.000000	7.416360	10.743040	2232.209778	2145.757556	2201.799923	-1391.597975				-505.000000	200.000000	0.000000	2.535540	-12.506900	9.438480	-176.957427	235.327388	-3889.182403
1050				900.000000	200.000000	0.000000	0.425980	0.563000	-1.520750	-74.883882	-97.183078	149.481201	299.037940	200.901551	0.000000	300.000000	200.000000	0.000000	7.935200	10.834600	2231.980896	2012.243752	2147.299925	-1422.115474				-505.000000	200.000000	0.000000	1.448880	-13.757590	7.865400	210.501482	832.854063	-3361.585487
1051				900.000000	200.000000	0.000000	0.403560	0.731900	-1.173150	-127.876420	-35.791451	183.396747	298.945044	200.905916	0.000000	300.000000	200.000000	0.000000	7.630000	9.674840	2231.752014	2021.780453	2354.399918	-1336.666476				-505.000000	200.000000	0.000000	1.992210	-15.544290	10.225020	-2677.007010	134.887851	-4185.741913
1052				900.000000	200.000000	0.000000	0.538080	0.630560	-1.607650	-84.253380	-111.850479	156.656876	299.013252	201.000097	0.000000	300.000000	200.000000	0.000000	7.599480	11.445000	2231.370544	2231.587858	2201.799923	-1330.562976	-544.076982	119.470388	0.000000	-505.000000	200.000000	0.000000	3.259980	-16.080300	14.944259	-1203.455411	583.976563	-4245.096107
1053				900.000000	200.000000	0.000000	0.425980	0.698120	-1.477300	-53.192505	-152.949156	202.619385	299.003857	200.982632	0.000000	300.000000	200.000000	0.000000	7.172200	11.078760	2232.209778	2193.441057	2223.599922	-1263.424477				-505.000000	200.000000	0.000000	1.086660	-14.650940	10.225020	-654.078369	719.962707	-3656.124792
1054				900.000000	200.000000	0.000000	0.313880	0.563000	-1.346950	-122.950188	-97.794404	164.055297	298.994160	200.931301	0.000000	300.000000	200.000000	0.000000	7.630000	11.017720	2232.362366	2079.000654	2245.399921	-1348.873476	-595.741263	192.792759	0.000000	-505.000000	200.000000	0.000000	-0.543330	-15.008280	13.371180	-96.369310	1213.317713	-3010.148423
1055				900.000000	200.000000	0.000000	0.347510	0.551740	-1.260050	-54.974833	-124.589954	127.865083	298.994538	200.935221	0.000000	300.000000	200.000000	0.000000	7.843640	11.139800	2233.201600	2088.537354	2245.399921	-1416.011974	-569.223233	168.863354	0.000000	-505.000000	200.000000	0.000000	3.622200	-15.365620	14.944259	-465.314113	959.768654	-3187.053078
1056				900.000000	200.000000	0.000000	0.257830	0.709380	-1.260050	-88.688520	-136.094842	152.201198	298.998837	200.965675	0.000000	300.000000	200.000000	0.000000	7.324800	11.597600	2231.904602	2155.294256	2234.499922	-1324.459476				-505.000000	200.000000	0.000000	1.992210	-13.221580	11.011560	359.003142	1062.131476	-3772.328971
1057				900.000000	200.000000	0.000000	0.313880	0.653080	-1.173150	-123.081167	-153.681708	190.645333	299.057410	200.944343	0.000000	300.000000	200.000000	0.000000	7.233240	11.261880	2231.828308	2107.610755	2103.699926	-1336.666476				-505.000000	200.000000	0.000000	0.543330	-11.970890	11.011560	-607.661623	884.663185	-3653.537958
1058				900.000000	200.000000	0.000000	0.414770	0.754420	-1.346950	-111.046982	-66.487265	149.670835	298.970169	200.892486	0.000000	300.000000	200.000000	0.000000	7.538440	10.559920	2233.277894	1993.170352	2299.899920	-1428.218974	-590.981263	248.797912	0.000000	-505.000000	200.000000	0.000000	3.622200	-12.864240	17.303879	844.393179	1487.809404	-3654.632057
1059				900.000000	200.000000	0.000000	0.313880	0.574260	-1.346950	-42.075897	-112.992314	183.343050	298.993850	200.935861	0.000000	300.000000	200.000000	0.000000	7.446880	10.102120	2231.675720	2088.537354	2245.399921	-1348.873476				-505.000000	200.000000	0.000000	0.543330	-13.042910	14.944259	485.945082	1278.641075	-3537.067108
1060				900.000000	200.000000	0.000000	0.347510	0.596780	-1.564200	-53.435185	-98.977245	176.100172	299.033321	201.012365	0.000000	300.000000	200.000000	0.000000	7.416360	10.224200	2232.591248	2260.197959	2158.199924	-1324.459476	-530.847586	197.265326	0.000000	-505.000000	200.000000	0.000000	1.448880	-16.080300	16.517339	-45.169546	426.933350	-3657.510233
1061				900.000000	200.000000	0.000000	0.347510	0.731900	-1.346950	-47.645872	-134.641077	171.406514	299.052169	200.931874	0.000000	300.000000	200.000000	0.000000	7.233240	11.109280	2230.989074	2079.000654	2114.599926	-1354.976975	-596.706911	150.991062	0.000000	-505.000000	200.000000	0.000000	2.535540	-13.400250	21.236579	-1040.782201	1947.541087	-3948.774291
1062				900.000000	200.000000	0.000000	0.358720	0.765680	-0.955900	-25.747033	-34.146983	123.233114	299.013455	200.935797	0.000000	300.000000	200.000000	0.000000	7.630000	9.735880	2231.828308	2088.537354	2201.799923	-1373.287475	-571.893522	218.777603	0.000000	-505.000000	200.000000	0.000000	2.535540	-15.008280	13.371180	251.078695	894.445293	-3950.300312
1063				900.000000	200.000000	0.000000	0.336300	0.619300	-1.086250	-84.176897	-12.838622	147.216808	299.019009	200.905266	0.000000	300.000000	200.000000	0.000000	7.813120	9.674840	2233.354188	2021.780453	2190.899923	-1458.736474				-505.000000	200.000000	0.000000	0.724440	-13.578920	9.438480	-473.457361	477.487050	-3831.310764
1064				900.000000	200.000000	0.000000	0.515660	0.664340	-1.824900	-46.902619	-80.329361	149.482539	299.033387	200.982397	0.000000	300.000000	200.000000	0.000000	7.202720	9.766400	2232.743836	2193.441057	2158.199924	-1397.701475				-505.000000	200.000000	0.000000	1.992210	-14.472270	8.651940	-527.576892	2124.930814	-4243.468665
1065				900.000000	200.000000	0.000000	0.448400	0.821980	-1.651100	-72.395189	-108.117048	161.747126	298.994057	201.008300	0.000000	300.000000	200.000000	0.000000	7.477400	11.597600	2232.133484	2250.661259	2245.399921	-1428.218974				-505.000000	200.000000	0.000000	1.992210	-14.650940	10.225020	40.817642	1858.297946	-3597.453138
1066				900.000000	200.000000	0.000000	0.313880	0.472920	-1.911800	-54.875323	-112.467003	180.839143	298.993953	200.957129	0.000000	300.000000	200.000000	0.000000	7.416360	11.139800	2231.904602	2136.220856	2245.399921	-1367.183975	-543.173826	189.061176	0.000000	-505.000000	200.000000	0.000000	1.448880	-12.864240	18.090419	-197.887915	690.580512	-3771.946389
1067				900.000000	200.000000	0.000000	0.302670	0.675600	-0.955900	-129.969783	-87.564513	181.039249	298.940196	200.910158	0.000000	300.000000	200.000000	0.000000	7.965720	10.956680	2231.828308	2031.317153	2365.299917	-1489.253973	-545.013534	247.993476	0.000000	-505.000000	200.000000	0.000000	3.622200	-15.008280	17.303879	830.473321	692.389360	-4244.107738
1068				900.000000	200.000000	0.000000	0.403560	0.484180	-1.824900	-110.609031	-116.240843	173.527727	299.023723	201.003651	0.000000	300.000000	200.000000	0.000000	7.294280	11.017720	2232.972718	2241.124558	2179.999924	-1342.769976				-505.000000	200.000000	0.000000	3.078870	-14.829610	8.651940	-665.015537	1926.607013	-4008.918319
1069				900.000000	200.000000	0.000000	0.392350	0.675600	-1.042800	-89.854509	-60.780899	183.356001	299.091814	200.944117	0.000000	300.000000	200.000000	0.000000	7.294280	10.682000	2232.362366	2107.610755	2027.399929	-1403.804975				-505.000000	200.000000	0.000000	3.803310	-13.578920	8.651940	-1052.600293	1087.351108	-4301.509863
1070				900.000000	200.000000	0.000000	0.280250	0.540480	-1.260050	-35.335868	-66.094518	185.756135	299.062550	200.944085	0.000000	300.000000	200.000000	0.000000	6.897520	10.804080	2232.438660	2107.610755	2092.799927	-1416.011974				-505.000000	200.000000	0.000000	2.716650	-15.365620	3.146160	-1392.785976	495.479849	-4538.094903
1071				900.000000	200.000000	0.000000	0.403560	0.563000	-1.173150	-78.544299	-111.781001	163.962389	298.999350	200.931014	0.000000	300.000000	200.000000	0.000000	7.416360	10.254720	2233.049012	2079.000654	2234.499922	-1397.701475	-567.987053	181.025305	0.000000	-505.000000	200.000000	0.000000	0.905550	-16.437640	15.730799	-298.487116	990.836703	-3657.805882
1072				900.000000	200.000000	0.000000	0.470820	0.630560	-1.738000	-68.306302	-32.969938	185.642479	299.037775	200.952987	0.000000	300.000000	200.000000	0.000000	7.294280	9.857960	2231.599426	2126.684155	2147.299925	-1440.425974	-527.068374	147.784087	0.000000	-505.000000	200.000000	0.000000	3.078870	-14.829610	14.944259	-780.328154	329.795514	-3362.733234
1073				900.000000	200.000000	0.000000	0.392350	0.641820	-1.738000	-63.822085	-115.860032	205.011527	299.091535	200.970047	0.000000	300.000000	200.000000	0.000000	7.355320	10.071600	2231.675720	2164.830956	2027.399929	-1379.390975	-518.119208	152.824430	0.000000	-505.000000	200.000000	0.000000	1.086660	-12.685570	23.596199	-1113.164146	309.563436	-3243.050965
1074				900.000000	200.000000	0.000000	0.448400	0.653080	-1.042800	-42.535520	-108.682767	200.144610	299.008503	200.978594	0.000000	300.000000	200.000000	0.000000	7.691040	9.949520	2231.675720	2183.904357	2212.699923	-1354.976975				-505.000000	200.000000	0.000000	1.086660	-14.472270	13.371180	-63.935345	584.406994	-4008.419826
1075				900.000000	200.000000	0.000000	0.313880	0.698120	-0.955900	-100.898698	-98.158081	195.506540	299.004436	200.939363	0.000000	300.000000	200.000000	0.000000	7.630000	11.139800	2233.506776	2098.074055	2223.599922	-1397.701475	-638.889673	221.273522	0.000000	-505.000000	200.000000	0.000000	0.000000	-15.544290	15.730799	334.649502	2106.191589	-3774.373846
1076				900.000000	200.000000	0.000000	0.549290	0.664340	-1.520750	-98.854412	-81.997104	163.905659	298.954848	200.952889	0.000000	300.000000	200.000000	0.000000	7.721560	10.926160	2231.828308	2126.684155	2332.599918	-1373.287475				-505.000000	200.000000	0.000000	3.441090	-12.864240	6.292320	-546.279769	1641.788347	-3419.641174
1077				900.000000	200.000000	0.000000	0.437190	0.653080	-1.607650	-103.428658	-107.695829	178.469283	299.052526	200.944343	0.000000	300.000000	200.000000	0.000000	7.721560	11.506040	2231.828308	2107.610755	2114.599926	-1318.355976				-505.000000	200.000000	0.000000	0.905550	-12.864240	14.944259	33.492396	1124.153136	-4065.623416
1078				900.000000	200.000000	0.000000	0.381140	0.619300	-1.651100	-56.618370	-74.951462	147.170354	299.072030	200.970014	0.000000	300.000000	200.000000	0.000000	7.263760	11.567080	2231.752014	2164.830956	2070.999928	-1354.976975				-505.000000	200.000000	0.000000	2.716650	-13.757590	11.011560	-1179.038847	1150.865621	-3596.663304
1079				900.000000	200.000000	0.000000	0.269040	0.619300	-1.998700	-73.060604	-125.737585	144.876830	299.081766	200.957227	0.000000	300.000000	200.000000	0.000000	7.507920	10.407320	2231.675720	2136.220856	2049.199928	-1416.011974				-505.000000	200.000000	0.000000	1.448880	-14.114930	13.371180	-1432.104725	-100.360973	-2950.715912
1080				900.000000	200.000000	0.000000	0.291460	0.506700	-1.303500	-101.100427	-36.119918	149.568205	299.043150	200.956769	0.000000	300.000000	200.000000	0.000000	7.782600	10.590440	2232.743836	2136.220856	2136.399925	-1397.701475	-603.157572	183.971997	0.000000	-505.000000	200.000000	0.000000	2.716650	-13.757590	15.730799	-252.133293	1544.097084	-3831.639698
1081				900.000000	200.000000	0.000000	0.381140	0.439140	-2.042150	-132.791500	-49.257936	159.051106	299.042889	200.986938	0.000000	300.000000	200.000000	0.000000	7.782600	10.804080	2232.133484	2202.977757	2136.399925	-1367.183975				-505.000000	200.000000	0.000000	1.811100	-14.650940	4.719240	-1117.782839	2272.191919	-4067.391438
1082				900.000000	200.000000	0.000000	0.459610	0.563000	-1.781450	-107.318209	-72.995661	185.591262	299.042725	200.982834	0.000000	300.000000	200.000000	0.000000	7.202720	10.651480	2231.752014	2193.441057	2136.399925	-1287.838477				-505.000000	200.000000	0.000000	1.992210	-13.221580	12.584640	-914.847032	928.068615	-4066.049464
1083				900.000000	200.000000	0.000000	0.325090	0.608040	-1.738000	-97.377387	-108.024295	156.856591	299.038104	200.956933	0.000000	300.000000	200.000000	0.000000	7.568960	9.766400	2232.362366	2136.220856	2147.299925	-1318.355976				-505.000000	200.000000	0.000000	1.811100	-14.114930	6.292320	-274.511015	282.148956	-3949.394567
1084				900.000000	200.000000	0.000000	0.414770	0.540480	-1.303500	-59.504064	-96.923493	139.833231	299.009113	200.909661	0.000000	300.000000	200.000000	0.000000	7.385840	9.980040	2233.049012	2031.317153	2212.699923	-1385.494475				-505.000000	200.000000	0.000000	2.716650	-13.936260	11.011560	779.021863	2078.855672	-4066.785651
1085				900.000000	200.000000	0.000000	0.336300	0.585520	-1.520750	-86.018099	-128.951845	144.775733	299.052331	200.983002	0.000000	300.000000	200.000000	0.000000	7.141680	9.461200	2231.370544	2193.441057	2114.599926	-1373.287475				-505.000000	200.000000	0.000000	2.897760	-14.829610	4.719240	-86.250144	1145.878067	-3891.415633
1086				900.000000	200.000000	0.000000	0.313880	0.641820	-1.868350	-71.998188	-36.517863	161.718940	299.047381	200.936053	0.000000	300.000000	200.000000	0.000000	7.507920	11.109280	2231.217956	2088.537354	2125.499926	-1342.769976				-505.000000	200.000000	0.000000	1.267770	-15.008280	10.225020	-1486.413026	709.003742	-3304.013805
1087				900.000000	200.000000	0.000000	0.336300	0.551740	-1.781450	-67.576594	-93.247605	149.563638	299.042922	200.952726	0.000000	300.000000	200.000000	0.000000	7.324800	11.414480	2232.209778	2126.684155	2136.399925	-1367.183975				-505.000000	200.000000	0.000000	4.165530	-14.114930	8.651940	188.941762	1065.433177	-3655.862428
1088				900.000000	200.000000	0.000000	0.459610	0.495440	-1.607650	-113.940803	-68.091325	175.889791	299.028405	200.918422	0.000000	300.000000	200.000000	0.000000	7.324800	11.231360	2232.514954	2050.390553	2169.099924	-1416.011974				-505.000000	200.000000	0.000000	3.622200	-12.685570	11.798100	-187.579979	1890.744411	-3830.694795
1089				900.000000	200.000000	0.000000	0.190570	0.529220	-1.346950	-96.197537	-16.726949	195.477212	298.993816	200.965807	0.000000	300.000000	200.000000	0.000000	7.507920	10.804080	2231.599426	2155.294256	2245.399921	-1354.976975	-601.637347	143.016254	0.000000	-505.000000	200.000000	0.000000	2.535540	-16.437640	13.371180	-761.939893	1292.155315	-3716.680380
1090				900.000000	200.000000	0.000000	0.459610	0.664340	-0.912450	-33.895730	-33.276071	173.637208	298.994022	200.974154	0.000000	300.000000	200.000000	0.000000	7.233240	10.651480	2232.057190	2174.367657	2245.399921	-1403.804975	-538.372024	145.964313	0.000000	-505.000000	200.000000	0.000000	1.992210	-13.757590	19.663499	-1062.530690	656.210763	-3831.581743
1091				900.000000	200.000000	0.000000	0.470820	0.619300	-1.433850	-72.475420	-88.978467	163.945066	299.043314	200.913900	0.000000	300.000000	200.000000	0.000000	7.843640	11.628120	2233.125306	2040.853853	2136.399925	-1330.562976				-505.000000	200.000000	0.000000	2.897760	-15.008280	6.292320	945.408398	1011.815207	-3304.144204
1092				900.000000	200.000000	0.000000	0.347510	0.675600	-1.390400	-114.337804	-114.336789	168.944495	299.008808	200.837316	0.000000	300.000000	200.000000	0.000000	7.446880	10.346280	2232.362366	1869.193249	2212.699923	-1379.390975	-509.240389	201.766808	0.000000	-505.000000	200.000000	0.000000	2.897760	-14.829610	17.303879	30.572629	73.375186	-3950.159731
1093				900.000000	200.000000	0.000000	0.392350	0.517960	-1.694550	-88.980277	-60.174771	171.161095	299.076756	200.957358	0.000000	300.000000	200.000000	0.000000	6.897520	10.041080	2231.370544	2136.220856	2060.099928	-1391.597975				-505.000000	200.000000	0.000000	2.535540	-16.437640	0.000000	-68.113576	907.134542	-3716.680380
1094				900.000000	200.000000	0.000000	0.313880	0.698120	-1.607650	-45.286488	-107.683893	156.951978	299.013353	200.931619	0.000000	300.000000	200.000000	0.000000	6.897520	10.285240	2231.599426	2079.000654	2201.799923	-1403.804975				-505.000000	200.000000	0.000000	3.078870	-15.544290	7.078860	-245.122663	2458.379896	-3657.131958
1095				900.000000	200.000000	0.000000	0.336300	0.653080	-1.303500	-26.723484	-73.428219	183.393125	299.067018	201.004337	0.000000	300.000000	200.000000	0.000000	7.691040	10.682000	2231.446838	2241.124558	2081.899927	-1416.011974	-637.287431	182.061486	0.000000	-505.000000	200.000000	0.000000	3.984420	-13.042910	18.090419	-324.515239	2393.135098	-3889.806987
1096				900.000000	200.000000	0.000000	0.313880	0.596780	-1.303500	-97.390932	-72.504963	161.677052	299.019110	200.905174	0.000000	300.000000	200.000000	0.000000	7.294280	9.980040	2233.583070	2021.780453	2190.899923	-1379.390975				-505.000000	200.000000	0.000000	0.000000	-15.365620	7.865400	-465.880422	920.525787	-3774.204288
1097				900.000000	200.000000	0.000000	0.302670	0.731900	-1.129700	-75.564513	-117.798699	185.910929	299.077229	200.922694	0.000000	300.000000	200.000000	0.000000	7.568960	11.109280	2232.514954	2059.927254	2060.099928	-1367.183975				-505.000000	200.000000	0.000000	2.354430	-12.506900	-0.786540	-61.959427	653.699919	-3830.423816
1098				900.000000	200.000000	0.000000	0.437190	0.484180	-1.520750	-33.903857	-46.985007	159.034925	299.096017	200.970479	0.000000	300.000000	200.000000	0.000000	7.599480	11.445000	2230.683898	2164.830956	2016.499929	-1416.011974				-505.000000	200.000000	0.000000	3.078870	-13.757590	10.225020	-252.573755	1659.974146	-4007.900972
1099				900.000000	200.000000	0.000000	0.325090	0.664340	-1.781450	-26.754954	-42.126278	178.595890	298.983839	200.940359	0.000000	300.000000	200.000000	0.000000	7.782600	11.383960	2231.141662	2098.074055	2267.199921	-1361.080475				-505.000000	200.000000	0.000000	0.181110	-14.829610	7.078860	145.570629	910.313248	-3186.269117
1100				900.000000	200.000000	0.000000	0.493240	0.675600	-1.260050	-126.264352	-34.337687	156.745218	298.964970	200.939748	0.000000	300.000000	200.000000	0.000000	7.416360	11.231360	2232.591248	2098.074055	2310.799919	-1379.390975				-505.000000	200.000000	0.000000	2.354430	-12.864240	9.438480	-777.660080	1306.846412	-4183.227524
1101				900.000000	200.000000	0.000000	0.392350	0.540480	-1.911800	-140.544867	-44.774819	159.133738	299.018339	200.927251	0.000000	300.000000	200.000000	0.000000	7.355320	11.048240	2231.828308	2069.463954	2190.899923	-1354.976975				-505.000000	200.000000	0.000000	3.441090	-15.722960	8.651940	-834.888148	976.699031	-3304.865902
1102				900.000000	200.000000	0.000000	0.425980	0.551740	-1.346950	-95.270163	-61.882923	178.386650	299.013556	200.905792	0.000000	300.000000	200.000000	0.000000	7.813120	10.712520	2232.057190	2021.780453	2201.799923	-1391.597975				-505.000000	200.000000	0.000000	2.535540	-11.970890	13.371180	-1186.552863	-166.114766	-4064.906026
1103				900.000000	200.000000	0.000000	0.347510	0.653080	-1.042800	-110.884534	-33.604538	195.429812	299.057120	200.966005	0.000000	300.000000	200.000000	0.000000	7.477400	10.743040	2231.141662	2155.294256	2103.699926	-1330.562976	-584.909425	127.426886	0.000000	-505.000000	200.000000	0.000000	3.078870	-16.973650	15.730799	-1141.633094	1257.039139	-3364.767928
1104				900.000000	200.000000	0.000000	0.336300	0.484180	-1.303500	-77.904619	-48.098369	156.729787	299.023523	200.952596	0.000000	300.000000	200.000000	0.000000	7.691040	10.193680	2232.514954	2126.684155	2179.999924	-1409.908474				-505.000000	200.000000	0.000000	0.905550	-14.650940	11.798100	-1580.480538	1259.708849	-3127.413416
1105				900.000000	200.000000	0.000000	0.470820	0.517960	-1.520750	-76.738629	-68.633770	159.031500	299.048097	200.935349	0.000000	300.000000	200.000000	0.000000	7.813120	10.620960	2232.896424	2088.537354	2125.499926	-1373.287475				-505.000000	200.000000	0.000000	2.173320	-13.400250	0.786540	-810.786200	398.026017	-3185.072031
1106				900.000000	200.000000	0.000000	0.212990	0.630560	-1.477300	-59.995156	-73.254649	147.355029	299.065228	200.916342	0.000000	300.000000	200.000000	0.000000	7.660520	10.987200	2227.174374	2040.853853	2081.899927	-1385.494475				-505.000000	200.000000	0.000000	2.897760	-13.400250	12.584640	-1157.290358	1933.833847	-3420.106381
1107				900.000000	200.000000	0.000000	0.313880	0.641820	-1.911800	-72.043202	-71.939244	209.912142	299.012915	200.966236	0.000000	300.000000	200.000000	0.000000	7.416360	11.414480	2230.607604	2155.294256	2201.799923	-1422.115474	-515.763713	165.190808	0.000000	-505.000000	200.000000	0.000000	3.984420	-15.365620	13.371180	-465.439959	143.923532	-4479.452226
1108				900.000000	200.000000	0.000000	0.347510	0.596780	-1.433850	-77.423324	-58.570711	178.509833	299.033453	200.926807	0.000000	300.000000	200.000000	0.000000	7.446880	9.949520	2232.896424	2069.463954	2158.199924	-1409.908474				-505.000000	200.000000	0.000000	1.086660	-13.936260	10.225020	547.326936	719.962707	-4066.655252
1109				900.000000	200.000000	0.000000	0.414770	0.551740	-1.738000	-83.613700	-126.915228	154.301663	299.013859	200.935413	0.000000	300.000000	200.000000	0.000000	7.416360	9.735880	2232.743836	2088.537354	2201.799923	-1416.011974				-505.000000	200.000000	0.000000	0.905550	-12.864240	3.932700	264.243475	736.893084	-3713.158824
1110				900.000000	200.000000	0.000000	0.347510	0.608040	-1.520750	-36.844363	-83.819744	154.423703	299.032891	200.961533	0.000000	300.000000	200.000000	0.000000	7.599480	11.200840	2231.599426	2145.757556	2158.199924	-1348.873476	-546.913506	166.606748	0.000000	-505.000000	200.000000	0.000000	3.078870	-13.400250	17.303879	-577.832809	725.266257	-3478.864968
1111				900.000000	200.000000	0.000000	0.392350	0.698120	-1.477300	-12.987203	-111.036513	147.232043	299.018204	201.004303	0.000000	300.000000	200.000000	0.000000	7.752080	11.078760	2231.523132	2241.124558	2190.899923	-1348.873476				-505.000000	200.000000	0.000000	0.543330	-12.864240	14.157719	265.061476	1146.817494	-3301.921156
1112				900.000000	200.000000	0.000000	0.381140	0.619300	-1.477300	-80.561494	-75.113096	173.676615	298.925655	200.978427	0.000000	300.000000	200.000000	0.000000	7.324800	10.834600	2232.057190	2183.904357	2397.999916	-1397.701475	-584.841887	186.277268	0.000000	-505.000000	200.000000	0.000000	1.629990	-14.114930	28.315439	-388.565167	2260.758091	-3831.891881
1113				900.000000	200.000000	0.000000	0.425980	0.574260	-1.520750	-66.379135	-26.259499	142.262692	299.042922	200.969815	0.000000	300.000000	200.000000	0.000000	7.691040	10.926160	2232.209778	2164.830956	2136.399925	-1446.529474	-577.612968	126.214803	0.000000	-505.000000	200.000000	0.000000	-0.362220	-12.506900	16.517339	-1218.735135	1199.373042	-4417.647471
1114				900.000000	200.000000	0.000000	0.493240	0.630560	-1.564200	-56.064655	-74.582587	166.341971	298.994194	200.944085	0.000000	300.000000	200.000000	0.000000	7.752080	10.498880	2232.438660	2107.610755	2245.399921	-1361.080475	-532.210907	177.280471	0.000000	-505.000000	200.000000	0.000000	2.535540	-14.472270	18.090419	-411.005812	492.256712	-3597.327046
1115				900.000000	200.000000	0.000000	0.392350	0.641820	-1.998700	-116.359063	-130.815491	192.963226	299.023323	200.982699	0.000000	300.000000	200.000000	0.000000	7.294280	10.437840	2232.057190	2193.441057	2179.999924	-1373.287475				-505.000000	200.000000	0.000000	1.267770	-14.472270	11.798100	-411.509198	574.940882	-3714.713822
1116				900.000000	200.000000	0.000000	0.549290	0.664340	-1.303500	-34.300858	-97.397057	154.267018	298.974594	200.935605	0.000000	300.000000	200.000000	0.000000	6.958560	10.712520	2232.286072	2088.537354	2288.999920	-1342.769976	-585.165971	200.645820	0.000000	-505.000000	200.000000	0.000000	3.984420	-15.186950	13.371180	8.635370	1071.913583	-4009.329879
1117				900.000000	200.000000	0.000000	0.414770	0.608040	-1.390400	-48.770911	-127.238496	132.667081	299.018741	200.935413	0.000000	300.000000	200.000000	0.000000	7.660520	9.644320	2232.743836	2088.537354	2190.899923	-1409.908474				-505.000000	200.000000	0.000000	2.535540	-13.936260	8.651940	199.753084	-161.636207	-3831.794767
1118				900.000000	200.000000	0.000000	0.280250	0.506700	-1.042800	-56.604509	-96.692380	130.302537	298.970344	200.905143	0.000000	300.000000	200.000000	0.000000	7.233240	9.674840	2233.659364	2021.780453	2299.899920	-1361.080475				-505.000000	200.000000	0.000000	3.259980	-13.936260	7.865400	-1653.365869	-72.155636	-3831.852723
1119				900.000000	200.000000	0.000000	0.414770	0.720640	-1.607650	-68.482295	-96.640633	166.507040	299.028040	200.935861	0.000000	300.000000	200.000000	0.000000	7.477400	10.193680	2231.675720	2088.537354	2169.099924	-1428.218974	-517.102132	187.276344	0.000000	-505.000000	200.000000	0.000000	1.992210	-12.149560	21.236579	-270.206938	257.007888	-4123.776216
1120				900.000000	200.000000	0.000000	0.325090	0.720640	-1.738000	-4.288854	-108.024295	173.828929	299.043052	200.965411	0.000000	300.000000	200.000000	0.000000	7.172200	10.132640	2232.514954	2155.294256	2136.399925	-1367.183975	-567.302676	148.222282	0.000000	-505.000000	200.000000	0.000000	1.629990	-14.829610	17.303879	-895.955386	1078.077995	-3656.337817
1121				900.000000	200.000000	0.000000	0.425980	0.596780	-1.260050	-85.284327	-132.887319	156.741597	298.950430	200.926839	0.000000	300.000000	200.000000	0.000000	7.263760	11.048240	2232.820130	2069.463954	2343.499918	-1470.943473				-505.000000	200.000000	0.000000	0.905550	-13.757590	14.157719	-252.259139	462.049526	-3537.774317
1122				900.000000	200.000000	0.000000	0.392350	0.686860	-1.303500	-101.722498	-80.802328	159.269872	298.945224	200.927124	0.000000	300.000000	200.000000	0.000000	7.538440	10.804080	2232.133484	2069.463954	2354.399918	-1330.562976				-505.000000	200.000000	0.000000	-0.181110	-13.936260	11.011560	-147.506152	2121.629113	-3714.089238
1123				900.000000	200.000000	0.000000	0.369930	0.585520	-1.520750	-69.935978	-110.072849	183.295454	299.008774	201.016776	0.000000	300.000000	200.000000	0.000000	7.355320	11.078760	2232.286072	2269.734659	2212.699923	-1440.425974				-505.000000	200.000000	0.000000	2.173320	-14.650940	2.359620	-423.075598	1987.373252	-3245.003034
1124				900.000000	200.000000	0.000000	0.381140	0.754420	-2.172500	-79.738010	-109.928349	193.079558	299.008503	201.004234	0.000000	300.000000	200.000000	0.000000	7.324800	11.353440	2231.675720	2241.124558	2212.699923	-1409.908474	-554.356311	142.230316	0.000000	-505.000000	200.000000	0.000000	2.716650	-15.722960	20.450039	-1181.392305	1009.338497	-3833.504834
1125				900.000000	200.000000	0.000000	0.437190	0.731900	-1.173150	-59.527406	-77.704094	178.542586	298.954598	200.931747	0.000000	300.000000	200.000000	0.000000	7.568960	10.651480	2231.294250	2079.000654	2332.599918	-1452.632974				-505.000000	200.000000	0.000000	1.448880	-14.114930	11.798100	-389.886554	961.691938	-4301.830182
1126				900.000000	200.000000	0.000000	0.470820	0.630560	-0.999350	-71.561591	-58.986732	149.497578	299.042856	200.978427	0.000000	300.000000	200.000000	0.000000	7.843640	10.682000	2232.057190	2183.904357	2136.399925	-1373.287475	-507.432734	83.955906	0.000000	-505.000000	200.000000	0.000000	1.267770	-14.472270	16.517339	-1916.739683	40.182294	-2833.552342
1127				900.000000	200.000000	0.000000	0.414770	0.653080	-1.738000	-111.604761	-106.651348	161.624889	299.042692	200.944407	0.000000	300.000000	200.000000	0.000000	7.477400	10.041080	2231.675720	2107.610755	2136.399925	-1354.976975	-592.247911	184.631926	0.000000	-505.000000	200.000000	0.000000	3.259980	-15.901630	17.303879	-265.927305	1509.727335	-3422.509168
1128				900.000000	200.000000	0.000000	0.325090	0.720640	-0.912450	-3.433584	-123.989967	173.828929	299.013657	200.961238	0.000000	300.000000	200.000000	0.000000	6.958560	10.682000	2232.286072	2145.757556	2201.799923	-1300.045476				-505.000000	200.000000	0.000000	2.535540	-14.472270	9.438480	-411.697967	-294.952641	-4067.279836
1129				900.000000	200.000000	0.000000	0.425980	0.731900	-1.738000	-72.174181	-157.772675	185.783179	299.023323	200.952791	0.000000	300.000000	200.000000	0.000000	7.324800	9.644320	2232.057190	2126.684155	2179.999924	-1446.529474	-574.347013	205.039591	0.000000	-505.000000	200.000000	0.000000	1.629990	-16.258970	11.798100	59.457595	818.162966	-4127.647069
1130				900.000000	200.000000	0.000000	0.425980	0.754420	-1.042800	-42.382869	-36.835932	156.888202	298.960407	200.965081	0.000000	300.000000	200.000000	0.000000	7.660520	10.773560	2233.277894	2155.294256	2321.699919	-1367.183975				-505.000000	200.000000	0.000000	0.543330	-13.042910	9.438480	369.688617	1283.866060	-4300.740391
1131				900.000000	200.000000	0.000000	0.425980	0.709380	-1.303500	-120.897776	-72.055271	166.484955	299.052752	200.982565	0.000000	300.000000	200.000000	0.000000	7.385840	9.827440	2232.362366	2193.441057	2114.599926	-1373.287475				-505.000000	200.000000	0.000000	3.078870	-14.472270	9.438480	51.566040	202.450492	-3714.858710
1132				900.000000	200.000000	0.000000	0.414770	0.608040	-2.259400	-101.938088	-85.902566	185.679603	299.062293	200.974254	0.000000	300.000000	200.000000	0.000000	7.538440	11.597600	2231.828308	2174.367657	2092.799927	-1361.080475	-502.845749	197.572909	0.000000	-505.000000	200.000000	0.000000	2.535540	-14.114930	17.303879	-41.998086	-37.276891	-3068.291043
1133				900.000000	200.000000	0.000000	0.414770	0.664340	-1.346950	-122.797537	-122.212934	164.045021	299.086588	200.944472	0.000000	300.000000	200.000000	0.000000	6.958560	11.170320	2231.523132	2107.610755	2038.299929	-1342.769976	-745.187526	188.615800	0.000000	-505.000000	200.000000	0.000000	0.543330	-16.080300	14.157719	-161.174317	3400.507618	-3657.437789
1134				900.000000	200.000000	0.000000	0.381140	0.551740	-1.651100	-151.872686	-85.083402	178.433105	299.106645	200.973821	0.000000	300.000000	200.000000	0.000000	7.904680	11.475520	2232.820130	2174.367657	1994.699930	-1434.322474				-505.000000	200.000000	0.000000	0.000000	-13.042910	7.865400	-672.781246	125.105743	-4359.441023
1135				900.000000	200.000000	0.000000	0.437190	0.596780	-1.564200	-57.455715	-57.076538	137.452702	299.042954	200.965510	0.000000	300.000000	200.000000	0.000000	7.538440	10.559920	2232.286072	2155.294256	2136.399925	-1373.287475				-505.000000	200.000000	0.000000	1.811100	-13.936260	6.292320	-32.067689	812.428985	-3126.807628
1136				900.000000	200.000000	0.000000	0.381140	0.698120	-1.216600	-93.127722	-50.025697	159.291957	299.013623	201.025355	0.000000	300.000000	200.000000	0.000000	7.660520	10.437840	2232.209778	2288.808060	2201.799923	-1403.804975	-537.131549	188.585286	0.000000	-505.000000	200.000000	0.000000	2.354430	-14.472270	15.730799	-179.562578	505.454957	-3362.336163
1137				900.000000	200.000000	0.000000	0.347510	0.585520	-1.520750	-65.915448	-68.621834	176.089701	299.003414	200.918956	0.000000	300.000000	200.000000	0.000000	7.385840	10.987200	2231.217956	2050.390553	2223.599922	-1361.080475	-481.528134	159.712317	0.000000	-505.000000	200.000000	0.000000	3.078870	-15.186950	14.157719	-570.381716	-332.308096	-4185.489731
1138				900.000000	200.000000	0.000000	0.482030	0.439140	-1.955250	-112.598821	-53.493403	158.946584	298.925912	200.965378	0.000000	300.000000	200.000000	0.000000	7.599480	10.468360	2232.591248	2155.294256	2397.999916	-1409.908474	-570.314661	188.478109	0.000000	-505.000000	200.000000	0.000000	1.629990	-14.650940	16.517339	-190.310976	1078.824422	-4067.376949
1139				900.000000	200.000000	0.000000	0.313880	0.371580	-1.346950	-98.668622	-97.794404	144.599996	298.977064	200.976357	0.000000	300.000000	200.000000	0.000000	8.057280	10.773560	2227.021786	2174.367657	2278.099920	-1342.769976	-458.265951	157.732678	0.000000	-505.000000	200.000000	0.000000	4.708860	-12.685570	23.596199	-997.348145	-1102.745939	-3478.317136
1140				900.000000	200.000000	0.000000	0.437190	0.529220	-1.738000	-60.417893	-72.112814	163.896133	299.091473	200.970114	0.000000	300.000000	200.000000	0.000000	7.507920	10.468360	2231.523132	2164.830956	2027.399929	-1312.252476				-505.000000	200.000000	0.000000	2.535540	-13.578920	8.651940	-1515.864301	103.503807	-3772.711553
1141				900.000000	200.000000	0.000000	0.414770	0.675600	-1.651100	-62.340996	-91.534255	192.971414	299.077040	200.914338	0.000000	300.000000	200.000000	0.000000	7.233240	10.071600	2232.057190	2040.853853	2060.099928	-1379.390975				-505.000000	200.000000	0.000000	-0.362220	-14.293600	3.932700	-53.879102	813.605843	-3773.157964
1142				900.000000	200.000000	0.000000	0.347510	0.517960	-1.346950	-56.455921	-99.179288	154.339929	299.052429	200.923072	0.000000	300.000000	200.000000	0.000000	7.446880	10.193680	2231.599426	2059.927254	2114.599926	-1391.597975				-505.000000	200.000000	0.000000	5.252190	-14.114930	6.292320	-274.511015	1532.198692	-3655.949361
1143				900.000000	200.000000	0.000000	0.347510	0.608040	-1.998700	-101.668003	-73.243310	176.110644	299.033288	200.905607	0.000000	300.000000	200.000000	0.000000	7.752080	10.926160	2232.514954	2021.780453	2158.199924	-1416.011974				-505.000000	200.000000	0.000000	1.448880	-14.293600	12.584640	-632.266956	-364.754561	-4654.464332
1144				900.000000	200.000000	0.000000	0.470820	0.596780	-1.216600	-125.444615	-84.114539	163.924123	298.993575	200.906195	0.000000	300.000000	200.000000	0.000000	7.721560	11.200840	2231.065368	2021.780453	2245.399921	-1342.769976	-594.147884	187.755885	0.000000	-505.000000	200.000000	0.000000	2.716650	-15.008280	17.303879	-211.870696	1542.604232	-3774.082504
1145				900.000000	200.000000	0.000000	0.325090	0.641820	-1.173150	-31.072659	-93.351696	176.165287	299.057828	201.003719	0.000000	300.000000	200.000000	0.000000	7.172200	10.712520	2232.820130	2241.124558	2103.699926	-1397.701475	-592.721485	145.286305	0.000000	-505.000000	200.000000	0.000000	0.362220	-13.221580	25.169279	-1377.104269	2207.886548	-3889.686769
1146				900.000000	200.000000	0.000000	0.325090	0.529220	-1.173150	-108.079071	-93.351696	168.831588	299.008740	200.922820	0.000000	300.000000	200.000000	0.000000	7.568960	10.926160	2232.209778	2059.927254	2212.699923	-1434.322474	-493.020604	205.635321	0.000000	-505.000000	200.000000	0.000000	3.441090	-13.578920	18.876959	106.377727	-226.134578	-3361.575306
1147				900.000000	200.000000	0.000000	0.403560	0.574260	-1.564200	-42.300968	-50.625685	123.008639	299.023790	200.875465	0.000000	300.000000	200.000000	0.000000	7.721560	11.048240	2233.125306	1955.023551	2179.999924	-1446.529474				-505.000000	200.000000	0.000000	1.811100	-13.936260	3.146160	-1422.111405	682.844683	-2833.087135
1148				900.000000	200.000000	0.000000	0.425980	0.664340	-1.129700	-54.223452	-67.150935	171.262388	299.042365	200.957555	0.000000	300.000000	200.000000	0.000000	7.233240	10.346280	2230.912780	2136.220856	2136.399925	-1391.597975				-505.000000	200.000000	0.000000	4.165530	-12.328230	5.505780	65.171282	1863.838926	-3654.166850
1149				900.000000	200.000000	0.000000	0.538080	0.664340	-1.303500	-46.362449	-71.605579	183.194553	299.008333	200.931747	0.000000	300.000000	200.000000	0.000000	7.080640	10.559920	2231.294250	2079.000654	2212.699923	-1403.804975				-505.000000	200.000000	0.000000	2.897760	-11.970890	15.730799	-723.100086	1400.568112	-3594.982214
1150				900.000000	200.000000	0.000000	0.381140	0.765680	-1.173150	-78.238997	-126.055655	188.270709	299.006125	200.968091	0.000000	300.000000	200.000000	0.000000	7.294280	10.926160	2226.335140	2155.294256	2212.699923	-1477.046973	-664.471680	127.594465	0.000000	-505.000000	200.000000	0.000000	2.535540	-13.042910	18.876959	-1366.796333	3010.340425	-3948.435176
[truncated: 7,850 more rows]
