# Supplementary material for: A Plyometric Warm-Up Protocol Improves Running Economy in Recreational Endurance Athletes
Source: Front Physiol. 2020 Mar 12;11:197. doi: 10.3389/fphys.2020.00197 (PMC7080849; doi:10.3389/fphys.2020.00197)
Supplement: Supplementary file 1 [file Data_Sheet_1.zip › Datasheet 1/Force plate data -leg stiffness/4/4 Control .csv]

FORCE PLATES
600.000000	Hz
	Corner 1			Corner 2			Corner 3			Corner 4
Plate#	X	Y	Z	X	Y	Z	X	Y	Z	X	Y	Z
1	1200.000000	400.000000	0.000000	1200.000000	0.000000	0.000000	600.000000	0.000000	0.000000	600.000000	400.000000	0.000000
2	600.000000	400.000000	0.000000	600.000000	0.000000	0.000000	0.000000	0.000000	0.000000	0.000000	400.000000	0.000000
3	-55.000000	500.000000	0.000000	-55.000000	-100.000000	0.000000	-955.000000	-100.000000	0.000000	-955.000000	500.000000	0.000000
	Force Plate 1												Force Plate 2												Force Plate 3
Sample #	COP:X	COP:Y	COP:Z	Ref:X	Ref:Y	Ref:Z	Force:X	Force:Y	Force:Z	Moment:X	Moment:Y	Moment:Z	COP:X	COP:Y	COP:Z	Ref:X	Ref:Y	Ref:Z	Force:X	Force:Y	Force:Z	Moment:X	Moment:Y	Moment:Z	COP:X	COP:Y	COP:Z	Ref:X	Ref:Y	Ref:Z	Force:X	Force:Y	Force:Z	Moment:X	Moment:Y	Moment:Z
Units:	mm	mm	mm	mm	mm	mm	N	N	N	Nmm	Nmm	Nmm	mm	mm	mm	mm	mm	mm	N	N	N	Nmm	Nmm	Nmm	mm	mm	mm	mm	mm	mm	N	N	N	Nmm	Nmm	Nmm
1				900.000000	200.000000	0.000000	0.325090	0.664340	-1.564200	-119.002078	-108.185929	159.318610	298.881437	200.931651	0.000000	300.000000	200.000000	0.000000	7.263760	10.407320	2231.523132	2079.000654	2496.099913	-1373.287475				-505.000000	200.000000	0.000000	0.181110	0.714680	3.932700	-882.968113	-942.681149	294.384236
2				900.000000	200.000000	0.000000	0.347510	0.743160	-1.477300	-47.317228	-58.530303	154.549365	299.062101	200.961632	0.000000	300.000000	200.000000	0.000000	7.477400	10.285240	2231.370544	2145.757556	2092.799927	-1348.873476				-505.000000	200.000000	0.000000	0.362220	2.144040	0.000000	-217.712146	-1215.047997	-56.738382
3				900.000000	200.000000	0.000000	0.437190	0.709380	-1.477300	-48.708288	-87.553175	149.605721	298.998529	201.000166	0.000000	300.000000	200.000000	0.000000	7.385840	10.102120	2231.217956	2231.587858	2234.499922	-1391.597975				-505.000000	200.000000	0.000000	0.181110	-1.072020	3.146160	-180.432239	-809.364715	-647.216921
4				900.000000	200.000000	0.000000	0.414770	0.517960	-1.173150	-44.214274	-152.770388	151.860587	299.018003	200.970313	0.000000	300.000000	200.000000	0.000000	7.843640	11.017720	2231.065368	2164.830956	2190.899923	-1391.597975				-505.000000	200.000000	0.000000	-0.543330	-1.965370	0.000000	691.787475	695.726933	526.875218
5				900.000000	200.000000	0.000000	0.459610	0.574260	-1.477300	-98.498362	-78.344490	161.505133	299.047642	200.914431	0.000000	300.000000	200.000000	0.000000	7.477400	11.048240	2231.828308	2040.853853	2125.499926	-1379.390975				-505.000000	200.000000	0.000000	1.448880	0.893350	9.438480	-755.900327	-626.908870	764.405161
6				900.000000	200.000000	0.000000	0.302670	0.641820	-1.173150	-23.031598	-107.626350	181.007834	298.959376	200.948940	0.000000	300.000000	200.000000	0.000000	7.691040	11.383960	2231.065368	2117.147455	2321.699919	-1446.529474				-505.000000	200.000000	0.000000	0.905550	0.893350	-0.786540	-640.902326	1801.931702	-175.456951
7				900.000000	200.000000	0.000000	0.493240	0.551740	-1.738000	-115.777942	-130.146622	161.449348	299.008774	200.969782	0.000000	300.000000	200.000000	0.000000	7.324800	10.956680	2232.286072	2164.830956	2212.699923	-1306.148976				-505.000000	200.000000	0.000000	0.905550	0.357340	13.371180	-1251.283683	727.935967	646.451757
8				900.000000	200.000000	0.000000	0.437190	0.574260	-1.564200	-54.362558	-16.548778	188.034621	298.999042	200.897125	0.000000	300.000000	200.000000	0.000000	7.446880	10.376800	2232.362366	2002.707052	2234.499922	-1477.046973				-505.000000	200.000000	0.000000	2.354430	1.429360	5.505780	202.747037	-280.261544	-292.552385
9				900.000000	200.000000	0.000000	0.425980	0.371580	-1.781450	-70.975052	-127.336447	166.170801	299.009316	200.888125	0.000000	300.000000	200.000000	0.000000	7.233240	10.620960	2233.506776	1983.633652	2212.699923	-1385.494475				-505.000000	200.000000	0.000000	2.354430	1.429360	11.011560	898.083511	642.503523	412.376799
10				900.000000	200.000000	0.000000	0.448400	0.619300	-1.694550	-129.032928	-67.548880	137.462032	299.028704	200.922410	0.000000	300.000000	200.000000	0.000000	7.416360	10.651480	2233.201600	2059.927254	2169.099924	-1416.011974				-505.000000	200.000000	0.000000	2.535540	-1.608030	0.000000	-213.117897	641.994527	57.015235
11				900.000000	200.000000	0.000000	0.403560	0.765680	-1.042800	-25.837061	-137.232076	176.199182	299.086838	200.880127	0.000000	300.000000	200.000000	0.000000	7.385840	10.804080	2232.133484	1964.560251	2038.299929	-1354.976975				-505.000000	200.000000	0.000000	1.086660	1.072020	11.798100	-513.268232	1248.749884	-586.510572
12				900.000000	200.000000	0.000000	0.291460	0.731900	-1.824900	-40.099968	-76.162775	193.151523	298.984568	200.939684	0.000000	300.000000	200.000000	0.000000	7.507920	10.346280	2232.743836	2098.074055	2267.199921	-1452.632974				-505.000000	200.000000	0.000000	2.354430	-1.608030	8.651940	-559.873747	909.882817	468.238414
13				900.000000	200.000000	0.000000	0.403560	0.563000	-1.086250	-74.433740	-187.851367	161.552729	298.989484	200.918296	0.000000	300.000000	200.000000	0.000000	7.385840	9.949520	2232.820130	2050.390553	2256.299921	-1440.425974				-505.000000	200.000000	0.000000	0.181110	-2.680050	7.078860	70.028488	-282.816818	-355.022448
14				900.000000	200.000000	0.000000	0.392350	0.596780	-0.869000	-44.673897	-66.008503	168.824738	299.003312	200.953247	0.000000	300.000000	200.000000	0.000000	7.172200	9.857960	2230.989074	2126.684155	2223.599922	-1403.804975				-505.000000	200.000000	0.000000	1.629990	-0.536010	4.719240	-32.056426	559.740789	528.057815
15				900.000000	200.000000	0.000000	0.414770	0.664340	-1.651100	-58.784153	-111.798135	200.189923	299.027508	200.949200	0.000000	300.000000	200.000000	0.000000	7.477400	10.193680	2230.455016	2117.147455	2169.099924	-1422.115474				-505.000000	200.000000	0.000000	1.086660	-0.178670	14.944259	-704.511792	848.054156	-528.953379
16				900.000000	200.000000	0.000000	0.414770	0.698120	-1.260050	-52.967434	-66.568082	173.715077	299.018104	200.897554	0.000000	300.000000	200.000000	0.000000	7.355320	10.285240	2231.294250	2002.707052	2190.899923	-1318.355976				-505.000000	200.000000	0.000000	1.811100	0.178670	9.438480	-451.697608	-648.826801	-587.416317
17				900.000000	200.000000	0.000000	0.403560	0.641820	-1.607650	-119.974466	-80.981096	166.445351	298.998906	200.910065	0.000000	300.000000	200.000000	0.000000	7.507920	11.292400	2232.057190	2031.317153	2234.499922	-1446.529474				-505.000000	200.000000	0.000000	1.086660	2.501380	8.651940	-79.581346	1251.735590	472.239666
18				900.000000	200.000000	0.000000	0.381140	0.641820	-1.173150	-119.524324	-131.121625	178.516879	298.939979	200.923167	0.000000	300.000000	200.000000	0.000000	7.385840	10.956680	2231.370544	2059.927254	2365.299917	-1422.115474	-393.846316	125.927607	0.000000	-505.000000	200.000000	0.000000	0.000000	-0.178670	20.450039	-1514.783343	-2273.097212	117.318639
19				900.000000	200.000000	0.000000	0.325090	0.743160	-1.738000	-91.813146	-128.288175	156.982252	299.116077	201.046824	0.000000	300.000000	200.000000	0.000000	7.324800	11.567080	2231.980896	2336.491561	1972.899931	-1318.355976				-505.000000	200.000000	0.000000	-0.181110	-0.714680	9.438480	-737.386220	929.991900	293.056751
20				900.000000	200.000000	0.000000	0.358720	0.563000	-1.346950	-102.847537	-94.574945	147.141222	299.052461	200.944407	0.000000	300.000000	200.000000	0.000000	7.202720	11.017720	2231.675720	2107.610755	2114.599926	-1428.218974				-505.000000	200.000000	0.000000	0.543330	-0.893350	15.730799	-284.430148	615.044612	410.317435
21				900.000000	200.000000	0.000000	0.459610	0.698120	-1.911800	-85.806889	-138.732045	164.029982	298.998871	200.957096	0.000000	300.000000	200.000000	0.000000	7.355320	11.109280	2231.980896	2136.220856	2234.499922	-1367.183975				-505.000000	200.000000	0.000000	1.448880	0.357340	2.359620	253.443417	572.939034	-58.520893
22				900.000000	200.000000	0.000000	0.482030	0.551740	-1.086250	-111.082199	-120.159182	147.003001	299.028604	200.943859	0.000000	300.000000	200.000000	0.000000	7.507920	9.888480	2232.972718	2107.610755	2169.099924	-1324.459476				-505.000000	200.000000	0.000000	1.267770	1.250690	4.719240	76.056791	714.228727	706.014667
23				900.000000	200.000000	0.000000	0.369930	0.517960	-1.607650	-72.808128	-115.058002	183.232623	298.979477	200.901427	0.000000	300.000000	200.000000	0.000000	7.355320	10.712520	2232.286072	2012.243752	2278.099920	-1312.252476				-505.000000	200.000000	0.000000	2.535540	-0.714680	18.876959	-736.631141	-701.619780	-529.577962
24				900.000000	200.000000	0.000000	0.280250	0.585520	-1.694550	-82.177626	-80.888343	173.749722	299.032957	200.923009	0.000000	300.000000	200.000000	0.000000	7.294280	11.109280	2231.752014	2059.927254	2158.199924	-1342.769976				-505.000000	200.000000	0.000000	4.889970	-1.072020	11.011560	399.277002	-836.622067	527.288343
25				900.000000	200.000000	0.000000	0.336300	0.641820	-1.173150	-135.606444	-68.483474	140.008772	299.052623	200.905792	0.000000	300.000000	200.000000	0.000000	7.507920	10.193680	2232.057190	2021.780453	2114.599926	-1409.908474				-505.000000	200.000000	0.000000	0.724440	0.536010	3.146160	-430.578350	1146.308498	764.124001
26				900.000000	200.000000	0.000000	0.325090	0.574260	-1.694550	-54.497601	-77.668884	156.825175	299.028007	200.931619	0.000000	300.000000	200.000000	0.000000	7.599480	9.949520	2231.599426	2079.000654	2169.099924	-1342.769976				-505.000000	200.000000	0.000000	1.086660	-1.250690	11.011560	735.913686	1382.066318	-177.506134
27				900.000000	200.000000	0.000000	0.392350	0.506700	-1.868350	-85.603490	-75.211047	151.873343	298.989139	200.939973	0.000000	300.000000	200.000000	0.000000	7.477400	11.109280	2232.057190	2098.074055	2256.299921	-1342.769976				-505.000000	200.000000	0.000000	0.000000	-1.608030	-8.651940	-445.442056	-389.499331	703.403163
28				900.000000	200.000000	0.000000	0.336300	0.675600	-1.694550	-14.139648	-103.460362	171.365768	298.998940	201.004028	0.000000	300.000000	200.000000	0.000000	7.019600	10.041080	2232.133484	2241.124558	2234.499922	-1379.390975				-505.000000	200.000000	0.000000	1.448880	0.000000	8.651940	463.956163	-1023.872466	293.604583
29				900.000000	200.000000	0.000000	0.313880	0.551740	-1.433850	-67.216480	-62.251798	188.141426	298.920365	200.914682	0.000000	300.000000	200.000000	0.000000	7.324800	11.719680	2231.217956	2040.853853	2408.899916	-1385.494475				-505.000000	200.000000	0.000000	1.267770	0.536010	7.078860	-82.815728	-83.430596	0.407252
30				900.000000	200.000000	0.000000	0.313880	0.563000	-1.260050	-70.593267	-102.941191	115.862095	298.959661	200.935861	0.000000	300.000000	200.000000	0.000000	7.233240	10.956680	2231.675720	2088.537354	2321.699919	-1397.701475				-505.000000	200.000000	0.000000	1.267770	1.072020	14.944259	-397.200537	704.525183	-234.060469
31				900.000000	200.000000	0.000000	0.381140	0.596780	-1.738000	-81.758953	-69.804675	164.017031	299.013320	200.944472	0.000000	300.000000	200.000000	0.000000	7.263760	11.811240	2231.523132	2107.610755	2201.799923	-1330.562976				-505.000000	200.000000	0.000000	1.629990	0.714680	6.292320	1317.724693	-1430.302174	235.524227
32				900.000000	200.000000	0.000000	0.235410	0.709380	-1.564200	-93.024149	-114.624847	144.995445	299.052720	200.948421	0.000000	300.000000	200.000000	0.000000	7.172200	10.743040	2232.286072	2117.147455	2114.599926	-1318.355976				-505.000000	200.000000	0.000000	3.078870	-0.536010	3.932700	199.512655	1268.235535	116.733214
33				900.000000	200.000000	0.000000	0.336300	0.574260	-1.998700	-50.792170	-42.385863	178.500502	299.013724	200.948356	0.000000	300.000000	200.000000	0.000000	7.080640	10.559920	2232.438660	2117.147455	2201.799923	-1379.390975				-505.000000	200.000000	0.000000	-0.905550	-0.357340	8.651940	-20.930488	842.004181	-235.243066
34				900.000000	200.000000	0.000000	0.358720	0.619300	-1.781450	-100.979245	-94.170860	168.880522	298.955491	200.952303	0.000000	300.000000	200.000000	0.000000	7.294280	9.919000	2233.201600	2126.684155	2332.599918	-1385.494475				-505.000000	200.000000	0.000000	1.086660	-2.144040	-0.786540	680.913230	465.272663	56.622472
35				900.000000	200.000000	0.000000	0.313880	0.574260	-1.694550	-62.538661	-153.196806	152.017468	299.008503	200.999961	0.000000	300.000000	200.000000	0.000000	7.446880	10.468360	2231.675720	2231.587858	2212.699923	-1403.804975				-505.000000	200.000000	0.000000	2.173320	0.714680	12.584640	44.252058	917.109650	411.713056
36				900.000000	200.000000	0.000000	0.425980	0.551740	-1.433850	-35.052238	-102.329865	188.025291	299.018674	200.935477	0.000000	300.000000	200.000000	0.000000	7.477400	10.529400	2232.591248	2088.537354	2190.899923	-1354.976975				-505.000000	200.000000	0.000000	0.543330	-1.250690	14.157719	1315.245389	881.677479	-59.974470
37				900.000000	200.000000	0.000000	0.392350	0.630560	-1.346950	-100.065416	-85.827889	168.856153	298.989242	200.982599	0.000000	300.000000	200.000000	0.000000	7.416360	10.163160	2232.286072	2193.441057	2256.299921	-1403.804975				-505.000000	200.000000	0.000000	2.173320	-0.357340	16.517339	674.594755	-14.612533	-470.465771
38				900.000000	200.000000	0.000000	0.246620	0.664340	-0.738650	-90.003096	-131.052146	176.267525	299.052234	200.940359	0.000000	300.000000	200.000000	0.000000	7.538440	9.552760	2231.141662	2098.074055	2114.599926	-1458.736474				-505.000000	200.000000	0.000000	0.000000	0.893350	5.505780	-292.950935	1850.755118	-57.896309
39				900.000000	200.000000	0.000000	0.381140	0.551740	-1.216600	-115.237772	-115.883306	159.155824	298.969253	200.974487	0.000000	300.000000	200.000000	0.000000	7.416360	11.445000	2231.294250	2174.367657	2299.899920	-1361.080475				-505.000000	200.000000	0.000000	2.173320	0.178670	10.225020	359.077329	256.498893	-117.492505
40				900.000000	200.000000	0.000000	0.425980	0.675600	-1.346950	-62.025897	-77.080833	219.466062	299.037512	201.021642	0.000000	300.000000	200.000000	0.000000	7.355320	11.200840	2230.989074	2279.271359	2147.299925	-1403.804975				-505.000000	200.000000	0.000000	-1.267770	-0.178670	8.651940	-1284.095187	-859.487984	-58.812235
41				900.000000	200.000000	0.000000	0.347510	0.686860	-1.346950	-113.829103	-38.387648	173.774287	298.974384	200.897339	0.000000	300.000000	200.000000	0.000000	7.630000	11.048240	2231.828308	2002.707052	2288.999920	-1409.908474				-505.000000	200.000000	0.000000	0.362220	0.893350	7.865400	1097.029857	1959.167915	764.492094
42				900.000000	200.000000	0.000000	0.358720	0.664340	-1.738000	-87.017893	-124.607089	178.561050	298.979825	200.969451	0.000000	300.000000	200.000000	0.000000	7.416360	10.956680	2233.049012	2164.830956	2278.099920	-1428.218974				-505.000000	200.000000	0.000000	0.905550	0.357340	13.371180	949.220353	65.085931	-528.430216
43				900.000000	200.000000	0.000000	0.403560	0.731900	-1.477300	-128.191519	-96.300231	183.396747	299.042496	200.970246	0.000000	300.000000	200.000000	0.000000	7.477400	11.109280	2231.217956	2164.830956	2136.399925	-1379.390975				-505.000000	200.000000	0.000000	0.905550	-2.144040	4.719240	-1519.150343	736.146658	291.613355
44				900.000000	200.000000	0.000000	0.291460	0.619300	-1.477300	-80.561494	-61.288133	147.263263	299.023856	200.965081	0.000000	300.000000	200.000000	0.000000	7.385840	11.109280	2233.277894	2155.294256	2179.999924	-1409.908474				-505.000000	200.000000	0.000000	2.173320	-1.429360	11.011560	146.022355	123.182459	-765.203611
45				900.000000	200.000000	0.000000	0.470820	0.653080	-1.651100	-79.350491	-83.710454	176.024782	299.038071	200.909972	0.000000	300.000000	200.000000	0.000000	7.568960	10.254720	2232.286072	2031.317153	2147.299925	-1379.390975				-505.000000	200.000000	0.000000	3.803310	-1.072020	3.932700	-991.081329	694.119644	-999.971289
46				900.000000	200.000000	0.000000	0.358720	0.596780	-1.216600	-85.239313	-74.432291	164.040258	298.988793	200.931747	0.000000	300.000000	200.000000	0.000000	7.263760	10.468360	2231.294250	2079.000654	2256.299921	-1391.597975				-505.000000	200.000000	0.000000	1.811100	0.714680	9.438480	-419.263643	14.023235	0.533343
47				900.000000	200.000000	0.000000	0.347510	0.619300	-1.781450	-64.794473	-68.379383	166.482476	298.999419	200.956573	0.000000	300.000000	200.000000	0.000000	7.233240	10.285240	2233.201600	2136.220856	2234.499922	-1361.080475				-505.000000	200.000000	0.000000	2.354430	0.178670	6.292320	590.394717	912.122096	469.933993
48				900.000000	200.000000	0.000000	0.414770	0.630560	-1.260050	-95.954857	-71.634052	188.110207	299.047284	200.923325	0.000000	300.000000	200.000000	0.000000	7.385840	10.834600	2230.989074	2059.927254	2125.499926	-1367.183975				-505.000000	200.000000	0.000000	1.992210	1.608030	11.011560	98.182820	134.141424	-468.586146
49				900.000000	200.000000	0.000000	0.358720	0.641820	-1.173150	-59.216370	-109.934489	166.491806	298.989070	200.965675	0.000000	300.000000	200.000000	0.000000	7.141680	9.552760	2231.904602	2155.294256	2256.299921	-1379.390975				-505.000000	200.000000	0.000000	0.905550	-0.536010	7.865400	-495.068741	-194.829099	116.907080
50				900.000000	200.000000	0.000000	0.470820	0.596780	-1.694550	-117.898711	-27.944376	154.285482	299.082300	200.995109	0.000000	300.000000	200.000000	0.000000	7.568960	9.919000	2232.972718	2222.051158	2049.199928	-1367.183975				-505.000000	200.000000	0.000000	2.897760	-0.536010	4.719240	-1190.216445	483.028030	645.444591
51				900.000000	200.000000	0.000000	0.526870	0.720640	-1.651100	-128.835263	-35.358894	161.571585	299.033651	200.977858	0.000000	300.000000	200.000000	0.000000	7.630000	11.231360	2233.354188	2183.904357	2158.199924	-1342.769976				-505.000000	200.000000	0.000000	2.716650	-1.072020	11.011560	-1337.963026	-174.834452	233.741716
52				900.000000	200.000000	0.000000	0.358720	0.630560	-1.651100	-100.380516	-33.500447	161.662014	299.003755	200.969915	0.000000	300.000000	200.000000	0.000000	7.477400	11.139800	2231.980896	2164.830956	2223.599922	-1397.701475				-505.000000	200.000000	0.000000	-0.905550	0.178670	14.157719	359.391945	306.499166	293.962495
53				900.000000	200.000000	0.000000	0.425980	0.574260	-1.607650	-74.510224	-56.574502	180.817254	299.013353	200.935893	0.000000	300.000000	200.000000	0.000000	7.477400	11.200840	2231.599426	2088.537354	2201.799923	-1434.322474				-505.000000	200.000000	0.000000	-0.724440	0.178670	9.438480	359.014406	432.588767	0.227513
54				900.000000	200.000000	0.000000	0.325090	0.563000	-1.564200	-58.846775	-67.658170	147.176063	299.013252	200.974454	0.000000	300.000000	200.000000	0.000000	7.324800	11.414480	2231.370544	2174.367657	2201.799923	-1367.183975				-505.000000	200.000000	0.000000	0.543330	-0.536010	16.517339	200.519426	746.868192	528.144748
55				900.000000	200.000000	0.000000	0.470820	0.608040	-1.303500	-117.029896	-99.231632	166.344255	299.008774	200.991143	0.000000	300.000000	200.000000	0.000000	7.477400	10.865120	2232.286072	2212.514458	2212.699923	-1416.011974				-505.000000	200.000000	0.000000	1.992210	2.322710	5.505780	-669.724370	271.936417	-409.163816
56				900.000000	200.000000	0.000000	0.381140	0.529220	-1.824900	-68.548982	-95.053708	154.315560	299.003721	200.965675	0.000000	300.000000	200.000000	0.000000	7.507920	10.651480	2231.904602	2155.294256	2223.599922	-1367.183975				-505.000000	200.000000	0.000000	-1.811100	-0.893350	0.786540	-1096.337702	-554.006808	234.273493
57				900.000000	200.000000	0.000000	0.369930	0.641820	-1.824900	-47.829993	-69.262230	173.709172	299.082017	201.016776	0.000000	300.000000	200.000000	0.000000	7.233240	10.773560	2232.286072	2269.734659	2049.199928	-1330.562976				-505.000000	200.000000	0.000000	5.071080	-1.429360	8.651940	-664.878427	-315.061724	-412.970840
58				900.000000	200.000000	0.000000	0.246620	0.653080	-1.564200	-119.465765	-89.756625	147.341132	299.023556	200.935477	0.000000	300.000000	200.000000	0.000000	7.324800	10.865120	2232.591248	2088.537354	2179.999924	-1434.322474				-505.000000	200.000000	0.000000	0.905550	-0.893350	4.719240	409.584939	338.436636	-59.664332
59				900.000000	200.000000	0.000000	0.425980	0.551740	-1.477300	-83.343615	-82.025577	175.976990	298.984255	200.922883	0.000000	300.000000	200.000000	0.000000	7.568960	9.827440	2232.057190	2059.927254	2267.199921	-1483.150473				-505.000000	200.000000	0.000000	0.543330	-1.429360	2.359620	-433.749809	230.023839	-1.399929
60				900.000000	200.000000	0.000000	0.437190	0.630560	-1.824900	-76.437391	-97.361847	173.629019	299.043118	200.935445	0.000000	300.000000	200.000000	0.000000	7.599480	9.613800	2232.667542	2088.537354	2136.399925	-1348.873476				-505.000000	200.000000	0.000000	0.362220	-1.250690	8.651940	-769.883108	-825.548666	644.969203
61				900.000000	200.000000	0.000000	0.437190	0.574260	-1.260050	-37.965338	-67.491337	156.709040	299.042791	200.999858	0.000000	300.000000	200.000000	0.000000	7.324800	10.529400	2231.904602	2231.587858	2136.399925	-1306.148976				-505.000000	200.000000	0.000000	-0.905550	-1.429360	3.932700	29.640045	1244.192761	-1.284019
62				900.000000	200.000000	0.000000	0.403560	0.675600	-1.694550	-14.139648	-111.296098	178.525067	299.071966	200.884611	0.000000	300.000000	200.000000	0.000000	7.385840	10.102120	2231.599426	1974.096951	2070.999928	-1318.355976				-505.000000	200.000000	0.000000	2.354430	0.714680	13.371180	-187.317023	1037.974265	235.466272
63				900.000000	200.000000	0.000000	0.526870	0.540480	-1.824900	-47.982644	-90.922929	156.584716	298.988897	200.906009	0.000000	300.000000	200.000000	0.000000	7.568960	10.987200	2231.523132	2021.780453	2256.299921	-1342.769976				-505.000000	200.000000	0.000000	1.267770	-1.072020	6.292320	-1106.708561	-878.104214	-471.071558
64				900.000000	200.000000	0.000000	0.336300	0.754420	-0.869000	-50.243873	-7.974694	185.897032	298.969359	200.948745	0.000000	300.000000	200.000000	0.000000	7.691040	11.506040	2231.523132	2117.147455	2299.899920	-1373.287475				-505.000000	200.000000	0.000000	2.173320	0.178670	3.932700	-799.586076	1057.890348	58.739791
65				900.000000	200.000000	0.000000	0.459610	0.743160	-1.564200	-67.509907	-63.065764	168.891190	298.979163	200.935893	0.000000	300.000000	200.000000	0.000000	7.294280	11.139800	2231.599426	2088.537354	2278.099920	-1434.322474				-505.000000	200.000000	0.000000	-0.181110	-0.536010	11.798100	-958.018132	530.042598	351.970407
66				900.000000	200.000000	0.000000	0.425980	0.641820	-1.477300	-55.510939	-107.355427	183.289745	299.106523	201.020943	0.000000	300.000000	200.000000	0.000000	7.416360	11.048240	2232.514954	2279.271359	1994.699930	-1446.529474				-505.000000	200.000000	0.000000	1.448880	0.357340	13.371180	-788.019676	-1426.061046	117.711403
67				900.000000	200.000000	0.000000	0.414770	0.641820	-1.433850	-99.691758	-86.670328	156.795097	299.028139	200.940038	0.000000	300.000000	200.000000	0.000000	7.538440	10.376800	2231.904602	2098.074055	2169.099924	-1361.080475				-505.000000	200.000000	0.000000	0.181110	-1.429360	7.865400	-317.493345	-946.413281	-118.859149
68				900.000000	200.000000	0.000000	0.313880	0.574260	-1.694550	-46.456541	-97.471136	176.114069	299.038104	200.939845	0.000000	300.000000	200.000000	0.000000	7.416360	10.102120	2232.362366	2098.074055	2147.299925	-1361.080475				-505.000000	200.000000	0.000000	0.543330	0.714680	7.078860	-1114.348424	1020.965324	-234.341630
69				900.000000	200.000000	0.000000	0.437190	0.619300	-1.346950	-80.426452	-77.542460	156.750927	299.077008	200.995551	0.000000	300.000000	200.000000	0.000000	7.935200	10.437840	2231.980896	2222.051158	2060.099928	-1342.769976				-505.000000	200.000000	0.000000	1.448880	-1.250690	17.303879	-74.294941	1221.606968	-412.511506
70				900.000000	200.000000	0.000000	0.369930	0.630560	-1.129700	-35.511861	-105.370556	195.385641	299.027840	200.944601	0.000000	300.000000	200.000000	0.000000	7.050120	10.773560	2231.217956	2107.610755	2169.099924	-1458.736474				-505.000000	200.000000	0.000000	3.078870	-0.357340	9.438480	94.948437	997.870536	116.902772
71				900.000000	200.000000	0.000000	0.369930	0.641820	-1.260050	-123.634882	-44.457691	147.202911	298.959127	200.944892	0.000000	300.000000	200.000000	0.000000	7.599480	10.468360	2230.531310	2107.610755	2321.699919	-1367.183975				-505.000000	200.000000	0.000000	2.716650	0.178670	11.011560	-104.123756	90.305562	-176.280070
72				900.000000	200.000000	0.000000	0.448400	0.641820	-1.173150	-71.277961	-37.637963	161.579577	298.998837	200.901581	0.000000	300.000000	200.000000	0.000000	7.599480	9.400160	2231.904602	2012.243752	2234.499922	-1367.183975				-505.000000	200.000000	0.000000	-0.181110	-1.965370	11.798100	-233.796692	-0.237431	115.637550
73				900.000000	200.000000	0.000000	0.392350	0.686860	-1.303500	-57.496666	-116.264117	178.547153	298.969605	200.961336	0.000000	300.000000	200.000000	0.000000	7.660520	10.895640	2232.057190	2145.757556	2299.899920	-1306.148976				-505.000000	200.000000	0.000000	1.629990	-0.714680	3.932700	72.885331	427.917208	410.400060
74				900.000000	200.000000	0.000000	0.425980	0.641820	-1.651100	-140.122131	-51.468123	178.470425	299.042922	201.003994	0.000000	300.000000	200.000000	0.000000	7.477400	11.200840	2232.209778	2241.124558	2136.399925	-1361.080475				-505.000000	200.000000	0.000000	0.000000	-2.501380	13.371180	-34.472807	1710.720846	-296.094303
75				900.000000	200.000000	0.000000	0.437190	0.608040	-1.477300	-68.963591	-87.553175	176.017736	299.052655	200.948486	0.000000	300.000000	200.000000	0.000000	7.263760	10.834600	2232.133484	2117.147455	2114.599926	-1385.494475				-505.000000	200.000000	0.000000	0.543330	-0.536010	15.730799	-1073.519518	747.614619	116.936057
76				900.000000	200.000000	0.000000	0.302670	0.675600	-1.477300	-94.325181	-61.749761	173.810269	299.086619	200.957260	0.000000	300.000000	200.000000	0.000000	7.446880	11.200840	2231.599426	2136.220856	2038.299929	-1373.287475				-505.000000	200.000000	0.000000	0.362220	0.893350	4.719240	-1219.541873	1829.583613	823.236193
77				900.000000	200.000000	0.000000	0.425980	0.686860	-1.346950	-101.767512	-87.212772	168.873672	298.954991	200.991211	0.000000	300.000000	200.000000	0.000000	7.446880	11.292400	2232.133484	2212.514458	2332.599918	-1342.769976				-505.000000	200.000000	0.000000	-0.181110	-0.357340	4.719240	-21.245104	404.190429	293.395866
78				900.000000	200.000000	0.000000	0.291460	0.653080	-1.868350	-51.431850	-76.122367	164.162299	299.023523	200.939781	0.000000	300.000000	200.000000	0.000000	7.141680	11.872280	2232.514954	2098.074055	2179.999924	-1342.769976				-505.000000	200.000000	0.000000	-0.362220	1.608030	3.932700	-1292.175512	2404.445931	119.043195
79				900.000000	200.000000	0.000000	0.414770	0.551740	-1.607650	-111.622369	-86.508694	151.892003	299.023256	200.944310	0.000000	300.000000	200.000000	0.000000	7.477400	10.804080	2231.904602	2107.610755	2179.999924	-1300.045476				-505.000000	200.000000	0.000000	1.629990	-2.144040	5.505780	-592.559405	-368.995689	-119.653291
80				900.000000	200.000000	0.000000	0.369930	0.472920	-0.999350	-82.073736	-59.898052	175.961755	298.974734	200.935477	0.000000	300.000000	200.000000	0.000000	7.507920	10.437840	2232.591248	2088.537354	2288.999920	-1452.632974				-505.000000	200.000000	0.000000	4.708860	0.178670	7.078860	-2189.126406	371.199096	-58.951250
81				900.000000	200.000000	0.000000	0.482030	0.574260	-1.651100	-122.801601	-104.435962	178.349526	299.030538	200.933886	0.000000	300.000000	200.000000	0.000000	7.752080	11.048240	2226.182552	2079.000654	2158.199924	-1379.390975				-505.000000	200.000000	0.000000	1.629990	0.893350	10.225020	170.690612	289.375789	-469.235399
82				900.000000	200.000000	0.000000	0.381140	0.585520	-1.346950	-61.714861	-34.706562	154.367919	299.023222	201.021257	0.000000	300.000000	200.000000	0.000000	7.355320	10.468360	2231.828308	2279.271359	2179.999924	-1300.045476				-505.000000	200.000000	0.000000	2.173320	0.536010	10.225020	1075.595984	-8.641122	235.311203
83				900.000000	200.000000	0.000000	0.280250	0.698120	-1.868350	-97.823466	-106.056559	156.986819	299.018104	200.910376	0.000000	300.000000	200.000000	0.000000	7.416360	10.682000	2231.294250	2031.317153	2190.899923	-1361.080475				-505.000000	200.000000	0.000000	1.811100	0.893350	8.651940	170.564765	545.049691	176.935197
84				900.000000	200.000000	0.000000	0.269040	0.517960	-1.346950	-140.887056	-70.618043	159.240544	298.999008	200.939877	0.000000	300.000000	200.000000	0.000000	7.202720	10.407320	2232.286072	2098.074055	2234.499922	-1373.287475				-505.000000	200.000000	0.000000	0.905550	-0.893350	8.651940	-748.260464	69.564489	527.776655
85				900.000000	200.000000	0.000000	0.425980	0.641820	-1.346950	-71.458018	-61.882923	142.325523	298.989381	200.931205	0.000000	300.000000	200.000000	0.000000	7.385840	11.261880	2232.591248	2079.000654	2256.299921	-1361.080475				-505.000000	200.000000	0.000000	0.000000	1.786700	17.303879	572.761534	1972.128728	-292.024915
86				900.000000	200.000000	0.000000	0.515660	0.641820	-1.868350	-7.669705	-70.157013	178.377516	299.047186	200.949070	0.000000	300.000000	200.000000	0.000000	7.660520	11.261880	2230.760192	2117.147455	2125.499926	-1312.252476				-505.000000	200.000000	0.000000	1.629990	-1.072020	7.865400	746.473315	954.465105	468.805043
87				900.000000	200.000000	0.000000	0.526870	0.619300	-1.651100	-48.577309	-121.480383	149.429038	299.042562	200.974454	0.000000	300.000000	200.000000	0.000000	7.843640	11.750200	2231.370544	2174.367657	2136.399925	-1306.148976				-505.000000	200.000000	0.000000	1.267770	0.714680	9.438480	-535.079645	-218.239883	764.250092
88				900.000000	200.000000	0.000000	0.437190	0.653080	-1.781450	-75.465003	-82.204345	178.469283	298.979023	200.948843	0.000000	300.000000	200.000000	0.000000	7.874160	11.292400	2231.294250	2117.147455	2278.099920	-1434.322474				-505.000000	200.000000	0.000000	1.992210	0.357340	6.292320	485.390036	-391.660046	587.620726
89				900.000000	200.000000	0.000000	0.459610	0.743160	-1.564200	-95.653619	-98.527553	166.481530	299.018339	200.922977	0.000000	300.000000	200.000000	0.000000	7.141680	10.651480	2231.828308	2059.927254	2190.899923	-1416.011974				-505.000000	200.000000	0.000000	1.811100	-0.893350	0.786540	-864.705698	-110.336081	-294.713170
90				900.000000	200.000000	0.000000	0.482030	0.574260	-1.998700	-54.812700	-129.442543	173.530206	299.052396	200.965840	0.000000	300.000000	200.000000	0.000000	6.989080	10.834600	2231.523132	2155.294256	2114.599926	-1452.632974				-505.000000	200.000000	0.000000	2.535540	-0.536010	4.719240	-842.768439	1830.646035	351.753075
91				900.000000	200.000000	0.000000	0.392350	0.686860	-1.607650	-102.037597	-65.321558	176.137493	298.989035	201.021257	0.000000	300.000000	200.000000	0.000000	7.721560	10.895640	2231.828308	2279.271359	2256.299921	-1428.218974				-505.000000	200.000000	0.000000	1.086660	-2.501380	11.011560	1355.130446	1249.496310	-296.181236
92				900.000000	200.000000	0.000000	0.347510	0.563000	-1.955250	-75.334024	-123.943418	161.610796	299.067177	200.893066	0.000000	300.000000	200.000000	0.000000	7.355320	10.468360	2231.828308	1993.170352	2081.899927	-1361.080475				-505.000000	200.000000	0.000000	2.535540	1.072020	7.865400	65.497162	634.530263	235.790898
93				900.000000	200.000000	0.000000	0.482030	0.529220	-1.694550	-72.434469	-104.395553	183.126959	299.067050	200.935925	0.000000	300.000000	200.000000	0.000000	7.630000	10.956680	2231.523132	2088.537354	2081.899927	-1409.908474				-505.000000	200.000000	0.000000	-0.543330	-1.786700	3.932700	8.017401	1089.704823	233.324283
94				900.000000	200.000000	0.000000	0.425980	0.630560	-1.433850	-100.155444	-107.395835	166.411652	299.028040	200.948681	0.000000	300.000000	200.000000	0.000000	7.752080	10.559920	2231.675720	2117.147455	2169.099924	-1367.183975				-505.000000	200.000000	0.000000	2.716650	0.714680	7.078860	-72.004407	-1364.232386	59.204998
95				900.000000	200.000000	0.000000	0.403560	0.641820	-1.129700	-123.499840	-76.359619	159.216371	299.091224	200.901982	0.000000	300.000000	200.000000	0.000000	7.172200	10.132640	2230.912780	2012.243752	2027.399929	-1440.425974				-505.000000	200.000000	0.000000	2.897760	-0.893350	6.292320	-401.001228	-1109.304910	-118.567807
96				900.000000	200.000000	0.000000	0.257830	0.506700	-1.651100	-105.481070	-110.401315	161.651346	299.003959	200.897094	0.000000	300.000000	200.000000	0.000000	7.294280	9.613800	2232.438660	2002.707052	2223.599922	-1409.908474				-505.000000	200.000000	0.000000	0.543330	0.357340	5.505780	716.959117	-38.101881	117.783847
97				900.000000	200.000000	0.000000	0.459610	0.653080	-1.520750	-111.379690	-83.370052	168.807416	298.949749	200.965906	0.000000	300.000000	200.000000	0.000000	7.782600	9.552760	2231.370544	2155.294256	2343.499918	-1409.908474				-505.000000	200.000000	0.000000	2.173320	-1.429360	6.292320	-780.883199	923.081061	-60.274427
98				900.000000	200.000000	0.000000	0.358720	0.551740	-0.825550	-146.996886	-89.993878	156.769391	299.033155	201.012538	0.000000	300.000000	200.000000	0.000000	7.477400	10.956680	2232.209778	2260.197959	2158.199924	-1428.218974				-505.000000	200.000000	0.000000	0.362220	-1.608030	5.505780	-444.309438	1298.557157	-706.484182
99				900.000000	200.000000	0.000000	0.403560	0.540480	-1.390400	-71.655683	-81.183138	168.760765	299.081578	200.948875	0.000000	300.000000	200.000000	0.000000	7.050120	10.804080	2231.217956	2117.147455	2049.199928	-1354.976975				-505.000000	200.000000	0.000000	1.448880	-0.893350	3.932700	62.074010	-91.403856	-0.963700
100				900.000000	200.000000	0.000000	0.369930	0.619300	-1.564200	-124.877355	-150.560200	183.326869	299.077071	200.952759	0.000000	300.000000	200.000000	0.000000	7.874160	11.506040	2232.133484	2126.684155	2060.099928	-1385.494475				-505.000000	200.000000	0.000000	2.897760	0.178670	9.438480	-335.881606	743.689487	117.425934
101				900.000000	200.000000	0.000000	0.437190	0.653080	-1.433850	-131.392313	-102.791493	188.107923	299.032792	200.983002	0.000000	300.000000	200.000000	0.000000	7.721560	10.834600	2231.370544	2193.441057	2158.199924	-1458.736474				-505.000000	200.000000	0.000000	1.629990	0.714680	5.505780	-1230.290272	691.564370	235.524227
102				900.000000	200.000000	0.000000	0.392350	0.506700	-0.999350	-88.723736	-91.217127	147.054023	299.042627	200.995755	0.000000	300.000000	200.000000	0.000000	7.813120	10.987200	2231.523132	2222.051158	2136.399925	-1440.425974				-505.000000	200.000000	0.000000	0.362220	-0.357340	12.584640	-1757.855901	-33.860754	-59.112192
103				900.000000	200.000000	0.000000	0.313880	0.529220	-2.085600	-109.024369	-92.041490	161.614222	299.003448	200.923198	0.000000	300.000000	200.000000	0.000000	7.233240	10.682000	2231.294250	2059.927254	2223.599922	-1367.183975				-505.000000	200.000000	0.000000	0.905550	-2.501380	3.932700	-845.939898	-721.376996	-61.190352
104				900.000000	200.000000	0.000000	0.313880	0.653080	-1.564200	-47.096221	-153.318031	190.645333	299.023189	200.940102	0.000000	300.000000	200.000000	0.000000	7.782600	10.682000	2231.752014	2098.074055	2179.999924	-1330.562976				-505.000000	200.000000	0.000000	0.905550	-0.536010	0.786540	-611.451051	607.308783	58.162981
105				900.000000	200.000000	0.000000	0.347510	0.540480	-1.477300	-47.622530	-63.596272	183.276794	299.006329	200.942195	0.000000	300.000000	200.000000	0.000000	7.721560	10.987200	2226.792904	2098.074055	2212.699923	-1440.425974				-505.000000	200.000000	0.000000	1.086660	0.536010	9.438480	728.085055	1383.559171	294.142234
106				900.000000	200.000000	0.000000	0.470820	0.596780	-1.781450	-77.783437	-103.853108	159.104803	298.925581	200.995585	0.000000	300.000000	200.000000	0.000000	7.263760	9.644320	2231.904602	2222.051158	2397.999916	-1452.632974				-505.000000	200.000000	0.000000	0.543330	0.357340	-5.505780	21.182181	-160.221919	294.016143
107				900.000000	200.000000	0.000000	0.425980	0.630560	-1.955250	-120.798266	-117.042873	161.592332	299.081766	200.982867	0.000000	300.000000	200.000000	0.000000	7.385840	11.353440	2231.675720	2193.441057	2049.199928	-1361.080475				-505.000000	200.000000	0.000000	0.905550	-0.714680	8.651940	-969.081147	-328.145533	116.737522
108				900.000000	200.000000	0.000000	0.437190	0.574260	-1.738000	-82.686327	-67.046844	168.757340	299.067273	201.008335	0.000000	300.000000	200.000000	0.000000	7.568960	11.322920	2232.057190	2250.661259	2081.899927	-1373.287475				-505.000000	200.000000	0.000000	1.086660	-2.501380	11.011560	-961.189591	1779.776340	291.259751
109				900.000000	200.000000	0.000000	0.190570	0.664340	-1.260050	-82.502206	-16.807766	149.819332	298.998700	200.940166	0.000000	300.000000	200.000000	0.000000	7.324800	11.292400	2231.599426	2098.074055	2234.499922	-1397.701475				-505.000000	200.000000	0.000000	-0.724440	-0.536010	5.505780	-1305.969523	-359.099145	-529.147606
110				900.000000	200.000000	0.000000	0.302670	0.630560	-1.129700	-63.655573	-31.677210	164.129742	298.984568	200.995211	0.000000	300.000000	200.000000	0.000000	7.568960	11.536560	2232.743836	2222.051158	2267.199921	-1422.115474				-505.000000	200.000000	0.000000	2.354430	0.714680	7.865400	-187.757485	910.629243	529.186765
111				900.000000	200.000000	0.000000	0.437190	0.495440	-1.868350	-25.759224	-112.519348	163.864717	299.008639	200.905823	0.000000	300.000000	200.000000	0.000000	7.813120	11.689160	2231.980896	2021.780453	2212.699923	-1373.287475				-505.000000	200.000000	0.000000	1.267770	-0.178670	11.798100	-473.131481	-353.049169	704.658205
112				900.000000	200.000000	0.000000	0.504450	0.810720	-1.781450	-56.911797	-74.842172	171.317227	298.984255	200.986972	0.000000	300.000000	200.000000	0.000000	7.660520	10.712520	2232.057190	2202.977757	2267.199921	-1385.494475				-505.000000	200.000000	0.000000	1.448880	-0.178670	8.651940	-1052.463184	301.827607	939.620110
113				900.000000	200.000000	0.000000	0.369930	0.517960	-1.651100	-80.894202	-69.423864	168.774662	299.037578	200.940359	0.000000	300.000000	200.000000	0.000000	7.721560	11.078760	2231.141662	2098.074055	2147.299925	-1379.390975				-505.000000	200.000000	0.000000	0.543330	-1.786700	11.011560	-454.680297	884.663185	115.749153
114				900.000000	200.000000	0.000000	0.414770	0.664340	-1.738000	-70.935772	-5.331949	166.454681	298.998871	200.910096	0.000000	300.000000	200.000000	0.000000	7.233240	10.682000	2231.980896	2031.317153	2234.499922	-1422.115474				-505.000000	200.000000	0.000000	-0.724440	1.786700	7.865400	456.190454	-361.338424	-174.478762
115				900.000000	200.000000	0.000000	0.280250	0.585520	-1.303500	-81.772498	-71.120080	156.882101	299.096172	200.970313	0.000000	300.000000	200.000000	0.000000	7.446880	11.231360	2231.065368	2164.830956	2016.499929	-1373.287475	-472.709637	176.745870	0.000000	-505.000000	200.000000	0.000000	-0.362220	-2.144040	20.450039	-475.547862	-660.339193	409.202974
116				900.000000	200.000000	0.000000	0.302670	0.472920	-1.520750	-66.531786	-127.566962	185.670077	299.072315	200.931269	0.000000	300.000000	200.000000	0.000000	7.477400	10.773560	2232.438660	2079.000654	2070.999928	-1422.115474				-505.000000	200.000000	0.000000	1.811100	1.965370	7.865400	1972.609800	148.086096	-703.208936
117				900.000000	200.000000	0.000000	0.403560	0.596780	-1.694550	-73.672879	-80.900279	168.813124	299.027707	200.957555	0.000000	300.000000	200.000000	0.000000	7.233240	10.437840	2230.912780	2136.220856	2169.099924	-1300.045476				-505.000000	200.000000	0.000000	1.629990	-2.144040	9.438480	-1402.956802	1880.962303	115.323104
118				900.000000	200.000000	0.000000	0.336300	0.563000	-1.477300	-74.838868	-42.870765	173.670710	299.042627	201.008576	0.000000	300.000000	200.000000	0.000000	7.294280	9.827440	2231.523132	2250.661259	2136.399925	-1367.183975				-505.000000	200.000000	0.000000	-0.362220	0.000000	14.944259	117.011543	-1052.824230	-176.203318
119				900.000000	200.000000	0.000000	0.201780	0.653080	-1.433850	-111.289662	-77.899399	154.616567	299.052623	200.939973	0.000000	300.000000	200.000000	0.000000	7.446880	11.109280	2232.057190	2098.074055	2114.599926	-1318.355976				-505.000000	200.000000	0.000000	2.354430	1.965370	12.584640	-343.332698	641.010670	-115.811416
120				900.000000	200.000000	0.000000	0.571710	0.619300	-1.390400	-80.471466	-164.097105	202.395106	299.008808	200.961205	0.000000	300.000000	200.000000	0.000000	7.599480	11.292400	2232.362366	2145.757556	2212.699923	-1373.287475				-505.000000	200.000000	0.000000	2.716650	0.178670	9.438480	-451.697608	224.368423	-235.024169
121				900.000000	200.000000	0.000000	0.482030	0.675600	-1.998700	-82.803761	-48.387024	185.672753	299.043085	200.879946	0.000000	300.000000	200.000000	0.000000	7.568960	10.926160	2232.591248	1964.560251	2136.399925	-1361.080475				-505.000000	200.000000	0.000000	3.078870	1.250690	9.438480	1118.778347	335.020499	-527.756293
122				900.000000	200.000000	0.000000	0.549290	0.563000	-1.911800	-63.227419	-91.765368	149.353452	298.989208	200.901458	0.000000	300.000000	200.000000	0.000000	7.782600	11.139800	2232.209778	2012.243752	2256.299921	-1287.838477				-505.000000	200.000000	0.000000	1.629990	-0.893350	7.078860	-1211.650318	-503.058549	-59.722287
123				900.000000	200.000000	0.000000	0.291460	0.563000	-1.694550	-67.022879	-76.284001	161.668864	299.057377	200.952921	0.000000	300.000000	200.000000	0.000000	7.355320	10.987200	2231.752014	2126.684155	2103.699926	-1336.666476				-505.000000	200.000000	0.000000	3.622200	1.429360	4.719240	-28.947890	571.762176	-175.165609
124				900.000000	200.000000	0.000000	0.437190	0.619300	-1.564200	-96.733644	-102.670268	171.208887	299.013286	200.987242	0.000000	300.000000	200.000000	0.000000	7.507920	11.322920	2231.446838	2202.977757	2201.799923	-1330.562976				-505.000000	200.000000	0.000000	0.905550	1.250690	13.371180	424.196952	860.505975	-175.117835
125				900.000000	200.000000	0.000000	0.269040	0.641820	-1.998700	-72.133231	-64.945946	161.765394	299.017969	200.961797	0.000000	300.000000	200.000000	0.000000	7.691040	10.346280	2230.989074	2145.757556	2190.899923	-1409.908474				-505.000000	200.000000	0.000000	1.267770	-0.893350	2.359620	525.212171	716.468006	-118.437408
126				900.000000	200.000000	0.000000	0.392350	0.619300	-2.042150	-28.879786	-80.115383	176.074662	299.009045	200.931078	0.000000	300.000000	200.000000	0.000000	7.721560	10.743040	2232.896424	2079.000654	2212.699923	-1385.494475				-505.000000	200.000000	0.000000	0.724440	2.144040	12.584640	-1374.865394	1535.061403	-702.952445
127				900.000000	200.000000	0.000000	0.482030	0.529220	-1.607650	-44.200729	-69.014581	149.391718	298.999077	200.944085	0.000000	300.000000	200.000000	0.000000	7.660520	10.590440	2232.438660	2107.610755	2234.499922	-1342.769976				-505.000000	200.000000	0.000000	0.905550	0.893350	16.517339	1213.538014	62.100225	59.519444
128				900.000000	200.000000	0.000000	0.448400	0.630560	-1.607650	-112.397092	-92.959547	161.569105	299.062774	200.995109	0.000000	300.000000	200.000000	0.000000	7.721560	10.163160	2232.972718	2222.051158	2092.799927	-1367.183975				-505.000000	200.000000	0.000000	0.362220	-0.536010	7.865400	-1537.412758	-1222.512261	-59.281750
129				900.000000	200.000000	0.000000	0.313880	0.686860	-2.259400	-54.466448	-112.143735	164.170487	299.042889	200.935669	0.000000	300.000000	200.000000	0.000000	7.263760	10.163160	2232.133484	2088.537354	2136.399925	-1391.597975				-505.000000	200.000000	0.000000	1.992210	-0.714680	-3.146160	-854.208993	1075.567151	-294.558101
130				900.000000	200.000000	0.000000	0.347510	0.596780	-1.433850	-121.649156	-109.230410	188.148473	299.004300	200.956573	0.000000	300.000000	200.000000	0.000000	7.660520	10.743040	2233.201600	2136.220856	2223.599922	-1348.873476				-505.000000	200.000000	0.000000	0.181110	1.072020	-1.573080	-1556.681943	520.813917	353.467450
131				900.000000	200.000000	0.000000	0.313880	0.675600	-1.260050	-78.017989	-32.017612	149.702055	298.999384	200.982229	0.000000	300.000000	200.000000	0.000000	7.385840	10.926160	2233.125306	2193.441057	2234.499922	-1306.148976				-505.000000	200.000000	0.000000	0.543330	1.072020	-0.786540	528.069014	-562.410499	59.717979
132				900.000000	200.000000	0.000000	0.381140	0.653080	-2.042150	-67.694028	-99.917635	176.117691	298.993850	201.038421	0.000000	300.000000	200.000000	0.000000	7.172200	11.506040	2231.675720	2317.418160	2245.399921	-1342.769976				-505.000000	200.000000	0.000000	1.992210	-0.714680	12.584640	-1432.030538	-530.201465	57.906491
133				900.000000	200.000000	0.000000	0.302670	0.709380	-1.433850	-72.786456	-66.856140	178.661005	299.047902	200.935541	0.000000	300.000000	200.000000	0.000000	7.263760	11.322920	2232.438660	2088.537354	2125.499926	-1367.183975				-505.000000	200.000000	0.000000	0.000000	-0.178670	8.651940	-125.935168	522.069339	234.806837
134				900.000000	200.000000	0.000000	0.392350	0.563000	-1.694550	-91.146060	-75.372681	159.154682	299.028139	200.888763	0.000000	300.000000	200.000000	0.000000	7.568960	11.383960	2231.904602	1983.633652	2169.099924	-1391.597975				-505.000000	200.000000	0.000000	0.181110	-2.144040	10.225020	-707.997868	244.477506	-237.025577
135				900.000000	200.000000	0.000000	0.302670	0.731900	-1.390400	-120.060430	-102.358338	159.404668	298.989035	200.931524	0.000000	300.000000	200.000000	0.000000	7.752080	11.139800	2231.828308	2079.000654	2256.299921	-1379.390975				-505.000000	200.000000	0.000000	0.181110	-0.178670	15.730799	-357.000863	902.102557	-235.160441
136				900.000000	200.000000	0.000000	0.347510	0.461660	-1.694550	-83.257650	-68.460200	159.106890	298.984464	201.025215	0.000000	300.000000	200.000000	0.000000	7.843640	10.559920	2232.514954	2288.808060	2267.199921	-1300.045476				-505.000000	200.000000	0.000000	-0.181110	0.357340	4.719240	-904.527833	1862.460509	-175.878692
137				900.000000	200.000000	0.000000	0.403560	0.608040	-1.390400	-101.037804	-71.051198	183.281557	299.027840	200.983069	0.000000	300.000000	200.000000	0.000000	7.141680	11.139800	2231.217956	2193.441057	2169.099924	-1361.080475				-505.000000	200.000000	0.000000	1.992210	0.178670	-0.786540	474.012406	-782.652230	-58.733918
138				900.000000	200.000000	0.000000	0.414770	0.765680	-1.086250	2.261636	-51.531806	166.548928	298.979233	200.957195	0.000000	300.000000	200.000000	0.000000	7.782600	10.865120	2231.752014	2136.220856	2278.099920	-1477.046973				-505.000000	200.000000	0.000000	1.267770	-0.714680	0.786540	1230.793657	320.250837	-177.011949
139				900.000000	200.000000	0.000000	0.381140	0.743160	-0.999350	-99.088965	-95.821469	195.478746	299.032990	200.957162	0.000000	300.000000	200.000000	0.000000	7.691040	11.017720	2231.828308	2136.220856	2158.199924	-1391.597975				-505.000000	200.000000	0.000000	0.724440	1.965370	10.225020	1277.902559	79.030602	647.992266
140				900.000000	200.000000	0.000000	0.425980	0.461660	-1.477300	-119.217351	-127.619306	192.760837	299.047805	201.003994	0.000000	300.000000	200.000000	0.000000	7.385840	10.041080	2232.209778	2241.124558	2125.499926	-1330.562976				-505.000000	200.000000	0.000000	0.000000	1.786700	5.505780	-1165.422342	-5.224985	-350.769014
141				900.000000	200.000000	0.000000	0.313880	0.461660	-1.216600	-50.598252	-72.585780	214.563913	299.047446	200.948810	0.000000	300.000000	200.000000	0.000000	7.294280	10.041080	2231.370544	2117.147455	2125.499926	-1330.562976				-505.000000	200.000000	0.000000	2.173320	-2.144040	11.011560	-823.750946	-1202.517614	-60.952658
142				900.000000	200.000000	0.000000	0.313880	0.619300	-1.868350	-68.905032	-21.319953	171.336636	299.003857	200.969815	0.000000	300.000000	200.000000	0.000000	7.538440	9.857960	2232.209778	2164.830956	2223.599922	-1348.873476				-505.000000	200.000000	0.000000	2.354430	0.893350	1.573080	-293.265551	386.320625	-410.549256
143				900.000000	200.000000	0.000000	0.313880	0.529220	-1.564200	-92.402078	-107.724302	168.843202	299.023222	200.893066	0.000000	300.000000	200.000000	0.000000	7.630000	11.109280	2231.828308	1993.170352	2179.999924	-1409.908474				-505.000000	200.000000	0.000000	1.811100	0.000000	7.865400	-115.186770	280.656103	469.807901
144				900.000000	200.000000	0.000000	0.414770	0.585520	-1.868350	-94.419273	-71.068333	149.513758	298.964580	200.952921	0.000000	300.000000	200.000000	0.000000	7.111160	11.506040	2231.752014	2126.684155	2310.799919	-1379.390975				-505.000000	200.000000	0.000000	1.267770	-0.536010	14.157719	-31.301347	970.411624	-176.842391
145				900.000000	200.000000	0.000000	0.459610	0.810720	-1.390400	-56.506669	-103.755157	193.050622	299.023055	200.991516	0.000000	300.000000	200.000000	0.000000	7.172200	10.895640	2231.446838	2212.514458	2179.999924	-1452.632974				-505.000000	200.000000	0.000000	1.811100	2.680050	10.225020	1321.147845	1206.406875	-56.345619
146				900.000000	200.000000	0.000000	0.347510	0.608040	-1.390400	-24.647730	-104.204849	159.243023	298.969781	200.931269	0.000000	300.000000	200.000000	0.000000	7.752080	10.620960	2232.438660	2079.000654	2299.899920	-1501.460973				-505.000000	200.000000	0.000000	1.086660	-0.178670	8.651940	684.776845	986.595575	58.487608
147				900.000000	200.000000	0.000000	0.437190	0.461660	-1.216600	-122.967796	-47.267866	151.785001	298.979546	200.935541	0.000000	300.000000	200.000000	0.000000	7.782600	10.468360	2232.438660	2088.537354	2278.099920	-1397.701475				-505.000000	200.000000	0.000000	0.000000	-0.178670	6.292320	337.140070	126.598596	-58.913656
148				900.000000	200.000000	0.000000	0.437190	0.641820	-0.955900	-54.970769	-42.444347	173.639491	299.047805	200.867280	0.000000	300.000000	200.000000	0.000000	7.630000	10.590440	2232.209778	1935.950150	2125.499926	-1385.494475				-505.000000	200.000000	0.000000	1.448880	-0.893350	6.292320	-1559.161247	304.066887	116.524498
149				900.000000	200.000000	0.000000	0.403560	0.619300	-1.607650	-96.778658	-45.519306	197.749989	299.018238	200.957260	0.000000	300.000000	200.000000	0.000000	7.172200	10.743040	2231.599426	2136.220856	2190.899923	-1385.494475				-505.000000	200.000000	0.000000	0.905550	-0.178670	8.651940	1032.224851	-1521.275599	234.734393
150				900.000000	200.000000	0.000000	0.381140	0.776940	-1.433850	-53.922214	-146.077083	197.919821	298.973963	200.897707	0.000000	300.000000	200.000000	0.000000	7.538440	10.590440	2230.912780	2002.707052	2288.999920	-1409.908474				-505.000000	200.000000	0.000000	1.992210	-1.608030	11.011560	-559.684978	1.571417	468.267392
151				900.000000	200.000000	0.000000	0.560500	0.619300	-0.999350	-96.148459	-88.009604	175.900458	299.018305	200.923009	0.000000	300.000000	200.000000	0.000000	7.660520	10.407320	2231.752014	2059.927254	2190.899923	-1391.597975				-505.000000	200.000000	0.000000	1.448880	0.357340	12.584640	-672.266597	32.955461	528.920093
152				900.000000	200.000000	0.000000	0.403560	0.788200	-0.825550	-44.787268	-132.368148	183.449106	299.028173	200.935733	0.000000	300.000000	200.000000	0.000000	7.965720	9.857960	2231.980896	2088.537354	2169.099924	-1312.252476				-505.000000	200.000000	0.000000	1.629990	-0.536010	9.438480	-31.678887	-770.437843	351.825519
153				900.000000	200.000000	0.000000	0.425980	0.641820	-1.086250	-103.352174	-97.587163	176.060765	299.013792	200.935477	0.000000	300.000000	200.000000	0.000000	7.599480	9.980040	2232.591248	2088.537354	2201.799923	-1300.045476				-505.000000	200.000000	0.000000	-0.543330	-0.357340	6.292320	-252.751261	1087.465544	-176.527945
154				900.000000	200.000000	0.000000	0.280250	0.551740	-1.260050	-63.015893	-111.688248	197.814907	299.057474	200.914369	0.000000	300.000000	200.000000	0.000000	7.172200	9.980040	2231.980896	2040.853853	2103.699926	-1367.183975				-505.000000	200.000000	0.000000	0.000000	-1.429360	7.078860	-433.372270	1716.692257	-1.356463
155				900.000000	200.000000	0.000000	0.313880	0.799460	-1.694550	-129.655000	-92.405166	166.684865	298.998598	200.965906	0.000000	300.000000	200.000000	0.000000	7.416360	10.743040	2231.370544	2155.294256	2234.499922	-1354.976975				-505.000000	200.000000	0.000000	1.992210	0.893350	3.146160	54.308301	804.455725	294.408906
156				900.000000	200.000000	0.000000	0.403560	0.450400	-1.390400	-87.426768	-15.325529	144.580390	299.028073	200.905916	0.000000	300.000000	200.000000	0.000000	7.538440	10.987200	2231.752014	2021.780453	2169.099924	-1373.287475				-505.000000	200.000000	0.000000	1.448880	0.178670	2.359620	358.448097	970.649056	-293.666846
157				900.000000	200.000000	0.000000	0.358720	0.619300	-1.216600	-124.517242	-89.630201	149.603241	299.047772	200.965576	0.000000	300.000000	200.000000	0.000000	7.477400	10.987200	2232.133484	2155.294256	2125.499926	-1361.080475				-505.000000	200.000000	0.000000	-0.724440	1.072020	12.584640	-513.205308	827.313083	353.539894
158				900.000000	200.000000	0.000000	0.358720	0.585520	-1.694550	-82.177626	-89.185707	176.078087	299.042758	200.940070	0.000000	300.000000	200.000000	0.000000	7.172200	10.804080	2231.828308	2098.074055	2136.399925	-1373.287475				-505.000000	200.000000	0.000000	-0.181110	-0.357340	6.292320	-831.831271	932.977605	645.860458
159				900.000000	200.000000	0.000000	0.336300	0.664340	-1.346950	-78.571705	-73.387810	164.126316	298.945080	200.952889	0.000000	300.000000	200.000000	0.000000	7.721560	10.651480	2231.828308	2126.684155	2354.399918	-1342.769976				-505.000000	200.000000	0.000000	1.992210	-2.144040	8.651940	565.852307	1727.220792	467.758719
160				900.000000	200.000000	0.000000	0.381140	0.641820	-1.477300	-123.859953	-75.113096	166.468579	298.988759	200.931778	0.000000	300.000000	200.000000	0.000000	7.782600	10.346280	2231.217956	2079.000654	2256.299921	-1306.148976				-505.000000	200.000000	0.000000	1.267770	0.000000	3.932700	-462.949392	-213.014898	-528.798310
161				900.000000	200.000000	0.000000	0.437190	0.596780	-1.781450	-29.537074	-67.006435	159.139643	299.028040	200.935861	0.000000	300.000000	200.000000	0.000000	7.568960	10.590440	2231.675720	2088.537354	2169.099924	-1336.666476				-505.000000	200.000000	0.000000	2.354430	-1.072020	3.932700	-1222.713333	384.081346	762.467581
162				900.000000	200.000000	0.000000	0.302670	0.472920	-1.781450	-74.842932	-46.268992	154.344496	299.027574	200.966236	0.000000	300.000000	200.000000	0.000000	7.416360	10.590440	2230.607604	2155.294256	2169.099924	-1409.908474				-505.000000	200.000000	0.000000	0.000000	-2.322710	3.932700	-1298.392584	393.977890	232.772143
163				900.000000	200.000000	0.000000	0.425980	0.506700	-1.477300	-65.095711	-107.355427	173.525443	298.940124	200.957227	0.000000	300.000000	200.000000	0.000000	6.958560	10.071600	2231.675720	2136.220856	2365.299917	-1397.701475				-505.000000	200.000000	0.000000	1.086660	-0.893350	2.359620	-517.131846	992.566986	234.041673
164				900.000000	200.000000	0.000000	0.392350	0.675600	-1.477300	-70.202000	-85.706663	173.717361	298.945224	200.986938	0.000000	300.000000	200.000000	0.000000	7.324800	9.552760	2232.133484	2202.977757	2354.399918	-1385.494475				-505.000000	200.000000	0.000000	1.448880	1.965370	7.865400	1046.081785	302.574034	-350.715366
165				900.000000	200.000000	0.000000	0.291460	0.641820	-1.607650	-63.687042	-45.968998	185.838768	299.028604	200.909692	0.000000	300.000000	200.000000	0.000000	7.355320	11.017720	2232.972718	2031.317153	2169.099924	-1361.080475				-505.000000	200.000000	0.000000	0.543330	0.000000	7.078860	232.198313	-967.584786	-176.275762
166				900.000000	200.000000	0.000000	0.358720	0.495440	-1.303500	-77.440932	-49.021624	154.307372	298.983526	200.996232	0.000000	300.000000	200.000000	0.000000	7.507920	11.322920	2230.455016	2222.051158	2267.199921	-1391.597975				-505.000000	200.000000	0.000000	-0.362220	0.357340	3.146160	-788.837677	1344.632298	-117.120104
167				900.000000	200.000000	0.000000	0.112100	0.641820	-1.303500	-79.454064	-104.723422	178.795604	299.018271	200.935861	0.000000	300.000000	200.000000	0.000000	7.599480	10.529400	2231.675720	2088.537354	2190.899923	-1330.562976				-505.000000	200.000000	0.000000	0.724440	1.072020	3.932700	-166.449458	482.712035	0.959392
168				900.000000	200.000000	0.000000	0.336300	0.630560	-1.173150	-23.495285	-109.011234	144.817620	298.940377	200.880097	0.000000	300.000000	200.000000	0.000000	7.630000	11.017720	2232.209778	1964.560251	2365.299917	-1397.701475				-505.000000	200.000000	0.000000	1.629990	1.250690	7.865400	192.124485	-106.094954	177.288802
169				900.000000	200.000000	0.000000	0.358720	0.551740	-1.390400	-67.171466	-79.336627	139.901770	298.955062	200.956966	0.000000	300.000000	200.000000	0.000000	7.446880	10.498880	2232.286072	2136.220856	2332.599918	-1361.080475				-505.000000	200.000000	0.000000	0.905550	-1.608030	4.719240	482.155654	736.146658	-177.830760
170				900.000000	200.000000	0.000000	0.414770	0.529220	-1.346950	-72.074356	-46.223385	188.015961	299.008503	200.940134	0.000000	300.000000	200.000000	0.000000	7.385840	11.383960	2231.675720	2098.074055	2212.699923	-1336.666476				-505.000000	200.000000	0.000000	2.354430	-0.178670	2.359620	-358.070558	1578.704265	-59.102011
171				900.000000	200.000000	0.000000	0.414770	0.664340	-1.955250	-83.222434	-81.119456	161.635361	299.043020	200.901366	0.000000	300.000000	200.000000	0.000000	7.263760	10.620960	2232.438660	2012.243752	2136.399925	-1391.597975				-505.000000	200.000000	0.000000	2.535540	-1.965370	3.932700	-1740.033949	-1482.857722	-237.044374
172				900.000000	200.000000	0.000000	0.459610	0.585520	-0.955900	-77.391854	-63.631483	151.876964	298.970063	200.982263	0.000000	300.000000	200.000000	0.000000	7.202720	10.437840	2233.049012	2193.441057	2299.899920	-1367.183975				-505.000000	200.000000	0.000000	0.905550	0.536010	7.865400	-777.648816	335.450930	470.389019
173				900.000000	200.000000	0.000000	0.358720	0.540480	-1.303500	-91.668306	-109.813264	176.036200	298.974594	200.901427	0.000000	300.000000	200.000000	0.000000	7.935200	10.498880	2232.286072	2012.243752	2288.999920	-1464.839973				-505.000000	200.000000	0.000000	3.803310	1.429360	18.090419	203.753809	-910.156120	1058.445974
174				900.000000	200.000000	0.000000	0.403560	0.686860	-1.781450	-74.073943	-131.479161	144.800298	299.028106	200.987073	0.000000	300.000000	200.000000	0.000000	7.202720	9.919000	2231.828308	2202.977757	2169.099924	-1342.769976				-505.000000	200.000000	0.000000	0.905550	-0.714680	13.371180	189.456412	993.075982	351.713917
175				900.000000	200.000000	0.000000	0.437190	0.540480	-1.781450	-88.142932	-112.600165	183.183885	299.033023	200.957129	0.000000	300.000000	200.000000	0.000000	7.568960	10.285240	2231.904602	2136.220856	2158.199924	-1403.804975				-505.000000	200.000000	0.000000	0.905550	-0.536010	3.932700	-379.567355	1134.603106	-353.045709
176				900.000000	200.000000	0.000000	0.493240	0.585520	-1.824900	-82.312668	-33.812376	166.300084	298.940160	200.858911	0.000000	300.000000	200.000000	0.000000	7.965720	10.468360	2231.752014	1916.876750	2365.299917	-1397.701475				-505.000000	200.000000	0.000000	1.448880	-1.072020	16.517339	631.349469	692.073365	351.331335
177				900.000000	200.000000	0.000000	0.448400	0.596780	-1.260050	-85.284327	-32.491176	195.272931	298.935058	200.927472	0.000000	300.000000	200.000000	0.000000	7.630000	9.644320	2231.294250	2069.463954	2376.199917	-1379.390975				-505.000000	200.000000	0.000000	3.441090	-0.536010	5.505780	431.270505	-611.155351	-59.528059
178				900.000000	200.000000	0.000000	0.403560	0.484180	-1.303500	-106.048330	-91.395895	168.708406	299.047870	200.969749	0.000000	300.000000	200.000000	0.000000	7.355320	11.048240	2232.362366	2164.830956	2125.499926	-1330.562976				-505.000000	200.000000	0.000000	0.000000	1.429360	0.786540	-376.710511	1722.663669	236.332857
179				900.000000	200.000000	0.000000	0.448400	0.551740	-1.390400	-107.376768	-47.567860	185.592404	298.945008	200.910221	0.000000	300.000000	200.000000	0.000000	7.416360	11.231360	2231.675720	2031.317153	2354.399918	-1354.976975				-505.000000	200.000000	0.000000	0.905550	-2.680050	0.786540	532.789110	-1646.381342	467.336978
180				900.000000	200.000000	0.000000	0.291460	0.574260	-1.607650	-82.551284	-101.694667	190.595257	299.057345	200.893127	0.000000	300.000000	200.000000	0.000000	7.568960	10.590440	2231.675720	1993.170352	2103.699926	-1434.322474				-505.000000	200.000000	0.000000	1.992210	-1.250690	0.000000	619.216760	674.871424	-60.090380
181				900.000000	200.000000	0.000000	0.425980	0.574260	-1.042800	-85.986630	-92.561602	171.178614	299.013825	200.926902	0.000000	300.000000	200.000000	0.000000	7.507920	10.346280	2232.667542	2069.463954	2201.799923	-1458.736474				-505.000000	200.000000	0.000000	0.362220	1.786700	10.225020	108.931218	763.798569	354.131193
182				900.000000	200.000000	0.000000	0.313880	0.709380	-1.173150	-72.516370	-21.966489	152.143130	299.135965	200.948162	0.000000	300.000000	200.000000	0.000000	7.233240	10.743040	2232.896424	2117.147455	1929.299932	-1324.459476				-505.000000	200.000000	0.000000	0.000000	-1.608030	10.225020	135.148111	1315.996530	233.450374
183				900.000000	200.000000	0.000000	0.347510	0.574260	-1.477300	-106.539423	-28.134483	151.982628	299.028239	200.922851	0.000000	300.000000	200.000000	0.000000	7.507920	10.987200	2232.133484	2059.927254	2169.099924	-1403.804975				-505.000000	200.000000	0.000000	1.267770	0.000000	8.651940	-1041.651862	180.216566	881.060058
184				900.000000	200.000000	0.000000	0.369930	0.698120	-2.085600	-98.048537	-139.943358	176.171191	298.969394	200.965807	0.000000	300.000000	200.000000	0.000000	7.660520	11.017720	2231.599426	2155.294256	2299.899920	-1458.736474				-505.000000	200.000000	0.000000	1.267770	0.357340	8.651940	138.130800	843.066602	117.725891
185				900.000000	200.000000	0.000000	0.381140	0.709380	-1.694550	-77.077071	-85.042993	161.712089	299.024090	200.977658	0.000000	300.000000	200.000000	0.000000	7.782600	10.346280	2233.811952	2183.904357	2179.999924	-1342.769976				-505.000000	200.000000	0.000000	-1.086660	0.893350	9.438480	-1334.980336	-473.483354	118.422919
186				900.000000	200.000000	0.000000	0.403560	0.596780	-1.173150	-93.235359	-137.110850	166.403464	298.954776	200.965774	0.000000	300.000000	200.000000	0.000000	7.507920	9.796920	2231.675720	2155.294256	2332.599918	-1361.080475				-505.000000	200.000000	0.000000	1.086660	-0.893350	2.359620	-864.579852	1920.557038	351.529870
187				900.000000	200.000000	0.000000	0.414770	0.731900	-1.607650	-96.162320	-45.980934	180.975473	299.008198	201.021642	0.000000	300.000000	200.000000	0.000000	7.324800	10.193680	2230.989074	2279.271359	2212.699923	-1263.424477				-505.000000	200.000000	0.000000	1.267770	-1.608030	4.719240	250.523650	2835.348844	174.604854
188				900.000000	200.000000	0.000000	0.381140	0.517960	-1.694550	-44.754444	-105.306873	135.027807	299.052202	200.914744	0.000000	300.000000	200.000000	0.000000	7.568960	11.139800	2231.065368	2040.853853	2114.599926	-1342.769976				-505.000000	200.000000	0.000000	1.267770	-0.357340	13.371180	442.711059	1899.148102	-294.161031
189				900.000000	200.000000	0.000000	0.381140	0.619300	-1.346950	-84.446982	-146.157901	185.724916	299.009113	200.931014	0.000000	300.000000	200.000000	0.000000	7.324800	11.200840	2233.049012	2079.000654	2212.699923	-1385.494475				-505.000000	200.000000	0.000000	0.724440	0.000000	6.292320	-578.576624	1408.462807	-58.802054
190				900.000000	200.000000	0.000000	0.459610	0.686860	-1.607650	-89.976007	-88.355205	183.296792	299.008198	200.914775	0.000000	300.000000	200.000000	0.000000	7.752080	11.170320	2230.989074	2040.853853	2212.699923	-1379.390975				-505.000000	200.000000	0.000000	0.000000	-1.429360	7.865400	-1475.653364	-670.314301	703.572721
191				900.000000	200.000000	0.000000	0.392350	0.608040	-1.651100	-89.246298	-100.742939	171.244870	299.013488	201.029768	0.000000	300.000000	200.000000	0.000000	7.263760	11.689160	2231.904602	2298.344760	2201.799923	-1397.701475				-505.000000	200.000000	0.000000	0.000000	1.608030	2.359620	1371.466685	660.610757	177.758316
192				900.000000	200.000000	0.000000	0.313880	0.619300	-1.607650	-48.532295	-133.013743	173.746297	299.018473	200.952759	0.000000	300.000000	200.000000	0.000000	7.263760	11.445000	2232.133484	2126.684155	2190.899923	-1428.218974				-505.000000	200.000000	0.000000	0.724440	1.250690	16.517339	-502.079371	470.769212	1.128950
193				900.000000	200.000000	0.000000	0.403560	0.765680	-0.999350	-90.120531	-66.348905	185.837822	298.984255	200.944246	0.000000	300.000000	200.000000	0.000000	7.904680	10.712520	2232.057190	2107.610755	2267.199921	-1361.080475				-505.000000	200.000000	0.000000	1.448880	0.714680	14.944259	276.072831	958.706233	-704.366863
194				900.000000	200.000000	0.000000	0.369930	0.630560	-1.738000	-84.388423	-74.409017	171.289040	299.042594	200.897493	0.000000	300.000000	200.000000	0.000000	7.691040	10.498880	2231.446838	2002.707052	2136.399925	-1416.011974				-505.000000	200.000000	0.000000	1.267770	0.357340	10.225020	-1019.903372	443.863727	176.469990
195				900.000000	200.000000	0.000000	0.425980	0.596780	-1.303500	-65.226690	-107.517061	183.247858	298.959696	200.952921	0.000000	300.000000	200.000000	0.000000	6.989080	10.620960	2231.752014	2126.684155	2321.699919	-1458.736474				-505.000000	200.000000	0.000000	1.992210	0.357340	2.359620	716.707424	142.352115	-411.028952
196				900.000000	200.000000	0.000000	0.425980	0.698120	-1.868350	-33.494982	-106.991750	178.522784	299.028306	200.995415	0.000000	300.000000	200.000000	0.000000	7.294280	10.926160	2232.286072	2222.051158	2169.099924	-1409.908474				-505.000000	200.000000	0.000000	0.724440	1.250690	6.292320	-502.897372	215.332741	-57.615149
197				900.000000	200.000000	0.000000	0.381140	0.574260	-1.738000	-82.686327	-85.002585	166.405748	299.042660	200.978627	0.000000	300.000000	200.000000	0.000000	7.477400	10.437840	2231.599426	2183.904357	2136.399925	-1342.769976				-505.000000	200.000000	0.000000	-0.362220	-0.893350	1.573080	1104.229257	683.275115	351.645780
198				900.000000	200.000000	0.000000	0.336300	0.675600	-1.694550	-70.427071	-27.470813	173.775428	298.969394	200.931619	0.000000	300.000000	200.000000	0.000000	7.752080	9.491720	2231.599426	2079.000654	2299.899920	-1367.183975				-505.000000	200.000000	0.000000	2.354430	1.429360	3.146160	-144.889738	-145.452257	412.376799
199				900.000000	200.000000	0.000000	0.459610	0.585520	-1.520750	-81.997569	-52.974232	161.515604	299.110980	200.931683	0.000000	300.000000	200.000000	0.000000	7.324800	9.919000	2231.446838	2079.000654	1983.799931	-1379.390975				-505.000000	200.000000	0.000000	1.629990	-0.714680	3.932700	188.701333	560.487215	351.655961
200				900.000000	200.000000	0.000000	0.269040	0.619300	-1.824900	-97.003729	-70.173550	176.202411	299.023122	200.965807	0.000000	300.000000	200.000000	0.000000	7.233240	11.628120	2231.599426	2155.294256	2179.999924	-1403.804975				-505.000000	200.000000	0.000000	1.992210	0.357340	18.876959	254.764804	524.387182	58.923838
201				900.000000	200.000000	0.000000	0.336300	0.709380	-1.651100	-60.949936	-62.973011	156.939223	299.052526	200.965708	0.000000	300.000000	200.000000	0.000000	7.446880	10.926160	2231.828308	2155.294256	2114.599926	-1336.666476				-505.000000	200.000000	0.000000	0.905550	-0.893350	9.438480	-1443.093553	731.668099	-412.128924
202				900.000000	200.000000	0.000000	0.448400	0.720640	-1.781450	-64.641822	-57.336123	183.339820	298.999282	200.926807	0.000000	300.000000	200.000000	0.000000	7.111160	10.865120	2232.896424	2069.463954	2234.499922	-1416.011974				-505.000000	200.000000	0.000000	1.629990	0.000000	12.584640	-693.889240	1215.126561	-176.362695
203				900.000000	200.000000	0.000000	0.381140	0.596780	-1.477300	-93.550459	-146.036675	188.113632	299.047805	200.944181	0.000000	300.000000	200.000000	0.000000	7.263760	10.468360	2232.209778	2107.610755	2125.499926	-1324.459476				-505.000000	200.000000	0.000000	3.259980	0.536010	-1.573080	611.388128	334.511504	352.712467
204				900.000000	200.000000	0.000000	0.347510	0.506700	-1.607650	-73.271814	-83.738927	180.835718	299.072093	200.982766	0.000000	300.000000	200.000000	0.000000	7.111160	10.651480	2231.904602	2193.441057	2070.999928	-1385.494475				-505.000000	200.000000	0.000000	2.354430	-0.893350	8.651940	-53.364453	909.882817	233.940251
205				900.000000	200.000000	0.000000	0.358720	0.641820	-1.390400	-111.708334	-69.204687	159.262825	299.013825	200.939716	0.000000	300.000000	200.000000	0.000000	7.355320	10.376800	2232.667542	2098.074055	2201.799923	-1440.425974				-505.000000	200.000000	0.000000	-0.181110	0.714680	10.225020	507.327296	-661.594615	411.901411
206				900.000000	200.000000	0.000000	0.493240	0.641820	-1.477300	-75.613591	-94.927284	168.762103	299.042758	200.957162	0.000000	300.000000	200.000000	0.000000	7.752080	10.346280	2231.828308	2136.220856	2136.399925	-1440.425974				-505.000000	200.000000	0.000000	0.724440	-0.893350	5.505780	409.647862	746.359197	-529.602632
207				900.000000	200.000000	0.000000	0.482030	0.608040	-1.260050	-112.964352	-84.535759	149.465020	299.076850	200.974354	0.000000	300.000000	200.000000	0.000000	7.660520	10.712520	2231.599426	2174.367657	2060.099928	-1409.908474				-505.000000	200.000000	0.000000	0.724440	0.714680	5.505780	-419.578259	83.509160	235.596671
208				900.000000	200.000000	0.000000	0.313880	0.720640	-1.564200	-32.252509	-31.734752	130.466661	298.983769	200.983170	0.000000	300.000000	200.000000	0.000000	7.568960	10.315760	2230.989074	2193.441057	2267.199921	-1367.183975				-505.000000	200.000000	0.000000	-0.362220	-1.072020	2.359620	398.584847	1080.238710	-59.732468
209				900.000000	200.000000	0.000000	0.403560	0.675600	-1.824900	-82.623704	-126.372783	185.754048	299.018070	200.974521	0.000000	300.000000	200.000000	0.000000	7.752080	9.796920	2231.217956	2174.367657	2190.899923	-1379.390975				-505.000000	200.000000	0.000000	1.992210	-1.250690	7.078860	-1117.456960	270.443564	-118.834479
210				900.000000	200.000000	0.000000	0.470820	0.596780	-1.346950	-97.435946	-94.125254	178.382083	298.959661	200.914494	0.000000	300.000000	200.000000	0.000000	7.874160	10.041080	2231.675720	2040.853853	2321.699919	-1409.908474				-505.000000	200.000000	0.000000	1.086660	0.714680	6.292320	43.748672	591.124832	294.311792
211				900.000000	200.000000	0.000000	0.549290	0.630560	-1.303500	-116.102523	-107.528997	178.332204	298.964651	200.918673	0.000000	300.000000	200.000000	0.000000	7.385840	9.705360	2231.904602	2050.390553	2310.799919	-1361.080475				-505.000000	200.000000	0.000000	-2.173320	-3.037390	5.505780	-762.432015	-536.567436	56.035481
212				900.000000	200.000000	0.000000	0.336300	0.506700	-1.303500	-40.792473	-63.296279	163.979711	299.096048	201.004646	0.000000	300.000000	200.000000	0.000000	7.416360	11.353440	2230.760192	2241.124558	2016.499929	-1367.183975				-505.000000	200.000000	0.000000	3.259980	2.144040	9.438480	-564.405073	1252.051585	-233.202499
213				900.000000	200.000000	0.000000	0.392350	0.630560	-1.520750	-80.142822	-126.194015	183.314114	299.071998	200.965774	0.000000	300.000000	200.000000	0.000000	7.385840	11.445000	2231.675720	2155.294256	2070.999928	-1318.355976				-505.000000	200.000000	0.000000	-1.086660	1.608030	7.078860	-597.027808	-471.244074	119.101151
214				900.000000	200.000000	0.000000	0.291460	0.517960	-1.390400	-76.603587	-101.896710	176.084938	298.989588	200.931014	0.000000	300.000000	200.000000	0.000000	7.599480	11.383960	2233.049012	2079.000654	2256.299921	-1342.769976				-505.000000	200.000000	0.000000	0.181110	0.357340	9.438480	22.377722	510.363947	-410.884064
215				900.000000	200.000000	0.000000	0.381140	0.641820	-1.651100	-87.855238	-105.347281	142.371978	299.003551	200.935925	0.000000	300.000000	200.000000	0.000000	7.385840	11.231360	2231.523132	2088.537354	2223.599922	-1336.666476				-505.000000	200.000000	0.000000	1.629990	0.357340	6.292320	369.574035	2016.518016	822.626098
216				900.000000	200.000000	0.000000	0.381140	0.608040	-1.520750	-64.988074	-90.270597	156.798523	299.023389	201.033900	0.000000	300.000000	200.000000	0.000000	7.355320	10.956680	2232.209778	2307.881460	2179.999924	-1287.838477				-505.000000	200.000000	0.000000	1.086660	-1.429360	7.865400	-317.493345	457.061972	-236.419790
217				900.000000	200.000000	0.000000	0.369930	0.686860	-1.433850	-33.508527	-120.285606	135.196498	299.013050	200.974654	0.000000	300.000000	200.000000	0.000000	7.355320	10.498880	2230.912780	2174.367657	2201.799923	-1354.976975				-505.000000	200.000000	0.000000	-0.543330	-0.357340	-3.146160	-832.586349	35.862602	-411.504340
218				900.000000	200.000000	0.000000	0.381140	0.630560	-1.520750	-112.307064	-70.006717	173.687087	298.940124	200.957227	0.000000	300.000000	200.000000	0.000000	7.752080	10.376800	2231.675720	2136.220856	2365.299917	-1422.115474				-505.000000	200.000000	0.000000	0.362220	-0.178670	4.719240	452.830225	1034.163569	763.474747
219				900.000000	200.000000	0.000000	0.448400	0.619300	-1.477300	-96.643615	-158.938382	209.751835	298.984221	201.016915	0.000000	300.000000	200.000000	0.000000	7.446880	10.559920	2231.980896	2269.734659	2267.199921	-1354.976975				-505.000000	200.000000	0.000000	1.267770	-1.786700	11.011560	-802.128303	-1147.722787	-354.261592
220				900.000000	200.000000	0.000000	0.313880	0.698120	-1.781450	-69.589726	-112.588229	219.603141	299.057345	200.905947	0.000000	300.000000	200.000000	0.000000	7.324800	10.224200	2231.675720	2021.780453	2103.699926	-1379.390975				-505.000000	200.000000	0.000000	2.173320	-1.786700	12.584640	819.421570	-541.160431	350.595148
221				900.000000	200.000000	0.000000	0.526870	0.653080	-1.955250	-87.706651	-121.197523	163.918414	299.062005	200.978828	0.000000	300.000000	200.000000	0.000000	7.935200	10.376800	2231.141662	2183.904357	2092.799927	-1354.976975	-558.327495	189.788722	0.000000	-505.000000	200.000000	0.000000	1.448880	-1.965370	22.809659	-232.915767	1216.381983	-236.957441
222				900.000000	200.000000	0.000000	0.347510	0.641820	-1.520750	-75.658605	-99.017654	171.322739	298.978953	200.957456	0.000000	300.000000	200.000000	0.000000	7.630000	11.170320	2231.141662	2136.220856	2278.099920	-1342.769976				-505.000000	200.000000	0.000000	-0.181110	1.072020	-1.573080	-1325.049939	940.441870	470.984625
223				900.000000	200.000000	0.000000	0.425980	0.641820	-1.216600	-23.076612	-21.476389	135.096543	299.067082	200.918799	0.000000	300.000000	200.000000	0.000000	7.294280	10.926160	2231.599426	2050.390553	2081.899927	-1348.873476				-505.000000	200.000000	0.000000	2.716650	1.608030	7.078860	-828.659812	226.607702	-644.876397
224				900.000000	200.000000	0.000000	0.425980	0.450400	-1.129700	-99.218274	-57.018995	166.244104	299.057377	200.935829	0.000000	300.000000	200.000000	0.000000	7.477400	11.109280	2231.752014	2088.537354	2103.699926	-1434.322474				-505.000000	200.000000	0.000000	1.267770	-0.536010	8.651940	-495.005817	47.646558	-764.283378
225				900.000000	200.000000	0.000000	0.414770	0.731900	-1.129700	-47.420801	-61.623337	176.156153	299.052849	200.948292	0.000000	300.000000	200.000000	0.000000	7.263760	11.811240	2232.591248	2117.147455	2114.599926	-1354.976975				-505.000000	200.000000	0.000000	1.629990	-0.178670	12.584640	221.827453	419.706517	-411.508648
226				900.000000	200.000000	0.000000	0.269040	0.630560	-1.477300	-43.913036	-80.628758	156.935602	299.052655	200.910034	0.000000	300.000000	200.000000	0.000000	7.477400	11.261880	2232.133484	2031.317153	2114.599926	-1373.287475				-505.000000	200.000000	0.000000	1.629990	-1.072020	12.584640	-295.493162	684.846532	-529.844634
227				900.000000	200.000000	0.000000	0.538080	0.529220	-1.607650	-80.385501	-142.246299	183.068891	298.988897	200.970114	0.000000	300.000000	200.000000	0.000000	7.050120	10.834600	2231.523132	2164.830956	2256.299921	-1409.908474				-505.000000	200.000000	0.000000	2.173320	1.250690	4.719240	-1545.367236	792.003907	235.989434
228				900.000000	200.000000	0.000000	0.291460	0.630560	-0.869000	-75.447079	-31.458033	197.876597	299.052882	200.961073	0.000000	300.000000	200.000000	0.000000	7.111160	10.010560	2232.667542	2145.757556	2114.599926	-1293.941977				-505.000000	200.000000	0.000000	-0.181110	-1.608030	2.359620	-97.113125	936.709737	-471.464321
229				900.000000	200.000000	0.000000	0.482030	0.551740	-1.477300	-59.220434	-129.927446	187.967223	299.052590	200.927187	0.000000	300.000000	200.000000	0.000000	7.202720	10.834600	2231.980896	2069.463954	2114.599926	-1367.183975				-505.000000	200.000000	0.000000	2.535540	0.178670	6.292320	1285.290728	-1485.097001	-58.777384
230				900.000000	200.000000	0.000000	0.414770	0.743160	-1.303500	-71.260352	-86.791553	156.889344	299.012746	200.966402	0.000000	300.000000	200.000000	0.000000	7.538440	10.865120	2230.226134	2155.294256	2201.799923	-1446.529474				-505.000000	200.000000	0.000000	3.259980	-2.501380	6.292320	-845.751129	327.047239	349.829984
231				900.000000	200.000000	0.000000	0.347510	0.686860	-1.173150	-97.566925	-99.340922	190.641907	299.062326	200.927219	0.000000	300.000000	200.000000	0.000000	7.568960	10.529400	2231.904602	2069.463954	2092.799927	-1348.873476				-505.000000	200.000000	0.000000	0.362220	-0.178670	6.292320	-1631.731963	634.960694	-1057.592311
232				900.000000	200.000000	0.000000	0.381140	0.596780	-1.520750	-81.533882	-140.930297	156.788051	298.999384	200.986500	0.000000	300.000000	200.000000	0.000000	7.630000	9.766400	2233.125306	2202.977757	2234.499922	-1354.976975				-505.000000	200.000000	0.000000	2.354430	-0.357340	4.719240	789.466909	250.764912	-0.527470
233				900.000000	200.000000	0.000000	0.381140	0.653080	-1.694550	-59.292854	-115.438813	192.985311	298.978953	201.000200	0.000000	300.000000	200.000000	0.000000	7.568960	11.353440	2231.141662	2231.587858	2278.099920	-1361.080475				-505.000000	200.000000	0.000000	0.905550	-1.072020	9.438480	-64.112852	-1256.882010	-588.530778
234				900.000000	200.000000	0.000000	0.313880	0.664340	-1.477300	-86.747808	-138.200938	168.968864	299.018573	200.897125	0.000000	300.000000	200.000000	0.000000	7.996240	11.048240	2232.362366	2002.707052	2190.899923	-1312.252476				-505.000000	200.000000	0.000000	0.724440	-0.893350	11.011560	-979.703699	741.134212	116.582453
235				900.000000	200.000000	0.000000	0.358720	0.495440	-1.564200	-113.895789	-79.174993	161.536352	298.925765	200.965510	0.000000	300.000000	200.000000	0.000000	7.630000	11.322920	2232.286072	2155.294256	2397.999916	-1391.597975				-505.000000	200.000000	0.000000	0.905550	-1.786700	13.371180	-1033.571537	-67.484077	-119.256220
236				900.000000	200.000000	0.000000	0.347510	0.540480	-1.260050	-83.582231	-144.853834	195.325094	299.028173	200.944278	0.000000	300.000000	200.000000	0.000000	7.385840	10.865120	2231.980896	2107.610755	2169.099924	-1452.632974				-505.000000	200.000000	0.000000	-0.362220	-0.893350	3.146160	409.459092	151.502233	175.413484
237				900.000000	200.000000	0.000000	0.291460	0.427880	-1.564200	-60.390487	-61.207316	161.543203	299.038006	200.978393	0.000000	300.000000	200.000000	0.000000	7.111160	11.078760	2232.133484	2183.904357	2147.299925	-1330.562976				-505.000000	200.000000	0.000000	0.181110	0.893350	1.573080	-640.713557	782.968226	353.297892
238				900.000000	200.000000	0.000000	0.358720	0.698120	-1.868350	-57.618163	-109.287953	181.002125	299.082237	200.943923	0.000000	300.000000	200.000000	0.000000	7.294280	10.895640	2232.820130	2107.610755	2049.199928	-1379.390975				-505.000000	200.000000	0.000000	1.811100	-1.072020	7.078860	167.330383	1872.242617	-529.859123
239				900.000000	200.000000	0.000000	0.470820	0.517960	-1.998700	-57.131134	-103.651066	161.441160	298.989622	200.935253	0.000000	300.000000	200.000000	0.000000	7.294280	10.834600	2233.125306	2088.537354	2256.299921	-1452.632974				-505.000000	200.000000	0.000000	0.905550	0.536010	7.865400	727.959208	3119.421084	411.644920
240				900.000000	200.000000	0.000000	0.347510	0.608040	-1.868350	-125.656141	-93.628416	178.520304	298.975084	200.926617	0.000000	300.000000	200.000000	0.000000	7.141680	10.163160	2233.354188	2069.463954	2288.999920	-1354.976975				-505.000000	200.000000	0.000000	-0.543330	1.250690	6.292320	307.814641	557.185514	-351.234221
241				900.000000	200.000000	0.000000	0.347510	0.698120	-1.216600	-44.881360	-8.113054	173.784759	299.013556	200.995517	0.000000	300.000000	200.000000	0.000000	7.691040	10.865120	2232.057190	2222.051158	2201.799923	-1373.287475				-505.000000	200.000000	0.000000	0.181110	1.429360	4.719240	318.500116	-15.437524	412.550665
242				900.000000	200.000000	0.000000	0.347510	0.686860	-1.651100	-126.205793	-98.896428	154.497006	299.052429	200.978627	0.000000	300.000000	200.000000	0.000000	7.111160	10.834600	2231.599426	2183.904357	2114.599926	-1379.390975				-505.000000	200.000000	0.000000	1.992210	0.000000	7.078860	232.198313	535.583579	587.281610
243				900.000000	200.000000	0.000000	0.313880	0.709380	-2.085600	-97.584850	-112.305369	161.781770	298.925618	200.961369	0.000000	300.000000	200.000000	0.000000	7.721560	9.827440	2231.980896	2145.757556	2397.999916	-1416.011974				-505.000000	200.000000	0.000000	1.086660	1.429360	10.225020	-955.035442	587.392700	236.245925
244				900.000000	200.000000	0.000000	0.437190	0.563000	-2.085600	-103.612778	-81.921486	183.204829	299.018171	200.935957	0.000000	300.000000	200.000000	0.000000	7.630000	9.980040	2231.446838	2088.537354	2190.899923	-1440.425974				-505.000000	200.000000	0.000000	-0.362220	-0.893350	4.719240	-1096.023086	812.859416	-177.051108
245				900.000000	200.000000	0.000000	0.381140	0.450400	-1.564200	-67.504174	-59.834369	195.206479	299.057152	200.970246	0.000000	300.000000	200.000000	0.000000	7.141680	11.109280	2231.217956	2164.830956	2103.699926	-1342.769976				-505.000000	200.000000	0.000000	0.905550	-2.144040	4.719240	1260.433702	338.436636	115.381059
246				900.000000	200.000000	0.000000	0.425980	0.585520	-1.781450	-102.370305	-102.006597	197.695347	298.984151	200.999892	0.000000	300.000000	200.000000	0.000000	7.568960	9.919000	2231.828308	2231.587858	2267.199921	-1354.976975				-505.000000	200.000000	0.000000	-0.362220	-0.536010	0.786540	-727.267053	949.161556	528.217192
247				900.000000	200.000000	0.000000	0.313880	0.563000	-1.564200	-119.154729	-112.790271	178.513258	299.008096	200.970445	0.000000	300.000000	200.000000	0.000000	7.568960	11.353440	2230.760192	2164.830956	2212.699923	-1440.425974				-505.000000	200.000000	0.000000	0.362220	-0.714680	1.573080	304.328565	374.299238	-353.171801
248				900.000000	200.000000	0.000000	0.369930	0.551740	-1.477300	-107.466797	-39.189678	161.577097	299.047674	200.961402	0.000000	300.000000	200.000000	0.000000	7.416360	11.170320	2231.904602	2145.757556	2125.499926	-1403.804975				-505.000000	200.000000	0.000000	-0.362220	-0.893350	4.719240	-516.943077	1608.279460	175.413484
249				900.000000	200.000000	0.000000	0.381140	0.585520	-1.824900	-70.251078	-49.459978	183.283840	299.052882	200.918359	0.000000	300.000000	200.000000	0.000000	7.660520	11.475520	2232.667542	2050.390553	2114.599926	-1397.701475				-505.000000	200.000000	0.000000	1.448880	0.714680	8.651940	-419.326566	699.537629	-58.181778
250				900.000000	200.000000	0.000000	0.482030	0.563000	-1.651100	-50.895743	-63.908202	178.339054	299.042692	200.952954	0.000000	300.000000	200.000000	0.000000	7.630000	10.773560	2231.675720	2126.684155	2136.399925	-1397.701475				-505.000000	200.000000	0.000000	0.181110	1.786700	13.371180	-933.161106	1169.481851	-115.807108
251				900.000000	200.000000	0.000000	0.369930	0.754420	-1.564200	-63.025690	-104.966471	205.139472	299.004129	200.879856	0.000000	300.000000	200.000000	0.000000	7.294280	10.773560	2232.820130	1964.560251	2223.599922	-1409.908474				-505.000000	200.000000	0.000000	1.992210	-1.072020	12.584640	515.218851	662.928601	175.055572
252				900.000000	200.000000	0.000000	0.403560	0.574260	-1.738000	-82.686327	-90.991810	178.430821	299.008639	200.901551	0.000000	300.000000	200.000000	0.000000	7.538440	9.919000	2231.980896	2012.243752	2212.699923	-1367.183975				-505.000000	200.000000	0.000000	1.267770	-0.178670	0.000000	1263.164699	1116.417308	175.961317
253				900.000000	200.000000	0.000000	0.459610	0.630560	-1.564200	-44.003064	-52.933824	180.834772	299.028571	201.003685	0.000000	300.000000	200.000000	0.000000	7.538440	10.529400	2232.896424	2241.124558	2169.099924	-1324.459476				-505.000000	200.000000	0.000000	3.078870	0.357340	14.157719	138.571263	595.681955	176.325102
254				900.000000	200.000000	0.000000	0.358720	0.653080	-1.607650	-43.120705	-89.266524	183.369898	299.052007	201.013266	0.000000	300.000000	200.000000	0.000000	7.630000	10.498880	2230.607604	2260.197959	2114.599926	-1379.390975				-505.000000	200.000000	0.000000	1.811100	0.714680	6.292320	-1114.411347	17.008941	118.021541
255				900.000000	200.000000	0.000000	0.302670	0.686860	-1.564200	-29.623039	-97.130734	149.724140	299.042987	201.008197	0.000000	300.000000	200.000000	0.000000	7.263760	10.010560	2232.362366	2250.661259	2136.399925	-1312.252476				-505.000000	200.000000	0.000000	0.181110	1.072020	6.292320	-1208.604705	-149.500384	294.723352
256				900.000000	200.000000	0.000000	0.459610	0.619300	-1.086250	-100.259018	-33.114437	183.233961	299.072030	200.974287	0.000000	300.000000	200.000000	0.000000	7.568960	10.102120	2231.752014	2174.367657	2070.999928	-1409.908474				-505.000000	200.000000	0.000000	1.267770	2.144040	5.505780	-101.455682	448.342286	1.933272
257				900.000000	200.000000	0.000000	0.403560	0.653080	-1.564200	-71.219402	-116.483294	171.275143	298.993781	200.974387	0.000000	300.000000	200.000000	0.000000	7.416360	9.644320	2231.523132	2174.367657	2245.399921	-1379.390975				-505.000000	200.000000	0.000000	1.992210	1.072020	0.786540	759.826864	806.695005	353.322562
258				900.000000	200.000000	0.000000	0.392350	0.585520	-1.694550	-74.136565	-90.570591	185.681887	299.023456	200.952661	0.000000	300.000000	200.000000	0.000000	7.599480	10.895640	2232.362366	2126.684155	2179.999924	-1422.115474				-505.000000	200.000000	0.000000	-0.543330	0.357340	10.225020	369.888651	23.173353	352.847174
259				900.000000	200.000000	0.000000	0.325090	0.641820	-1.303500	-55.330883	-83.098531	200.261888	299.013623	200.961271	0.000000	300.000000	200.000000	0.000000	7.294280	11.139800	2232.209778	2145.757556	2201.799923	-1379.390975	-520.248412	143.507551	0.000000	-505.000000	200.000000	0.000000	3.078870	-0.714680	21.236579	-1199.706379	323.824103	-118.412738
260				900.000000	200.000000	0.000000	0.448400	0.653080	-1.129700	-82.830851	-128.865830	195.325290	298.955348	200.948162	0.000000	300.000000	200.000000	0.000000	7.660520	11.048240	2232.896424	2117.147455	2332.599918	-1391.597975				-505.000000	200.000000	0.000000	0.724440	-0.536010	3.932700	-611.199358	-577.848023	58.177470
261				900.000000	200.000000	0.000000	0.257830	0.596780	-1.520750	-93.595473	-54.796872	161.735120	299.067177	200.948616	0.000000	300.000000	200.000000	0.000000	7.416360	10.529400	2231.828308	2117.147455	2081.899927	-1440.425974				-505.000000	200.000000	0.000000	3.078870	-1.072020	3.146160	-64.616237	340.991911	-236.240051
262				900.000000	200.000000	0.000000	0.381140	0.653080	-1.607650	-59.202825	-90.189780	159.250070	299.032825	200.982968	0.000000	300.000000	200.000000	0.000000	7.172200	10.804080	2231.446838	2193.441057	2158.199924	-1306.148976				-505.000000	200.000000	0.000000	1.992210	-0.178670	9.438480	684.839768	135.634277	-235.305329
263				900.000000	200.000000	0.000000	0.347510	0.574260	-1.390400	-134.593106	-134.600669	178.488889	299.106493	200.978260	0.000000	300.000000	200.000000	0.000000	7.385840	10.743040	2232.438660	2183.904357	1994.699930	-1416.011974				-505.000000	200.000000	0.000000	0.905550	-1.786700	14.944259	-685.997685	-201.546937	115.720175
264				900.000000	200.000000	0.000000	0.515660	0.517960	-1.346950	-84.599633	-90.905795	187.900967	298.994194	200.880006	0.000000	300.000000	200.000000	0.000000	7.324800	10.407320	2232.438660	1964.560251	2245.399921	-1422.115474				-505.000000	200.000000	0.000000	0.362220	-2.858720	18.090419	175.914093	-171.655746	-472.694692
265				900.000000	200.000000	0.000000	0.392350	0.416620	-1.433850	-125.047615	-60.417222	171.066849	299.038006	200.957031	0.000000	300.000000	200.000000	0.000000	7.782600	10.285240	2232.133484	2136.220856	2147.299925	-1306.148976				-505.000000	200.000000	0.000000	1.811100	0.536010	7.865400	-198.568807	-382.193934	529.060673
266				900.000000	200.000000	0.000000	0.470820	0.720640	-1.564200	-56.375690	-53.395452	159.219992	299.042856	200.986972	0.000000	300.000000	200.000000	0.000000	7.507920	9.888480	2232.057190	2202.977757	2136.399925	-1379.390975				-505.000000	200.000000	0.000000	-0.181110	-1.250690	10.225020	-1348.837271	398.965444	-647.357501
267				900.000000	200.000000	0.000000	0.403560	0.506700	-0.999350	-116.867448	-81.546815	156.681049	299.018305	200.935829	0.000000	300.000000	200.000000	0.000000	7.599480	9.827440	2231.752014	2088.537354	2190.899923	-1361.080475				-505.000000	200.000000	0.000000	1.629990	-2.144040	3.932700	-361.053248	1355.907259	-2.165093
268				900.000000	200.000000	0.000000	0.392350	0.788200	-0.999350	-101.254748	-55.755337	156.954458	299.018607	200.931269	0.000000	300.000000	200.000000	0.000000	7.782600	10.346280	2232.438660	2079.000654	2190.899923	-1391.597975				-505.000000	200.000000	0.000000	0.181110	1.965370	7.078860	930.202860	-17.676803	295.571141
269				900.000000	200.000000	0.000000	0.459610	0.653080	-1.651100	-131.617384	-47.787037	168.807416	298.911265	200.969649	0.000000	300.000000	200.000000	0.000000	7.935200	11.200840	2232.591248	2164.830956	2430.699915	-1458.736474				-505.000000	200.000000	0.000000	0.362220	-0.714680	4.719240	-506.131755	106.173518	351.757383
270				900.000000	200.000000	0.000000	0.291460	0.596780	-1.173150	-101.276420	-26.109203	166.519600	298.979512	200.931301	0.000000	300.000000	200.000000	0.000000	7.507920	10.743040	2232.362366	2079.000654	2278.099920	-1422.115474				-505.000000	200.000000	0.000000	2.173320	1.786700	15.730799	572.635688	-676.716144	60.265811
271				900.000000	200.000000	0.000000	0.369930	0.619300	-1.173150	-48.082153	-74.934327	183.326869	299.071934	201.021397	0.000000	300.000000	200.000000	0.000000	7.446880	11.536560	2231.523132	2279.271359	2070.999928	-1354.976975				-505.000000	200.000000	0.000000	2.716650	0.000000	1.573080	-578.954163	-431.017350	410.991359
272				900.000000	200.000000	0.000000	0.325090	0.630560	-0.999350	-67.541061	-113.777210	166.516175	299.077134	200.944149	0.000000	300.000000	200.000000	0.000000	7.507920	11.567080	2232.286072	2107.610755	2060.099928	-1367.183975				-505.000000	200.000000	0.000000	1.448880	-1.608030	4.719240	18.891646	-1152.710341	-354.106523
273				900.000000	200.000000	0.000000	0.448400	0.743160	-1.564200	-99.674149	-108.197865	130.348242	299.062229	200.948681	0.000000	300.000000	200.000000	0.000000	7.538440	10.224200	2231.675720	2117.147455	2092.799927	-1324.459476				-505.000000	200.000000	0.000000	1.267770	-1.072020	1.573080	-1107.086100	452.074418	645.066317
274				900.000000	200.000000	0.000000	0.414770	0.574260	-1.477300	-82.416242	-71.432009	188.057848	299.018339	200.999892	0.000000	300.000000	200.000000	0.000000	7.294280	10.712520	2231.828308	2231.587858	2190.899923	-1379.390975				-505.000000	200.000000	0.000000	1.086660	-0.536010	7.865400	-1189.964752	-868.638101	-411.804297
275				900.000000	200.000000	0.000000	0.425980	0.596780	-1.173150	-65.091648	-138.034106	163.970577	299.037644	200.940295	0.000000	300.000000	200.000000	0.000000	7.172200	11.048240	2231.294250	2098.074055	2147.299925	-1342.769976				-505.000000	200.000000	0.000000	2.716650	-0.893350	11.798100	-53.112760	-43.010871	-471.017910
276				900.000000	200.000000	0.000000	0.358720	0.619300	-1.651100	-68.679961	-124.687906	185.748143	299.008910	200.948292	0.000000	300.000000	200.000000	0.000000	7.355320	10.743040	2232.591248	2117.147455	2212.699923	-1391.597975				-505.000000	200.000000	0.000000	3.078870	-1.429360	7.865400	-1128.205358	601.653367	115.885425
277				900.000000	200.000000	0.000000	0.403560	0.641820	-1.824900	-39.788932	-126.372783	156.806711	298.989277	200.892853	0.000000	300.000000	200.000000	0.000000	7.111160	10.437840	2232.362366	1993.170352	2256.299921	-1440.425974				-505.000000	200.000000	0.000000	2.173320	-0.178670	-2.359620	-937.528106	-659.548336	-587.784410
278				900.000000	200.000000	0.000000	0.448400	0.574260	-0.999350	-102.023736	-164.448845	183.203687	299.042398	200.987444	0.000000	300.000000	200.000000	0.000000	7.324800	10.071600	2230.989074	2202.977757	2136.399925	-1403.804975				-505.000000	200.000000	0.000000	1.448880	-0.357340	4.719240	-21.245104	-622.430312	-176.687322
279				900.000000	200.000000	0.000000	0.313880	0.596780	-1.564200	-81.578896	-36.800722	164.086713	299.032494	200.944827	0.000000	300.000000	200.000000	0.000000	7.263760	10.407320	2230.683898	2107.610755	2158.199924	-1342.769976				-505.000000	200.000000	0.000000	0.724440	-0.536010	-3.932700	-611.828590	357.606292	-118.054826
280				900.000000	200.000000	0.000000	0.448400	0.720640	-1.824900	-68.707366	-87.691535	197.797781	298.954884	200.935765	0.000000	300.000000	200.000000	0.000000	7.355320	10.163160	2231.904602	2088.537354	2332.599918	-1342.769976				-505.000000	200.000000	0.000000	1.448880	-0.357340	3.146160	673.525061	439.622600	469.497763
281				900.000000	200.000000	0.000000	0.336300	0.585520	-1.086250	-53.403715	-114.158021	161.643354	298.988966	200.970047	0.000000	300.000000	200.000000	0.000000	7.965720	11.475520	2231.675720	2164.830956	2256.299921	-1440.425974				-505.000000	200.000000	0.000000	1.629990	-0.893350	11.011560	-1442.967706	-506.790681	762.695094
282				900.000000	200.000000	0.000000	0.437190	0.551740	-1.086250	-99.020608	-113.246701	185.604017	298.979023	200.970213	0.000000	300.000000	200.000000	0.000000	7.385840	11.078760	2231.294250	2164.830956	2278.099920	-1367.183975				-505.000000	200.000000	0.000000	2.354430	0.357340	11.011560	-440.760440	907.643537	235.127156
283				900.000000	200.000000	0.000000	0.515660	0.529220	-1.433850	-120.410747	-156.682587	183.092119	299.052688	201.025355	0.000000	300.000000	200.000000	0.000000	7.935200	11.261880	2232.209778	2288.808060	2114.599926	-1361.080475				-505.000000	200.000000	0.000000	1.992210	0.714680	2.359620	-304.013950	937.772159	646.703940
284				900.000000	200.000000	0.000000	0.403560	0.563000	-1.738000	-71.088423	-75.793900	183.239670	299.017801	201.017541	0.000000	300.000000	200.000000	0.000000	7.477400	11.109280	2230.607604	2269.734659	2190.899923	-1312.252476				-505.000000	200.000000	0.000000	2.354430	-0.893350	-1.573080	-1096.526472	1582.436397	-412.244834
285				900.000000	200.000000	0.000000	0.347510	0.517960	-1.086250	-72.267957	-129.817558	151.930269	299.018339	200.948616	0.000000	300.000000	200.000000	0.000000	7.446880	10.559920	2231.828308	2117.147455	2190.899923	-1361.080475				-505.000000	200.000000	0.000000	-0.905550	0.893350	-6.292320	1211.713242	1519.036319	235.896628
286				900.000000	200.000000	0.000000	0.280250	0.596780	-1.346950	-77.333295	-96.409521	159.302233	299.003993	200.956867	0.000000	300.000000	200.000000	0.000000	7.721560	10.163160	2232.514954	2136.220856	2223.599922	-1361.080475				-505.000000	200.000000	0.000000	2.173320	-0.357340	7.078860	-252.688338	524.624613	234.463413
287				900.000000	200.000000	0.000000	0.482030	0.529220	-1.303500	-39.865100	-43.967590	166.259338	299.065164	200.989204	0.000000	300.000000	200.000000	0.000000	7.324800	10.376800	2227.021786	2202.977757	2081.899927	-1281.734977				-505.000000	200.000000	0.000000	2.535540	-1.250690	6.292320	156.456138	105.743087	644.795337
288				900.000000	200.000000	0.000000	0.459610	0.608040	-1.433850	-20.672214	-113.846689	185.633149	299.005988	201.019633	0.000000	300.000000	200.000000	0.000000	7.446880	10.376800	2226.029964	2269.734659	2212.699923	-1336.666476				-505.000000	200.000000	0.000000	3.622200	-0.178670	7.078860	-1400.037036	436.952889	234.517061
289				900.000000	200.000000	0.000000	0.448400	0.743160	-1.520750	-91.588075	-72.776484	173.722124	299.003925	200.978293	0.000000	300.000000	200.000000	0.000000	7.935200	9.674840	2232.362366	2183.904357	2223.599922	-1361.080475				-505.000000	200.000000	0.000000	1.267770	-0.357340	14.157719	-831.202039	-885.568478	117.047660
290				900.000000	200.000000	0.000000	0.414770	0.563000	-1.086250	-74.433740	-117.389415	175.999076	299.003687	200.952889	0.000000	300.000000	200.000000	0.000000	7.904680	10.010560	2231.828308	2126.684155	2223.599922	-1373.287475				-505.000000	200.000000	0.000000	0.905550	-1.608030	4.719240	-96.924356	2194.416739	-647.783550
291				900.000000	200.000000	0.000000	0.459610	0.596780	-1.390400	-69.337249	-83.491277	161.526076	298.973892	201.017471	0.000000	300.000000	200.000000	0.000000	7.507920	11.261880	2230.760192	2269.734659	2288.999920	-1391.597975				-505.000000	200.000000	0.000000	-1.086660	1.786700	1.573080	-1397.368962	-863.729111	354.247103
292				900.000000	200.000000	0.000000	0.369930	0.641820	-1.781450	-51.805509	-99.698458	202.625094	299.081735	200.995721	0.000000	300.000000	200.000000	0.000000	7.477400	10.285240	2231.599426	2222.051158	2049.199928	-1306.148976				-505.000000	200.000000	0.000000	0.000000	1.786700	11.011560	-701.717872	519.830059	-57.048520
293				900.000000	200.000000	0.000000	0.403560	0.619300	-1.868350	-60.863971	-35.144915	178.472708	298.949785	200.948778	0.000000	300.000000	200.000000	0.000000	7.965720	11.200840	2231.446838	2117.147455	2343.499918	-1391.597975				-505.000000	200.000000	0.000000	0.905550	1.429360	15.730799	-1649.490991	593.126681	295.004512
294				900.000000	200.000000	0.000000	0.302670	0.495440	-1.781450	-146.285102	-86.796751	190.510341	298.994263	200.914119	0.000000	300.000000	200.000000	0.000000	7.843640	10.956680	2232.591248	2040.853853	2245.399921	-1373.287475				-505.000000	200.000000	0.000000	-0.181110	-0.357340	12.584640	-20.615872	-0.983857	-117.812824
295				900.000000	200.000000	0.000000	0.302670	0.506700	-1.738000	-81.447917	-167.892679	142.327611	298.979128	201.017124	0.000000	300.000000	200.000000	0.000000	7.477400	10.559920	2231.523132	2269.734659	2278.099920	-1367.183975				-505.000000	200.000000	0.000000	0.724440	-1.072020	14.944259	283.775617	-455.727986	292.645191
296				900.000000	200.000000	0.000000	0.538080	0.608040	-1.520750	-101.172847	-137.261146	187.961514	299.077040	200.961336	0.000000	300.000000	200.000000	0.000000	7.477400	10.865120	2232.057190	2145.757556	2060.099928	-1403.804975				-505.000000	200.000000	0.000000	2.535540	-1.072020	-1.573080	-64.993776	2234.327468	-236.196585
297				900.000000	200.000000	0.000000	0.425980	0.551740	-1.955250	-111.982483	-96.778993	156.699709	299.076661	200.901890	0.000000	300.000000	200.000000	0.000000	7.172200	10.498880	2231.141662	2012.243752	2060.099928	-1391.597975				-505.000000	200.000000	0.000000	-0.181110	1.072020	8.651940	-166.071919	-925.241777	-116.456362
298				900.000000	200.000000	0.000000	0.392350	0.574260	-1.086250	-61.908463	-65.806460	178.442435	298.983978	200.944504	0.000000	300.000000	200.000000	0.000000	7.721560	10.743040	2231.446838	2107.610755	2267.199921	-1409.908474				-505.000000	200.000000	0.000000	2.535540	-0.536010	12.584640	895.100821	497.481697	469.241273
299				900.000000	200.000000	0.000000	0.403560	0.731900	-1.433850	-43.715370	-111.538550	176.167766	299.037841	200.935829	0.000000	300.000000	200.000000	0.000000	7.691040	10.590440	2231.752014	2088.537354	2147.299925	-1373.287475				-505.000000	200.000000	0.000000	0.905550	-0.714680	-1.573080	651.524878	1007.258084	-0.750675
300				900.000000	200.000000	0.000000	0.403560	0.529220	-1.520750	-84.316003	-86.127883	175.979274	299.047512	200.957293	0.000000	300.000000	200.000000	0.000000	7.385840	9.583280	2231.523132	2136.220856	2125.499926	-1342.769976				-505.000000	200.000000	0.000000	-0.362220	0.714680	7.865400	-187.757485	544.733696	-704.221975
301				900.000000	200.000000	0.000000	0.291460	0.686860	-1.694550	-73.983914	-81.349971	156.964734	299.081766	200.978594	0.000000	300.000000	200.000000	0.000000	7.446880	10.163160	2231.675720	2183.904357	2049.199928	-1379.390975				-505.000000	200.000000	0.000000	1.448880	-0.536010	9.438480	199.953117	1759.351262	-59.368683
302				900.000000	200.000000	0.000000	0.392350	0.664340	-1.303500	-54.403509	-9.878748	139.971647	298.969993	200.892639	0.000000	300.000000	200.000000	0.000000	7.782600	9.919000	2232.896424	1993.170352	2299.899920	-1367.183975				-505.000000	200.000000	0.000000	-0.724440	0.714680	9.438480	-303.447641	-362.831277	176.968483
303				900.000000	200.000000	0.000000	0.414770	0.653080	-1.216600	-103.023530	-137.532070	173.673190	299.008435	200.987208	0.000000	300.000000	200.000000	0.000000	7.599480	11.292400	2231.523132	2202.977757	2212.699923	-1348.873476				-505.000000	200.000000	0.000000	2.173320	-1.965370	0.000000	1039.235481	1326.762495	232.937393
304				900.000000	200.000000	0.000000	0.414770	0.585520	-1.086250	-65.465306	-81.927626	163.971719	299.043052	200.939781	0.000000	300.000000	200.000000	0.000000	7.355320	10.865120	2232.514954	2098.074055	2136.399925	-1470.943473				-505.000000	200.000000	0.000000	1.811100	0.357340	7.078860	1411.980975	1872.242617	293.914721
305				900.000000	200.000000	0.000000	0.482030	0.585520	-1.346950	-41.612210	-64.191062	171.131018	298.984186	200.952856	0.000000	300.000000	200.000000	0.000000	7.355320	11.139800	2231.904602	2126.684155	2267.199921	-1452.632974				-505.000000	200.000000	0.000000	1.992210	0.536010	2.359620	380.070740	805.202152	-939.556282
306				900.000000	200.000000	0.000000	0.257830	0.731900	-1.564200	-84.055715	-69.954373	183.547723	298.989070	200.931492	0.000000	300.000000	200.000000	0.000000	7.691040	11.139800	2231.904602	2079.000654	2256.299921	-1458.736474				-505.000000	200.000000	0.000000	2.535540	0.893350	6.292320	1907.616024	1033.733138	294.365439
307				900.000000	200.000000	0.000000	0.302670	0.720640	-0.955900	-79.868673	-87.564513	147.345895	299.013084	200.936149	0.000000	300.000000	200.000000	0.000000	7.752080	10.498880	2230.989074	2088.537354	2201.799923	-1385.494475				-505.000000	200.000000	0.000000	1.629990	-1.250690	8.651940	388.276911	-504.551402	233.659091
308				900.000000	200.000000	0.000000	0.325090	0.686860	-1.564200	-69.828341	-62.592200	166.568534	299.042300	200.987546	0.000000	300.000000	200.000000	0.000000	7.477400	10.895640	2230.760192	2202.977757	2136.399925	-1428.218974				-505.000000	200.000000	0.000000	1.811100	-1.429360	2.359620	-549.565811	418.451095	468.451439
309				900.000000	200.000000	0.000000	0.347510	0.653080	-1.694550	-67.333914	-58.328260	168.923551	299.028139	200.935765	0.000000	300.000000	200.000000	0.000000	7.599480	10.376800	2231.904602	2088.537354	2169.099924	-1324.459476				-505.000000	200.000000	0.000000	0.181110	-0.178670	3.146160	1263.416392	-941.934722	-352.648639
310				900.000000	200.000000	0.000000	0.336300	0.675600	-1.781450	-142.886643	-108.445515	207.510670	299.008774	200.922788	0.000000	300.000000	200.000000	0.000000	7.324800	10.315760	2232.286072	2059.927254	2212.699923	-1324.459476				-505.000000	200.000000	0.000000	0.905550	-0.536010	12.584640	200.204810	-597.017680	58.162981
311				900.000000	200.000000	0.000000	0.425980	0.641820	-1.477300	-127.880483	-26.299908	200.157366	299.028438	200.909847	0.000000	300.000000	200.000000	0.000000	7.752080	10.651480	2232.591248	2031.317153	2169.099924	-1379.390975				-505.000000	200.000000	0.000000	2.354430	0.357340	11.011560	1528.111593	1172.783552	-234.825633
312				900.000000	200.000000	0.000000	0.470820	0.596780	-1.260050	-69.202206	-48.612341	139.827522	299.033122	200.905761	0.000000	300.000000	200.000000	0.000000	7.660520	10.407320	2232.133484	2021.780453	2158.199924	-1440.425974				-505.000000	200.000000	0.000000	0.905550	1.072020	11.798100	-744.900235	-65.991224	588.385890
313				900.000000	200.000000	0.000000	0.414770	0.574260	-1.607650	-78.530754	-76.376754	185.648188	299.028405	201.003856	0.000000	300.000000	200.000000	0.000000	7.446880	10.315760	2232.514954	2241.124558	2169.099924	-1428.218974				-505.000000	200.000000	0.000000	0.181110	-1.072020	7.865400	167.393306	1174.706836	-647.216921
314				900.000000	200.000000	0.000000	0.369930	0.754420	-2.042150	-107.746679	-104.521977	193.091171	298.989035	200.952889	0.000000	300.000000	200.000000	0.000000	7.874160	10.193680	2231.828308	2126.684155	2256.299921	-1397.701475				-505.000000	200.000000	0.000000	0.905550	0.000000	3.146160	695.147704	-455.490555	528.624444
315				900.000000	200.000000	0.000000	0.538080	0.596780	-1.346950	-97.435946	-76.631141	163.854441	298.940377	200.927092	0.000000	300.000000	200.000000	0.000000	8.026760	10.956680	2232.209778	2069.463954	2365.299917	-1416.011974				-505.000000	200.000000	0.000000	-0.181110	0.357340	4.719240	137.816184	2657.880553	-58.390494
316				900.000000	200.000000	0.000000	0.392350	0.686860	-1.998700	-54.196363	-39.628032	195.414773	299.008706	200.965576	0.000000	300.000000	200.000000	0.000000	7.813120	11.383960	2232.133484	2155.294256	2212.699923	-1354.976975				-505.000000	200.000000	0.000000	1.267770	0.178670	10.225020	-451.634684	841.573749	-58.675962
317				900.000000	200.000000	0.000000	0.482030	0.743160	-1.520750	-91.588075	-3.237788	197.783884	299.042267	200.983304	0.000000	300.000000	200.000000	0.000000	7.691040	11.445000	2230.683898	2193.441057	2136.399925	-1300.045476				-505.000000	200.000000	0.000000	1.086660	0.178670	5.505780	-220.380220	857.011273	881.244105
318				900.000000	200.000000	0.000000	0.358720	0.517960	-2.042150	-81.299330	-58.466620	202.521517	298.935167	201.000029	0.000000	300.000000	200.000000	0.000000	7.630000	10.895640	2231.523132	2231.587858	2376.199917	-1446.529474				-505.000000	200.000000	0.000000	1.992210	-2.501380	8.651940	-382.298352	136.380704	232.443208
319				900.000000	200.000000	0.000000	0.336300	0.551740	-1.564200	-103.536295	-17.460098	149.563638	299.028472	200.901273	0.000000	300.000000	200.000000	0.000000	7.324800	10.865120	2232.667542	2012.243752	2169.099924	-1391.597975				-505.000000	200.000000	0.000000	1.992210	0.178670	-6.292320	473.571944	680.842835	234.986576
320				900.000000	200.000000	0.000000	0.291460	0.529220	-1.564200	-68.278896	-76.405226	156.818129	299.009011	200.901212	0.000000	300.000000	200.000000	0.000000	7.599480	9.949520	2232.820130	2012.243752	2212.699923	-1397.701475				-505.000000	200.000000	0.000000	1.267770	-1.786700	6.292320	-570.873838	182.455845	56.947099
321				900.000000	200.000000	0.000000	0.313880	0.506700	-2.042150	-89.804077	-147.807568	166.412598	299.130846	200.969782	0.000000	300.000000	200.000000	0.000000	7.477400	10.773560	2232.286072	2164.830956	1940.199932	-1391.597975				-505.000000	200.000000	0.000000	2.716650	-0.893350	1.573080	293.517244	762.112716	116.423076
322				900.000000	200.000000	0.000000	0.313880	0.574260	-2.302850	-123.476814	-152.631086	164.065769	299.008401	201.008611	0.000000	300.000000	200.000000	0.000000	7.477400	10.865120	2231.446838	2250.661259	2212.699923	-1440.425974				-505.000000	200.000000	0.000000	2.897760	-0.714680	5.505780	-853.516837	-313.138440	-0.910052
323				900.000000	200.000000	0.000000	0.325090	0.608040	-1.868350	-57.307128	-143.364859	188.182172	299.067624	200.896910	0.000000	300.000000	200.000000	0.000000	7.568960	10.468360	2232.896424	2002.707052	2081.899927	-1409.908474				-505.000000	200.000000	0.000000	1.448880	-1.429360	4.719240	-201.929036	-489.860304	-353.936965
324				900.000000	200.000000	0.000000	0.325090	0.540480	-1.781450	-55.978690	-11.730458	151.974440	298.998940	200.935669	0.000000	300.000000	200.000000	0.000000	7.324800	9.552760	2232.133484	2088.537354	2234.499922	-1397.701475				-505.000000	200.000000	0.000000	-0.543330	1.429360	2.359620	86.679343	1886.617720	-409.808762
325				900.000000	200.000000	0.000000	0.425980	0.563000	-2.042150	-67.382992	-56.170417	159.119841	299.018573	200.978293	0.000000	300.000000	200.000000	0.000000	7.568960	11.383960	2232.362366	2183.904357	2190.899923	-1348.873476				-505.000000	200.000000	0.000000	3.622200	-1.608030	3.932700	713.724734	-222.911442	174.416499
326				900.000000	200.000000	0.000000	0.437190	0.540480	-1.477300	-51.643060	-123.014964	159.087284	299.052623	200.999790	0.000000	300.000000	200.000000	0.000000	7.538440	11.689160	2232.057190	2231.587858	2114.599926	-1336.666476				-505.000000	200.000000	0.000000	2.897760	-1.965370	4.719240	-2.730997	-1107.812057	-60.841056
327				900.000000	200.000000	0.000000	0.381140	0.709380	-1.868350	-65.195537	-145.672998	185.808690	299.043183	200.914025	0.000000	300.000000	200.000000	0.000000	7.630000	10.987200	2232.820130	2040.853853	2136.399925	-1361.080475				-505.000000	200.000000	0.000000	0.362220	1.429360	-4.719240	549.377042	1043.120686	-116.160712
328				900.000000	200.000000	0.000000	0.313880	0.461660	-1.607650	-111.311334	-92.485983	161.551391	298.969852	200.939748	0.000000	300.000000	200.000000	0.000000	7.507920	10.712520	2232.591248	2098.074055	2299.899920	-1397.701475				-505.000000	200.000000	0.000000	2.173320	-0.178670	0.000000	1378.980701	266.202436	-0.343423
329				900.000000	200.000000	0.000000	0.425980	0.596780	-1.433850	-41.238552	-82.065985	163.970577	299.013084	201.030191	0.000000	300.000000	200.000000	0.000000	7.752080	11.536560	2230.989074	2298.344760	2201.799923	-1385.494475				-505.000000	200.000000	0.000000	1.629990	-1.250690	3.932700	-75.364636	825.627230	409.891387
330				900.000000	200.000000	0.000000	0.358720	0.619300	-1.868350	7.485043	-63.694224	168.880522	298.978988	200.953149	0.000000	300.000000	200.000000	0.000000	7.294280	11.292400	2231.217956	2126.684155	2278.099920	-1409.908474				-505.000000	200.000000	0.000000	1.267770	-1.429360	6.292320	-1244.147206	447.595860	-295.178378
331				900.000000	200.000000	0.000000	0.313880	0.484180	-1.520750	-78.129690	-97.632770	163.981995	298.984255	200.948518	0.000000	300.000000	200.000000	0.000000	7.141680	11.017720	2232.057190	2117.147455	2267.199921	-1385.494475				-505.000000	200.000000	0.000000	1.992210	0.000000	16.517339	-1504.286637	128.916439	-293.879870
332				900.000000	200.000000	0.000000	0.381140	0.563000	-1.824900	-55.096330	-19.064158	159.166296	299.008876	200.931237	0.000000	300.000000	200.000000	0.000000	7.721560	10.590440	2232.514954	2079.000654	2212.699923	-1446.529474				-505.000000	200.000000	0.000000	0.543330	1.072020	6.292320	1339.347336	756.571736	-351.490711
333				900.000000	200.000000	0.000000	0.493240	0.551740	-1.955250	-47.653999	-135.010550	192.774930	298.983943	200.987276	0.000000	300.000000	200.000000	0.000000	7.446880	10.498880	2231.370544	2202.977757	2267.199921	-1422.115474				-505.000000	200.000000	0.000000	1.629990	0.714680	6.292320	159.564674	-502.312123	353.012424
334				900.000000	200.000000	0.000000	0.470820	0.619300	-1.216600	-72.250349	-160.104088	132.619485	299.125694	200.974354	0.000000	300.000000	200.000000	0.000000	7.385840	10.559920	2231.599426	2174.367657	1951.099932	-1281.734977				-505.000000	200.000000	0.000000	1.992210	0.178670	7.865400	474.704561	667.407159	998.659858
335				900.000000	200.000000	0.000000	0.425980	0.641820	-1.477300	-35.408288	-92.157517	161.602804	299.086963	200.931269	0.000000	300.000000	200.000000	0.000000	7.141680	10.773560	2232.438660	2079.000654	2038.299929	-1373.287475				-505.000000	200.000000	0.000000	3.259980	-1.250690	6.292320	388.088142	857.327269	-60.191802
336				900.000000	200.000000	0.000000	0.437190	0.585520	-1.303500	-69.710907	-57.318989	166.358152	299.062614	200.905576	0.000000	300.000000	200.000000	0.000000	7.446880	10.926160	2232.591248	2021.780453	2092.799927	-1440.425974				-505.000000	200.000000	0.000000	-1.811100	1.250690	10.225020	2045.369285	497.596133	412.540483
337				900.000000	200.000000	0.000000	0.347510	0.664340	-1.477300	-58.604096	-88.926122	171.343683	298.988828	200.953084	0.000000	300.000000	200.000000	0.000000	7.660520	11.078760	2231.370544	2126.684155	2256.299921	-1409.908474				-505.000000	200.000000	0.000000	1.992210	-1.250690	9.438480	-190.740175	665.914307	351.118310
338				900.000000	200.000000	0.000000	0.302670	0.709380	-1.651100	-73.011527	-36.258278	164.203044	299.027707	200.923356	0.000000	300.000000	200.000000	0.000000	7.538440	11.261880	2230.912780	2059.927254	2169.099924	-1373.287475				-505.000000	200.000000	0.000000	0.000000	-1.786700	9.438480	471.721871	1184.172949	527.001310
339				900.000000	200.000000	0.000000	0.246620	0.517960	-1.346950	-124.804935	-155.816277	168.902412	299.027707	200.970379	0.000000	300.000000	200.000000	0.000000	7.294280	11.353440	2230.912780	2164.830956	2169.099924	-1452.632974				-505.000000	200.000000	0.000000	-0.543330	1.072020	14.944259	760.959482	814.114838	1.060813
340				900.000000	200.000000	0.000000	0.448400	0.653080	-2.172500	-108.034373	-112.698116	171.228689	298.945080	201.012711	0.000000	300.000000	200.000000	0.000000	8.057280	10.926160	2231.828308	2260.197959	2354.399918	-1336.666476				-505.000000	200.000000	0.000000	-0.181110	-1.072020	-0.786540	-64.930853	409.415414	-1.002858
341				900.000000	200.000000	0.000000	0.470820	0.574260	-1.303500	-66.154064	-165.089241	163.903179	298.988931	200.987174	0.000000	300.000000	200.000000	0.000000	7.752080	11.017720	2231.599426	2202.977757	2256.299921	-1434.322474				-505.000000	200.000000	0.000000	1.448880	-1.786700	6.292320	-802.505842	-93.643135	291.909005
342				900.000000	200.000000	0.000000	0.269040	0.641820	-1.911800	-80.084263	-59.960793	181.042675	299.037479	201.017402	0.000000	300.000000	200.000000	0.000000	7.660520	11.048240	2230.912780	2269.734659	2147.299925	-1391.597975				-505.000000	200.000000	0.000000	1.992210	0.357340	10.225020	601.520654	1460.587924	235.156134
343				900.000000	200.000000	0.000000	0.448400	0.630560	-1.868350	-64.420814	-112.980976	151.930465	299.052979	200.939620	0.000000	300.000000	200.000000	0.000000	7.141680	10.590440	2232.896424	2098.074055	2114.599926	-1397.701475				-505.000000	200.000000	0.000000	1.992210	2.858720	3.932700	-58.336242	273.429270	-173.678747
344				900.000000	200.000000	0.000000	0.470820	0.619300	-1.390400	-124.697298	-73.820965	132.619485	298.984741	200.918171	0.000000	300.000000	200.000000	0.000000	7.660520	10.315760	2233.125306	2050.390553	2267.199921	-1342.769976				-505.000000	200.000000	0.000000	0.905550	-0.178670	4.719240	-126.249784	1001.286673	-176.474298
345				900.000000	200.000000	0.000000	0.493240	0.461660	-1.260050	-118.992280	-100.195296	156.546254	299.062678	200.922599	0.000000	300.000000	200.000000	0.000000	7.630000	10.590440	2232.743836	2059.927254	2092.799927	-1330.562976				-505.000000	200.000000	0.000000	2.173320	-1.072020	2.359620	514.400849	1987.373252	586.249774
346				900.000000	200.000000	0.000000	0.358720	0.675600	-1.477300	-86.284121	-94.453720	156.884581	299.057635	200.982565	0.000000	300.000000	200.000000	0.000000	7.324800	9.949520	2232.362366	2193.441057	2103.699926	-1428.218974				-505.000000	200.000000	0.000000	1.629990	0.178670	4.719240	11.188861	29.460759	176.271455
347				900.000000	200.000000	0.000000	0.425980	0.529220	-1.781450	-116.750330	-20.951078	151.859446	299.028007	200.978627	0.000000	300.000000	200.000000	0.000000	7.050120	9.919000	2231.599426	2183.904357	2169.099924	-1373.287475				-505.000000	200.000000	0.000000	3.259980	1.072020	9.438480	-513.457001	-869.068532	529.453437
348				900.000000	200.000000	0.000000	0.403560	0.641820	-2.129050	-76.288804	-34.902464	156.806711	298.989173	200.905761	0.000000	300.000000	200.000000	0.000000	7.355320	11.322920	2232.133484	2021.780453	2256.299921	-1428.218974				-505.000000	200.000000	0.000000	-0.362220	-3.216060	10.225020	-1467.761809	277.354402	-296.743557
349				900.000000	200.000000	0.000000	0.515660	0.641820	-1.390400	-43.359320	-30.073747	108.497373	298.964651	200.948583	0.000000	300.000000	200.000000	0.000000	7.111160	11.200840	2231.904602	2117.147455	2310.799919	-1324.459476				-505.000000	200.000000	0.000000	0.181110	-0.357340	7.865400	558.086598	114.146778	-0.353604
350				900.000000	200.000000	0.000000	0.325090	0.529220	-1.564200	-48.176245	-67.658170	159.192948	298.994091	200.961271	0.000000	300.000000	200.000000	0.000000	7.477400	11.231360	2232.209778	2145.757556	2245.399921	-1397.701475				-505.000000	200.000000	0.000000	0.905550	1.250690	13.371180	-1776.307084	1655.926018	59.858560
351				900.000000	200.000000	0.000000	0.369930	0.484180	-1.651100	-134.552156	-79.555804	200.068828	299.008469	200.944440	0.000000	300.000000	200.000000	0.000000	7.416360	11.200840	2231.599426	2107.610755	2212.699923	-1397.701475				-505.000000	200.000000	0.000000	1.629990	0.714680	2.359620	275.066060	-233.439976	-175.684464
352				900.000000	200.000000	0.000000	0.448400	0.641820	-1.607650	-67.707573	-42.299848	154.350597	298.974208	200.931683	0.000000	300.000000	200.000000	0.000000	7.385840	11.017720	2231.446838	2079.000654	2288.999920	-1300.045476				-505.000000	200.000000	0.000000	1.086660	-0.893350	6.292320	525.526787	458.554825	410.273969
353				900.000000	200.000000	0.000000	0.291460	0.529220	-1.433850	-64.123324	-81.592422	168.866429	298.935494	200.931364	0.000000	300.000000	200.000000	0.000000	7.294280	10.529400	2232.209778	2079.000654	2376.199917	-1367.183975				-505.000000	200.000000	0.000000	2.354430	0.357340	1.573080	-441.515518	651.460640	293.871255
354				900.000000	200.000000	0.000000	0.302670	0.585520	-1.564200	-90.083644	-51.537004	132.762273	299.013421	200.974287	0.000000	300.000000	200.000000	0.000000	7.080640	10.651480	2231.752014	2174.367657	2201.799923	-1324.459476				-505.000000	200.000000	0.000000	1.267770	-0.536010	3.146160	-379.630278	450.581565	-353.074687
355				900.000000	200.000000	0.000000	0.482030	0.686860	-1.781450	-57.991822	-109.380706	156.767303	299.008435	201.004303	0.000000	300.000000	200.000000	0.000000	7.416360	10.895640	2231.523132	2241.124558	2212.699923	-1367.183975				-505.000000	200.000000	0.000000	0.362220	-0.893350	5.505780	-632.696155	1431.127165	-59.620865
356				900.000000	200.000000	0.000000	0.414770	0.304020	-1.216600	-49.048807	-147.664009	163.709924	299.023356	200.974121	0.000000	300.000000	200.000000	0.000000	7.355320	10.346280	2232.133484	2174.367657	2179.999924	-1379.390975				-505.000000	200.000000	0.000000	0.905550	0.357340	11.798100	254.198495	1127.138842	470.219461
357				900.000000	200.000000	0.000000	0.459610	0.585520	-1.303500	-101.875149	-119.033884	166.334925	298.974559	200.965543	0.000000	300.000000	200.000000	0.000000	7.263760	10.376800	2232.209778	2155.294256	2288.999920	-1318.355976				-505.000000	200.000000	0.000000	1.992210	-1.072020	0.786540	630.091005	674.124997	-118.664921
358				900.000000	200.000000	0.000000	0.526870	0.551740	-1.824900	-135.970622	-111.186809	146.956547	298.999111	200.969683	0.000000	300.000000	200.000000	0.000000	7.477400	10.529400	2232.514954	2164.830956	2234.499922	-1336.666476				-505.000000	200.000000	0.000000	1.811100	-1.786700	4.719240	123.896327	548.781823	233.135928
359				900.000000	200.000000	0.000000	0.515660	0.619300	-1.477300	-48.397253	-166.774119	183.175893	299.130579	200.952987	0.000000	300.000000	200.000000	0.000000	6.836480	9.766400	2231.599426	2126.684155	1940.199932	-1300.045476				-505.000000	200.000000	0.000000	1.448880	0.714680	9.438480	1086.344382	-892.048885	-234.414074
360				900.000000	200.000000	0.000000	0.504450	0.608040	-1.260050	-76.779580	-65.195134	207.273636	299.032792	200.970180	0.000000	300.000000	200.000000	0.000000	7.416360	11.383960	2231.370544	2164.830956	2158.199924	-1367.183975				-505.000000	200.000000	0.000000	1.086660	-0.178670	-1.573080	683.958843	1261.439133	234.719904
361				900.000000	200.000000	0.000000	0.347510	0.641820	-0.869000	-87.044982	-43.898112	168.913079	298.940124	200.974321	0.000000	300.000000	200.000000	0.000000	7.660520	11.261880	2231.675720	2174.367657	2365.299917	-1477.046973				-505.000000	200.000000	0.000000	0.905550	0.000000	3.932700	-926.213399	471.753070	352.392148
362				900.000000	200.000000	0.000000	0.369930	0.698120	-0.869000	-132.972911	-75.217187	166.532551	299.013657	200.939877	0.000000	300.000000	200.000000	0.000000	7.630000	11.078760	2232.286072	2098.074055	2201.799923	-1367.183975				-505.000000	200.000000	0.000000	-1.811100	2.144040	8.651940	709.508024	1559.649045	-115.308615
363				900.000000	200.000000	0.000000	0.392350	0.574260	-1.694550	-78.620782	-105.768501	190.490735	298.993781	200.978661	0.000000	300.000000	200.000000	0.000000	7.782600	11.506040	2231.523132	2183.904357	2245.399921	-1440.425974				-505.000000	200.000000	0.000000	2.173320	0.714680	11.011560	159.942213	-9.387548	235.480760
364				900.000000	200.000000	0.000000	0.515660	0.698120	-1.520750	27.173085	-85.678191	180.839535	298.969323	200.995789	0.000000	300.000000	200.000000	0.000000	7.416360	11.719680	2231.446838	2222.051158	2299.899920	-1397.701475				-505.000000	200.000000	0.000000	-0.181110	-0.714680	1.573080	-1548.727465	1998.016222	-235.640137
365				900.000000	200.000000	0.000000	0.336300	0.731900	-1.390400	-79.855128	-7.489792	185.876088	299.052623	200.931428	0.000000	300.000000	200.000000	0.000000	6.958560	10.804080	2232.057190	2079.000654	2114.599926	-1342.769976				-505.000000	200.000000	0.000000	0.905550	-1.786700	4.719240	8.080325	471.006643	291.952471
366				900.000000	200.000000	0.000000	0.526870	0.720640	-1.260050	-136.471195	-111.712119	173.619885	298.954848	200.948616	0.000000	300.000000	200.000000	0.000000	7.538440	10.437840	2231.828308	2117.147455	2332.599918	-1379.390975				-505.000000	200.000000	0.000000	2.354430	0.893350	6.292320	-408.704014	514.412074	588.100421
367				900.000000	200.000000	0.000000	0.504450	0.686860	-1.824900	-110.303729	-24.142064	168.792377	299.062486	200.978326	0.000000	300.000000	200.000000	0.000000	7.050120	10.682000	2232.286072	2183.904357	2092.799927	-1397.701475				-505.000000	200.000000	0.000000	-0.362220	-0.178670	7.865400	-1168.342109	1075.013725	176.091716
368				900.000000	200.000000	0.000000	0.392350	0.596780	-1.998700	-65.946918	-80.155792	200.150319	299.067305	200.935669	0.000000	300.000000	200.000000	0.000000	7.233240	10.559920	2232.133484	2088.537354	2081.899927	-1416.011974				-505.000000	200.000000	0.000000	0.905550	-1.072020	3.932700	630.342697	471.753070	57.654308
369				900.000000	200.000000	0.000000	0.347510	0.619300	-1.607650	-88.737597	-68.541017	164.072816	298.980209	200.887974	0.000000	300.000000	200.000000	0.000000	7.721560	10.468360	2233.888246	1983.633652	2278.099920	-1416.011974				-505.000000	200.000000	0.000000	2.354430	-0.536010	7.865400	663.091278	910.629243	-0.697028
370				900.000000	200.000000	0.000000	0.347510	0.608040	-1.173150	-132.976975	-74.011072	147.194723	298.974594	200.935605	0.000000	300.000000	200.000000	0.000000	7.355320	9.491720	2232.286072	2088.537354	2288.999920	-1403.804975				-505.000000	200.000000	0.000000	0.905550	1.965370	3.146160	-459.903779	-720.630570	882.954172
371				900.000000	200.000000	0.000000	0.414770	0.596780	-1.303500	-65.226690	-142.517222	178.440151	299.018137	200.957358	0.000000	300.000000	200.000000	0.000000	7.752080	10.224200	2231.370544	2136.220856	2190.899923	-1397.701475				-505.000000	200.000000	0.000000	1.811100	-0.357340	7.078860	-600.136344	-248.877500	117.004194
372				900.000000	200.000000	0.000000	0.403560	0.563000	-1.564200	-107.093138	-65.823595	183.239670	299.003687	200.931524	0.000000	300.000000	200.000000	0.000000	7.599480	11.322920	2231.828308	2079.000654	2223.599922	-1342.769976				-505.000000	200.000000	0.000000	2.173320	0.178670	11.798100	-219.876834	122.436032	-176.236604
373				900.000000	200.000000	0.000000	0.347510	0.675600	-1.868350	-90.709779	-32.836776	168.944495	298.950144	200.952726	0.000000	300.000000	200.000000	0.000000	7.385840	11.353440	2232.209778	2126.684155	2343.499918	-1336.666476				-505.000000	200.000000	0.000000	-0.905550	0.000000	1.573080	-1158.034173	1909.282077	-58.671655
374				900.000000	200.000000	0.000000	0.280250	0.529220	-1.260050	-140.333341	-81.292428	180.926343	298.930611	200.927092	0.000000	300.000000	200.000000	0.000000	7.782600	11.139800	2232.209778	2069.463954	2387.099916	-1269.527977				-505.000000	200.000000	0.000000	1.448880	1.250690	13.371180	-618.147066	-100.360973	118.559192
375				900.000000	200.000000	0.000000	0.526870	0.731900	-1.564200	-76.014655	-86.099410	178.449677	298.993885	200.961468	0.000000	300.000000	200.000000	0.000000	8.179360	11.353440	2231.752014	2145.757556	2245.399921	-1373.287475				-505.000000	200.000000	0.000000	0.543330	-0.357340	-0.786540	557.394443	763.289574	-59.126681
376				900.000000	200.000000	0.000000	0.493240	0.720640	-1.173150	-35.867911	-105.342083	188.112686	298.974559	200.969815	0.000000	300.000000	200.000000	0.000000	7.172200	10.895640	2232.209778	2164.830956	2288.999920	-1336.666476				-505.000000	200.000000	0.000000	-0.362220	-1.250690	0.000000	387.584756	817.337975	292.562566
377				900.000000	200.000000	0.000000	0.369930	0.776940	-1.346950	-49.811655	-115.300453	188.292795	298.994332	200.990940	0.000000	300.000000	200.000000	0.000000	6.867000	10.529400	2232.743836	2212.514458	2245.399921	-1379.390975				-505.000000	200.000000	0.000000	-0.362220	-1.250690	4.719240	-422.749718	150.009380	645.027158
378				900.000000	200.000000	0.000000	0.414770	0.596780	-1.911800	-69.877419	-116.621654	185.669131	299.047707	200.935733	0.000000	300.000000	200.000000	0.000000	7.355320	10.743040	2231.980896	2088.537354	2125.499926	-1452.632974				-505.000000	200.000000	0.000000	2.173320	0.357340	14.157719	-93.060741	650.476782	176.397546
379				900.000000	200.000000	0.000000	0.392350	0.630560	-1.303500	-79.917751	-70.670388	154.398193	299.008808	200.978293	0.000000	300.000000	200.000000	0.000000	7.294280	10.651480	2232.362366	2183.904357	2212.699923	-1391.597975				-505.000000	200.000000	0.000000	-0.362220	-1.072020	2.359620	-1686.103187	549.958681	762.684913
380				900.000000	200.000000	0.000000	0.437190	0.641820	-1.433850	-95.671227	-133.187313	156.771870	299.077071	200.969848	0.000000	300.000000	200.000000	0.000000	7.172200	10.163160	2232.133484	2164.830956	2060.099928	-1379.390975				-505.000000	200.000000	0.000000	0.362220	0.893350	13.371180	286.758306	363.102842	470.771601
381				900.000000	200.000000	0.000000	0.302670	0.608040	-1.564200	-52.971498	-92.064764	176.157098	299.052299	200.936021	0.000000	300.000000	200.000000	0.000000	7.233240	10.956680	2231.294250	2088.537354	2114.599926	-1391.597975				-505.000000	200.000000	0.000000	1.811100	-0.714680	6.292320	-853.453914	-1176.121125	292.897374
382				900.000000	200.000000	0.000000	0.381140	0.675600	-1.129700	-138.190900	-115.964123	171.319314	299.018439	200.944246	0.000000	300.000000	200.000000	0.000000	7.355320	10.193680	2232.057190	2107.610755	2190.899923	-1306.148976				-505.000000	200.000000	0.000000	0.905550	0.000000	3.146160	-1968.620339	1002.779525	-0.072444
383				900.000000	200.000000	0.000000	0.470820	0.574260	-1.738000	-147.014810	-68.431727	195.228760	299.028239	200.931396	0.000000	300.000000	200.000000	0.000000	7.630000	9.796920	2232.133484	2079.000654	2169.099924	-1354.976975				-505.000000	200.000000	0.000000	1.992210	-1.429360	-7.078860	492.023128	-246.400790	468.436950
384				900.000000	200.000000	0.000000	0.459610	0.596780	-1.824900	-61.746330	-67.889283	163.935736	299.096326	201.017158	0.000000	300.000000	200.000000	0.000000	7.233240	11.353440	2231.446838	2269.734659	2016.499929	-1348.873476				-505.000000	200.000000	0.000000	1.267770	-0.178670	-2.359620	-242.632095	-604.753508	-59.015078
385				900.000000	200.000000	0.000000	0.448400	0.563000	-1.564200	-74.928896	-87.933986	168.735255	299.052396	200.982934	0.000000	300.000000	200.000000	0.000000	7.630000	11.292400	2231.523132	2193.441057	2114.599926	-1422.115474				-505.000000	200.000000	0.000000	1.086660	0.178670	5.505780	821.963797	194.161237	-293.637868
386				900.000000	200.000000	0.000000	0.470820	0.630560	-1.433850	-59.950142	-88.978467	161.545878	298.989208	200.918547	0.000000	300.000000	200.000000	0.000000	8.118320	11.017720	2232.209778	2050.390553	2256.299921	-1422.115474				-505.000000	200.000000	0.000000	2.535540	-2.680050	13.371180	-971.812144	-563.824788	55.997888
387				900.000000	200.000000	0.000000	0.325090	0.596780	-0.955900	-52.804986	-108.751648	159.255779	298.954812	200.965741	0.000000	300.000000	200.000000	0.000000	7.843640	11.261880	2231.752014	2155.294256	2332.599918	-1409.908474				-505.000000	200.000000	0.000000	1.086660	-0.714680	3.932700	-274.562674	1388.784156	586.675823
388				900.000000	200.000000	0.000000	0.414770	0.563000	-1.651100	-91.101046	-56.072465	183.228056	299.052526	200.944343	0.000000	300.000000	200.000000	0.000000	7.294280	10.529400	2231.828308	2107.610755	2114.599926	-1348.873476				-505.000000	200.000000	0.000000	0.905550	-0.178670	14.157719	-2210.182740	992.329555	117.246195
389				900.000000	200.000000	0.000000	0.224200	0.664340	-1.955250	-34.976071	-73.271783	183.519733	298.978639	200.974854	0.000000	300.000000	200.000000	0.000000	7.538440	10.407320	2230.455016	2174.367657	2278.099920	-1379.390975				-505.000000	200.000000	0.000000	1.267770	1.250690	11.011560	-734.151837	443.117301	529.782371
390				900.000000	200.000000	0.000000	0.403560	0.517960	-1.433850	-108.812843	-65.944820	202.475063	299.018137	200.914619	0.000000	300.000000	200.000000	0.000000	7.721560	10.407320	2231.370544	2040.853853	2190.899923	-1397.701475				-505.000000	200.000000	0.000000	-1.267770	-0.893350	11.011560	641.720328	-66.307219	57.997731
391				900.000000	200.000000	0.000000	0.313880	0.585520	-1.346950	-89.858573	-92.728434	183.353522	299.067177	200.918704	0.000000	300.000000	200.000000	0.000000	7.324800	10.102120	2231.828308	2050.390553	2081.899927	-1409.908474				-505.000000	200.000000	0.000000	1.448880	-1.250690	11.011560	-1001.326342	1227.578379	351.161777
392				900.000000	200.000000	0.000000	0.459610	0.551740	-1.260050	-123.323846	-73.480563	195.219430	299.037710	200.995789	0.000000	300.000000	200.000000	0.000000	7.263760	9.857960	2231.446838	2222.051158	2147.299925	-1336.666476				-505.000000	200.000000	0.000000	2.173320	-1.429360	3.146160	-665.318890	395.786738	-119.018526
393				900.000000	200.000000	0.000000	0.325090	0.551740	-1.346950	-47.023801	-128.651852	161.623552	299.077071	200.986938	0.000000	300.000000	200.000000	0.000000	7.355320	9.552760	2232.133484	2202.977757	2060.099928	-1312.252476				-505.000000	200.000000	0.000000	1.448880	-0.178670	18.090419	-125.180090	425.440498	-352.750060
394				900.000000	200.000000	0.000000	0.269040	0.608040	-1.129700	-72.624007	-70.820086	188.240240	299.038203	200.939748	0.000000	300.000000	200.000000	0.000000	7.568960	9.857960	2232.591248	2098.074055	2147.299925	-1379.390975				-505.000000	200.000000	0.000000	1.086660	-1.786700	-0.786540	-1150.520157	730.412678	-1.782511
395				900.000000	200.000000	0.000000	0.246620	0.743160	-1.303500	-63.219292	-54.537286	169.111848	299.028372	200.944085	0.000000	300.000000	200.000000	0.000000	7.721560	11.109280	2232.438660	2107.610755	2169.099924	-1367.183975				-505.000000	200.000000	0.000000	5.071080	0.357340	0.786540	716.581578	-1103.017504	-235.042965
396				900.000000	200.000000	0.000000	0.414770	0.675600	-1.433850	-42.013274	-71.472418	159.236173	299.062229	200.995687	0.000000	300.000000	200.000000	0.000000	7.630000	11.048240	2231.675720	2222.051158	2092.799927	-1361.080475				-505.000000	200.000000	0.000000	0.362220	1.072020	11.011560	1571.356879	2088.752216	588.429356
397				900.000000	200.000000	0.000000	0.381140	0.754420	-0.999350	-102.645808	-75.557589	168.982957	299.042889	200.948486	0.000000	300.000000	200.000000	0.000000	7.507920	11.506040	2232.133484	2117.147455	2136.399925	-1354.976975				-505.000000	200.000000	0.000000	0.905550	0.357340	7.865400	-441.012132	-62.259092	-528.430216
398				900.000000	200.000000	0.000000	0.347510	0.630560	-1.042800	-75.627135	-38.670508	168.902608	299.003482	200.970180	0.000000	300.000000	200.000000	0.000000	7.935200	11.689160	2231.370544	2164.830956	2223.599922	-1440.425974				-505.000000	200.000000	0.000000	1.448880	-0.178670	9.438480	1727.183785	-892.048885	117.202729
399				900.000000	200.000000	0.000000	0.313880	0.743160	-0.912450	-54.773104	-62.736700	149.764885	298.999111	200.914150	0.000000	300.000000	200.000000	0.000000	7.599480	10.559920	2232.514954	2040.853853	2234.499922	-1342.769976				-505.000000	200.000000	0.000000	1.992210	1.072020	1.573080	528.257784	10.528534	235.834365
400				900.000000	200.000000	0.000000	0.381140	0.709380	-1.173150	-136.844854	-100.725805	161.712089	299.033453	201.025040	0.000000	300.000000	200.000000	0.000000	7.660520	10.559920	2232.896424	2288.808060	2158.199924	-1354.976975				-505.000000	200.000000	0.000000	1.992210	-1.250690	12.584640	388.591527	-1458.191516	233.630113
401				900.000000	200.000000	0.000000	0.459610	0.585520	-1.260050	-57.604302	-63.348623	144.647984	299.018104	201.012954	0.000000	300.000000	200.000000	0.000000	7.080640	10.437840	2231.294250	2260.197959	2190.899923	-1348.873476				-505.000000	200.000000	0.000000	0.905550	0.000000	6.292320	-578.576624	469.513790	-411.281135
402				900.000000	200.000000	0.000000	0.212990	0.540480	-2.346300	-100.789707	-67.380509	166.548536	298.993953	200.969948	0.000000	300.000000	200.000000	0.000000	6.989080	11.109280	2231.904602	2164.830956	2245.399921	-1409.908474				-505.000000	200.000000	0.000000	2.716650	1.250690	5.505780	-39.696288	493.240569	-57.774526
403				900.000000	200.000000	0.000000	0.347510	0.540480	-1.346950	-123.877562	-68.783468	159.180193	299.033618	200.960811	0.000000	300.000000	200.000000	0.000000	7.202720	9.857960	2233.277894	2145.757556	2158.199924	-1361.080475				-505.000000	200.000000	0.000000	1.267770	1.965370	9.438480	-343.584391	-615.949905	119.251912
404				900.000000	200.000000	0.000000	0.235410	0.641820	-1.998700	-124.400124	-58.495092	154.571254	299.008164	200.936181	0.000000	300.000000	200.000000	0.000000	7.660520	9.613800	2230.912780	2088.537354	2212.699923	-1361.080475				-505.000000	200.000000	0.000000	0.000000	0.357340	16.517339	-556.135979	-545.954984	-293.381378
405				900.000000	200.000000	0.000000	0.235410	0.574260	-1.260050	-130.437533	-84.511887	178.605025	299.086869	201.033900	0.000000	300.000000	200.000000	0.000000	7.416360	10.041080	2232.209778	2307.881460	2038.299929	-1318.355976				-505.000000	200.000000	0.000000	0.905550	-1.608030	11.011560	-96.420970	465.035232	233.377930
406				900.000000	200.000000	0.000000	0.425980	0.551740	-1.824900	-51.539487	-96.900219	178.386650	298.993953	200.944310	0.000000	300.000000	200.000000	0.000000	7.141680	10.956680	2231.904602	2107.610755	2245.399921	-1373.287475				-505.000000	200.000000	0.000000	1.267770	-0.357340	2.359620	94.382128	2307.308094	-294.161031
407				900.000000	200.000000	0.000000	0.313880	0.439140	-1.564200	-120.234753	-62.130572	144.662827	299.018741	200.854258	0.000000	300.000000	200.000000	0.000000	7.385840	10.285240	2232.743836	1907.340050	2190.899923	-1336.666476				-505.000000	200.000000	0.000000	3.078870	-1.250690	-3.932700	-1002.521883	-845.420317	879.728266
408				900.000000	200.000000	0.000000	0.437190	0.450400	-1.346950	-43.155921	-128.202160	175.871131	299.052849	200.935477	0.000000	300.000000	200.000000	0.000000	7.477400	10.865120	2232.591248	2088.537354	2114.599926	-1300.045476				-505.000000	200.000000	0.000000	1.992210	0.714680	7.865400	507.138526	-658.292914	352.983447
409				900.000000	200.000000	0.000000	0.325090	0.664340	-1.781450	-30.775484	-57.324187	178.595890	299.081735	200.957260	0.000000	300.000000	200.000000	0.000000	7.446880	11.200840	2231.599426	2136.220856	2049.199928	-1348.873476				-505.000000	200.000000	0.000000	0.000000	-1.072020	4.719240	-759.386402	393.231463	-118.505544
410				900.000000	200.000000	0.000000	0.358720	0.596780	-1.433850	-117.628626	-59.032339	173.678899	299.013084	200.914775	0.000000	300.000000	200.000000	0.000000	7.172200	11.567080	2230.989074	2040.853853	2201.799923	-1391.597975				-505.000000	200.000000	0.000000	-0.181110	-1.072020	11.011560	1094.173014	-529.771034	233.973536
411				900.000000	200.000000	0.000000	0.291460	0.596780	-1.694550	-101.816590	-101.613850	193.025861	298.955169	200.909878	0.000000	300.000000	200.000000	0.000000	7.691040	10.590440	2232.514954	2031.317153	2332.599918	-1397.701475				-505.000000	200.000000	0.000000	1.267770	-0.893350	3.146160	62.011086	-742.548501	-59.693309
412				900.000000	200.000000	0.000000	0.425980	0.698120	-1.520750	-93.442822	-56.655319	159.245503	298.998803	200.952889	0.000000	300.000000	200.000000	0.000000	8.087800	10.834600	2231.828308	2126.684155	2234.499922	-1397.701475				-505.000000	200.000000	0.000000	1.267770	-1.429360	14.944259	-1243.455051	1632.515235	-118.946082
413				900.000000	200.000000	0.000000	0.269040	0.709380	-2.085600	-117.687501	-125.656768	185.924826	299.013252	201.021467	0.000000	300.000000	200.000000	0.000000	7.599480	11.017720	2231.370544	2279.271359	2201.799923	-1385.494475				-505.000000	200.000000	0.000000	0.905550	-1.250690	9.438480	-1696.348200	-726.601981	174.972947
414				900.000000	200.000000	0.000000	0.470820	0.619300	-1.564200	-56.528341	-88.857241	188.041667	299.042692	200.965774	0.000000	300.000000	200.000000	0.000000	7.324800	10.590440	2231.675720	2155.294256	2136.399925	-1379.390975				-505.000000	200.000000	0.000000	0.905550	-0.893350	-0.786540	524.960478	343.661621	175.312063
415				900.000000	200.000000	0.000000	0.313880	0.563000	-1.824900	-83.240042	-107.481851	159.235977	299.067177	200.974254	0.000000	300.000000	200.000000	0.000000	7.294280	10.346280	2231.828308	2174.367657	2081.899927	-1409.908474				-505.000000	200.000000	0.000000	-0.362220	-0.893350	3.146160	-1096.148932	1477.202306	527.878076
416				900.000000	200.000000	0.000000	0.347510	0.619300	-1.042800	-72.070292	-124.791997	180.940436	299.037874	200.897339	0.000000	300.000000	200.000000	0.000000	7.111160	9.705360	2231.828308	2002.707052	2147.299925	-1354.976975				-505.000000	200.000000	0.000000	1.086660	0.714680	12.584640	275.884061	1380.573465	-469.361491
417				900.000000	200.000000	0.000000	0.246620	0.619300	-1.607650	-68.634946	-115.046066	173.815978	299.082080	200.969716	0.000000	300.000000	200.000000	0.000000	7.446880	11.231360	2232.438660	2164.830956	2049.199928	-1361.080475				-505.000000	200.000000	0.000000	2.897760	1.072020	9.438480	1802.863037	1406.539523	-292.934967
418				900.000000	200.000000	0.000000	0.560500	0.608040	-2.042150	-45.425594	-97.171740	178.299647	299.008740	200.910003	0.000000	300.000000	200.000000	0.000000	7.355320	9.888480	2232.209778	2031.317153	2212.699923	-1306.148976				-505.000000	200.000000	0.000000	0.724440	0.357340	9.438480	948.905737	79.777028	587.722147
419				900.000000	200.000000	0.000000	0.313880	0.596780	-1.346950	-61.251174	-128.190224	171.315693	299.081735	200.850423	0.000000	300.000000	200.000000	0.000000	7.996240	10.865120	2231.599426	1897.803349	2049.199928	-1361.080475				-505.000000	200.000000	0.000000	1.629990	0.000000	9.438480	927.283093	-770.437843	704.798785
420				900.000000	200.000000	0.000000	0.414770	0.551740	-1.651100	-115.687914	-66.204405	149.482343	298.974313	200.957227	0.000000	300.000000	200.000000	0.000000	7.477400	10.773560	2231.675720	2136.220856	2288.999920	-1379.390975				-505.000000	200.000000	0.000000	1.267770	-1.072020	10.225020	51.766074	1504.423786	-1.118769
421				900.000000	200.000000	0.000000	0.392350	0.709380	-1.216600	-32.356082	-131.542844	156.881155	299.037282	200.940648	0.000000	300.000000	200.000000	0.000000	7.630000	10.834600	2230.455016	2098.074055	2147.299925	-1348.873476				-505.000000	200.000000	0.000000	0.181110	0.357340	7.078860	-93.627050	-945.666855	-410.884064
422				900.000000	200.000000	0.000000	0.392350	0.698120	-1.868350	-77.720815	-49.881197	154.461023	299.013320	200.957293	0.000000	300.000000	200.000000	0.000000	7.752080	10.926160	2231.523132	2136.220856	2201.799923	-1422.115474				-505.000000	200.000000	0.000000	0.181110	-0.357340	5.505780	-484.446188	381.526071	939.551974
423				900.000000	200.000000	0.000000	0.381140	0.776940	-1.042800	-65.578677	-156.572700	178.642541	299.018406	200.999824	0.000000	300.000000	200.000000	0.000000	7.599480	10.895640	2231.980896	2231.587858	2190.899923	-1452.632974				-505.000000	200.000000	0.000000	2.173320	-1.250690	6.292320	-538.439873	-667.759026	-295.081264
424				900.000000	200.000000	0.000000	0.459610	0.641820	-1.738000	-144.232690	-62.904130	166.387284	298.983873	200.923230	0.000000	300.000000	200.000000	0.000000	7.904680	10.620960	2231.217956	2059.927254	2267.199921	-1440.425974				-505.000000	200.000000	0.000000	2.354430	-0.178670	16.517339	-1051.833952	1167.558567	763.315370
425				900.000000	200.000000	0.000000	0.414770	0.698120	-1.781450	-85.671847	-126.874819	159.257117	299.033089	200.927155	0.000000	300.000000	200.000000	0.000000	7.599480	10.254720	2232.057190	2069.463954	2158.199924	-1275.631477				-505.000000	200.000000	0.000000	1.086660	-0.893350	-1.573080	-1559.790479	2056.859177	234.041673
426				900.000000	200.000000	0.000000	0.437190	0.608040	-1.564200	-52.971498	-133.066087	161.559775	299.042725	200.974287	0.000000	300.000000	200.000000	0.000000	7.599480	10.865120	2231.752014	2174.367657	2136.399925	-1379.390975				-505.000000	200.000000	0.000000	0.362220	-0.178670	5.505780	684.525152	768.277128	352.266057
427				900.000000	200.000000	0.000000	0.369930	0.563000	-1.346950	-86.765416	-54.508814	183.274510	298.954991	200.978393	0.000000	300.000000	200.000000	0.000000	7.691040	10.224200	2232.133484	2183.904357	2332.599918	-1409.908474				-505.000000	200.000000	0.000000	1.267770	0.000000	6.292320	-115.312616	-480.394192	58.642677
428				900.000000	200.000000	0.000000	0.381140	0.517960	-1.390400	-72.583057	-176.513312	175.992029	299.043641	200.969087	0.000000	300.000000	200.000000	0.000000	7.630000	9.888480	2233.888246	2164.830956	2136.399925	-1446.529474				-505.000000	200.000000	0.000000	-0.724440	-0.536010	7.865400	84.011269	434.081620	-352.915310
429				900.000000	200.000000	0.000000	0.302670	0.439140	-1.781450	-72.213462	-41.203022	159.132401	298.964333	200.910407	0.000000	300.000000	200.000000	0.000000	7.477400	9.980040	2231.217956	2031.317153	2310.799919	-1281.734977				-505.000000	200.000000	0.000000	1.811100	0.357340	14.944259	1065.162201	539.078280	528.891116
430				900.000000	200.000000	0.000000	0.403560	0.529220	-1.433850	-92.267035	-71.010790	173.569614	299.047349	200.961731	0.000000	300.000000	200.000000	0.000000	7.568960	11.078760	2231.141662	2145.757556	2125.499926	-1300.045476				-505.000000	200.000000	0.000000	2.535540	-0.178670	5.505780	-473.634867	-26.080494	410.836290
431				900.000000	200.000000	0.000000	0.336300	0.619300	-1.738000	-48.667338	-78.090103	168.903749	299.013353	200.914525	0.000000	300.000000	200.000000	0.000000	7.263760	11.261880	2231.599426	2040.853853	2201.799923	-1342.769976				-505.000000	200.000000	0.000000	0.905550	1.072020	6.292320	-745.340698	204.373776	353.409495
432				900.000000	200.000000	0.000000	0.291460	0.630560	-1.477300	-76.077277	-51.156194	142.454414	299.008605	200.935765	0.000000	300.000000	200.000000	0.000000	7.355320	11.200840	2231.904602	2088.537354	2212.699923	-1409.908474				-505.000000	200.000000	0.000000	1.448880	-1.250690	6.292320	503.904144	-1154.203194	-236.279210
433				900.000000	200.000000	0.000000	0.425980	0.619300	-1.738000	-76.811049	-46.321336	151.943220	299.008977	200.961041	0.000000	300.000000	200.000000	0.000000	7.568960	10.651480	2232.743836	2145.757556	2212.699923	-1379.390975				-505.000000	200.000000	0.000000	4.165530	-1.250690	1.573080	-1002.081420	-1181.539110	1114.617727
434				900.000000	200.000000	0.000000	0.313880	0.619300	-2.042150	-93.208270	-61.686079	140.011055	298.964545	200.982867	0.000000	300.000000	200.000000	0.000000	7.416360	10.804080	2231.675720	2193.441057	2310.799919	-1385.494475				-505.000000	200.000000	0.000000	1.448880	-0.178670	9.438480	-1631.480270	35.941166	-587.726455
435				900.000000	200.000000	0.000000	0.336300	0.653080	-1.781450	-47.321292	-78.049695	168.935165	298.988862	200.927409	0.000000	300.000000	200.000000	0.000000	7.294280	10.834600	2231.446838	2069.463954	2256.299921	-1403.804975				-505.000000	200.000000	0.000000	-0.181110	1.608030	4.719240	-713.032579	-391.229615	177.772805
436				900.000000	200.000000	0.000000	0.280250	0.574260	-1.738000	-114.850569	-75.781964	164.100610	299.037479	200.953280	0.000000	300.000000	200.000000	0.000000	7.782600	10.834600	2230.912780	2126.684155	2147.299925	-1403.804975				-505.000000	200.000000	0.000000	1.811100	1.429360	9.438480	666.325661	544.303265	-57.532524
437				900.000000	200.000000	0.000000	0.403560	0.439140	-1.303500	-123.985198	-101.527835	175.895499	298.959554	200.931683	0.000000	300.000000	200.000000	0.000000	7.782600	10.468360	2231.446838	2079.000654	2321.699919	-1513.667973				-505.000000	200.000000	0.000000	1.448880	0.893350	4.719240	-524.645862	570.699754	176.964175
438				900.000000	200.000000	0.000000	0.459610	0.540480	-0.869000	-95.238694	-73.844240	180.750998	299.086713	201.008438	0.000000	300.000000	200.000000	0.000000	7.507920	10.163160	2231.828308	2250.661259	2038.299929	-1416.011974				-505.000000	200.000000	0.000000	0.724440	2.501380	7.078860	383.556816	-713.403736	119.804052
439				900.000000	200.000000	0.000000	0.459610	0.427880	-1.477300	-52.259398	-88.476430	171.007640	299.042758	200.974254	0.000000	300.000000	200.000000	0.000000	7.233240	9.919000	2231.828308	2174.367657	2136.399925	-1397.701475				-505.000000	200.000000	0.000000	1.992210	-1.250690	4.719240	-191.117714	272.682843	174.886014
440				900.000000	200.000000	0.000000	0.313880	0.776940	-1.216600	-45.656082	-67.519810	178.712222	299.052655	200.948486	0.000000	300.000000	200.000000	0.000000	7.202720	10.346280	2232.133484	2117.147455	2114.599926	-1446.529474				-505.000000	200.000000	0.000000	2.173320	0.893350	6.292320	-1103.600025	260.231025	353.138516
441				900.000000	200.000000	0.000000	0.437190	0.529220	-1.607650	-140.693455	-46.904190	187.992734	299.047967	200.952563	0.000000	300.000000	200.000000	0.000000	7.782600	9.857960	2232.591248	2126.684155	2125.499926	-1379.390975				-505.000000	200.000000	0.000000	0.181110	-1.072020	3.932700	-875.265327	117.878910	116.456362
442				900.000000	200.000000	0.000000	0.470820	0.630560	-1.086250	-47.528438	-99.433675	176.003839	299.096697	200.909941	0.000000	300.000000	200.000000	0.000000	7.202720	10.926160	2232.362366	2031.317153	2016.499929	-1312.252476				-505.000000	200.000000	0.000000	1.448880	0.714680	8.651940	-882.590573	-626.162444	-469.390468
443				900.000000	200.000000	0.000000	0.459610	0.731900	-1.433850	-108.043854	-93.582809	176.109698	299.047674	200.978494	0.000000	300.000000	200.000000	0.000000	7.507920	10.712520	2231.904602	2183.904357	2125.499926	-1385.494475				-505.000000	200.000000	0.000000	3.803310	-0.893350	10.225020	178.393397	-107.271811	-647.337139
444				900.000000	200.000000	0.000000	0.425980	0.686860	-1.216600	-65.447698	-46.806238	161.644691	299.023423	200.965510	0.000000	300.000000	200.000000	0.000000	7.782600	11.109280	2232.286072	2155.294256	2179.999924	-1379.390975				-505.000000	200.000000	0.000000	-1.992210	0.536010	2.359620	-430.641273	913.729385	-410.540640
445				900.000000	200.000000	0.000000	0.313880	0.574260	-1.086250	-114.175356	-87.904915	176.114069	298.969922	200.948227	0.000000	300.000000	200.000000	0.000000	7.843640	10.498880	2232.743836	2117.147455	2299.899920	-1385.494475				-505.000000	200.000000	0.000000	-0.543330	0.536010	5.505780	-546.205582	-635.198125	-586.888847
446				900.000000	200.000000	0.000000	0.347510	0.675600	-1.824900	-102.726355	-88.602854	156.896194	298.998495	200.983103	0.000000	300.000000	200.000000	0.000000	7.752080	10.529400	2231.141662	2193.441057	2234.499922	-1397.701475				-505.000000	200.000000	0.000000	1.992210	0.000000	1.573080	347.573852	938.518586	352.305215
447				900.000000	200.000000	0.000000	0.392350	0.720640	-1.173150	-92.155335	-85.989523	183.397888	299.003312	200.995994	0.000000	300.000000	200.000000	0.000000	7.507920	11.109280	2230.989074	2222.051158	2223.599922	-1361.080475				-505.000000	200.000000	0.000000	1.267770	-1.250690	3.932700	-1233.524654	714.975153	116.199871
448				900.000000	200.000000	0.000000	0.381140	0.821980	-1.390400	-104.289345	-115.721672	185.913408	298.984012	201.008576	0.000000	300.000000	200.000000	0.000000	7.813120	10.407320	2231.523132	2250.661259	2267.199921	-1300.045476				-505.000000	200.000000	0.000000	0.905550	-0.714680	7.865400	-853.328068	335.450930	234.225719
449				900.000000	200.000000	0.000000	0.336300	0.574260	-1.086250	-69.949523	-78.696231	168.861862	298.999282	200.943891	0.000000	300.000000	200.000000	0.000000	7.813120	10.773560	2232.896424	2107.610755	2234.499922	-1397.701475				-505.000000	200.000000	0.000000	1.629990	1.250690	16.517339	-38.815363	-512.015666	-57.687593
450				900.000000	200.000000	0.000000	0.369930	0.529220	-1.129700	-87.931405	-95.238616	166.375474	299.062390	200.961336	0.000000	300.000000	200.000000	0.000000	7.721560	10.041080	2232.057190	2145.757556	2092.799927	-1348.873476				-505.000000	200.000000	0.000000	2.535540	-2.501380	9.438480	-150.603425	898.177425	-2.576653
451				900.000000	200.000000	0.000000	0.392350	0.574260	-0.999350	-114.085327	-101.349067	176.032775	299.203981	200.944278	0.000000	300.000000	200.000000	0.000000	7.355320	9.491720	2231.980896	2107.610755	1776.699938	-1330.562976				-505.000000	200.000000	0.000000	1.629990	0.178670	10.225020	-104.186679	-240.904240	-58.704940
452				900.000000	200.000000	0.000000	0.425980	0.641820	-1.173150	-91.380612	-97.506346	178.470425	299.067145	200.987107	0.000000	300.000000	200.000000	0.000000	7.080640	9.674840	2231.752014	2202.977757	2081.899927	-1409.908474				-505.000000	200.000000	0.000000	0.362220	0.178670	10.225020	-914.898692	-31.621475	176.372876
453				900.000000	200.000000	0.000000	0.269040	0.574260	-1.607650	-98.633405	-75.441562	173.750864	298.989312	200.939813	0.000000	300.000000	200.000000	0.000000	7.477400	10.895640	2232.438660	2098.074055	2256.299921	-1354.976975				-505.000000	200.000000	0.000000	2.897760	-1.429360	13.371180	-664.500888	-850.882734	-60.332382
454				900.000000	200.000000	0.000000	0.291460	0.529220	-1.303500	-80.070402	-20.922008	159.227789	299.062422	200.939941	0.000000	300.000000	200.000000	0.000000	7.385840	11.078760	2232.133484	2098.074055	2092.799927	-1373.287475				-505.000000	200.000000	0.000000	1.448880	-1.250690	3.146160	1777.628472	704.762614	-412.511506
455				900.000000	200.000000	0.000000	0.448400	0.608040	-1.911800	-69.413733	-67.346838	171.186802	299.038137	200.978260	0.000000	300.000000	200.000000	0.000000	7.721560	10.743040	2232.438660	2183.904357	2147.299925	-1361.080475				-505.000000	200.000000	0.000000	2.354430	-0.178670	-2.359620	104.815911	124.912743	175.874384
456				900.000000	200.000000	0.000000	0.358720	0.653080	-1.433850	-18.817466	-89.428158	200.237519	299.042889	200.944214	0.000000	300.000000	200.000000	0.000000	7.721560	10.620960	2232.133484	2107.610755	2136.399925	-1281.734977				-505.000000	200.000000	0.000000	0.362220	-0.357340	1.573080	94.319205	1302.289289	410.840597
457				900.000000	200.000000	0.000000	0.605340	0.731900	-1.781450	-68.198665	-109.392642	173.549062	298.984464	200.948324	0.000000	300.000000	200.000000	0.000000	7.782600	10.315760	2232.514954	2117.147455	2267.199921	-1318.355976				-505.000000	200.000000	0.000000	-1.086660	-1.072020	3.146160	514.463772	-69.801920	586.510572
458				900.000000	200.000000	0.000000	0.437190	0.596780	-1.346950	-61.251174	-47.146641	159.139643	299.023222	200.969981	0.000000	300.000000	200.000000	0.000000	7.599480	10.712520	2231.828308	2164.830956	2179.999924	-1422.115474				-505.000000	200.000000	0.000000	1.267770	-2.680050	2.359620	532.914956	-609.232067	291.075704
459				900.000000	200.000000	0.000000	0.392350	0.754420	-1.433850	-46.808527	20.638297	164.152023	299.047251	200.996028	0.000000	300.000000	200.000000	0.000000	7.324800	11.109280	2230.912780	2222.051158	2125.499926	-1403.804975				-505.000000	200.000000	0.000000	-0.905550	0.714680	0.786540	-72.507792	-211.091614	176.982971
460				900.000000	200.000000	0.000000	0.369930	0.619300	-0.695200	-55.628057	-65.246881	161.639928	299.056894	201.017541	0.000000	300.000000	200.000000	0.000000	7.416360	10.865120	2230.607604	2269.734659	2103.699926	-1403.804975				-505.000000	200.000000	0.000000	0.362220	-1.429360	9.438480	-548.999502	-296.015063	292.335053
461				900.000000	200.000000	0.000000	0.235410	0.619300	-1.346950	-108.570163	-74.299130	176.237252	298.967205	200.942163	0.000000	300.000000	200.000000	0.000000	7.477400	10.620960	2226.869198	2098.074055	2299.899920	-1422.115474				-505.000000	200.000000	0.000000	1.992210	-1.429360	18.876959	609.915595	1054.667211	-588.956826
462				900.000000	200.000000	0.000000	0.358720	0.641820	-1.260050	-59.306399	-64.259943	166.491806	298.911377	200.901212	0.000000	300.000000	200.000000	0.000000	7.935200	9.491720	2232.820130	2012.243752	2430.699915	-1440.425974				-505.000000	200.000000	0.000000	2.173320	-0.536010	7.865400	663.091278	-934.391894	-59.426638
463				900.000000	200.000000	0.000000	0.414770	0.472920	-1.129700	-82.208779	-92.019157	137.360740	299.062037	200.910407	0.000000	300.000000	200.000000	0.000000	7.599480	9.674840	2231.217956	2031.317153	2092.799927	-1403.804975				-505.000000	200.000000	0.000000	1.629990	-0.357340	7.865400	-831.705425	556.755083	-117.957712
464				900.000000	200.000000	0.000000	0.381140	0.641820	-1.303500	-35.228231	-100.604580	173.697559	298.988759	200.983069	0.000000	300.000000	200.000000	0.000000	6.989080	10.865120	2231.217956	2193.441057	2256.299921	-1330.562976				-505.000000	200.000000	0.000000	1.629990	0.000000	0.786540	1158.222942	1491.462972	117.357798
465				900.000000	200.000000	0.000000	0.470820	0.653080	-1.216600	-22.612926	-114.510359	159.157162	299.042791	200.910127	0.000000	300.000000	200.000000	0.000000	7.446880	11.292400	2231.904602	2031.317153	2136.399925	-1397.701475				-505.000000	200.000000	0.000000	1.992210	1.608030	14.944259	-828.030580	925.829336	177.598940
466				900.000000	200.000000	0.000000	0.448400	0.585520	-1.433850	-85.928071	-77.923271	144.659597	299.052720	200.909972	0.000000	300.000000	200.000000	0.000000	7.477400	10.529400	2232.286072	2031.317153	2114.599926	-1367.183975				-505.000000	200.000000	0.000000	2.173320	-1.250690	13.371180	-1232.769576	1181.503238	586.080216
467				900.000000	200.000000	0.000000	0.448400	0.574260	-1.564200	-94.567861	-133.527715	207.300288	299.047870	200.952661	0.000000	300.000000	200.000000	0.000000	7.874160	11.017720	2232.362366	2126.684155	2125.499926	-1330.562976				-505.000000	200.000000	0.000000	0.905550	0.714680	3.146160	159.312981	2063.339584	-175.626509
468				900.000000	200.000000	0.000000	0.358720	0.664340	-1.651100	-58.784153	-94.292086	135.187168	298.999077	200.909910	0.000000	300.000000	200.000000	0.000000	7.385840	11.292400	2232.438660	2031.317153	2234.499922	-1306.148976				-505.000000	200.000000	0.000000	0.543330	1.250690	13.371180	-618.147066	352.143876	-116.344759
469				900.000000	200.000000	0.000000	0.369930	0.506700	-1.303500	-60.895124	-135.604741	173.583511	298.954919	200.961369	0.000000	300.000000	200.000000	0.000000	7.752080	10.468360	2231.980896	2145.757556	2332.599918	-1458.736474				-505.000000	200.000000	0.000000	2.716650	0.178670	11.011560	359.140252	1416.005636	-0.047774
470				900.000000	200.000000	0.000000	0.291460	0.720640	-1.651100	-80.588900	-126.984109	144.947849	299.013488	200.931492	0.000000	300.000000	200.000000	0.000000	7.691040	10.437840	2231.904602	2079.000654	2201.799923	-1403.804975				-505.000000	200.000000	0.000000	1.448880	-1.250690	-6.292320	1661.057391	846.289739	-236.279210
471				900.000000	200.000000	0.000000	0.482030	0.563000	-1.477300	-78.859398	-43.805956	163.881094	299.032726	200.940327	0.000000	300.000000	200.000000	0.000000	7.568960	10.651480	2231.217956	2098.074055	2158.199924	-1342.769976				-505.000000	200.000000	0.000000	1.629990	1.429360	6.292320	897.705972	-104.602101	236.202458
472				900.000000	200.000000	0.000000	0.526870	0.551740	-1.520750	-75.347569	-70.941909	159.004848	299.052331	200.974454	0.000000	300.000000	200.000000	0.000000	7.446880	10.987200	2231.370544	2174.367657	2114.599926	-1409.908474				-505.000000	200.000000	0.000000	1.629990	-2.144040	16.517339	-244.230474	-1042.295696	1055.228683
473				900.000000	200.000000	0.000000	0.347510	0.698120	-1.781450	-29.384423	-88.643263	190.652379	299.062261	200.948648	0.000000	300.000000	200.000000	0.000000	7.691040	10.041080	2231.752014	2117.147455	2092.799927	-1318.355976				-505.000000	200.000000	0.000000	-1.086660	0.178670	15.730799	-1030.274231	713.675301	176.488787
474				900.000000	200.000000	0.000000	0.549290	0.461660	-1.781450	-59.224498	-102.018533	154.078526	299.072347	200.862889	0.000000	300.000000	200.000000	0.000000	7.477400	9.583280	2232.514954	1926.413450	2070.999928	-1391.597975				-505.000000	200.000000	0.000000	2.535540	-0.178670	6.292320	-473.571944	-1352.526994	175.859895
475				900.000000	200.000000	0.000000	0.414770	0.439140	-1.129700	-139.887263	-117.349007	163.835585	299.067719	200.909630	0.000000	300.000000	200.000000	0.000000	7.477400	9.491720	2233.125306	2031.317153	2081.899927	-1342.769976				-505.000000	200.000000	0.000000	2.173320	1.608030	3.932700	213.432513	-532.949740	-174.880141
476				900.000000	200.000000	0.000000	0.403560	0.698120	-1.303500	-81.156160	-10.340376	152.039750	299.032891	201.004268	0.000000	300.000000	200.000000	0.000000	7.568960	10.987200	2231.599426	2241.124558	2158.199924	-1379.390975				-505.000000	200.000000	0.000000	2.173320	0.357340	5.505780	-1599.360921	526.117466	-587.275737
477				900.000000	200.000000	0.000000	0.358720	0.596780	-1.651100	-85.689455	-74.028206	183.317539	299.076819	201.017124	0.000000	300.000000	200.000000	0.000000	7.141680	11.475520	2231.523132	2269.734659	2060.099928	-1312.252476				-505.000000	200.000000	0.000000	1.992210	0.536010	11.011560	-198.317114	-130.998590	-234.627098
478				900.000000	200.000000	0.000000	0.459610	0.574260	-1.520750	-78.440726	-98.567962	192.830714	299.033420	200.905483	0.000000	300.000000	200.000000	0.000000	7.477400	11.353440	2232.820130	2021.780453	2158.199924	-1367.183975				-505.000000	200.000000	0.000000	1.086660	0.178670	9.438480	-567.513609	1648.699185	-234.893770
479				900.000000	200.000000	0.000000	0.313880	0.698120	-1.260050	-129.357509	-77.611341	185.867900	298.950144	200.935637	0.000000	300.000000	200.000000	0.000000	7.355320	11.200840	2232.209778	2088.537354	2343.499918	-1367.183975				-505.000000	200.000000	0.000000	1.811100	0.714680	-2.359620	274.688521	-770.200412	-586.907643
480				900.000000	200.000000	0.000000	0.313880	0.574260	-1.390400	-74.285153	-112.951905	183.343050	299.037775	200.948713	0.000000	300.000000	200.000000	0.000000	7.477400	11.322920	2231.599426	2117.147455	2147.299925	-1342.769976				-505.000000	200.000000	0.000000	0.362220	0.536010	14.157719	-545.513427	494.926423	-351.984896
481				900.000000	200.000000	0.000000	0.336300	0.574260	-1.477300	-74.375181	-113.794344	176.090842	299.013488	200.952856	0.000000	300.000000	200.000000	0.000000	7.477400	10.346280	2231.904602	2126.684155	2201.799923	-1342.769976				-505.000000	200.000000	0.000000	0.724440	0.000000	5.505780	1274.416483	83.509160	-0.057955
482				900.000000	200.000000	0.000000	0.358720	0.641820	-1.694550	-71.818131	-58.789888	183.359426	299.028073	200.940102	0.000000	300.000000	200.000000	0.000000	7.233240	10.407320	2231.752014	2098.074055	2169.099924	-1324.459476				-505.000000	200.000000	0.000000	0.000000	-2.144040	9.438480	-1171.324798	521.322912	350.429898
483				900.000000	200.000000	0.000000	0.347510	0.698120	-1.520750	-57.258050	-23.028104	156.917138	299.027807	200.871969	0.000000	300.000000	200.000000	0.000000	7.416360	10.804080	2231.141662	1945.486851	2169.099924	-1361.080475				-505.000000	200.000000	0.000000	1.267770	-0.357340	9.438480	210.764439	1107.460190	58.303561
484				900.000000	200.000000	0.000000	0.459610	0.517960	-1.303500	-68.472498	-83.572094	178.320394	299.067687	200.922473	0.000000	300.000000	200.000000	0.000000	7.538440	10.987200	2233.049012	2059.927254	2081.899927	-1342.769976				-505.000000	200.000000	0.000000	0.905550	-0.536010	7.865400	-610.884742	-459.969114	234.395277
485				900.000000	200.000000	0.000000	0.336300	0.664340	-2.476650	-59.639423	-62.205249	168.945636	298.998734	200.965774	0.000000	300.000000	200.000000	0.000000	7.263760	11.383960	2231.675720	2155.294256	2234.499922	-1379.390975				-505.000000	200.000000	0.000000	-0.362220	-0.893350	18.090419	-284.241378	4.750123	57.925287
486				900.000000	200.000000	0.000000	0.414770	0.788200	-1.477300	-77.626723	-86.629919	178.618172	298.984360	200.952693	0.000000	300.000000	200.000000	0.000000	7.782600	11.475520	2232.286072	2126.684155	2267.199921	-1324.459476				-505.000000	200.000000	0.000000	1.448880	-1.072020	13.371180	-295.430239	-100.360973	116.354940
487				900.000000	200.000000	0.000000	0.549290	0.619300	-1.042800	-112.275594	-122.969357	180.731392	299.023289	200.978460	0.000000	300.000000	200.000000	0.000000	7.691040	9.766400	2231.980896	2183.904357	2179.999924	-1367.183975				-505.000000	200.000000	0.000000	1.086660	-0.536010	3.932700	1010.224668	460.794104	-353.060198
488				900.000000	200.000000	0.000000	0.313880	0.585520	-1.477300	-73.911494	-41.947509	152.027940	299.057667	200.909910	0.000000	300.000000	200.000000	0.000000	7.874160	10.956680	2232.438660	2031.317153	2103.699926	-1354.976975				-505.000000	200.000000	0.000000	1.448880	0.000000	4.719240	-347.070466	703.269762	293.604583
489				900.000000	200.000000	0.000000	0.414770	0.506700	-1.042800	-68.666100	-92.099974	156.669436	299.052396	200.935925	0.000000	300.000000	200.000000	0.000000	7.172200	11.170320	2231.523132	2088.537354	2114.599926	-1281.734977				-505.000000	200.000000	0.000000	-0.724440	-1.072020	3.146160	-643.696247	1233.980222	-470.912181
490				900.000000	200.000000	0.000000	0.358720	0.495440	-1.781450	-81.956618	-124.566680	195.271593	299.022855	200.953247	0.000000	300.000000	200.000000	0.000000	7.050120	10.712520	2230.989074	2126.684155	2179.999924	-1348.873476				-505.000000	200.000000	0.000000	1.267770	0.357340	-7.078860	600.136344	62.575087	-704.691490
491				900.000000	200.000000	0.000000	0.381140	0.641820	-1.129700	-87.315068	-136.228003	156.829938	299.047870	200.948389	0.000000	300.000000	200.000000	0.000000	7.691040	10.987200	2232.362366	2117.147455	2125.499926	-1342.769976				-505.000000	200.000000	0.000000	1.267770	0.178670	7.865400	706.336565	-84.177023	-528.628752
492				900.000000	200.000000	0.000000	0.437190	0.664340	-1.433850	-130.928626	-153.451192	188.118395	299.174990	200.871314	0.000000	300.000000	200.000000	0.000000	7.538440	10.254720	2232.820130	1945.486851	1842.099936	-1354.976975				-505.000000	200.000000	0.000000	0.181110	-0.357340	10.225020	-1063.148659	111.907498	-0.353604
493				900.000000	200.000000	0.000000	0.369930	0.563000	-1.433850	-114.999156	-54.427997	178.455190	299.027707	200.974654	0.000000	300.000000	200.000000	0.000000	7.294280	10.865120	2230.912780	2174.367657	2169.099924	-1403.804975				-505.000000	200.000000	0.000000	1.992210	0.714680	7.078860	-1230.164425	668.153586	822.936236
494				900.000000	200.000000	0.000000	0.414770	0.653080	-1.911800	-39.415274	-71.027924	176.082850	299.003619	200.918767	0.000000	300.000000	200.000000	0.000000	7.507920	10.590440	2231.675720	2050.390553	2223.599922	-1428.218974				-505.000000	200.000000	0.000000	0.905550	-1.250690	7.078860	-885.824956	336.197357	-764.932631
495				900.000000	200.000000	0.000000	0.459610	0.529220	-1.173150	-116.120131	-58.363470	187.969507	298.988862	200.914588	0.000000	300.000000	200.000000	0.000000	7.630000	10.102120	2231.446838	2040.853853	2256.299921	-1452.632974				-505.000000	200.000000	0.000000	0.905550	-0.178670	6.292320	1263.668085	999.793820	-176.474298
496				900.000000	200.000000	0.000000	0.302670	0.596780	-1.216600	-73.177722	-122.783852	164.098326	299.008808	201.016741	0.000000	300.000000	200.000000	0.000000	7.446880	10.041080	2232.362366	2269.734659	2212.699923	-1385.494475				-505.000000	200.000000	0.000000	-0.362220	1.965370	9.438480	582.943624	278.100828	-291.826380
497				900.000000	200.000000	0.000000	0.403560	0.619300	-1.173150	-56.123214	-61.121301	176.063048	299.077418	200.913963	0.000000	300.000000	200.000000	0.000000	7.111160	10.010560	2232.972718	2040.853853	2060.099928	-1416.011974				-505.000000	200.000000	0.000000	1.811100	0.893350	12.584640	-755.648634	1734.447625	176.935197
498				900.000000	200.000000	0.000000	0.325090	0.709380	-1.477300	-44.687758	-113.332716	154.541177	299.032957	200.948648	0.000000	300.000000	200.000000	0.000000	7.477400	11.322920	2231.752014	2117.147455	2158.199924	-1391.597975				-505.000000	200.000000	0.000000	1.629990	-2.144040	18.090419	-12.472624	812.191554	115.323104
499				900.000000	200.000000	0.000000	0.381140	0.619300	-1.651100	-68.679961	-64.819522	166.447635	299.028306	200.927060	0.000000	300.000000	200.000000	0.000000	7.843640	11.048240	2232.286072	2069.463954	2169.099924	-1416.011974				-505.000000	200.000000	0.000000	3.078870	0.000000	7.078860	-1389.225714	-193.020251	-176.478606
500				900.000000	200.000000	0.000000	0.358720	0.574260	-1.173150	-106.224324	-109.934489	168.838635	298.988724	200.906164	0.000000	300.000000	200.000000	0.000000	7.446880	10.590440	2231.141662	2021.780453	2256.299921	-1373.287475				-505.000000	200.000000	0.000000	3.078870	0.178670	-3.932700	589.576715	-315.140288	-0.076752
501				900.000000	200.000000	0.000000	0.437190	0.630560	-1.086250	-111.856922	-87.916851	178.448339	299.111072	200.935861	0.000000	300.000000	200.000000	0.000000	7.507920	11.475520	2231.675720	2088.537354	1983.799931	-1318.355976				-505.000000	200.000000	0.000000	1.811100	-1.250690	4.719240	272.146293	1344.201867	-647.516878
502				900.000000	200.000000	0.000000	0.392350	0.653080	-1.520750	-55.092267	-105.930135	149.599816	299.052007	200.910656	0.000000	300.000000	200.000000	0.000000	7.752080	10.987200	2230.607604	2031.317153	2114.599926	-1354.976975				-505.000000	200.000000	0.000000	1.448880	1.072020	4.719240	-282.202537	-489.860304	118.389634
503				900.000000	200.000000	0.000000	0.269040	0.641820	-1.303500	-91.515655	-90.922331	166.584714	299.052364	200.901766	0.000000	300.000000	200.000000	0.000000	7.599480	10.620960	2231.446838	2012.243752	2114.599926	-1403.804975				-505.000000	200.000000	0.000000	0.543330	-0.536010	6.292320	1010.413438	1551.991780	-587.993127
504				900.000000	200.000000	0.000000	0.493240	0.630560	-1.390400	-84.028309	-79.810191	159.112991	299.003721	200.888763	0.000000	300.000000	200.000000	0.000000	7.996240	10.468360	2231.904602	1983.633652	2223.599922	-1367.183975				-505.000000	200.000000	0.000000	1.448880	-0.357340	7.078860	-1410.848357	966.170497	-705.384210
505				900.000000	200.000000	0.000000	0.414770	0.664340	-1.564200	-34.570943	-56.153282	166.454681	299.013623	201.016811	0.000000	300.000000	200.000000	0.000000	7.965720	10.834600	2232.209778	2269.734659	2201.799923	-1367.183975				-505.000000	200.000000	0.000000	0.181110	0.714680	7.865400	-419.389489	1174.706836	294.384236
506				900.000000	200.000000	0.000000	0.347510	0.664340	-1.346950	-82.592235	7.206081	159.295383	299.091659	200.948551	0.000000	300.000000	200.000000	0.000000	7.477400	10.437840	2231.980896	2117.147455	2027.399929	-1312.252476				-505.000000	200.000000	0.000000	1.629990	-0.714680	5.505780	420.459183	161.284340	-59.552729
507				900.000000	200.000000	0.000000	0.470820	0.641820	-1.303500	-71.413004	-84.033722	176.014310	298.955098	200.982565	0.000000	300.000000	200.000000	0.000000	7.782600	10.010560	2232.362366	2193.441057	2332.599918	-1403.804975				-505.000000	200.000000	0.000000	1.267770	1.250690	1.573080	-619.090913	319.504411	118.573681
508				900.000000	200.000000	0.000000	0.425980	0.495440	-1.477300	-85.662049	-87.091547	147.008710	299.057828	200.871314	0.000000	300.000000	200.000000	0.000000	7.813120	9.674840	2232.820130	1945.486851	2103.699926	-1422.115474				-505.000000	200.000000	0.000000	0.181110	-1.429360	-3.932700	-202.621191	-1067.786892	468.581838
509				900.000000	200.000000	0.000000	0.414770	0.551740	-2.129050	-51.854586	-116.419611	192.856225	299.067273	200.922883	0.000000	300.000000	200.000000	0.000000	7.568960	11.567080	2232.057190	2059.927254	2081.899927	-1397.701475				-505.000000	200.000000	0.000000	2.173320	-0.178670	16.517339	-9.489935	1443.657547	293.377070
510				900.000000	200.000000	0.000000	0.448400	0.574260	-1.781450	-122.936643	-97.863883	163.926406	299.027940	201.012885	0.000000	300.000000	200.000000	0.000000	7.630000	10.102120	2231.446838	2260.197959	2169.099924	-1409.908474				-505.000000	200.000000	0.000000	2.897760	-0.714680	11.798100	-42.301439	-53.969837	410.298639
511				900.000000	200.000000	0.000000	0.459610	0.529220	-1.651100	-116.615287	-103.512706	175.921206	298.959625	200.948713	0.000000	300.000000	200.000000	0.000000	7.599480	11.506040	2231.599426	2117.147455	2321.699919	-1361.080475				-505.000000	200.000000	0.000000	1.992210	-1.965370	-0.786540	-1277.147480	-1180.362252	-648.209598
512				900.000000	200.000000	0.000000	0.381140	0.608040	-1.129700	-112.829309	-70.370394	183.304784	298.998803	200.910158	0.000000	300.000000	200.000000	0.000000	7.660520	11.414480	2231.828308	2031.317153	2234.499922	-1373.287475				-505.000000	200.000000	0.000000	0.905550	-0.536010	7.865400	778.907280	998.300967	998.068560
513				900.000000	200.000000	0.000000	0.347510	0.574260	-1.781450	-106.854522	-124.105052	180.898549	298.998598	200.953084	0.000000	300.000000	200.000000	0.000000	7.599480	10.834600	2231.370544	2126.684155	2234.499922	-1452.632974				-505.000000	200.000000	0.000000	1.267770	-0.714680	6.292320	-274.373905	-347.824184	-411.988344
514				900.000000	200.000000	0.000000	0.392350	0.653080	-1.651100	-107.494202	-110.874879	190.564038	298.998461	200.936117	0.000000	300.000000	200.000000	0.000000	7.233240	11.109280	2231.065368	2088.537354	2234.499922	-1385.494475				-505.000000	200.000000	0.000000	0.905550	1.072020	7.078860	-629.461773	1264.187408	-116.543294
515				900.000000	200.000000	0.000000	0.392350	0.653080	-1.086250	-42.580534	-55.674520	156.828796	299.052461	200.854667	0.000000	300.000000	200.000000	0.000000	7.111160	10.895640	2231.675720	1907.340050	2114.599926	-1348.873476				-505.000000	200.000000	0.000000	1.811100	-1.429360	13.371180	-664.500888	1468.561184	57.242748
516				900.000000	200.000000	0.000000	0.347510	0.630560	-0.782100	-59.274929	-69.308778	183.360568	299.072156	200.880157	0.000000	300.000000	200.000000	0.000000	7.538440	10.376800	2232.057190	1964.560251	2070.999928	-1361.080475				-505.000000	200.000000	0.000000	1.448880	1.608030	9.438480	98.056973	-1422.328914	177.642406
517				900.000000	200.000000	0.000000	0.459610	0.664340	-1.477300	-70.665687	-93.542400	204.962789	298.954991	200.944214	0.000000	300.000000	200.000000	0.000000	7.599480	10.346280	2232.133484	2107.610755	2332.599918	-1409.908474				-505.000000	200.000000	0.000000	1.086660	-0.178670	5.505780	-242.002863	-1131.538836	-470.209280
518				900.000000	200.000000	0.000000	0.425980	0.608040	-1.086250	-92.681644	-102.653133	147.113428	299.052461	200.970047	0.000000	300.000000	200.000000	0.000000	7.233240	9.766400	2231.675720	2164.830956	2114.599926	-1361.080475				-505.000000	200.000000	0.000000	1.086660	0.536010	9.438480	843.901057	-1665.550998	646.606826
519				900.000000	200.000000	0.000000	0.280250	0.653080	-1.694550	-71.354445	-91.020283	178.631873	298.989001	201.004200	0.000000	300.000000	200.000000	0.000000	7.050120	10.132640	2231.752014	2241.124558	2256.299921	-1379.390975				-505.000000	200.000000	0.000000	2.535540	-2.858720	9.438480	-403.858072	500.467403	-237.892163
520				900.000000	200.000000	0.000000	0.212990	0.698120	-1.216600	-36.840299	-93.760979	181.153102	299.013859	200.969583	0.000000	300.000000	200.000000	0.000000	7.935200	11.109280	2232.743836	2164.830956	2201.799923	-1428.218974				-505.000000	200.000000	0.000000	0.362220	-0.714680	11.011560	536.715648	100.202106	-1058.100985
521				900.000000	200.000000	0.000000	0.448400	0.608040	-1.607650	-113.324466	-52.431787	159.138501	299.008503	200.901674	0.000000	300.000000	200.000000	0.000000	7.568960	9.766400	2231.675720	2012.243752	2212.699923	-1428.218974				-505.000000	200.000000	0.000000	2.354430	-0.178670	17.303879	-472.691019	1829.662177	58.386186
522				900.000000	200.000000	0.000000	0.482030	0.574260	-1.303500	-142.544138	-59.165500	180.759186	299.052461	200.923041	0.000000	300.000000	200.000000	0.000000	7.599480	11.322920	2231.675720	2059.927254	2114.599926	-1367.183975				-505.000000	200.000000	0.000000	0.724440	1.250690	8.651940	-965.972610	1406.223528	-57.615149
523				900.000000	200.000000	0.000000	0.392350	0.641820	-1.824900	-108.137946	-120.845185	147.179684	299.076945	200.875974	0.000000	300.000000	200.000000	0.000000	7.355320	11.292400	2231.828308	1955.023551	2060.099928	-1385.494475				-505.000000	200.000000	0.000000	2.535540	-0.357340	14.944259	211.204901	495.242418	-59.286058
524				900.000000	200.000000	0.000000	0.369930	0.551740	-1.042800	-107.016655	-125.715252	168.806078	298.984360	200.909972	0.000000	300.000000	200.000000	0.000000	7.813120	11.109280	2232.286072	2031.317153	2267.199921	-1318.355976				-505.000000	200.000000	0.000000	1.086660	0.893350	6.292320	170.375996	2579.674942	-351.703736
525				900.000000	200.000000	0.000000	0.313880	0.675600	-1.607650	-90.439694	-122.881803	159.340695	299.057571	200.905730	0.000000	300.000000	200.000000	0.000000	8.209880	10.804080	2232.209778	2021.780453	2103.699926	-1507.564473				-505.000000	200.000000	0.000000	-1.629990	-1.072020	2.359620	398.584847	-168.748605	-294.607441
526				900.000000	200.000000	0.000000	0.470820	0.641820	-1.781450	-83.969750	-83.589229	176.014310	299.086557	200.944504	0.000000	300.000000	200.000000	0.000000	7.477400	10.376800	2231.446838	2107.610755	2038.299929	-1312.252476				-505.000000	200.000000	0.000000	3.622200	-1.072020	1.573080	745.969930	309.607867	351.157469
527				900.000000	200.000000	0.000000	0.425980	0.686860	-1.651100	-118.164733	-91.995883	166.464011	299.047870	200.948389	0.000000	300.000000	200.000000	0.000000	7.446880	10.743040	2232.362366	2117.147455	2125.499926	-1367.183975				-505.000000	200.000000	0.000000	0.724440	-1.429360	3.932700	840.352058	747.852050	292.306075
528				900.000000	200.000000	0.000000	0.302670	0.675600	-1.694550	-70.427071	-66.613689	178.629589	298.993816	201.012815	0.000000	300.000000	200.000000	0.000000	7.416360	10.682000	2231.599426	2260.197959	2245.399921	-1416.011974				-505.000000	200.000000	0.000000	1.448880	-0.536010	7.078860	-147.683658	701.030482	175.607712
529				900.000000	200.000000	0.000000	0.459610	0.653080	-1.651100	-63.268370	-22.457187	183.265376	298.940269	200.931460	0.000000	300.000000	200.000000	0.000000	7.782600	9.796920	2231.980896	2079.000654	2365.299917	-1409.908474				-505.000000	200.000000	0.000000	0.905550	-0.536010	14.944259	663.657587	726.443114	-235.557512
530				900.000000	200.000000	0.000000	0.392350	0.686860	-0.869000	-85.190235	-86.272383	166.498852	299.013927	200.952433	0.000000	300.000000	200.000000	0.000000	7.507920	9.552760	2232.896424	2126.684155	2201.799923	-1385.494475				-505.000000	200.000000	0.000000	1.811100	0.893350	7.078860	-987.721100	679.112551	646.887986
531				900.000000	200.000000	0.000000	0.392350	0.686860	-1.129700	-69.378199	-75.897992	205.053414	299.003517	200.991516	0.000000	300.000000	200.000000	0.000000	7.599480	10.254720	2231.446838	2212.514458	2223.599922	-1391.597975				-505.000000	200.000000	0.000000	0.181110	-0.357340	8.651940	-1063.274505	1306.530417	293.366889
532				900.000000	200.000000	0.000000	0.425980	0.641820	-2.042150	-52.075594	-106.830116	188.109065	299.154827	201.021572	0.000000	300.000000	200.000000	0.000000	7.294280	9.980040	2231.141662	2279.271359	1885.699934	-1385.494475				-505.000000	200.000000	0.000000	-0.905550	-0.357340	-6.292320	-369.574035	1121.326297	-646.451757
533				900.000000	200.000000	0.000000	0.448400	0.574260	-1.216600	-106.269338	-118.653073	151.878106	299.023656	200.914025	0.000000	300.000000	200.000000	0.000000	7.904680	11.200840	2232.820130	2040.853853	2179.999924	-1464.839973				-505.000000	200.000000	0.000000	0.000000	0.357340	5.505780	-209.568898	1320.475088	-410.869575
534				900.000000	200.000000	0.000000	0.414770	0.563000	-1.477300	-90.920989	-10.640370	159.131455	299.008740	200.974088	0.000000	300.000000	200.000000	0.000000	7.446880	11.048240	2232.209778	2174.367657	2212.699923	-1409.908474				-505.000000	200.000000	0.000000	1.086660	-1.965370	-11.011560	111.826541	-55.303823	115.536128
535				900.000000	200.000000	0.000000	0.280250	0.641820	-1.651100	-107.957889	-91.060691	152.115140	298.973998	201.004543	0.000000	300.000000	200.000000	0.000000	7.721560	11.200840	2230.989074	2241.124558	2288.999920	-1379.390975				-505.000000	200.000000	0.000000	1.267770	0.000000	14.944259	117.011543	-753.744897	1057.292354
536				900.000000	200.000000	0.000000	0.403560	0.686860	-1.738000	-49.905747	-30.200171	168.896899	299.037907	200.927219	0.000000	300.000000	200.000000	0.000000	7.385840	10.712520	2231.904602	2069.463954	2147.299925	-1373.287475				-505.000000	200.000000	0.000000	0.905550	-0.357340	9.438480	94.948437	1261.948129	-59.155658
537				900.000000	200.000000	0.000000	0.313880	0.698120	-1.694550	-89.602348	-46.811437	154.542318	298.989312	200.948356	0.000000	300.000000	200.000000	0.000000	7.477400	10.376800	2232.438660	2117.147455	2256.299921	-1403.804975				-505.000000	200.000000	0.000000	2.897760	-1.965370	13.371180	-2.038842	607.387347	115.391240
538				900.000000	200.000000	0.000000	0.347510	0.574260	-1.738000	-122.891629	-68.419791	159.211608	299.008537	200.923009	0.000000	300.000000	200.000000	0.000000	7.904680	10.468360	2231.752014	2059.927254	2212.699923	-1354.976975				-505.000000	200.000000	0.000000	3.441090	-1.965370	2.359620	-581.999776	187.250399	115.347774
539				900.000000	200.000000	0.000000	0.470820	0.664340	-1.694550	-54.808637	-108.999895	151.938653	299.048097	200.982330	0.000000	300.000000	200.000000	0.000000	7.477400	10.498880	2232.896424	2193.441057	2125.499926	-1373.287475				-505.000000	200.000000	0.000000	0.181110	-1.429360	7.865400	1188.114680	1572.416858	703.558232
540				900.000000	200.000000	0.000000	0.313880	0.608040	-1.781450	-45.155509	-117.654199	176.145485	299.135640	200.944246	0.000000	300.000000	200.000000	0.000000	7.324800	10.865120	2232.057190	2107.610755	1929.299932	-1293.941977				-505.000000	200.000000	0.000000	2.354430	0.000000	17.303879	927.912325	636.532111	-293.908848
541				900.000000	200.000000	0.000000	0.392350	0.619300	-1.738000	-68.769989	-125.991972	164.026361	298.994022	200.892975	0.000000	300.000000	200.000000	0.000000	7.538440	10.682000	2232.057190	1993.170352	2245.399921	-1434.322474				-505.000000	200.000000	0.000000	0.724440	0.536010	8.651940	-198.505884	345.663469	176.683014
542				900.000000	200.000000	0.000000	0.493240	0.653080	-1.651100	-91.412081	-54.237890	159.133934	298.984255	200.969881	0.000000	300.000000	200.000000	0.000000	7.477400	9.766400	2232.057190	2164.830956	2267.199921	-1379.390975				-505.000000	200.000000	0.000000	0.905550	-1.608030	3.932700	-96.987279	-853.947003	527.098423
543				900.000000	200.000000	0.000000	0.336300	0.551740	-1.086250	-78.917957	-83.762201	164.021598	299.012915	201.000439	0.000000	300.000000	200.000000	0.000000	7.324800	9.735880	2230.607604	2231.587858	2201.799923	-1416.011974				-505.000000	200.000000	0.000000	0.724440	-0.893350	7.078860	-632.570309	1540.286388	-177.138040
544				900.000000	200.000000	0.000000	0.392350	0.653080	-1.564200	-51.116751	-80.559877	197.793018	299.096264	201.008680	0.000000	300.000000	200.000000	0.000000	7.385840	11.445000	2231.294250	2250.661259	2016.499929	-1373.287475				-505.000000	200.000000	0.000000	2.535540	-0.357340	7.865400	-1179.153430	501.960256	528.154929
545				900.000000	200.000000	0.000000	0.291460	0.596780	-0.999350	-40.788410	-87.062477	173.748580	298.949461	200.927694	0.000000	300.000000	200.000000	0.000000	7.599480	11.506040	2230.760192	2069.463954	2343.499918	-1434.322474				-505.000000	200.000000	0.000000	0.724440	1.072020	1.573080	-1556.430250	219.811300	353.423984
546				900.000000	200.000000	0.000000	0.526870	0.529220	-0.782100	-99.632882	-66.562883	156.574244	299.028239	200.935669	0.000000	300.000000	200.000000	0.000000	7.324800	11.445000	2232.133484	2088.537354	2169.099924	-1464.839973				-505.000000	200.000000	0.000000	0.543330	-1.608030	4.719240	-1370.900376	-700.205492	233.406908
547				900.000000	200.000000	0.000000	0.381140	0.551740	-1.042800	-58.770292	-85.649121	118.191602	299.003619	200.957227	0.000000	300.000000	200.000000	0.000000	7.660520	11.231360	2231.675720	2136.220856	2223.599922	-1348.873476				-505.000000	200.000000	0.000000	-0.905550	-0.714680	9.438480	536.589801	708.687747	116.882410
548				900.000000	200.000000	0.000000	0.437190	0.630560	-1.694550	-7.953335	-72.153222	159.171059	299.072061	200.961435	0.000000	300.000000	200.000000	0.000000	7.202720	10.895640	2231.828308	2145.757556	2070.999928	-1348.873476				-505.000000	200.000000	0.000000	0.724440	1.072020	6.292320	-397.892692	1275.892800	-234.017003
549				900.000000	200.000000	0.000000	0.448400	0.630560	-1.390400	-11.658765	-98.227559	192.894686	298.988897	200.940198	0.000000	300.000000	200.000000	0.000000	7.752080	10.468360	2231.523132	2098.074055	2256.299921	-1367.183975				-505.000000	200.000000	0.000000	0.181110	-1.072020	9.438480	167.519152	377.793939	233.944559
550				900.000000	200.000000	0.000000	0.347510	0.585520	-0.912450	-73.326310	-84.385463	178.499361	299.013556	200.875884	0.000000	300.000000	200.000000	0.000000	7.721560	10.468360	2232.057190	1955.023551	2201.799923	-1348.873476				-505.000000	200.000000	0.000000	0.905550	0.178670	3.146160	1169.223033	74.789474	0.097114
551				900.000000	200.000000	0.000000	0.414770	0.585520	-1.129700	-97.674562	-36.293488	202.526280	299.091721	200.952759	0.000000	300.000000	200.000000	0.000000	7.538440	10.682000	2232.133484	2126.684155	2027.399929	-1342.769976				-505.000000	200.000000	0.000000	2.173320	-1.429360	-1.573080	29.199582	1063.115333	-119.018526
552				900.000000	200.000000	0.000000	0.425980	0.608040	-1.651100	-93.266829	-137.589612	178.439009	299.067209	200.969948	0.000000	300.000000	200.000000	0.000000	7.568960	10.193680	2231.904602	2164.830956	2081.899927	-1293.941977				-505.000000	200.000000	0.000000	0.181110	0.178670	-1.573080	-220.946529	1183.663953	-58.589030
553				900.000000	200.000000	0.000000	0.437190	0.608040	-1.086250	-84.640584	-92.982821	192.885356	299.018238	200.961533	0.000000	300.000000	200.000000	0.000000	7.446880	11.078760	2231.599426	2145.757556	2190.899923	-1434.322474				-505.000000	200.000000	0.000000	-1.086660	-0.714680	14.944259	-273.681750	-80.998317	586.849688
554				900.000000	200.000000	0.000000	0.403560	0.630560	-1.086250	-51.548968	-46.004208	139.928618	298.949785	200.935957	0.000000	300.000000	200.000000	0.000000	8.026760	9.491720	2231.446838	2088.537354	2343.499918	-1409.908474				-505.000000	200.000000	0.000000	0.543330	-2.680050	8.651940	-2477.797707	1549.752501	-237.563229
555				900.000000	200.000000	0.000000	0.459610	0.630560	-1.433850	-84.073324	-83.450869	168.786472	299.047284	200.901951	0.000000	300.000000	200.000000	0.000000	7.446880	10.132640	2230.989074	2012.243752	2125.499926	-1367.183975				-505.000000	200.000000	0.000000	0.724440	1.965370	3.146160	698.256240	-974.811619	-174.425115
556				900.000000	200.000000	0.000000	0.325090	0.641820	-1.520750	-55.555954	-138.622158	183.394267	299.051975	200.987647	0.000000	300.000000	200.000000	0.000000	7.599480	11.292400	2230.531310	2202.977757	2114.599926	-1391.597975				-505.000000	200.000000	0.000000	1.267770	0.893350	8.651940	170.564765	-350.063464	176.978664
557				900.000000	200.000000	0.000000	0.414770	0.608040	-2.215950	-73.749362	-70.745065	151.944362	298.984047	200.961533	0.000000	300.000000	200.000000	0.000000	7.691040	11.475520	2231.599426	2145.757556	2267.199921	-1385.494475				-505.000000	200.000000	0.000000	0.181110	-0.536010	11.011560	-958.081055	-153.978943	116.965035
558				900.000000	200.000000	0.000000	0.414770	0.472920	-1.477300	-94.630483	-91.695889	168.686321	298.994263	201.046538	0.000000	300.000000	200.000000	0.000000	7.568960	10.956680	2232.591248	2336.491561	2245.399921	-1409.908474				-505.000000	200.000000	0.000000	0.724440	-2.501380	11.798100	660.297358	-320.172273	878.729715
559				900.000000	200.000000	0.000000	0.392350	0.574260	-1.042800	-81.966100	-101.308658	166.394134	299.091690	201.012608	0.000000	300.000000	200.000000	0.000000	7.507920	11.292400	2232.057190	2260.197959	2027.399929	-1318.355976				-505.000000	200.000000	0.000000	-0.181110	0.714680	3.932700	-188.072101	2260.916958	118.180917
560				900.000000	200.000000	0.000000	0.313880	0.517960	-1.086250	-116.493790	-77.772975	161.603750	299.057152	200.974521	0.000000	300.000000	200.000000	0.000000	7.599480	10.712520	2231.217956	2174.367657	2103.699926	-1300.045476				-505.000000	200.000000	0.000000	0.905550	0.536010	7.865400	33.063197	-1255.389158	587.877216
561				900.000000	200.000000	0.000000	0.414770	0.563000	-1.260050	-66.572737	-112.161811	168.770095	298.993644	200.983069	0.000000	300.000000	200.000000	0.000000	7.660520	10.559920	2231.217956	2193.441057	2245.399921	-1336.666476				-505.000000	200.000000	0.000000	1.629990	-1.072020	5.505780	-759.323479	161.284340	57.596352
562				900.000000	200.000000	0.000000	0.369930	0.596780	-1.955250	-102.086675	-79.272944	197.763886	299.009079	200.952400	0.000000	300.000000	200.000000	0.000000	7.416360	10.376800	2232.972718	2126.684155	2212.699923	-1385.494475				-505.000000	200.000000	0.000000	0.724440	-0.178670	2.359620	-1400.414575	484.204888	-293.948006
563				900.000000	200.000000	0.000000	0.437190	0.563000	-1.173150	-102.667480	-108.099914	173.566188	298.957165	200.895270	0.000000	300.000000	200.000000	0.000000	7.477400	10.590440	2226.335140	1993.170352	2321.699919	-1483.150473				-505.000000	200.000000	0.000000	4.708860	-1.965370	0.786540	807.666400	1437.730567	-295.962338
564				900.000000	200.000000	0.000000	0.493240	0.619300	-1.520750	-44.421737	-79.688965	171.150820	299.072537	200.986567	0.000000	300.000000	200.000000	0.000000	7.568960	10.254720	2232.972718	2202.977757	2070.999928	-1367.183975				-505.000000	200.000000	0.000000	-0.181110	1.786700	14.157719	109.245834	1720.933385	-292.010426
565				900.000000	200.000000	0.000000	0.302670	0.563000	-1.520750	-62.822291	-107.303082	154.428270	299.057442	200.961402	0.000000	300.000000	200.000000	0.000000	7.111160	10.254720	2231.904602	2145.757556	2103.699926	-1318.355976				-505.000000	200.000000	0.000000	-0.362220	-0.357340	15.730799	95.451823	404.699424	528.386750
566				900.000000	200.000000	0.000000	0.504450	0.686860	-1.260050	-65.492712	-39.865285	188.069657	299.042529	200.978761	0.000000	300.000000	200.000000	0.000000	7.721560	11.628120	2231.294250	2183.904357	2136.399925	-1391.597975				-505.000000	200.000000	0.000000	-1.086660	-0.357340	0.786540	-21.559720	595.287396	117.236014
567				900.000000	200.000000	0.000000	0.437190	0.709380	-1.824900	-45.047872	-107.493786	147.196061	298.989070	200.952856	0.000000	300.000000	200.000000	0.000000	7.782600	11.322920	2231.904602	2126.684155	2256.299921	-1470.943473				-505.000000	200.000000	0.000000	2.173320	0.714680	10.225020	-535.016721	521.638907	-293.216128
568				900.000000	200.000000	0.000000	0.381140	0.619300	-1.564200	-76.630993	-125.691978	156.808995	298.998871	200.957096	0.000000	300.000000	200.000000	0.000000	7.477400	11.536560	2231.980896	2136.220856	2234.499922	-1397.701475				-505.000000	200.000000	0.000000	3.078870	-0.714680	4.719240	-621.947757	869.779087	351.540051
569				900.000000	200.000000	0.000000	0.280250	0.653080	-1.129700	-62.728199	-101.677533	209.957454	299.047870	201.029557	0.000000	300.000000	200.000000	0.000000	7.568960	11.963840	2232.362366	2298.344760	2125.499926	-1348.873476				-505.000000	200.000000	0.000000	1.448880	-0.536010	13.371180	84.451731	1092.769093	234.351811
570				900.000000	200.000000	0.000000	0.280250	0.551740	-2.085600	-128.199647	-60.260787	168.898986	299.003551	200.931651	0.000000	300.000000	200.000000	0.000000	7.172200	11.109280	2231.523132	2079.000654	2223.599922	-1348.873476				-505.000000	200.000000	0.000000	2.897760	-1.429360	11.798100	-780.442737	343.740185	-236.564678
571				900.000000	200.000000	0.000000	0.325090	0.698120	-1.303500	-125.381993	-98.296440	159.350025	298.964757	200.952759	0.000000	300.000000	200.000000	0.000000	7.538440	10.651480	2232.133484	2126.684155	2310.799919	-1513.667973				-505.000000	200.000000	0.000000	4.346640	-0.536010	-7.078860	546.079736	-786.577363	410.352286
572				900.000000	200.000000	0.000000	0.347510	0.664340	-1.173150	-66.330057	-144.934651	132.789121	299.047837	200.965510	0.000000	300.000000	200.000000	0.000000	6.867000	10.041080	2232.286072	2155.294256	2125.499926	-1342.769976				-505.000000	200.000000	0.000000	1.629990	0.357340	7.865400	-93.564127	2147.595171	-528.488171
573				900.000000	200.000000	0.000000	0.168150	0.608040	-1.564200	-56.992028	-61.195380	166.657821	299.047512	200.987208	0.000000	300.000000	200.000000	0.000000	7.477400	10.407320	2231.523132	2202.977757	2125.499926	-1385.494475				-505.000000	200.000000	0.000000	1.811100	-0.357340	10.225020	95.011360	145.846816	-176.716300
574				900.000000	200.000000	0.000000	0.526870	0.653080	-1.738000	-67.378929	-96.069716	171.147394	299.008808	201.012469	0.000000	300.000000	200.000000	0.000000	7.355320	10.559920	2232.362366	2260.197959	2212.699923	-1416.011974				-505.000000	200.000000	0.000000	0.543330	-0.714680	10.225020	-621.507294	-42.580440	-59.465796
575				900.000000	200.000000	0.000000	0.414770	0.641820	-1.390400	-71.503032	-71.512826	168.843398	298.998632	200.893219	0.000000	300.000000	200.000000	0.000000	7.721560	9.583280	2231.446838	1993.170352	2234.499922	-1367.183975				-505.000000	200.000000	0.000000	1.629990	-0.357340	3.932700	789.403986	-234.932829	58.274584
576				900.000000	200.000000	0.000000	0.448400	0.698120	-1.390400	-73.205128	-128.623379	166.451256	299.023356	200.986938	0.000000	300.000000	200.000000	0.000000	7.691040	9.796920	2232.133484	2202.977757	2179.999924	-1373.287475				-505.000000	200.000000	0.000000	1.629990	0.357340	1.573080	-904.779525	2418.706597	58.952815
577				900.000000	200.000000	0.000000	0.414770	0.495440	-1.433850	-65.514384	-36.010628	180.755565	299.062293	200.969981	0.000000	300.000000	200.000000	0.000000	7.477400	11.536560	2231.828308	2164.830956	2092.799927	-1354.976975				-505.000000	200.000000	0.000000	2.716650	0.178670	7.865400	1285.416574	225.861276	-587.488761
578				900.000000	200.000000	0.000000	0.313880	0.731900	-1.911800	-68.333708	-132.730883	169.031694	298.988551	200.923419	0.000000	300.000000	200.000000	0.000000	7.355320	10.193680	2230.760192	2059.927254	2256.299921	-1367.183975				-505.000000	200.000000	0.000000	0.362220	0.714680	8.651940	738.833453	897.861430	-58.094845
579				900.000000	200.000000	0.000000	0.392350	0.529220	-1.651100	-100.533167	-65.281150	168.761907	299.018439	200.935701	0.000000	300.000000	200.000000	0.000000	7.660520	11.322920	2232.057190	2088.537354	2190.899923	-1501.460973				-505.000000	200.000000	0.000000	2.897760	0.000000	14.944259	-1620.228486	-587.235572	176.000475
580				900.000000	200.000000	0.000000	0.448400	0.664340	-1.520750	-46.587520	-77.842454	166.419841	299.003551	200.974387	0.000000	300.000000	200.000000	0.000000	7.568960	11.353440	2231.523132	2174.367657	2223.599922	-1409.908474				-505.000000	200.000000	0.000000	0.181110	1.786700	0.786540	-123.455864	2374.554740	589.122076
581				900.000000	200.000000	0.000000	0.627760	0.574260	-0.825550	-49.576787	-111.204885	187.837190	299.047805	200.978360	0.000000	300.000000	200.000000	0.000000	7.630000	11.445000	2232.209778	2183.904357	2125.499926	-1403.804975				-505.000000	200.000000	0.000000	3.622200	-2.144040	-2.359620	-1056.452644	711.050021	526.372418
582				900.000000	200.000000	0.000000	0.280250	0.619300	-1.738000	-112.995821	-131.507634	152.094196	299.106065	201.004371	0.000000	300.000000	200.000000	0.000000	7.019600	11.567080	2231.370544	2241.124558	1994.699930	-1348.873476				-505.000000	200.000000	0.000000	2.535540	-1.072020	4.719240	-296.122394	-555.614097	762.453092
583				900.000000	200.000000	0.000000	0.358720	0.608040	-1.042800	-104.698221	-59.396015	154.412090	298.994160	200.897125	0.000000	300.000000	200.000000	0.000000	7.691040	11.506040	2232.362366	2002.707052	2245.399921	-1379.390975				-505.000000	200.000000	0.000000	1.629990	-1.072020	14.157719	-874.447326	683.353679	468.805043
584				900.000000	200.000000	0.000000	0.392350	0.641820	-1.260050	-107.552761	-96.040646	185.734246	299.047381	200.965972	0.000000	300.000000	200.000000	0.000000	7.904680	10.498880	2231.217956	2155.294256	2125.499926	-1367.183975				-505.000000	200.000000	0.000000	2.173320	0.178670	5.505780	-452.012224	-136.732571	58.739791
585				900.000000	200.000000	0.000000	0.482030	0.641820	-1.651100	-87.855238	-68.974172	192.870318	299.043020	200.982531	0.000000	300.000000	200.000000	0.000000	7.416360	10.468360	2232.438660	2193.441057	2136.399925	-1348.873476				-505.000000	200.000000	0.000000	1.086660	-0.357340	5.505780	-1410.974204	61.591229	234.550346
586				900.000000	200.000000	0.000000	0.369930	0.517960	-1.911800	-57.041106	-119.841112	183.232623	299.042463	200.948908	0.000000	300.000000	200.000000	0.000000	7.416360	10.346280	2231.141662	2117.147455	2136.399925	-1379.390975				-505.000000	200.000000	0.000000	3.441090	0.357340	11.798100	-324.881514	-749.696770	470.016618
587				900.000000	200.000000	0.000000	0.336300	0.675600	-1.346950	-98.210669	-73.387810	188.233389	298.962417	200.937784	0.000000	300.000000	200.000000	0.000000	7.568960	10.376800	2227.098080	2088.537354	2310.799919	-1361.080475				-505.000000	200.000000	0.000000	-0.181110	0.357340	9.438480	717.273733	1327.701922	-234.622790
588				900.000000	200.000000	0.000000	0.515660	0.630560	-1.260050	-136.160160	-156.844221	192.825005	298.974138	200.914650	0.000000	300.000000	200.000000	0.000000	7.996240	10.010560	2231.294250	2040.853853	2288.999920	-1385.494475				-505.000000	200.000000	0.000000	1.992210	-2.322710	8.651940	-487.303032	-1321.889377	408.845062
589				900.000000	200.000000	0.000000	0.246620	0.653080	-1.390400	-87.121466	-89.918259	164.208753	299.086557	200.940230	0.000000	300.000000	200.000000	0.000000	7.050120	9.949520	2231.446838	2098.074055	2038.299929	-1367.183975				-505.000000	200.000000	0.000000	1.811100	-0.714680	6.292320	-1316.717922	1342.709014	410.385571
590				900.000000	200.000000	0.000000	0.369930	0.653080	-1.477300	-79.170434	-135.443107	178.538964	298.989139	200.974154	0.000000	300.000000	200.000000	0.000000	7.355320	11.383960	2232.057190	2174.367657	2256.299921	-1397.701475				-505.000000	200.000000	0.000000	0.000000	-1.429360	9.438480	-664.815504	521.322912	116.131735
591				900.000000	200.000000	0.000000	0.493240	0.596780	-1.738000	-13.409939	-64.289013	187.997497	299.003448	200.944569	0.000000	300.000000	200.000000	0.000000	7.355320	11.017720	2231.294250	2107.610755	2223.599922	-1379.390975				-505.000000	200.000000	0.000000	-0.181110	-0.357340	9.438480	-136.683567	-1191.128218	587.116360
592				900.000000	200.000000	0.000000	0.257830	0.585520	-1.781450	-86.288184	-79.884270	147.266688	298.999282	200.892639	0.000000	300.000000	200.000000	0.000000	7.416360	10.987200	2232.896424	1993.170352	2234.499922	-1409.908474				-505.000000	200.000000	0.000000	1.267770	-0.536010	1.573080	199.323885	-608.485640	528.086793
593				900.000000	200.000000	0.000000	0.549290	0.517960	-1.042800	-36.038171	-77.375628	168.588845	298.964439	200.935957	0.000000	300.000000	200.000000	0.000000	7.294280	10.437840	2231.446838	2088.537354	2310.799919	-1409.908474				-505.000000	200.000000	0.000000	1.811100	0.536010	7.865400	33.063197	280.656103	-175.868510
594				900.000000	200.000000	0.000000	0.358720	0.630560	-1.955250	-72.551903	-88.943256	192.987595	299.033453	201.029311	0.000000	300.000000	200.000000	0.000000	7.141680	11.353440	2232.896424	2298.344760	2158.199924	-1367.183975				-505.000000	200.000000	0.000000	0.905550	-3.394730	7.078860	-89.032801	733.907379	-3.294043
595				900.000000	200.000000	0.000000	0.269040	0.641820	-1.607650	-31.522801	-65.309622	183.452335	298.989312	200.905638	0.000000	300.000000	200.000000	0.000000	7.630000	10.834600	2232.438660	2021.780453	2256.299921	-1416.011974				-505.000000	200.000000	0.000000	0.362220	-1.608030	10.225020	366.780114	-31.621475	115.933199
596				900.000000	200.000000	0.000000	0.302670	0.506700	-1.520750	-93.284437	-102.237112	154.375911	299.033420	200.952466	0.000000	300.000000	200.000000	0.000000	7.050120	10.224200	2232.820130	2126.684155	2158.199924	-1330.562976				-505.000000	200.000000	0.000000	1.448880	0.714680	6.292320	507.012680	-1021.633187	-58.181778
597				900.000000	200.000000	0.000000	0.470820	0.630560	-1.477300	-64.015687	-68.674178	149.497578	299.067369	200.969782	0.000000	300.000000	200.000000	0.000000	7.568960	10.498880	2232.286072	2164.830956	2081.899927	-1367.183975				-505.000000	200.000000	0.000000	0.905550	-1.608030	7.078860	713.976427	733.907379	527.098423
598				900.000000	200.000000	0.000000	0.403560	0.461660	-1.607650	-59.044441	-40.453336	178.326103	299.023289	200.931460	0.000000	300.000000	200.000000	0.000000	7.355320	10.346280	2231.980896	2079.000654	2179.999924	-1354.976975				-505.000000	200.000000	0.000000	1.811100	-1.965370	7.078860	344.905778	16.262515	467.942765
599				900.000000	200.000000	0.000000	0.212990	0.630560	-1.998700	-20.330025	-62.637807	188.319251	299.072378	200.918390	0.000000	300.000000	200.000000	0.000000	6.958560	10.559920	2232.591248	2050.390553	2070.999928	-1342.769976				-505.000000	200.000000	0.000000	1.992210	-1.250690	10.225020	504.218760	1062.877902	409.862409
600				900.000000	200.000000	0.000000	0.515660	0.720640	-1.824900	-96.851078	-141.121001	185.679799	299.017969	200.940423	0.000000	300.000000	200.000000	0.000000	7.630000	9.552760	2230.989074	2098.074055	2190.899923	-1373.287475				-505.000000	200.000000	0.000000	0.362220	-0.893350	17.303879	-168.488300	2082.780805	292.843727
601				900.000000	200.000000	0.000000	0.459610	0.664340	-1.781450	-75.001316	-57.797751	190.504828	298.984186	201.016950	0.000000	300.000000	200.000000	0.000000	7.874160	9.583280	2231.904602	2269.734659	2267.199921	-1458.736474				-505.000000	200.000000	0.000000	2.897760	-0.714680	10.225020	-389.875291	-185.046991	527.786836
602				900.000000	200.000000	0.000000	0.414770	0.551740	-1.477300	-59.220434	-41.036190	168.759624	299.008842	200.944085	0.000000	300.000000	200.000000	0.000000	7.477400	11.628120	2232.438660	2107.610755	2212.699923	-1446.529474				-505.000000	200.000000	0.000000	-0.543330	-0.178670	10.225020	-1168.153339	-507.106677	-58.870190
603				900.000000	200.000000	0.000000	0.336300	0.709380	-1.781450	-57.064448	-67.917755	185.855144	299.086650	200.970047	0.000000	300.000000	200.000000	0.000000	7.843640	11.078760	2231.675720	2164.830956	2038.299929	-1452.632974	-545.738715	142.723697	0.000000	-505.000000	200.000000	0.000000	2.354430	0.178670	22.023119	-1261.402850	897.193567	58.725302
604				900.000000	200.000000	0.000000	0.325090	0.619300	-1.868350	-68.905032	-128.166950	135.180121	299.018473	200.927124	0.000000	300.000000	200.000000	0.000000	7.172200	11.292400	2232.133484	2069.463954	2190.899923	-1354.976975				-505.000000	200.000000	0.000000	1.629990	-0.893350	6.292320	-53.553223	27.967907	-0.978188
605				900.000000	200.000000	0.000000	0.515660	0.630560	-1.129700	-39.532392	-131.635597	200.053985	298.969500	200.965708	0.000000	300.000000	200.000000	0.000000	7.233240	11.078760	2231.828308	2155.294256	2299.899920	-1416.011974				-505.000000	200.000000	0.000000	0.905550	0.714680	14.157719	-303.070102	-333.370518	-234.370607
606				900.000000	200.000000	0.000000	0.437190	0.630560	-1.260050	-67.811146	-138.414917	176.038679	299.067305	200.957031	0.000000	300.000000	200.000000	0.000000	7.416360	10.437840	2232.133484	2136.220856	2081.899927	-1336.666476				-505.000000	200.000000	0.000000	0.543330	-1.072020	-0.786540	514.149156	365.579552	175.171483
607				900.000000	200.000000	0.000000	0.313880	0.664340	-1.390400	-38.411417	-143.347725	166.559203	299.018506	200.956998	0.000000	300.000000	200.000000	0.000000	6.897520	10.743040	2232.209778	2136.220856	2190.899923	-1354.976975				-505.000000	200.000000	0.000000	0.181110	-0.357340	13.371180	-715.448960	-819.068259	293.366889
608				900.000000	200.000000	0.000000	0.381140	0.630560	-1.173150	-75.762178	-146.319535	188.145048	299.013387	200.935861	0.000000	300.000000	200.000000	0.000000	7.630000	10.437840	2231.675720	2088.537354	2201.799923	-1391.597975				-505.000000	200.000000	0.000000	-0.181110	-1.250690	4.719240	1198.674308	1332.180480	351.292176
609				900.000000	200.000000	0.000000	0.482030	0.608040	-1.303500	-133.112017	-59.165500	188.019582	299.009045	200.867013	0.000000	300.000000	200.000000	0.000000	7.355320	10.285240	2232.896424	1935.950150	2212.699923	-1403.804975				-505.000000	200.000000	0.000000	2.173320	-1.250690	5.505780	1662.001239	923.827488	174.871526
610				900.000000	200.000000	0.000000	0.459610	0.619300	-1.694550	-80.786565	-32.548718	163.956680	299.013556	200.922883	0.000000	300.000000	200.000000	0.000000	7.538440	10.468360	2232.057190	2059.927254	2201.799923	-1312.252476				-505.000000	200.000000	0.000000	2.897760	-0.714680	3.932700	-506.194678	1014.054486	292.810441
611				900.000000	200.000000	0.000000	0.358720	0.619300	-1.998700	-65.019544	-109.166728	173.699842	299.008910	200.952563	0.000000	300.000000	200.000000	0.000000	7.172200	10.743040	2232.591248	2126.684155	2212.699923	-1354.976975				-505.000000	200.000000	0.000000	1.267770	-1.965370	13.371180	-465.302849	971.158051	-119.454755
612				900.000000	200.000000	0.000000	0.257830	0.630560	-1.520750	-116.327594	-80.126721	164.176196	299.037742	200.944472	0.000000	300.000000	200.000000	0.000000	7.660520	10.285240	2231.523132	2107.610755	2147.299925	-1361.080475				-505.000000	200.000000	0.000000	0.181110	-0.178670	0.000000	1031.532695	1182.171100	234.792348
613				900.000000	200.000000	0.000000	0.493240	0.608040	-1.694550	-97.332373	-94.725241	190.417629	298.960123	200.931173	0.000000	300.000000	200.000000	0.000000	7.355320	10.956680	2232.667542	2079.000654	2321.699919	-1373.287475				-505.000000	200.000000	0.000000	2.897760	-0.357340	7.865400	-600.073421	1275.462369	763.102346
614				900.000000	200.000000	0.000000	0.403560	0.563000	-1.868350	-91.326117	-60.474765	192.878310	299.018339	200.995619	0.000000	300.000000	200.000000	0.000000	7.294280	10.956680	2231.828308	2222.051158	2190.899923	-1300.045476				-505.000000	200.000000	0.000000	1.267770	-1.072020	17.303879	-526.747627	172.005875	-59.862867
615				900.000000	200.000000	0.000000	0.381140	0.731900	-1.651100	4.305921	-85.083402	159.323373	299.047609	200.982834	0.000000	300.000000	200.000000	0.000000	7.599480	11.322920	2231.752014	2193.441057	2125.499926	-1464.839973				-505.000000	200.000000	0.000000	1.629990	0.178670	10.225020	359.077329	1217.365840	411.247849
616				900.000000	200.000000	0.000000	0.392350	0.574260	-1.607650	-78.530754	-65.321558	176.032775	298.974243	200.953019	0.000000	300.000000	200.000000	0.000000	7.446880	11.536560	2231.523132	2126.684155	2288.999920	-1391.597975				-505.000000	200.000000	0.000000	-0.181110	-1.608030	11.798100	-675.438056	-132.807438	-412.720222
617				900.000000	200.000000	0.000000	0.493240	0.540480	-1.694550	-75.991313	-74.461361	171.077517	298.993919	200.961435	0.000000	300.000000	200.000000	0.000000	7.996240	11.109280	2231.828308	2145.757556	2245.399921	-1428.218974				-505.000000	200.000000	0.000000	2.354430	-0.536010	7.078860	778.844357	778.805662	-176.929324
618				900.000000	200.000000	0.000000	0.448400	0.461660	-1.520750	-119.262366	-77.842454	190.327949	299.057087	200.889097	0.000000	300.000000	200.000000	0.000000	7.446880	10.926160	2231.065368	1983.633652	2103.699926	-1428.218974				-505.000000	200.000000	0.000000	0.905550	0.536010	2.359620	148.438736	870.955945	-175.796066
619				900.000000	200.000000	0.000000	0.336300	0.574260	-1.303500	-154.605729	-169.681647	183.319823	299.043085	200.978193	0.000000	300.000000	200.000000	0.000000	7.477400	10.620960	2232.591248	2183.904357	2136.399925	-1336.666476				-505.000000	200.000000	0.000000	1.448880	-0.536010	6.292320	199.701424	304.066887	-176.856880
620				900.000000	200.000000	0.000000	0.291460	0.596780	-1.173150	-65.091648	-112.230692	190.616201	299.008876	200.961139	0.000000	300.000000	200.000000	0.000000	7.172200	10.285240	2232.514954	2145.757556	2212.699923	-1379.390975				-505.000000	200.000000	0.000000	2.535540	-0.536010	11.011560	663.342971	-694.155516	175.520779
621				900.000000	200.000000	0.000000	0.269040	0.619300	-1.346950	-40.221150	-111.145803	156.925130	299.028206	200.952791	0.000000	300.000000	200.000000	0.000000	7.416360	10.102120	2232.057190	2126.684155	2169.099924	-1403.804975				-505.000000	200.000000	0.000000	0.181110	0.893350	13.371180	-639.769709	1699.761880	353.297892
622				900.000000	200.000000	0.000000	0.358720	0.574260	-1.477300	-50.252000	-33.662081	159.199995	299.086775	200.961369	0.000000	300.000000	200.000000	0.000000	7.568960	10.712520	2231.980896	2145.757556	2038.299929	-1342.769976				-505.000000	200.000000	0.000000	3.078870	-1.072020	11.798100	51.891920	730.491242	-706.192841
623				900.000000	200.000000	0.000000	0.313880	0.461660	-1.520750	-95.139184	-67.236950	180.828672	299.028073	200.935829	0.000000	300.000000	200.000000	0.000000	7.294280	10.437840	2231.752014	2088.537354	2169.099924	-1330.562976				-505.000000	200.000000	0.000000	1.086660	0.000000	8.651940	-1157.467864	323.745538	-763.760215
624				900.000000	200.000000	0.000000	0.425980	0.619300	-1.346950	-60.323801	-61.882923	200.136422	299.032792	200.970180	0.000000	300.000000	200.000000	0.000000	7.080640	10.010560	2231.370544	2164.830956	2158.199924	-1391.597975				-505.000000	200.000000	0.000000	2.535540	0.536010	15.730799	-429.571579	1422.486043	352.770422
625				900.000000	200.000000	0.000000	0.336300	0.551740	-1.564200	-71.372053	-73.185768	154.382958	299.013623	200.922820	0.000000	300.000000	200.000000	0.000000	7.721560	11.506040	2232.209778	2059.927254	2201.799923	-1385.494475				-505.000000	200.000000	0.000000	-0.543330	0.893350	7.078860	-524.457092	423.869080	118.379453
626				900.000000	200.000000	0.000000	0.493240	0.754420	-1.738000	-47.123626	-135.212592	190.553762	299.003755	200.910096	0.000000	300.000000	200.000000	0.000000	7.538440	10.987200	2231.980896	2031.317153	2223.599922	-1391.597975				-505.000000	200.000000	0.000000	2.354430	-0.357340	0.000000	94.193359	918.093507	116.960727
627				900.000000	200.000000	0.000000	0.302670	0.585520	-0.955900	-85.432915	-67.300633	197.823096	299.066890	201.000200	0.000000	300.000000	200.000000	0.000000	7.263760	11.322920	2231.141662	2231.587858	2081.899927	-1391.597975				-505.000000	200.000000	0.000000	1.629990	-0.178670	6.292320	-357.755942	293.107921	-294.020450
628				900.000000	200.000000	0.000000	0.403560	0.596780	-1.086250	-89.124801	-106.795848	173.632445	299.081860	200.931492	0.000000	300.000000	200.000000	0.000000	7.507920	11.048240	2231.904602	2079.000654	2049.199928	-1342.769976				-505.000000	200.000000	0.000000	1.448880	0.714680	7.865400	-766.837495	170.004027	646.747406
629				900.000000	200.000000	0.000000	0.403560	0.574260	-1.173150	-98.183263	-137.110850	178.430821	298.999042	200.969749	0.000000	300.000000	200.000000	0.000000	7.477400	11.200840	2232.362366	2164.830956	2234.499922	-1409.908474				-505.000000	200.000000	0.000000	2.716650	2.501380	14.944259	384.186048	1014.563482	-350.308114
630				900.000000	200.000000	0.000000	0.403560	0.664340	-1.564200	-66.735185	-111.417324	168.875955	299.008537	200.970014	0.000000	300.000000	200.000000	0.000000	7.324800	10.437840	2231.752014	2164.830956	2212.699923	-1354.976975				-505.000000	200.000000	0.000000	1.448880	0.714680	1.573080	-1346.420890	706.255467	0.562321
631				900.000000	200.000000	0.000000	0.392350	0.596780	-1.129700	-69.067164	-91.095901	173.644058	299.013522	200.858823	0.000000	300.000000	200.000000	0.000000	7.446880	10.773560	2231.980896	1916.876750	2201.799923	-1354.976975				-505.000000	200.000000	0.000000	-0.181110	-1.250690	10.225020	-422.309256	-1059.304637	292.548077
632				900.000000	200.000000	0.000000	0.381140	0.686860	-1.433850	-61.652238	-100.483354	197.836047	299.017936	200.966104	0.000000	300.000000	200.000000	0.000000	7.660520	10.498880	2230.912780	2155.294256	2190.899923	-1348.873476				-505.000000	200.000000	0.000000	4.527750	-0.178670	17.303879	685.469000	239.884511	351.932814
633				900.000000	200.000000	0.000000	0.437190	0.653080	-1.694550	-47.231263	-122.812922	207.385204	298.989312	200.952628	0.000000	300.000000	200.000000	0.000000	7.874160	9.827440	2232.438660	2126.684155	2256.299921	-1342.769976				-505.000000	200.000000	0.000000	0.362220	0.536010	7.078860	-430.263734	1164.494297	-117.008501
634				900.000000	200.000000	0.000000	0.347510	0.630560	-1.390400	-144.336263	-73.809029	192.999209	298.994469	200.918202	0.000000	300.000000	200.000000	0.000000	7.599480	9.613800	2233.049012	2050.390553	2245.399921	-1342.769976				-505.000000	200.000000	0.000000	1.811100	-0.893350	16.517339	757.976792	-257.834617	703.936507
635				900.000000	200.000000	0.000000	0.392350	0.596780	-1.868350	-85.914526	-125.870747	176.053718	299.033155	200.974088	0.000000	300.000000	200.000000	0.000000	7.721560	9.461200	2232.209778	2174.367657	2158.199924	-1330.562976				-505.000000	200.000000	0.000000	0.362220	0.000000	7.865400	348.077238	-427.092217	-587.469964
636				900.000000	200.000000	0.000000	0.336300	0.686860	-1.781450	-66.032882	-113.511485	161.737600	299.066922	200.987343	0.000000	300.000000	200.000000	0.000000	7.294280	11.658640	2231.217956	2202.977757	2081.899927	-1293.941977				-505.000000	200.000000	0.000000	-0.905550	0.357340	2.359620	1295.787434	-345.154474	-293.308934
637				900.000000	200.000000	0.000000	0.325090	0.698120	-1.564200	-93.487836	-37.262350	185.856286	299.042954	200.982599	0.000000	300.000000	200.000000	0.000000	7.446880	11.322920	2232.286072	2193.441057	2136.399925	-1477.046973				-505.000000	200.000000	0.000000	1.267770	-1.608030	11.011560	-559.684978	-352.302743	174.604854
638				900.000000	200.000000	0.000000	0.504450	0.698120	-2.129050	-94.073021	-64.386964	151.935228	299.013522	200.957096	0.000000	300.000000	200.000000	0.000000	7.691040	10.956680	2231.980896	2136.220856	2201.799923	-1342.769976				-505.000000	200.000000	0.000000	1.629990	-0.357340	11.011560	-2221.245754	686.339385	645.715570
639				900.000000	200.000000	0.000000	0.425980	0.551740	-1.564200	-83.433644	-102.208640	166.338350	298.920919	201.012469	0.000000	300.000000	200.000000	0.000000	7.385840	11.353440	2232.362366	2260.197959	2408.899916	-1470.943473				-505.000000	200.000000	0.000000	2.354430	-0.357340	8.651940	673.965523	-2802.077388	-411.736161
640				900.000000	200.000000	0.000000	0.291460	0.765680	-2.129050	-91.290900	-15.088276	157.038036	299.018540	201.029592	0.000000	300.000000	200.000000	0.000000	7.721560	11.078760	2232.286072	2298.344760	2190.899923	-1367.183975				-505.000000	200.000000	0.000000	1.448880	-1.072020	16.517339	-295.178547	-235.916686	-412.341948
641				900.000000	200.000000	0.000000	0.369930	0.551740	-1.477300	-119.528387	-130.377137	173.625398	298.964687	200.901551	0.000000	300.000000	200.000000	0.000000	7.599480	10.865120	2231.980896	2012.243752	2310.799919	-1342.769976				-505.000000	200.000000	0.000000	1.629990	0.357340	1.573080	-441.515518	165.016473	411.417407
642				900.000000	200.000000	0.000000	0.302670	0.574260	-1.390400	-122.531515	-66.896548	202.631944	298.989208	200.978360	0.000000	300.000000	200.000000	0.000000	7.141680	10.529400	2232.209778	2183.904357	2256.299921	-1354.976975				-505.000000	200.000000	0.000000	1.811100	1.072020	3.146160	-282.328383	-377.715375	588.313446
643				900.000000	200.000000	0.000000	0.257830	0.585520	-1.824900	-138.600092	-105.173711	154.495668	299.013050	200.961829	0.000000	300.000000	200.000000	0.000000	7.324800	10.498880	2230.912780	2145.757556	2201.799923	-1379.390975				-505.000000	200.000000	0.000000	3.622200	1.072020	3.146160	644.199632	440.685021	118.215768
644				900.000000	200.000000	0.000000	0.347510	0.754420	-1.433850	-70.931708	-104.164441	169.017797	299.051001	201.005781	0.000000	300.000000	200.000000	0.000000	7.507920	10.590440	2228.242490	2241.124558	2114.599926	-1361.080475				-505.000000	200.000000	0.000000	1.267770	-0.714680	0.000000	-506.509294	851.277293	234.196742
645				900.000000	200.000000	0.000000	0.302670	0.450400	-1.520750	-75.500220	-61.709353	154.323552	299.048130	200.888338	0.000000	300.000000	200.000000	0.000000	7.111160	10.071600	2232.972718	1983.633652	2125.499926	-1257.320977				-505.000000	200.000000	0.000000	0.181110	-0.536010	11.798100	200.141887	1038.404697	-411.731853
646				900.000000	200.000000	0.000000	0.381140	0.619300	-1.303500	-116.566210	-60.076820	176.086275	299.003687	200.897339	0.000000	300.000000	200.000000	0.000000	7.630000	10.041080	2231.828308	2002.707052	2223.599922	-1361.080475				-505.000000	200.000000	0.000000	-0.543330	0.000000	2.359620	-694.707242	1488.907698	58.787565
647				900.000000	200.000000	0.000000	0.560500	0.574260	-1.564200	-86.526800	-62.154444	156.581290	298.930502	200.935733	0.000000	300.000000	200.000000	0.000000	7.446880	10.590440	2231.980896	2088.537354	2387.099916	-1354.976975				-505.000000	200.000000	0.000000	0.000000	0.714680	10.225020	623.143298	-407.413566	-234.298163
648				900.000000	200.000000	0.000000	0.325090	0.551740	-1.781450	-103.761366	-57.324187	166.442872	299.096573	200.982699	0.000000	300.000000	200.000000	0.000000	7.752080	11.231360	2232.057190	2193.441057	2016.499929	-1336.666476				-505.000000	200.000000	0.000000	-1.629990	2.144040	4.719240	-217.334607	889.572175	119.653291
649				900.000000	200.000000	0.000000	0.437190	0.731900	-1.173150	-51.486346	-77.704094	166.494285	299.008469	201.021362	0.000000	300.000000	200.000000	0.000000	7.294280	11.628120	2231.599426	2279.271359	2212.699923	-1318.355976				-505.000000	200.000000	0.000000	-0.181110	-1.072020	13.371180	283.649770	793.689760	292.717635
650				900.000000	200.000000	0.000000	0.448400	0.563000	-1.998700	-79.399569	-97.661840	156.686954	299.008130	200.974687	0.000000	300.000000	200.000000	0.000000	7.813120	11.322920	2230.836486	2174.367657	2212.699923	-1409.908474				-505.000000	200.000000	0.000000	2.173320	0.178670	8.651940	-220.128527	125.421738	58.739791
651				900.000000	200.000000	0.000000	0.425980	0.799460	-1.651100	-61.260972	-26.138274	161.749409	299.003619	200.974321	0.000000	300.000000	200.000000	0.000000	7.874160	10.468360	2231.675720	2174.367657	2223.599922	-1373.287475				-505.000000	200.000000	0.000000	1.267770	0.178670	11.798100	11.755170	840.080896	-646.116949
652				900.000000	200.000000	0.000000	0.403560	0.585520	-1.390400	-118.047298	-76.117168	163.983332	298.969359	201.017124	0.000000	300.000000	200.000000	0.000000	7.416360	11.689160	2231.523132	2269.734659	2299.899920	-1440.425974				-505.000000	200.000000	0.000000	1.448880	0.357340	6.292320	485.390036	966.916923	-117.264992
653				900.000000	200.000000	0.000000	0.414770	0.495440	-1.651100	-61.718925	-121.930075	183.165225	298.954919	200.948551	0.000000	300.000000	200.000000	0.000000	7.630000	10.712520	2231.980896	2117.147455	2332.599918	-1409.908474				-505.000000	200.000000	0.000000	1.448880	-3.216060	12.584640	153.850987	430.665483	-414.376642
654				900.000000	200.000000	0.000000	0.425980	0.675600	-1.520750	-50.144363	-71.853229	149.585919	299.008943	200.978159	0.000000	300.000000	200.000000	0.000000	7.294280	10.529400	2232.667542	2183.904357	2212.699923	-1391.597975				-505.000000	200.000000	0.000000	2.716650	-2.144040	13.371180	-128.666165	-309.643739	291.468467
655				900.000000	200.000000	0.000000	0.347510	0.472920	-1.651100	-106.872131	-78.632548	183.213963	299.116318	200.867131	0.000000	300.000000	200.000000	0.000000	7.507920	10.559920	2232.591248	1935.950150	1972.899931	-1306.148976				-505.000000	200.000000	0.000000	0.000000	0.178670	4.719240	127.004863	790.941485	763.842840
656				900.000000	200.000000	0.000000	0.493240	0.585520	-1.781450	-54.123943	-119.974274	187.987025	299.018104	200.965939	0.000000	300.000000	200.000000	0.000000	7.385840	10.590440	2231.294250	2155.294256	2190.899923	-1397.701475				-505.000000	200.000000	0.000000	3.441090	-1.429360	3.146160	1303.553142	-1404.336116	-236.608145
657				900.000000	200.000000	0.000000	0.313880	0.540480	-1.781450	-72.060811	-122.720169	173.672994	299.023256	200.995585	0.000000	300.000000	200.000000	0.000000	7.660520	10.071600	2231.904602	2222.051158	2179.999924	-1354.976975				-505.000000	200.000000	0.000000	-0.362220	0.000000	11.011560	0.880925	541.747990	-293.691516
658				900.000000	200.000000	0.000000	0.325090	0.754420	-2.085600	-83.668512	-148.228787	171.450685	298.979163	200.901705	0.000000	300.000000	200.000000	0.000000	7.355320	10.865120	2231.599426	2012.243752	2278.099920	-1428.218974				-505.000000	200.000000	0.000000	0.362220	-1.072020	10.225020	-179.865930	1161.508591	351.418267
659				900.000000	200.000000	0.000000	0.302670	0.743160	-1.738000	-83.772085	-66.573280	159.415139	298.969817	200.952596	0.000000	300.000000	200.000000	0.000000	7.538440	10.865120	2232.514954	2126.684155	2299.899920	-1330.562976				-505.000000	200.000000	0.000000	1.629990	-0.714680	11.011560	-737.260373	553.769377	-59.552729
660				900.000000	200.000000	0.000000	0.201780	0.596780	-0.825550	-80.813655	-88.597058	173.841489	299.008401	201.034253	0.000000	300.000000	200.000000	0.000000	7.752080	10.987200	2231.446838	2307.881460	2212.699923	-1361.080475				-505.000000	200.000000	0.000000	1.992210	0.357340	9.438480	-1019.966295	533.344299	235.156134
661				900.000000	200.000000	0.000000	0.437190	0.765680	-1.520750	-94.681231	-102.710676	193.031962	299.028106	201.008438	0.000000	300.000000	200.000000	0.000000	7.568960	11.506040	2231.828308	2250.661259	2169.099924	-1373.287475				-505.000000	200.000000	0.000000	-1.267770	1.072020	1.573080	-282.454229	472.929927	471.071558
662				900.000000	200.000000	0.000000	0.347510	0.686860	-1.564200	-77.869402	-93.911275	166.545306	299.008503	201.004234	0.000000	300.000000	200.000000	0.000000	7.599480	11.078760	2231.675720	2241.124558	2212.699923	-1391.597975				-505.000000	200.000000	0.000000	1.992210	0.000000	10.225020	-462.446006	267.457858	528.537511
663				900.000000	200.000000	0.000000	0.358720	0.664340	-1.260050	-94.563797	-69.325913	183.380370	299.013320	200.944472	0.000000	300.000000	200.000000	0.000000	7.477400	11.475520	2231.523132	2107.610755	2201.799923	-1434.322474				-505.000000	200.000000	0.000000	1.267770	-1.250690	-3.146160	-191.746946	-338.867067	-471.241116
664				900.000000	200.000000	0.000000	0.358720	0.754420	-1.477300	-91.079374	-53.925960	161.777203	299.033089	200.995517	0.000000	300.000000	200.000000	0.000000	7.630000	10.773560	2232.057190	2222.051158	2158.199924	-1391.597975				-505.000000	200.000000	0.000000	-0.362220	-0.536010	3.146160	83.633730	1477.202306	-294.200189
665				900.000000	200.000000	0.000000	0.392350	0.585520	-1.346950	-61.714861	-60.498039	192.910867	299.008198	200.948973	0.000000	300.000000	200.000000	0.000000	7.507920	10.987200	2230.989074	2117.147455	2212.699923	-1300.045476				-505.000000	200.000000	0.000000	2.716650	-3.216060	13.371180	617.177918	750.916320	-3.269373
666				900.000000	200.000000	0.000000	0.381140	0.619300	-1.173150	-116.431167	-105.791775	173.676615	299.018473	200.978393	0.000000	300.000000	200.000000	0.000000	7.385840	10.559920	2232.133484	2183.904357	2190.899923	-1403.804975				-505.000000	200.000000	0.000000	3.078870	0.357340	1.573080	-441.515518	-585.505288	-58.651293
667				900.000000	200.000000	0.000000	0.493240	0.675600	-1.781450	-118.763462	-33.852785	173.612839	299.003857	200.969815	0.000000	300.000000	200.000000	0.000000	7.233240	9.613800	2232.209778	2164.830956	2223.599922	-1434.322474				-505.000000	200.000000	0.000000	2.716650	-1.786700	0.786540	-687.130303	232.579113	-119.401108
668				900.000000	200.000000	0.000000	0.470820	0.506700	-1.520750	-85.243377	-23.040040	173.478989	299.037973	200.922883	0.000000	300.000000	200.000000	0.000000	7.324800	9.919000	2232.057190	2059.927254	2147.299925	-1324.459476				-505.000000	200.000000	0.000000	0.724440	-0.178670	11.011560	800.781616	873.704219	352.237079
669				900.000000	200.000000	0.000000	0.526870	0.574260	-1.824900	-118.961127	-40.263230	183.122392	299.009214	200.977892	0.000000	300.000000	200.000000	0.000000	7.385840	9.400160	2233.277894	2183.904357	2212.699923	-1330.562976				-505.000000	200.000000	0.000000	1.267770	1.429360	10.225020	-607.587437	46.153705	-527.441847
670				900.000000	200.000000	0.000000	0.425980	0.720640	-1.998700	-32.702651	-76.474705	195.411348	299.067177	200.987073	0.000000	300.000000	200.000000	0.000000	7.477400	11.322920	2231.828308	2202.977757	2081.899927	-1354.976975				-505.000000	200.000000	0.000000	1.448880	0.893350	11.011560	1676.361559	2022.998423	235.708273
671				900.000000	200.000000	0.000000	0.347510	0.540480	-1.781450	-68.040281	-48.115503	185.686454	298.881895	200.905638	0.000000	300.000000	200.000000	0.000000	7.477400	11.109280	2232.438660	2021.780453	2496.099913	-1428.218974				-505.000000	200.000000	0.000000	0.905550	0.357340	6.292320	253.758033	469.513790	705.195856
672				900.000000	200.000000	0.000000	0.269040	0.529220	-1.607650	-40.180199	-60.243652	180.937957	298.983700	200.919113	0.000000	300.000000	200.000000	0.000000	7.843640	11.048240	2230.836486	2050.390553	2267.199921	-1263.424477				-505.000000	200.000000	0.000000	0.362220	-1.072020	-1.573080	514.086233	774.994966	468.906465
673				900.000000	200.000000	0.000000	0.425980	0.596780	-1.824900	-118.033754	-96.900219	168.789897	298.984394	201.038101	0.000000	300.000000	200.000000	0.000000	7.477400	11.445000	2232.362366	2317.418160	2267.199921	-1312.252476				-505.000000	200.000000	0.000000	-2.897760	1.072020	7.865400	1339.473183	698.159213	-468.703622
674				900.000000	200.000000	0.000000	0.482030	0.653080	-1.651100	-95.432612	-84.172082	147.097247	299.008333	200.974487	0.000000	300.000000	200.000000	0.000000	7.721560	11.567080	2231.294250	2174.367657	2212.699923	-1428.218974				-505.000000	200.000000	0.000000	-1.448880	-1.072020	6.292320	-527.628552	-581.149724	410.307254
675				900.000000	200.000000	0.000000	0.246620	0.731900	-2.042150	-56.407160	-94.378101	147.414435	298.984325	200.956998	0.000000	300.000000	200.000000	0.000000	7.843640	10.376800	2232.209778	2136.220856	2267.199921	-1367.183975				-505.000000	200.000000	0.000000	1.992210	-2.322710	18.876959	1250.754998	1054.667211	-2.363629
676				900.000000	200.000000	0.000000	0.403560	0.506700	-1.607650	-61.210224	-70.849156	168.729350	298.984533	200.909816	0.000000	300.000000	200.000000	0.000000	7.813120	10.773560	2232.667542	2031.317153	2267.199921	-1428.218974				-505.000000	200.000000	0.000000	1.448880	1.965370	4.719240	1277.462096	-489.860304	295.469719
677				900.000000	200.000000	0.000000	0.336300	0.664340	-1.520750	-62.669640	-128.951845	185.813257	298.991679	201.023532	0.000000	300.000000	200.000000	0.000000	7.416360	10.956680	2226.869198	2279.271359	2245.399921	-1379.390975				-505.000000	200.000000	0.000000	0.905550	1.429360	11.011560	-2113.132538	199.895217	706.213203
678				900.000000	200.000000	0.000000	0.325090	0.596780	-1.738000	-65.676832	-82.694446	164.075099	299.043020	200.948356	0.000000	300.000000	200.000000	0.000000	7.294280	11.048240	2232.438660	2117.147455	2136.399925	-1403.804975				-505.000000	200.000000	0.000000	0.724440	-0.357340	14.944259	-1410.219125	1267.682109	-0.397071
679				900.000000	200.000000	0.000000	0.347510	0.630560	-1.651100	-104.401046	-103.962398	161.673627	299.077134	200.978326	0.000000	300.000000	200.000000	0.000000	7.630000	9.796920	2232.286072	2183.904357	2060.099928	-1385.494475				-505.000000	200.000000	0.000000	1.992210	-1.965370	7.078860	460.721780	1596.143637	-2.024513
680				900.000000	200.000000	0.000000	0.403560	0.653080	-1.607650	-95.387597	-151.904675	161.636503	298.969817	200.918422	0.000000	300.000000	200.000000	0.000000	7.843640	8.850800	2232.514954	2050.390553	2299.899920	-1373.287475				-505.000000	200.000000	0.000000	0.724440	0.893350	2.359620	285.877382	1544.764947	-292.930659
681				900.000000	200.000000	0.000000	0.246620	0.517960	-1.129700	-124.579864	-39.501010	159.263771	298.973998	200.948973	0.000000	300.000000	200.000000	0.000000	7.416360	9.980040	2230.989074	2117.147455	2288.999920	-1367.183975				-505.000000	200.000000	0.000000	0.905550	-0.536010	-3.146160	198.946346	1406.460959	-529.278005
682				900.000000	200.000000	0.000000	0.313880	0.630560	-1.781450	-60.310256	-77.126439	176.166428	299.023089	200.974387	0.000000	300.000000	200.000000	0.000000	7.263760	11.292400	2231.523132	2174.367657	2179.999924	-1324.459476				-505.000000	200.000000	0.000000	0.724440	1.786700	14.944259	-122.323247	-588.297993	-527.059265
683				900.000000	200.000000	0.000000	0.448400	0.596780	-1.303500	-85.329341	-57.780617	173.585990	298.988759	200.914682	0.000000	300.000000	200.000000	0.000000	7.538440	11.048240	2231.217956	2040.853853	2256.299921	-1336.666476				-505.000000	200.000000	0.000000	0.905550	3.037390	10.225020	-278.653538	1128.631695	120.298237
684				900.000000	200.000000	0.000000	0.470820	0.675600	-1.694550	-54.344950	-103.933925	154.358785	298.983491	200.936405	0.000000	300.000000	200.000000	0.000000	7.477400	10.834600	2230.378722	2088.537354	2267.199921	-1440.425974				-505.000000	200.000000	0.000000	1.992210	-0.893350	11.011560	178.456320	929.561468	-59.751265
685				900.000000	200.000000	0.000000	0.616550	0.630560	-1.868350	-108.646647	-69.245693	183.081843	299.032659	200.957489	0.000000	300.000000	200.000000	0.000000	7.813120	11.078760	2231.065368	2136.220856	2158.199924	-1391.597975				-505.000000	200.000000	0.000000	1.629990	-2.680050	11.011560	70.343104	156.059355	173.558529
686				900.000000	200.000000	0.000000	0.347510	0.709380	-1.520750	-60.814893	-73.687804	173.795230	299.067209	201.004131	0.000000	300.000000	200.000000	0.000000	7.446880	11.048240	2231.904602	2241.124558	2081.899927	-1428.218974				-505.000000	200.000000	0.000000	1.448880	-0.714680	0.786540	883.345652	441.861879	234.182253
687				900.000000	200.000000	0.000000	0.448400	0.596780	-1.738000	-73.717893	-92.838321	161.537690	299.028173	200.935733	0.000000	300.000000	200.000000	0.000000	7.935200	11.109280	2231.980896	2088.537354	2169.099924	-1403.804975				-505.000000	200.000000	0.000000	0.724440	-1.072020	17.303879	-990.011635	72.312764	-588.516289
688				900.000000	200.000000	0.000000	0.448400	0.608040	-1.303500	-117.029896	-138.836136	190.464083	298.942369	200.955338	0.000000	300.000000	200.000000	0.000000	7.904680	10.590440	2226.106258	2126.684155	2354.399918	-1391.597975				-505.000000	200.000000	0.000000	1.086660	-1.429360	14.944259	-316.927036	2041.184222	468.509394
689				900.000000	200.000000	0.000000	0.425980	0.461660	-1.216600	-106.885676	-77.202058	197.580157	299.047609	200.978560	0.000000	300.000000	200.000000	0.000000	7.935200	10.529400	2231.752014	2183.904357	2125.499926	-1385.494475				-505.000000	200.000000	0.000000	1.086660	0.178670	9.438480	359.014406	1516.129178	-58.661474
690				900.000000	200.000000	0.000000	0.369930	0.517960	-1.868350	-69.057683	-94.551671	171.184322	299.042725	201.021292	0.000000	300.000000	200.000000	0.000000	7.477400	9.857960	2231.752014	2279.271359	2136.399925	-1428.218974				-505.000000	200.000000	0.000000	1.267770	0.000000	14.157719	1.132618	705.271610	-58.845520
691				900.000000	200.000000	0.000000	0.302670	0.664340	-1.868350	-75.091345	-91.781904	173.799797	298.979442	200.978360	0.000000	300.000000	200.000000	0.000000	7.507920	10.743040	2232.209778	2183.904357	2278.099920	-1263.424477				-505.000000	200.000000	0.000000	1.267770	-0.178670	8.651940	-125.935168	710.496595	-235.247374
692				900.000000	200.000000	0.000000	0.336300	0.776940	-1.564200	-86.221498	-68.119798	132.905453	299.052849	200.914119	0.000000	300.000000	200.000000	0.000000	7.324800	9.827440	2232.591248	2040.853853	2114.599926	-1354.976975				-505.000000	200.000000	0.000000	3.803310	0.178670	6.292320	11.314707	-236.109686	117.353490
693				900.000000	200.000000	0.000000	0.336300	0.596780	-1.173150	-117.358541	-63.417504	190.569747	299.048130	200.960942	0.000000	300.000000	200.000000	0.000000	7.324800	11.200840	2232.972718	2145.757556	2125.499926	-1336.666476				-505.000000	200.000000	0.000000	0.724440	1.965370	6.292320	351.059927	1938.742837	236.783576
694				900.000000	200.000000	0.000000	0.381140	0.563000	-1.390400	-58.666719	-65.061973	151.937315	299.052785	200.939813	0.000000	300.000000	200.000000	0.000000	7.385840	11.048240	2232.438660	2098.074055	2114.599926	-1330.562976				-505.000000	200.000000	0.000000	3.078870	0.000000	4.719240	-462.886468	737.209080	-822.663691
695				900.000000	200.000000	0.000000	0.369930	0.698120	-1.433850	-77.270673	-89.889786	132.797310	299.037907	200.978494	0.000000	300.000000	200.000000	0.000000	7.691040	11.506040	2231.904602	2183.904357	2147.299925	-1300.045476				-505.000000	200.000000	0.000000	1.086660	0.714680	7.865400	970.402534	854.771994	-175.640997
696				900.000000	200.000000	0.000000	0.482030	0.596780	-1.477300	-89.529928	-84.333716	197.647751	299.042856	200.961336	0.000000	300.000000	200.000000	0.000000	7.691040	11.414480	2232.057190	2145.757556	2136.399925	-1391.597975				-505.000000	200.000000	0.000000	1.086660	-0.893350	14.157719	-168.739993	583.660568	351.529870
697				900.000000	200.000000	0.000000	0.459610	0.574260	-1.607650	-122.756586	-133.948934	161.505133	298.984255	200.944246	0.000000	300.000000	200.000000	0.000000	7.050120	10.559920	2232.057190	2107.610755	2267.199921	-1397.701475				-505.000000	200.000000	0.000000	2.897760	-1.429360	3.146160	-1244.398899	351.950876	585.852703
698				900.000000	200.000000	0.000000	0.280250	0.596780	-0.738650	-64.641506	-20.985691	168.940873	298.964474	200.965840	0.000000	300.000000	200.000000	0.000000	8.057280	11.383960	2231.523132	2155.294256	2310.799919	-1416.011974				-505.000000	200.000000	0.000000	0.362220	-1.608030	7.865400	-1254.832682	1428.887885	-236.531393
699				900.000000	200.000000	0.000000	0.381140	0.675600	-1.824900	-114.787946	-135.581467	193.006255	299.052493	200.974287	0.000000	300.000000	200.000000	0.000000	7.294280	10.926160	2231.752014	2174.367657	2114.599926	-1373.287475				-505.000000	200.000000	0.000000	1.992210	-0.536010	7.865400	-1189.964752	-393.152899	116.820147
700				900.000000	200.000000	0.000000	0.425980	0.540480	-1.998700	-92.388533	-15.683066	159.098898	298.979198	200.952954	0.000000	300.000000	200.000000	0.000000	7.416360	10.712520	2231.675720	2126.684155	2278.099920	-1379.390975				-505.000000	200.000000	0.000000	2.716650	1.429360	8.651940	-607.713283	1550.814922	-645.045955
701				900.000000	200.000000	0.000000	0.526870	0.608040	-1.390400	-105.058334	-131.854774	161.466867	299.008910	200.986736	0.000000	300.000000	200.000000	0.000000	7.630000	9.949520	2232.591248	2202.977757	2212.699923	-1434.322474				-505.000000	200.000000	0.000000	0.905550	1.429360	11.011560	-260.076508	862.745254	412.492709
702				900.000000	200.000000	0.000000	0.403560	0.619300	-1.390400	-84.491996	-116.644928	156.785767	298.989035	200.940070	0.000000	300.000000	200.000000	0.000000	7.538440	9.919000	2231.828308	2098.074055	2256.299921	-1391.597975				-505.000000	200.000000	0.000000	-0.181110	-0.178670	7.078860	-10.245013	-1056.318931	411.053622
703				900.000000	200.000000	0.000000	0.493240	0.810720	-1.042800	-72.228677	-59.869579	200.244761	298.998324	200.957620	0.000000	300.000000	200.000000	0.000000	7.141680	9.919000	2230.760192	2136.220856	2234.499922	-1361.080475				-505.000000	200.000000	0.000000	0.181110	-0.536010	5.505780	-495.257510	1707.226145	-470.475952
704				900.000000	200.000000	0.000000	0.313880	0.709380	-2.302850	-33.481437	-51.311688	178.649391	299.057216	200.953084	0.000000	300.000000	200.000000	0.000000	7.385840	11.170320	2231.370544	2126.684155	2103.699926	-1367.183975				-505.000000	200.000000	0.000000	2.354430	1.786700	-4.719240	-587.160334	524.862044	-468.445565
705				900.000000	200.000000	0.000000	0.325090	0.675600	-1.216600	-86.014036	-159.168897	183.425682	298.984672	200.901150	0.000000	300.000000	200.000000	0.000000	7.599480	10.437840	2232.972718	2012.243752	2267.199921	-1354.976975				-505.000000	200.000000	0.000000	-0.362220	-0.357340	7.078860	94.759667	1473.470174	-529.007026
706				900.000000	200.000000	0.000000	0.369930	0.540480	-1.303500	-111.770957	-64.681162	173.614926	299.043118	200.931173	0.000000	300.000000	200.000000	0.000000	7.263760	10.956680	2232.667542	2079.000654	2136.399925	-1422.115474				-505.000000	200.000000	0.000000	1.992210	0.893350	4.719240	-61.381855	7.542829	-293.032081
707				900.000000	200.000000	0.000000	0.369930	0.675600	-1.390400	-50.009320	-64.600345	190.608208	299.032395	200.944924	0.000000	300.000000	200.000000	0.000000	7.416360	11.078760	2230.455016	2107.610755	2158.199924	-1373.287475				-505.000000	200.000000	0.000000	1.448880	-2.144040	18.876959	-591.489711	-238.155966	-2.150604
708				900.000000	200.000000	0.000000	0.257830	0.596780	-1.477300	-77.468338	-130.826829	185.831721	299.013623	200.922820	0.000000	300.000000	200.000000	0.000000	7.507920	11.139800	2232.209778	2059.927254	2201.799923	-1434.322474				-505.000000	200.000000	0.000000	1.992210	1.608030	7.078860	-828.659812	1861.283652	-174.865652
709				900.000000	200.000000	0.000000	0.448400	0.731900	-1.998700	-96.567448	-102.727810	180.940632	299.032891	200.923072	0.000000	300.000000	200.000000	0.000000	7.691040	10.407320	2231.599426	2059.927254	2158.199924	-1397.701475				-505.000000	200.000000	0.000000	0.362220	-1.072020	11.011560	283.461001	1028.192158	762.626958
710				900.000000	200.000000	0.000000	0.336300	0.506700	-1.216600	-117.092519	-78.575005	154.341071	298.993919	201.008438	0.000000	300.000000	200.000000	0.000000	8.057280	10.620960	2231.828308	2250.661259	2245.399921	-1391.597975				-505.000000	200.000000	0.000000	2.354430	-0.714680	0.000000	-390.693292	-142.466551	527.830302
711				900.000000	200.000000	0.000000	0.224200	0.731900	-1.738000	-72.174181	-48.143976	166.714943	298.998940	200.957031	0.000000	300.000000	200.000000	0.000000	7.568960	10.285240	2232.133484	2136.220856	2234.499922	-1385.494475				-505.000000	200.000000	0.000000	3.803310	-0.178670	14.157719	-125.494706	-508.713965	234.502572
712				900.000000	200.000000	0.000000	0.302670	0.664340	-2.129050	-115.566732	-61.143634	181.028778	299.027508	200.944924	0.000000	300.000000	200.000000	0.000000	7.630000	11.048240	2230.455016	2107.610755	2169.099924	-1318.355976				-505.000000	200.000000	0.000000	-1.267770	0.178670	5.505780	-220.380220	-458.792256	528.967867
713				900.000000	200.000000	0.000000	0.224200	0.551740	-1.086250	-70.876897	-129.805622	152.089433	298.979058	200.970180	0.000000	300.000000	200.000000	0.000000	7.691040	10.712520	2231.370544	2164.830956	2278.099920	-1385.494475				-505.000000	200.000000	0.000000	2.716650	-0.714680	9.438480	-1316.466229	1019.788467	704.033621
714				900.000000	200.000000	0.000000	0.257830	0.427880	-1.086250	-136.285405	-70.398866	171.216684	299.042791	200.880217	0.000000	300.000000	200.000000	0.000000	7.599480	10.254720	2231.904602	1964.560251	2136.399925	-1434.322474				-505.000000	200.000000	0.000000	1.629990	0.714680	5.505780	-187.946255	1354.414406	-58.196267
715				900.000000	200.000000	0.000000	0.336300	0.608040	-1.868350	-113.594551	-93.166788	154.435317	299.057442	200.961402	0.000000	300.000000	200.000000	0.000000	7.568960	9.857960	2231.904602	2145.757556	2103.699926	-1361.080475				-505.000000	200.000000	0.000000	1.267770	0.893350	11.011560	749.833544	177.977286	294.466861
716				900.000000	200.000000	0.000000	0.347510	0.641820	-1.520750	-119.884437	-104.083624	188.190360	299.018271	200.982867	0.000000	300.000000	200.000000	0.000000	7.416360	11.078760	2231.675720	2193.441057	2190.899923	-1318.355976				-505.000000	200.000000	0.000000	0.362220	-1.072020	9.438480	630.783160	234.264966	-1.046325
717				900.000000	200.000000	0.000000	0.425980	0.517960	-1.173150	-76.378516	-62.044557	175.945575	299.076914	200.948648	0.000000	300.000000	200.000000	0.000000	7.538440	11.200840	2231.752014	2117.147455	2060.099928	-1281.734977				-505.000000	200.000000	0.000000	0.905550	1.072020	13.371180	645.017634	-332.624091	-351.519689
718				900.000000	200.000000	0.000000	0.358720	0.641820	-1.868350	-67.977658	-58.628254	183.359426	298.945188	200.905792	0.000000	300.000000	200.000000	0.000000	7.660520	10.163160	2232.057190	2021.780453	2354.399918	-1336.666476				-505.000000	200.000000	0.000000	2.716650	-1.965370	6.292320	344.842855	1022.774172	467.870321
719				900.000000	200.000000	0.000000	0.459610	0.574260	-1.651100	-74.555238	-113.644646	183.192074	299.038400	200.995075	0.000000	300.000000	200.000000	0.000000	7.172200	10.987200	2233.049012	2222.051158	2147.299925	-1330.562976				-505.000000	200.000000	0.000000	0.181110	1.786700	11.011560	-6.821861	243.731079	-292.039404
720				900.000000	200.000000	0.000000	0.347510	0.731900	-1.824900	-96.387391	-48.075095	142.490593	298.949964	200.995619	0.000000	300.000000	200.000000	0.000000	7.141680	11.078760	2231.828308	2222.051158	2343.499918	-1379.390975				-505.000000	200.000000	0.000000	0.181110	1.429360	9.438480	-1765.810379	775.503961	647.527059
721				900.000000	200.000000	0.000000	0.347510	0.608040	-1.520750	-48.905954	-17.962134	144.785063	298.964757	200.892944	0.000000	300.000000	200.000000	0.000000	7.630000	11.048240	2232.133484	1993.170352	2310.799919	-1318.355976				-505.000000	200.000000	0.000000	0.905550	0.178670	8.651940	-335.944529	732.414526	528.794002
722				900.000000	200.000000	0.000000	0.336300	0.630560	-1.346950	-39.757463	-134.179449	164.094901	298.959803	200.914369	0.000000	300.000000	200.000000	0.000000	7.843640	10.437840	2231.980896	2040.853853	2321.699919	-1434.322474				-505.000000	200.000000	0.000000	-0.181110	-1.786700	3.932700	-1381.774621	1067.786892	-1.681090
723				900.000000	200.000000	0.000000	0.414770	0.619300	-1.303500	-60.278786	-91.857523	149.545174	299.013859	200.973855	0.000000	300.000000	200.000000	0.000000	7.538440	10.559920	2232.743836	2174.367657	2201.799923	-1336.666476				-505.000000	200.000000	0.000000	0.724440	1.786700	16.517339	-238.013402	-59.510817	295.358116
724				900.000000	200.000000	0.000000	0.358720	0.517960	-1.520750	-96.841281	-53.885552	161.557296	299.042823	200.999824	0.000000	300.000000	200.000000	0.000000	7.477400	10.743040	2231.980896	2231.587858	2136.399925	-1385.494475				-505.000000	200.000000	0.000000	1.992210	1.250690	7.865400	-271.139522	2788.527277	-410.181163
725				900.000000	200.000000	0.000000	0.302670	0.686860	-1.477300	-97.882025	-112.409461	169.001421	298.955169	200.948324	0.000000	300.000000	200.000000	0.000000	7.691040	10.620960	2232.514954	2117.147455	2332.599918	-1348.873476				-505.000000	200.000000	0.000000	2.173320	1.072020	10.225020	-50.130070	123.928885	177.075777
726				900.000000	200.000000	0.000000	0.347510	0.585520	-1.390400	-101.965178	-104.204849	161.631740	298.984186	200.910127	0.000000	300.000000	200.000000	0.000000	7.568960	10.376800	2231.904602	2031.317153	2267.199921	-1348.873476				-505.000000	200.000000	0.000000	0.000000	-0.357340	6.292320	-1063.463275	126.598596	-0.339116
727				900.000000	200.000000	0.000000	0.459610	0.619300	-1.738000	-56.708398	-47.706220	192.872601	298.930246	200.948778	0.000000	300.000000	200.000000	0.000000	7.752080	11.109280	2231.446838	2117.147455	2387.099916	-1342.769976				-505.000000	200.000000	0.000000	0.181110	0.714680	1.573080	43.371133	650.398218	118.151940
728				900.000000	200.000000	0.000000	0.325090	0.574260	-1.173150	2.329993	-154.143335	190.560417	299.003448	200.931747	0.000000	300.000000	200.000000	0.000000	7.538440	10.895640	2231.294250	2079.000654	2223.599922	-1330.562976				-505.000000	200.000000	0.000000	2.535540	-1.072020	2.359620	-1454.471183	1435.175292	351.244402
729				900.000000	200.000000	0.000000	0.425980	0.664340	-1.998700	-71.205857	-157.530224	176.081708	299.012915	200.893555	0.000000	300.000000	200.000000	0.000000	7.294280	11.139800	2230.607604	1993.170352	2201.799923	-1287.838477				-505.000000	200.000000	0.000000	3.259980	-3.394730	8.651940	-552.170962	192.237953	55.261701
730				900.000000	200.000000	0.000000	0.425980	0.484180	-1.651100	-62.182612	-142.655582	185.552800	298.989035	200.914431	0.000000	300.000000	200.000000	0.000000	7.294280	10.712520	2231.828308	2040.853853	2256.299921	-1397.701475				-505.000000	200.000000	0.000000	0.000000	1.250690	-1.573080	1696.977432	664.342889	-351.277687
731				900.000000	200.000000	0.000000	0.414770	0.664340	-1.738000	-70.935772	-81.321498	156.816041	298.964970	200.948292	0.000000	300.000000	200.000000	0.000000	7.568960	11.231360	2232.591248	2117.147455	2310.799919	-1385.494475				-505.000000	200.000000	0.000000	1.448880	-1.250690	7.865400	-769.946031	170.004027	-706.231999
732				900.000000	200.000000	0.000000	0.470820	0.664340	-1.129700	-58.243982	-58.865506	178.444914	299.042594	200.940230	0.000000	300.000000	200.000000	0.000000	7.233240	10.682000	2231.446838	2098.074055	2136.399925	-1416.011974				-505.000000	200.000000	0.000000	0.362220	1.786700	3.932700	224.243834	106.919944	-468.286189
733				900.000000	200.000000	0.000000	0.369930	0.675600	-1.520750	-102.411256	-69.545090	164.101947	298.988759	200.948875	0.000000	300.000000	200.000000	0.000000	7.080640	10.620960	2231.217956	2117.147455	2256.299921	-1367.183975				-505.000000	200.000000	0.000000	0.000000	-0.357340	5.505780	789.529832	392.485037	234.637279
734				900.000000	200.000000	0.000000	0.313880	0.484180	-1.520750	-37.924388	-67.236950	166.391655	299.003687	200.965708	0.000000	300.000000	200.000000	0.000000	7.111160	10.346280	2231.828308	2155.294256	2223.599922	-1354.976975				-505.000000	200.000000	0.000000	2.354430	-2.144040	14.157719	-591.867250	-288.472234	56.521050
735				900.000000	200.000000	0.000000	0.369930	0.574260	-1.477300	-62.313590	-74.651468	168.827021	299.033089	200.982699	0.000000	300.000000	200.000000	0.000000	7.385840	9.888480	2232.057190	2193.441057	2158.199924	-1318.355976				-505.000000	200.000000	0.000000	-0.362220	-1.965370	4.719240	-813.443010	-247.700642	115.652039
736				900.000000	200.000000	0.000000	0.403560	0.731900	-1.086250	-59.437378	-61.202118	168.938786	299.037775	200.965807	0.000000	300.000000	200.000000	0.000000	7.568960	10.590440	2231.599426	2155.294256	2147.299925	-1342.769976				-505.000000	200.000000	0.000000	0.905550	0.178670	11.011560	474.956254	995.315261	293.817607
737				900.000000	200.000000	0.000000	0.280250	0.619300	-1.477300	-88.602555	-50.694566	193.058418	299.042267	200.983304	0.000000	300.000000	200.000000	0.000000	7.416360	10.254720	2230.683898	2193.441057	2136.399925	-1477.046973				-505.000000	200.000000	0.000000	-0.905550	1.429360	11.798100	-1418.173604	-486.681598	118.917104
738				900.000000	200.000000	0.000000	0.403560	0.664340	-1.651100	-98.989455	-121.468447	185.743576	298.954741	200.965807	0.000000	300.000000	200.000000	0.000000	7.721560	11.017720	2231.599426	2155.294256	2332.599918	-1470.943473				-505.000000	200.000000	0.000000	0.905550	0.178670	9.438480	-451.697608	-63.751945	352.561706
739				900.000000	200.000000	0.000000	0.437190	0.495440	-1.738000	-93.973195	-77.178784	207.238599	298.984776	200.943762	0.000000	300.000000	200.000000	0.000000	7.813120	10.834600	2233.201600	2107.610755	2267.199921	-1397.701475				-505.000000	200.000000	0.000000	0.905550	0.000000	6.292320	347.951391	-60.766239	411.136247
740				900.000000	200.000000	0.000000	0.313880	0.686860	-0.955900	-49.095492	-88.026141	147.302866	299.120690	200.936021	0.000000	300.000000	200.000000	0.000000	7.263760	11.170320	2231.294250	2088.537354	1961.999931	-1312.252476				-505.000000	200.000000	0.000000	3.078870	0.357340	5.505780	-93.752896	603.892646	646.277891
741				900.000000	200.000000	0.000000	0.493240	0.585520	-1.390400	-49.698285	-115.271980	175.938724	299.052590	200.948551	0.000000	300.000000	200.000000	0.000000	7.507920	11.597600	2231.980896	2117.147455	2114.599926	-1293.941977				-505.000000	200.000000	0.000000	1.267770	-0.714680	18.090419	-41.798053	-624.160596	645.405432
742				900.000000	200.000000	0.000000	0.392350	0.641820	-1.564200	-51.580438	-70.427937	168.866625	299.003721	200.922946	0.000000	300.000000	200.000000	0.000000	7.385840	11.322920	2231.904602	2059.927254	2223.599922	-1348.873476				-505.000000	200.000000	0.000000	0.000000	-1.608030	8.651940	-1023.137755	1317.489382	820.891361
743				900.000000	200.000000	0.000000	0.515660	0.574260	-2.085600	-147.374924	-4.097361	171.085705	299.106432	200.948421	0.000000	300.000000	200.000000	0.000000	7.446880	10.407320	2232.286072	2117.147455	1994.699930	-1336.666476				-505.000000	200.000000	0.000000	2.535540	-1.965370	-1.573080	112.581619	1173.767409	-119.556177
744				900.000000	200.000000	0.000000	0.448400	0.653080	-1.390400	-131.347298	-57.699800	176.048009	299.081955	201.008300	0.000000	300.000000	200.000000	0.000000	7.355320	10.620960	2232.133484	2250.661259	2049.199928	-1422.115474				-505.000000	200.000000	0.000000	0.905550	-0.357340	-1.573080	1136.411529	742.118069	175.820736
745				900.000000	200.000000	0.000000	0.381140	0.653080	-1.390400	-111.244647	-120.787642	178.527351	299.047837	200.982599	0.000000	300.000000	200.000000	0.000000	7.507920	10.834600	2232.286072	2193.441057	2125.499926	-1306.148976				-505.000000	200.000000	0.000000	2.535540	0.714680	3.932700	-188.072101	-554.867671	-58.268711
746				900.000000	200.000000	0.000000	0.358720	0.608040	-1.433850	-72.939107	-43.834429	159.231410	299.003687	200.999892	0.000000	300.000000	200.000000	0.000000	7.477400	10.559920	2231.828308	2231.587858	2223.599922	-1428.218974				-505.000000	200.000000	0.000000	1.267770	0.000000	11.011560	-462.383083	1105.967338	646.083664
747				900.000000	200.000000	0.000000	0.493240	0.664340	-1.651100	-115.071576	-109.963560	171.192707	298.999248	200.896941	0.000000	300.000000	200.000000	0.000000	7.935200	10.529400	2232.820130	2002.707052	2234.499922	-1336.666476				-505.000000	200.000000	0.000000	0.362220	-1.250690	7.078860	503.967067	1297.064304	-236.192277
748				900.000000	200.000000	0.000000	0.414770	0.563000	-1.260050	-134.921750	-81.765992	188.047376	299.018339	200.944343	0.000000	300.000000	200.000000	0.000000	7.324800	9.980040	2231.828308	2107.610755	2190.899923	-1379.390975				-505.000000	200.000000	0.000000	0.905550	0.893350	2.359620	-177.386626	-57.034107	-292.945148
749				900.000000	200.000000	0.000000	0.291460	0.540480	-1.651100	-100.069480	-61.126499	188.154182	299.008706	200.931396	0.000000	300.000000	200.000000	0.000000	7.385840	10.468360	2232.133484	2079.000654	2212.699923	-1397.701475				-505.000000	200.000000	0.000000	1.267770	-0.178670	1.573080	-589.765485	1247.494462	-235.247374
750				900.000000	200.000000	0.000000	0.291460	0.540480	-1.607650	-63.839694	-132.090487	183.334862	299.052590	200.931460	0.000000	300.000000	200.000000	0.000000	7.172200	9.980040	2231.980896	2079.000654	2114.599926	-1348.873476				-505.000000	200.000000	0.000000	1.992210	0.178670	4.719240	11.188861	7.542829	-176.222115
751				900.000000	200.000000	0.000000	0.448400	0.596780	-1.520750	-41.328580	-128.502154	156.718370	298.999213	200.935413	0.000000	300.000000	200.000000	0.000000	7.935200	11.017720	2232.743836	2088.537354	2234.499922	-1342.769976				-505.000000	200.000000	0.000000	-0.181110	-0.714680	0.000000	-738.141298	276.098980	645.521343
752				900.000000	200.000000	0.000000	0.493240	0.540480	-1.607650	-87.962875	-130.267848	175.896837	299.047902	200.914181	0.000000	300.000000	200.000000	0.000000	7.294280	10.987200	2232.438660	2040.853853	2125.499926	-1361.080475				-505.000000	200.000000	0.000000	-1.086660	-1.250690	6.292320	156.456138	1783.192477	-177.332268
753				900.000000	200.000000	0.000000	0.414770	0.540480	-1.738000	-108.200569	-91.453438	175.978132	299.052882	200.999516	0.000000	300.000000	200.000000	0.000000	7.568960	11.170320	2232.667542	2231.587858	2114.599926	-1324.459476				-505.000000	200.000000	0.000000	1.811100	2.322710	3.932700	-785.666218	151.818228	354.523956
754				900.000000	200.000000	0.000000	0.313880	0.619300	-1.086250	-56.033185	-67.641035	168.926976	299.062422	200.974121	0.000000	300.000000	200.000000	0.000000	7.019600	11.567080	2232.133484	2174.367657	2092.799927	-1361.080475				-505.000000	200.000000	0.000000	1.992210	-0.714680	-4.719240	-970.150841	-381.210076	-294.558101
755				900.000000	200.000000	0.000000	0.414770	0.585520	-0.999350	-93.518989	-112.404262	176.020019	298.945549	200.965279	0.000000	300.000000	200.000000	0.000000	7.477400	10.468360	2232.820130	2155.294256	2354.399918	-1361.080475				-505.000000	200.000000	0.000000	1.992210	-0.536010	0.000000	-843.145978	-1578.818701	-0.668050
756				900.000000	200.000000	0.000000	0.448400	0.619300	-1.216600	-64.209288	-78.125314	180.835914	298.950036	200.905823	0.000000	300.000000	200.000000	0.000000	7.477400	10.041080	2231.980896	2021.780453	2343.499918	-1416.011974				-505.000000	200.000000	0.000000	1.992210	-0.178670	13.371180	685.154384	927.322189	587.112052
757				900.000000	200.000000	0.000000	0.403560	0.574260	-1.173150	-45.916370	-86.451151	147.105240	298.979372	200.982699	0.000000	300.000000	200.000000	0.000000	7.355320	10.376800	2232.057190	2193.441057	2278.099920	-1342.769976				-505.000000	200.000000	0.000000	0.362220	1.786700	3.932700	-818.100183	1432.620017	-57.077498
758				900.000000	200.000000	0.000000	0.369930	0.731900	-1.738000	-76.194712	-84.540957	173.792947	298.969605	200.910065	0.000000	300.000000	200.000000	0.000000	7.477400	10.651480	2232.057190	2031.317153	2299.899920	-1361.080475				-505.000000	200.000000	0.000000	3.441090	-0.178670	11.011560	-936.458412	311.609715	-176.677141
759				900.000000	200.000000	0.000000	0.235410	0.675600	-1.042800	-65.731328	-125.241689	157.012330	298.969641	200.931396	0.000000	300.000000	200.000000	0.000000	7.538440	10.193680	2232.133484	2079.000654	2299.899920	-1373.287475				-505.000000	200.000000	0.000000	3.984420	-0.536010	-0.786540	-843.208901	-638.060836	469.125362
760				900.000000	200.000000	0.000000	0.425980	0.563000	-1.738000	-71.088423	-102.047006	147.071541	298.989070	200.931492	0.000000	300.000000	200.000000	0.000000	7.965720	9.827440	2231.904602	2079.000654	2256.299921	-1440.425974				-505.000000	200.000000	0.000000	-0.724440	-1.429360	1.573080	-1012.892742	970.333060	233.677887
761				900.000000	200.000000	0.000000	0.369930	0.551740	-1.129700	-87.004032	-80.040706	192.902679	299.047512	200.970114	0.000000	300.000000	200.000000	0.000000	7.324800	9.796920	2231.523132	2164.830956	2125.499926	-1391.597975				-505.000000	200.000000	0.000000	1.267770	0.357340	7.865400	1180.411894	578.673014	881.399174
762				900.000000	200.000000	0.000000	0.325090	0.619300	-1.955250	-56.933469	-123.020163	159.276722	299.081860	200.982766	0.000000	300.000000	200.000000	0.000000	7.507920	9.980040	2231.904602	2193.441057	2049.199928	-1409.908474				-505.000000	200.000000	0.000000	1.086660	-0.357340	7.865400	-252.625415	-205.788064	-176.658344
763				900.000000	200.000000	0.000000	0.325090	0.641820	-1.260050	-63.326929	-108.468789	164.116986	299.023289	200.922914	0.000000	300.000000	200.000000	0.000000	7.630000	11.445000	2231.980896	2059.927254	2179.999924	-1379.390975				-505.000000	200.000000	0.000000	0.724440	-0.893350	7.078860	-516.754307	-580.833729	175.326552
764				900.000000	200.000000	0.000000	0.347510	0.641820	-1.390400	-71.503032	-109.270819	185.780700	298.979895	200.896787	0.000000	300.000000	200.000000	0.000000	7.782600	11.078760	2233.201600	2002.707052	2278.099920	-1385.494475				-505.000000	200.000000	0.000000	1.267770	-0.178670	13.371180	-125.557629	-752.252044	-646.456065
765				900.000000	200.000000	0.000000	0.448400	0.461660	-1.129700	-114.836708	-63.008221	183.098969	299.008842	200.973988	0.000000	300.000000	200.000000	0.000000	7.507920	11.322920	2232.438660	2174.367657	2212.699923	-1342.769976				-505.000000	200.000000	0.000000	2.897760	1.965370	1.573080	-1039.109634	618.583744	119.121513
766				900.000000	200.000000	0.000000	0.269040	0.596780	-1.216600	-53.075071	-65.673299	168.952487	298.974208	200.953052	0.000000	300.000000	200.000000	0.000000	7.477400	10.926160	2231.446838	2126.684155	2288.999920	-1324.459476				-505.000000	200.000000	0.000000	1.811100	0.178670	14.157719	-567.136070	672.394713	352.489262
767				900.000000	200.000000	0.000000	0.515660	0.563000	-1.651100	-70.998395	-95.688905	190.352514	299.072378	200.935477	0.000000	300.000000	200.000000	0.000000	7.385840	10.193680	2232.591248	2088.537354	2070.999928	-1373.287475				-505.000000	200.000000	0.000000	2.716650	0.714680	3.932700	738.455914	1290.153466	235.437294
768				900.000000	200.000000	0.000000	0.448400	0.698120	-1.042800	-92.947666	-68.155008	151.993296	298.979791	200.943859	0.000000	300.000000	200.000000	0.000000	7.782600	10.468360	2232.972718	2107.610755	2278.099920	-1287.838477				-505.000000	200.000000	0.000000	-0.181110	0.178670	6.292320	937.842722	2788.957708	705.113231
769				900.000000	200.000000	0.000000	0.459610	0.686860	-1.868350	-66.122911	-88.112754	161.609851	298.969535	200.931492	0.000000	300.000000	200.000000	0.000000	7.477400	10.407320	2231.904602	2079.000654	2299.899920	-1342.769976				-505.000000	200.000000	0.000000	1.448880	-0.714680	10.225020	-274.059289	698.044777	-235.770536
770				900.000000	200.000000	0.000000	0.414770	0.585520	-0.999350	-65.375278	-117.470232	166.381379	299.003380	200.961731	0.000000	300.000000	200.000000	0.000000	7.416360	10.346280	2231.141662	2145.757556	2223.599922	-1348.873476				-505.000000	200.000000	0.000000	0.543330	-1.429360	9.438480	30.080507	-306.974028	-118.888126
771				900.000000	200.000000	0.000000	0.302670	0.686860	-1.651100	-86.000491	-102.115887	197.917342	299.042922	201.055261	0.000000	300.000000	200.000000	0.000000	7.355320	10.712520	2232.209778	2355.564961	2136.399925	-1495.357473				-505.000000	200.000000	0.000000	1.267770	1.072020	14.944259	297.695474	571.955176	882.077405
772				900.000000	200.000000	0.000000	0.448400	0.517960	-1.173150	-84.419576	-47.769902	185.560988	298.964828	200.939877	0.000000	300.000000	200.000000	0.000000	7.568960	9.827440	2232.286072	2098.074055	2310.799919	-1416.011974				-505.000000	200.000000	0.000000	0.724440	-0.357340	15.730799	-1410.156202	1532.075697	117.091126
773				900.000000	200.000000	0.000000	0.369930	0.585520	-1.086250	-105.670608	-90.213054	156.789193	298.979163	200.923072	0.000000	300.000000	200.000000	0.000000	7.660520	9.644320	2231.599426	2059.927254	2278.099920	-1428.218974				-505.000000	200.000000	0.000000	1.811100	0.357340	-0.786540	-441.704287	421.436801	-176.038068
774				900.000000	200.000000	0.000000	0.347510	0.563000	-1.868350	-67.202935	-48.034686	183.297737	299.067209	200.969948	0.000000	300.000000	200.000000	0.000000	7.080640	11.261880	2231.904602	2164.830956	2081.899927	-1354.976975				-505.000000	200.000000	0.000000	0.724440	0.357340	10.225020	22.440645	1007.020653	-352.183432
775				900.000000	200.000000	0.000000	0.470820	0.641820	-1.260050	-83.429580	-73.942191	180.833631	299.023156	200.910221	0.000000	300.000000	200.000000	0.000000	7.385840	10.804080	2231.675720	2031.317153	2179.999924	-1379.390975				-505.000000	200.000000	0.000000	0.905550	0.357340	8.651940	-93.501203	467.274511	0.266672
776				900.000000	200.000000	0.000000	0.235410	0.608040	-0.912450	-88.481057	-44.307395	178.636440	298.969570	200.965642	0.000000	300.000000	200.000000	0.000000	7.568960	10.834600	2231.980896	2155.294256	2299.899920	-1373.287475				-505.000000	200.000000	0.000000	0.181110	0.893350	11.798100	518.264464	640.694675	-116.654897
777				900.000000	200.000000	0.000000	0.493240	0.619300	-1.086250	-116.341139	-64.895141	180.789460	299.052655	200.952759	0.000000	300.000000	200.000000	0.000000	7.996240	10.682000	2232.133484	2126.684155	2114.599926	-1257.320977				-505.000000	200.000000	0.000000	2.173320	-2.501380	5.505780	-35.102039	658.687473	173.684621
778				900.000000	200.000000	0.000000	0.425980	0.506700	-1.260050	-64.870640	-148.085229	163.886803	299.018204	201.025671	0.000000	300.000000	200.000000	0.000000	7.446880	10.254720	2231.523132	2288.808060	2190.899923	-1342.769976				-505.000000	200.000000	0.000000	1.267770	-0.536010	10.225020	-842.327977	974.143757	-294.330588
779				900.000000	200.000000	0.000000	0.425980	0.585520	-1.173150	-69.575865	-97.506346	178.418066	298.998837	201.016950	0.000000	300.000000	200.000000	0.000000	7.202720	10.865120	2231.904602	2269.734659	2234.499922	-1409.908474				-505.000000	200.000000	0.000000	0.181110	-1.072020	7.078860	-411.749627	645.173233	116.456362
780				900.000000	200.000000	0.000000	0.392350	0.585520	-1.260050	-97.809605	-116.304526	149.536985	299.042692	200.914494	0.000000	300.000000	200.000000	0.000000	7.233240	10.498880	2231.675720	2040.853853	2136.399925	-1367.183975				-505.000000	200.000000	0.000000	-0.362220	0.536010	2.359620	-546.457275	-643.171385	176.769947
781				900.000000	200.000000	0.000000	0.504450	0.517960	-1.564200	-125.030006	-29.450485	154.177339	298.969535	200.935765	0.000000	300.000000	200.000000	0.000000	7.263760	10.651480	2231.904602	2088.537354	2299.899920	-1379.390975				-505.000000	200.000000	0.000000	1.267770	-0.714680	6.292320	536.338108	580.165867	-0.779653
782				900.000000	200.000000	0.000000	0.358720	0.641820	-1.346950	-39.293776	-13.519426	205.046367	299.013252	200.957358	0.000000	300.000000	200.000000	0.000000	7.538440	10.224200	2231.370544	2136.220856	2201.799923	-1361.080475				-505.000000	200.000000	0.000000	1.811100	0.178670	5.505780	127.067786	-910.234684	-117.463527
783				900.000000	200.000000	0.000000	0.549290	0.619300	-1.390400	-100.574117	-147.975939	159.044451	299.042758	200.991346	0.000000	300.000000	200.000000	0.000000	7.263760	9.735880	2231.828308	2212.514458	2136.399925	-1397.701475				-505.000000	200.000000	0.000000	-1.448880	1.072020	3.932700	-1208.793475	-1374.330489	471.086047
784				900.000000	200.000000	0.000000	0.493240	0.619300	-2.129050	-89.277768	-104.453096	163.921839	299.057152	200.974521	0.000000	300.000000	200.000000	0.000000	7.691040	11.414480	2231.217956	2174.367657	2103.699926	-1348.873476				-505.000000	200.000000	0.000000	1.267770	-0.536010	14.944259	-262.870428	174.245154	-823.027476
785				900.000000	200.000000	0.000000	0.392350	0.540480	-1.694550	-63.929722	-105.768501	168.772379	298.979337	200.965642	0.000000	300.000000	200.000000	0.000000	7.416360	11.017720	2231.980896	2155.294256	2278.099920	-1513.667973				-505.000000	200.000000	0.000000	3.441090	-0.714680	-2.359620	304.013950	-338.551072	116.534679
786				900.000000	200.000000	0.000000	0.336300	0.506700	-0.869000	-60.444982	-48.502454	156.750731	299.042791	200.910127	0.000000	300.000000	200.000000	0.000000	7.050120	10.895640	2231.904602	2031.317153	2136.399925	-1385.494475				-505.000000	200.000000	0.000000	1.086660	0.000000	11.011560	348.328930	-76.203763	-0.086933
787				900.000000	200.000000	0.000000	0.392350	0.484180	-1.433850	-45.875420	-50.285282	192.816621	299.033155	200.999721	0.000000	300.000000	200.000000	0.000000	7.355320	11.506040	2232.209778	2231.587858	2158.199924	-1336.666476				-505.000000	200.000000	0.000000	-0.543330	0.000000	15.730799	-925.269551	1211.078434	-411.165224
788				900.000000	200.000000	0.000000	0.425980	0.765680	-1.346950	-22.131630	-137.872472	171.356634	298.984082	200.952954	0.000000	300.000000	200.000000	0.000000	7.568960	11.200840	2231.675720	2126.684155	2267.199921	-1361.080475				-505.000000	200.000000	0.000000	1.811100	-1.786700	14.944259	-1265.077695	-123.771757	-413.049157
789				900.000000	200.000000	0.000000	0.414770	0.686860	-0.999350	-141.612701	-112.404262	152.017664	298.993713	200.918893	0.000000	300.000000	200.000000	0.000000	7.630000	10.193680	2231.370544	2050.390553	2245.399921	-1483.150473				-505.000000	200.000000	0.000000	2.535540	-0.536010	7.865400	-842.516746	-426.029796	58.032582
790				900.000000	200.000000	0.000000	0.605340	0.641820	-1.564200	-51.580438	-43.737075	161.416987	299.028139	200.931492	0.000000	300.000000	200.000000	0.000000	7.416360	10.590440	2231.904602	2079.000654	2169.099924	-1318.355976				-505.000000	200.000000	0.000000	0.000000	-2.144040	3.932700	1260.370779	-3.732132	232.941701
791				900.000000	200.000000	0.000000	0.369930	0.619300	-1.651100	-104.864733	-120.083563	188.146189	299.067305	200.995483	0.000000	300.000000	200.000000	0.000000	7.416360	10.712520	2232.133484	2222.051158	2081.899927	-1342.769976				-505.000000	200.000000	0.000000	1.448880	-2.680050	9.438480	880.929271	1626.781254	-413.867969
792				900.000000	200.000000	0.000000	0.493240	0.720640	-1.303500	-84.249317	-59.627128	171.245066	299.047512	200.910283	0.000000	300.000000	200.000000	0.000000	7.355320	10.743040	2231.523132	2031.317153	2125.499926	-1397.701475				-505.000000	200.000000	0.000000	3.078870	1.429360	11.011560	-144.260506	-329.322390	59.854252
793				900.000000	200.000000	0.000000	0.538080	0.675600	-1.433850	-54.074865	-76.550324	168.747064	299.018540	200.931333	0.000000	300.000000	200.000000	0.000000	7.538440	10.407320	2232.286072	2079.000654	2190.899923	-1354.976975				-505.000000	200.000000	0.000000	1.267770	0.357340	7.078860	601.268962	-746.280633	-117.250503
794				900.000000	200.000000	0.000000	0.392350	0.720640	-1.477300	-68.347253	-40.112934	166.530268	298.965040	200.896971	0.000000	300.000000	200.000000	0.000000	7.599480	10.926160	2232.743836	2002.707052	2310.799919	-1403.804975				-505.000000	200.000000	0.000000	2.354430	-1.072020	7.078860	-643.381631	513.665648	233.770693
795				900.000000	200.000000	0.000000	0.381140	0.641820	-1.216600	-51.220324	-151.345096	156.829938	299.008571	200.952889	0.000000	300.000000	200.000000	0.000000	7.416360	11.261880	2231.828308	2126.684155	2212.699923	-1336.666476				-505.000000	200.000000	0.000000	-0.724440	-0.536010	15.730799	-378.623507	28.907333	-294.171212
796				900.000000	200.000000	0.000000	0.381140	0.495440	-1.824900	-61.898982	-34.262068	175.971086	299.023189	200.991380	0.000000	300.000000	200.000000	0.000000	7.721560	11.261880	2231.752014	2212.514458	2179.999924	-1409.908474				-505.000000	200.000000	0.000000	0.905550	0.536010	6.292320	-1125.222668	999.793820	235.412624
797				900.000000	200.000000	0.000000	0.437190	0.619300	-1.781450	-76.856064	-102.468225	147.112286	299.028339	200.944117	0.000000	300.000000	200.000000	0.000000	7.568960	11.017720	2232.362366	2107.610755	2169.099924	-1373.287475				-505.000000	200.000000	0.000000	4.527750	-1.608030	6.292320	-675.878519	-279.945548	56.855858
798				900.000000	200.000000	0.000000	0.325090	0.540480	-1.303500	-67.545124	-138.824200	151.974440	299.008469	200.927346	0.000000	300.000000	200.000000	0.000000	7.630000	11.048240	2231.599426	2069.463954	2212.699923	-1416.011974				-505.000000	200.000000	0.000000	3.078870	-1.429360	11.798100	-1243.706744	597.921234	-471.555562
799				900.000000	200.000000	0.000000	0.459610	0.664340	-1.564200	-114.981548	-98.527553	156.769587	299.067082	200.897431	0.000000	300.000000	200.000000	0.000000	7.294280	10.926160	2231.599426	2002.707052	2081.899927	-1397.701475				-505.000000	200.000000	0.000000	2.535540	-0.893350	6.292320	-748.449234	-291.966935	-177.282928
800				900.000000	200.000000	0.000000	0.369930	0.619300	-1.346950	-84.446982	-79.838663	161.639928	299.052234	200.995926	0.000000	300.000000	200.000000	0.000000	7.111160	10.559920	2231.141662	2222.051158	2114.599926	-1403.804975				-505.000000	200.000000	0.000000	1.086660	1.250690	8.651940	423.819412	2047.155634	-527.596916
801				900.000000	200.000000	0.000000	0.347510	0.574260	-1.303500	-94.297775	-33.362087	159.211608	299.004231	200.935285	0.000000	300.000000	200.000000	0.000000	7.599480	10.498880	2233.049012	2088.537354	2223.599922	-1263.424477				-505.000000	200.000000	0.000000	1.629990	-0.536010	3.932700	-1537.727374	162.777193	293.081421
802				900.000000	200.000000	0.000000	0.414770	0.517960	-1.129700	-84.374562	-36.293488	175.957188	299.072442	200.948227	0.000000	300.000000	200.000000	0.000000	7.538440	10.285240	2232.743836	2117.147455	2070.999928	-1373.287475				-505.000000	200.000000	0.000000	2.354430	-0.536010	2.359620	-263.877199	-1602.975911	586.743959
803				900.000000	200.000000	0.000000	0.459610	0.574260	-1.303500	-114.400427	-48.110305	173.553433	299.052752	200.897125	0.000000	300.000000	200.000000	0.000000	7.416360	10.559920	2232.362366	2002.707052	2114.599926	-1373.287475				-505.000000	200.000000	0.000000	1.086660	-0.178670	11.011560	-357.378403	1249.496310	528.440397
804				900.000000	200.000000	0.000000	0.336300	0.540480	-1.173150	-83.492203	-154.604963	171.240107	298.999008	200.982599	0.000000	300.000000	200.000000	0.000000	7.141680	10.682000	2232.286072	2193.441057	2234.499922	-1342.769976				-505.000000	200.000000	0.000000	1.992210	2.144040	3.146160	-796.540463	1865.015784	-233.101077
805				900.000000	200.000000	0.000000	0.381140	0.653080	-1.129700	-74.789790	-75.436364	164.069390	299.018104	200.918924	0.000000	300.000000	200.000000	0.000000	7.355320	9.674840	2231.294250	2050.390553	2190.899923	-1403.804975				-505.000000	200.000000	0.000000	1.992210	0.893350	12.584640	170.879381	-265.061450	-821.728969
806				900.000000	200.000000	0.000000	0.482030	0.608040	-1.303500	-48.680883	-33.835651	190.429242	298.979233	200.944375	0.000000	300.000000	200.000000	0.000000	7.477400	9.888480	2231.752014	2107.610755	2278.099920	-1373.287475				-505.000000	200.000000	0.000000	-0.543330	-0.536010	6.292320	-1537.538604	1087.465544	-0.465207
807				900.000000	200.000000	0.000000	0.403560	0.551740	-1.738000	-75.572640	-90.991810	161.542257	299.077418	200.960942	0.000000	300.000000	200.000000	0.000000	7.782600	10.041080	2232.972718	2145.757556	2060.099928	-1470.943473				-505.000000	200.000000	0.000000	0.362220	1.608030	3.932700	329.248515	372.059959	60.241142
808				900.000000	200.000000	0.000000	0.425980	0.517960	-1.781450	-77.008715	-51.346898	175.945575	299.047544	200.978627	0.000000	300.000000	200.000000	0.000000	6.989080	11.200840	2231.599426	2183.904357	2125.499926	-1342.769976				-505.000000	200.000000	0.000000	0.905550	-1.072020	0.786540	-991.333022	342.168768	-177.322087
809				900.000000	200.000000	0.000000	0.425980	0.540480	-1.607650	-31.675452	-36.310622	154.279578	298.993816	200.948713	0.000000	300.000000	200.000000	0.000000	7.233240	11.445000	2231.599426	2117.147455	2245.399921	-1367.183975				-505.000000	200.000000	0.000000	1.448880	-1.429360	3.146160	-317.870884	-2211.777547	-60.216472
810				900.000000	200.000000	0.000000	0.549290	0.675600	-1.129700	-89.944537	-92.492721	161.506470	299.008571	200.914431	0.000000	300.000000	200.000000	0.000000	7.660520	11.109280	2231.828308	2040.853853	2212.699923	-1361.080475				-505.000000	200.000000	0.000000	1.992210	-1.072020	8.651940	-179.991777	799.230740	821.240657
811				900.000000	200.000000	0.000000	0.425980	0.540480	-1.433850	-107.885469	-132.725685	149.460257	299.091410	200.983002	0.000000	300.000000	200.000000	0.000000	7.416360	10.926160	2231.370544	2193.441057	2027.399929	-1373.287475				-505.000000	200.000000	0.000000	2.354430	0.357340	7.865400	369.699881	645.489228	411.359452
812				900.000000	200.000000	0.000000	0.526870	0.461660	-1.216600	-66.680373	-101.620588	190.246654	299.032990	200.991346	0.000000	300.000000	200.000000	0.000000	7.385840	10.773560	2231.828308	2212.514458	2158.199924	-1306.148976				-505.000000	200.000000	0.000000	0.000000	0.357340	-0.786540	-1020.784297	1061.306485	411.547806
813				900.000000	200.000000	0.000000	0.493240	0.686860	-1.520750	-45.660146	-74.622995	166.394330	298.979163	200.940166	0.000000	300.000000	200.000000	0.000000	7.630000	10.498880	2231.599426	2098.074055	2278.099920	-1342.769976				-505.000000	200.000000	0.000000	2.897760	0.178670	11.011560	-335.755759	-185.793418	704.866921
814				900.000000	200.000000	0.000000	0.414770	0.686860	-1.433850	-57.631708	-117.066147	192.981886	298.979546	200.961172	0.000000	300.000000	200.000000	0.000000	7.355320	10.346280	2232.438660	2145.757556	2278.099920	-1385.494475				-505.000000	200.000000	0.000000	-1.811100	0.357340	7.865400	-93.564127	-30.444617	411.692694
815				900.000000	200.000000	0.000000	0.347510	0.574260	-1.216600	-86.166687	-28.376934	168.850249	298.984984	200.964916	0.000000	300.000000	200.000000	0.000000	7.538440	10.346280	2233.659364	2155.294256	2267.199921	-1324.459476				-505.000000	200.000000	0.000000	1.086660	-0.536010	3.932700	83.696653	991.074134	-294.316100
816				900.000000	200.000000	0.000000	0.437190	0.540480	-1.607650	-35.695982	-51.970160	185.593545	299.091473	201.025671	0.000000	300.000000	200.000000	0.000000	7.507920	10.437840	2231.523132	2288.808060	2027.399929	-1379.390975				-505.000000	200.000000	0.000000	-0.362220	0.178670	9.438480	-1146.593619	940.950865	235.174930
817				900.000000	200.000000	0.000000	0.504450	0.653080	-1.781450	-59.382882	-49.512323	142.254700	299.028040	200.948681	0.000000	300.000000	200.000000	0.000000	7.233240	9.674840	2231.675720	2117.147455	2169.099924	-1416.011974				-505.000000	200.000000	0.000000	0.724440	-0.536010	11.798100	1010.853900	1270.667815	-118.054826
818				900.000000	200.000000	0.000000	0.470820	0.686860	-1.694550	-45.840203	-63.406166	164.007897	299.047967	200.901304	0.000000	300.000000	200.000000	0.000000	7.752080	10.437840	2232.591248	2012.243752	2125.499926	-1409.908474				-505.000000	200.000000	0.000000	-0.543330	2.144040	5.505780	-1491.247704	955.641963	-761.595122
819				900.000000	200.000000	0.000000	0.549290	0.743160	-1.781450	-79.796569	-142.546293	147.111341	299.053044	200.926744	0.000000	300.000000	200.000000	0.000000	6.958560	10.773560	2233.049012	2069.463954	2114.599926	-1373.287475				-505.000000	200.000000	0.000000	2.897760	-0.178670	14.944259	-588.695790	-984.945594	939.504200
820				900.000000	200.000000	0.000000	0.425980	0.675600	-1.346950	-118.313320	-97.344712	161.634219	298.964828	200.952693	0.000000	300.000000	200.000000	0.000000	7.874160	10.010560	2232.286072	2126.684155	2310.799919	-1306.148976				-505.000000	200.000000	0.000000	-0.181110	-1.072020	-6.292320	-1802.611344	282.070392	410.205832
821				900.000000	200.000000	0.000000	0.381140	0.698120	-1.477300	-65.254096	-115.640855	190.617539	299.003414	201.004440	0.000000	300.000000	200.000000	0.000000	7.538440	11.628120	2231.217956	2241.124558	2223.599922	-1354.976975				-505.000000	200.000000	0.000000	4.165530	-0.357340	5.505780	-1295.158202	405.568846	293.048135
822				900.000000	200.000000	0.000000	0.414770	0.720640	-1.260050	-108.327484	-86.831962	180.965001	299.004095	200.905514	0.000000	300.000000	200.000000	0.000000	7.691040	11.261880	2232.743836	2021.780453	2223.599922	-1409.908474				-505.000000	200.000000	0.000000	1.992210	-1.250690	2.359620	-654.570491	142.352115	116.141916
823				900.000000	200.000000	0.000000	0.257830	0.484180	-1.260050	-106.003316	-34.775443	166.449722	299.062326	200.875944	0.000000	300.000000	200.000000	0.000000	7.385840	11.078760	2231.904602	1955.023551	2092.799927	-1330.562976				-505.000000	200.000000	0.000000	1.811100	-1.429360	7.865400	724.850672	148.086096	174.730945
824				900.000000	200.000000	0.000000	0.425980	0.675600	-1.086250	-57.735281	-77.323284	168.863200	298.993678	200.957391	0.000000	300.000000	200.000000	0.000000	7.172200	10.376800	2231.294250	2136.220856	2245.399921	-1385.494475				-505.000000	200.000000	0.000000	1.992210	-0.357340	5.505780	94.633821	1199.926468	939.407086
825				900.000000	200.000000	0.000000	0.347510	0.664340	-1.651100	-115.071576	-114.094338	178.572663	299.008672	200.914338	0.000000	300.000000	200.000000	0.000000	7.324800	10.437840	2232.057190	2040.853853	2212.699923	-1373.287475				-505.000000	200.000000	0.000000	1.629990	-0.714680	4.719240	-42.867747	-235.679255	292.911863
826				900.000000	200.000000	0.000000	0.414770	0.551740	-1.173150	-123.233818	-51.450989	185.627244	299.106920	200.956443	0.000000	300.000000	200.000000	0.000000	7.385840	10.498880	2233.506776	2136.220856	1994.699930	-1312.252476				-505.000000	200.000000	0.000000	1.629990	-1.072020	13.371180	-2148.486270	-509.029961	175.084550
827				900.000000	200.000000	0.000000	0.392350	0.731900	-1.346950	-115.994886	-90.893859	154.492439	299.019043	200.943665	0.000000	300.000000	200.000000	0.000000	8.087800	10.559920	2233.430482	2107.610755	2190.899923	-1330.562976				-505.000000	200.000000	0.000000	-0.905550	-0.714680	11.798100	305.146567	-486.681598	586.835199
828				900.000000	200.000000	0.000000	0.425980	0.563000	-1.260050	-70.593267	-112.623439	147.071541	299.013353	201.008542	0.000000	300.000000	200.000000	0.000000	7.385840	10.682000	2231.599426	2250.661259	2201.799923	-1373.287475				-505.000000	200.000000	0.000000	3.441090	-1.250690	6.292320	40.640136	50.948259	174.770104
829				900.000000	200.000000	0.000000	0.392350	0.653080	-1.607650	-99.408128	-34.925739	166.467437	299.047772	200.999756	0.000000	300.000000	200.000000	0.000000	7.385840	10.895640	2232.133484	2231.587858	2125.499926	-1373.287475				-505.000000	200.000000	0.000000	-0.181110	0.536010	7.078860	612.080283	1329.941201	-528.173726
830				900.000000	200.000000	0.000000	0.369930	0.641820	-1.781450	-96.031341	-114.896368	166.480192	298.935312	201.008438	0.000000	300.000000	200.000000	0.000000	7.141680	11.261880	2231.828308	2250.661259	2376.199917	-1336.666476				-505.000000	200.000000	0.000000	-0.362220	-0.714680	11.011560	536.715648	-783.952083	-118.137451
831				900.000000	200.000000	0.000000	0.313880	0.585520	-1.303500	-49.608256	-62.373023	168.895561	299.013623	200.974088	0.000000	300.000000	200.000000	0.000000	7.355320	11.231360	2232.209778	2174.367657	2201.799923	-1373.287475				-505.000000	200.000000	0.000000	0.905550	1.608030	7.078860	-712.843810	-326.652680	-57.290522
832				900.000000	200.000000	0.000000	0.336300	0.540480	-1.390400	-131.963636	-78.413371	185.698067	298.955134	200.969716	0.000000	300.000000	200.000000	0.000000	7.660520	10.834600	2232.438660	2164.830956	2332.599918	-1318.355976				-505.000000	200.000000	0.000000	0.724440	0.536010	7.078860	264.632277	1805.426403	-410.757972
833				900.000000	200.000000	0.000000	0.369930	0.698120	-1.346950	-32.954812	-54.508814	176.171191	299.003448	200.974487	0.000000	300.000000	200.000000	0.000000	7.385840	11.353440	2231.294250	2174.367657	2223.599922	-1391.597975				-505.000000	200.000000	0.000000	-0.181110	-1.786700	5.505780	-1034.200769	536.014010	115.807108
834				900.000000	200.000000	0.000000	0.325090	0.641820	-1.260050	-35.183217	-98.336849	188.213587	299.096481	200.935797	0.000000	300.000000	200.000000	0.000000	7.324800	10.620960	2231.828308	2088.537354	2016.499929	-1306.148976				-505.000000	200.000000	0.000000	2.173320	0.178670	8.651940	-451.760531	1053.411789	411.204383
835				900.000000	200.000000	0.000000	0.313880	0.461660	-0.825550	-110.501078	-72.949456	132.635470	299.008503	200.974321	0.000000	300.000000	200.000000	0.000000	7.477400	10.529400	2231.675720	2174.367657	2212.699923	-1373.287475				-505.000000	200.000000	0.000000	1.811100	0.000000	3.146160	-1505.356332	19.994647	-763.818171
836				900.000000	200.000000	0.000000	0.313880	0.619300	-1.607650	-56.573356	-67.156133	180.975277	299.008740	200.944181	0.000000	300.000000	200.000000	0.000000	7.080640	11.017720	2232.209778	2107.610755	2212.699923	-1324.459476				-505.000000	200.000000	0.000000	-0.724440	0.000000	2.359620	-347.259236	837.016627	587.498942
837				900.000000	200.000000	0.000000	0.560500	0.653080	-1.738000	-87.481580	-137.982359	171.112554	299.071712	200.983170	0.000000	300.000000	200.000000	0.000000	7.385840	10.620960	2230.989074	2193.441057	2070.999928	-1452.632974				-505.000000	200.000000	0.000000	0.905550	1.429360	4.719240	665.948122	471.006643	353.748611
838				900.000000	200.000000	0.000000	0.313880	0.698120	-1.781450	-41.446014	-112.588229	164.180959	299.010953	200.959589	0.000000	300.000000	200.000000	0.000000	7.050120	10.712520	2226.182552	2136.220856	2201.799923	-1373.287475				-505.000000	200.000000	0.000000	3.441090	1.072020	11.798100	297.443782	-484.556755	176.974356
839				900.000000	200.000000	0.000000	0.313880	0.641820	-0.869000	-91.065513	-83.040988	185.815541	299.023556	200.926934	0.000000	300.000000	200.000000	0.000000	7.233240	10.559920	2232.591248	2069.463954	2179.999924	-1373.287475				-505.000000	200.000000	0.000000	1.267770	-0.178670	7.865400	105.633912	180.962992	175.961317
840				900.000000	200.000000	0.000000	0.504450	0.709380	-1.651100	-48.888345	-29.369668	183.271281	298.949964	201.008438	0.000000	300.000000	200.000000	0.000000	7.355320	10.437840	2231.828308	2250.661259	2343.499918	-1318.355976				-505.000000	200.000000	0.000000	-0.724440	-0.893350	7.865400	62.388626	36.371598	-59.533933
841				900.000000	200.000000	0.000000	0.313880	0.675600	-1.520750	-66.226484	-117.896650	161.750355	299.003959	200.918453	0.000000	300.000000	200.000000	0.000000	7.294280	10.254720	2232.438660	2050.390553	2223.599922	-1446.529474				-505.000000	200.000000	0.000000	0.000000	0.357340	6.292320	-1251.849992	-536.251441	-352.125476
842				900.000000	200.000000	0.000000	0.302670	0.596780	-1.694550	-105.837120	-5.822049	166.507986	299.106187	200.961501	0.000000	300.000000	200.000000	0.000000	7.019600	11.414480	2231.675720	2145.757556	1994.699930	-1373.287475				-505.000000	200.000000	0.000000	1.267770	-0.357340	5.505780	1136.977838	-877.357787	-0.440537
843				900.000000	200.000000	0.000000	0.448400	0.439140	-1.520750	-59.881786	-72.776484	158.981424	298.944828	200.931747	0.000000	300.000000	200.000000	0.000000	7.843640	11.078760	2231.294250	2079.000654	2354.399918	-1440.425974				-505.000000	200.000000	0.000000	0.362220	0.357340	10.225020	-1251.535376	233.518540	587.751125
844				900.000000	200.000000	0.000000	0.336300	0.686860	-1.564200	-114.054174	-149.175317	185.834201	298.984186	200.965675	0.000000	300.000000	200.000000	0.000000	7.599480	10.987200	2231.904602	2155.294256	2267.199921	-1416.011974				-505.000000	200.000000	0.000000	0.543330	0.714680	14.944259	160.256829	483.221031	411.843456
845				900.000000	200.000000	0.000000	0.392350	0.664340	-1.390400	-78.616719	-70.589571	183.345529	298.998495	200.974554	0.000000	300.000000	200.000000	0.000000	7.507920	11.261880	2231.141662	2174.367657	2234.499922	-1281.734977				-505.000000	200.000000	0.000000	1.992210	-0.357340	2.359620	-716.329885	1335.482181	645.686593
846				900.000000	200.000000	0.000000	0.448400	0.540480	-1.173150	-99.574323	-93.363632	166.304651	299.008062	200.953378	0.000000	300.000000	200.000000	0.000000	7.446880	10.468360	2230.683898	2126.684155	2212.699923	-1269.527977				-505.000000	200.000000	0.000000	1.267770	-0.178670	14.944259	569.464229	-753.744897	-59.015078
847				900.000000	200.000000	0.000000	0.325090	0.698120	-1.173150	-105.144299	-93.351696	200.314247	299.072315	200.973988	0.000000	300.000000	200.000000	0.000000	7.538440	10.254720	2232.438660	2174.367657	2070.999928	-1452.632974				-505.000000	200.000000	0.000000	1.267770	-1.072020	-1.573080	-180.809778	-870.639949	57.625330
848				900.000000	200.000000	0.000000	0.414770	0.540480	-1.694550	-96.093964	-76.295937	197.665073	298.920882	200.986871	0.000000	300.000000	200.000000	0.000000	7.294280	10.590440	2232.286072	2202.977757	2408.899916	-1379.390975				-505.000000	200.000000	0.000000	-0.905550	0.000000	5.505780	116.256464	977.559894	-293.648049
849				900.000000	200.000000	0.000000	0.470820	0.765680	-1.433850	-54.385901	-109.242346	195.406781	299.050546	201.001982	0.000000	300.000000	200.000000	0.000000	7.172200	10.376800	2227.174374	2231.587858	2114.599926	-1416.011974				-505.000000	200.000000	0.000000	-0.362220	-1.250690	6.292320	-422.623872	-381.763503	116.330270
850				900.000000	200.000000	0.000000	0.336300	0.619300	-1.216600	-52.147698	-73.509036	200.229331	299.043183	201.007990	0.000000	300.000000	200.000000	0.000000	7.691040	9.857960	2232.820130	2250.661259	2136.399925	-1336.666476				-505.000000	200.000000	0.000000	1.267770	0.357340	11.011560	-209.128436	-617.442758	0.237694
851				900.000000	200.000000	0.000000	0.392350	0.731900	-1.738000	-108.358953	-115.860032	183.408360	299.038400	200.892578	0.000000	300.000000	200.000000	0.000000	7.843640	9.705360	2233.049012	1993.170352	2147.299925	-1409.908474				-505.000000	200.000000	0.000000	1.992210	-0.357340	14.157719	674.405986	131.155719	-117.986690
852				900.000000	200.000000	0.000000	0.459610	0.653080	-1.390400	-123.306238	-58.161428	183.265376	299.018540	200.935605	0.000000	300.000000	200.000000	0.000000	7.721560	10.132640	2232.286072	2088.537354	2190.899923	-1385.494475				-505.000000	200.000000	0.000000	-0.543330	-0.893350	4.719240	62.136933	-501.881691	234.172072
853				900.000000	200.000000	0.000000	0.403560	0.653080	-1.260050	-82.965893	-116.766153	154.407523	299.042692	201.004234	0.000000	300.000000	200.000000	0.000000	8.087800	10.254720	2231.675720	2241.124558	2136.399925	-1348.873476				-505.000000	200.000000	0.000000	-0.905550	-0.178670	8.651940	337.328839	-85.985871	-0.097114
854				900.000000	200.000000	0.000000	0.313880	0.720640	-1.564200	-44.314100	-72.262512	200.346804	299.096573	200.961336	0.000000	300.000000	200.000000	0.000000	6.867000	10.437840	2232.057190	2145.757556	2016.499929	-1367.183975				-505.000000	200.000000	0.000000	0.724440	-0.178670	13.371180	-936.269642	1136.604955	-763.900796
855				900.000000	200.000000	0.000000	0.302670	0.743160	-1.694550	-75.686011	-31.151899	176.282760	299.013320	200.935925	0.000000	300.000000	200.000000	0.000000	7.538440	11.231360	2231.523132	2088.537354	2201.799923	-1324.459476				-505.000000	200.000000	0.000000	1.811100	-0.893350	6.292320	-53.553223	414.718963	-0.992677
856				900.000000	200.000000	0.000000	0.302670	0.506700	-1.868350	-77.562430	-61.386085	171.243532	298.945441	200.888489	0.000000	300.000000	200.000000	0.000000	7.935200	11.536560	2232.591248	1983.633652	2354.399918	-1379.390975				-505.000000	200.000000	0.000000	1.811100	-0.714680	3.932700	-158.746672	-113.321787	175.409177
857				900.000000	200.000000	0.000000	0.369930	0.585520	-1.303500	-77.751968	-44.417282	154.379533	298.964934	200.969683	0.000000	300.000000	200.000000	0.000000	7.691040	10.285240	2232.514954	2164.830956	2310.799919	-1348.873476				-505.000000	200.000000	0.000000	0.362220	-1.250690	6.292320	-654.255875	237.250672	-294.936376
858				900.000000	200.000000	0.000000	0.336300	0.574260	-1.998700	-70.894821	-62.649743	168.861862	299.121471	201.003514	0.000000	300.000000	200.000000	0.000000	7.294280	10.956680	2233.277894	2241.124558	1961.999931	-1336.666476				-505.000000	200.000000	0.000000	1.086660	-0.178670	10.225020	-1283.969341	1250.242737	-411.465181
859				900.000000	200.000000	0.000000	0.168150	0.630560	-0.999350	-43.417879	-97.182481	200.414006	299.072061	200.957162	0.000000	300.000000	200.000000	0.000000	7.477400	10.804080	2231.828308	2136.220856	2070.999928	-1348.873476				-505.000000	200.000000	0.000000	-0.724440	-0.357340	2.359620	-716.329885	-90.973425	-528.978048
860				900.000000	200.000000	0.000000	0.403560	0.675600	-1.086250	-53.714751	-116.927787	149.609146	299.037874	200.931524	0.000000	300.000000	200.000000	0.000000	7.538440	10.498880	2231.828308	2079.000654	2147.299925	-1446.529474				-505.000000	200.000000	0.000000	-0.362220	-0.178670	7.078860	-473.509020	943.190144	-117.628778
861				900.000000	200.000000	0.000000	0.526870	0.686860	-1.520750	-109.988630	-111.469668	173.588470	298.989657	200.943762	0.000000	300.000000	200.000000	0.000000	6.775440	10.651480	2233.201600	2107.610755	2256.299921	-1336.666476				-505.000000	200.000000	0.000000	2.354430	-0.714680	11.011560	189.267642	1437.923567	-588.307572
862				900.000000	200.000000	0.000000	0.347510	0.608040	-1.346950	-100.992790	-78.915408	166.472004	299.076945	200.965708	0.000000	300.000000	200.000000	0.000000	7.294280	10.529400	2231.828308	2155.294256	2060.099928	-1373.287475				-505.000000	200.000000	0.000000	1.811100	0.357340	11.011560	-556.576441	675.380419	117.682425
863				900.000000	200.000000	0.000000	0.347510	0.686860	-1.607650	-93.996537	-124.266686	193.051568	299.018842	200.926775	0.000000	300.000000	200.000000	0.000000	7.324800	10.102120	2232.972718	2069.463954	2190.899923	-1324.459476				-505.000000	200.000000	0.000000	1.448880	0.000000	9.438480	-694.140933	-96.628841	-0.115910
864				900.000000	200.000000	0.000000	0.470820	0.540480	-1.520750	-107.975498	-58.501830	183.149045	299.023222	200.901612	0.000000	300.000000	200.000000	0.000000	7.935200	9.857960	2231.828308	2012.243752	2179.999924	-1446.529474				-505.000000	200.000000	0.000000	-0.362220	-1.429360	-7.865400	-202.935807	29.382195	174.904811
865				900.000000	200.000000	0.000000	0.470820	0.608040	-1.390400	-92.996743	-119.414695	151.886294	299.018439	200.914338	0.000000	300.000000	200.000000	0.000000	7.721560	11.017720	2232.057190	2040.853853	2190.899923	-1409.908474				-505.000000	200.000000	0.000000	3.078870	1.429360	3.146160	-376.521742	-321.858126	-527.586735
866				900.000000	200.000000	0.000000	0.448400	0.517960	-1.433850	-72.628071	-174.176700	147.006427	299.018036	200.970279	0.000000	300.000000	200.000000	0.000000	7.630000	11.445000	2231.141662	2164.830956	2190.899923	-1354.976975				-505.000000	200.000000	0.000000	0.362220	-0.178670	15.730799	1727.687171	2349.413672	352.266057
867				900.000000	200.000000	0.000000	0.336300	0.698120	-1.477300	-45.151445	-68.200615	164.157732	299.017868	201.000371	0.000000	300.000000	200.000000	0.000000	7.660520	11.231360	2230.760192	2231.587858	2190.899923	-1409.908474				-505.000000	200.000000	0.000000	-0.905550	-1.250690	15.730799	157.211216	2426.126431	292.606032
868				900.000000	200.000000	0.000000	0.571710	0.641820	-1.477300	-83.654651	-123.488528	159.042168	298.959590	200.910283	0.000000	300.000000	200.000000	0.000000	7.538440	11.139800	2231.523132	2031.317153	2321.699919	-1416.011974				-505.000000	200.000000	0.000000	1.267770	1.608030	3.146160	-944.790429	450.581565	-468.528190
869				900.000000	200.000000	0.000000	0.571710	0.619300	-1.303500	-84.401968	-83.122403	178.298505	299.008435	200.927377	0.000000	300.000000	200.000000	0.000000	7.691040	10.346280	2231.523132	2069.463954	2212.699923	-1452.632974				-505.000000	200.000000	0.000000	0.000000	-0.178670	9.438480	337.391762	123.612890	763.503725
870				900.000000	200.000000	0.000000	0.403560	0.731900	-1.173150	-67.568466	-86.451151	195.445047	299.003993	200.978226	0.000000	300.000000	200.000000	0.000000	7.446880	10.407320	2232.514954	2183.904357	2223.599922	-1391.597975				-505.000000	200.000000	0.000000	0.905550	-0.714680	4.719240	72.948254	73.296621	469.202114
871				900.000000	200.000000	0.000000	0.280250	0.574260	-1.651100	-58.473117	-96.126661	190.606871	299.062422	200.969848	0.000000	300.000000	200.000000	0.000000	7.172200	10.834600	2232.133484	2164.830956	2092.799927	-1342.769976				-505.000000	200.000000	0.000000	2.716650	0.178670	7.865400	11.440554	1021.281319	293.672719
872				900.000000	200.000000	0.000000	0.269040	0.675600	-1.390400	-74.132502	-70.577635	156.977489	298.979093	200.987242	0.000000	300.000000	200.000000	0.000000	7.446880	10.498880	2231.446838	2202.977757	2278.099920	-1397.701475				-505.000000	200.000000	0.000000	0.905550	-0.536010	7.865400	-263.436737	-327.399106	-176.813413
873				900.000000	200.000000	0.000000	0.425980	0.686860	-1.477300	-89.840964	-137.751246	178.512312	299.033354	200.961073	0.000000	300.000000	200.000000	0.000000	7.416360	10.254720	2232.667542	2145.757556	2158.199924	-1416.011974				-505.000000	200.000000	0.000000	1.992210	1.429360	0.786540	1360.529517	11.274961	1117.334960
874				900.000000	200.000000	0.000000	0.425980	0.698120	-1.303500	-44.971388	-61.923331	190.571084	299.068006	200.913619	0.000000	300.000000	200.000000	0.000000	7.568960	9.949520	2233.811952	2040.853853	2081.899927	-1416.011974				-505.000000	200.000000	0.000000	1.267770	1.250690	14.944259	424.322798	1102.235205	118.573681
875				900.000000	200.000000	0.000000	0.493240	0.743160	-1.433850	-99.539107	-110.165602	176.085330	299.057506	200.961336	0.000000	300.000000	200.000000	0.000000	7.385840	9.919000	2232.057190	2145.757556	2103.699926	-1342.769976				-505.000000	200.000000	0.000000	-0.905550	-1.965370	11.011560	-697.123623	1370.044931	-354.257284
876				900.000000	200.000000	0.000000	0.246620	0.709380	-1.216600	-72.561384	-69.816013	169.080432	298.989104	200.901551	0.000000	300.000000	200.000000	0.000000	7.568960	10.132640	2231.980896	2012.243752	2256.299921	-1373.287475				-505.000000	200.000000	0.000000	0.905550	-1.072020	1.573080	51.073918	606.562356	292.630702
877				900.000000	200.000000	0.000000	0.235410	0.608040	-1.998700	-81.565352	-88.890912	144.901198	298.984533	200.961073	0.000000	300.000000	200.000000	0.000000	7.935200	9.552760	2232.667542	2145.757556	2267.199921	-1416.011974				-505.000000	200.000000	0.000000	0.000000	-1.072020	9.438480	-527.376859	123.612890	-412.226038
878				900.000000	200.000000	0.000000	0.235410	0.517960	-1.651100	-96.976323	-33.488511	156.865725	299.013556	200.965609	0.000000	300.000000	200.000000	0.000000	7.507920	10.987200	2232.057190	2155.294256	2201.799923	-1354.976975				-505.000000	200.000000	0.000000	0.000000	0.714680	5.505780	-882.842266	259.915030	-234.298163
879				900.000000	200.000000	0.000000	0.459610	0.596780	-1.129700	-69.067164	-83.733728	188.032337	299.013252	200.974454	0.000000	300.000000	200.000000	0.000000	7.904680	11.353440	2231.370544	2174.367657	2201.799923	-1373.287475				-505.000000	200.000000	0.000000	0.724440	0.178670	10.225020	-220.002681	741.880638	-117.376595
880				900.000000	200.000000	0.000000	0.493240	0.653080	-1.781450	-95.567654	-130.106214	183.230535	298.998529	201.021537	0.000000	300.000000	200.000000	0.000000	7.630000	11.597600	2231.217956	2279.271359	2234.499922	-1403.804975				-505.000000	200.000000	0.000000	1.992210	-1.250690	5.505780	-654.318799	934.786453	174.886014
881				900.000000	200.000000	0.000000	0.448400	0.641820	-1.738000	-79.904206	-133.366081	130.253996	299.013455	200.999892	0.000000	300.000000	200.000000	0.000000	7.599480	11.383960	2231.828308	2231.587858	2201.799923	-1403.804975				-505.000000	200.000000	0.000000	1.267770	1.429360	5.505780	-144.700968	2702.032410	-57.489058
882				900.000000	200.000000	0.000000	0.482030	0.517960	-0.955900	-100.276626	-49.356828	134.923285	299.130846	200.909972	0.000000	300.000000	200.000000	0.000000	7.568960	10.590440	2232.286072	2031.317153	1940.199932	-1379.390975				-505.000000	200.000000	0.000000	1.448880	-1.072020	0.000000	50.948072	-220.241731	-882.294737
883				900.000000	200.000000	0.000000	0.347510	0.506700	-2.259400	-126.213920	-128.726529	159.148777	299.057184	200.961665	0.000000	300.000000	200.000000	0.000000	7.263760	10.529400	2231.294250	2145.757556	2103.699926	-1373.287475				-505.000000	200.000000	0.000000	0.905550	-1.250690	7.865400	-306.682023	335.450930	351.205243
884				900.000000	200.000000	0.000000	0.381140	0.664340	-1.433850	-70.620673	-70.087534	178.537823	299.082017	200.931333	0.000000	300.000000	200.000000	0.000000	7.477400	10.315760	2232.286072	2079.000654	2049.199928	-1403.804975				-505.000000	200.000000	0.000000	2.897760	0.178670	8.651940	-220.128527	81.585876	704.866921
885				900.000000	200.000000	0.000000	0.392350	0.686860	-1.520750	-53.701206	-29.940586	183.366473	299.038006	200.995483	0.000000	300.000000	200.000000	0.000000	7.355320	10.773560	2232.133484	2222.051158	2147.299925	-1373.287475				-505.000000	200.000000	0.000000	2.897760	-3.037390	0.000000	-1110.320483	354.936582	-61.858403
886				900.000000	200.000000	0.000000	0.403560	0.551740	-0.738650	-142.886327	-127.382995	161.542257	299.009282	200.905235	0.000000	300.000000	200.000000	0.000000	7.294280	9.705360	2233.430482	2021.780453	2212.699923	-1330.562976				-505.000000	200.000000	0.000000	1.811100	0.714680	11.011560	-71.689791	12.530383	-528.163545
887				900.000000	200.000000	0.000000	0.336300	0.664340	-1.520750	-106.895473	-123.885875	193.042237	298.989277	200.969749	0.000000	300.000000	200.000000	0.000000	7.324800	9.919000	2232.362366	2164.830956	2256.299921	-1354.976975				-505.000000	200.000000	0.000000	-1.086660	0.357340	11.798100	-556.513518	1115.117455	0.426048
888				900.000000	200.000000	0.000000	0.347510	0.529220	-1.520750	-76.274943	-124.347503	168.808361	299.013151	200.953182	0.000000	300.000000	200.000000	0.000000	7.599480	11.628120	2231.141662	2126.684155	2201.799923	-1373.287475				-505.000000	200.000000	0.000000	2.354430	-0.714680	6.292320	652.154110	1177.262111	-647.051671
889				900.000000	200.000000	0.000000	0.336300	0.731900	-1.433850	-55.776961	-37.845203	207.563029	298.998871	200.952824	0.000000	300.000000	200.000000	0.000000	7.477400	11.078760	2231.980896	2126.684155	2234.499922	-1385.494475				-505.000000	200.000000	0.000000	2.897760	-0.357340	7.078860	-831.768348	-49.491278	-470.523726
890				900.000000	200.000000	0.000000	0.369930	0.608040	-2.085600	-73.614320	-124.745448	159.219796	299.013353	200.957260	0.000000	300.000000	200.000000	0.000000	7.507920	11.017720	2231.599426	2136.220856	2201.799923	-1385.494475				-505.000000	200.000000	0.000000	2.716650	0.000000	3.932700	-115.501386	1953.003503	410.991359
891				900.000000	200.000000	0.000000	0.403560	0.619300	-0.912450	-55.853128	-71.495692	176.063048	298.998769	200.970014	0.000000	300.000000	200.000000	0.000000	7.233240	11.353440	2231.752014	2164.830956	2234.499922	-1428.218974				-505.000000	200.000000	0.000000	1.992210	-1.250690	3.932700	272.083370	671.139292	233.630113
892				900.000000	200.000000	0.000000	0.459610	0.517960	-1.390400	-28.357224	-37.897548	207.236316	299.037479	200.983203	0.000000	300.000000	200.000000	0.000000	7.416360	11.231360	2230.912780	2193.441057	2147.299925	-1348.873476				-505.000000	200.000000	0.000000	2.897760	-0.714680	10.225020	-737.323296	80.093023	410.298639
893				900.000000	200.000000	0.000000	0.302670	0.675600	-1.781450	-114.742932	-107.060631	161.761969	299.042987	200.939845	0.000000	300.000000	200.000000	0.000000	7.538440	11.414480	2232.362366	2098.074055	2136.399925	-1342.769976				-505.000000	200.000000	0.000000	0.362220	-0.536010	9.438480	-1653.102913	499.404981	116.950546
894				900.000000	200.000000	0.000000	0.246620	0.439140	-1.303500	-111.923608	-59.603256	183.287070	298.974874	200.960975	0.000000	300.000000	200.000000	0.000000	7.813120	10.163160	2232.896424	2145.757556	2288.999920	-1409.908474				-505.000000	200.000000	0.000000	-0.362220	-0.357340	7.078860	789.655679	678.050130	58.433961
895				900.000000	200.000000	0.000000	0.470820	0.574260	-1.564200	-38.280438	-53.395452	183.180460	299.047967	200.918390	0.000000	300.000000	200.000000	0.000000	7.385840	10.468360	2232.591248	2050.390553	2125.499926	-1354.976975				-505.000000	200.000000	0.000000	1.992210	1.429360	6.292320	-1302.798064	536.330005	177.429382
896				900.000000	200.000000	0.000000	0.336300	0.608040	-1.781450	-77.319750	-154.039244	161.664297	299.052623	200.999790	0.000000	300.000000	200.000000	0.000000	7.050120	9.644320	2232.057190	2231.587858	2114.599926	-1348.873476				-505.000000	200.000000	0.000000	1.086660	0.178670	-3.932700	-336.951300	-857.441705	176.314921
897				900.000000	200.000000	0.000000	0.336300	0.754420	-1.216600	-66.686107	-73.509036	188.306692	299.067273	200.914338	0.000000	300.000000	200.000000	0.000000	7.111160	9.857960	2232.057190	2040.853853	2081.899927	-1452.632974				-505.000000	200.000000	0.000000	-0.905550	2.144040	1.573080	245.677708	981.292026	-56.636961
898				900.000000	200.000000	0.000000	0.392350	0.596780	-1.303500	-65.226690	-161.857847	180.873038	299.023456	200.892853	0.000000	300.000000	200.000000	0.000000	7.324800	10.071600	2232.362366	1993.170352	2179.999924	-1422.115474				-505.000000	200.000000	0.000000	1.629990	-1.965370	10.225020	-465.554542	687.085811	115.492662
899				900.000000	200.000000	0.000000	0.403560	0.664340	-1.173150	-82.412178	-86.451151	178.514596	299.023089	200.961566	0.000000	300.000000	200.000000	0.000000	7.538440	10.926160	2231.523132	2145.757556	2179.999924	-1403.804975				-505.000000	200.000000	0.000000	1.629990	-1.965370	1.573080	923.545325	-232.693549	350.469057
900				900.000000	200.000000	0.000000	0.470820	0.529220	-1.607650	-76.364971	-22.959223	180.728913	299.047674	200.978494	0.000000	300.000000	200.000000	0.000000	7.630000	10.010560	2231.904602	2183.904357	2125.499926	-1354.976975				-505.000000	200.000000	0.000000	1.267770	-1.965370	16.517339	-812.499162	172.752301	291.753936
901				900.000000	200.000000	0.000000	0.482030	0.675600	-1.564200	-22.045666	-114.648719	183.263093	299.017768	200.961994	0.000000	300.000000	200.000000	0.000000	7.477400	11.506040	2230.531310	2145.757556	2190.899923	-1300.045476				-505.000000	200.000000	0.000000	3.259980	-0.536010	11.798100	547.589892	-208.457775	-118.257669
902				900.000000	200.000000	0.000000	0.414770	0.608040	-1.520750	-73.029135	-106.853390	147.125042	298.969781	200.961172	0.000000	300.000000	200.000000	0.000000	7.446880	11.078760	2232.438660	2145.757556	2299.899920	-1367.183975				-505.000000	200.000000	0.000000	1.267770	0.178670	-1.573080	-684.210536	587.630131	-117.420061
903				900.000000	200.000000	0.000000	0.515660	0.630560	-1.433850	-108.196505	-55.363188	166.318744	299.013455	200.922977	0.000000	300.000000	200.000000	0.000000	7.507920	11.109280	2231.828308	2059.927254	2201.799923	-1434.322474				-505.000000	200.000000	0.000000	0.362220	-0.178670	7.865400	-589.262099	1428.887885	176.033761
904				900.000000	200.000000	0.000000	0.325090	0.653080	-1.868350	-111.739804	-118.035010	183.404739	299.082017	201.029592	0.000000	300.000000	200.000000	0.000000	7.355320	10.529400	2232.286072	2298.344760	2049.199928	-1434.322474				-505.000000	200.000000	0.000000	0.181110	0.000000	10.225020	-1620.606025	1702.747586	117.473709
905				900.000000	200.000000	0.000000	0.280250	0.675600	-1.303500	-90.124594	-131.911719	164.194856	299.033089	200.965609	0.000000	300.000000	200.000000	0.000000	7.355320	10.468360	2232.057190	2155.294256	2158.199924	-1354.976975				-505.000000	200.000000	0.000000	2.173320	-0.536010	10.225020	-958.143979	-141.211129	-59.426638
906				900.000000	200.000000	0.000000	0.313880	0.641820	-1.694550	-59.756541	-72.141286	207.502482	299.038071	200.969782	0.000000	300.000000	200.000000	0.000000	7.782600	10.804080	2232.286072	2164.830956	2147.299925	-1354.976975				-505.000000	200.000000	0.000000	3.803310	-1.429360	7.078860	145.707739	-1032.276157	-882.822207
907				900.000000	200.000000	0.000000	0.459610	0.529220	-1.129700	-104.013526	-58.403879	166.282566	299.048130	200.935317	0.000000	300.000000	200.000000	0.000000	7.324800	9.552760	2232.972718	2088.537354	2125.499926	-1257.320977				-505.000000	200.000000	0.000000	0.724440	-0.893350	5.505780	641.279866	481.219182	586.535242
908				900.000000	200.000000	0.000000	0.504450	0.608040	-1.303500	-72.804064	-29.692936	156.670774	299.091348	200.995892	0.000000	300.000000	200.000000	0.000000	7.630000	9.522240	2231.217956	2222.051158	2027.399929	-1324.459476				-505.000000	200.000000	0.000000	0.181110	-0.893350	5.505780	-169.432148	1044.376108	-59.606377
909				900.000000	200.000000	0.000000	0.482030	0.619300	-1.477300	-68.499904	-84.333716	147.065832	299.023489	200.978260	0.000000	300.000000	200.000000	0.000000	7.263760	10.376800	2232.438660	2183.904357	2179.999924	-1324.459476				-505.000000	200.000000	0.000000	1.448880	-0.357340	11.798100	-831.390809	-231.438128	-176.687322
910				900.000000	200.000000	0.000000	0.414770	0.788200	-1.868350	-94.113971	-40.672513	183.437492	298.998803	200.948616	0.000000	300.000000	200.000000	0.000000	7.263760	10.010560	2231.828308	2117.147455	2234.499922	-1428.218974				-505.000000	200.000000	0.000000	1.267770	-2.144040	7.865400	565.789384	-349.317037	350.328476
911				900.000000	200.000000	0.000000	0.482030	0.563000	-1.129700	-70.458224	-64.393104	149.423133	298.974313	200.978594	0.000000	300.000000	200.000000	0.000000	7.416360	9.796920	2231.675720	2183.904357	2288.999920	-1361.080475				-505.000000	200.000000	0.000000	2.716650	1.250690	6.292320	423.630643	1553.054202	-703.959611
912				900.000000	200.000000	0.000000	0.414770	0.506700	-1.520750	-61.120195	-116.985330	156.669436	299.033321	201.012365	0.000000	300.000000	200.000000	0.000000	7.507920	11.383960	2232.591248	2260.197959	2158.199924	-1312.252476				-505.000000	200.000000	0.000000	0.181110	0.000000	1.573080	-1042.218171	782.968226	117.473709
913				900.000000	200.000000	0.000000	0.425980	0.664340	-1.346950	-138.879658	-112.542622	137.527147	299.003585	200.961533	0.000000	300.000000	200.000000	0.000000	7.630000	11.811240	2231.599426	2145.757556	2223.599922	-1275.631477				-505.000000	200.000000	0.000000	0.905550	-1.608030	3.932700	-328.619283	1134.603106	174.633831
914				900.000000	200.000000	0.000000	0.302670	0.641820	-1.260050	-87.450110	-72.083744	178.598174	298.979442	200.927092	0.000000	300.000000	200.000000	0.000000	7.507920	11.292400	2232.209778	2069.463954	2278.099920	-1373.287475				-505.000000	200.000000	0.000000	2.716650	0.357340	1.573080	-788.963524	-165.877335	-998.527894
915				900.000000	200.000000	0.000000	0.459610	0.472920	-1.086250	-114.328007	-78.708167	159.001226	299.018406	200.940005	0.000000	300.000000	200.000000	0.000000	7.752080	10.773560	2231.980896	2098.074055	2190.899923	-1416.011974				-505.000000	200.000000	0.000000	1.992210	-0.357340	3.146160	-600.450960	937.025733	-764.171775
916				900.000000	200.000000	0.000000	0.526870	0.461660	-1.433850	-82.987565	-71.022726	161.330733	299.047349	200.987377	0.000000	300.000000	200.000000	0.000000	7.355320	11.322920	2231.141662	2202.977757	2125.499926	-1348.873476				-505.000000	200.000000	0.000000	-0.543330	0.893350	4.719240	-524.645862	823.818382	118.379453
917				900.000000	200.000000	0.000000	0.448400	0.731900	-1.520750	-39.784869	-113.304244	173.711652	298.979302	200.982766	0.000000	300.000000	200.000000	0.000000	7.355320	10.773560	2231.904602	2193.441057	2278.099920	-1367.183975				-505.000000	200.000000	0.000000	1.267770	1.608030	7.865400	213.747129	446.103007	236.400994
918				900.000000	200.000000	0.000000	0.403560	0.574260	-1.260050	-70.129580	-126.898093	166.382521	298.998906	200.961336	0.000000	300.000000	200.000000	0.000000	7.233240	10.346280	2232.057190	2145.757556	2234.499922	-1324.459476				-505.000000	200.000000	0.000000	1.448880	1.608030	13.371180	-1407.236435	164.779041	530.106998
919				900.000000	200.000000	0.000000	0.616550	0.630560	-1.433850	-92.114384	-140.573358	175.852862	299.028438	200.965378	0.000000	300.000000	200.000000	0.000000	7.355320	9.888480	2232.591248	2155.294256	2169.099924	-1428.218974				-505.000000	200.000000	0.000000	-0.362220	-1.786700	0.786540	7.765709	684.021541	115.821597
920				900.000000	200.000000	0.000000	0.302670	0.641820	-1.260050	-71.367989	-77.149714	168.959534	298.984047	200.905978	0.000000	300.000000	200.000000	0.000000	7.538440	10.529400	2231.599426	2021.780453	2267.199921	-1312.252476				-505.000000	200.000000	0.000000	1.267770	0.357340	-1.573080	-441.767211	-75.219905	-117.250503
921				900.000000	200.000000	0.000000	0.425980	0.461660	-0.955900	-74.451349	-158.500028	161.435255	299.071839	200.970213	0.000000	300.000000	200.000000	0.000000	6.836480	9.888480	2231.294250	2164.830956	2070.999928	-1367.183975				-505.000000	200.000000	0.000000	-1.267770	-0.357340	1.573080	325.951209	75.219905	-176.469990
922				900.000000	200.000000	0.000000	0.212990	0.585520	-1.738000	-70.161049	-88.210107	219.602945	299.042562	200.880428	0.000000	300.000000	200.000000	0.000000	7.294280	10.254720	2231.370544	1964.560251	2136.399925	-1379.390975				-505.000000	200.000000	0.000000	1.086660	-0.714680	6.292320	73.074101	-204.295212	-881.926644
923				900.000000	200.000000	0.000000	0.459610	0.698120	-1.346950	-77.180644	-118.993476	149.572022	299.033056	200.897278	0.000000	300.000000	200.000000	0.000000	7.568960	11.506040	2231.980896	2002.707052	2158.199924	-1428.218974				-505.000000	200.000000	0.000000	0.000000	-1.608030	7.865400	-559.936670	125.105743	703.403163
924				900.000000	200.000000	0.000000	0.470820	0.686860	-1.477300	-81.799904	-104.135968	151.959597	298.998906	200.952791	0.000000	300.000000	200.000000	0.000000	7.385840	10.834600	2232.057190	2126.684155	2234.499922	-1348.873476				-505.000000	200.000000	0.000000	1.086660	0.178670	7.078860	-451.886377	325.238391	176.314921
925				900.000000	200.000000	0.000000	0.526870	0.517960	-1.651100	-52.750491	-121.480383	166.202412	299.076661	201.025846	0.000000	300.000000	200.000000	0.000000	7.477400	11.322920	2231.141662	2288.808060	2060.099928	-1367.183975				-505.000000	200.000000	0.000000	0.362220	-1.786700	16.517339	-801.687841	2348.667246	703.204628
926				900.000000	200.000000	0.000000	0.470820	0.686860	-1.433850	-33.508527	-88.978467	209.791439	299.008232	200.966038	0.000000	300.000000	200.000000	0.000000	7.721560	11.475520	2231.065368	2155.294256	2212.699923	-1416.011974				-505.000000	200.000000	0.000000	-0.362220	1.429360	7.865400	-723.592208	1870.433769	-1114.752434
927				900.000000	200.000000	0.000000	0.470820	0.506700	-1.129700	-52.674007	-89.261326	175.888649	299.027940	200.953052	0.000000	300.000000	200.000000	0.000000	7.446880	10.956680	2231.446838	2126.684155	2169.099924	-1440.425974				-505.000000	200.000000	0.000000	0.362220	-0.357340	11.011560	-1063.085736	-1755.777996	763.305189
928				900.000000	200.000000	0.000000	0.493240	0.709380	-1.781450	-61.084978	-49.050695	183.282894	299.037644	200.978761	0.000000	300.000000	200.000000	0.000000	7.599480	10.620960	2231.294250	2183.904357	2147.299925	-1397.701475				-505.000000	200.000000	0.000000	1.629990	0.178670	-3.146160	1284.535650	1230.055090	176.271455
929				900.000000	200.000000	0.000000	0.347510	0.563000	-1.173150	-78.544299	-68.945102	171.249437	299.042889	200.948486	0.000000	300.000000	200.000000	0.000000	7.446880	10.529400	2232.133484	2117.147455	2136.399925	-1379.390975				-505.000000	200.000000	0.000000	2.354430	-0.536010	9.438480	-494.942894	-1742.263756	-176.929324
930				900.000000	200.000000	0.000000	0.269040	0.585520	-1.607650	-61.984946	-45.045742	168.942015	299.042070	200.945021	0.000000	300.000000	200.000000	0.000000	7.446880	10.987200	2230.226134	2107.610755	2136.399925	-1385.494475				-505.000000	200.000000	0.000000	2.716650	1.608030	14.157719	-133.197491	-1238.380216	588.749675
931				900.000000	200.000000	0.000000	0.313880	0.630560	-1.477300	-27.830915	-72.343329	180.985749	299.018540	200.897155	0.000000	300.000000	200.000000	0.000000	7.385840	10.682000	2232.286072	2002.707052	2190.899923	-1330.562976				-505.000000	200.000000	0.000000	1.992210	-2.144040	3.146160	-129.484167	-918.954370	115.294127
932				900.000000	200.000000	0.000000	0.313880	0.608040	-1.173150	-96.792203	-113.153948	154.458544	299.028173	200.978460	0.000000	300.000000	200.000000	0.000000	7.538440	10.468360	2231.980896	2183.904357	2169.099924	-1434.322474				-505.000000	200.000000	0.000000	1.086660	-0.536010	-0.786540	-843.208901	-65.007366	234.380788
933				900.000000	200.000000	0.000000	0.392350	0.551740	-1.520750	-39.162797	-75.534315	173.602171	299.057538	200.986938	0.000000	300.000000	200.000000	0.000000	7.446880	9.705360	2232.133484	2202.977757	2103.699926	-1385.494475				-505.000000	200.000000	0.000000	0.724440	-1.250690	0.000000	-1118.023269	-441.545884	-59.988959
934				900.000000	200.000000	0.000000	0.504450	0.630560	-1.129700	-119.942996	-105.844119	175.968998	299.071744	200.910470	0.000000	300.000000	200.000000	0.000000	7.355320	10.010560	2231.065368	2031.317153	2070.999928	-1312.252476				-505.000000	200.000000	0.000000	1.267770	0.536010	4.719240	-546.268505	449.088712	59.151351
935				900.000000	200.000000	0.000000	0.347510	0.619300	-1.781450	-76.856064	-93.709233	178.530776	299.008706	200.935669	0.000000	300.000000	200.000000	0.000000	7.874160	11.170320	2232.133484	2088.537354	2212.699923	-1300.045476				-505.000000	200.000000	0.000000	0.181110	0.893350	7.865400	-756.026173	511.856799	353.297892
936				900.000000	200.000000	0.000000	0.437190	0.664340	-1.390400	-102.739900	-107.897871	188.118395	299.047707	200.918642	0.000000	300.000000	200.000000	0.000000	7.691040	11.567080	2231.980896	2050.390553	2125.499926	-1312.252476				-505.000000	200.000000	0.000000	0.543330	-0.536010	13.371180	-31.364271	-443.276168	351.912452
937				900.000000	200.000000	0.000000	0.470820	0.608040	-1.086250	-84.640584	-94.367705	159.115274	299.023256	200.982766	0.000000	300.000000	200.000000	0.000000	7.996240	11.109280	2231.904602	2193.441057	2179.999924	-1361.080475				-505.000000	200.000000	0.000000	0.543330	1.250690	13.371180	-965.595071	-310.706160	529.840326
938				900.000000	200.000000	0.000000	0.347510	0.765680	-1.911800	-83.024768	-63.192187	178.666910	299.027707	201.021677	0.000000	300.000000	200.000000	0.000000	7.416360	10.712520	2230.912780	2279.271359	2169.099924	-1379.390975				-505.000000	200.000000	0.000000	2.354430	-1.608030	5.505780	-328.493436	250.018486	-589.155362
939				900.000000	200.000000	0.000000	0.392350	0.563000	-1.564200	-54.826245	-95.757786	156.745022	299.057281	200.987208	0.000000	300.000000	200.000000	0.000000	7.660520	10.865120	2231.523132	2202.977757	2103.699926	-1409.908474				-505.000000	200.000000	0.000000	1.448880	-1.072020	7.865400	-990.766713	1760.844114	116.354940
940				900.000000	200.000000	0.000000	0.437190	0.630560	-1.738000	-96.450014	-82.244754	176.038679	298.998734	200.935861	0.000000	300.000000	200.000000	0.000000	7.446880	10.498880	2231.675720	2088.537354	2234.499922	-1452.632974				-505.000000	200.000000	0.000000	3.078870	2.501380	1.573080	498.932355	1535.614829	530.824388
941				900.000000	200.000000	0.000000	0.313880	0.608040	-1.607650	-101.262875	-72.222103	168.916505	299.008605	200.982766	0.000000	300.000000	200.000000	0.000000	7.782600	10.315760	2231.904602	2193.441057	2212.699923	-1287.838477				-505.000000	200.000000	0.000000	1.448880	-2.501380	11.011560	196.970427	-363.261709	819.927661
942				900.000000	200.000000	0.000000	0.504450	0.574260	-1.129700	-69.994537	-141.305909	197.603580	299.037216	200.953541	0.000000	300.000000	200.000000	0.000000	7.294280	10.926160	2230.302428	2126.684155	2147.299925	-1403.804975				-505.000000	200.000000	0.000000	3.984420	0.000000	11.011560	-1041.463092	-781.827240	-59.062852
943				900.000000	200.000000	0.000000	0.347510	0.461660	-1.911800	-139.770145	-93.588007	156.697230	298.999350	201.016429	0.000000	300.000000	200.000000	0.000000	7.752080	9.735880	2233.049012	2269.734659	2234.499922	-1385.494475				-505.000000	200.000000	0.000000	1.086660	-0.357340	9.438480	-1063.211582	1383.559171	-117.914246
944				900.000000	200.000000	0.000000	0.381140	0.517960	-1.738000	-133.251124	-105.266464	171.172709	298.955169	200.931237	0.000000	300.000000	200.000000	0.000000	7.568960	10.102120	2232.514954	2079.000654	2332.599918	-1428.218974				-505.000000	200.000000	0.000000	2.173320	0.178670	8.651940	-1146.656542	1583.691819	469.948482
945				900.000000	200.000000	0.000000	0.392350	0.619300	-1.955250	-93.118241	-70.064260	176.074662	299.028139	200.910127	0.000000	300.000000	200.000000	0.000000	7.874160	9.400160	2231.904602	2031.317153	2169.099924	-1385.494475				-505.000000	200.000000	0.000000	2.173320	0.178670	5.505780	-683.644227	1454.107517	176.227988
946				900.000000	200.000000	0.000000	0.425980	0.698120	-1.781450	-53.507605	-117.204507	185.751764	299.028272	200.944181	0.000000	300.000000	200.000000	0.000000	7.233240	10.346280	2232.209778	2107.610755	2169.099924	-1409.908474				-505.000000	200.000000	0.000000	2.535540	-0.714680	6.292320	-1085.085918	-557.106950	57.863024
947				900.000000	200.000000	0.000000	0.347510	0.653080	-1.824900	-43.345776	-83.536884	190.610492	299.018070	201.008714	0.000000	300.000000	200.000000	0.000000	7.691040	11.261880	2231.217956	2250.661259	2190.899923	-1416.011974				-505.000000	200.000000	0.000000	1.992210	-2.144040	3.146160	1028.675852	2130.155799	-60.938169
948				900.000000	200.000000	0.000000	0.392350	0.641820	-1.433850	-43.404335	-121.208862	161.637645	298.994297	200.901273	0.000000	300.000000	200.000000	0.000000	7.568960	11.078760	2232.667542	2012.243752	2245.399921	-1367.183975				-505.000000	200.000000	0.000000	0.905550	-0.357340	11.798100	-1063.022812	66.578783	587.029427
949				900.000000	200.000000	0.000000	0.493240	0.574260	-1.173150	-53.957431	-44.550444	163.879952	299.028106	200.957162	0.000000	300.000000	200.000000	0.000000	7.477400	10.926160	2231.828308	2136.220856	2169.099924	-1403.804975	-558.643429	201.514004	0.000000	-505.000000	200.000000	0.000000	1.267770	-1.429360	20.450039	30.961432	1097.010220	-588.898871
950				900.000000	200.000000	0.000000	0.403560	0.653080	-1.303500	-74.969847	-66.066046	171.275143	298.979477	201.033865	0.000000	300.000000	200.000000	0.000000	7.477400	11.322920	2232.286072	2307.881460	2278.099920	-1397.701475				-505.000000	200.000000	0.000000	2.535540	-0.178670	6.292320	-1052.651953	-159.396928	352.092191
951				900.000000	200.000000	0.000000	0.280250	0.664340	-1.868350	-59.009224	-50.330889	183.461665	298.988897	200.914556	0.000000	300.000000	200.000000	0.000000	7.874160	10.590440	2231.523132	2040.853853	2256.299921	-1434.322474				-505.000000	200.000000	0.000000	1.448880	0.357340	8.651940	138.130800	566.967622	-469.729584
952				900.000000	200.000000	0.000000	0.425980	0.619300	-1.520750	-84.627039	-132.644868	159.172200	299.023089	200.944472	0.000000	300.000000	200.000000	0.000000	7.599480	10.895640	2231.523132	2107.610755	2179.999924	-1409.908474				-505.000000	200.000000	0.000000	-0.362220	-3.216060	0.000000	384.476220	-640.932106	349.441529
953				900.000000	200.000000	0.000000	0.313880	0.551740	-1.129700	-91.024562	-108.128387	168.864146	298.993816	200.961533	0.000000	300.000000	200.000000	0.000000	7.416360	10.346280	2231.599426	2145.757556	2245.399921	-1519.771472				-505.000000	200.000000	0.000000	3.622200	0.893350	3.932700	286.003228	-1283.471500	59.302112
954				900.000000	200.000000	0.000000	0.403560	0.641820	-1.086250	-71.187932	-66.268088	166.445351	299.076156	200.992194	0.000000	300.000000	200.000000	0.000000	7.477400	10.834600	2229.920958	2212.514458	2060.099928	-1342.769976				-505.000000	200.000000	0.000000	0.181110	-1.072020	5.505780	51.388534	116.386057	-118.520033
955				900.000000	200.000000	0.000000	0.448400	0.517960	-1.303500	-80.534089	-32.450767	161.464387	299.067432	200.888550	0.000000	300.000000	200.000000	0.000000	7.385840	10.743040	2232.438660	1983.633652	2081.899927	-1312.252476				-505.000000	200.000000	0.000000	1.992210	1.429360	15.730799	-143.882967	-400.617164	-292.523407
956				900.000000	200.000000	0.000000	0.347510	0.709380	-1.390400	-44.597730	-78.874999	193.072511	299.043085	200.965378	0.000000	300.000000	200.000000	0.000000	7.538440	9.705360	2232.591248	2155.294256	2136.399925	-1367.183975				-505.000000	200.000000	0.000000	2.535540	-2.322710	5.505780	-1298.266738	504.199535	-178.639391
957				900.000000	200.000000	0.000000	0.269040	0.540480	-1.781450	-68.040281	-39.818139	164.080808	299.052623	200.944246	0.000000	300.000000	200.000000	0.000000	7.263760	10.926160	2232.057190	2107.610755	2114.599926	-1403.804975				-505.000000	200.000000	0.000000	0.000000	-0.893350	2.359620	-632.947848	130.330728	469.105000
958				900.000000	200.000000	0.000000	0.392350	0.664340	-1.477300	-78.706747	-105.970543	142.381308	299.047837	201.003959	0.000000	300.000000	200.000000	0.000000	7.111160	10.987200	2232.286072	2241.124558	2125.499926	-1391.597975				-505.000000	200.000000	0.000000	0.724440	0.357340	4.719240	-325.447823	-48.314420	-528.415727
959				900.000000	200.000000	0.000000	0.403560	0.810720	-1.433850	-28.407972	-116.604519	156.963788	299.028073	200.957195	0.000000	300.000000	200.000000	0.000000	7.446880	11.353440	2231.752014	2136.220856	2169.099924	-1287.838477				-505.000000	200.000000	0.000000	-1.086660	-1.429360	15.730799	-664.312119	1509.095345	-236.245925
960				900.000000	200.000000	0.000000	0.201780	0.461660	-1.477300	-99.114700	-87.990931	176.125487	299.013623	200.922820	0.000000	300.000000	200.000000	0.000000	7.874160	11.200840	2232.209778	2059.927254	2201.799923	-1416.011974				-505.000000	200.000000	0.000000	1.992210	0.000000	7.078860	579.646318	1596.143637	234.817018
961				900.000000	200.000000	0.000000	0.493240	0.653080	-1.260050	-91.006954	-79.931416	183.230535	298.999077	200.935541	0.000000	300.000000	200.000000	0.000000	7.782600	11.261880	2232.438660	2088.537354	2234.499922	-1416.011974				-505.000000	200.000000	0.000000	-0.362220	0.357340	3.146160	-1136.285683	814.352269	-175.864203
962				900.000000	200.000000	0.000000	0.291460	0.686860	-1.955250	-94.356651	-81.107520	173.832355	299.047349	200.910438	0.000000	300.000000	200.000000	0.000000	7.691040	10.712520	2231.141662	2031.317153	2125.499926	-1440.425974				-505.000000	200.000000	0.000000	0.724440	-2.144040	11.011560	-1171.198952	-54.285832	-60.836748
963				900.000000	200.000000	0.000000	0.235410	0.574260	-1.303500	-82.236185	-64.207598	183.424345	299.013151	201.021572	0.000000	300.000000	200.000000	0.000000	7.935200	10.865120	2231.141662	2279.271359	2201.799923	-1354.976975				-505.000000	200.000000	0.000000	-0.905550	1.250690	7.865400	423.756489	-350.379459	60.003447
964				900.000000	200.000000	0.000000	0.269040	0.574260	-1.824900	-98.858476	-75.239520	168.931543	299.032659	200.983136	0.000000	300.000000	200.000000	0.000000	7.385840	10.987200	2231.065368	2193.441057	2158.199924	-1373.287475				-505.000000	200.000000	0.000000	-0.905550	0.893350	-0.786540	-293.454321	1381.241327	0.920233
965				900.000000	200.000000	0.000000	0.224200	0.529220	-1.694550	-100.578181	-103.910054	178.574751	299.052752	200.909941	0.000000	300.000000	200.000000	0.000000	7.538440	10.651480	2232.362366	2031.317153	2114.599926	-1379.390975				-505.000000	200.000000	0.000000	0.362220	-1.250690	3.146160	387.836449	1035.656422	351.248710
966				900.000000	200.000000	0.000000	0.381140	0.540480	-1.824900	-76.126355	-105.185647	173.603313	299.033288	200.939781	0.000000	300.000000	200.000000	0.000000	7.446880	10.285240	2232.514954	2098.074055	2158.199924	-1391.597975				-505.000000	200.000000	0.000000	1.448880	-0.536010	15.730799	-1189.335520	-632.880282	-294.345077
967				900.000000	200.000000	0.000000	0.403560	0.529220	-1.607650	-60.282850	-86.047066	200.075875	299.067209	200.969948	0.000000	300.000000	200.000000	0.000000	7.080640	9.980040	2231.904602	2164.830956	2081.899927	-1367.183975				-505.000000	200.000000	0.000000	1.267770	1.072020	14.944259	-165.568533	704.525183	-57.828173
968				900.000000	200.000000	0.000000	0.336300	0.585520	-1.607650	-37.861765	-78.211329	183.330294	299.043020	200.935541	0.000000	300.000000	200.000000	0.000000	7.263760	9.980040	2232.438660	2088.537354	2136.399925	-1367.183975				-505.000000	200.000000	0.000000	3.803310	-1.429360	11.011560	30.206353	289.691784	174.571569
969				900.000000	200.000000	0.000000	0.459610	0.495440	-1.477300	-57.518338	-93.542400	185.528431	299.023790	200.948065	0.000000	300.000000	200.000000	0.000000	7.385840	10.956680	2233.125306	2117.147455	2179.999924	-1434.322474				-505.000000	200.000000	0.000000	-0.362220	-0.893350	7.078860	62.325702	-1177.929973	-353.283404
970				900.000000	200.000000	0.000000	0.470820	0.563000	-1.868350	-119.469828	-83.508412	163.892707	299.042922	200.922820	0.000000	300.000000	200.000000	0.000000	7.599480	10.804080	2232.209778	2059.927254	2136.399925	-1336.666476				-505.000000	200.000000	0.000000	0.543330	-1.250690	0.000000	-538.943259	-960.866948	-412.439062
971				900.000000	200.000000	0.000000	0.392350	0.585520	-0.955900	-81.412384	-81.125596	188.091547	299.037677	200.978728	0.000000	300.000000	200.000000	0.000000	7.538440	11.109280	2231.370544	2183.904357	2147.299925	-1422.115474				-505.000000	200.000000	0.000000	-0.181110	0.714680	-3.146160	506.257601	1604.784759	-528.004168
972				900.000000	200.000000	0.000000	0.313880	0.574260	-1.651100	-90.637359	-92.445575	178.523730	299.008300	201.034359	0.000000	300.000000	200.000000	0.000000	7.416360	11.414480	2231.217956	2307.881460	2212.699923	-1397.701475				-505.000000	200.000000	0.000000	-0.362220	0.893350	10.225020	-871.653405	-1976.335723	-116.611431
973				900.000000	200.000000	0.000000	0.425980	0.641820	-1.607650	-103.892345	-107.234201	183.289745	299.013455	200.922977	0.000000	300.000000	200.000000	0.000000	7.263760	10.559920	2231.828308	2059.927254	2201.799923	-1434.322474				-505.000000	200.000000	0.000000	1.811100	0.536010	4.719240	-83.004498	946.491845	-117.124412
974				900.000000	200.000000	0.000000	0.392350	0.517960	-1.477300	-60.611494	-35.046964	190.438376	298.964510	200.952987	0.000000	300.000000	200.000000	0.000000	7.752080	10.865120	2231.599426	2126.684155	2310.799919	-1452.632974				-505.000000	200.000000	0.000000	3.259980	-0.178670	-0.786540	2073.813789	-329.084959	117.057841
975				900.000000	200.000000	0.000000	0.381140	0.653080	-1.042800	-126.966655	-65.385241	192.985311	299.008367	200.927441	0.000000	300.000000	200.000000	0.000000	7.874160	10.620960	2231.370544	2069.463954	2212.699923	-1379.390975				-505.000000	200.000000	0.000000	0.905550	-0.893350	-0.786540	-285.751535	741.371643	175.312063
976				900.000000	200.000000	0.000000	0.257830	0.608040	-1.129700	-80.665068	-85.556368	181.022873	299.071903	200.987242	0.000000	300.000000	200.000000	0.000000	7.080640	10.285240	2231.446838	2202.977757	2070.999928	-1391.597975				-505.000000	200.000000	0.000000	1.267770	0.000000	11.798100	-1041.400169	2430.920984	-0.101422
977				900.000000	200.000000	0.000000	0.381140	0.720640	-1.824900	-64.686836	-135.581467	197.867462	299.042922	200.974088	0.000000	300.000000	200.000000	0.000000	7.446880	10.620960	2232.209778	2174.367657	2136.399925	-1458.736474				-505.000000	200.000000	0.000000	2.535540	2.144040	10.225020	130.553861	367.150969	471.784640
978				900.000000	200.000000	0.000000	0.414770	0.495440	-1.260050	-117.601220	-132.425691	151.839644	299.018506	200.956998	0.000000	300.000000	200.000000	0.000000	7.599480	9.674840	2232.209778	2136.220856	2190.899923	-1397.701475				-505.000000	200.000000	0.000000	3.078870	-0.893350	2.359620	293.580167	1667.438410	527.602789
979				900.000000	200.000000	0.000000	0.470820	0.540480	-0.912450	-91.263178	-74.265459	139.775163	299.018842	200.896879	0.000000	300.000000	200.000000	0.000000	7.080640	9.888480	2232.972718	2002.707052	2190.899923	-1330.562976				-505.000000	200.000000	0.000000	-0.362220	1.250690	13.371180	-1081.411073	937.218733	-468.736907
980				900.000000	200.000000	0.000000	0.549290	0.686860	-1.564200	-110.033644	-92.088636	178.384563	299.023389	200.986904	0.000000	300.000000	200.000000	0.000000	7.355320	11.445000	2232.209778	2202.977757	2179.999924	-1312.252476				-505.000000	200.000000	0.000000	0.362220	1.072020	11.798100	-513.268232	364.595695	-527.708519
981				900.000000	200.000000	0.000000	0.235410	0.585520	-1.086250	-69.485836	-130.267250	154.518895	299.018540	200.974054	0.000000	300.000000	200.000000	0.000000	7.507920	10.926160	2232.286072	2174.367657	2190.899923	-1434.322474				-505.000000	200.000000	0.000000	0.724440	0.536010	3.146160	1538.293682	218.318447	352.915310
982				900.000000	200.000000	0.000000	0.381140	0.619300	-1.520750	-72.565448	0.916862	176.086275	298.974559	200.905730	0.000000	300.000000	200.000000	0.000000	7.538440	11.139800	2232.209778	2021.780453	2288.999920	-1391.597975				-505.000000	200.000000	0.000000	1.992210	0.357340	14.157719	138.571263	396.295733	235.156134
983				900.000000	200.000000	0.000000	0.269040	0.585520	-1.086250	-65.465306	-45.530644	168.942015	298.964616	201.004165	0.000000	300.000000	200.000000	0.000000	7.202720	11.017720	2231.828308	2241.124558	2310.799919	-1385.494475				-505.000000	200.000000	0.000000	1.629990	1.965370	0.000000	-1039.235481	-496.340711	412.943428
984				900.000000	200.000000	0.000000	0.403560	0.596780	-1.564200	-109.722608	-75.955534	176.042105	299.008333	201.021502	0.000000	300.000000	200.000000	0.000000	7.233240	10.987200	2231.294250	2279.271359	2212.699923	-1379.390975				-505.000000	200.000000	0.000000	0.724440	-0.714680	-0.786540	-738.204221	-440.799457	116.752011
985				900.000000	200.000000	0.000000	0.392350	0.664340	-1.520750	-66.690171	-45.138495	195.393830	299.071903	200.957325	0.000000	300.000000	200.000000	0.000000	7.477400	10.834600	2231.446838	2136.220856	2070.999928	-1416.011974				-505.000000	200.000000	0.000000	-1.086660	-1.250690	14.157719	-769.442645	184.888124	-412.308663
986				900.000000	200.000000	0.000000	0.403560	0.675600	-1.260050	-130.284882	-55.974514	149.609146	298.930904	200.952466	0.000000	300.000000	200.000000	0.000000	7.630000	10.743040	2232.820130	2126.684155	2387.099916	-1397.701475				-505.000000	200.000000	0.000000	0.905550	1.429360	12.584640	203.313346	596.112386	118.772216
987				900.000000	200.000000	0.000000	0.414770	0.540480	-1.738000	-120.262159	-40.793739	149.471871	299.018607	200.944085	0.000000	300.000000	200.000000	0.000000	7.843640	10.437840	2232.438660	2107.610755	2190.899923	-1354.976975				-505.000000	200.000000	0.000000	-0.181110	-0.893350	7.078860	-980.018315	-128.328880	821.584081
988				900.000000	200.000000	0.000000	0.358720	0.596780	-1.607650	-81.623911	-18.342945	185.727199	299.013185	200.995892	0.000000	300.000000	200.000000	0.000000	7.416360	10.376800	2231.217956	2222.051158	2201.799923	-1342.769976				-505.000000	200.000000	0.000000	-1.086660	1.429360	9.438480	1013.773667	2310.486800	118.931593
989				900.000000	200.000000	0.000000	0.448400	0.551740	-1.868350	-23.440790	-31.925457	180.773083	299.013016	201.021712	0.000000	300.000000	200.000000	0.000000	7.385840	10.132640	2230.836486	2279.271359	2201.799923	-1361.080475				-505.000000	200.000000	0.000000	2.354430	-2.501380	5.505780	659.793973	912.868522	-413.770855
990				900.000000	200.000000	0.000000	0.280250	0.585520	-1.086250	-133.814320	-101.717942	161.701421	298.999248	200.914025	0.000000	300.000000	200.000000	0.000000	7.477400	9.980040	2232.820130	2040.853853	2234.499922	-1409.908474				-505.000000	200.000000	0.000000	0.362220	-0.536010	3.146160	-263.814276	505.376393	293.182842
991				900.000000	200.000000	0.000000	0.369930	0.461660	-1.173150	-102.820131	-39.472538	166.312643	298.979756	200.926807	0.000000	300.000000	200.000000	0.000000	7.477400	11.017720	2232.896424	2069.463954	2278.099920	-1263.424477				-505.000000	200.000000	0.000000	1.448880	0.536010	16.517339	-197.876652	692.073365	764.066046
992				900.000000	200.000000	0.000000	0.448400	0.551740	-0.999350	-151.197473	-103.657206	163.905463	299.043216	200.969517	0.000000	300.000000	200.000000	0.000000	7.507920	11.109280	2232.896424	2164.830956	2136.399925	-1312.252476				-505.000000	200.000000	0.000000	1.811100	0.178670	7.078860	-220.254373	679.112551	587.465656
993				900.000000	200.000000	0.000000	0.560500	0.484180	-1.520750	-90.191280	-97.656642	173.365137	299.028405	200.944052	0.000000	300.000000	200.000000	0.000000	7.324800	11.322920	2232.514954	2107.610755	2169.099924	-1373.287475				-505.000000	200.000000	0.000000	1.629990	-1.072020	5.505780	-1106.771485	-103.855674	-529.844634
994				900.000000	200.000000	0.000000	0.414770	0.630560	-1.520750	-92.204412	-116.985330	159.194286	299.013657	200.939877	0.000000	300.000000	200.000000	0.000000	7.446880	10.773560	2232.286072	2098.074055	2201.799923	-1428.218974				-505.000000	200.000000	0.000000	-1.267770	1.072020	9.438480	1107.967025	-727.664403	-175.113527
995				900.000000	200.000000	0.000000	0.437190	0.596780	-1.129700	-93.190345	-98.008383	137.452702	298.974489	200.922883	0.000000	300.000000	200.000000	0.000000	7.721560	10.987200	2232.057190	2059.927254	2288.999920	-1330.562976				-505.000000	200.000000	0.000000	-0.181110	-0.714680	8.651940	-158.369133	-262.391740	293.056751
996				900.000000	200.000000	0.000000	0.336300	0.641820	-1.477300	-87.675181	-88.464494	173.744013	299.052202	200.919019	0.000000	300.000000	200.000000	0.000000	7.568960	11.231360	2231.065368	2050.390553	2114.599926	-1324.459476				-505.000000	200.000000	0.000000	1.267770	-0.178670	3.146160	-10.559629	583.151573	-411.479670
997				900.000000	200.000000	0.000000	0.459610	0.630560	-0.999350	-95.684772	-53.459134	176.015452	299.037808	200.931587	0.000000	300.000000	200.000000	0.000000	7.660520	10.743040	2231.675720	2079.000654	2147.299925	-1391.597975				-505.000000	200.000000	0.000000	2.535540	-2.144040	7.865400	-129.106628	-426.029796	585.203449
998				900.000000	200.000000	0.000000	0.381140	0.540480	-1.694550	-55.888661	-110.372843	166.374332	298.971923	200.929475	0.000000	300.000000	200.000000	0.000000	8.057280	11.017720	2226.487728	2069.463954	2288.999920	-1434.322474				-505.000000	200.000000	0.000000	2.173320	2.501380	9.438480	-890.230436	-935.884747	237.176339
999				900.000000	200.000000	0.000000	0.515660	0.641820	-0.999350	-91.200555	-50.701303	159.100235	298.984325	200.918547	0.000000	300.000000	200.000000	0.000000	7.568960	10.620960	2232.209778	2050.390553	2267.199921	-1348.873476				-505.000000	200.000000	0.000000	1.992210	0.714680	17.303879	-1460.978428	1453.870086	470.471644
1000				900.000000	200.000000	0.000000	0.392350	0.675600	-1.346950	-58.005367	-95.959829	142.391779	298.978988	200.974521	0.000000	300.000000	200.000000	0.000000	7.446880	9.674840	2231.217956	2174.367657	2278.099920	-1367.183975				-505.000000	200.000000	0.000000	2.173320	-1.072020	8.651940	1093.984244	-404.858291	410.017478
1001				900.000000	200.000000	0.000000	0.403560	0.698120	-1.346950	-57.077993	-91.355487	178.546011	299.071966	200.923072	0.000000	300.000000	200.000000	0.000000	7.141680	10.041080	2231.599426	2059.927254	2070.999928	-1367.183975				-505.000000	200.000000	0.000000	2.173320	-0.178670	3.932700	336.951300	-665.519747	-822.760805
1002				900.000000	200.000000	0.000000	0.336300	0.641820	-1.520750	-95.761256	-83.358116	190.611634	299.003448	200.948843	0.000000	300.000000	200.000000	0.000000	7.660520	9.613800	2231.294250	2117.147455	2223.599922	-1434.322474				-505.000000	200.000000	0.000000	1.629990	-0.536010	1.573080	199.323885	960.436516	-294.359566
1003				900.000000	200.000000	0.000000	0.313880	0.619300	-1.260050	-100.439074	-113.073131	207.481538	298.930684	200.931301	0.000000	300.000000	200.000000	0.000000	7.111160	10.834600	2232.362366	2079.000654	2387.099916	-1440.425974				-505.000000	200.000000	0.000000	1.629990	1.429360	7.078860	-492.023128	822.641524	412.434754
1004				900.000000	200.000000	0.000000	0.358720	0.596780	-1.477300	-85.509398	-89.387750	159.220938	299.048130	200.956671	0.000000	300.000000	200.000000	0.000000	7.599480	11.322920	2232.972718	2136.220856	2125.499926	-1367.183975				-505.000000	200.000000	0.000000	0.543330	0.714680	18.876959	-186.876561	-581.071160	-586.806222
1005				900.000000	200.000000	0.000000	0.403560	0.619300	-1.433850	-52.372769	-65.944820	151.966447	299.008367	201.000097	0.000000	300.000000	200.000000	0.000000	7.416360	11.109280	2231.370544	2231.587858	2212.699923	-1416.011974				-505.000000	200.000000	0.000000	4.165530	0.714680	3.932700	-651.336109	-786.068367	0.344989
1006				900.000000	200.000000	0.000000	0.414770	0.608040	-1.738000	-65.213146	-131.981198	188.089263	299.057184	200.957391	0.000000	300.000000	200.000000	0.000000	7.568960	11.322920	2231.294250	2136.220856	2103.699926	-1391.597975				-505.000000	200.000000	0.000000	-0.362220	1.072020	15.730799	-397.137614	404.699424	177.278621
1007				900.000000	200.000000	0.000000	0.515660	0.563000	-1.260050	-6.264783	-85.920642	178.304214	298.965182	200.956639	0.000000	300.000000	200.000000	0.000000	7.568960	10.651480	2233.049012	2136.220856	2310.799919	-1403.804975				-505.000000	200.000000	0.000000	1.811100	-1.072020	2.359620	1093.480859	-111.828934	586.278752
1008				900.000000	200.000000	0.000000	0.448400	0.731900	-1.694550	-56.047046	-72.614850	139.976410	299.033222	200.914213	0.000000	300.000000	200.000000	0.000000	7.813120	10.559920	2232.362366	2040.853853	2158.199924	-1391.597975				-505.000000	200.000000	0.000000	0.543330	-0.893350	-0.786540	409.144476	-694.980507	-118.379453
1009				900.000000	200.000000	0.000000	0.392350	0.641820	-1.520750	-95.761256	-65.402375	161.637645	298.974173	201.000097	0.000000	300.000000	200.000000	0.000000	7.752080	10.926160	2231.370544	2231.587858	2288.999920	-1361.080475				-505.000000	200.000000	0.000000	0.905550	0.000000	3.932700	0.314616	-721.376996	58.671655
1010				900.000000	200.000000	0.000000	0.493240	0.551740	-1.955250	-91.879832	-94.482790	166.268669	299.023623	200.982397	0.000000	300.000000	200.000000	0.000000	7.294280	10.865120	2232.743836	2193.441057	2179.999924	-1361.080475				-505.000000	200.000000	0.000000	0.362220	0.714680	9.438480	-998.343652	-428.585070	-645.535832
1011				900.000000	200.000000	0.000000	0.325090	0.630560	-1.911800	-52.404238	-62.268932	197.841756	299.013691	200.965477	0.000000	300.000000	200.000000	0.000000	7.416360	10.956680	2232.362366	2155.294256	2201.799923	-1434.322474				-505.000000	200.000000	0.000000	0.543330	0.714680	14.944259	-71.375175	-47.058999	118.122962
1012				900.000000	200.000000	0.000000	0.347510	0.743160	-1.346950	-83.366957	-68.783468	166.597665	299.028106	200.957162	0.000000	300.000000	200.000000	0.000000	7.721560	10.620960	2231.828308	2136.220856	2169.099924	-1391.597975				-505.000000	200.000000	0.000000	0.362220	-0.893350	3.932700	-401.189998	504.629966	410.331924
1013				900.000000	200.000000	0.000000	0.325090	0.664340	-1.477300	-78.706747	-93.068837	173.776570	298.993885	201.021292	0.000000	300.000000	200.000000	0.000000	6.928040	9.980040	2231.752014	2279.271359	2245.399921	-1367.183975				-505.000000	200.000000	0.000000	1.086660	-1.965370	6.292320	-1508.213175	1253.974869	-119.440266
1014				900.000000	200.000000	0.000000	0.437190	0.574260	-1.998700	-82.956412	-142.793942	190.444281	299.057860	200.909723	0.000000	300.000000	200.000000	0.000000	7.263760	10.041080	2232.896424	2031.317153	2103.699926	-1324.459476				-505.000000	200.000000	0.000000	-0.181110	0.714680	-5.505780	853.516837	1076.744009	-469.260069
1015				900.000000	200.000000	0.000000	0.291460	0.619300	-1.564200	-72.610462	-56.141346	168.950204	299.028073	200.940102	0.000000	300.000000	200.000000	0.000000	7.538440	11.200840	2231.752014	2098.074055	2169.099924	-1373.287475				-505.000000	200.000000	0.000000	0.905550	0.536010	2.359620	959.150750	75.535901	-58.307869
1016				900.000000	200.000000	0.000000	0.549290	0.461660	-1.824900	-103.495344	-66.516335	166.126826	299.043379	200.918108	0.000000	300.000000	200.000000	0.000000	7.507920	11.231360	2233.277894	2050.390553	2136.399925	-1385.494475				-505.000000	200.000000	0.000000	1.992210	0.714680	7.865400	2476.010558	2258.247247	529.215743
1017				900.000000	200.000000	0.000000	0.414770	0.608040	-1.520750	-97.152316	-51.127721	188.089263	298.989173	200.944214	0.000000	300.000000	200.000000	0.000000	7.752080	11.048240	2232.133484	2107.610755	2256.299921	-1300.045476				-505.000000	200.000000	0.000000	0.724440	0.357340	3.146160	-93.941666	1013.738491	-58.462938
1018				900.000000	200.000000	0.000000	0.459610	0.596780	-1.390400	-53.255128	-139.216947	195.261318	299.037775	201.012815	0.000000	300.000000	200.000000	0.000000	7.172200	11.322920	2231.599426	2260.197959	2147.299925	-1318.355976				-505.000000	200.000000	0.000000	3.441090	-1.429360	0.000000	-1128.834590	-605.930366	-647.816835
1019				900.000000	200.000000	0.000000	0.291460	0.630560	-1.651100	-84.298395	-71.258439	188.237956	298.984429	200.944085	0.000000	300.000000	200.000000	0.000000	7.111160	10.743040	2232.438660	2107.610755	2267.199921	-1336.666476				-505.000000	200.000000	0.000000	0.181110	0.357340	11.798100	-903.961524	375.554660	-175.907669
1020				900.000000	200.000000	0.000000	0.381140	0.450400	-1.173150	-83.181167	-80.461925	159.061578	298.998906	200.982699	0.000000	300.000000	200.000000	0.000000	7.568960	10.498880	2232.057190	2193.441057	2234.499922	-1416.011974				-505.000000	200.000000	0.000000	0.724440	0.357340	-3.932700	-1252.667994	-437.813752	294.001654
1021				900.000000	200.000000	0.000000	0.347510	0.540480	-1.086250	-95.463765	-89.289799	176.047813	299.106035	200.965939	0.000000	300.000000	200.000000	0.000000	7.355320	10.651480	2231.294250	2155.294256	1994.699930	-1312.252476				-505.000000	200.000000	0.000000	1.629990	-0.178670	-1.573080	568.142841	1095.992230	234.676438
1022				900.000000	200.000000	0.000000	0.381140	0.754420	-1.738000	-111.452110	-69.804675	159.344316	299.066571	200.966336	0.000000	300.000000	200.000000	0.000000	7.538440	10.987200	2230.378722	2155.294256	2081.899927	-1361.080475				-505.000000	200.000000	0.000000	1.811100	-1.786700	5.505780	-802.568765	150.325375	291.880027
1023				900.000000	200.000000	0.000000	0.504450	0.585520	-1.173150	-53.493744	-34.880132	183.156091	298.959732	200.944343	0.000000	300.000000	200.000000	0.000000	7.660520	10.376800	2231.828308	2107.610755	2321.699919	-1397.701475				-505.000000	200.000000	0.000000	2.897760	1.608030	14.157719	-712.277501	1799.770986	-174.938096
1024				900.000000	200.000000	0.000000	0.280250	0.641820	-1.086250	-119.434295	-66.256152	147.295820	298.994160	200.999653	0.000000	300.000000	200.000000	0.000000	7.904680	10.773560	2232.362366	2231.587858	2245.399921	-1403.804975				-505.000000	200.000000	0.000000	-1.811100	-0.178670	7.865400	-357.630095	-30.444617	58.719429
1025				900.000000	200.000000	0.000000	0.336300	0.686860	-1.651100	-73.938900	-83.236890	173.785900	299.027973	200.931651	0.000000	300.000000	200.000000	0.000000	7.355320	10.743040	2231.523132	2079.000654	2169.099924	-1409.908474				-505.000000	200.000000	0.000000	2.354430	-0.357340	0.000000	-21.622643	652.953493	-529.224358
1026				900.000000	200.000000	0.000000	0.392350	0.439140	-1.390400	-23.561971	-126.315240	180.726433	299.037545	200.953215	0.000000	300.000000	200.000000	0.000000	6.989080	11.322920	2231.065368	2126.684155	2147.299925	-1391.597975				-505.000000	200.000000	0.000000	2.716650	-1.965370	7.865400	576.600705	-304.418754	56.661631
1027				900.000000	200.000000	0.000000	0.470820	0.664340	-1.868350	-87.152935	-93.640352	173.625594	298.993919	200.905885	0.000000	300.000000	200.000000	0.000000	7.721560	11.536560	2231.828308	2021.780453	2245.399921	-1385.494475				-505.000000	200.000000	0.000000	0.905550	3.216060	8.651940	1006.007958	2058.114599	-760.693686
1028				900.000000	200.000000	0.000000	0.302670	0.630560	-1.824900	-120.663223	-46.228583	152.081441	298.989070	200.952856	0.000000	300.000000	200.000000	0.000000	7.355320	10.987200	2231.904602	2126.684155	2256.299921	-1403.804975				-505.000000	200.000000	0.000000	3.259980	-0.178670	1.573080	-1516.293500	1524.655864	-59.174455
1029				900.000000	200.000000	0.000000	0.437190	0.641820	-1.173150	-63.236900	-103.033944	144.723570	299.062390	200.931428	0.000000	300.000000	200.000000	0.000000	7.752080	11.231360	2232.057190	2079.000654	2092.799927	-1373.287475				-505.000000	200.000000	0.000000	1.629990	-0.357340	9.438480	-252.499569	1350.682274	410.739176
1030				900.000000	200.000000	0.000000	0.381140	0.709380	-1.651100	-28.785694	-80.017432	185.808690	299.062037	200.931778	0.000000	300.000000	200.000000	0.000000	7.080640	10.773560	2231.217956	2079.000654	2092.799927	-1373.287475				-505.000000	200.000000	0.000000	1.629990	-1.786700	10.225020	1050.864804	421.945796	350.638614
1031				900.000000	200.000000	0.000000	0.336300	0.731900	-1.477300	-75.924626	-139.124194	156.960167	299.057925	200.931014	0.000000	300.000000	200.000000	0.000000	7.691040	10.590440	2233.049012	2079.000654	2103.699926	-1397.701475				-505.000000	200.000000	0.000000	1.086660	-0.893350	5.505780	293.831860	61.591229	57.809377
1032				900.000000	200.000000	0.000000	0.470820	0.585520	-1.738000	-126.448472	-88.695607	154.275011	299.008401	200.970147	0.000000	300.000000	200.000000	0.000000	7.263760	10.498880	2231.446838	2164.830956	2212.699923	-1391.597975				-505.000000	200.000000	0.000000	0.543330	1.072020	13.371180	992.465639	1677.843949	-57.770218
1033				900.000000	200.000000	0.000000	0.470820	0.641820	-0.912450	-38.843634	-54.001579	151.917709	298.979302	200.995585	0.000000	300.000000	200.000000	0.000000	7.813120	10.712520	2231.904602	2222.051158	2278.099920	-1391.597975				-505.000000	200.000000	0.000000	0.362220	-3.573400	0.786540	-1026.875523	772.755687	760.253148
1034				900.000000	200.000000	0.000000	0.358720	0.574260	-1.520750	-90.502316	-84.281372	156.790334	299.013421	201.012746	0.000000	300.000000	200.000000	0.000000	7.477400	11.078760	2231.752014	2260.197959	2201.799923	-1336.666476				-505.000000	200.000000	0.000000	0.181110	0.357340	7.865400	-1020.092142	1042.136829	-410.884064
1035				900.000000	200.000000	0.000000	0.459610	0.608040	-1.260050	-100.902761	-119.074293	175.994509	299.052558	200.965675	0.000000	300.000000	200.000000	0.000000	7.477400	9.827440	2231.904602	2155.294256	2114.599926	-1440.425974				-505.000000	200.000000	0.000000	3.078870	0.178670	14.157719	-682.952072	65.401926	-352.541344
1036				900.000000	200.000000	0.000000	0.381140	0.709380	-1.998700	-125.638533	-59.430284	173.760390	298.989277	200.974021	0.000000	300.000000	200.000000	0.000000	7.904680	11.017720	2232.362366	2174.367657	2256.299921	-1446.529474				-505.000000	200.000000	0.000000	1.629990	-1.965370	6.292320	-234.237154	955.957958	232.980859
1037				900.000000	200.000000	0.000000	0.392350	0.608040	-1.564200	-117.299982	-80.559877	173.654530	298.984533	200.956802	0.000000	300.000000	200.000000	0.000000	7.904680	10.773560	2232.667542	2136.220856	2267.199921	-1409.908474				-505.000000	200.000000	0.000000	0.362220	-1.072020	-1.573080	50.822226	509.854951	175.185971
1038				900.000000	200.000000	0.000000	0.313880	0.653080	-1.520750	-119.420750	-87.500830	156.910091	299.037578	200.983103	0.000000	300.000000	200.000000	0.000000	7.111160	11.231360	2231.141662	2193.441057	2147.299925	-1342.769976				-505.000000	200.000000	0.000000	1.992210	0.357340	5.505780	-904.464909	-656.053635	352.644331
1039				900.000000	200.000000	0.000000	0.313880	0.664340	-1.694550	-66.870227	-46.811437	181.017164	299.096110	200.974654	0.000000	300.000000	200.000000	0.000000	7.446880	11.170320	2230.912780	2174.367657	2016.499929	-1361.080475				-505.000000	200.000000	0.000000	2.173320	-0.714680	9.438480	-274.122212	787.525348	-294.572590
1040				900.000000	200.000000	0.000000	0.381140	0.641820	-1.260050	-75.388520	-151.304687	176.107219	299.032924	200.944407	0.000000	300.000000	200.000000	0.000000	7.172200	11.506040	2231.675720	2107.610755	2158.199924	-1373.287475				-505.000000	200.000000	0.000000	0.905550	0.893350	2.359620	1212.405397	738.385937	0.775345
1041				900.000000	200.000000	0.000000	0.414770	0.585520	-1.433850	-61.804889	-41.076598	163.971719	299.003551	200.901736	0.000000	300.000000	200.000000	0.000000	7.538440	10.743040	2231.523132	2012.243752	2223.599922	-1348.873476				-505.000000	200.000000	0.000000	1.267770	-0.536010	4.719240	-726.952437	449.088712	821.807286
1042				900.000000	200.000000	0.000000	0.459610	0.641820	-1.216600	-47.199794	-108.982761	159.158303	298.994332	200.952498	0.000000	300.000000	200.000000	0.000000	6.744920	10.712520	2232.743836	2126.684155	2245.399921	-1354.976975				-505.000000	200.000000	0.000000	0.724440	-0.178670	3.146160	-937.087644	1676.588528	469.725276
1043				900.000000	200.000000	0.000000	0.392350	0.619300	-1.738000	-100.934231	-131.057942	180.893982	299.047902	200.935541	0.000000	300.000000	200.000000	0.000000	7.385840	10.346280	2232.438660	2088.537354	2125.499926	-1379.390975				-505.000000	200.000000	0.000000	1.629990	-0.178670	6.292320	-936.835951	27.967907	58.444142
1044				900.000000	200.000000	0.000000	0.425980	0.551740	-1.346950	-67.126452	-117.608592	173.567330	299.008537	200.970014	0.000000	300.000000	200.000000	0.000000	7.507920	10.620960	2231.752014	2164.830956	2212.699923	-1269.527977				-505.000000	200.000000	0.000000	-0.543330	-0.714680	9.438480	-389.938214	-108.650228	116.853432
1045				900.000000	200.000000	0.000000	0.392350	0.585520	-1.564200	-69.980993	-65.361967	178.452906	299.033089	200.927155	0.000000	300.000000	200.000000	0.000000	7.416360	10.376800	2232.057190	2069.463954	2158.199924	-1483.150473				-505.000000	200.000000	0.000000	0.362220	0.178670	14.157719	-219.688065	760.066437	411.349271
1046				900.000000	200.000000	0.000000	0.437190	0.686860	-1.694550	-41.819673	-62.021282	173.681378	299.042823	200.931460	0.000000	300.000000	200.000000	0.000000	7.385840	10.376800	2231.980896	2079.000654	2136.399925	-1361.080475				-505.000000	200.000000	0.000000	2.354430	-1.072020	11.011560	-295.619009	1305.353559	-1.205701
1047				900.000000	200.000000	0.000000	0.425980	0.608040	-1.607650	-85.180754	-137.630021	166.390709	299.062261	200.999926	0.000000	300.000000	200.000000	0.000000	7.507920	11.719680	2231.752014	2231.587858	2092.799927	-1385.494475				-505.000000	200.000000	0.000000	-0.362220	-1.786700	11.798100	-802.065380	938.711586	-647.851686
1048				900.000000	200.000000	0.000000	0.392350	0.574260	-1.390400	-46.141441	-55.391661	163.984474	298.998837	200.974221	0.000000	300.000000	200.000000	0.000000	7.721560	11.628120	2231.904602	2174.367657	2234.499922	-1336.666476				-505.000000	200.000000	0.000000	0.905550	-0.178670	7.865400	-2094.870124	-459.969114	58.502097
1049				900.000000	200.000000	0.000000	0.425980	0.653080	-1.694550	-83.416035	-102.087414	137.516675	298.974454	200.910096	0.000000	300.000000	200.000000	0.000000	8.057280	11.383960	2231.980896	2031.317153	2288.999920	-1342.769976				-505.000000	200.000000	0.000000	1.992210	1.072020	10.225020	181.501933	532.597873	118.346168
1050				900.000000	200.000000	0.000000	0.437190	0.596780	-1.824900	-81.848982	-36.570207	163.958963	298.998563	200.961665	0.000000	300.000000	200.000000	0.000000	7.446880	11.109280	2231.294250	2145.757556	2234.499922	-1452.632974				-505.000000	200.000000	0.000000	1.992210	0.893350	7.865400	402.133846	4.557123	-175.543884
1051				900.000000	200.000000	0.000000	0.459610	0.641820	-1.824900	-92.055825	-78.021222	190.483885	299.052461	200.940134	0.000000	300.000000	200.000000	0.000000	6.928040	11.200840	2231.675720	2098.074055	2114.599926	-1312.252476				-505.000000	200.000000	0.000000	1.811100	1.072020	11.011560	413.196860	-915.459669	-762.800824
1052				900.000000	200.000000	0.000000	0.414770	0.698120	-1.868350	-45.556573	-55.870423	168.895757	298.993919	200.978527	0.000000	300.000000	200.000000	0.000000	7.324800	11.383960	2231.828308	2183.904357	2245.399921	-1348.873476				-505.000000	200.000000	0.000000	2.173320	-0.893350	11.798100	641.783251	1050.426084	-529.718543
1053				900.000000	200.000000	0.000000	0.493240	0.653080	-0.955900	-86.671324	-80.214276	151.904954	299.009282	200.871076	0.000000	300.000000	200.000000	0.000000	6.989080	10.254720	2233.430482	1945.486851	2212.699923	-1336.666476				-505.000000	200.000000	0.000000	2.716650	0.178670	4.719240	-452.075147	96.276974	-117.535971
1054				900.000000	200.000000	0.000000	0.538080	0.664340	-1.520750	-18.443808	-66.337567	171.146252	299.072125	200.974187	0.000000	300.000000	200.000000	0.000000	7.263760	10.407320	2231.980896	2174.367657	2070.999928	-1477.046973				-505.000000	200.000000	0.000000	1.267770	-0.714680	11.011560	-853.076375	1371.107352	-118.267850
1055				900.000000	200.000000	0.000000	0.459610	0.585520	-1.607650	-49.923356	-88.355205	175.973565	299.001605	201.001982	0.000000	300.000000	200.000000	0.000000	7.507920	10.834600	2227.174374	2231.587858	2223.599922	-1367.183975				-505.000000	200.000000	0.000000	1.992210	-0.536010	3.146160	546.897737	-123.534326	58.076048
1056				900.000000	200.000000	0.000000	0.269040	0.653080	-1.824900	-27.263655	-110.701309	181.053147	299.042496	201.021537	0.000000	300.000000	200.000000	0.000000	7.446880	10.010560	2231.217956	2279.271359	2136.399925	-1324.459476				-505.000000	200.000000	0.000000	-0.181110	-1.072020	6.292320	-1106.708561	402.697576	57.741240
1057				900.000000	200.000000	0.000000	0.392350	0.731900	-1.564200	-43.850413	-95.757786	171.360060	298.945297	200.944149	0.000000	300.000000	200.000000	0.000000	7.691040	10.773560	2232.286072	2107.610755	2354.399918	-1422.115474				-505.000000	200.000000	0.000000	1.448880	-0.357340	2.359620	1020.910143	307.799019	-59.199125
1058				900.000000	200.000000	0.000000	0.358720	0.596780	-1.216600	-89.259843	-89.630201	180.907879	299.047577	200.940134	0.000000	300.000000	200.000000	0.000000	7.416360	9.949520	2231.675720	2098.074055	2125.499926	-1434.322474				-505.000000	200.000000	0.000000	-2.716650	-0.536010	10.225020	-726.511975	-375.599091	998.358336
1059				900.000000	200.000000	0.000000	0.336300	0.472920	-1.433850	-118.708650	-32.779233	154.309655	299.008605	200.957129	0.000000	300.000000	200.000000	0.000000	7.568960	11.170320	2231.904602	2136.220856	2212.699923	-1397.701475				-505.000000	200.000000	0.000000	1.992210	-0.536010	9.438480	199.953117	1196.194336	293.052443
1060				900.000000	200.000000	0.000000	0.313880	0.574260	-1.694550	-34.394950	-21.481587	185.752710	299.032990	200.995619	0.000000	300.000000	200.000000	0.000000	7.263760	9.919000	2231.828308	2222.051158	2158.199924	-1306.148976				-505.000000	200.000000	0.000000	1.629990	-1.429360	14.944259	-432.743038	1345.457289	350.977730
1061				900.000000	200.000000	0.000000	0.437190	0.619300	-1.694550	-120.991868	-127.878892	183.257188	299.052688	200.931364	0.000000	300.000000	200.000000	0.000000	7.355320	11.414480	2232.209778	2079.000654	2114.599926	-1428.218974				-505.000000	200.000000	0.000000	1.992210	-2.322710	15.730799	-834.184729	925.082910	-531.060517
1062				900.000000	200.000000	0.000000	0.269040	0.675600	-1.390400	-50.009320	-45.247785	183.483750	299.008639	200.974187	0.000000	300.000000	200.000000	0.000000	7.996240	11.048240	2231.980896	2174.367657	2212.699923	-1269.527977				-505.000000	200.000000	0.000000	1.267770	0.714680	5.505780	1549.293774	-479.647765	235.553204
1063				900.000000	200.000000	0.000000	0.291460	0.686860	-0.999350	-113.468989	-102.260386	166.603374	298.979965	200.922347	0.000000	300.000000	200.000000	0.000000	7.538440	11.261880	2233.354188	2059.927254	2278.099920	-1434.322474				-505.000000	200.000000	0.000000	1.992210	-0.714680	3.146160	72.822408	-521.244348	-647.022693
1064				900.000000	200.000000	0.000000	0.392350	0.585520	-1.346950	-118.002284	-136.487588	154.356305	299.047837	200.974054	0.000000	300.000000	200.000000	0.000000	7.050120	10.956680	2232.286072	2174.367657	2125.499926	-1428.218974				-505.000000	200.000000	0.000000	0.905550	0.357340	9.438480	-93.438280	68.818063	293.987165
1065				900.000000	200.000000	0.000000	0.358720	0.574260	-1.303500	-82.236185	-64.219534	178.477275	299.042758	200.918704	0.000000	300.000000	200.000000	0.000000	7.691040	10.376800	2231.828308	2050.390553	2136.399925	-1367.183975				-505.000000	200.000000	0.000000	0.905550	0.000000	15.730799	811.970477	990.836703	176.159852
1066				900.000000	200.000000	0.000000	0.459610	0.596780	-1.477300	-113.653110	-47.948671	151.887436	298.984637	200.935349	0.000000	300.000000	200.000000	0.000000	7.568960	10.071600	2232.896424	2088.537354	2267.199921	-1446.529474				-505.000000	200.000000	0.000000	0.905550	-0.178670	14.157719	-1052.022721	1390.039577	234.734393
1067				900.000000	200.000000	0.000000	0.515660	0.653080	-1.607650	-99.408128	-110.927224	185.616968	299.028372	200.973988	0.000000	300.000000	200.000000	0.000000	7.416360	10.407320	2232.438660	2174.367657	2169.099924	-1306.148976				-505.000000	200.000000	0.000000	0.543330	1.786700	4.719240	-818.037260	-169.925462	119.140309
1068				900.000000	200.000000	0.000000	0.358720	0.698120	-2.433200	-54.182818	-63.168913	195.460086	299.057087	200.966038	0.000000	300.000000	200.000000	0.000000	7.416360	10.712520	2231.065368	2155.294256	2103.699926	-1373.287475				-505.000000	200.000000	0.000000	1.267770	-0.357340	7.078860	-21.056335	181.709418	352.024055
1069				900.000000	200.000000	0.000000	0.392350	0.731900	-1.651100	-76.104683	-80.479060	183.408360	299.091379	200.936021	0.000000	300.000000	200.000000	0.000000	7.782600	10.193680	2231.294250	2088.537354	2027.399929	-1391.597975				-505.000000	200.000000	0.000000	0.543330	-0.536010	0.786540	-1074.715059	-33.623323	-294.272633
1070				900.000000	200.000000	0.000000	0.392350	0.619300	-1.303500	-104.504619	-45.340538	159.207041	299.033155	200.939909	0.000000	300.000000	200.000000	0.000000	7.416360	9.705360	2232.209778	2098.074055	2158.199924	-1367.183975				-505.000000	200.000000	0.000000	-1.086660	0.357340	9.438480	254.009725	1249.926742	470.378838
1071				900.000000	200.000000	0.000000	0.437190	0.574260	-1.086250	-53.867402	-98.048791	159.118700	298.989208	200.892914	0.000000	300.000000	200.000000	0.000000	7.630000	9.857960	2232.209778	1993.170352	2256.299921	-1367.183975				-505.000000	200.000000	0.000000	-0.181110	0.714680	9.438480	-419.263643	-528.278181	705.621904
1072				900.000000	200.000000	0.000000	0.381140	0.630560	-1.520750	-104.266003	-115.600447	166.458107	299.018070	200.995892	0.000000	300.000000	200.000000	0.000000	7.568960	11.567080	2231.217956	2222.051158	2190.899923	-1306.148976				-505.000000	200.000000	0.000000	0.000000	-1.786700	7.078860	-1728.970934	1981.832272	-471.648368
1073				900.000000	200.000000	0.000000	0.269040	0.698120	-1.433850	-61.188552	-65.471256	161.817753	298.989035	200.969981	0.000000	300.000000	200.000000	0.000000	7.477400	11.231360	2231.828308	2164.830956	2256.299921	-1306.148976				-505.000000	200.000000	0.000000	0.362220	1.429360	18.090419	-27.878195	-304.225754	471.280274
1074				900.000000	200.000000	0.000000	0.414770	0.551740	-1.520750	-83.388629	-106.853390	188.036904	299.008943	200.961073	0.000000	300.000000	200.000000	0.000000	7.721560	10.773560	2232.667542	2145.757556	2212.699923	-1361.080475				-505.000000	200.000000	0.000000	4.346640	-0.536010	5.505780	662.902509	-400.810164	175.375891
1075				900.000000	200.000000	0.000000	0.336300	0.585520	-1.390400	-65.780405	-27.753672	185.739955	298.954848	200.914431	0.000000	300.000000	200.000000	0.000000	6.805960	10.102120	2231.828308	2040.853853	2332.599918	-1367.183975				-505.000000	200.000000	0.000000	1.629990	2.144040	-3.146160	-912.859850	-95.644984	-350.560297
1076				900.000000	200.000000	0.000000	0.313880	0.563000	-1.260050	-114.819099	-108.007161	188.151898	299.062293	200.987073	0.000000	300.000000	200.000000	0.000000	6.897520	10.743040	2231.828308	2202.977757	2092.799927	-1440.425974				-505.000000	200.000000	0.000000	2.354430	1.786700	7.078860	456.127531	-1607.454470	118.995421
1077				900.000000	200.000000	0.000000	0.493240	0.709380	-1.738000	-24.855192	-145.344532	164.005614	299.042856	200.939973	0.000000	300.000000	200.000000	0.000000	7.385840	10.468360	2232.057190	2098.074055	2136.399925	-1434.322474				-505.000000	200.000000	0.000000	2.173320	-1.786700	4.719240	1166.240344	261.723878	-530.566332
1078				900.000000	200.000000	0.000000	0.313880	0.495440	-2.129050	-126.542565	-66.671231	154.353826	299.028472	200.943988	0.000000	300.000000	200.000000	0.000000	7.355320	10.620960	2232.667542	2107.610755	2169.099924	-1361.080475				-505.000000	200.000000	0.000000	0.362220	0.714680	4.719240	-72.193176	-1219.526555	294.369747
1079				900.000000	200.000000	0.000000	0.392350	0.563000	-1.433850	-66.752793	-75.615132	159.154682	299.023623	200.926870	0.000000	300.000000	200.000000	0.000000	7.446880	10.254720	2232.743836	2069.463954	2179.999924	-1342.769976				-505.000000	200.000000	0.000000	0.362220	0.000000	8.651940	0.692155	500.151408	-0.028978
1080				900.000000	200.000000	0.000000	0.325090	0.675600	-1.520750	-130.554967	-67.698578	193.064323	298.979163	201.008542	0.000000	300.000000	200.000000	0.000000	7.813120	9.980040	2231.599426	2250.661259	2278.099920	-1403.804975				-505.000000	200.000000	0.000000	1.448880	-0.536010	1.573080	-958.836134	-354.304591	234.351811
1081				900.000000	200.000000	0.000000	0.302670	0.720640	-1.390400	-60.216164	-107.424308	159.394196	298.959625	201.008542	0.000000	300.000000	200.000000	0.000000	7.355320	10.010560	2231.599426	2250.661259	2321.699919	-1324.459476				-505.000000	200.000000	0.000000	1.448880	-0.178670	9.438480	-936.584258	-1024.618892	880.876012
1082				900.000000	200.000000	0.000000	0.358720	0.563000	-1.607650	-62.912320	-144.992194	178.466804	298.994057	200.944214	0.000000	300.000000	200.000000	0.000000	7.599480	11.078760	2232.133484	2107.610755	2245.399921	-1464.839973				-505.000000	200.000000	0.000000	1.629990	-1.072020	11.011560	-63.987005	2542.319487	-236.124141
1083				900.000000	200.000000	0.000000	0.414770	0.563000	-1.173150	-114.729071	-86.912779	132.625194	299.023389	200.871552	0.000000	300.000000	200.000000	0.000000	7.935200	11.536560	2232.209778	1945.486851	2179.999924	-1464.839973				-505.000000	200.000000	0.000000	1.267770	-0.178670	6.292320	-473.571944	447.595860	469.681810
1084				900.000000	200.000000	0.000000	0.403560	0.585520	-1.390400	-118.047298	-76.117168	139.886731	299.027973	200.970114	0.000000	300.000000	200.000000	0.000000	7.324800	11.261880	2231.523132	2164.830956	2169.099924	-1440.425974				-505.000000	200.000000	0.000000	1.811100	-0.357340	14.944259	1253.548918	1732.208346	234.492391
1085				900.000000	200.000000	0.000000	0.392350	0.641820	-1.216600	-67.302445	-65.685235	161.637645	299.072188	200.991211	0.000000	300.000000	200.000000	0.000000	7.019600	11.475520	2232.133484	2212.514458	2070.999928	-1330.562976				-505.000000	200.000000	0.000000	0.543330	0.178670	0.786540	-568.205765	-298.763337	-293.594402
1086				900.000000	200.000000	0.000000	0.425980	0.608040	-0.825550	-68.288377	-92.763644	173.619689	299.023022	200.940263	0.000000	300.000000	200.000000	0.000000	7.599480	10.468360	2231.370544	2098.074055	2179.999924	-1361.080475				-505.000000	200.000000	0.000000	-0.362220	-0.357340	6.292320	905.408757	546.226549	645.874947
1087				900.000000	200.000000	0.000000	0.302670	0.574260	-1.781450	-114.895583	-86.796751	202.631944	299.018976	200.926649	0.000000	300.000000	200.000000	0.000000	7.599480	10.376800	2233.277894	2069.463954	2190.899923	-1324.459476				-505.000000	200.000000	0.000000	4.165530	-1.429360	3.146160	840.289135	-652.751934	-60.433804
1088				900.000000	200.000000	0.000000	0.381140	0.641820	-1.390400	-51.400381	-75.193913	178.516879	299.086963	200.948356	0.000000	300.000000	200.000000	0.000000	7.874160	10.498880	2232.438660	2117.147455	2038.299929	-1385.494475				-505.000000	200.000000	0.000000	0.905550	0.000000	13.371180	-114.746308	727.935967	-411.281135
1089				900.000000	200.000000	0.000000	0.347510	0.765680	-1.433850	-62.426961	-149.758170	152.160648	299.067114	200.961501	0.000000	300.000000	200.000000	0.000000	7.446880	10.651480	2231.675720	2145.757556	2081.899927	-1342.769976				-505.000000	200.000000	0.000000	0.724440	0.536010	6.292320	496.201358	215.332741	-58.293380
1090				900.000000	200.000000	0.000000	0.325090	0.653080	-1.738000	-79.440519	-108.024295	202.682020	299.003687	200.982800	0.000000	300.000000	200.000000	0.000000	7.324800	10.682000	2231.828308	2193.441057	2223.599922	-1348.873476				-505.000000	200.000000	0.000000	1.811100	1.072020	13.371180	-1323.854399	673.141140	118.360656
1091				900.000000	200.000000	0.000000	0.392350	0.608040	-1.433850	-105.103348	-75.615132	171.244870	299.047902	200.926997	0.000000	300.000000	200.000000	0.000000	7.294280	10.346280	2232.438660	2069.463954	2125.499926	-1361.080475				-505.000000	200.000000	0.000000	1.992210	0.000000	13.371180	-1504.538330	-663.517899	234.817018
1092				900.000000	200.000000	0.000000	0.190570	0.720640	-1.042800	-112.122943	18.451981	169.148972	298.984186	200.987039	0.000000	300.000000	200.000000	0.000000	7.813120	10.071600	2231.904602	2202.977757	2267.199921	-1385.494475				-505.000000	200.000000	0.000000	1.811100	-0.893350	12.584640	62.766165	-916.952522	-705.921861
1093				900.000000	200.000000	0.000000	0.336300	0.675600	-0.782100	-49.379122	-13.121481	181.004409	299.057281	201.021397	0.000000	300.000000	200.000000	0.000000	7.996240	10.224200	2231.523132	2279.271359	2103.699926	-1409.908474				-505.000000	200.000000	0.000000	1.267770	-1.786700	0.786540	7.765709	717.960859	174.435296
1094				900.000000	200.000000	0.000000	0.313880	0.574260	-1.868350	-70.759779	-56.781743	166.475429	299.013657	200.935605	0.000000	300.000000	200.000000	0.000000	7.843640	11.475520	2232.286072	2088.537354	2201.799923	-1367.183975				-505.000000	200.000000	0.000000	1.448880	2.501380	4.719240	499.184048	438.129747	61.001998
1095				900.000000	200.000000	0.000000	0.437190	0.529220	-1.781450	-72.524498	-168.325834	159.076812	299.018036	200.970279	0.000000	300.000000	200.000000	0.000000	7.538440	11.109280	2231.141662	2164.830956	2190.899923	-1428.218974				-505.000000	200.000000	0.000000	2.535540	0.178670	6.292320	-567.765302	1431.443160	-117.521483
1096				900.000000	200.000000	0.000000	0.325090	0.529220	-0.955900	-95.792409	-88.487769	142.325327	298.998837	200.961402	0.000000	300.000000	200.000000	0.000000	7.843640	11.322920	2231.904602	2145.757556	2234.499922	-1361.080475				-505.000000	200.000000	0.000000	-1.811100	1.965370	2.359620	3.297306	505.060397	765.683307
1097				900.000000	200.000000	0.000000	0.403560	0.563000	-1.086250	-74.433740	-46.004208	161.552729	299.018036	200.936085	0.000000	300.000000	200.000000	0.000000	7.507920	11.506040	2231.141662	2088.537354	2190.899923	-1318.355976				-505.000000	200.000000	0.000000	0.724440	-1.072020	14.157719	-1685.159339	473.008492	-1.075302
1098				900.000000	200.000000	0.000000	0.156940	0.641820	-1.303500	-103.577245	-55.910234	190.797451	299.023122	200.961533	0.000000	300.000000	200.000000	0.000000	7.324800	11.506040	2231.599426	2145.757556	2179.999924	-1330.562976				-505.000000	200.000000	0.000000	0.905550	-0.357340	3.932700	557.771982	1399.743121	234.564835
1099				900.000000	200.000000	0.000000	0.392350	0.551740	-1.390400	-111.397298	-80.721511	195.289112	298.984151	200.901612	0.000000	300.000000	200.000000	0.000000	7.721560	10.468360	2231.828308	2012.243752	2267.199921	-1312.252476				-505.000000	200.000000	0.000000	1.629990	-1.072020	0.000000	-643.947939	1624.779406	645.037339
1100				900.000000	200.000000	0.000000	0.392350	0.619300	-1.216600	-120.496711	-50.487325	159.207041	298.989277	200.901397	0.000000	300.000000	200.000000	0.000000	7.599480	10.315760	2232.362366	2012.243752	2256.299921	-1379.390975				-505.000000	200.000000	0.000000	1.086660	-0.357340	4.719240	326.202902	327.477671	293.294445
1101				900.000000	200.000000	0.000000	0.269040	0.540480	-1.390400	-91.758334	-166.831064	214.683670	299.013286	200.931683	0.000000	300.000000	200.000000	0.000000	7.050120	10.041080	2231.446838	2079.000654	2201.799923	-1306.148976				-505.000000	200.000000	0.000000	1.811100	0.357340	13.371180	22.692338	-387.418919	411.402918
1102				900.000000	200.000000	0.000000	0.448400	0.675600	-1.694550	-82.488662	-47.285000	173.659293	299.057506	200.991245	0.000000	300.000000	200.000000	0.000000	7.202720	10.407320	2232.057190	2212.514458	2103.699926	-1324.459476				-505.000000	200.000000	0.000000	2.354430	1.250690	9.438480	76.434330	1174.276405	0.998550
1103				900.000000	200.000000	0.000000	0.325090	0.506700	-0.999350	-116.867448	-93.513330	132.665743	299.062197	200.931619	0.000000	300.000000	200.000000	0.000000	7.721560	9.796920	2231.599426	2079.000654	2092.799927	-1403.804975				-505.000000	200.000000	0.000000	0.362220	-0.536010	18.876959	-1304.899829	357.877857	234.438744
1104				900.000000	200.000000	0.000000	0.437190	0.619300	-1.173150	-88.287455	-52.374245	166.389567	298.994263	200.956835	0.000000	300.000000	200.000000	0.000000	7.691040	10.071600	2232.591248	2136.220856	2245.399921	-1361.080475				-505.000000	200.000000	0.000000	1.629990	1.608030	-5.505780	1370.837453	39.164303	-174.836675
1105				900.000000	200.000000	0.000000	0.381140	0.574260	-1.694550	-66.559192	-79.977023	171.225068	299.023389	200.978360	0.000000	300.000000	200.000000	0.000000	7.202720	10.163160	2232.209778	2183.904357	2179.999924	-1416.011974				-505.000000	200.000000	0.000000	1.448880	0.714680	4.719240	159.438828	-224.720290	118.050518
1106				900.000000	200.000000	0.000000	0.515660	0.574260	-1.564200	-110.649982	-80.571812	159.037405	299.012847	200.996232	0.000000	300.000000	200.000000	0.000000	7.599480	11.780720	2230.455016	2222.051158	2201.799923	-1391.597975				-505.000000	200.000000	0.000000	0.905550	0.893350	5.505780	-408.766937	1133.110254	118.263543
1107				900.000000	200.000000	0.000000	0.313880	0.563000	-1.477300	-58.756747	-163.530788	183.332578	298.993575	200.966038	0.000000	300.000000	200.000000	0.000000	7.599480	11.536560	2231.065368	2155.294256	2245.399921	-1391.597975				-505.000000	200.000000	0.000000	0.905550	-1.250690	2.359620	-307.122486	-189.604114	-412.468039
1108				900.000000	200.000000	0.000000	0.437190	0.585520	-1.738000	-42.017338	-102.508634	192.864413	299.037874	200.910158	0.000000	300.000000	200.000000	0.000000	7.599480	11.139800	2231.828308	2031.317153	2147.299925	-1403.804975				-505.000000	200.000000	0.000000	1.992210	-0.178670	0.786540	-358.196404	-1049.285098	234.647460
1109				900.000000	200.000000	0.000000	0.302670	0.529220	-1.042800	-51.656605	-107.747576	164.035495	299.013589	200.914306	0.000000	300.000000	200.000000	0.000000	7.294280	10.987200	2232.133484	2040.853853	2201.799923	-1330.562976				-505.000000	200.000000	0.000000	0.905550	0.000000	11.798100	0.943848	-1524.261304	293.648049
1110				900.000000	200.000000	0.000000	0.313880	0.574260	-1.477300	-74.375181	-72.343329	173.704409	299.023256	200.969948	0.000000	300.000000	200.000000	0.000000	7.599480	10.590440	2231.904602	2164.830956	2179.999924	-1348.873476				-505.000000	200.000000	0.000000	0.000000	-0.178670	0.000000	-10.811322	1193.130066	-176.401854
1111				900.000000	200.000000	0.000000	0.302670	0.619300	-1.868350	-68.905032	-122.177724	183.396551	299.086744	200.910127	0.000000	300.000000	200.000000	0.000000	7.355320	10.773560	2231.904602	2031.317153	2038.299929	-1409.908474				-505.000000	200.000000	0.000000	2.716650	1.429360	12.584640	-491.582665	88.812710	353.603723
1112				900.000000	200.000000	0.000000	0.313880	0.574260	-1.564200	-74.465210	-87.460422	180.933390	298.989691	200.952270	0.000000	300.000000	200.000000	0.000000	7.782600	10.041080	2233.277894	2126.684155	2256.299921	-1373.287475				-505.000000	200.000000	0.000000	1.448880	1.072020	6.292320	-282.076690	-491.353157	-234.074958
1113				900.000000	200.000000	0.000000	0.381140	0.517960	-1.086250	-124.534850	-85.608712	185.630670	299.072315	200.952628	0.000000	300.000000	200.000000	0.000000	7.935200	10.285240	2232.438660	2126.684155	2070.999928	-1391.597975				-505.000000	200.000000	0.000000	1.629990	0.178670	10.225020	-799.082690	554.515804	117.527356
1114				900.000000	200.000000	0.000000	0.493240	0.675600	-1.477300	-34.017228	-34.135644	180.841819	299.003687	200.952889	0.000000	300.000000	200.000000	0.000000	7.019600	9.796920	2231.828308	2126.684155	2223.599922	-1440.425974				-505.000000	200.000000	0.000000	-0.362220	0.893350	18.876959	-523.513245	1727.413792	470.829556
1115				900.000000	200.000000	0.000000	0.448400	0.551740	-1.390400	-67.171466	-77.963680	202.460024	298.969535	200.969948	0.000000	300.000000	200.000000	0.000000	7.202720	9.796920	2231.904602	2164.830956	2299.899920	-1373.287475				-505.000000	200.000000	0.000000	0.000000	0.536010	8.651940	-777.585893	1715.199404	-293.211820
1116				900.000000	200.000000	0.000000	0.302670	0.675600	-1.129700	-97.985598	-97.534819	176.219929	298.979442	200.931364	0.000000	300.000000	200.000000	0.000000	7.568960	10.010560	2232.209778	2079.000654	2278.099920	-1397.701475				-505.000000	200.000000	0.000000	0.362220	-0.178670	7.865400	916.345925	500.897834	822.218846
1117				900.000000	200.000000	0.000000	0.358720	0.641820	-1.260050	-83.429580	-104.787702	159.262825	299.028505	200.948227	0.000000	300.000000	200.000000	0.000000	7.538440	11.017720	2232.743836	2117.147455	2169.099924	-1409.908474				-505.000000	200.000000	0.000000	-0.905550	0.000000	11.011560	-1736.359104	972.334909	-587.368543
1118				900.000000	200.000000	0.000000	0.313880	0.574260	-1.520750	-94.522846	-77.368890	195.391350	299.028405	200.995313	0.000000	300.000000	200.000000	0.000000	7.416360	11.292400	2232.514954	2222.051158	2169.099924	-1428.218974				-505.000000	200.000000	0.000000	0.724440	-2.858720	9.438480	175.221938	1405.477101	232.205514
1119				900.000000	200.000000	0.000000	0.358720	0.506700	-1.694550	-69.341313	-53.723918	176.004784	298.959305	200.901982	0.000000	300.000000	200.000000	0.000000	7.507920	11.109280	2230.912780	2012.243752	2321.699919	-1409.908474				-505.000000	200.000000	0.000000	1.267770	0.357340	15.730799	138.697109	173.498728	293.958187
1120				900.000000	200.000000	0.000000	0.414770	0.664340	-1.260050	-98.584327	-137.491661	154.406381	299.008571	200.982800	0.000000	300.000000	200.000000	0.000000	7.568960	11.109280	2231.828308	2193.441057	2212.699923	-1318.355976				-505.000000	200.000000	0.000000	2.535540	-1.250690	14.157719	-1232.706653	-564.571214	527.307140
1121				900.000000	200.000000	0.000000	0.358720	0.664340	-1.086250	-74.281089	-155.609036	149.645129	298.974243	200.948745	0.000000	300.000000	200.000000	0.000000	7.935200	11.139800	2231.523132	2117.147455	2288.999920	-1367.183975				-505.000000	200.000000	0.000000	3.441090	0.178670	0.000000	1863.867352	-1003.640388	293.614764
1122				900.000000	200.000000	0.000000	0.269040	0.540480	-1.216600	-143.845170	-75.805239	173.719448	299.018875	200.948097	0.000000	300.000000	200.000000	0.000000	7.538440	10.651480	2233.049012	2117.147455	2190.899923	-1324.459476				-505.000000	200.000000	0.000000	0.724440	0.714680	10.225020	-71.752714	476.740624	294.340769
1123				900.000000	200.000000	0.000000	0.347510	0.337800	-1.086250	-83.707476	-109.553678	178.268981	299.003857	200.969815	0.000000	300.000000	200.000000	0.000000	7.507920	10.682000	2232.209778	2164.830956	2223.599922	-1336.666476				-505.000000	200.000000	0.000000	1.086660	-0.357340	11.011560	-484.005726	586.646274	234.550346
1124				900.000000	200.000000	0.000000	0.482030	0.664340	-1.694550	-99.034469	-119.593463	176.023640	299.023289	200.987006	0.000000	300.000000	200.000000	0.000000	7.324800	10.315760	2231.980896	2202.977757	2179.999924	-1324.459476				-505.000000	200.000000	0.000000	1.629990	0.714680	18.876959	392.203449	-1177.104982	705.477016
1125				900.000000	200.000000	0.000000	0.269040	0.574260	-1.042800	-77.945569	-131.692542	137.605962	298.989070	200.961402	0.000000	300.000000	200.000000	0.000000	7.691040	9.888480	2231.904602	2145.757556	2256.299921	-1318.355976				-505.000000	200.000000	0.000000	1.448880	-0.536010	2.359620	-148.061197	-1945.891106	234.351811
1126				900.000000	200.000000	0.000000	0.336300	0.563000	-1.520750	-42.719640	-103.621996	188.128671	298.998734	200.901674	0.000000	300.000000	200.000000	0.000000	7.324800	10.071600	2231.675720	2012.243752	2234.499922	-1379.390975				-505.000000	200.000000	0.000000	0.724440	0.893350	3.146160	-61.507701	218.318447	-234.186561
1127				900.000000	200.000000	0.000000	0.369930	0.630560	-1.738000	-52.224181	-74.409017	178.518021	299.057506	200.974154	0.000000	300.000000	200.000000	0.000000	7.538440	9.827440	2232.057190	2174.367657	2103.699926	-1342.769976				-505.000000	200.000000	0.000000	2.354430	0.357340	14.157719	370.203266	772.087824	-411.057929
1128				900.000000	200.000000	0.000000	0.336300	0.585520	-1.955250	-42.242409	-77.888061	144.775733	298.994194	200.969716	0.000000	300.000000	200.000000	0.000000	7.355320	11.078760	2232.438660	2164.830956	2245.399921	-1403.804975				-505.000000	200.000000	0.000000	1.811100	-1.965370	5.505780	-350.116079	150.325375	232.966370
1129				900.000000	200.000000	0.000000	0.347510	0.720640	-1.173150	-51.950032	-68.945102	154.528421	298.964510	201.008542	0.000000	300.000000	200.000000	0.000000	7.660520	11.200840	2231.599426	2250.661259	2310.799919	-1361.080475				-505.000000	200.000000	0.000000	0.362220	0.536010	7.078860	1075.344291	-293.775783	411.688387
1130				900.000000	200.000000	0.000000	0.190570	0.698120	-1.086250	-117.115861	-47.365220	166.718368	299.003585	200.982901	0.000000	300.000000	200.000000	0.000000	7.507920	11.567080	2231.599426	2193.441057	2223.599922	-1306.148976				-505.000000	200.000000	0.000000	1.448880	-1.072020	-4.719240	50.570533	-1011.183216	292.587236
1131				900.000000	200.000000	0.000000	0.358720	0.619300	-1.086250	-43.971595	-64.421577	178.519163	299.023122	200.957260	0.000000	300.000000	200.000000	0.000000	7.721560	11.200840	2231.599426	2136.220856	2179.999924	-1409.908474				-505.000000	200.000000	0.000000	0.000000	-1.608030	1.573080	-1023.704064	1191.637213	527.170867
1132				900.000000	200.000000	0.000000	0.347510	0.506700	-1.433850	-52.989106	-144.692200	163.968098	298.983978	200.935957	0.000000	300.000000	200.000000	0.000000	7.141680	10.682000	2231.446838	2088.537354	2267.199921	-1348.873476				-505.000000	200.000000	0.000000	2.354430	0.000000	7.078860	-694.329703	-16.614382	645.996731
1133				900.000000	200.000000	0.000000	0.482030	0.574260	-1.998700	-99.038533	-68.650904	171.120546	299.013691	200.952661	0.000000	300.000000	200.000000	0.000000	7.172200	10.407320	2232.362366	2126.684155	2201.799923	-1458.736474				-505.000000	200.000000	0.000000	2.173320	-0.178670	11.011560	569.149613	653.462488	58.400675
1134				900.000000	200.000000	0.000000	0.437190	0.551740	-1.042800	-58.770292	-82.891290	163.917076	299.042922	200.901458	0.000000	300.000000	200.000000	0.000000	7.111160	10.529400	2232.209778	2012.243752	2136.399925	-1293.941977				-505.000000	200.000000	0.000000	1.629990	-0.714680	3.932700	-1201.090690	1488.477266	-588.249617
1135				900.000000	200.000000	0.000000	0.392350	0.619300	-2.042150	-105.269860	-110.511203	204.990583	299.023122	200.901705	0.000000	300.000000	200.000000	0.000000	6.775440	10.254720	2231.599426	2012.243752	2179.999924	-1324.459476				-505.000000	200.000000	0.000000	0.724440	-0.357340	7.078860	-136.872336	612.296337	293.323422
1136				900.000000	200.000000	0.000000	0.347510	0.506700	-1.346950	-44.858018	-58.651528	154.329457	298.988862	200.978694	0.000000	300.000000	200.000000	0.000000	7.111160	10.987200	2231.446838	2183.904357	2256.299921	-1342.769976				-505.000000	200.000000	0.000000	0.181110	-0.714680	6.292320	-158.557903	778.489667	234.283675
1137				900.000000	200.000000	0.000000	0.470820	0.608040	-1.346950	-60.787487	-63.729434	163.934595	298.993919	200.854609	0.000000	300.000000	200.000000	0.000000	7.355320	9.796920	2231.828308	1907.340050	2245.399921	-1446.529474				-505.000000	200.000000	0.000000	1.992210	0.178670	1.573080	-336.510838	275.668549	763.683464
1138				900.000000	200.000000	0.000000	0.448400	0.619300	-1.346950	-36.200619	-128.663788	151.919993	299.043183	200.905483	0.000000	300.000000	200.000000	0.000000	7.660520	9.644320	2232.820130	2021.780453	2136.399925	-1440.425974				-505.000000	200.000000	0.000000	1.448880	-0.178670	14.157719	-125.494706	31.462608	-294.005962
1139				900.000000	200.000000	0.000000	0.437190	0.641820	-1.129700	-99.376658	-143.602112	197.736092	299.076914	200.923009	0.000000	300.000000	200.000000	0.000000	7.355320	10.071600	2231.752014	2059.927254	2060.099928	-1403.804975				-505.000000	200.000000	0.000000	-1.629990	0.714680	13.371180	1086.658998	483.651462	-704.120553
1140				900.000000	200.000000	0.000000	0.437190	0.653080	-1.651100	-95.432612	-138.051240	166.420983	299.003959	200.961172	0.000000	300.000000	200.000000	0.000000	7.416360	11.261880	2232.438660	2145.757556	2223.599922	-1416.011974				-505.000000	200.000000	0.000000	2.535540	-1.965370	5.505780	-1392.460097	-158.650502	-237.044374
1141				900.000000	200.000000	0.000000	0.336300	0.472920	-1.564200	-94.720512	-68.119798	147.080675	298.988620	200.961829	0.000000	300.000000	200.000000	0.000000	7.538440	11.017720	2230.912780	2145.757556	2256.299921	-1373.287475				-505.000000	200.000000	0.000000	2.354430	-0.357340	11.798100	210.953208	376.617082	469.425319
1142				900.000000	200.000000	0.000000	0.448400	0.563000	-1.477300	-82.879928	-72.816893	163.915934	299.003551	201.004303	0.000000	300.000000	200.000000	0.000000	7.568960	10.987200	2231.523132	2241.124558	2223.599922	-1428.218974				-505.000000	200.000000	0.000000	-0.905550	-0.357340	9.438480	-947.395580	841.257754	175.965624
1143				900.000000	200.000000	0.000000	0.448400	0.630560	-1.520750	-39.937520	-87.974394	149.520805	299.018204	201.004303	0.000000	300.000000	200.000000	0.000000	8.057280	11.261880	2231.523132	2241.124558	2190.899923	-1409.908474				-505.000000	200.000000	0.000000	0.905550	-0.357340	6.292320	-1295.095279	602.083798	-0.411560
1144				900.000000	200.000000	0.000000	0.257830	0.585520	-1.998700	-74.451665	-105.012077	159.314988	299.130519	200.880398	0.000000	300.000000	200.000000	0.000000	6.989080	10.926160	2231.446838	1964.560251	1940.199932	-1373.287475				-505.000000	200.000000	0.000000	2.716650	0.178670	11.798100	-2304.564868	-838.430915	117.440423
1145				900.000000	200.000000	0.000000	0.347510	0.664340	-1.607650	-98.944441	-83.738927	197.849944	298.989346	200.965411	0.000000	300.000000	200.000000	0.000000	7.568960	10.682000	2232.514954	2155.294256	2256.299921	-1452.632974				-505.000000	200.000000	0.000000	2.173320	1.429360	0.786540	-955.790521	-397.394027	-175.049699
1146				900.000000	200.000000	0.000000	0.291460	0.484180	-1.042800	-125.880896	-107.285948	180.872842	299.004334	200.943730	0.000000	300.000000	200.000000	0.000000	7.294280	10.407320	2233.277894	2107.610755	2223.599922	-1312.252476				-505.000000	200.000000	0.000000	2.535540	-0.893350	8.651940	1220.611568	766.353844	-412.259323
1147				900.000000	200.000000	0.000000	0.392350	0.619300	-1.216600	-112.455651	-80.883145	142.339420	299.045456	200.959359	0.000000	300.000000	200.000000	0.000000	7.294280	10.559920	2226.716610	2136.220856	2125.499926	-1342.769976				-505.000000	200.000000	0.000000	3.259980	1.250690	2.359620	191.684023	65.639357	1234.552178
1148				900.000000	200.000000	0.000000	0.381140	0.641820	-1.955250	-68.067686	-69.602632	190.565180	298.989208	200.956998	0.000000	300.000000	200.000000	0.000000	7.263760	10.346280	2232.209778	2136.220856	2256.299921	-1354.976975				-505.000000	200.000000	0.000000	2.354430	-1.429360	3.932700	-665.255967	1179.501390	-412.753508
1149				900.000000	200.000000	0.000000	0.347510	0.506700	-1.911800	-109.771686	-123.983827	159.148777	299.047805	200.888641	0.000000	300.000000	200.000000	0.000000	7.599480	10.895640	2232.209778	1983.633652	2125.499926	-1367.183975				-505.000000	200.000000	0.000000	1.629990	-0.714680	11.011560	-621.444371	-241.650667	-294.529124
1150				900.000000	200.000000	0.000000	0.459610	0.585520	-1.086250	-121.752729	-63.510257	195.250846	298.965146	200.965213	0.000000	300.000000	200.000000	0.000000	7.721560	9.919000	2232.972718	2155.294256	2310.799919	-1373.287475				-505.000000	200.000000	0.000000	4.346640	-0.357340	4.719240	-484.509112	1190.776351	-353.151439
1151				900.000000	200.000000	0.000000	0.381140	0.653080	-0.825550	-74.474691	-70.653253	180.937011	299.018305	201.008473	0.000000	300.000000	200.000000	0.000000	7.141680	9.552760	2231.752014	2250.661259	2190.899923	-1373.287475				-505.000000	200.000000	0.000000	0.362220	0.893350	1.573080	980.710470	-1614.250872	235.795206
1152				900.000000	200.000000	0.000000	0.403560	0.540480	-1.520750	-107.975498	-55.732063	147.073824	299.042234	200.970512	0.000000	300.000000	200.000000	0.000000	7.752080	11.506040	2230.607604	2164.830956	2136.399925	-1312.252476				-505.000000	200.000000	0.000000	0.724440	0.357340	13.371180	22.692338	-1117.085170	411.489851
1153				900.000000	200.000000	0.000000	0.358720	0.517960	-2.085600	-105.467526	-149.613670	147.099335	298.959732	200.944343	0.000000	300.000000	200.000000	0.000000	7.935200	11.536560	2231.828308	2107.610755	2321.699919	-1330.562976				-505.000000	200.000000	0.000000	-0.724440	-0.178670	12.584640	916.723465	-630.956998	-235.087997
1154				900.000000	200.000000	0.000000	0.347510	0.686860	-1.173150	-21.176851	-114.538831	168.954967	298.978953	201.000200	0.000000	300.000000	200.000000	0.000000	7.782600	11.109280	2231.141662	2231.587858	2278.099920	-1422.115474				-505.000000	200.000000	0.000000	-1.086660	-0.178670	-3.146160	336.384991	201.309506	293.637868
1155				900.000000	200.000000	0.000000	0.437190	0.630560	-1.607650	-88.273911	-117.827769	163.990379	298.940305	200.969881	0.000000	300.000000	200.000000	0.000000	7.507920	11.078760	2232.057190	2164.830956	2365.299917	-1336.666476				-505.000000	200.000000	0.000000	1.267770	-0.357340	5.505780	1252.793840	-479.647765	-646.625623
1156				900.000000	200.000000	0.000000	0.403560	0.608040	-1.824900	-61.282644	-60.515174	204.968498	299.018104	201.000132	0.000000	300.000000	200.000000	0.000000	7.050120	10.620960	2231.294250	2231.587858	2190.899923	-1354.976975				-505.000000	200.000000	0.000000	1.086660	-1.608030	-3.146160	-560.817595	2058.352030	115.875244
1157				900.000000	200.000000	0.000000	0.482030	0.653080	-2.476650	-76.185230	-113.800140	171.193848	299.057313	200.927346	0.000000	300.000000	200.000000	0.000000	7.294280	10.895640	2231.599426	2069.463954	2103.699926	-1373.287475				-505.000000	200.000000	0.000000	1.629990	1.250690	16.517339	-849.527377	681.114400	-175.175790
1158				900.000000	200.000000	0.000000	0.470820	0.585520	-1.651100	-122.337914	-88.776424	163.913651	298.989519	200.892639	0.000000	300.000000	200.000000	0.000000	7.568960	10.468360	2232.896424	1993.170352	2256.299921	-1336.666476				-505.000000	200.000000	0.000000	2.354430	0.000000	3.932700	-810.397397	649.221361	587.252632
1159				900.000000	200.000000	0.000000	0.403560	0.540480	-1.216600	-111.680928	-101.608652	192.857366	299.052752	200.982565	0.000000	300.000000	200.000000	0.000000	7.172200	10.468360	2232.362366	2193.441057	2114.599926	-1348.873476				-505.000000	200.000000	0.000000	-0.362220	0.000000	2.359620	926.716785	-245.461363	-58.715121
1160				900.000000	200.000000	0.000000	0.313880	0.585520	-1.390400	-77.841996	-77.490116	188.172842	299.096234	200.910407	0.000000	300.000000	200.000000	0.000000	7.324800	10.834600	2231.217956	2031.317153	2016.499929	-1342.769976				-505.000000	200.000000	0.000000	0.724440	-1.072020	-0.786540	977.413164	1017.470623	-118.563500
1161				900.000000	200.000000	0.000000	0.224200	0.551740	-1.477300	-103.446266	-48.386427	183.415015	299.096326	200.965873	0.000000	300.000000	200.000000	0.000000	7.294280	9.827440	2231.446838	2155.294256	2016.499929	-1379.390975				-505.000000	200.000000	0.000000	1.992210	0.178670	7.865400	243.072557	-393.152899	293.730674
1162				900.000000	200.000000	0.000000	0.414770	0.540480	-1.607650	-55.798633	-127.036453	144.652551	298.905747	200.927472	0.000000	300.000000	200.000000	0.000000	7.355320	9.949520	2231.294250	2069.463954	2441.599915	-1464.839973				-505.000000	200.000000	0.000000	-0.724440	0.178670	3.932700	242.757941	1365.803803	176.459809
1163				900.000000	200.000000	0.000000	0.493240	0.563000	-0.955900	-78.319228	-95.412186	151.821180	299.028239	200.961303	0.000000	300.000000	200.000000	0.000000	7.843640	11.414480	2232.133484	2145.757556	2169.099924	-1367.183975				-505.000000	200.000000	0.000000	0.905550	-2.144040	5.505780	-1634.903422	735.400232	232.869257
1164				900.000000	200.000000	0.000000	0.347510	0.574260	-1.477300	-98.498362	-88.926122	166.440588	299.067114	200.927314	0.000000	300.000000	200.000000	0.000000	7.385840	11.170320	2231.675720	2069.463954	2081.899927	-1397.701475				-505.000000	200.000000	0.000000	2.173320	0.000000	9.438480	-694.140933	257.245319	293.546628
1165				900.000000	200.000000	0.000000	0.269040	0.608040	-1.824900	-41.179993	-110.701309	195.469220	299.013151	200.948908	0.000000	300.000000	200.000000	0.000000	7.507920	11.322920	2231.141662	2117.147455	2201.799923	-1318.355976	-526.178334	169.648504	0.000000	-505.000000	200.000000	0.000000	-0.905550	-0.714680	20.450039	-620.689293	433.097762	-235.582182
1166				900.000000	200.000000	0.000000	0.358720	0.653080	-1.477300	-79.170434	-99.519690	173.731258	298.940160	200.897370	0.000000	300.000000	200.000000	0.000000	7.477400	11.292400	2231.752014	2002.707052	2365.299917	-1440.425974				-505.000000	200.000000	0.000000	-0.543330	-1.072020	7.078860	-1106.645638	1749.569154	-177.206177
1167				900.000000	200.000000	0.000000	0.291460	0.720640	-1.129700	-76.028200	-71.743341	166.634790	299.008266	200.931810	0.000000	300.000000	200.000000	0.000000	7.782600	10.773560	2231.141662	2079.000654	2212.699923	-1373.287475				-505.000000	200.000000	0.000000	0.905550	0.714680	5.505780	-1693.554279	1398.250268	176.838083
1168				900.000000	200.000000	0.000000	0.459610	0.585520	-1.694550	-58.054444	-93.340358	161.515604	299.032626	200.948973	0.000000	300.000000	200.000000	0.000000	7.538440	10.559920	2230.989074	2117.147455	2158.199924	-1385.494475				-505.000000	200.000000	0.000000	1.811100	-0.536010	4.719240	-379.504431	-511.778235	-0.653561
1169				900.000000	200.000000	0.000000	0.414770	0.529220	-1.086250	-47.681089	-97.125536	192.835281	299.072156	201.008335	0.000000	300.000000	200.000000	0.000000	7.446880	10.712520	2232.057190	2250.661259	2070.999928	-1458.736474				-505.000000	200.000000	0.000000	0.543330	-1.786700	9.438480	819.169877	621.016023	-412.947735
1170				900.000000	200.000000	0.000000	0.336300	0.529220	-1.433850	-64.123324	-53.043113	166.410315	298.998906	200.952791	0.000000	300.000000	200.000000	0.000000	7.477400	10.590440	2232.057190	2126.684155	2234.499922	-1452.632974				-505.000000	200.000000	0.000000	0.905550	0.000000	15.730799	-230.373540	-202.293363	-0.072444
1171				900.000000	200.000000	0.000000	0.403560	0.641820	-1.390400	-67.482502	-111.578958	188.132292	299.060366	200.912029	0.000000	300.000000	200.000000	0.000000	7.843640	10.102120	2227.250668	2031.317153	2092.799927	-1348.873476				-505.000000	200.000000	0.000000	3.078870	0.536010	11.011560	-1009.029127	-594.462405	176.494660
1172				900.000000	200.000000	0.000000	0.459610	0.709380	-1.694550	-85.118131	-68.010508	166.450114	299.033155	200.986904	0.000000	300.000000	200.000000	0.000000	7.233240	10.010560	2232.209778	2202.977757	2158.199924	-1361.080475				-505.000000	200.000000	0.000000	0.724440	0.357340	11.011560	-209.128436	-982.275883	294.001654
1173				900.000000	200.000000	0.000000	0.347510	0.709380	-1.303500	-80.692473	-99.219696	149.698629	298.955205	200.948292	0.000000	300.000000	200.000000	0.000000	7.385840	11.200840	2232.591248	2117.147455	2332.599918	-1348.873476				-505.000000	200.000000	0.000000	0.905550	0.357340	6.292320	-904.401986	-325.906253	293.987165
1174				900.000000	200.000000	0.000000	0.358720	0.596780	-1.520750	-97.616003	-53.885552	164.040258	298.994091	200.969815	0.000000	300.000000	200.000000	0.000000	6.989080	9.857960	2232.209778	2164.830956	2245.399921	-1385.494475				-505.000000	200.000000	0.000000	2.354430	1.072020	4.719240	-1324.546554	250.764912	-469.123797
1175				900.000000	200.000000	0.000000	0.302670	0.698120	-2.085600	-102.069067	-81.447922	173.831213	298.993747	200.901766	0.000000	300.000000	200.000000	0.000000	7.538440	11.078760	2231.446838	2012.243752	2245.399921	-1342.769976				-505.000000	200.000000	0.000000	0.362220	1.965370	11.011560	-690.906550	-164.937908	-174.396137
1176				900.000000	200.000000	0.000000	0.549290	0.416620	-1.303500	-36.460907	-72.067207	192.591200	299.067209	200.893036	0.000000	300.000000	200.000000	0.000000	7.782600	11.170320	2231.904602	1993.170352	2081.899927	-1373.287475				-505.000000	200.000000	0.000000	1.992210	0.357340	7.078860	-556.891057	668.153586	352.644331
1177				900.000000	200.000000	0.000000	0.302670	0.517960	-1.824900	-121.279561	-41.162613	171.254004	299.027840	201.000166	0.000000	300.000000	200.000000	0.000000	7.691040	11.261880	2231.217956	2231.587858	2169.099924	-1391.597975				-505.000000	200.000000	0.000000	0.362220	-0.357340	11.798100	-368.126801	-298.254342	58.376005
1178				900.000000	200.000000	0.000000	0.235410	0.619300	-1.651100	-76.721021	-68.950300	178.646912	299.032693	200.987377	0.000000	300.000000	200.000000	0.000000	7.813120	11.658640	2231.141662	2202.977757	2158.199924	-1348.873476				-505.000000	200.000000	0.000000	-0.362220	2.501380	8.651940	1078.578673	1737.117335	2.402787
1179				900.000000	200.000000	0.000000	0.257830	0.450400	-1.390400	-71.344647	-44.786157	159.189327	299.038104	200.982565	0.000000	300.000000	200.000000	0.000000	7.416360	10.346280	2232.362366	2193.441057	2147.299925	-1367.183975				-505.000000	200.000000	0.000000	1.086660	0.714680	5.505780	-651.210262	3243.271405	-293.129195
1180				900.000000	200.000000	0.000000	0.459610	0.698120	-1.607650	-93.532850	-88.355205	173.668623	299.003993	200.995313	0.000000	300.000000	200.000000	0.000000	7.324800	10.346280	2232.514954	2222.051158	2223.599922	-1403.804975				-505.000000	200.000000	0.000000	0.362220	-1.250690	0.000000	-538.943259	1303.782142	-588.656869
1181				900.000000	200.000000	0.000000	0.257830	0.585520	-1.303500	-113.936740	-65.130854	207.508190	299.076724	200.923198	0.000000	300.000000	200.000000	0.000000	7.111160	10.712520	2231.294250	2059.927254	2060.099928	-1361.080475				-505.000000	200.000000	0.000000	2.535540	-1.429360	2.359620	-86.301804	109.475219	-177.791602
1182				900.000000	200.000000	0.000000	0.403560	0.506700	-1.520750	-69.161256	-106.391763	195.235611	299.038137	200.952628	0.000000	300.000000	200.000000	0.000000	7.599480	10.804080	2232.438660	2126.684155	2147.299925	-1312.252476				-505.000000	200.000000	0.000000	0.181110	0.714680	8.651940	1433.729464	-19.169656	-410.544948
1183				900.000000	200.000000	0.000000	0.291460	0.540480	-1.390400	-91.758334	-76.566860	161.647921	299.042987	200.901397	0.000000	300.000000	200.000000	0.000000	7.721560	10.163160	2232.362366	2012.243752	2136.399925	-1416.011974				-505.000000	200.000000	0.000000	0.181110	0.714680	11.798100	275.821138	1038.404697	294.384236
1184				900.000000	200.000000	0.000000	0.403560	0.416620	-1.086250	-132.728562	-30.806298	139.729654	298.935349	200.957129	0.000000	300.000000	200.000000	0.000000	7.782600	10.010560	2231.904602	2136.220856	2376.199917	-1391.597975				-505.000000	200.000000	0.000000	0.724440	-0.178670	1.573080	105.130527	-177.898722	-0.227513
1185				900.000000	200.000000	0.000000	0.381140	0.416620	-0.912450	-36.055779	-131.364076	175.897783	298.993713	200.914619	0.000000	300.000000	200.000000	0.000000	6.958560	10.071600	2231.370544	2040.853853	2245.399921	-1324.459476				-505.000000	200.000000	0.000000	2.535540	-1.965370	1.573080	-1045.326707	-154.918369	-354.532571
1186				900.000000	200.000000	0.000000	0.280250	0.641820	-1.520750	-47.514893	-70.918037	154.524800	299.062229	200.948681	0.000000	300.000000	200.000000	0.000000	7.355320	10.163160	2231.675720	2117.147455	2092.799927	-1330.562976				-505.000000	200.000000	0.000000	1.992210	1.429360	8.651940	-1418.425296	799.230740	-57.547013
1187				900.000000	200.000000	0.000000	0.336300	0.653080	-1.824900	-71.489487	-67.877347	137.609583	299.018439	200.935701	0.000000	300.000000	200.000000	0.000000	7.477400	10.987200	2232.057190	2088.537354	2190.899923	-1373.287475				-505.000000	200.000000	0.000000	0.543330	-0.893350	3.932700	-53.741992	-169.179036	-177.123552
1188				900.000000	200.000000	0.000000	0.493240	0.754420	-0.999350	-46.358385	-39.646108	195.373082	299.052169	200.948973	0.000000	300.000000	200.000000	0.000000	7.752080	11.261880	2230.989074	2117.147455	2114.599926	-1446.529474				-505.000000	200.000000	0.000000	0.724440	-0.714680	8.651940	-505.817139	1141.083513	-0.736187
1189				900.000000	200.000000	0.000000	0.526870	0.608040	-1.694550	-77.229722	-70.780275	163.876527	299.076882	200.944407	0.000000	300.000000	200.000000	0.000000	7.385840	10.559920	2231.675720	2107.610755	2060.099928	-1403.804975				-505.000000	200.000000	0.000000	2.173320	-1.072020	17.303879	-179.299621	117.211047	233.785182
1190				900.000000	200.000000	0.000000	0.336300	0.596780	-1.607650	-81.623911	-52.881479	192.979407	299.066922	200.970246	0.000000	300.000000	200.000000	0.000000	7.599480	11.200840	2231.217956	2164.830956	2081.899927	-1379.390975				-505.000000	200.000000	0.000000	0.543330	-0.714680	15.730799	-736.882834	349.904597	-705.650882
1191				900.000000	200.000000	0.000000	0.515660	0.619300	-1.564200	-56.528341	-131.231512	178.356573	298.994194	200.965444	0.000000	300.000000	200.000000	0.000000	7.660520	10.834600	2232.438660	2155.294256	2245.399921	-1367.183975				-505.000000	200.000000	0.000000	1.267770	-0.714680	10.225020	-968.955300	709.003742	-59.523752
1192				900.000000	200.000000	0.000000	0.515660	0.675600	-1.477300	-46.078819	-100.916509	161.541311	298.954776	201.004234	0.000000	300.000000	200.000000	0.000000	7.691040	10.529400	2231.675720	2241.124558	2332.599918	-1434.322474				-505.000000	200.000000	0.000000	-0.543330	0.357340	5.505780	22.063106	-104.918096	646.567667
1193				900.000000	200.000000	0.000000	0.403560	0.540480	-1.433850	-91.803348	-60.878850	173.580086	299.008910	200.991007	0.000000	300.000000	200.000000	0.000000	7.385840	10.529400	2232.591248	2212.514458	2212.699923	-1464.839973				-505.000000	200.000000	0.000000	2.535540	1.072020	3.146160	1107.463640	-156.411222	-175.417792
1194				900.000000	200.000000	0.000000	0.414770	0.585520	-1.651100	-41.927309	-111.798135	180.839339	299.032726	200.974521	0.000000	300.000000	200.000000	0.000000	7.202720	10.102120	2231.217956	2174.367657	2158.199924	-1440.425974				-505.000000	200.000000	0.000000	0.543330	0.714680	13.371180	160.130983	-1636.406234	0.634765
1195				900.000000	200.000000	0.000000	0.470820	0.709380	-1.477300	-48.708288	-104.135968	192.944762	299.003789	200.927155	0.000000	300.000000	200.000000	0.000000	7.538440	10.620960	2232.057190	2069.463954	2223.599922	-1312.252476				-505.000000	200.000000	0.000000	0.543330	0.714680	11.011560	-419.137796	619.523170	-586.806222
1196				900.000000	200.000000	0.000000	0.347510	0.664340	-1.433850	-86.702793	-134.560260	161.705043	299.067432	200.952628	0.000000	300.000000	200.000000	0.000000	7.782600	11.109280	2232.438660	2126.684155	2081.899927	-1354.976975				-505.000000	200.000000	0.000000	3.259980	-0.178670	2.359620	221.009452	65.639357	-59.174455
1197				900.000000	200.000000	0.000000	0.470820	0.675600	-1.477300	-94.325181	-114.267908	163.997425	299.003517	200.961599	0.000000	300.000000	200.000000	0.000000	7.416360	10.712520	2231.446838	2145.757556	2223.599922	-1391.597975				-505.000000	200.000000	0.000000	1.811100	0.357340	9.438480	-1019.966295	-648.826801	293.914721
1198				900.000000	200.000000	0.000000	0.392350	0.540480	-1.955250	-60.179277	-105.526050	202.507620	299.072347	201.029487	0.000000	300.000000	200.000000	0.000000	7.446880	11.261880	2232.514954	2298.344760	2070.999928	-1336.666476				-505.000000	200.000000	0.000000	1.811100	-1.965370	6.292320	460.658857	414.718963	-60.754123
1199				900.000000	200.000000	0.000000	0.425980	0.698120	-1.260050	-93.172737	-87.293589	161.655163	299.081609	200.995858	0.000000	300.000000	200.000000	0.000000	7.019600	11.536560	2231.294250	2222.051158	2049.199928	-1428.218974				-505.000000	200.000000	0.000000	-1.811100	-0.536010	9.438480	-147.494888	-297.077484	645.821300
1200				900.000000	200.000000	0.000000	0.347510	0.574260	-1.651100	-78.575768	-27.972849	168.850249	299.057796	200.952498	0.000000	300.000000	200.000000	0.000000	7.813120	11.109280	2232.743836	2126.684155	2103.699926	-1373.287475				-505.000000	200.000000	0.000000	0.000000	0.893350	10.225020	749.770621	1713.706552	59.591888
1201				900.000000	200.000000	0.000000	0.470820	0.709380	-1.564200	-60.859907	-68.593361	149.570880	299.032858	201.004303	0.000000	300.000000	200.000000	0.000000	7.446880	11.170320	2231.523132	2241.124558	2158.199924	-1458.736474				-505.000000	200.000000	0.000000	-0.362220	-0.357340	0.000000	-1295.598664	684.767968	234.666257
1202				900.000000	200.000000	0.000000	0.425980	0.551740	-1.564200	-123.638946	-81.944760	168.748010	298.999419	200.952303	0.000000	300.000000	200.000000	0.000000	7.446880	10.773560	2233.201600	2126.684155	2234.499922	-1397.701475				-505.000000	200.000000	0.000000	0.362220	-0.178670	3.932700	105.319296	769.769981	-528.895423
1203				900.000000	200.000000	0.000000	0.437190	0.653080	-1.564200	-95.342583	-77.340418	178.469283	299.032626	201.021642	0.000000	300.000000	200.000000	0.000000	7.416360	10.743040	2230.989074	2279.271359	2158.199924	-1354.976975				-505.000000	200.000000	0.000000	2.354430	0.178670	5.505780	127.067786	-1208.251595	-822.436178
1204				900.000000	200.000000	0.000000	0.291460	0.461660	-2.302850	-108.011031	-60.520372	197.719520	298.969641	200.927124	0.000000	300.000000	200.000000	0.000000	7.355320	10.285240	2232.133484	2069.463954	2299.899920	-1385.494475				-505.000000	200.000000	0.000000	0.181110	-1.608030	5.505780	-560.125440	116.386057	644.644576
1205				900.000000	200.000000	0.000000	0.336300	0.563000	-1.173150	-78.544299	-58.351534	149.574109	298.998803	200.982800	0.000000	300.000000	200.000000	0.000000	6.867000	10.498880	2231.828308	2193.441057	2234.499922	-1367.183975				-505.000000	200.000000	0.000000	2.897760	0.357340	1.573080	-673.147522	-1237.396359	-117.380902
1206				900.000000	200.000000	0.000000	0.257830	0.540480	-1.607650	-87.962875	-4.056355	166.502081	298.971324	200.938588	0.000000	300.000000	200.000000	0.000000	7.385840	10.132640	2225.190730	2088.537354	2288.999920	-1361.080475				-505.000000	200.000000	0.000000	1.992210	-0.536010	6.292320	-147.746581	-921.940076	-411.876741
1207				900.000000	200.000000	0.000000	0.302670	0.765680	-1.868350	-123.185056	-91.781904	169.074723	299.072156	200.918610	0.000000	300.000000	200.000000	0.000000	7.355320	10.376800	2232.057190	2050.390553	2070.999928	-1434.322474				-505.000000	200.000000	0.000000	1.267770	-0.536010	7.078860	-610.947666	314.279426	-59.354194
[truncated: 7,793 more rows]
