# Supplementary material for: A Plyometric Warm-Up Protocol Improves Running Economy in Recreational Endurance Athletes
Source: Front Physiol. 2020 Mar 12;11:197. doi: 10.3389/fphys.2020.00197 (PMC7080849; doi:10.3389/fphys.2020.00197)
Supplement: Supplementary file 1 [file Data_Sheet_1.zip › Datasheet 1/Force plate data -leg stiffness/4/4 Plyometric .csv]

FORCE PLATES
600.000000	Hz
	Corner 1			Corner 2			Corner 3			Corner 4
Plate#	X	Y	Z	X	Y	Z	X	Y	Z	X	Y	Z
1	1200.000000	400.000000	0.000000	1200.000000	0.000000	0.000000	600.000000	0.000000	0.000000	600.000000	400.000000	0.000000
2	600.000000	400.000000	0.000000	600.000000	0.000000	0.000000	0.000000	0.000000	0.000000	0.000000	400.000000	0.000000
3	-55.000000	500.000000	0.000000	-55.000000	-100.000000	0.000000	-955.000000	-100.000000	0.000000	-955.000000	500.000000	0.000000
	Force Plate 1												Force Plate 2												Force Plate 3
Sample #	COP:X	COP:Y	COP:Z	Ref:X	Ref:Y	Ref:Z	Force:X	Force:Y	Force:Z	Moment:X	Moment:Y	Moment:Z	COP:X	COP:Y	COP:Z	Ref:X	Ref:Y	Ref:Z	Force:X	Force:Y	Force:Z	Moment:X	Moment:Y	Moment:Z	COP:X	COP:Y	COP:Z	Ref:X	Ref:Y	Ref:Z	Force:X	Force:Y	Force:Z	Moment:X	Moment:Y	Moment:Z
Units:	mm	mm	mm	mm	mm	mm	N	N	N	Nmm	Nmm	Nmm	mm	mm	mm	mm	mm	mm	N	N	N	Nmm	Nmm	Nmm	mm	mm	mm	mm	mm	mm	N	N	N	Nmm	Nmm	Nmm
1				900.000000	200.000000	0.000000	0.459610	0.675600	-1.303500	-49.919292	-149.429704	183.286320	299.086775	200.957096	0.000000	300.000000	200.000000	0.000000	7.233240	10.041080	2231.980896	2136.220856	2038.299929	-1318.355976				-505.000000	200.000000	0.000000	0.905550	-1.965370	4.719240	923.797018	471.006643	-60.681679
2				900.000000	200.000000	0.000000	0.425980	0.608040	-1.694550	-69.188662	-66.625625	151.932748	298.989070	200.910127	0.000000	300.000000	200.000000	0.000000	7.080640	10.041080	2231.904602	2031.317153	2256.299921	-1354.976975				-505.000000	200.000000	0.000000	-0.362220	-3.930740	15.730799	-120.774610	1465.259483	113.786903
3				900.000000	200.000000	0.000000	0.414770	0.596780	-0.825550	-84.834185	-72.038137	163.982191	298.989242	200.905700	0.000000	300.000000	200.000000	0.000000	7.416360	11.139800	2232.286072	2021.780453	2256.299921	-1379.390975				-505.000000	200.000000	0.000000	1.267770	-3.394730	15.730799	838.187370	306.068735	172.909276
4				900.000000	200.000000	0.000000	0.582920	0.596780	-1.303500	-125.534644	-88.650000	180.675608	299.052882	200.961073	0.000000	300.000000	200.000000	0.000000	7.630000	11.231360	2232.667542	2145.757556	2114.599926	-1397.701475				-505.000000	200.000000	0.000000	-0.362220	0.000000	13.371180	1043.413711	1600.068769	-293.691516
5				900.000000	200.000000	0.000000	0.515660	0.506700	-1.433850	-77.112288	-80.693038	168.613214	299.013353	200.991448	0.000000	300.000000	200.000000	0.000000	7.294280	11.078760	2231.599426	2212.514458	2201.799923	-1342.769976				-505.000000	200.000000	0.000000	0.724440	-1.429360	10.225020	-317.304575	-848.959449	409.794273
6				900.000000	200.000000	0.000000	0.369930	0.653080	-1.911800	-79.620576	-84.379323	164.081004	299.096234	200.897585	0.000000	300.000000	200.000000	0.000000	7.782600	10.712520	2231.217956	2002.707052	2016.499929	-1391.597975				-505.000000	200.000000	0.000000	3.441090	-1.965370	1.573080	807.729323	1646.266906	350.324169
7				900.000000	200.000000	0.000000	0.302670	0.754420	-1.260050	-62.710591	-92.347623	176.293232	299.028239	200.961303	0.000000	300.000000	200.000000	0.000000	7.721560	10.682000	2232.133484	2145.757556	2169.099924	-1318.355976				-505.000000	200.000000	0.000000	1.086660	-1.072020	8.651940	-179.991777	2047.155634	-177.336576
8				900.000000	200.000000	0.000000	0.347510	0.641820	-1.868350	-84.059779	-68.298566	152.045459	299.004231	201.016429	0.000000	300.000000	200.000000	0.000000	7.538440	10.315760	2233.049012	2269.734659	2223.599922	-1452.632974				-505.000000	200.000000	0.000000	-1.629990	-0.893350	2.359620	177.764165	-433.888619	175.514906
9				900.000000	200.000000	0.000000	0.381140	0.585520	-1.824900	-98.394789	-130.515497	178.464520	299.047902	200.956900	0.000000	300.000000	200.000000	0.000000	7.630000	10.743040	2232.438660	2136.220856	2125.499926	-1318.355976				-505.000000	200.000000	0.000000	-2.354430	-3.037390	8.651940	511.795699	-130.884154	114.794069
10				900.000000	200.000000	0.000000	0.347510	0.551740	-1.433850	-115.462843	-134.560260	156.781004	299.008401	200.961599	0.000000	300.000000	200.000000	0.000000	7.050120	10.956680	2231.446838	2145.757556	2212.699923	-1354.976975				-505.000000	200.000000	0.000000	1.086660	-0.536010	6.292320	315.517426	1121.404862	234.380788
11				900.000000	200.000000	0.000000	0.414770	0.608040	-1.998700	-105.688533	-101.342927	176.040963	298.999316	200.884067	0.000000	300.000000	200.000000	0.000000	7.111160	9.857960	2232.972718	1974.096951	2234.499922	-1397.701475				-505.000000	200.000000	0.000000	0.905550	-0.893350	17.303879	-168.488300	-336.356224	292.800260
12				900.000000	200.000000	0.000000	0.381140	0.551740	-1.086250	-131.184850	-151.466321	161.565484	298.979546	200.939813	0.000000	300.000000	200.000000	0.000000	7.477400	9.735880	2232.438660	2098.074055	2278.099920	-1367.183975				-505.000000	200.000000	0.000000	1.992210	-2.322710	2.359620	901.985605	1468.052188	467.589161
13				900.000000	200.000000	0.000000	0.549290	0.596780	-1.955250	-77.963494	-71.461080	171.071808	299.062518	200.939845	0.000000	300.000000	200.000000	0.000000	6.744920	10.865120	2232.362366	2098.074055	2092.799927	-1330.562976				-505.000000	200.000000	0.000000	-0.543330	-2.144040	9.438480	-939.692795	1217.049845	291.729266
14				900.000000	200.000000	0.000000	0.437190	0.720640	-1.520750	-120.659160	-92.578736	154.435513	299.087087	200.965312	0.000000	300.000000	200.000000	0.000000	7.263760	11.536560	2232.743836	2155.294256	2038.299929	-1361.080475				-505.000000	200.000000	0.000000	-1.629990	-1.250690	3.932700	-75.364636	2613.728696	-177.288802
15				900.000000	200.000000	0.000000	0.369930	0.608040	-1.607650	-93.221814	-89.728152	149.581156	299.023423	200.939877	0.000000	300.000000	200.000000	0.000000	7.660520	11.139800	2232.286072	2098.074055	2179.999924	-1470.943473				-505.000000	200.000000	0.000000	1.267770	-2.680050	11.798100	-161.225977	-1148.469213	-472.597578
16				900.000000	200.000000	0.000000	0.538080	0.495440	-1.607650	-109.920273	-61.190780	151.711895	299.033387	200.948227	0.000000	300.000000	200.000000	0.000000	7.782600	10.376800	2232.743836	2117.147455	2158.199924	-1367.183975				-505.000000	200.000000	0.000000	-0.181110	-1.965370	9.438480	-118.169460	2.001848	-236.827042
17				900.000000	200.000000	0.000000	0.325090	0.653080	-1.520750	-99.318099	-67.698578	156.898478	299.076882	200.978594	0.000000	300.000000	200.000000	0.000000	7.813120	11.139800	2231.675720	2183.904357	2060.099928	-1379.390975				-505.000000	200.000000	0.000000	-0.905550	-3.394730	11.798100	-88.655261	1634.438519	-473.101944
18				900.000000	200.000000	0.000000	0.493240	0.472920	-1.477300	-50.404651	-105.059224	154.147065	299.076503	200.923419	0.000000	300.000000	200.000000	0.000000	7.111160	10.559920	2230.760192	2059.927254	2060.099928	-1373.287475				-505.000000	200.000000	0.000000	0.724440	-1.072020	7.865400	1093.921321	1937.249984	527.621586
19				900.000000	200.000000	0.000000	0.392350	0.630560	-1.346950	-79.962765	-121.289679	159.217513	298.979372	200.918610	0.000000	300.000000	200.000000	0.000000	7.324800	10.895640	2232.057190	2050.390553	2278.099920	-1318.355976				-505.000000	200.000000	0.000000	1.629990	-2.501380	7.078860	-498.240200	-503.058549	173.728087
20				900.000000	200.000000	0.000000	0.392350	0.585520	-1.303500	-117.957270	-151.725907	171.223926	298.959661	200.948681	0.000000	300.000000	200.000000	0.000000	7.477400	10.682000	2231.675720	2117.147455	2321.699919	-1428.218974				-505.000000	200.000000	0.000000	-0.905550	-3.216060	5.505780	616.548686	-1143.560224	466.973192
21				900.000000	200.000000	0.000000	0.235410	0.664340	-1.477300	-98.809398	-99.507754	166.640498	298.999145	200.939748	0.000000	300.000000	200.000000	0.000000	7.446880	9.888480	2232.591248	2098.074055	2234.499922	-1422.115474				-505.000000	200.000000	0.000000	3.078870	-2.144040	7.865400	-592.370635	469.083359	-296.001497
22				900.000000	200.000000	0.000000	0.313880	0.630560	-1.564200	-31.941473	-41.866692	168.937448	299.067114	200.935861	0.000000	300.000000	200.000000	0.000000	7.599480	10.651480	2231.675720	2088.537354	2081.899927	-1361.080475				-505.000000	200.000000	0.000000	-0.543330	-1.965370	13.371180	692.857170	1345.887720	-119.309867
23				900.000000	200.000000	0.000000	0.425980	0.664340	-1.086250	-17.993666	-72.257314	156.804427	299.077103	200.931364	0.000000	300.000000	200.000000	0.000000	7.141680	9.949520	2232.209778	2079.000654	2060.099928	-1306.148976				-505.000000	200.000000	0.000000	-0.724440	-0.178670	8.651940	568.960843	963.615222	881.049877
24				900.000000	200.000000	0.000000	0.459610	0.563000	-1.346950	-66.662765	-53.135866	188.000922	299.086931	200.909941	0.000000	300.000000	200.000000	0.000000	7.813120	9.522240	2232.362366	2031.317153	2038.299929	-1379.390975				-505.000000	200.000000	0.000000	2.535540	-1.608030	11.798100	714.353966	365.658116	-295.449357
25				900.000000	200.000000	0.000000	0.313880	0.709380	-1.346950	-88.778548	-77.530524	183.468711	299.052688	200.914275	0.000000	300.000000	200.000000	0.000000	7.080640	11.078760	2232.209778	2040.853853	2114.599926	-1403.804975				-505.000000	200.000000	0.000000	3.622200	-0.536010	3.146160	83.633730	308.115014	527.898438
26				900.000000	200.000000	0.000000	0.515660	0.630560	-1.694550	-48.158637	-115.912377	125.354522	299.033122	200.952759	0.000000	300.000000	200.000000	0.000000	7.416360	10.956680	2232.133484	2126.684155	2158.199924	-1391.597975				-505.000000	200.000000	0.000000	0.905550	-1.072020	11.011560	1557.437021	67.325210	57.654308
27				900.000000	200.000000	0.000000	0.437190	0.574260	-1.824900	-58.653174	-82.163937	171.167000	299.076787	200.961599	0.000000	300.000000	200.000000	0.000000	7.538440	11.048240	2231.446838	2145.757556	2060.099928	-1428.218974				-505.000000	200.000000	0.000000	1.448880	-1.965370	6.292320	-697.501162	701.776909	409.227644
28				900.000000	200.000000	0.000000	0.425980	0.608040	-1.520750	-77.049665	-76.919199	149.523088	298.984082	200.931587	0.000000	300.000000	200.000000	0.000000	7.019600	10.895640	2231.675720	2079.000654	2267.199921	-1385.494475				-505.000000	200.000000	0.000000	-0.724440	-1.965370	11.798100	-1160.324707	430.349487	468.145608
29				900.000000	200.000000	0.000000	0.381140	0.653080	-1.520750	-131.482341	-80.138657	164.069390	298.994160	200.952661	0.000000	300.000000	200.000000	0.000000	8.148840	10.376800	2232.362366	2126.684155	2245.399921	-1403.804975				-505.000000	200.000000	0.000000	0.724440	-1.786700	1.573080	-455.435376	-840.748759	526.943354
30				900.000000	200.000000	0.000000	0.526870	0.653080	-1.564200	-63.178341	-91.165380	163.918414	298.988482	201.068846	0.000000	300.000000	200.000000	0.000000	7.324800	10.407320	2230.607604	2384.175062	2256.299921	-1373.287475				-505.000000	200.000000	0.000000	-0.543330	-0.357340	14.944259	327.020903	814.114838	352.168943
31				900.000000	200.000000	0.000000	0.381140	0.529220	-1.303500	-84.090932	-85.406670	180.821821	299.038071	200.969782	0.000000	300.000000	200.000000	0.000000	7.355320	10.620960	2232.286072	2164.830956	2147.299925	-1391.597975				-505.000000	200.000000	0.000000	1.448880	-2.501380	4.719240	-614.244971	-92.150282	232.486675
32				900.000000	200.000000	0.000000	0.313880	0.641820	-0.825550	-66.897317	-113.477216	140.031999	299.082111	200.914150	0.000000	300.000000	200.000000	0.000000	7.416360	10.468360	2232.514954	2040.853853	2049.199928	-1416.011974				-505.000000	200.000000	0.000000	1.629990	-3.216060	-3.932700	-1353.078424	1495.941531	-120.670638
33				900.000000	200.000000	0.000000	0.493240	0.608040	-1.042800	-92.636630	-64.935549	154.272727	299.072442	200.914056	0.000000	300.000000	200.000000	0.000000	7.782600	9.980040	2232.743836	2040.853853	2070.999928	-1361.080475				-505.000000	200.000000	0.000000	-1.086660	-2.144040	8.651940	913.300312	322.683117	409.260929
34				900.000000	200.000000	0.000000	0.269040	0.630560	-1.694550	-92.384469	-90.558655	168.983902	299.077008	200.914369	0.000000	300.000000	200.000000	0.000000	7.385840	10.865120	2231.980896	2040.853853	2060.099928	-1342.769976				-505.000000	200.000000	0.000000	-0.905550	-1.965370	11.011560	-118.043613	1237.474923	-119.280890
35				900.000000	200.000000	0.000000	0.437190	0.495440	-1.173150	-49.162178	-62.506185	166.274377	299.018204	200.948745	0.000000	300.000000	200.000000	0.000000	7.355320	10.987200	2231.523132	2117.147455	2190.899923	-1318.355976				-505.000000	200.000000	0.000000	0.000000	-2.501380	1.573080	891.111360	263.647162	232.602585
36				900.000000	200.000000	0.000000	0.381140	0.641820	-1.781450	-59.846569	-95.094116	164.058918	299.004027	200.884218	0.000000	300.000000	200.000000	0.000000	7.385840	9.827440	2232.591248	1974.096951	2223.599922	-1342.769976				-505.000000	200.000000	0.000000	0.905550	-1.072020	8.651940	167.456229	997.554540	-353.554383
37				900.000000	200.000000	0.000000	0.392350	0.529220	-1.564200	-88.381547	-100.823756	175.990887	298.950287	200.935509	0.000000	300.000000	200.000000	0.000000	7.660520	11.139800	2232.514954	2088.537354	2343.499918	-1397.701475				-505.000000	200.000000	0.000000	2.354430	-1.250690	3.932700	40.451366	1312.071397	879.786221
38				900.000000	200.000000	0.000000	0.549290	0.630560	-1.520750	-64.060701	-117.458894	156.645263	298.979581	201.003856	0.000000	300.000000	200.000000	0.000000	7.294280	11.017720	2232.514954	2241.124558	2278.099920	-1318.355976				-505.000000	200.000000	0.000000	0.181110	-2.680050	4.719240	-161.792285	1575.402564	-296.278350
39				900.000000	200.000000	0.000000	0.403560	0.641820	-1.694550	-83.879722	-141.691918	164.035691	298.989588	200.905390	0.000000	300.000000	200.000000	0.000000	7.538440	11.139800	2233.049012	2021.780453	2256.299921	-1354.976975				-505.000000	200.000000	0.000000	2.354430	-3.573400	14.944259	-446.662896	1036.481413	-3.579511
40				900.000000	200.000000	0.000000	0.448400	0.630560	-1.824900	-96.540042	-92.757504	144.701484	299.003959	200.935541	0.000000	300.000000	200.000000	0.000000	7.080640	11.017720	2232.438660	2088.537354	2223.599922	-1336.666476				-505.000000	200.000000	0.000000	-0.362220	-3.573400	4.719240	247.415114	-380.270650	466.590610
41				900.000000	200.000000	0.000000	0.302670	0.574260	-1.303500	-98.318306	-87.241245	166.487043	299.048195	200.913900	0.000000	300.000000	200.000000	0.000000	7.507920	10.468360	2233.125306	2040.853853	2125.499926	-1403.804975				-505.000000	200.000000	0.000000	1.992210	-1.965370	6.292320	-350.053156	1596.890064	409.184178
42				900.000000	200.000000	0.000000	0.470820	0.698120	-1.346950	-61.098523	-33.333614	178.476330	299.018271	200.982867	0.000000	300.000000	200.000000	0.000000	7.172200	10.620960	2231.675720	2193.441057	2190.899923	-1324.459476				-505.000000	200.000000	0.000000	1.629990	0.000000	10.225020	-114.998000	1217.365840	469.822390
43				900.000000	200.000000	0.000000	0.336300	0.596780	-1.433850	-97.525975	-144.230572	156.834505	299.062101	200.978728	0.000000	300.000000	200.000000	0.000000	7.355320	10.682000	2231.370544	2183.904357	2092.799927	-1330.562976				-505.000000	200.000000	0.000000	1.448880	-2.858720	3.932700	-635.930538	1366.866225	-61.572934
44				900.000000	200.000000	0.000000	0.269040	0.506700	-1.390400	-52.944092	-55.379725	147.181772	299.042922	200.927092	0.000000	300.000000	200.000000	0.000000	7.172200	10.132640	2232.209778	2069.463954	2136.399925	-1342.769976				-505.000000	200.000000	0.000000	-1.448880	-2.858720	3.932700	58.965473	614.219621	349.867577
45				900.000000	200.000000	0.000000	0.246620	0.641820	-1.173150	-51.175310	-100.252241	156.969301	298.999316	200.948130	0.000000	300.000000	200.000000	0.000000	7.233240	10.041080	2232.972718	2117.147455	2234.499922	-1440.425974				-505.000000	200.000000	0.000000	1.992210	-1.072020	4.719240	746.221623	935.532880	-1.176724
46				900.000000	200.000000	0.000000	0.358720	0.506700	-1.042800	-84.748220	-59.396015	161.546824	299.033321	200.973921	0.000000	300.000000	200.000000	0.000000	7.202720	10.834600	2232.591248	2174.367657	2158.199924	-1403.804975				-505.000000	200.000000	0.000000	0.000000	-2.144040	13.371180	-1402.642186	119.880758	232.941701
47				900.000000	200.000000	0.000000	0.381140	0.686860	-1.738000	-126.295821	-79.936615	164.100806	299.042922	200.991177	0.000000	300.000000	200.000000	0.000000	7.233240	10.987200	2232.209778	2212.514458	2136.399925	-1367.183975				-505.000000	200.000000	0.000000	0.181110	-3.037390	14.944259	164.851078	1433.129013	-120.385169
48				900.000000	200.000000	0.000000	0.313880	0.596780	-1.042800	-77.018196	-93.011294	176.135013	299.018372	200.957129	0.000000	300.000000	200.000000	0.000000	7.568960	11.200840	2231.904602	2136.220856	2190.899923	-1342.769976				-505.000000	200.000000	0.000000	0.000000	-1.965370	10.225020	-233.922538	2641.696603	291.855357
49				900.000000	200.000000	0.000000	0.515660	0.596780	-1.564200	-109.722608	-60.307933	175.925969	298.999487	200.909537	0.000000	300.000000	200.000000	0.000000	7.080640	10.682000	2233.354188	2031.317153	2234.499922	-1373.287475				-505.000000	200.000000	0.000000	-0.181110	-0.714680	6.292320	1578.682125	800.407598	58.080356
50				900.000000	200.000000	0.000000	0.358720	0.551740	-1.390400	-91.294647	-28.676928	147.130750	299.048130	200.969484	0.000000	300.000000	200.000000	0.000000	7.843640	11.506040	2232.972718	2164.830956	2125.499926	-1391.597975				-505.000000	200.000000	0.000000	0.362220	-0.893350	3.146160	-169.620917	1300.796437	57.867332
51				900.000000	200.000000	0.000000	0.459610	0.821980	-2.042150	-40.636075	-57.555300	190.651433	299.101549	200.944149	0.000000	300.000000	200.000000	0.000000	7.507920	11.506040	2232.286072	2107.610755	2005.599930	-1391.597975				-505.000000	200.000000	0.000000	0.724440	-1.250690	7.865400	-1464.842042	876.689925	409.963831
52				900.000000	200.000000	0.000000	0.515660	0.574260	-1.477300	-46.231470	-85.718599	187.953326	298.949928	200.923009	0.000000	300.000000	200.000000	0.000000	7.172200	10.651480	2231.752014	2059.927254	2343.499918	-1336.666476				-505.000000	200.000000	0.000000	1.086660	-3.037390	16.517339	-1108.999096	316.281274	114.518781
53				900.000000	200.000000	0.000000	0.347510	0.788200	-1.868350	-78.031850	-42.968716	164.229893	298.979198	200.931587	0.000000	300.000000	200.000000	0.000000	7.446880	10.407320	2231.675720	2079.000654	2278.099920	-1373.287475				-505.000000	200.000000	0.000000	2.535540	-1.250690	9.438480	-306.556177	-294.952641	644.795337
54				900.000000	200.000000	0.000000	0.392350	0.698120	-1.346950	-109.344886	-111.157739	188.196265	299.033056	200.961369	0.000000	300.000000	200.000000	0.000000	7.874160	10.437840	2231.980896	2145.757556	2158.199924	-1428.218974				-505.000000	200.000000	0.000000	0.543330	-0.714680	16.517339	1000.420118	1012.008207	-59.465796
55				900.000000	200.000000	0.000000	0.459610	0.720640	-0.999350	-75.893157	-104.118834	159.231606	299.023022	200.978728	0.000000	300.000000	200.000000	0.000000	7.843640	9.919000	2231.370544	2183.904357	2179.999924	-1385.494475				-505.000000	200.000000	0.000000	-1.448880	-1.786700	14.944259	8.898326	206.059629	115.908529
56				900.000000	200.000000	0.000000	0.470820	0.551740	-1.738000	-75.572640	-103.893517	175.930536	299.032726	200.983069	0.000000	300.000000	200.000000	0.000000	7.355320	10.315760	2231.217956	2193.441057	2158.199924	-1403.804975				-505.000000	200.000000	0.000000	-0.362220	-1.786700	18.090419	-917.377996	4.750123	57.077498
57				900.000000	200.000000	0.000000	0.246620	0.506700	-1.868350	-69.521369	-48.946006	178.530580	299.023089	200.970114	0.000000	300.000000	200.000000	0.000000	7.324800	11.261880	2231.523132	2164.830956	2179.999924	-1403.804975				-505.000000	200.000000	0.000000	-0.724440	-2.144040	19.663499	1956.525254	290.315216	-178.209035
58				900.000000	200.000000	0.000000	0.493240	0.506700	-1.086250	-100.875356	-95.290960	161.407461	298.998940	200.884399	0.000000	300.000000	200.000000	0.000000	7.843640	9.674840	2232.133484	1974.096951	2234.499922	-1354.976975				-505.000000	200.000000	0.000000	1.448880	-0.536010	0.000000	-495.697972	1635.738371	-59.368683
59				900.000000	200.000000	0.000000	0.459610	0.574260	-1.738000	-82.686327	-88.233979	149.456832	298.993885	200.918736	0.000000	300.000000	200.000000	0.000000	7.538440	10.651480	2231.752014	2050.390553	2245.399921	-1416.011974				-505.000000	200.000000	0.000000	0.905550	0.000000	0.000000	810.712013	77.775180	176.159852
60				900.000000	200.000000	0.000000	0.336300	0.675600	-1.564200	-90.394679	-78.251737	173.775428	299.066986	200.983002	0.000000	300.000000	200.000000	0.000000	7.355320	11.048240	2231.370544	2193.441057	2081.899927	-1385.494475				-505.000000	200.000000	0.000000	0.543330	-1.072020	11.011560	-411.435011	-573.606896	-353.525405
61				900.000000	200.000000	0.000000	0.392350	0.664340	-2.302850	-67.500426	-95.070842	135.152327	298.989139	200.901520	0.000000	300.000000	200.000000	0.000000	7.355320	10.926160	2232.057190	2012.243752	2256.299921	-1336.666476				-505.000000	200.000000	0.000000	0.543330	-1.072020	0.000000	514.212080	-32.876896	410.147877
62				900.000000	200.000000	0.000000	0.437190	0.664340	-1.477300	-106.850459	-1.431686	149.563834	299.032957	200.940102	0.000000	300.000000	200.000000	0.000000	7.599480	10.590440	2231.752014	2098.074055	2158.199924	-1293.941977				-505.000000	200.000000	0.000000	0.000000	-1.965370	10.225020	692.605477	388.006478	-295.585629
63				900.000000	200.000000	0.000000	0.336300	0.686860	-1.086250	-65.312655	-73.630261	156.918280	299.022955	200.931778	0.000000	300.000000	200.000000	0.000000	7.355320	10.498880	2231.217956	2079.000654	2179.999924	-1440.425974				-505.000000	200.000000	0.000000	2.354430	-3.930740	1.573080	-469.355234	651.460640	877.242853
64				900.000000	200.000000	0.000000	0.459610	0.619300	-1.433850	-48.352238	-78.384899	156.727700	299.076914	200.931555	0.000000	300.000000	200.000000	0.000000	6.989080	10.529400	2231.752014	2079.000654	2060.099928	-1324.459476				-505.000000	200.000000	0.000000	0.724440	-2.858720	14.157719	-1098.376544	1003.288521	232.205514
65				900.000000	200.000000	0.000000	0.280250	0.551740	-1.868350	-119.933515	-75.660739	166.489326	298.952449	200.959359	0.000000	300.000000	200.000000	0.000000	7.294280	10.590440	2226.716610	2136.220856	2332.599918	-1342.769976				-505.000000	200.000000	0.000000	1.086660	-2.501380	13.371180	197.159197	-343.583057	408.747948
66				900.000000	200.000000	0.000000	0.358720	0.472920	-1.216600	-126.524640	-99.762141	171.154049	298.999145	200.944020	0.000000	300.000000	200.000000	0.000000	7.691040	10.041080	2232.591248	2107.610755	2234.499922	-1379.390975				-505.000000	200.000000	0.000000	1.448880	-1.429360	12.584640	-432.931808	828.375505	292.248120
67				900.000000	200.000000	0.000000	0.459610	0.743160	-1.477300	-83.502000	-63.146581	142.384929	299.004129	200.905483	0.000000	300.000000	200.000000	0.000000	7.080640	9.735880	2232.820130	2021.780453	2223.599922	-1342.769976				-505.000000	200.000000	0.000000	-1.448880	0.893350	7.865400	633.765850	610.487489	-292.756794
68				900.000000	200.000000	0.000000	0.291460	0.517960	-2.129050	-77.368828	-50.550066	185.723578	299.057120	201.004474	0.000000	300.000000	200.000000	0.000000	7.599480	11.231360	2231.141662	2241.124558	2103.699926	-1403.804975				-505.000000	200.000000	0.000000	3.259980	-2.144040	14.944259	-1634.148344	1909.676636	-2.295492
69				900.000000	200.000000	0.000000	0.414770	0.574260	-1.520750	-54.317544	-51.127721	188.057848	299.086775	200.918642	0.000000	300.000000	200.000000	0.000000	7.355320	9.857960	2231.980896	2050.390553	2038.299929	-1391.597975				-505.000000	200.000000	0.000000	-0.543330	-1.429360	11.798100	-664.626735	2142.800617	233.663398
70				900.000000	200.000000	0.000000	0.381140	0.619300	-1.390400	-56.348285	-141.051522	151.989674	298.994435	200.943859	0.000000	300.000000	200.000000	0.000000	7.385840	11.048240	2232.972718	2107.610755	2245.399921	-1397.701475				-505.000000	200.000000	0.000000	0.543330	0.536010	16.517339	1655.179379	1012.008207	-704.463977
71				900.000000	200.000000	0.000000	0.347510	0.551740	-0.912450	-86.778961	-104.649343	144.732704	299.023189	200.940102	0.000000	300.000000	200.000000	0.000000	7.630000	11.292400	2231.752014	2098.074055	2179.999924	-1385.494475				-505.000000	200.000000	0.000000	1.811100	-2.680050	11.798100	1344.382048	11.783956	-178.920551
72				900.000000	200.000000	0.000000	0.392350	0.686860	-1.303500	-89.660907	-70.670388	166.498852	299.066954	200.978761	0.000000	300.000000	200.000000	0.000000	7.050120	11.383960	2231.294250	2183.904357	2081.899927	-1324.459476				-505.000000	200.000000	0.000000	0.724440	-3.216060	15.730799	-77.529324	1664.645705	114.378201
73				900.000000	200.000000	0.000000	0.358720	0.675600	-0.955900	-57.600239	-79.740712	171.342541	299.013589	200.901489	0.000000	300.000000	200.000000	0.000000	7.324800	10.407320	2232.133484	2012.243752	2201.799923	-1428.218974				-505.000000	200.000000	0.000000	1.629990	-3.752070	11.011560	-1036.868843	951.479399	-62.435212
74				900.000000	200.000000	0.000000	0.414770	0.563000	-0.955900	-42.134456	-92.180791	175.999076	298.974243	200.953019	0.000000	300.000000	200.000000	0.000000	7.843640	10.224200	2231.523132	2126.684155	2288.999920	-1397.701475				-505.000000	200.000000	0.000000	-0.181110	-1.250690	0.000000	-307.311255	408.668987	468.780373
75				900.000000	200.000000	0.000000	0.414770	0.517960	-1.564200	-104.927355	-81.483132	173.547528	299.072347	200.973954	0.000000	300.000000	200.000000	0.000000	7.507920	10.010560	2232.514954	2174.367657	2070.999928	-1477.046973				-505.000000	200.000000	0.000000	0.000000	-4.288080	6.292320	-2112.024364	-5.971411	-4.069388
76				900.000000	200.000000	0.000000	0.246620	0.709380	-1.781450	-85.208160	-84.488612	185.948053	299.081923	201.025425	0.000000	300.000000	200.000000	0.000000	7.538440	11.078760	2232.057190	2288.808060	2049.199928	-1397.701475				-505.000000	200.000000	0.000000	4.708860	-0.714680	3.932700	-274.562674	374.184802	292.665553
77				900.000000	200.000000	0.000000	0.425980	0.686860	-1.433850	-37.529057	-82.065985	183.331632	299.038137	200.948356	0.000000	300.000000	200.000000	0.000000	7.080640	10.590440	2232.438660	2117.147455	2147.299925	-1403.804975				-505.000000	200.000000	0.000000	2.716650	-1.608030	15.730799	-96.043431	1411.527077	-354.207944
78				900.000000	200.000000	0.000000	0.369930	0.585520	-1.433850	-114.071782	-49.362027	176.066473	299.028505	200.879886	0.000000	300.000000	200.000000	0.000000	7.385840	10.376800	2232.743836	1964.560251	2169.099924	-1440.425974				-505.000000	200.000000	0.000000	1.811100	-2.501380	17.303879	-729.054202	669.409008	408.689993
79				900.000000	200.000000	0.000000	0.425980	0.743160	-1.433850	-63.354335	-66.868076	202.661272	298.979407	200.965576	0.000000	300.000000	200.000000	0.000000	7.660520	9.919000	2232.133484	2155.294256	2278.099920	-1348.873476				-505.000000	200.000000	0.000000	0.181110	-0.714680	12.584640	-1084.582532	-22.901788	351.771872
80				900.000000	200.000000	0.000000	0.560500	0.506700	-1.173150	-125.088565	-77.716030	170.976420	298.964722	201.004062	0.000000	300.000000	200.000000	0.000000	7.599480	11.353440	2232.057190	2241.124558	2310.799919	-1391.597975				-505.000000	200.000000	0.000000	0.000000	-0.178670	6.292320	1263.668085	-138.541419	352.295034
81				900.000000	200.000000	0.000000	0.381140	0.641820	-1.694550	-95.941313	-140.768663	161.649258	298.988966	200.948681	0.000000	300.000000	200.000000	0.000000	7.233240	10.010560	2231.675720	2117.147455	2256.299921	-1361.080475				-505.000000	200.000000	0.000000	-0.362220	0.000000	10.225020	927.346017	940.204439	-293.691516
82				900.000000	200.000000	0.000000	0.392350	0.563000	-1.042800	-70.368196	-91.176718	183.251283	299.052979	200.952433	0.000000	300.000000	200.000000	0.000000	7.446880	11.139800	2232.896424	2126.684155	2114.599926	-1361.080475				-505.000000	200.000000	0.000000	0.000000	-1.429360	8.651940	-1012.326433	-671.060727	-765.029745
83				900.000000	200.000000	0.000000	0.549290	0.608040	-1.564200	-109.258921	-137.682365	151.804999	299.047837	200.905700	0.000000	300.000000	200.000000	0.000000	7.904680	10.926160	2232.286072	2021.780453	2125.499926	-1403.804975				-505.000000	200.000000	0.000000	1.629990	-1.786700	8.651940	-686.501071	158.298635	703.103206
84				900.000000	200.000000	0.000000	0.470820	0.709380	-1.390400	-72.741441	-99.150815	171.257821	299.121411	200.939524	0.000000	300.000000	200.000000	0.000000	7.630000	10.407320	2233.125306	2098.074055	1961.999931	-1330.562976				-505.000000	200.000000	0.000000	1.086660	-1.072020	7.865400	-874.950711	-205.788064	-529.801168
85				900.000000	200.000000	0.000000	0.437190	0.709380	-1.868350	-65.195537	-107.453378	200.208583	299.091597	200.982800	0.000000	300.000000	200.000000	0.000000	7.263760	11.109280	2231.828308	2193.441057	2027.399929	-1336.666476				-505.000000	200.000000	0.000000	1.086660	-3.930740	3.146160	-5.965380	726.680545	172.415091
86				900.000000	200.000000	0.000000	0.448400	0.641820	-2.433200	-112.788675	-71.927906	156.760257	299.101733	200.892700	0.000000	300.000000	200.000000	0.000000	7.660520	10.590440	2232.743836	1993.170352	2005.599930	-1367.183975				-505.000000	200.000000	0.000000	-0.362220	-0.893350	4.719240	-864.391082	1210.569438	410.389879
87				900.000000	200.000000	0.000000	0.347510	0.675600	-1.346950	-94.190139	-68.783468	140.028573	299.027940	200.940230	0.000000	300.000000	200.000000	0.000000	7.477400	10.102120	2231.446838	2098.074055	2169.099924	-1373.287475				-505.000000	200.000000	0.000000	-0.181110	-2.144040	3.146160	-708.564176	140.543267	-178.252501
88				900.000000	200.000000	0.000000	0.493240	0.529220	-1.520750	-124.521305	-69.557025	149.380104	299.008503	200.948681	0.000000	300.000000	200.000000	0.000000	7.843640	10.712520	2231.675720	2117.147455	2212.699923	-1391.597975				-505.000000	200.000000	0.000000	-1.811100	-2.680050	16.517339	1228.943585	491.624722	-119.886677
89				900.000000	200.000000	0.000000	0.392350	0.754420	-1.390400	-50.784043	-85.787480	159.332703	299.043052	200.978226	0.000000	300.000000	200.000000	0.000000	7.507920	10.163160	2232.514954	2183.904357	2136.399925	-1330.562976				-505.000000	200.000000	0.000000	1.086660	-2.858720	17.303879	-287.412838	-479.885196	173.432438
90				900.000000	200.000000	0.000000	0.212990	0.675600	-1.433850	-74.177516	-63.163117	157.035557	298.994675	200.935093	0.000000	300.000000	200.000000	0.000000	7.507920	10.254720	2233.506776	2088.537354	2245.399921	-1324.459476				-505.000000	200.000000	0.000000	2.354430	-1.786700	9.438480	-1265.518157	246.286354	-119.372130
91				900.000000	200.000000	0.000000	0.358720	0.529220	-1.477300	-124.476291	-74.189840	144.700147	298.974313	201.029874	0.000000	300.000000	200.000000	0.000000	7.477400	11.139800	2231.675720	2298.344760	2288.999920	-1428.218974				-505.000000	200.000000	0.000000	1.267770	-0.893350	14.157719	-1211.084010	-620.428463	175.283085
92				900.000000	200.000000	0.000000	0.381140	0.675600	-1.607650	-82.398633	-90.189780	168.909654	298.994194	200.956900	0.000000	300.000000	200.000000	0.000000	7.752080	10.041080	2232.438660	2136.220856	2245.399921	-1354.976975				-505.000000	200.000000	0.000000	-0.543330	-1.429360	13.371180	493.659131	-112.382360	409.895694
93				900.000000	200.000000	0.000000	0.437190	0.427880	-1.390400	-72.272021	-87.633992	185.488827	299.042627	200.974387	0.000000	300.000000	200.000000	0.000000	7.355320	10.956680	2231.523132	2174.367657	2136.399925	-1409.908474				-505.000000	200.000000	0.000000	1.629990	-2.144040	-3.146160	101.644451	-758.495020	174.067203
94				900.000000	200.000000	0.000000	0.291460	0.619300	-1.433850	-104.639662	-147.450031	200.275785	298.989173	200.910034	0.000000	300.000000	200.000000	0.000000	7.294280	11.414480	2232.133484	2031.317153	2256.299921	-1300.045476				-505.000000	200.000000	0.000000	0.362220	-2.858720	3.146160	-867.625465	1035.656422	-2.741903
95				900.000000	200.000000	0.000000	0.358720	0.596780	-1.520750	-41.328580	-53.885552	120.666377	298.974243	200.961566	0.000000	300.000000	200.000000	0.000000	7.324800	10.682000	2231.523132	2145.757556	2288.999920	-1342.769976				-505.000000	200.000000	0.000000	0.362220	-1.429360	3.932700	1187.800064	1565.190025	-118.873638
96				900.000000	200.000000	0.000000	0.482030	0.585520	-1.173150	-81.637455	-18.758966	139.805436	298.920845	200.952726	0.000000	300.000000	200.000000	0.000000	7.416360	10.529400	2232.209778	2126.684155	2408.899916	-1348.873476				-505.000000	200.000000	0.000000	-1.086660	-1.250690	8.651940	40.828906	455.253124	-236.076367
97				900.000000	200.000000	0.000000	0.347510	0.619300	-1.129700	-96.283502	-48.721631	144.795535	298.945513	200.948227	0.000000	300.000000	200.000000	0.000000	7.538440	10.559920	2232.743836	2117.147455	2354.399918	-1361.080475				-505.000000	200.000000	0.000000	2.354430	-1.786700	19.663499	125.091867	-161.127212	-236.860327
98				900.000000	200.000000	0.000000	0.302670	0.653080	-1.564200	-59.157811	-81.932824	193.066606	299.018439	200.978427	0.000000	300.000000	200.000000	0.000000	7.141680	11.017720	2232.057190	2183.904357	2190.899923	-1361.080475				-505.000000	200.000000	0.000000	3.078870	0.536010	17.303879	149.634277	725.266257	528.959252
99				900.000000	200.000000	0.000000	0.358720	0.698120	-1.738000	-105.729484	-109.409179	152.086204	298.969429	200.923041	0.000000	300.000000	200.000000	0.000000	7.294280	9.980040	2231.675720	2059.927254	2299.899920	-1428.218974				-505.000000	200.000000	0.000000	0.181110	-2.322710	7.078860	-139.980873	1573.163285	115.269457
100				900.000000	200.000000	0.000000	0.414770	0.664340	-0.999350	-94.293712	-76.942473	137.538760	299.033089	200.982699	0.000000	300.000000	200.000000	0.000000	7.782600	10.529400	2232.057190	2193.441057	2158.199924	-1446.529474				-505.000000	200.000000	0.000000	0.362220	-1.250690	14.157719	-653.626643	-35.353607	292.504611
101				900.000000	200.000000	0.000000	0.470820	0.698120	-1.694550	-81.561288	-53.274226	139.921768	299.027840	201.034359	0.000000	300.000000	200.000000	0.000000	7.294280	9.919000	2231.217956	2307.881460	2169.099924	-1409.908474				-505.000000	200.000000	0.000000	0.905550	-2.322710	8.651940	323.408981	-63.005518	115.211501
102				900.000000	200.000000	0.000000	0.414770	0.664340	-1.824900	-71.025800	-157.230230	142.358080	299.047674	201.016950	0.000000	300.000000	200.000000	0.000000	7.324800	10.773560	2231.904602	2269.734659	2125.499926	-1348.873476	-524.896783	264.529254	0.000000	-505.000000	200.000000	0.000000	0.905550	-2.501380	22.809659	1471.890296	453.838835	-589.887240
103				900.000000	200.000000	0.000000	0.403560	0.619300	-2.172500	-69.220131	-100.719665	183.292029	298.984672	200.999380	0.000000	300.000000	200.000000	0.000000	7.538440	9.796920	2232.972718	2231.587858	2267.199921	-1464.839973				-505.000000	200.000000	0.000000	0.724440	-1.429360	13.371180	-1591.028903	-56.525111	-177.646714
104				900.000000	200.000000	0.000000	0.313880	0.686860	-1.042800	-81.349762	-123.407113	171.399467	298.950000	200.952856	0.000000	300.000000	200.000000	0.000000	7.538440	10.895640	2231.904602	2126.684155	2343.499918	-1409.908474				-505.000000	200.000000	0.000000	1.086660	-0.714680	14.157719	-157.928671	981.370590	116.723033
105				900.000000	200.000000	0.000000	0.470820	0.596780	-1.694550	-65.631818	-114.065865	156.695142	299.052623	200.918610	0.000000	300.000000	200.000000	0.000000	7.416360	10.559920	2232.057190	2050.390553	2114.599926	-1409.908474				-505.000000	200.000000	0.000000	1.992210	-0.357340	13.371180	558.527061	131.902145	704.430692
106				900.000000	200.000000	0.000000	0.392350	0.641820	-1.911800	-148.433277	-95.434518	176.095605	299.018573	200.931301	0.000000	300.000000	200.000000	0.000000	7.416360	11.322920	2232.362366	2079.000654	2190.899923	-1342.769976				-505.000000	200.000000	0.000000	-0.724440	-1.608030	7.865400	-675.752672	1759.781693	-353.932657
107				900.000000	200.000000	0.000000	0.347510	0.844500	-1.477300	-87.369879	-139.585822	142.595311	299.081955	200.961303	0.000000	300.000000	200.000000	0.000000	7.630000	11.139800	2232.133484	2145.757556	2049.199928	-1354.976975				-505.000000	200.000000	0.000000	3.078870	0.357340	14.157719	-1135.404758	-464.878103	-117.395391
108				900.000000	200.000000	0.000000	0.459610	0.529220	-0.912450	-71.624214	-48.473981	154.234265	299.038071	200.909972	0.000000	300.000000	200.000000	0.000000	7.385840	10.559920	2232.286072	2031.317153	2147.299925	-1409.908474				-505.000000	200.000000	0.000000	-1.448880	-1.250690	3.932700	851.163380	-844.050460	175.161302
109				900.000000	200.000000	0.000000	0.470820	0.596780	-1.694550	-81.713939	-83.670046	156.695142	299.033155	200.935637	0.000000	300.000000	200.000000	0.000000	7.477400	10.407320	2232.209778	2088.537354	2158.199924	-1354.976975				-505.000000	200.000000	0.000000	0.905550	-1.965370	7.078860	-234.174231	2722.457489	526.759308
110				900.000000	200.000000	0.000000	0.526870	0.686860	-1.564200	-73.848872	-15.175831	178.407790	299.050221	200.950924	0.000000	300.000000	200.000000	0.000000	7.416360	10.620960	2226.411434	2117.147455	2114.599926	-1269.527977				-505.000000	200.000000	0.000000	-1.086660	-1.429360	2.359620	1071.858215	593.794543	-118.757727
111				900.000000	200.000000	0.000000	0.538080	0.720640	-1.607650	-44.359114	-152.378239	156.740651	299.037611	200.974521	0.000000	300.000000	200.000000	0.000000	7.233240	10.590440	2231.217956	2174.367657	2147.299925	-1416.011974				-505.000000	200.000000	0.000000	1.992210	-0.357340	13.371180	-1062.896966	397.042160	469.454297
112				900.000000	200.000000	0.000000	0.425980	0.585520	-1.216600	-97.764590	-72.136088	166.369765	299.008876	200.850074	0.000000	300.000000	200.000000	0.000000	7.355320	9.919000	2232.514954	1897.803349	2212.699923	-1452.632974				-505.000000	200.000000	0.000000	1.267770	-1.429360	1.573080	840.163288	-210.775618	116.030313
113				900.000000	200.000000	0.000000	0.392350	0.608040	-1.738000	-121.500569	-50.002423	178.473850	299.106554	200.935477	0.000000	300.000000	200.000000	0.000000	7.782600	9.827440	2232.591248	2088.537354	1994.699930	-1440.425974				-505.000000	200.000000	0.000000	-0.724440	-0.893350	6.292320	-401.001228	568.144480	234.186561
114				900.000000	200.000000	0.000000	0.425980	0.709380	-1.824900	-101.335295	-51.306489	152.026994	299.033155	200.948454	0.000000	300.000000	200.000000	0.000000	7.477400	11.231360	2232.209778	2117.147455	2158.199924	-1336.666476				-505.000000	200.000000	0.000000	0.362220	-1.608030	8.651940	482.470270	1295.571452	115.933199
115				900.000000	200.000000	0.000000	0.448400	0.517960	-1.216600	-100.546711	-57.861434	151.825747	298.979581	200.931237	0.000000	300.000000	200.000000	0.000000	7.294280	11.597600	2232.514954	2079.000654	2278.099920	-1361.080475				-505.000000	200.000000	0.000000	2.354430	-2.322710	4.719240	-1066.697657	383.334920	56.351492
116				900.000000	200.000000	0.000000	0.369930	0.641820	-1.260050	-95.491171	-59.655601	176.118832	299.033155	200.867280	0.000000	300.000000	200.000000	0.000000	7.416360	10.865120	2232.209778	1935.950150	2158.199924	-1385.494475				-505.000000	200.000000	0.000000	0.905550	-1.429360	3.932700	608.720054	-853.947003	586.012080
117				900.000000	200.000000	0.000000	0.392350	0.641820	-1.651100	-115.998950	-110.874879	161.637645	299.003993	200.986770	0.000000	300.000000	200.000000	0.000000	7.507920	10.743040	2232.514954	2202.977757	2223.599922	-1391.597975				-505.000000	200.000000	0.000000	1.086660	-0.714680	-0.786540	-854.020223	1260.692707	-588.206151
118				900.000000	200.000000	0.000000	0.437190	0.495440	-1.868350	-126.272479	-61.859648	161.455057	299.038038	200.995449	0.000000	300.000000	200.000000	0.000000	7.111160	11.048240	2232.209778	2222.051158	2147.299925	-1336.666476				-505.000000	200.000000	0.000000	0.181110	-0.178670	1.573080	1031.658542	385.258204	58.560052
119				900.000000	200.000000	0.000000	0.414770	0.517960	-1.607650	-72.808128	-91.574664	171.137868	298.984255	200.965609	0.000000	300.000000	200.000000	0.000000	7.324800	10.956680	2232.057190	2155.294256	2267.199921	-1348.873476				-505.000000	200.000000	0.000000	0.181110	-3.037390	14.944259	-414.228931	1167.988998	-296.617465
120				900.000000	200.000000	0.000000	0.336300	0.630560	-1.955250	-128.839326	-52.558211	156.865921	299.008808	200.935573	0.000000	300.000000	200.000000	0.000000	7.416360	10.315760	2232.362366	2088.537354	2212.699923	-1397.701475				-505.000000	200.000000	0.000000	0.543330	-2.144040	5.505780	565.600614	1022.458177	350.386432
121				900.000000	200.000000	0.000000	0.594130	0.619300	-1.998700	-89.142725	-108.728972	144.540036	299.072473	200.914025	0.000000	300.000000	200.000000	0.000000	7.599480	10.193680	2232.820130	2040.853853	2070.999928	-1324.459476				-505.000000	200.000000	0.000000	0.000000	-2.501380	14.157719	197.222120	-411.145698	173.858486
122				900.000000	200.000000	0.000000	0.403560	0.653080	-1.390400	-87.121466	-71.051198	161.636503	299.091286	200.987411	0.000000	300.000000	200.000000	0.000000	7.141680	10.590440	2231.065368	2202.977757	2027.399929	-1373.287475				-505.000000	200.000000	0.000000	-0.181110	-0.178670	11.011560	-9.930397	265.649010	293.565424
123				900.000000	200.000000	0.000000	0.392350	0.709380	-1.694550	-125.323434	-126.032381	164.110136	299.037808	200.935861	0.000000	300.000000	200.000000	0.000000	7.294280	9.857960	2231.675720	2088.537354	2147.299925	-1354.976975	-500.519476	196.152737	0.000000	-505.000000	200.000000	0.000000	-0.905550	-1.429360	22.023119	-84.728724	-98.675120	821.133363
124				900.000000	200.000000	0.000000	0.381140	0.563000	-1.433850	-74.793854	-80.219474	156.756636	298.979233	200.974287	0.000000	300.000000	200.000000	0.000000	7.355320	10.132640	2231.752014	2174.367657	2278.099920	-1434.322474				-505.000000	200.000000	0.000000	1.811100	-3.394730	6.292320	-1247.255743	944.998992	172.865809
125				900.000000	200.000000	0.000000	0.381140	0.596780	-1.260050	-57.140616	-44.919319	176.065332	299.052526	200.922977	0.000000	300.000000	200.000000	0.000000	7.996240	9.735880	2231.828308	2059.927254	2114.599926	-1379.390975				-505.000000	200.000000	0.000000	0.724440	-1.072020	-0.786540	-180.746855	89.480572	-1.075302
126				900.000000	200.000000	0.000000	0.325090	0.641820	-1.651100	-67.752587	-42.247503	135.201065	298.998734	201.017054	0.000000	300.000000	200.000000	0.000000	7.080640	11.597600	2231.675720	2269.734659	2234.499922	-1397.701475				-505.000000	200.000000	0.000000	3.622200	-2.501380	11.011560	-266.293580	830.930779	702.265598
127				900.000000	200.000000	0.000000	0.448400	0.731900	-1.564200	-47.870943	-128.461745	168.892332	298.974033	200.983136	0.000000	300.000000	200.000000	0.000000	7.691040	11.383960	2231.065368	2193.441057	2288.999920	-1379.390975				-505.000000	200.000000	0.000000	2.354430	-1.786700	6.292320	-1381.585852	1044.692103	350.580659
128				900.000000	200.000000	0.000000	0.313880	0.653080	-2.085600	-95.882754	-107.239400	197.874313	299.008367	200.965906	0.000000	300.000000	200.000000	0.000000	7.416360	11.353440	2231.370544	2155.294256	2212.699923	-1391.597975				-505.000000	200.000000	0.000000	-0.362220	-2.322710	2.359620	-1182.702429	284.818666	467.777515
129				900.000000	200.000000	0.000000	0.369930	0.686860	-1.520750	-93.906509	-34.083300	173.751060	298.969922	200.901243	0.000000	300.000000	200.000000	0.000000	7.568960	10.926160	2232.743836	2012.243752	2299.899920	-1501.460973				-505.000000	200.000000	0.000000	0.905550	-1.608030	11.798100	19.457955	1392.278857	57.145634
130				900.000000	200.000000	0.000000	0.257830	0.619300	-1.303500	-112.545679	-29.669064	178.623685	299.037775	200.905978	0.000000	300.000000	200.000000	0.000000	7.385840	10.620960	2231.599426	2021.780453	2147.299925	-1385.494475				-505.000000	200.000000	0.000000	0.000000	-1.786700	3.146160	239.586482	394.724316	-177.927874
131				900.000000	200.000000	0.000000	0.403560	0.641820	-1.390400	-83.564623	-91.315078	176.083992	299.066954	200.983035	0.000000	300.000000	200.000000	0.000000	7.660520	11.017720	2231.294250	2193.441057	2081.899927	-1416.011974				-505.000000	200.000000	0.000000	0.181110	-3.930740	7.865400	-584.667850	114.146778	172.487535
132				900.000000	200.000000	0.000000	0.459610	0.686860	-1.738000	-61.967338	-138.893679	156.790530	299.023656	200.939652	0.000000	300.000000	200.000000	0.000000	7.294280	10.285240	2232.820130	2098.074055	2179.999924	-1306.148976				-505.000000	200.000000	0.000000	2.354430	-2.322710	7.865400	207.530056	-547.640837	291.327887
133				900.000000	200.000000	0.000000	0.358720	0.540480	-1.303500	-75.586185	-28.757745	176.036200	298.979581	200.935509	0.000000	300.000000	200.000000	0.000000	7.691040	10.346280	2232.514954	2088.537354	2278.099920	-1391.597975				-505.000000	200.000000	0.000000	1.086660	-2.144040	7.865400	-13.290626	-205.788064	174.110669
134				900.000000	200.000000	0.000000	0.459610	0.720640	-1.260050	-112.348014	-78.546533	173.689567	298.959910	200.901458	0.000000	300.000000	200.000000	0.000000	7.904680	9.888480	2232.209778	2012.243752	2321.699919	-1403.804975				-505.000000	200.000000	0.000000	1.811100	-0.893350	9.438480	-169.117532	411.733257	-118.480874
135				900.000000	200.000000	0.000000	0.403560	0.720640	-1.998700	-76.928484	-116.079209	156.880014	299.018573	200.995381	0.000000	300.000000	200.000000	0.000000	7.233240	9.888480	2232.362366	2222.051158	2190.899923	-1342.769976				-505.000000	200.000000	0.000000	0.905550	-1.965370	18.876959	114.217622	2843.831099	-413.146271
136				900.000000	200.000000	0.000000	0.302670	0.608040	-1.086250	-68.558463	-26.651648	156.879818	299.057442	200.999858	0.000000	300.000000	200.000000	0.000000	7.385840	9.857960	2231.904602	2231.587858	2103.699926	-1403.804975				-505.000000	200.000000	0.000000	3.078870	-1.429360	12.584640	-548.747810	-330.815243	468.350017
137				900.000000	200.000000	0.000000	0.280250	0.608040	-1.868350	-73.389249	-131.386408	168.951345	298.984117	200.944375	0.000000	300.000000	200.000000	0.000000	7.599480	10.407320	2231.752014	2107.610755	2267.199921	-1434.322474				-505.000000	200.000000	0.000000	1.086660	-0.357340	10.225020	674.091370	719.962707	-59.170147
138				900.000000	200.000000	0.000000	0.437190	0.574260	-1.911800	-159.256458	-77.017150	178.395980	299.013758	201.020943	0.000000	300.000000	200.000000	0.000000	7.660520	11.231360	2232.514954	2279.271359	2201.799923	-1568.599472				-505.000000	200.000000	0.000000	-0.724440	-2.858720	11.798100	-635.301306	-232.500549	232.321425
139				900.000000	200.000000	0.000000	0.302670	0.585520	-1.433850	-97.989661	-127.647779	205.052076	299.081986	200.999721	0.000000	300.000000	200.000000	0.000000	7.660520	11.231360	2232.209778	2231.587858	2049.199928	-1342.769976				-505.000000	200.000000	0.000000	1.448880	-0.893350	13.371180	-168.802916	562.489063	410.244991
140				900.000000	200.000000	0.000000	0.381140	0.461660	-1.433850	-131.233928	-90.351414	168.710690	298.969288	200.987276	0.000000	300.000000	200.000000	0.000000	7.538440	11.139800	2231.370544	2202.977757	2299.899920	-1318.355976				-505.000000	200.000000	0.000000	0.905550	-2.501380	-1.573080	1238.307673	-185.871982	-61.190352
141				900.000000	200.000000	0.000000	0.302670	0.551740	-1.390400	-115.417829	-61.830578	185.743380	299.023389	200.939909	0.000000	300.000000	200.000000	0.000000	7.660520	10.285240	2232.209778	2098.074055	2179.999924	-1403.804975				-505.000000	200.000000	0.000000	2.173320	-0.536010	10.225020	663.280048	786.778922	58.061560
142				900.000000	200.000000	0.000000	0.381140	0.574260	-1.346950	-102.383850	-85.366261	168.815408	299.028306	200.935605	0.000000	300.000000	200.000000	0.000000	7.660520	10.010560	2232.286072	2088.537354	2169.099924	-1306.148976				-505.000000	200.000000	0.000000	0.362220	-3.573400	9.438480	-215.471354	366.834974	231.556260
143				900.000000	200.000000	0.000000	0.459610	0.551740	-1.694550	-67.486565	-88.274388	171.122829	298.998803	200.969981	0.000000	300.000000	200.000000	0.000000	7.111160	10.712520	2231.828308	2164.830956	2234.499922	-1281.734977				-505.000000	200.000000	0.000000	3.441090	-2.501380	0.000000	543.537508	-2064.200447	-2.649097
144				900.000000	200.000000	0.000000	0.504450	0.653080	-1.694550	-59.292854	-69.857019	178.399602	299.062358	200.987006	0.000000	300.000000	200.000000	0.000000	7.568960	10.437840	2231.980896	2202.977757	2092.799927	-1367.183975				-505.000000	200.000000	0.000000	-0.724440	-2.680050	8.651940	70.154334	35.625171	349.979180
145				900.000000	200.000000	0.000000	0.414770	0.619300	-1.824900	-80.921608	-45.778892	178.461095	299.042791	200.918673	0.000000	300.000000	200.000000	0.000000	7.416360	10.590440	2231.904602	2050.390553	2136.399925	-1342.769976				-505.000000	200.000000	0.000000	1.086660	-3.394730	3.146160	952.996600	-864.159543	-238.284926
146				900.000000	200.000000	0.000000	0.470820	0.563000	-1.694550	-58.981818	-38.076316	144.615427	298.999350	200.879766	0.000000	300.000000	200.000000	0.000000	7.263760	9.644320	2233.049012	1964.560251	2234.499922	-1391.597975				-505.000000	200.000000	0.000000	4.165530	-1.250690	9.438480	156.707831	-791.293352	57.223951
147				900.000000	200.000000	0.000000	0.403560	0.596780	-1.477300	-109.632580	-76.036351	180.861425	299.052558	200.969948	0.000000	300.000000	200.000000	0.000000	7.568960	11.414480	2231.904602	2164.830956	2114.599926	-1324.459476				-505.000000	200.000000	0.000000	-0.543330	-2.322710	4.719240	-950.881655	293.538352	702.768399
148				900.000000	200.000000	0.000000	0.291460	0.664340	-1.564200	-86.837836	-172.658655	156.943790	299.027741	200.948973	0.000000	300.000000	200.000000	0.000000	7.263760	10.010560	2230.989074	2117.147455	2169.099924	-1385.494475				-505.000000	200.000000	0.000000	0.543330	-0.357340	8.651940	-484.194496	754.332457	410.826109
149				900.000000	200.000000	0.000000	0.403560	0.653080	-1.433850	-87.166480	-81.142730	171.275143	299.032924	200.918767	0.000000	300.000000	200.000000	0.000000	7.538440	11.017720	2231.675720	2050.390553	2158.199924	-1464.839973				-505.000000	200.000000	0.000000	2.173320	-2.144040	11.011560	797.673080	-539.667578	467.744230
150				900.000000	200.000000	0.000000	0.347510	0.754420	-1.694550	-67.181263	-114.053929	152.150177	298.979616	200.922662	0.000000	300.000000	200.000000	0.000000	7.630000	11.200840	2232.591248	2059.927254	2278.099920	-1428.218974				-505.000000	200.000000	0.000000	0.905550	-2.680050	6.292320	-45.850437	1795.213864	56.128287
151				900.000000	200.000000	0.000000	0.538080	0.517960	-1.651100	-109.037914	-116.876041	142.094198	299.028139	200.969948	0.000000	300.000000	200.000000	0.000000	7.599480	11.109280	2231.904602	2164.830956	2169.099924	-1354.976975				-505.000000	200.000000	0.000000	-0.181110	-3.573400	9.438480	-1836.895381	1327.701922	584.064319
152				900.000000	200.000000	0.000000	0.347510	0.551740	-1.868350	-95.810334	-108.826325	166.419645	299.028306	200.982599	0.000000	300.000000	200.000000	0.000000	7.294280	10.865120	2232.286072	2193.441057	2169.099924	-1342.769976				-505.000000	200.000000	0.000000	2.173320	-3.930740	3.146160	-700.861391	395.786738	172.328158
153				900.000000	200.000000	0.000000	0.291460	0.664340	-1.520750	-102.874943	-91.643545	176.221071	299.003959	200.986803	0.000000	300.000000	200.000000	0.000000	7.752080	10.773560	2232.438660	2202.977757	2223.599922	-1458.736474				-505.000000	200.000000	0.000000	0.543330	-2.501380	7.865400	-150.729271	-968.331212	1172.464697
154				900.000000	200.000000	0.000000	0.347510	0.731900	-1.738000	-56.092060	-53.221882	152.129233	299.048195	200.948065	0.000000	300.000000	200.000000	0.000000	7.874160	9.980040	2233.125306	2117.147455	2125.499926	-1361.080475				-505.000000	200.000000	0.000000	3.078870	-1.965370	-1.573080	-466.498390	610.610484	467.841344
155				900.000000	200.000000	0.000000	0.437190	0.484180	-1.173150	-73.749046	-32.110365	187.950846	299.052914	200.909785	0.000000	300.000000	200.000000	0.000000	7.355320	10.376800	2232.743836	2031.317153	2114.599926	-1373.287475				-505.000000	200.000000	0.000000	0.362220	-1.786700	10.225020	124.336789	1028.938584	291.995937
156				900.000000	200.000000	0.000000	0.459610	0.551740	-1.781450	-91.699775	-67.929691	166.303509	299.106310	200.965642	0.000000	300.000000	200.000000	0.000000	7.141680	9.674840	2231.980896	2155.294256	1994.699930	-1306.148976				-505.000000	200.000000	0.000000	1.992210	-3.394730	10.225020	606.114904	930.307895	466.571814
157				900.000000	200.000000	0.000000	0.291460	0.653080	-1.260050	-70.904303	-46.292266	159.342979	299.033155	200.931364	0.000000	300.000000	200.000000	0.000000	7.263760	10.620960	2232.209778	2079.000654	2158.199924	-1336.666476	-522.962996	189.129937	0.000000	-505.000000	200.000000	0.000000	0.181110	-1.786700	20.450039	-222.293215	367.343969	-177.942363
158				900.000000	200.000000	0.000000	0.347510	0.563000	-1.564200	-78.949427	-93.911275	173.659097	298.949892	200.910221	0.000000	300.000000	200.000000	0.000000	8.026760	9.857960	2231.675720	2031.317153	2343.499918	-1489.253973				-505.000000	200.000000	0.000000	-0.181110	-1.072020	15.730799	515.470544	791.450481	-118.491056
159				900.000000	200.000000	0.000000	0.369930	0.506700	-1.346950	-77.022259	-84.904633	180.812491	299.028206	200.952791	0.000000	300.000000	200.000000	0.000000	7.691040	9.796920	2232.057190	2126.684155	2169.099924	-1391.597975				-505.000000	200.000000	0.000000	0.905550	-1.965370	11.011560	692.668400	-330.384812	468.015209
160				900.000000	200.000000	0.000000	0.414770	0.551740	-1.694550	-47.383914	-45.900117	188.036904	299.037808	201.064061	0.000000	300.000000	200.000000	0.000000	8.057280	11.292400	2231.675720	2374.638362	2147.299925	-1391.597975				-505.000000	200.000000	0.000000	0.905550	-1.786700	5.505780	-802.568765	867.970239	-1117.905897
161				900.000000	200.000000	0.000000	0.381140	0.731900	-1.651100	-15.796730	-125.611161	156.913713	299.003619	200.948681	0.000000	300.000000	200.000000	0.000000	7.538440	11.780720	2231.675720	2117.147455	2223.599922	-1428.218974	-524.326719	206.768125	0.000000	-505.000000	200.000000	0.000000	-0.543330	-3.394730	21.236579	143.731821	410.433405	290.542361
162				900.000000	200.000000	0.000000	0.325090	0.641820	-1.216600	-83.384566	-88.245318	176.165287	299.038104	200.931301	0.000000	300.000000	200.000000	0.000000	7.782600	11.658640	2232.362366	2079.000654	2147.299925	-1403.804975				-505.000000	200.000000	0.000000	-0.362220	0.000000	13.371180	-462.194313	1334.928755	293.749471
163				900.000000	200.000000	0.000000	0.392350	0.653080	-1.303500	-91.051968	-40.274568	180.925397	299.003789	200.944246	0.000000	300.000000	200.000000	0.000000	7.355320	11.475520	2232.057190	2107.610755	2223.599922	-1361.080475				-505.000000	200.000000	0.000000	0.000000	-2.501380	0.000000	196.089503	2253.690125	702.555374
164				900.000000	200.000000	0.000000	0.302670	0.596780	-1.651100	-113.833167	-81.852007	178.556287	299.052914	201.016567	0.000000	300.000000	200.000000	0.000000	7.385840	10.498880	2232.743836	2269.734659	2114.599926	-1373.287475				-505.000000	200.000000	0.000000	0.362220	-2.858720	9.438480	-172.226068	631.974988	702.187281
165				900.000000	200.000000	0.000000	0.201780	0.563000	-1.520750	-99.007064	-77.818582	185.858374	299.081829	200.884520	0.000000	300.000000	200.000000	0.000000	7.477400	10.468360	2231.828308	1974.096951	2049.199928	-1330.562976	-547.183309	169.717402	0.000000	-505.000000	200.000000	0.000000	-0.362220	-3.394730	22.023119	-666.917269	929.008042	349.271971
166				900.000000	200.000000	0.000000	0.224200	0.619300	-1.694550	-104.909747	-134.305873	144.923284	298.940703	200.952433	0.000000	300.000000	200.000000	0.000000	7.752080	10.285240	2232.896424	2126.684155	2365.299917	-1397.701475	-570.484954	143.823031	0.000000	-505.000000	200.000000	0.000000	-0.543330	-1.786700	20.450039	-1148.821230	1339.169882	-295.372605
167				900.000000	200.000000	0.000000	0.425980	0.653080	-1.824900	-111.694789	-137.427978	149.564975	299.033354	200.939716	0.000000	300.000000	200.000000	0.000000	7.477400	10.376800	2232.667542	2098.074055	2158.199924	-1464.839973				-505.000000	200.000000	0.000000	1.811100	-0.893350	0.786540	-633.073694	1878.214029	-177.224973
168				900.000000	200.000000	0.000000	0.381140	0.563000	-1.390400	-66.707779	-125.853612	147.117995	299.028272	200.948454	0.000000	300.000000	200.000000	0.000000	7.782600	10.559920	2232.209778	2117.147455	2169.099924	-1409.908474				-505.000000	200.000000	0.000000	1.992210	0.000000	1.573080	-1158.034173	1071.088593	293.561117
169				900.000000	200.000000	0.000000	0.224200	0.675600	-1.390400	-45.988790	-124.456793	190.759185	299.062326	200.999858	0.000000	300.000000	200.000000	0.000000	7.507920	9.949520	2231.904602	2231.587858	2092.799927	-1336.666476				-505.000000	200.000000	0.000000	1.086660	-2.680050	1.573080	69.588026	197.893369	-472.583090
170				900.000000	200.000000	0.000000	0.392350	0.506700	-1.477300	-97.259953	-100.904573	166.331303	299.008943	200.922631	0.000000	300.000000	200.000000	0.000000	7.172200	10.743040	2232.667542	2059.927254	2212.699923	-1306.148976				-505.000000	200.000000	0.000000	0.905550	-0.714680	6.292320	652.154110	1530.073849	-411.959366
171				900.000000	200.000000	0.000000	0.313880	0.472920	-1.564200	-98.741042	-87.460422	147.103902	298.994709	200.973489	0.000000	300.000000	200.000000	0.000000	7.660520	11.017720	2233.583070	2174.367657	2245.399921	-1397.701475				-505.000000	200.000000	0.000000	0.181110	0.536010	16.517339	497.019360	1696.776175	529.191073
172				900.000000	200.000000	0.000000	0.526870	0.495440	-1.303500	-93.523053	-61.012012	158.952489	299.033321	200.969649	0.000000	300.000000	200.000000	0.000000	7.355320	10.712520	2232.591248	2164.830956	2158.199924	-1403.804975				-505.000000	200.000000	0.000000	0.724440	-1.429360	3.146160	-549.502888	1278.878506	468.538371
173				900.000000	200.000000	0.000000	0.358720	0.461660	-1.738000	-103.405316	-58.749479	178.372557	299.023256	201.063952	0.000000	300.000000	200.000000	0.000000	7.416360	11.383960	2231.904602	2374.638362	2179.999924	-1477.046973				-505.000000	200.000000	0.000000	1.086660	-2.501380	14.157719	1239.566137	-742.039505	115.027455
174				900.000000	200.000000	0.000000	0.313880	0.574260	-1.824900	-86.796885	-87.217971	171.294749	298.983943	200.970180	0.000000	300.000000	200.000000	0.000000	7.568960	10.620960	2231.370544	2164.830956	2267.199921	-1348.873476				-505.000000	200.000000	0.000000	0.724440	-1.786700	7.078860	-454.994913	1010.006359	585.687453
175				900.000000	200.000000	0.000000	0.280250	0.450400	-1.129700	-119.320925	-45.951864	156.756440	298.959661	200.914494	0.000000	300.000000	200.000000	0.000000	7.507920	10.407320	2231.675720	2040.853853	2321.699919	-1428.218974				-505.000000	200.000000	0.000000	0.543330	-2.680050	3.932700	-1204.199226	2747.361125	-178.819130
176				900.000000	200.000000	0.000000	0.504450	0.506700	-1.520750	-89.263907	-64.952683	171.034488	299.008943	200.952531	0.000000	300.000000	200.000000	0.000000	7.324800	10.437840	2232.667542	2126.684155	2212.699923	-1397.701475				-505.000000	200.000000	0.000000	1.267770	-1.072020	11.011560	-527.251013	177.977286	292.601725
177				900.000000	200.000000	0.000000	0.302670	0.472920	-1.520750	-74.572846	-76.907263	176.031437	298.999111	201.003856	0.000000	300.000000	200.000000	0.000000	7.080640	10.773560	2232.514954	2241.124558	2234.499922	-1324.459476				-505.000000	200.000000	0.000000	1.811100	-2.322710	3.146160	-371.927492	-377.715375	-178.581436
178				900.000000	200.000000	0.000000	0.414770	0.596780	-1.520750	-69.472292	-111.919360	195.307772	299.028339	200.905669	0.000000	300.000000	200.000000	0.000000	7.324800	10.590440	2232.362366	2021.780453	2169.099924	-1348.873476				-505.000000	200.000000	0.000000	1.448880	-3.394730	11.011560	-1246.878203	1890.428416	584.103477
179				900.000000	200.000000	0.000000	0.414770	0.585520	-1.694550	-162.588230	-45.900117	163.971719	299.067560	200.854258	0.000000	300.000000	200.000000	0.000000	7.416360	10.071600	2232.743836	1907.340050	2081.899927	-1354.976975				-505.000000	200.000000	0.000000	-0.543330	-0.714680	1.573080	-158.935442	-764.036000	-0.634765
180				900.000000	200.000000	0.000000	0.425980	0.630560	-1.216600	-111.991964	-72.136088	171.230973	299.052493	200.944375	0.000000	300.000000	200.000000	0.000000	7.385840	9.766400	2231.752014	2107.610755	2114.599926	-1428.218974				-505.000000	200.000000	0.000000	-0.543330	-3.037390	3.932700	-299.293854	294.284779	-61.583115
181				900.000000	200.000000	0.000000	0.347510	0.720640	-1.868350	-80.813971	-93.628416	197.902303	299.111436	200.999551	0.000000	300.000000	200.000000	0.000000	7.263760	9.735880	2232.591248	2231.587858	1983.799931	-1330.562976				-505.000000	200.000000	0.000000	0.181110	-3.216060	10.225020	269.478220	244.477506	-120.554727
182				900.000000	200.000000	0.000000	0.425980	0.596780	-1.911800	-45.754238	-122.149251	149.512616	299.018271	200.910221	0.000000	300.000000	200.000000	0.000000	7.568960	11.445000	2231.675720	2031.317153	2190.899923	-1373.287475				-505.000000	200.000000	0.000000	0.905550	-2.322710	18.090419	324.164060	-867.382679	-119.764893
183				900.000000	200.000000	0.000000	0.336300	0.641820	-1.260050	-15.080566	-129.194296	183.382653	298.950395	200.956769	0.000000	300.000000	200.000000	0.000000	7.172200	10.926160	2232.743836	2136.220856	2343.499918	-1342.769976				-505.000000	200.000000	0.000000	0.000000	-1.250690	3.932700	-654.444645	924.257919	351.277687
184				900.000000	200.000000	0.000000	0.549290	0.720640	-1.911800	-56.735804	-86.699398	161.548358	299.013758	200.948324	0.000000	300.000000	200.000000	0.000000	7.843640	11.231360	2232.514954	2117.147455	2201.799923	-1409.908474				-505.000000	200.000000	0.000000	1.811100	-2.144040	4.719240	-476.806326	416.211816	350.285010
185				900.000000	200.000000	0.000000	0.403560	0.461660	-1.260050	-90.848569	-86.370334	144.590862	299.091566	201.038385	0.000000	300.000000	200.000000	0.000000	7.630000	10.926160	2231.752014	2317.418160	2027.399929	-1391.597975				-505.000000	200.000000	0.000000	-1.267770	-2.858720	12.584640	1449.449651	1125.329994	408.597187
186				900.000000	200.000000	0.000000	0.358720	0.653080	-1.477300	-119.375736	-109.651630	200.237519	299.066986	200.961632	0.000000	300.000000	200.000000	0.000000	7.477400	10.651480	2231.370544	2145.757556	2081.899927	-1440.425974				-505.000000	200.000000	0.000000	0.181110	-2.680050	7.865400	-1782.964619	2367.836902	-237.534251
187				900.000000	200.000000	0.000000	0.302670	0.765680	-1.433850	-62.426961	-26.328380	171.484383	299.042660	200.970080	0.000000	300.000000	200.000000	0.000000	7.446880	10.987200	2231.599426	2164.830956	2136.399925	-1354.976975				-505.000000	200.000000	0.000000	-1.086660	-2.501380	11.798100	197.033351	982.547448	232.689518
188				900.000000	200.000000	0.000000	0.291460	0.720640	-1.129700	-76.028200	-46.413492	161.815469	299.023790	200.930983	0.000000	300.000000	200.000000	0.000000	7.538440	10.193680	2233.125306	2079.000654	2179.999924	-1416.011974				-505.000000	200.000000	0.000000	0.543330	-1.072020	1.573080	-643.822093	1026.190309	1232.565259
189				900.000000	200.000000	0.000000	0.313880	0.574260	-1.260050	-50.026929	-97.875221	156.836789	299.033816	200.900842	0.000000	300.000000	200.000000	0.000000	7.477400	10.498880	2233.735658	2012.243752	2158.199924	-1409.908474				-505.000000	200.000000	0.000000	-1.086660	-1.429360	10.225020	-201.488573	-209.089765	233.706865
190				900.000000	200.000000	0.000000	0.302670	0.619300	-1.955250	-113.220892	-101.833027	178.577230	299.008808	200.961205	0.000000	300.000000	200.000000	0.000000	7.294280	10.254720	2232.362366	2145.757556	2212.699923	-1385.494475				-505.000000	200.000000	0.000000	2.535540	-1.608030	4.719240	-560.188363	-555.614097	820.688518
191				900.000000	200.000000	0.000000	0.459610	0.653080	-1.433850	-95.207541	-78.384899	176.036396	299.062358	200.935733	0.000000	300.000000	200.000000	0.000000	7.568960	9.827440	2231.980896	2088.537354	2092.799927	-1379.390975				-505.000000	200.000000	0.000000	0.724440	-2.144040	11.798100	-823.688023	-55.032258	-119.580847
192				900.000000	200.000000	0.000000	0.414770	0.664340	-1.694550	-107.075530	-76.295937	183.322302	299.013252	200.931715	0.000000	300.000000	200.000000	0.000000	7.507920	9.980040	2231.370544	2079.000654	2201.799923	-1391.597975				-505.000000	200.000000	0.000000	-0.543330	-3.216060	14.157719	964.688847	1345.141294	643.176511
193				900.000000	200.000000	0.000000	0.526870	0.619300	-1.607650	-100.799188	-40.465272	137.380737	299.067082	200.952987	0.000000	300.000000	200.000000	0.000000	7.080640	9.705360	2231.599426	2126.684155	2081.899927	-1379.390975				-505.000000	200.000000	0.000000	1.992210	-2.322710	11.798100	207.844672	133.394998	-178.595925
194				900.000000	200.000000	0.000000	0.201780	0.675600	-1.607650	-66.316512	-42.275976	144.998870	299.057667	200.948356	0.000000	300.000000	200.000000	0.000000	7.080640	10.926160	2232.438660	2117.147455	2103.699926	-1287.838477				-505.000000	200.000000	0.000000	-2.535540	-2.858720	9.438480	59.405936	1337.598465	-61.254181
195				900.000000	200.000000	0.000000	0.257830	0.653080	-1.651100	-95.432612	-115.467285	176.245440	298.998324	201.000371	0.000000	300.000000	200.000000	0.000000	7.721560	11.383960	2230.760192	2231.587858	2234.499922	-1434.322474				-505.000000	200.000000	0.000000	1.811100	-1.429360	14.944259	377.968975	671.648287	409.707340
196				900.000000	200.000000	0.000000	0.414770	0.619300	-1.564200	-76.630993	-71.351192	171.232114	299.018640	200.935509	0.000000	300.000000	200.000000	0.000000	7.752080	10.834600	2232.514954	2088.537354	2190.899923	-1391.597975				-505.000000	200.000000	0.000000	2.173320	-0.893350	5.505780	-632.696155	923.827488	-529.718543
197				900.000000	200.000000	0.000000	0.403560	0.664340	-2.520100	-83.807618	-34.538788	164.056635	299.018540	200.969782	0.000000	300.000000	200.000000	0.000000	7.874160	10.926160	2232.286072	2164.830956	2190.899923	-1348.873476				-505.000000	200.000000	0.000000	-0.724440	-1.250690	5.505780	-191.054791	-226.529138	527.567938
198				900.000000	200.000000	0.000000	0.425980	0.585520	-1.086250	-85.567957	-57.059404	171.189085	299.047870	201.003925	0.000000	300.000000	200.000000	0.000000	7.599480	10.956680	2232.362366	2241.124558	2125.499926	-1361.080475				-505.000000	200.000000	0.000000	1.267770	-2.144040	12.584640	334.534919	441.624448	585.304871
199				900.000000	200.000000	0.000000	0.369930	0.641820	-1.477300	-31.387758	-69.585498	144.793251	299.017969	200.970346	0.000000	300.000000	200.000000	0.000000	7.477400	10.865120	2230.989074	2164.830956	2190.899923	-1464.839973				-505.000000	200.000000	0.000000	1.992210	-2.144040	7.865400	218.341378	-525.722907	232.782324
200				900.000000	200.000000	0.000000	0.336300	0.596780	-1.173150	-109.317480	-63.417504	152.015185	298.967169	200.895086	0.000000	300.000000	200.000000	0.000000	7.568960	10.712520	2226.792904	1993.170352	2299.899920	-1367.183975				-505.000000	200.000000	0.000000	2.173320	-3.037390	11.011560	-414.543547	-539.667578	466.896441
201				900.000000	200.000000	0.000000	0.381140	0.427880	-1.868350	-100.910889	-69.683449	139.763353	299.028604	200.931046	0.000000	300.000000	200.000000	0.000000	7.507920	9.766400	2232.972718	2079.000654	2169.099924	-1391.597975				-505.000000	200.000000	0.000000	1.448880	-1.072020	4.719240	-411.938396	-1020.140334	-1.133257
202				900.000000	200.000000	0.000000	0.190570	0.619300	-1.781450	-104.999775	-82.180473	161.825745	299.071839	200.974487	0.000000	300.000000	200.000000	0.000000	7.416360	9.735880	2231.294250	2174.367657	2070.999928	-1342.769976				-505.000000	200.000000	0.000000	1.629990	-4.288080	14.157719	89.108904	-1835.476460	407.008903
203				900.000000	200.000000	0.000000	0.269040	0.574260	-1.390400	-122.531515	-85.775545	183.389504	299.013455	200.948616	0.000000	300.000000	200.000000	0.000000	7.691040	10.102120	2231.828308	2117.147455	2201.799923	-1348.873476				-505.000000	200.000000	0.000000	-0.181110	-2.144040	17.303879	450.728460	259.677599	-2.020205
204				900.000000	200.000000	0.000000	0.302670	0.517960	-1.955250	-97.291423	-101.833027	161.615363	299.008706	200.914306	0.000000	300.000000	200.000000	0.000000	7.874160	11.200840	2232.133484	2040.853853	2212.699923	-1446.529474				-505.000000	200.000000	0.000000	2.535540	-1.965370	5.505780	344.779932	106.489513	174.164317
205				900.000000	200.000000	0.000000	0.425980	0.495440	-1.173150	-85.346950	-77.242467	156.647350	298.989001	200.918736	0.000000	300.000000	200.000000	0.000000	6.928040	10.987200	2231.752014	2050.390553	2256.299921	-1257.320977				-505.000000	200.000000	0.000000	0.543330	-0.893350	-2.359620	409.018630	1029.922441	116.596942
206				900.000000	200.000000	0.000000	0.493240	0.619300	-1.564200	-120.856825	-54.318707	147.054219	299.052785	200.939813	0.000000	300.000000	200.000000	0.000000	7.080640	11.506040	2232.438660	2098.074055	2114.599926	-1342.769976				-505.000000	200.000000	0.000000	0.000000	-0.536010	7.865400	-842.516746	257.675750	410.700017
207				900.000000	200.000000	0.000000	0.437190	0.653080	-1.955250	-63.583469	-107.372561	164.011322	299.067464	200.973954	0.000000	300.000000	200.000000	0.000000	7.324800	11.292400	2232.514954	2174.367657	2081.899927	-1354.976975				-505.000000	200.000000	0.000000	0.181110	-1.786700	15.730799	-454.302758	769.532550	-119.198264
208				900.000000	200.000000	0.000000	0.313880	0.585520	-1.390400	-77.841996	8.631373	164.076241	298.984568	200.952498	0.000000	300.000000	200.000000	0.000000	7.141680	11.200840	2232.743836	2126.684155	2267.199921	-1379.390975				-505.000000	200.000000	0.000000	3.078870	-0.714680	7.865400	536.463955	2325.063462	-118.412738
209				900.000000	200.000000	0.000000	0.347510	0.709380	-1.216600	-108.746157	-104.366483	147.288969	298.999179	200.926902	0.000000	300.000000	200.000000	0.000000	7.599480	10.285240	2232.667542	2069.463954	2234.499922	-1324.459476				-505.000000	200.000000	0.000000	1.629990	0.178670	11.798100	706.651181	1481.013002	117.527356
210				900.000000	200.000000	0.000000	0.403560	0.608040	-1.477300	-77.004651	-91.234261	142.317335	299.052267	200.995892	0.000000	300.000000	200.000000	0.000000	7.507920	10.773560	2231.217956	2222.051158	2114.599926	-1391.597975				-505.000000	200.000000	0.000000	1.629990	-2.680050	9.438480	-1319.574765	24.982201	467.279023
211				900.000000	200.000000	0.000000	0.381140	0.630560	-1.477300	-104.220989	-90.311006	171.277427	299.081546	201.008749	0.000000	300.000000	200.000000	0.000000	7.752080	10.407320	2231.141662	2250.661259	2049.199928	-1416.011974				-505.000000	200.000000	0.000000	-0.181110	-3.752070	11.798100	-457.725910	1590.602657	-590.987212
212				900.000000	200.000000	0.000000	0.313880	0.551740	-1.303500	-87.184089	-62.373023	132.719244	299.028106	200.940070	0.000000	300.000000	200.000000	0.000000	7.691040	10.712520	2231.828308	2098.074055	2169.099924	-1501.460973				-505.000000	200.000000	0.000000	1.992210	-1.250690	13.371180	504.470452	-265.807877	527.350606
213				900.000000	200.000000	0.000000	0.291460	0.641820	-1.086250	-123.454825	-127.509419	159.332507	299.038006	200.948486	0.000000	300.000000	200.000000	0.000000	7.782600	10.529400	2232.133484	2117.147455	2147.299925	-1416.011974				-505.000000	200.000000	0.000000	1.992210	-2.501380	13.371180	1007.871210	529.612167	-237.509581
214				900.000000	200.000000	0.000000	0.504450	0.641820	-1.303500	-95.536185	-136.078305	161.521509	299.023623	201.008025	0.000000	300.000000	200.000000	0.000000	7.538440	10.651480	2232.743836	2250.661259	2179.999924	-1324.459476				-505.000000	200.000000	0.000000	-1.448880	-1.072020	5.505780	-64.427467	347.586753	351.563155
215				900.000000	200.000000	0.000000	0.358720	0.641820	-1.346950	-71.458018	-74.311066	183.359426	299.052590	201.025460	0.000000	300.000000	200.000000	0.000000	7.202720	10.041080	2231.980896	2288.808060	2114.599926	-1293.941977				-505.000000	200.000000	0.000000	2.716650	-3.573400	13.371180	-678.420746	1944.046386	583.832498
216				900.000000	200.000000	0.000000	0.269040	0.641820	-1.216600	-51.220324	-91.003148	171.404034	299.067369	200.867250	0.000000	300.000000	200.000000	0.000000	7.324800	10.834600	2232.286072	1935.950150	2081.899927	-1397.701475				-505.000000	200.000000	0.000000	2.354430	-1.250690	11.798100	-190.551405	774.327104	-1.375259
217				900.000000	200.000000	0.000000	0.381140	0.608040	-1.303500	-80.845124	-95.538610	154.388863	299.047902	200.897094	0.000000	300.000000	200.000000	0.000000	7.416360	10.834600	2232.438660	2002.707052	2125.499926	-1379.390975				-505.000000	200.000000	0.000000	2.173320	-2.501380	14.944259	197.285043	1577.720407	-120.035873
218				900.000000	200.000000	0.000000	0.403560	0.720640	-1.346950	-84.294331	-76.157577	149.651033	299.003755	200.978460	0.000000	300.000000	200.000000	0.000000	7.446880	10.926160	2231.980896	2183.904357	2223.599922	-1379.390975				-505.000000	200.000000	0.000000	-1.448880	-0.536010	3.146160	-32.182272	1410.386091	-352.857355
219				900.000000	200.000000	0.000000	0.425980	0.630560	-1.086250	-67.631089	-117.851043	212.195194	299.077071	200.948486	0.000000	300.000000	200.000000	0.000000	7.507920	10.895640	2232.133484	2117.147455	2060.099928	-1324.459476				-505.000000	200.000000	0.000000	-0.543330	-1.250690	11.798100	156.896600	286.820515	233.832956
220				900.000000	200.000000	0.000000	0.313880	0.574260	-1.738000	-66.604206	-72.100878	197.801010	299.038203	200.956835	0.000000	300.000000	200.000000	0.000000	7.752080	10.834600	2232.591248	2136.220856	2147.299925	-1373.287475				-505.000000	200.000000	0.000000	0.362220	-3.216060	12.584640	-77.781017	1556.979334	290.639475
221				900.000000	200.000000	0.000000	0.313880	0.450400	-1.042800	-91.087185	-77.813384	127.805678	298.984012	200.940198	0.000000	300.000000	200.000000	0.000000	7.874160	10.620960	2231.523132	2098.074055	2267.199921	-1403.804975				-505.000000	200.000000	0.000000	1.267770	-1.429360	14.157719	-1011.885971	572.701603	409.750806
222				900.000000	200.000000	0.000000	0.437190	0.574260	-1.346950	-74.240139	-92.740370	154.299379	299.028571	200.999414	0.000000	300.000000	200.000000	0.000000	7.630000	10.407320	2232.896424	2231.587858	2169.099924	-1379.390975				-505.000000	200.000000	0.000000	0.724440	-2.322710	1.573080	438.658674	1280.371358	115.225990
223				900.000000	200.000000	0.000000	0.392350	0.574260	-1.781450	-98.813462	-65.159924	139.887873	298.954919	200.987006	0.000000	300.000000	200.000000	0.000000	7.172200	10.865120	2231.980896	2202.977757	2332.599918	-1293.941977				-505.000000	200.000000	0.000000	-1.267770	-1.786700	6.292320	-570.873838	998.731398	233.382238
224				900.000000	200.000000	0.000000	0.425980	0.630560	-1.433850	-59.950142	-117.527775	154.363352	299.099425	200.997768	0.000000	300.000000	200.000000	0.000000	7.172200	10.804080	2227.021786	2222.051158	2005.599930	-1354.976975				-505.000000	200.000000	0.000000	0.724440	-1.965370	4.719240	-1276.707018	-1108.874479	233.053303
225				900.000000	200.000000	0.000000	0.291460	0.585520	-1.564200	-150.391597	-30.811497	183.376749	299.018607	200.935541	0.000000	300.000000	200.000000	0.000000	7.263760	9.644320	2232.438660	2088.537354	2190.899923	-1440.425974				-505.000000	200.000000	0.000000	2.716650	-2.858720	3.932700	522.229481	-963.536658	349.534335
226				900.000000	200.000000	0.000000	0.459610	0.585520	-1.390400	-69.800936	-83.491277	175.973565	299.063350	200.913401	0.000000	300.000000	200.000000	0.000000	7.263760	9.278080	2234.346010	2040.853853	2092.799927	-1300.045476				-505.000000	200.000000	0.000000	0.181110	-2.322710	11.011560	207.781749	1967.141174	-60.962839
227				900.000000	200.000000	0.000000	0.437190	0.506700	-1.260050	-72.911701	-67.491337	168.694509	299.067177	200.987073	0.000000	300.000000	200.000000	0.000000	7.141680	11.231360	2231.828308	2202.977757	2081.899927	-1403.804975				-505.000000	200.000000	0.000000	1.992210	-2.144040	3.932700	565.474768	1068.849314	174.038225
228				900.000000	200.000000	0.000000	0.336300	0.641820	-1.303500	-79.454064	-98.758068	137.599112	299.047707	200.948551	0.000000	300.000000	200.000000	0.000000	7.324800	11.200840	2231.980896	2117.147455	2125.499926	-1348.873476				-505.000000	200.000000	0.000000	1.629990	-1.429360	5.505780	-549.314118	2017.264443	-412.695553
229				900.000000	200.000000	0.000000	0.526870	0.619300	-1.433850	-76.495950	-141.946305	149.429038	298.994400	200.875555	0.000000	300.000000	200.000000	0.000000	7.538440	11.200840	2232.896424	1955.023551	2245.399921	-1354.976975				-505.000000	200.000000	0.000000	0.905550	-0.536010	10.225020	-842.327977	333.211651	-235.557512
230				900.000000	200.000000	0.000000	0.470820	0.608040	-1.346950	-72.849078	-48.531524	173.573235	298.959696	200.893097	0.000000	300.000000	200.000000	0.000000	7.752080	10.926160	2231.752014	1993.170352	2321.699919	-1330.562976				-505.000000	200.000000	0.000000	2.897760	-0.357340	13.371180	558.527061	342.247332	410.637754
231				900.000000	200.000000	0.000000	0.425980	0.765680	-1.173150	-74.218466	-72.176497	159.308334	298.988793	200.970213	0.000000	300.000000	200.000000	0.000000	7.233240	11.139800	2231.294250	2164.830956	2256.299921	-1196.285978				-505.000000	200.000000	0.000000	1.448880	1.250690	12.584640	-1197.289998	-99.614547	-175.161302
232				900.000000	200.000000	0.000000	0.425980	0.675600	-1.651100	-50.279406	-66.666033	190.550141	299.003414	200.953149	0.000000	300.000000	200.000000	0.000000	7.630000	10.926160	2231.217956	2126.684155	2223.599922	-1434.322474	-502.979221	172.668517	0.000000	-505.000000	200.000000	0.000000	0.362220	-1.608030	20.450039	-558.929899	-41.325018	-177.787294
233				900.000000	200.000000	0.000000	0.369930	0.585520	-2.085600	-58.459572	-28.492019	147.150552	298.984568	200.914056	0.000000	300.000000	200.000000	0.000000	7.568960	10.865120	2232.743836	2040.853853	2267.199921	-1281.734977				-505.000000	200.000000	0.000000	1.267770	-1.965370	16.517339	-580.867159	1233.312360	56.777541
234				900.000000	200.000000	0.000000	0.470820	0.608040	-1.607650	-69.098633	-83.750863	159.115274	298.994160	200.974021	0.000000	300.000000	200.000000	0.000000	7.874160	10.346280	2232.362366	2174.367657	2245.399921	-1403.804975				-505.000000	200.000000	0.000000	2.173320	-0.536010	7.865400	-147.620735	-138.971850	469.270250
235				900.000000	200.000000	0.000000	0.414770	0.563000	-1.651100	-42.854683	-81.402315	147.083154	299.013151	200.936085	0.000000	300.000000	200.000000	0.000000	7.294280	9.674840	2231.141662	2088.537354	2201.799923	-1428.218974				-505.000000	200.000000	0.000000	1.086660	-1.250690	8.651940	-190.803098	2444.865656	233.702557
236				900.000000	200.000000	0.000000	0.437190	0.686860	-1.738000	-86.090519	-127.838483	178.500698	299.042692	200.927314	0.000000	300.000000	200.000000	0.000000	7.446880	10.743040	2231.675720	2069.463954	2136.399925	-1367.183975				-505.000000	200.000000	0.000000	0.543330	-2.322710	8.651940	670.856987	224.052427	115.240479
237				900.000000	200.000000	0.000000	0.414770	0.517960	-1.651100	-56.771021	-106.732165	168.728208	298.979546	200.909910	0.000000	300.000000	200.000000	0.000000	7.324800	11.414480	2232.438660	2031.317153	2278.099920	-1470.943473				-505.000000	200.000000	0.000000	0.724440	-2.501380	5.505780	-150.918041	481.219182	-707.360949
238				900.000000	200.000000	0.000000	0.235410	0.686860	-1.173150	-85.505335	-135.252403	169.071102	299.047870	200.914213	0.000000	300.000000	200.000000	0.000000	7.507920	10.987200	2232.362366	2040.853853	2125.499926	-1440.425974				-505.000000	200.000000	0.000000	2.173320	-3.930740	8.651940	226.107087	257.991746	289.816355
239				900.000000	200.000000	0.000000	0.414770	0.585520	-1.216600	-61.579818	-91.938340	176.020019	299.023222	200.897339	0.000000	300.000000	200.000000	0.000000	7.385840	10.804080	2231.828308	2002.707052	2179.999924	-1324.459476				-505.000000	200.000000	0.000000	1.086660	-0.714680	10.225020	-274.059289	985.102722	57.978935
240				900.000000	200.000000	0.000000	0.504450	0.664340	-1.651100	-70.845744	-69.897428	149.494152	298.969323	201.004337	0.000000	300.000000	200.000000	0.000000	7.507920	10.987200	2231.446838	2241.124558	2299.899920	-1373.287475				-505.000000	200.000000	0.000000	0.362220	-3.930740	4.719240	804.872480	3022.713679	-356.223842
241				900.000000	200.000000	0.000000	0.291460	0.810720	-1.173150	-60.302129	-112.230692	159.489584	299.038269	201.008025	0.000000	300.000000	200.000000	0.000000	6.958560	10.987200	2232.743836	2250.661259	2147.299925	-1336.666476				-505.000000	200.000000	0.000000	1.629990	-1.786700	3.932700	702.913413	162.777193	-648.011063
242				900.000000	200.000000	0.000000	0.313880	0.608040	-1.520750	-24.782772	-92.566800	152.048884	299.077481	200.935253	0.000000	300.000000	200.000000	0.000000	7.782600	10.804080	2233.125306	2088.537354	2060.099928	-1440.425974				-505.000000	200.000000	0.000000	1.992210	-1.965370	5.505780	-1508.276098	-788.623642	-237.000908
243				900.000000	200.000000	0.000000	0.381140	0.686860	-1.998700	-58.216893	-49.298344	142.413865	299.017868	200.974720	0.000000	300.000000	200.000000	0.000000	7.568960	10.315760	2230.760192	2174.367657	2190.899923	-1416.011974				-505.000000	200.000000	0.000000	0.724440	-1.786700	7.865400	-107.483984	1274.399947	703.175650
244				900.000000	200.000000	0.000000	0.358720	0.596780	-1.607650	-41.418608	-84.200555	183.317539	299.028272	200.956998	0.000000	300.000000	200.000000	0.000000	7.355320	10.468360	2232.209778	2136.220856	2169.099924	-1409.908474				-505.000000	200.000000	0.000000	-0.181110	-2.680050	14.157719	-855.933218	262.663304	467.423911
245				900.000000	200.000000	0.000000	0.347510	0.664340	-1.433850	-114.846505	-33.240861	183.391984	299.013320	200.970114	0.000000	300.000000	200.000000	0.000000	7.385840	10.865120	2231.523132	2164.830956	2201.799923	-1367.183975				-505.000000	200.000000	0.000000	0.362220	-3.216060	9.438480	501.047300	499.404981	-531.777907
246				900.000000	200.000000	0.000000	0.347510	0.529220	-1.651100	-60.327864	-88.764488	183.266322	298.969781	201.029522	0.000000	300.000000	200.000000	0.000000	7.507920	10.132640	2232.438660	2298.344760	2299.899920	-1416.011974				-505.000000	200.000000	0.000000	0.000000	-5.360100	11.011560	-323.458725	1845.530132	-181.319031
247				900.000000	200.000000	0.000000	0.280250	0.641820	-1.520750	-127.925498	-15.192368	156.934460	299.033089	200.965609	0.000000	300.000000	200.000000	0.000000	7.935200	9.827440	2232.057190	2155.294256	2158.199924	-1397.701475				-505.000000	200.000000	0.000000	2.354430	0.000000	1.573080	347.573852	-806.809441	117.299843
248				900.000000	200.000000	0.000000	0.369930	0.551740	-1.303500	-99.245679	-155.868621	173.625398	299.057410	200.991346	0.000000	300.000000	200.000000	0.000000	7.446880	9.980040	2231.828308	2212.514458	2103.699926	-1330.562976				-505.000000	200.000000	0.000000	3.078870	-2.680050	16.517339	-45.032436	1123.722705	290.930816
249				900.000000	200.000000	0.000000	0.459610	0.608040	-1.651100	-85.225768	-133.908526	188.042809	299.033089	200.939973	0.000000	300.000000	200.000000	0.000000	7.660520	11.567080	2232.057190	2098.074055	2158.199924	-1367.183975				-505.000000	200.000000	0.000000	0.724440	-2.144040	18.090419	-128.288626	1264.696403	644.092436
250				900.000000	200.000000	0.000000	0.403560	0.540480	-1.260050	-75.541171	-116.766153	151.893145	299.052752	200.965477	0.000000	300.000000	200.000000	0.000000	7.294280	10.773560	2232.362366	2155.294256	2114.599926	-1367.183975				-505.000000	200.000000	0.000000	-0.362220	-2.501380	2.359620	427.910276	549.958681	56.399267
251				900.000000	200.000000	0.000000	0.325090	0.540480	-1.738000	-112.221099	-113.090265	161.613080	299.009282	200.853996	0.000000	300.000000	200.000000	0.000000	7.568960	11.445000	2233.430482	1907.340050	2212.699923	-1330.562976				-505.000000	200.000000	0.000000	-0.724440	-1.608030	7.865400	-559.936670	301.511612	-60.212164
252				900.000000	200.000000	0.000000	0.269040	0.574260	-1.694550	-66.559192	-120.954475	176.160524	299.106462	200.978293	0.000000	300.000000	200.000000	0.000000	7.294280	11.109280	2232.362366	2183.904357	1994.699930	-1318.355976				-505.000000	200.000000	0.000000	1.448880	-2.858720	-2.359620	-983.881929	-1278.562510	55.915263
253				900.000000	200.000000	0.000000	0.269040	0.585520	-1.651100	-82.132612	-75.401154	188.219296	298.959625	200.978627	0.000000	300.000000	200.000000	0.000000	7.446880	11.689160	2231.599426	2183.904357	2321.699919	-1306.148976				-505.000000	200.000000	0.000000	-0.543330	-3.930740	7.865400	110.228161	2146.532749	-3.686806
254				900.000000	200.000000	0.000000	0.168150	0.709380	-1.390400	-60.679851	-117.082684	145.065126	299.003789	200.910065	0.000000	300.000000	200.000000	0.000000	8.087800	10.407320	2232.057190	2031.317153	2223.599922	-1330.562976				-505.000000	200.000000	0.000000	-0.543330	-2.858720	6.292320	-56.661759	557.185514	232.306936
255				900.000000	200.000000	0.000000	0.325090	0.495440	-1.520750	-117.871305	-67.698578	176.029153	299.058054	200.918077	0.000000	300.000000	200.000000	0.000000	7.507920	10.285240	2233.354188	2050.390553	2103.699926	-1367.183975				-505.000000	200.000000	0.000000	-1.267770	-0.893350	10.225020	294.209399	-198.130800	645.438718
256				900.000000	200.000000	0.000000	0.381140	0.540480	-1.738000	-116.241629	-74.870645	168.783992	298.984498	200.939748	0.000000	300.000000	200.000000	0.000000	7.935200	10.682000	2232.591248	2098.074055	2267.199921	-1348.873476				-505.000000	200.000000	0.000000	0.362220	-2.144040	14.944259	-939.252332	2615.300113	350.400920
257				900.000000	200.000000	0.000000	0.201780	0.686860	-1.868350	-86.225562	-67.363374	166.696283	298.988931	200.970080	0.000000	300.000000	200.000000	0.000000	7.568960	10.529400	2231.599426	2164.830956	2256.299921	-1348.873476				-505.000000	200.000000	0.000000	2.354430	-1.429360	12.584640	1535.940224	1171.290699	115.943380
258				900.000000	200.000000	0.000000	0.459610	0.574260	-1.694550	-98.723434	-113.604238	178.372753	298.984117	200.935829	0.000000	300.000000	200.000000	0.000000	7.141680	10.620960	2231.752014	2088.537354	2267.199921	-1397.701475				-505.000000	200.000000	0.000000	0.724440	-3.394730	3.146160	-205.163418	748.598476	-179.511850
259				900.000000	200.000000	0.000000	0.257830	0.574260	-1.433850	-66.289107	-39.679779	161.714177	298.994950	200.917763	0.000000	300.000000	200.000000	0.000000	6.958560	9.949520	2234.117128	2050.390553	2245.399921	-1477.046973				-505.000000	200.000000	0.000000	-0.362220	-0.893350	-2.359620	177.386626	289.297225	-177.051108
260				900.000000	200.000000	0.000000	0.358720	0.495440	-1.694550	-73.825530	-84.119738	183.223293	298.945008	200.987141	0.000000	300.000000	200.000000	0.000000	7.324800	9.857960	2231.675720	2202.977757	2354.399918	-1428.218974				-505.000000	200.000000	0.000000	1.448880	-1.608030	3.932700	1640.252750	2029.716261	644.543154
261				900.000000	200.000000	0.000000	0.358720	0.698120	-1.824900	-109.840042	-165.054031	188.231106	299.052137	200.923356	0.000000	300.000000	200.000000	0.000000	7.385840	11.750200	2230.912780	2059.927254	2114.599926	-1464.839973				-505.000000	200.000000	0.000000	0.000000	-0.893350	7.865400	1915.444656	787.955780	410.360901
262				900.000000	200.000000	0.000000	0.212990	0.630560	-1.346950	-55.839584	-32.848115	159.403330	298.993885	200.978560	0.000000	300.000000	200.000000	0.000000	7.385840	11.322920	2231.752014	2183.904357	2245.399921	-1336.666476				-505.000000	200.000000	0.000000	1.267770	-1.608030	3.146160	134.581802	1643.711631	-119.115639
263				900.000000	200.000000	0.000000	0.336300	0.585520	-1.086250	6.904238	-124.289961	183.330294	298.994194	200.914181	0.000000	300.000000	200.000000	0.000000	7.599480	10.620960	2232.438660	2040.853853	2245.399921	-1348.873476				-505.000000	200.000000	0.000000	1.629990	-1.429360	13.371180	-896.132892	418.960091	-295.207355
264				900.000000	200.000000	0.000000	0.369930	0.517960	-1.216600	-76.423530	-14.102280	168.774662	299.043020	200.961172	0.000000	300.000000	200.000000	0.000000	7.019600	10.743040	2232.438660	2145.757556	2136.399925	-1306.148976				-505.000000	200.000000	0.000000	3.078870	-3.216060	9.438480	-657.112719	69.880484	525.398537
265				900.000000	200.000000	0.000000	0.425980	0.810720	-1.216600	-60.347143	-67.070118	173.808182	299.077166	200.986837	0.000000	300.000000	200.000000	0.000000	7.324800	11.322920	2232.362366	2202.977757	2060.099928	-1409.908474				-505.000000	200.000000	0.000000	-1.448880	-1.965370	18.090419	2083.026731	-1255.196157	585.691761
266				900.000000	200.000000	0.000000	0.459610	0.810720	-1.260050	-24.207385	-88.678473	142.447760	299.013421	200.982834	0.000000	300.000000	200.000000	0.000000	7.324800	10.651480	2231.752014	2193.441057	2201.799923	-1287.838477				-505.000000	200.000000	0.000000	1.267770	-3.394730	11.798100	27.160741	2033.210962	-62.067119
267				900.000000	200.000000	0.000000	0.269040	0.551740	-1.260050	-75.077484	-111.226620	166.500940	299.013691	200.935573	0.000000	300.000000	200.000000	0.000000	7.507920	10.651480	2232.362366	2088.537354	2201.799923	-1428.218974				-505.000000	200.000000	0.000000	2.535540	-0.357340	7.865400	-1758.233440	-293.459788	469.410830
268				900.000000	200.000000	0.000000	0.369930	0.765680	-1.868350	-99.061875	-84.419731	183.463003	298.984151	200.922977	0.000000	300.000000	200.000000	0.000000	7.568960	10.468360	2231.828308	2059.927254	2267.199921	-1458.736474				-505.000000	200.000000	0.000000	-0.362220	-1.786700	3.146160	-686.941533	946.922276	409.542090
269				900.000000	200.000000	0.000000	0.459610	0.641820	-0.999350	-67.077374	-83.854954	159.158303	299.028040	200.948681	0.000000	300.000000	200.000000	0.000000	7.538440	9.796920	2231.675720	2117.147455	2169.099924	-1391.597975				-505.000000	200.000000	0.000000	1.992210	-1.786700	8.651940	-223.237063	666.660733	350.609637
270				900.000000	200.000000	0.000000	0.437190	0.630560	-1.173150	-7.413164	-97.967974	171.219359	299.091473	200.953019	0.000000	300.000000	200.000000	0.000000	6.989080	10.041080	2231.523132	2126.684155	2027.399929	-1397.701475				-505.000000	200.000000	0.000000	-1.629990	-1.429360	19.663499	725.794520	1007.960080	-118.714261
271				900.000000	200.000000	0.000000	0.448400	0.495440	-1.216600	-69.309843	-52.795464	154.214463	298.984707	200.995075	0.000000	300.000000	200.000000	0.000000	7.874160	10.010560	2233.049012	2222.051158	2267.199921	-1379.390975				-505.000000	200.000000	0.000000	-0.362220	-1.072020	16.517339	-990.074558	138.812983	233.988025
272				900.000000	200.000000	0.000000	0.403560	0.529220	-1.651100	-116.615287	-65.742778	125.376412	299.023523	200.995313	0.000000	300.000000	200.000000	0.000000	7.477400	9.766400	2232.514954	2222.051158	2179.999924	-1422.115474				-505.000000	200.000000	0.000000	-0.543330	-1.250690	12.584640	1315.119542	683.784110	-412.352129
273				900.000000	200.000000	0.000000	0.414770	0.596780	-1.260050	-97.345918	-96.963901	188.078792	299.013589	200.897217	0.000000	300.000000	200.000000	0.000000	7.141680	10.956680	2232.133484	2002.707052	2201.799923	-1232.906978				-505.000000	200.000000	0.000000	1.086660	-0.714680	11.011560	1231.611659	188.936252	527.931724
274				900.000000	200.000000	0.000000	0.246620	0.675600	-2.085600	-74.852729	-99.403663	161.820036	298.984360	200.986871	0.000000	300.000000	200.000000	0.000000	7.568960	11.689160	2232.286072	2202.977757	2267.199921	-1397.701475				-505.000000	200.000000	0.000000	0.724440	-1.786700	2.359620	-918.636460	-178.645149	526.943354
275				900.000000	200.000000	0.000000	0.358720	0.585520	-1.607650	-122.292900	-28.474885	168.849107	298.994263	200.931205	0.000000	300.000000	200.000000	0.000000	7.568960	10.712520	2232.591248	2079.000654	2245.399921	-1330.562976				-505.000000	200.000000	0.000000	0.905550	-4.109410	16.517339	563.373003	1652.940313	-532.669162
276				900.000000	200.000000	0.000000	0.369930	0.664340	-1.607650	-66.780199	-120.123972	166.501136	298.965217	200.892547	0.000000	300.000000	200.000000	0.000000	7.782600	10.529400	2233.125306	1993.170352	2310.799919	-1361.080475				-505.000000	200.000000	0.000000	1.992210	-0.714680	-0.786540	535.771800	1736.177909	-470.790397
277				900.000000	200.000000	0.000000	0.269040	0.382840	-1.651100	-122.643216	-60.203244	151.885902	299.062998	200.935093	0.000000	300.000000	200.000000	0.000000	7.568960	10.895640	2233.506776	2088.537354	2092.799927	-1330.562976				-505.000000	200.000000	0.000000	-0.181110	-1.608030	-3.932700	481.463499	-780.728946	703.417652
278				900.000000	200.000000	0.000000	0.493240	0.585520	-1.477300	-69.890964	-74.663404	161.480764	299.047121	200.970512	0.000000	300.000000	200.000000	0.000000	7.141680	10.712520	2230.607604	2164.830956	2125.499926	-1367.183975				-505.000000	200.000000	0.000000	2.535540	-1.786700	7.865400	-223.299986	-823.739818	468.054368
279				900.000000	200.000000	0.000000	0.482030	0.731900	-1.651100	-84.145744	-129.765811	137.531910	299.077008	200.905823	0.000000	300.000000	200.000000	0.000000	7.538440	10.804080	2231.980896	2021.780453	2060.099928	-1361.080475	-536.861809	165.175610	0.000000	-505.000000	200.000000	0.000000	1.629990	-2.680050	21.236579	-739.550908	676.635841	526.023121
280				900.000000	200.000000	0.000000	0.515660	0.596780	-1.390400	-145.727323	-100.997326	134.961747	298.998632	200.893219	0.000000	300.000000	200.000000	0.000000	7.538440	10.590440	2231.446838	1993.170352	2234.499922	-1403.804975				-505.000000	200.000000	0.000000	2.716650	-3.037390	1.573080	-299.482623	1822.672775	408.108875
281				900.000000	200.000000	0.000000	0.448400	0.664340	-1.346950	-82.592235	-123.597818	183.287461	298.993988	200.961369	0.000000	300.000000	200.000000	0.000000	7.721560	9.949520	2231.980896	2145.757556	2245.399921	-1397.701475				-505.000000	200.000000	0.000000	0.000000	-2.858720	8.651940	-1214.633008	389.499331	-413.921616
282				900.000000	200.000000	0.000000	0.313880	0.574260	-1.781450	-42.526039	-107.522259	154.427129	298.940160	200.999926	0.000000	300.000000	200.000000	0.000000	7.416360	11.414480	2231.752014	2231.587858	2365.299917	-1397.701475				-505.000000	200.000000	0.000000	3.622200	-1.250690	5.505780	-1349.214810	-91.834287	-236.453075
283				900.000000	200.000000	0.000000	0.313880	0.585520	-1.216600	-97.764590	-82.717720	144.798960	298.993850	201.012781	0.000000	300.000000	200.000000	0.000000	7.355320	11.048240	2231.675720	2260.197959	2245.399921	-1330.562976				-505.000000	200.000000	0.000000	1.811100	-1.965370	14.944259	-1507.521020	-256.341764	467.942765
284				900.000000	200.000000	0.000000	0.269040	0.574260	-1.738000	-54.542615	-65.188397	161.702563	298.994228	200.956867	0.000000	300.000000	200.000000	0.000000	7.996240	10.987200	2232.514954	2136.220856	2245.399921	-1391.597975				-505.000000	200.000000	0.000000	2.173320	-1.786700	1.573080	1629.252658	927.559620	350.595148
285				900.000000	200.000000	0.000000	0.515660	0.495440	-1.303500	-113.625704	-50.418444	175.831723	298.993988	200.914369	0.000000	300.000000	200.000000	0.000000	7.050120	10.712520	2231.980896	2040.853853	2245.399921	-1409.908474				-505.000000	200.000000	0.000000	1.086660	-0.536010	3.146160	894.345743	726.680545	351.868986
286				900.000000	200.000000	0.000000	0.336300	0.484180	-1.477300	-118.289978	-73.266585	159.139447	299.062678	200.986668	0.000000	300.000000	200.000000	0.000000	6.867000	11.445000	2232.743836	2202.977757	2092.799927	-1342.769976				-505.000000	200.000000	0.000000	2.716650	-1.072020	7.078860	-759.197632	2215.157812	116.253518
287				900.000000	200.000000	0.000000	0.291460	0.653080	-1.520750	-79.215448	-56.181755	190.668560	299.008876	200.905607	0.000000	300.000000	200.000000	0.000000	7.294280	10.773560	2232.514954	2021.780453	2212.699923	-1354.976975				-505.000000	200.000000	0.000000	1.448880	-3.037390	10.225020	-67.158464	1493.464820	-414.207084
288				900.000000	200.000000	0.000000	0.291460	0.608040	-1.303500	-36.619292	-61.449767	140.023810	299.037907	200.931492	0.000000	300.000000	200.000000	0.000000	7.752080	10.468360	2231.904602	2079.000654	2147.299925	-1428.218974				-505.000000	200.000000	0.000000	1.267770	-3.394730	5.505780	489.921363	978.622315	114.165177
289				900.000000	200.000000	0.000000	0.347510	0.664340	-0.912450	-74.101032	-48.923673	159.295383	298.984707	200.909661	0.000000	300.000000	200.000000	0.000000	7.172200	10.010560	2233.049012	2031.317153	2267.199921	-1354.976975				-505.000000	200.000000	0.000000	0.905550	-3.037390	4.719240	48.217075	471.006643	701.974257
290				900.000000	200.000000	0.000000	0.459610	0.698120	-1.520750	-81.381231	-63.106172	154.391342	299.047479	200.923135	0.000000	300.000000	200.000000	0.000000	7.355320	11.017720	2231.446838	2059.927254	2125.499926	-1324.459476				-505.000000	200.000000	0.000000	-0.362220	-0.893350	4.719240	-1096.023086	812.859416	527.878076
291				900.000000	200.000000	0.000000	0.448400	0.686860	-1.564200	-53.746221	-82.868016	156.802144	299.057474	200.931460	0.000000	300.000000	200.000000	0.000000	7.233240	10.346280	2231.980896	2079.000654	2103.699926	-1440.425974				-505.000000	200.000000	0.000000	0.724440	-0.714680	13.371180	305.272413	-56.525111	469.216603
292				900.000000	200.000000	0.000000	0.425980	0.619300	-1.520750	-60.503857	-76.919199	149.533560	298.998974	200.944181	0.000000	300.000000	200.000000	0.000000	7.935200	10.590440	2232.209778	2107.610755	2234.499922	-1403.804975				-505.000000	200.000000	0.000000	-0.724440	-2.858720	11.011560	986.059797	828.805936	56.089129
293				900.000000	200.000000	0.000000	0.448400	0.698120	-1.607650	-117.656032	-77.761637	154.402956	299.062742	200.943891	0.000000	300.000000	200.000000	0.000000	7.202720	9.644320	2232.896424	2107.610755	2092.799927	-1391.597975				-505.000000	200.000000	0.000000	-1.086660	-2.322710	4.719240	-24.353640	-203.864780	174.114977
294				900.000000	200.000000	0.000000	0.482030	0.563000	-1.346950	-42.539584	-43.927182	180.748714	299.077513	200.977925	0.000000	300.000000	200.000000	0.000000	7.263760	10.163160	2233.201600	2183.904357	2060.099928	-1385.494475				-505.000000	200.000000	0.000000	0.362220	-1.965370	8.651940	-2.416381	765.291422	-60.638212
295				900.000000	200.000000	0.000000	0.437190	0.596780	-1.520750	-33.287520	-97.644706	161.549303	299.033056	200.944278	0.000000	300.000000	200.000000	0.000000	7.568960	11.414480	2231.980896	2107.610755	2158.199924	-1397.701475				-505.000000	200.000000	0.000000	-0.181110	-2.322710	6.292320	1018.116223	1463.257635	232.786632
296				900.000000	200.000000	0.000000	0.403560	0.619300	-1.694550	-36.560733	-96.098189	147.147127	298.999042	200.931301	0.000000	300.000000	200.000000	0.000000	7.355320	11.017720	2232.362366	2079.000654	2234.499922	-1354.976975				-505.000000	200.000000	0.000000	0.724440	-1.608030	13.371180	-675.312210	2329.735021	468.368814
297				900.000000	200.000000	0.000000	0.392350	0.585520	-1.998700	-102.595376	-85.221761	154.356305	298.989001	200.923009	0.000000	300.000000	200.000000	0.000000	7.752080	11.261880	2231.752014	2059.927254	2256.299921	-1428.218974				-505.000000	200.000000	0.000000	1.811100	0.536010	10.225020	1075.595984	941.266860	117.851983
298				900.000000	200.000000	0.000000	0.336300	0.720640	-1.477300	-120.614146	-93.530464	147.311055	299.023523	200.965411	0.000000	300.000000	200.000000	0.000000	7.874160	10.376800	2232.514954	2155.294256	2179.999924	-1287.838477				-505.000000	200.000000	0.000000	1.448880	-1.608030	11.798100	482.721963	-364.008135	-119.130128
299				900.000000	200.000000	0.000000	0.414770	0.619300	-1.564200	-52.507811	-46.021343	151.954834	299.052688	201.029628	0.000000	300.000000	200.000000	0.000000	7.477400	10.926160	2232.209778	2298.344760	2114.599926	-1422.115474				-505.000000	200.000000	0.000000	1.992210	-0.178670	5.505780	105.445143	404.506424	293.391559
300				900.000000	200.000000	0.000000	0.291460	0.731900	-0.912450	-47.195730	-153.000903	159.416281	299.047446	200.944536	0.000000	300.000000	200.000000	0.000000	7.141680	10.712520	2231.370544	2107.610755	2125.499926	-1293.941977				-505.000000	200.000000	0.000000	1.992210	-3.037390	7.865400	48.468768	-128.012885	-414.250551
301				900.000000	200.000000	0.000000	0.313880	0.585520	-1.607650	-98.169718	-41.826284	152.027940	299.028239	200.944214	0.000000	300.000000	200.000000	0.000000	7.630000	10.346280	2232.133484	2107.610755	2169.099924	-1385.494475				-505.000000	200.000000	0.000000	0.905550	-3.216060	10.225020	848.558229	68.071636	-120.612682
302				900.000000	200.000000	0.000000	0.369930	0.619300	-1.216600	-88.332470	-29.300189	190.555849	298.974454	200.987006	0.000000	300.000000	200.000000	0.000000	7.599480	10.590440	2231.980896	2202.977757	2288.999920	-1373.287475				-505.000000	200.000000	0.000000	0.362220	-2.858720	8.651940	406.791018	1560.711466	702.187281
303				900.000000	200.000000	0.000000	0.448400	0.776940	-1.868350	-106.639249	-62.321276	197.850140	299.086588	200.944472	0.000000	300.000000	200.000000	0.000000	7.568960	10.743040	2231.523132	2107.610755	2038.299929	-1281.734977				-505.000000	200.000000	0.000000	-1.448880	-2.501380	6.292320	-266.671119	-448.579717	232.718495
304				900.000000	200.000000	0.000000	0.291460	0.641820	-1.390400	-63.461971	-81.632830	149.693866	298.998495	200.953182	0.000000	300.000000	200.000000	0.000000	7.507920	10.102120	2231.141662	2126.684155	2234.499922	-1531.978472				-505.000000	200.000000	0.000000	-0.181110	-3.216060	12.584640	501.298993	1854.996245	-61.781651
305				900.000000	200.000000	0.000000	0.414770	0.472920	-1.651100	-54.605238	-116.864105	125.312439	299.018875	200.939556	0.000000	300.000000	200.000000	0.000000	7.416360	11.017720	2233.049012	2098.074055	2190.899923	-1403.804975				-505.000000	200.000000	0.000000	1.267770	-1.429360	9.438480	-664.815504	-218.239883	-530.154772
306				900.000000	200.000000	0.000000	0.369930	0.630560	-1.042800	-63.565545	-49.725703	139.963459	299.018439	200.969881	0.000000	300.000000	200.000000	0.000000	7.416360	11.292400	2232.057190	2164.830956	2190.899923	-1373.287475				-505.000000	200.000000	0.000000	-0.181110	-2.144040	5.505780	102.336606	933.724032	937.885373
307				900.000000	200.000000	0.000000	0.224200	0.529220	-1.824900	-88.651633	-42.997189	197.852032	298.930611	200.939909	0.000000	300.000000	200.000000	0.000000	7.721560	11.231360	2232.209778	2098.074055	2387.099916	-1367.183975				-505.000000	200.000000	0.000000	1.267770	-0.714680	4.719240	-274.499751	449.088712	-59.523752
308				900.000000	200.000000	0.000000	0.224200	0.472920	-1.781450	-74.842932	-78.499387	173.703072	299.038071	200.965510	0.000000	300.000000	200.000000	0.000000	7.294280	11.139800	2232.286072	2155.294256	2147.299925	-1342.769976				-505.000000	200.000000	0.000000	0.181110	-3.752070	11.011560	-226.156830	508.871094	-297.295697
309				900.000000	200.000000	0.000000	0.302670	0.698120	-1.216600	-101.168783	-107.585942	178.650533	299.062582	200.914150	0.000000	300.000000	200.000000	0.000000	7.904680	11.048240	2232.514954	2040.853853	2092.799927	-1361.080475				-505.000000	200.000000	0.000000	1.992210	-1.608030	6.292320	829.729506	1066.610034	350.779195
310				900.000000	200.000000	0.000000	0.392350	0.563000	-1.564200	-86.990487	-146.417486	163.974002	299.023456	200.956933	0.000000	300.000000	200.000000	0.000000	7.324800	11.017720	2232.362366	2136.220856	2179.999924	-1391.597975				-505.000000	200.000000	0.000000	0.905550	-1.608030	11.011560	-1254.580989	332.465225	174.633831
311				900.000000	200.000000	0.000000	0.347510	0.664340	-1.477300	-50.563036	-88.926122	168.934023	298.964899	201.008163	0.000000	300.000000	200.000000	0.000000	7.019600	10.743040	2232.438660	2250.661259	2310.799919	-1293.941977				-505.000000	200.000000	0.000000	1.629990	-0.357340	4.719240	94.570898	-368.249263	-646.654600
312				900.000000	200.000000	0.000000	0.381140	0.472920	-1.738000	-62.736327	-74.870645	183.179122	299.023089	200.901736	0.000000	300.000000	200.000000	0.000000	7.202720	10.132640	2231.523132	2012.243752	2179.999924	-1391.597975				-505.000000	200.000000	0.000000	1.992210	-2.322710	12.584640	671.171603	928.068615	-178.595925
313				900.000000	200.000000	0.000000	0.369930	0.540480	-1.607650	-59.819163	-54.266363	168.795606	299.013623	200.927092	0.000000	300.000000	200.000000	0.000000	7.263760	10.407320	2232.209778	2069.463954	2201.799923	-1361.080475				-505.000000	200.000000	0.000000	1.086660	-1.965370	6.292320	-118.421152	1386.544876	468.000720
314				900.000000	200.000000	0.000000	0.381140	0.585520	-1.303500	-89.813558	-131.000399	151.958259	298.989553	200.909692	0.000000	300.000000	200.000000	0.000000	7.294280	9.644320	2232.972718	2031.317153	2256.299921	-1373.287475				-505.000000	200.000000	0.000000	-0.724440	-2.144040	6.292320	-592.496482	170.434458	409.231952
315				900.000000	200.000000	0.000000	0.313880	0.585520	-2.085600	-90.623814	-92.041490	164.076241	298.993953	200.978494	0.000000	300.000000	200.000000	0.000000	7.477400	10.285240	2231.904602	2183.904357	2245.399921	-1342.769976				-505.000000	200.000000	0.000000	1.448880	-1.786700	8.651940	1050.738958	36.687593	56.932610
316				900.000000	200.000000	0.000000	0.448400	0.563000	-1.564200	-38.744124	-103.131895	163.915934	298.993437	200.978996	0.000000	300.000000	200.000000	0.000000	7.294280	11.200840	2230.760192	2183.904357	2245.399921	-1391.597975				-505.000000	200.000000	0.000000	2.535540	-1.429360	13.371180	-896.132892	-298.684773	-295.279799
317				900.000000	200.000000	0.000000	0.504450	0.765680	-1.564200	-50.500413	-49.714365	154.407719	299.013387	200.948681	0.000000	300.000000	200.000000	0.000000	7.538440	11.200840	2231.675720	2117.147455	2201.799923	-1428.218974				-505.000000	200.000000	0.000000	-1.267770	-1.965370	16.517339	-117.603151	-204.102211	526.933173
318				900.000000	200.000000	0.000000	0.347510	0.664340	-1.346950	-94.653825	-63.717498	161.705043	298.955027	200.952726	0.000000	300.000000	200.000000	0.000000	7.843640	10.895640	2232.209778	2126.684155	2332.599918	-1440.425974				-505.000000	200.000000	0.000000	0.543330	1.429360	12.584640	203.313346	352.890303	353.777588
319				900.000000	200.000000	0.000000	0.369930	0.551740	-1.477300	-111.487327	-135.443107	168.806078	298.974454	200.995551	0.000000	300.000000	200.000000	0.000000	7.080640	10.834600	2231.980896	2222.051158	2288.999920	-1336.666476				-505.000000	200.000000	0.000000	-0.181110	0.000000	15.730799	-114.557538	-3.969563	469.967278
320				900.000000	200.000000	0.000000	0.381140	0.664340	-1.346950	-78.571705	-70.168351	142.392921	299.087119	200.982364	0.000000	300.000000	200.000000	0.000000	6.805960	10.804080	2232.820130	2193.441057	2038.299929	-1373.287475				-505.000000	200.000000	0.000000	1.267770	-5.002760	6.292320	-186.397619	845.305881	-533.545929
321				900.000000	200.000000	0.000000	0.313880	0.619300	-1.433850	-84.537010	-47.053888	159.288336	299.042791	200.995585	0.000000	300.000000	200.000000	0.000000	7.599480	11.139800	2231.904602	2222.051158	2136.399925	-1416.011974				-505.000000	200.000000	0.000000	0.362220	-1.429360	-0.786540	492.526513	509.108525	586.055546
322				900.000000	200.000000	0.000000	0.358720	0.563000	-1.086250	-106.597982	-99.883366	183.286124	299.092093	200.918202	0.000000	300.000000	200.000000	0.000000	7.263760	10.529400	2233.049012	2050.390553	2027.399929	-1440.425974				-505.000000	200.000000	0.000000	0.543330	-3.930740	7.865400	573.492169	92.228847	466.179051
323				900.000000	200.000000	0.000000	0.325090	0.495440	-1.564200	-121.936850	-77.790110	156.751873	299.013623	200.918547	0.000000	300.000000	200.000000	0.000000	7.233240	10.102120	2232.209778	2050.390553	2201.799923	-1470.943473				-505.000000	200.000000	0.000000	0.000000	-1.429360	-1.573080	1534.807607	531.772882	-177.588759
324				900.000000	200.000000	0.000000	0.448400	0.743160	-1.781450	-55.673388	-37.072244	144.806202	299.096234	200.957424	0.000000	300.000000	200.000000	0.000000	7.111160	10.437840	2231.217956	2136.220856	2016.499929	-1391.597975				-505.000000	200.000000	0.000000	0.543330	-1.429360	9.438480	-1128.079512	488.446016	409.808762
325				900.000000	200.000000	0.000000	0.403560	0.529220	-1.651100	-124.656348	-40.412928	190.437234	299.013960	200.943859	0.000000	300.000000	200.000000	0.000000	7.568960	9.888480	2232.972718	2107.610755	2201.799923	-1440.425974				-505.000000	200.000000	0.000000	0.181110	-1.965370	4.719240	576.349012	-15.437524	291.840868
326				900.000000	200.000000	0.000000	0.313880	0.585520	-1.303500	-121.977800	-42.109143	183.353522	299.013927	200.965246	0.000000	300.000000	200.000000	0.000000	7.752080	9.766400	2232.896424	2155.294256	2201.799923	-1397.701475				-505.000000	200.000000	0.000000	1.086660	-1.429360	4.719240	-201.929036	725.187693	292.277098
327				900.000000	200.000000	0.000000	0.459610	0.585520	-1.346950	-130.063875	-58.201836	147.057644	298.994572	200.913838	0.000000	300.000000	200.000000	0.000000	7.721560	10.926160	2233.277894	2040.853853	2245.399921	-1342.769976				-505.000000	200.000000	0.000000	0.181110	-0.714680	12.584640	-158.054517	905.088263	997.956957
328				900.000000	200.000000	0.000000	0.392350	0.540480	-0.999350	-83.312146	-60.821307	176.001359	298.989035	200.978527	0.000000	300.000000	200.000000	0.000000	7.416360	9.705360	2231.828308	2183.904357	2256.299921	-1373.287475				-505.000000	200.000000	0.000000	0.724440	-1.786700	1.573080	471.092639	-45.328715	174.478762
329				900.000000	200.000000	0.000000	0.448400	0.731900	-2.042150	-68.468751	-97.621432	183.350292	299.072315	201.003891	0.000000	300.000000	200.000000	0.000000	7.446880	11.261880	2232.438660	2241.124558	2070.999928	-1318.355976				-505.000000	200.000000	0.000000	0.905550	-4.109410	11.011560	-942.675484	1393.025283	-297.692767
330				900.000000	200.000000	0.000000	0.392350	0.653080	-1.868350	-75.555032	-90.408957	152.009476	299.033288	200.956867	0.000000	300.000000	200.000000	0.000000	7.660520	11.048240	2232.514954	2136.220856	2158.199924	-1403.804975				-505.000000	200.000000	0.000000	0.724440	-1.965370	2.359620	-1624.343793	1014.484917	409.285599
331				900.000000	200.000000	0.000000	0.482030	0.461660	-0.608300	-90.173356	-9.152337	149.328887	299.087462	200.909412	0.000000	300.000000	200.000000	0.000000	7.782600	10.407320	2233.659364	2031.317153	2038.299929	-1428.218974				-505.000000	200.000000	0.000000	0.181110	-1.786700	4.719240	-339.367681	1045.122535	292.010426
332				900.000000	200.000000	0.000000	0.280250	0.596780	-2.042150	-94.135643	-50.169255	159.302233	298.979372	200.999790	0.000000	300.000000	200.000000	0.000000	7.965720	11.139800	2232.057190	2231.587858	2278.099920	-1367.183975				-505.000000	200.000000	0.000000	2.716650	-1.965370	3.932700	-2.793920	-698.396644	702.846716
333				900.000000	200.000000	0.000000	0.201780	0.563000	-1.738000	-83.150014	-97.880419	178.629393	299.042398	200.948973	0.000000	300.000000	200.000000	0.000000	7.355320	10.346280	2230.989074	2117.147455	2136.399925	-1348.873476				-505.000000	200.000000	0.000000	2.173320	-1.250690	10.225020	272.586756	786.778922	233.615624
334				900.000000	200.000000	0.000000	0.347510	0.495440	-1.564200	-146.060031	-119.241125	178.415586	299.028173	200.927187	0.000000	300.000000	200.000000	0.000000	7.355320	10.743040	2231.980896	2069.463954	2169.099924	-1385.494475				-505.000000	200.000000	0.000000	1.811100	-3.216060	3.932700	-1120.817189	151.818228	-414.405620
335				900.000000	200.000000	0.000000	0.403560	0.551740	-1.346950	-99.290694	-35.629817	176.000217	299.013387	200.918767	0.000000	300.000000	200.000000	0.000000	7.782600	10.804080	2231.675720	2050.390553	2201.799923	-1379.390975				-505.000000	200.000000	0.000000	0.724440	-1.786700	1.573080	-107.987370	617.521322	56.990565
336				900.000000	200.000000	0.000000	0.392350	0.653080	-1.042800	-54.597111	-65.846869	171.286757	299.096975	200.960909	0.000000	300.000000	200.000000	0.000000	7.477400	10.041080	2233.049012	2145.757556	2016.499929	-1342.769976				-505.000000	200.000000	0.000000	-0.543330	-2.144040	4.719240	102.273683	-767.021706	115.496970
337				900.000000	200.000000	0.000000	0.403560	0.698120	-1.955250	-13.482359	-105.987678	156.859070	299.037808	200.901674	0.000000	300.000000	200.000000	0.000000	7.050120	10.163160	2231.675720	2012.243752	2147.299925	-1318.355976				-505.000000	200.000000	0.000000	3.441090	-1.608030	13.371180	135.399803	707.080458	-178.033604
338				900.000000	200.000000	0.000000	0.414770	0.551740	-1.173150	-74.987455	-117.308598	168.759624	299.052688	200.986904	0.000000	300.000000	200.000000	0.000000	7.385840	10.102120	2232.209778	2202.977757	2114.599926	-1336.666476				-505.000000	200.000000	0.000000	0.362220	0.536010	11.798100	-1008.966204	232.025687	-175.752600
339				900.000000	200.000000	0.000000	0.313880	0.720640	-1.520750	-68.392267	-26.709191	154.563262	299.033222	200.944117	0.000000	300.000000	200.000000	0.000000	7.202720	11.414480	2232.362366	2107.610755	2158.199924	-1361.080475				-505.000000	200.000000	0.000000	-1.086660	-2.680050	-3.146160	416.658492	731.589535	-178.688731
340				900.000000	200.000000	0.000000	0.482030	0.619300	-1.390400	-84.491996	-69.216623	180.801073	298.998974	200.969815	0.000000	300.000000	200.000000	0.000000	7.385840	11.353440	2232.209778	2164.830956	2234.499922	-1403.804975				-505.000000	200.000000	0.000000	0.724440	1.965370	3.146160	-228.271775	1146.308498	236.783576
341				900.000000	200.000000	0.000000	0.437190	0.720640	-1.346950	-72.232740	-138.334100	154.435513	299.057442	200.974221	0.000000	300.000000	200.000000	0.000000	7.172200	11.689160	2231.904602	2174.367657	2103.699926	-1342.769976				-505.000000	200.000000	0.000000	1.448880	-1.608030	10.225020	-443.931899	565.474769	-1.641931
342				900.000000	200.000000	0.000000	0.459610	0.765680	-0.999350	-82.079470	-83.854954	159.273493	298.964474	200.974387	0.000000	300.000000	200.000000	0.000000	7.660520	11.567080	2231.523132	2174.367657	2310.799919	-1385.494475				-505.000000	200.000000	0.000000	-0.543330	-2.322710	7.865400	-1413.893970	1483.682713	-413.369476
343				900.000000	200.000000	0.000000	0.470820	0.506700	-1.868350	-101.685611	-58.178562	166.250008	298.998974	200.918547	0.000000	300.000000	200.000000	0.000000	7.904680	10.376800	2232.209778	2050.390553	2234.499922	-1470.943473				-505.000000	200.000000	0.000000	-1.448880	-1.965370	6.292320	113.210851	81.700312	-471.702015
344				900.000000	200.000000	0.000000	0.437190	0.619300	-1.086250	-27.889474	-143.642521	190.486168	299.008808	200.944117	0.000000	300.000000	200.000000	0.000000	7.416360	10.529400	2232.362366	2107.610755	2212.699923	-1409.908474				-505.000000	200.000000	0.000000	1.086660	-1.786700	15.730799	-570.118760	317.027700	291.937982
345				900.000000	200.000000	0.000000	0.257830	0.698120	-1.824900	-41.491028	-64.645952	171.468007	299.091535	200.978594	0.000000	300.000000	200.000000	0.000000	7.538440	10.987200	2231.675720	2183.904357	2027.399929	-1293.941977				-505.000000	200.000000	0.000000	1.267770	-2.144040	4.719240	912.985696	183.948698	467.816674
346				900.000000	200.000000	0.000000	0.269040	0.653080	-1.738000	-103.563701	-75.320337	169.004846	299.033023	200.952856	0.000000	300.000000	200.000000	0.000000	7.477400	10.651480	2231.904602	2126.684155	2158.199924	-1342.769976				-505.000000	200.000000	0.000000	0.543330	-3.394730	12.584640	1185.383683	-972.809771	525.431823
347				900.000000	200.000000	0.000000	0.347510	0.754420	-1.346950	-78.882740	-144.773017	173.837118	299.047967	200.944020	0.000000	300.000000	200.000000	0.000000	7.446880	10.193680	2232.591248	2107.610755	2125.499926	-1428.218974				-505.000000	200.000000	0.000000	0.905550	-2.322710	2.359620	-603.622419	-1382.734180	115.211501
348				900.000000	200.000000	0.000000	0.336300	0.754420	-1.390400	-135.215178	-63.215462	166.619751	298.994091	200.880097	0.000000	300.000000	200.000000	0.000000	7.263760	10.468360	2232.209778	1964.560251	2245.399921	-1354.976975				-505.000000	200.000000	0.000000	0.905550	-1.250690	0.000000	-75.679251	1403.475253	879.902131
349				900.000000	200.000000	0.000000	0.403560	0.788200	-1.520750	-69.630676	-40.534153	168.991145	299.033288	200.986770	0.000000	300.000000	200.000000	0.000000	7.630000	10.010560	2232.514954	2202.977757	2158.199924	-1379.390975				-505.000000	200.000000	0.000000	-1.629990	-0.714680	16.517339	-968.451915	613.235763	-353.012424
350				900.000000	200.000000	0.000000	0.515660	0.630560	-1.607650	-64.150729	-110.927224	171.138064	298.979337	200.965642	0.000000	300.000000	200.000000	0.000000	7.599480	11.445000	2231.980896	2155.294256	2278.099920	-1318.355976				-505.000000	200.000000	0.000000	2.716650	-3.037390	6.292320	-183.289082	890.204165	290.620678
351				900.000000	200.000000	0.000000	0.358720	0.596780	-1.824900	-73.807921	-119.460302	159.220938	299.003448	200.906102	0.000000	300.000000	200.000000	0.000000	7.630000	11.689160	2231.294250	2021.780453	2223.599922	-1422.115474				-505.000000	200.000000	0.000000	-0.362220	0.178670	6.292320	822.026720	-779.473524	0.198535
352				900.000000	200.000000	0.000000	0.403560	0.529220	-0.955900	-115.895060	-46.125434	156.701993	298.989139	200.965609	0.000000	300.000000	200.000000	0.000000	8.270920	10.926160	2232.057190	2155.294256	2256.299921	-1367.183975				-505.000000	200.000000	0.000000	0.000000	-2.680050	-1.573080	-1088.823686	399.202875	-120.031565
353				900.000000	200.000000	0.000000	0.482030	0.540480	-1.173150	-67.410082	-33.956876	209.643692	298.969006	200.987546	0.000000	300.000000	200.000000	0.000000	7.568960	11.261880	2230.760192	2202.977757	2299.899920	-1446.529474				-505.000000	200.000000	0.000000	0.724440	-3.930740	13.371180	1037.196639	1401.744969	-62.532326
354				900.000000	200.000000	0.000000	0.325090	0.596780	-1.260050	-37.037965	-108.468789	188.171700	298.974173	201.021467	0.000000	300.000000	200.000000	0.000000	7.538440	11.292400	2231.370544	2279.271359	2288.999920	-1409.908474				-505.000000	200.000000	0.000000	1.811100	-0.357340	17.303879	-830.950346	-126.011036	-235.460398
355				900.000000	200.000000	0.000000	0.313880	0.641820	-1.260050	-83.429580	-32.017612	202.683161	299.003721	200.910127	0.000000	300.000000	200.000000	0.000000	7.385840	10.682000	2231.904602	2031.317153	2223.599922	-1391.597975				-505.000000	200.000000	0.000000	2.173320	-1.786700	-0.786540	-223.992142	399.518870	-60.613543
356				900.000000	200.000000	0.000000	0.369930	0.551740	-0.738650	-38.352541	-141.196022	173.625398	298.960087	200.939748	0.000000	300.000000	200.000000	0.000000	7.477400	10.468360	2232.591248	2098.074055	2321.699919	-1397.701475				-505.000000	200.000000	0.000000	0.905550	-3.930740	7.078860	-700.546775	468.767364	-708.731900
357				900.000000	200.000000	0.000000	0.358720	0.585520	-1.781450	-70.206064	-94.170860	173.668427	298.984151	200.995619	0.000000	300.000000	200.000000	0.000000	7.507920	10.743040	2231.828308	2222.051158	2267.199921	-1202.389478				-505.000000	200.000000	0.000000	0.362220	-1.965370	2.359620	-929.447782	1699.252885	-1.894114
358				900.000000	200.000000	0.000000	0.381140	0.517960	-2.215950	-109.623098	-125.085851	192.859650	298.998769	201.021292	0.000000	300.000000	200.000000	0.000000	7.294280	10.804080	2231.752014	2279.271359	2234.499922	-1385.494475				-505.000000	200.000000	0.000000	1.267770	-2.680050	9.438480	186.033259	-218.239883	-61.388888
359				900.000000	200.000000	0.000000	0.403560	0.461660	-1.129700	-114.836708	-66.227680	166.277803	299.023890	200.947968	0.000000	300.000000	200.000000	0.000000	7.385840	9.827440	2233.354188	2117.147455	2179.999924	-1391.597975				-505.000000	200.000000	0.000000	0.724440	-1.786700	-0.786540	818.351876	884.900616	-354.218126
360				900.000000	200.000000	0.000000	0.336300	0.596780	-1.694550	-105.837120	-113.592302	168.882806	298.969323	200.953052	0.000000	300.000000	200.000000	0.000000	7.630000	10.498880	2231.446838	2126.684155	2299.899920	-1342.769976				-505.000000	200.000000	0.000000	2.354430	-3.394730	4.719240	-1015.749585	-809.795146	172.822343
361				900.000000	200.000000	0.000000	0.448400	0.529220	-1.303500	-120.275704	-52.714647	151.836219	299.009113	200.965180	0.000000	300.000000	200.000000	0.000000	7.233240	9.888480	2233.049012	2155.294256	2212.699923	-1361.080475				-505.000000	200.000000	0.000000	3.078870	-2.322710	12.584640	-1181.884427	-65.675229	702.478623
362				900.000000	200.000000	0.000000	0.392350	0.596780	-1.651100	-97.751046	-110.874879	195.330999	299.008740	200.965543	0.000000	300.000000	200.000000	0.000000	7.233240	11.139800	2232.209778	2155.294256	2212.699923	-1281.734977				-505.000000	200.000000	0.000000	-2.173320	1.429360	7.078860	1245.216901	-7.780260	-644.654757
363				900.000000	200.000000	0.000000	0.437190	0.574260	-1.346950	-82.281199	-102.872310	144.660739	299.047446	201.008645	0.000000	300.000000	200.000000	0.000000	7.507920	10.895640	2231.370544	2250.661259	2125.499926	-1361.080475				-505.000000	200.000000	0.000000	1.811100	-1.250690	10.225020	-769.757261	1736.686904	-60.075891
364				900.000000	200.000000	0.000000	0.414770	0.574260	-1.694550	-50.477071	-116.823696	190.467508	299.067209	200.901581	0.000000	300.000000	200.000000	0.000000	7.477400	11.292400	2231.904602	2012.243752	2081.899927	-1440.425974				-505.000000	200.000000	0.000000	-1.267770	-2.322710	2.359620	207.089594	737.323516	409.105860
365				900.000000	200.000000	0.000000	0.549290	0.743160	-2.476650	-84.537327	-162.163636	188.075562	299.086338	200.983203	0.000000	300.000000	200.000000	0.000000	7.752080	11.475520	2230.912780	2193.441057	2038.299929	-1464.839973				-505.000000	200.000000	0.000000	1.992210	-0.178670	5.505780	1379.421163	-921.193649	175.903361
366				900.000000	200.000000	0.000000	0.347510	0.698120	-1.651100	-77.495744	-73.566578	183.423399	299.135906	200.931142	0.000000	300.000000	200.000000	0.000000	7.233240	10.895640	2232.743836	2079.000654	1929.299932	-1403.804975				-505.000000	200.000000	0.000000	2.354430	-1.965370	11.798100	-1160.324707	774.327104	-178.285787
367				900.000000	200.000000	0.000000	0.224200	0.630560	-1.086250	-71.651619	-13.288314	156.982056	298.979546	200.973988	0.000000	300.000000	200.000000	0.000000	7.416360	10.682000	2232.438660	2174.367657	2278.099920	-1428.218974				-505.000000	200.000000	0.000000	0.362220	-1.608030	6.292320	-1254.958528	900.100709	-1.554998
368				900.000000	200.000000	0.000000	0.403560	0.608040	-1.086250	-84.640584	-127.059727	197.739517	298.930648	200.914244	0.000000	300.000000	200.000000	0.000000	7.630000	10.529400	2232.286072	2040.853853	2387.099916	-1409.908474				-505.000000	200.000000	0.000000	2.354430	-2.322710	8.651940	-371.487030	-150.677242	173.839690
369				900.000000	200.000000	0.000000	0.392350	0.619300	-1.129700	-76.180851	-70.832022	168.845681	298.974454	200.948551	0.000000	300.000000	200.000000	0.000000	7.660520	10.468360	2231.980896	2117.147455	2288.999920	-1293.941977				-505.000000	200.000000	0.000000	0.724440	-0.893350	5.505780	-1095.960163	1409.209234	469.047045
370				900.000000	200.000000	0.000000	0.414770	0.427880	-1.564200	-36.267306	-106.812982	187.921715	298.993816	200.974354	0.000000	300.000000	200.000000	0.000000	7.233240	10.529400	2231.599426	2174.367657	2245.399921	-1318.355976				-505.000000	200.000000	0.000000	-0.362220	-2.501380	12.584640	776.176283	1070.535167	-119.833029
371				900.000000	200.000000	0.000000	0.280250	0.653080	-1.433850	-111.289662	-70.998854	156.944932	299.018305	200.923009	0.000000	300.000000	200.000000	0.000000	7.416360	10.132640	2231.752014	2059.927254	2190.899923	-1428.218974				-505.000000	200.000000	0.000000	1.086660	-4.288080	7.865400	-143.026486	324.491965	-121.644518
372				900.000000	200.000000	0.000000	0.459610	0.596780	-1.520750	-25.246459	-108.699902	135.019815	299.023656	200.935381	0.000000	300.000000	200.000000	0.000000	7.691040	11.322920	2232.820130	2088.537354	2179.999924	-1397.701475				-505.000000	200.000000	0.000000	1.992210	-1.608030	16.517339	714.731506	-533.933597	1055.708379
373				900.000000	200.000000	0.000000	0.392350	0.619300	-1.477300	-100.664145	-70.508754	166.436021	299.043314	200.995041	0.000000	300.000000	200.000000	0.000000	7.111160	11.170320	2233.125306	2222.051158	2136.399925	-1458.736474				-505.000000	200.000000	0.000000	1.811100	-3.037390	9.438480	627.674624	-648.826801	-179.259667
374				900.000000	200.000000	0.000000	0.549290	0.596780	-1.607650	-81.623911	-102.180167	151.794527	299.043183	200.973821	0.000000	300.000000	200.000000	0.000000	7.385840	10.865120	2232.820130	2174.367657	2136.399925	-1293.941977				-505.000000	200.000000	0.000000	-0.905550	-3.752070	7.865400	-1037.120536	1107.890622	-3.488271
375				900.000000	200.000000	0.000000	0.313880	0.630560	-1.390400	-59.905128	-21.764446	164.118128	299.062229	200.944407	0.000000	300.000000	200.000000	0.000000	7.538440	11.383960	2231.675720	2107.610755	2092.799927	-1354.976975				-505.000000	200.000000	0.000000	1.448880	-1.072020	18.876959	747.354240	1220.114115	175.099039
376				900.000000	200.000000	0.000000	0.392350	0.664340	-1.520750	-62.669640	-100.864165	171.297229	298.964616	200.982800	0.000000	300.000000	200.000000	0.000000	7.752080	11.353440	2231.828308	2193.441057	2310.799919	-1367.183975				-505.000000	200.000000	0.000000	0.000000	-2.680050	11.798100	649.486037	1447.073684	-61.287466
377				900.000000	200.000000	0.000000	0.470820	0.574260	-1.129700	-90.097188	-89.261326	161.493519	299.018271	200.965774	0.000000	300.000000	200.000000	0.000000	7.446880	11.048240	2231.675720	2155.294256	2190.899923	-1397.701475				-505.000000	200.000000	0.000000	0.000000	-4.288080	8.651940	667.748451	1317.489382	172.162908
378				900.000000	200.000000	0.000000	0.459610	0.608040	-1.781450	-101.442932	-32.467901	197.681450	299.003278	200.991753	0.000000	300.000000	200.000000	0.000000	7.691040	10.376800	2230.912780	2212.514458	2223.599922	-1385.494475				-505.000000	200.000000	0.000000	-1.992210	-1.250690	0.786540	1198.359693	-277.907828	292.692965
379				900.000000	200.000000	0.000000	0.526870	0.574260	-1.433850	-114.535469	-71.022726	175.893412	299.047544	200.931619	0.000000	300.000000	200.000000	0.000000	7.660520	10.895640	2231.599426	2079.000654	2125.499926	-1403.804975				-505.000000	200.000000	0.000000	2.716650	-1.965370	8.651940	-581.496390	92.544842	937.823110
380				900.000000	200.000000	0.000000	0.448400	0.540480	-1.651100	-75.946298	-153.710778	166.304651	299.057764	200.914088	0.000000	300.000000	200.000000	0.000000	7.660520	10.956680	2232.667542	2040.853853	2103.699926	-1385.494475				-505.000000	200.000000	0.000000	2.173320	-3.752070	18.090419	-225.590521	-281.245401	-473.687369
381				900.000000	200.000000	0.000000	0.291460	0.596780	-1.824900	-101.951633	-76.162775	176.158240	299.018674	200.909847	0.000000	300.000000	200.000000	0.000000	7.813120	10.254720	2232.591248	2031.317153	2190.899923	-1354.976975				-505.000000	200.000000	0.000000	2.716650	-1.608030	11.798100	830.169968	1017.549187	291.977141
382				900.000000	200.000000	0.000000	0.302670	0.574260	-1.651100	-46.411526	-102.115887	188.173984	299.052655	200.974121	0.000000	300.000000	200.000000	0.000000	7.263760	10.437840	2232.133484	2174.367657	2114.599926	-1287.838477				-505.000000	200.000000	0.000000	2.354430	-0.714680	6.292320	-274.373905	-546.147985	175.365710
383				900.000000	200.000000	0.000000	0.257830	0.596780	-1.738000	-45.574181	-120.452438	140.048179	299.047739	201.004062	0.000000	300.000000	200.000000	0.000000	7.050120	10.071600	2232.057190	2241.124558	2125.499926	-1367.183975				-505.000000	200.000000	0.000000	1.811100	-3.394730	-0.786540	-552.926040	1349.426852	-355.831079
384				900.000000	200.000000	0.000000	0.358720	0.540480	-1.781450	-59.999220	-84.038921	176.036200	298.979616	200.939748	0.000000	300.000000	200.000000	0.000000	7.507920	10.010560	2232.591248	2098.074055	2278.099920	-1397.701475				-505.000000	200.000000	0.000000	0.724440	-3.394730	8.651940	258.541052	345.663469	-120.767751
385				900.000000	200.000000	0.000000	0.302670	0.506700	-1.260050	-101.055412	-51.819864	135.098631	299.038301	200.884127	0.000000	300.000000	200.000000	0.000000	7.752080	10.834600	2232.820130	1974.096951	2147.299925	-1354.976975				-505.000000	200.000000	0.000000	0.362220	-1.072020	5.505780	51.388534	1033.417143	586.394662
386				900.000000	200.000000	0.000000	0.515660	0.596780	-1.390400	-69.337249	-50.337627	166.287329	298.984360	200.991143	0.000000	300.000000	200.000000	0.000000	7.477400	11.536560	2232.286072	2212.514458	2267.199921	-1379.390975				-505.000000	200.000000	0.000000	3.984420	-1.250690	6.292320	-538.439873	150.641370	-588.946645
387				900.000000	200.000000	0.000000	0.414770	0.596780	-1.520750	-45.349110	-91.655481	132.656609	299.081546	200.987377	0.000000	300.000000	200.000000	0.000000	7.141680	11.322920	2231.141662	2202.977757	2049.199928	-1391.597975				-505.000000	200.000000	0.000000	0.362220	-1.072020	8.651940	-643.255784	765.291422	233.930070
388				900.000000	200.000000	0.000000	0.493240	0.540480	-1.781450	-92.163462	-160.502033	178.306497	298.994160	200.982565	0.000000	300.000000	200.000000	0.000000	7.172200	11.200840	2232.362366	2193.441057	2245.399921	-1379.390975				-505.000000	200.000000	0.000000	-0.362220	-1.786700	2.359620	586.971565	815.098696	-589.107587
389				900.000000	200.000000	0.000000	0.392350	0.563000	-1.303500	-66.617751	-40.274568	188.070603	298.964863	200.948389	0.000000	300.000000	200.000000	0.000000	7.782600	10.620960	2232.362366	2117.147455	2310.799919	-1361.080475				-505.000000	200.000000	0.000000	1.267770	-1.250690	7.865400	272.397986	48.392985	-412.497017
390				900.000000	200.000000	0.000000	0.403560	0.596780	-0.999350	-129.240074	-91.678755	139.897203	299.004129	200.935381	0.000000	300.000000	200.000000	0.000000	7.507920	10.529400	2232.820130	2088.537354	2223.599922	-1416.011974				-505.000000	200.000000	0.000000	-0.362220	-1.786700	6.292320	124.022173	1209.076585	644.518485
391				900.000000	200.000000	0.000000	0.526870	0.686860	-1.129700	-81.439790	-111.833345	161.540169	298.993781	201.008576	0.000000	300.000000	200.000000	0.000000	7.050120	10.620960	2231.523132	2250.661259	2245.399921	-1428.218974				-505.000000	200.000000	0.000000	0.905550	-3.930740	17.303879	-1278.808783	-203.786216	-62.546815
392				900.000000	200.000000	0.000000	0.325090	0.574260	-1.173150	-53.957431	-83.219756	147.186535	299.062454	200.982632	0.000000	300.000000	200.000000	0.000000	7.141680	10.559920	2232.209778	2193.441057	2092.799927	-1409.908474				-505.000000	200.000000	0.000000	1.448880	-1.965370	7.865400	460.784703	-625.416017	291.739447
393				900.000000	200.000000	0.000000	0.381140	0.506700	-1.607650	-77.292345	-110.453660	132.607676	298.979302	200.999858	0.000000	300.000000	200.000000	0.000000	7.202720	9.613800	2231.904602	2231.587858	2278.099920	-1409.908474				-505.000000	200.000000	0.000000	0.362220	1.250690	6.292320	771.078648	2093.230775	118.646125
394				900.000000	200.000000	0.000000	0.425980	0.675600	-1.694550	-90.529722	-61.559655	168.863200	299.023590	200.965345	0.000000	300.000000	200.000000	0.000000	7.782600	9.857960	2232.667542	2155.294256	2179.999924	-1306.148976				-505.000000	200.000000	0.000000	1.992210	-0.178670	8.651940	453.144841	666.660733	352.135657
395				900.000000	200.000000	0.000000	0.224200	0.619300	-1.607650	-24.409114	-103.990871	166.610225	299.043118	200.973888	0.000000	300.000000	200.000000	0.000000	7.385840	11.017720	2232.667542	2174.367657	2136.399925	-1342.769976				-505.000000	200.000000	0.000000	2.535540	-3.394730	3.932700	-205.100495	240.552373	-62.168541
396				900.000000	200.000000	0.000000	0.437190	0.653080	-1.129700	-78.810320	-123.338232	188.107923	299.086775	200.948551	0.000000	300.000000	200.000000	0.000000	6.775440	10.987200	2231.980896	2117.147455	2038.299929	-1397.701475				-505.000000	200.000000	0.000000	-0.543330	-1.072020	10.225020	515.030081	155.743360	116.514317
397				900.000000	200.000000	0.000000	0.291460	0.743160	-1.738000	-111.915797	-66.111652	193.161994	299.043445	200.913775	0.000000	300.000000	200.000000	0.000000	7.446880	10.987200	2233.430482	2040.853853	2136.399925	-1422.115474				-505.000000	200.000000	0.000000	0.905550	-0.893350	9.438480	294.146476	1527.088143	116.567964
398				900.000000	200.000000	0.000000	0.504450	0.675600	-1.303500	-82.083534	-120.880395	166.372245	298.984498	200.948292	0.000000	300.000000	200.000000	0.000000	7.324800	11.109280	2232.591248	2117.147455	2267.199921	-1391.597975				-505.000000	200.000000	0.000000	0.905550	-0.357340	11.011560	-1526.349743	-197.814805	117.076638
399				900.000000	200.000000	0.000000	0.291460	0.686860	-1.433850	-61.652238	-30.932722	173.832355	299.018775	200.990906	0.000000	300.000000	200.000000	0.000000	7.477400	10.865120	2232.820130	2212.514458	2190.899923	-1373.287475				-505.000000	200.000000	0.000000	0.181110	-2.501380	8.651940	-266.482350	2764.800498	-296.108792
400				900.000000	200.000000	0.000000	0.302670	0.686860	-1.260050	-13.225819	-61.951804	173.820741	299.071871	200.983002	0.000000	300.000000	200.000000	0.000000	7.538440	11.139800	2231.370544	2193.441057	2070.999928	-1385.494475				-505.000000	200.000000	0.000000	3.259980	-2.322710	8.651940	-718.935036	-1133.462121	56.279048
401				900.000000	200.000000	0.000000	0.347510	0.709380	-1.651100	-101.155238	-139.424188	195.482171	299.091907	200.897033	0.000000	300.000000	200.000000	0.000000	7.599480	10.437840	2232.591248	2002.707052	2027.399929	-1391.597975				-505.000000	200.000000	0.000000	1.267770	0.714680	10.225020	1202.223307	1106.713764	411.785500
402				900.000000	200.000000	0.000000	0.358720	0.664340	-1.433850	-130.928626	-69.164279	154.464449	298.979128	200.982934	0.000000	300.000000	200.000000	0.000000	8.026760	10.468360	2231.523132	2193.441057	2278.099920	-1416.011974				-505.000000	200.000000	0.000000	1.448880	-1.429360	0.786540	-897.139663	309.291872	174.759923
403				900.000000	200.000000	0.000000	0.358720	0.641820	-1.086250	-67.167402	-64.421577	164.082146	298.988966	200.978594	0.000000	300.000000	200.000000	0.000000	7.691040	10.498880	2231.675720	2183.904357	2256.299921	-1361.080475				-505.000000	200.000000	0.000000	2.354430	-3.930740	14.157719	-352.532460	109.237788	524.778261
404				900.000000	200.000000	0.000000	0.235410	0.641820	-1.738000	-87.945266	-134.727093	181.077515	298.994332	201.029381	0.000000	300.000000	200.000000	0.000000	7.416360	10.468360	2232.743836	2298.344760	2245.399921	-1409.908474				-505.000000	200.000000	0.000000	0.724440	-2.322710	8.651940	-139.855026	-184.616560	350.202385
405				900.000000	200.000000	0.000000	0.325090	0.698120	-1.564200	-105.549427	-123.383839	152.121045	299.052849	200.952563	0.000000	300.000000	200.000000	0.000000	7.507920	9.980040	2232.591248	2126.684155	2114.599926	-1324.459476				-505.000000	200.000000	0.000000	0.362220	-2.501380	15.730799	-613.364047	2084.273658	-178.635083
406				900.000000	200.000000	0.000000	0.313880	0.596780	-0.999350	-72.952651	-72.787822	127.941811	298.984360	200.948421	0.000000	300.000000	200.000000	0.000000	7.630000	9.827440	2232.286072	2117.147455	2267.199921	-1367.183975				-505.000000	200.000000	0.000000	0.362220	-1.429360	7.078860	493.155745	1694.774326	409.823250
407				900.000000	200.000000	0.000000	0.403560	0.619300	-1.564200	-96.733644	-45.559715	149.556787	299.033486	201.003651	0.000000	300.000000	200.000000	0.000000	7.843640	10.987200	2232.972718	2241.124558	2158.199924	-1361.080475				-505.000000	200.000000	0.000000	0.724440	-3.573400	4.719240	15.783110	879.675631	-3.449112
408				900.000000	200.000000	0.000000	0.437190	0.720640	-1.694550	-80.633914	-97.483072	176.122454	299.140289	200.974421	0.000000	300.000000	200.000000	0.000000	7.080640	11.231360	2231.446838	2174.367657	1918.399933	-1391.597975				-505.000000	200.000000	0.000000	1.267770	-1.786700	13.371180	-222.859524	1766.578095	-1.797000
409				900.000000	200.000000	0.000000	0.257830	0.585520	-2.172500	-98.754903	-44.058804	181.001929	299.062678	200.931142	0.000000	300.000000	200.000000	0.000000	7.324800	11.200840	2232.743836	2079.000654	2092.799927	-1318.355976				-505.000000	200.000000	0.000000	-1.086660	-2.144040	11.011560	-13.038933	-607.546214	937.957817
410				900.000000	200.000000	0.000000	0.482030	0.686860	-1.607650	-93.996537	-63.948611	142.309343	298.960194	200.948194	0.000000	300.000000	200.000000	0.000000	7.355320	10.865120	2232.820130	2117.147455	2321.699919	-1452.632974				-505.000000	200.000000	0.000000	1.629990	-1.072020	17.303879	-410.931625	-512.762093	-236.124141
411				900.000000	200.000000	0.000000	0.448400	0.472920	-1.216600	-138.586231	-57.861434	171.061140	298.940377	200.965543	0.000000	300.000000	200.000000	0.000000	7.660520	11.536560	2232.209778	2155.294256	2365.299917	-1263.424477				-505.000000	200.000000	0.000000	-0.724440	-3.216060	3.932700	-1005.001187	1233.233796	290.726408
412				900.000000	200.000000	0.000000	0.616550	0.653080	-1.390400	-75.059875	-84.888097	171.054486	299.047739	200.982699	0.000000	300.000000	200.000000	0.000000	7.813120	10.773560	2232.057190	2193.441057	2125.499926	-1354.976975				-505.000000	200.000000	0.000000	-0.543330	0.536010	3.146160	-546.394352	1620.731279	118.040337
413				900.000000	200.000000	0.000000	0.515660	0.585520	-1.260050	-142.035437	-96.052582	185.554138	299.008401	200.965873	0.000000	300.000000	200.000000	0.000000	7.538440	10.987200	2231.446838	2155.294256	2212.699923	-1318.355976				-505.000000	200.000000	0.000000	1.448880	-0.893350	11.011560	-516.439691	299.588328	57.780399
414				900.000000	200.000000	0.000000	0.291460	0.585520	-1.520750	-94.059160	-30.851905	147.231847	298.910818	200.952954	0.000000	300.000000	200.000000	0.000000	7.721560	10.559920	2231.675720	2126.684155	2430.699915	-1397.701475				-505.000000	200.000000	0.000000	0.543330	-2.322710	5.505780	-603.370727	2083.018236	-178.480014
415				900.000000	200.000000	0.000000	0.269040	0.495440	-1.824900	-174.473828	-44.843700	144.761640	299.047967	200.901304	0.000000	300.000000	200.000000	0.000000	7.263760	10.712520	2232.591248	2012.243752	2125.499926	-1495.357473				-505.000000	200.000000	0.000000	-0.905550	-3.573400	9.438480	1521.768674	45.837710	114.169485
416				900.000000	200.000000	0.000000	0.280250	0.574260	-1.868350	-74.780309	-75.660739	193.016531	299.096419	200.970047	0.000000	300.000000	200.000000	0.000000	7.385840	10.682000	2231.675720	2164.830956	2016.499929	-1348.873476				-505.000000	200.000000	0.000000	0.905550	-0.714680	7.078860	1115.481041	203.627349	-0.750675
417				900.000000	200.000000	0.000000	0.313880	0.484180	-0.955900	-49.400794	-98.158081	185.668935	299.057925	200.948097	0.000000	300.000000	200.000000	0.000000	7.446880	10.285240	2233.049012	2117.147455	2103.699926	-1324.459476				-505.000000	200.000000	0.000000	1.448880	-2.144040	0.786540	-708.752946	309.291872	-648.335690
418				900.000000	200.000000	0.000000	0.347510	0.709380	-2.129050	-49.383501	-144.045664	176.204890	299.042856	200.897247	0.000000	300.000000	200.000000	0.000000	7.599480	10.163160	2232.057190	2002.707052	2136.399925	-1367.183975				-505.000000	200.000000	0.000000	0.543330	-4.288080	6.292320	551.743679	-303.988323	113.375343
419				900.000000	200.000000	0.000000	0.358720	0.540480	-1.173150	-119.676975	-109.934489	159.168579	298.989104	200.880187	0.000000	300.000000	200.000000	0.000000	7.691040	10.895640	2231.980896	1964.560251	2256.299921	-1403.804975				-505.000000	200.000000	0.000000	0.905550	-2.144040	18.876959	1377.382322	325.000960	409.101553
420				900.000000	200.000000	0.000000	0.403560	0.619300	-1.433850	-100.619131	-71.010790	147.147127	299.018171	200.987242	0.000000	300.000000	200.000000	0.000000	7.050120	10.865120	2231.446838	2202.977757	2190.899923	-1293.941977				-505.000000	200.000000	0.000000	3.441090	-4.109410	8.651940	331.111767	-216.431035	230.801277
421				900.000000	200.000000	0.000000	0.448400	0.641820	-1.520750	-67.617544	-62.644544	161.579577	299.071744	200.893372	0.000000	300.000000	200.000000	0.000000	7.263760	11.475520	2231.065368	1993.170352	2070.999928	-1373.287475				-505.000000	200.000000	0.000000	-0.181110	-3.573400	3.146160	478.921271	-654.876777	231.599727
422				900.000000	200.000000	0.000000	0.358720	0.427880	-1.564200	-64.411017	-48.779173	173.521822	299.018271	200.952954	0.000000	300.000000	200.000000	0.000000	7.080640	11.139800	2231.675720	2126.684155	2190.899923	-1434.322474				-505.000000	200.000000	0.000000	0.362220	-0.714680	9.438480	1231.485813	-30.875048	704.221975
423				900.000000	200.000000	0.000000	0.437190	0.675600	-0.999350	-53.624723	-57.601849	173.670906	298.979756	200.960975	0.000000	300.000000	200.000000	0.000000	7.660520	10.926160	2232.896424	2145.757556	2278.099920	-1312.252476				-505.000000	200.000000	0.000000	0.000000	-3.037390	5.505780	511.544006	2248.465139	-414.091174
424				900.000000	200.000000	0.000000	0.448400	0.484180	-1.477300	-126.331038	-72.816893	183.119913	299.023623	200.952498	0.000000	300.000000	200.000000	0.000000	7.538440	10.987200	2232.743836	2126.684155	2179.999924	-1373.287475				-505.000000	200.000000	0.000000	0.181110	-2.858720	14.944259	-403.417609	-25.141068	114.760783
425				900.000000	200.000000	0.000000	0.392350	0.619300	-1.738000	-112.995821	-75.332273	142.339420	299.042431	200.987411	0.000000	300.000000	200.000000	0.000000	7.507920	10.163160	2231.065368	2202.977757	2136.399925	-1397.701475				-505.000000	200.000000	0.000000	1.811100	-2.144040	16.517339	-128.414473	1465.575478	-530.876470
426				900.000000	200.000000	0.000000	0.381140	0.698120	-1.477300	-73.295157	-70.047126	173.749918	298.969781	201.012435	0.000000	300.000000	200.000000	0.000000	7.538440	10.346280	2232.438660	2260.197959	2299.899920	-1458.736474				-505.000000	200.000000	0.000000	1.629990	-2.858720	17.303879	-55.780834	1873.498039	-61.587423
427				900.000000	200.000000	0.000000	0.437190	0.551740	-1.303500	-59.040377	-77.582869	156.688096	299.028372	200.892822	0.000000	300.000000	200.000000	0.000000	7.355320	9.980040	2232.438660	1993.170352	2169.099924	-1324.459476				-505.000000	200.000000	0.000000	0.181110	-1.965370	0.786540	228.586391	386.004630	350.584967
428				900.000000	200.000000	0.000000	0.470820	0.709380	-1.216600	-80.602445	-94.246479	178.486801	299.057506	200.948518	0.000000	300.000000	200.000000	0.000000	7.660520	11.017720	2232.057190	2117.147455	2103.699926	-1397.701475				-505.000000	200.000000	0.000000	-0.543330	-0.178670	6.292320	1147.852083	159.475492	-293.846585
429				900.000000	200.000000	0.000000	0.381140	0.495440	-1.868350	-37.820814	-120.343149	180.790406	299.032858	200.948745	0.000000	300.000000	200.000000	0.000000	7.080640	11.475520	2231.523132	2117.147455	2158.199924	-1416.011974				-505.000000	200.000000	0.000000	2.354430	-2.144040	13.371180	-360.298169	1037.974265	467.729741
430				900.000000	200.000000	0.000000	0.369930	0.517960	-1.564200	-72.763113	-99.900501	176.003643	299.032957	200.974287	0.000000	300.000000	200.000000	0.000000	7.446880	11.383960	2231.752014	2174.367657	2158.199924	-1428.218974				-505.000000	200.000000	0.000000	0.724440	-1.608030	1.573080	-676.256058	219.811300	-177.816272
431				900.000000	200.000000	0.000000	0.336300	0.709380	-1.390400	-76.761972	-68.281432	156.939223	299.028472	200.918359	0.000000	300.000000	200.000000	0.000000	7.599480	10.926160	2232.667542	2050.390553	2169.099924	-1446.529474				-505.000000	200.000000	0.000000	1.448880	-2.501380	14.157719	313.038122	296.602622	232.486675
432				900.000000	200.000000	0.000000	0.437190	0.551740	-1.694550	-51.404444	-82.285162	156.688096	298.999077	200.909910	0.000000	300.000000	200.000000	0.000000	7.568960	10.620960	2232.438660	2031.317153	2234.499922	-1281.734977				-505.000000	200.000000	0.000000	1.992210	-1.786700	8.651940	-223.237063	666.660733	56.889144
433				900.000000	200.000000	0.000000	0.302670	0.698120	-0.955900	-80.796047	-41.970783	183.469853	298.989173	200.935669	0.000000	300.000000	200.000000	0.000000	7.691040	10.926160	2232.133484	2088.537354	2256.299921	-1385.494475				-505.000000	200.000000	0.000000	0.905550	-0.893350	7.078860	-748.386311	-459.222687	175.312063
434				900.000000	200.000000	0.000000	0.381140	0.653080	-1.173150	-78.855335	-60.198045	185.756331	299.072569	200.913932	0.000000	300.000000	200.000000	0.000000	6.928040	10.895640	2233.049012	2040.853853	2070.999928	-1373.287475				-505.000000	200.000000	0.000000	-0.181110	-1.072020	12.584640	515.218851	1324.716216	-59.746957
435				900.000000	200.000000	0.000000	0.448400	0.653080	-1.433850	-127.371782	-82.989241	173.638349	298.945224	200.939941	0.000000	300.000000	200.000000	0.000000	7.813120	10.315760	2232.133484	2098.074055	2354.399918	-1312.252476				-505.000000	200.000000	0.000000	0.905550	-1.429360	-6.292320	-550.257966	1276.876657	527.267981
436				900.000000	200.000000	0.000000	0.381140	0.608040	-1.260050	-84.820640	-80.381108	159.208183	299.077828	200.969053	0.000000	300.000000	200.000000	0.000000	7.599480	10.559920	2233.964540	2164.830956	2060.099928	-1330.562976				-505.000000	200.000000	0.000000	-2.354430	-0.893350	7.865400	988.916641	1328.132353	175.572861
437				900.000000	200.000000	0.000000	0.369930	0.596780	-1.433850	-61.341203	-135.483516	139.932044	299.023356	200.986938	0.000000	300.000000	200.000000	0.000000	7.568960	10.529400	2232.133484	2202.977757	2179.999924	-1379.390975	-504.554295	203.062727	0.000000	-505.000000	200.000000	0.000000	-2.354430	-2.858720	19.663499	60.223937	-8.764117	878.636909
438				900.000000	200.000000	0.000000	0.235410	0.506700	-1.477300	-117.362604	-53.914024	139.987632	299.018137	200.987276	0.000000	300.000000	200.000000	0.000000	7.111160	10.682000	2231.370544	2202.977757	2190.899923	-1330.562976				-505.000000	200.000000	0.000000	-0.905550	-0.714680	15.730799	1000.357194	-92.703709	528.091101
439				900.000000	200.000000	0.000000	0.425980	0.619300	-1.520750	-80.606509	-107.315018	192.907442	299.003959	200.909910	0.000000	300.000000	200.000000	0.000000	7.721560	9.461200	2232.438660	2031.317153	2223.599922	-1397.701475				-505.000000	200.000000	0.000000	0.905550	-0.536010	8.651940	-495.005817	2058.114599	116.907080
440				900.000000	200.000000	0.000000	0.381140	0.641820	-1.086250	-151.598537	-110.938562	166.468579	298.984845	200.930887	0.000000	300.000000	200.000000	0.000000	7.416360	9.857960	2233.354188	2079.000654	2267.199921	-1416.011974				-505.000000	200.000000	0.000000	1.267770	-1.072020	-0.786540	-180.746855	-75.966332	410.089922
441				900.000000	200.000000	0.000000	0.459610	0.585520	-1.824900	-98.394789	-42.559433	185.612205	299.057345	200.982867	0.000000	300.000000	200.000000	0.000000	7.233240	9.919000	2231.675720	2193.441057	2103.699926	-1318.355976				-505.000000	200.000000	0.000000	-0.362220	-1.965370	5.505780	113.147928	1607.533034	-60.580257
442				900.000000	200.000000	0.000000	0.437190	0.630560	-1.173150	-75.762178	-82.770064	161.580719	299.018238	200.914525	0.000000	300.000000	200.000000	0.000000	7.294280	11.658640	2231.599426	2040.853853	2190.899923	-1397.701475				-505.000000	200.000000	0.000000	-0.181110	-1.965370	11.011560	461.036396	928.499047	409.358043
443				900.000000	200.000000	0.000000	0.369930	0.698120	-1.651100	-125.742106	-89.687744	159.303571	299.028472	201.020874	0.000000	300.000000	200.000000	0.000000	7.416360	11.200840	2232.667542	2279.271359	2169.099924	-1446.529474				-505.000000	200.000000	0.000000	1.992210	-0.893350	9.438480	-516.565537	533.344299	-118.495363
444				900.000000	200.000000	0.000000	0.313880	0.551740	-1.564200	-87.454174	-62.130572	135.128904	298.979372	200.935701	0.000000	300.000000	200.000000	0.000000	7.507920	10.773560	2232.057190	2088.537354	2278.099920	-1409.908474				-505.000000	200.000000	0.000000	2.897760	-5.538770	1.573080	244.054885	1414.003787	-299.208607
445				900.000000	200.000000	0.000000	0.403560	0.596780	-1.477300	-81.488868	-55.772472	139.897203	299.033089	200.961336	0.000000	300.000000	200.000000	0.000000	7.965720	10.804080	2232.057190	2145.757556	2158.199924	-1440.425974				-505.000000	200.000000	0.000000	1.811100	-0.536010	7.865400	-495.068741	2534.346227	-705.582745
446				900.000000	200.000000	0.000000	0.459610	0.608040	-1.173150	-48.545840	-93.825260	159.126888	299.096234	200.965972	0.000000	300.000000	200.000000	0.000000	7.477400	11.078760	2231.217956	2155.294256	2016.499929	-1281.734977				-505.000000	200.000000	0.000000	1.629990	-2.501380	14.944259	197.285043	1212.887282	584.936778
447				900.000000	200.000000	0.000000	0.425980	0.653080	-1.346950	-18.727438	-82.146802	183.300217	298.984151	200.957162	0.000000	300.000000	200.000000	0.000000	7.263760	10.682000	2231.828308	2136.220856	2267.199921	-1409.908474				-505.000000	200.000000	0.000000	3.441090	-1.072020	2.359620	514.400849	2043.230501	-647.477719
448				900.000000	200.000000	0.000000	0.358720	0.608040	-1.781450	-53.196569	-89.104890	164.050730	298.964899	200.884278	0.000000	300.000000	200.000000	0.000000	7.019600	10.193680	2232.438660	1974.096951	2310.799919	-1434.322474				-505.000000	200.000000	0.000000	-0.724440	-1.250690	17.303879	273.153064	159.984488	233.847445
449				900.000000	200.000000	0.000000	0.369930	0.675600	-0.999350	-142.076388	-39.634172	168.921268	299.042562	200.944536	0.000000	300.000000	200.000000	0.000000	7.660520	10.315760	2231.370544	2107.610755	2136.399925	-1464.839973				-505.000000	200.000000	0.000000	0.362220	-2.144040	19.663499	798.365235	-305.718606	702.865512
450				900.000000	200.000000	0.000000	0.291460	0.540480	-1.564200	-83.897330	-91.603136	180.925201	299.052169	200.978895	0.000000	300.000000	200.000000	0.000000	7.416360	10.193680	2230.989074	2183.904357	2114.599926	-1348.873476				-505.000000	200.000000	0.000000	0.362220	-0.357340	14.157719	-947.018041	1688.056488	410.840597
451				900.000000	200.000000	0.000000	0.336300	0.630560	-1.477300	-100.200459	-88.464494	152.046600	298.993678	200.974487	0.000000	300.000000	200.000000	0.000000	7.538440	10.071600	2231.294250	2174.367657	2245.399921	-1385.494475				-505.000000	200.000000	0.000000	1.992210	-2.322710	9.438480	-139.792103	665.914307	467.589161
452				900.000000	200.000000	0.000000	0.448400	0.844500	-1.129700	-119.174007	-63.008221	156.948749	299.018640	200.892791	0.000000	300.000000	200.000000	0.000000	7.996240	11.506040	2232.514954	1993.170352	2190.899923	-1379.390975				-505.000000	200.000000	0.000000	1.629990	-1.608030	12.584640	366.968884	21.996495	350.808172
453				900.000000	200.000000	0.000000	0.459610	0.596780	-1.086250	-36.857908	-129.367866	161.526076	299.028206	200.927155	0.000000	300.000000	200.000000	0.000000	7.385840	10.865120	2232.057190	2069.463954	2169.099924	-1324.459476				-505.000000	200.000000	0.000000	1.992210	-3.752070	-3.146160	-111.473445	942.997144	-179.952387
454				900.000000	200.000000	0.000000	0.470820	0.709380	-1.303500	-68.630883	-149.891331	183.306122	299.076787	201.000063	0.000000	300.000000	200.000000	0.000000	7.355320	11.078760	2231.446838	2231.587858	2060.099928	-1367.183975				-505.000000	200.000000	0.000000	2.535540	-1.072020	16.517339	168.085461	-169.100472	-647.405275
455				900.000000	200.000000	0.000000	0.269040	0.731900	-1.694550	-39.964925	-65.228805	202.813390	299.013252	200.978728	0.000000	300.000000	200.000000	0.000000	7.538440	11.078760	2231.370544	2183.904357	2201.799923	-1324.459476				-505.000000	200.000000	0.000000	1.086660	0.536010	13.371180	728.399671	1114.687024	117.909938
456				900.000000	200.000000	0.000000	0.257830	0.585520	-1.433850	-81.907541	-14.349929	164.134309	298.969676	200.986904	0.000000	300.000000	200.000000	0.000000	7.507920	10.682000	2232.209778	2202.977757	2299.899920	-1373.287475				-505.000000	200.000000	0.000000	1.086660	-1.072020	8.651940	746.536239	721.455560	-177.336576
457				900.000000	200.000000	0.000000	0.369930	0.585520	-0.738650	-57.064132	-39.876623	171.247153	299.018976	200.926649	0.000000	300.000000	200.000000	0.000000	7.294280	10.071600	2233.277894	2069.463954	2190.899923	-1354.976975				-505.000000	200.000000	0.000000	3.441090	-0.536010	2.359620	199.386808	-740.739653	-294.504454
458				900.000000	200.000000	0.000000	0.459610	0.653080	-1.086250	-86.806367	-73.642197	147.120475	299.072188	201.055298	0.000000	300.000000	200.000000	0.000000	7.233240	10.682000	2232.133484	2355.564961	2070.999928	-1416.011974				-505.000000	200.000000	0.000000	0.905550	-1.250690	4.719240	-1001.829727	736.146658	-177.491645
459				900.000000	200.000000	0.000000	0.347510	0.698120	-1.390400	-49.081947	-73.809029	193.062039	298.974559	200.982632	0.000000	300.000000	200.000000	0.000000	7.324800	10.804080	2232.209778	2193.441057	2288.999920	-1373.287475				-505.000000	200.000000	0.000000	0.543330	-0.536010	15.730799	1011.168516	1277.894648	-411.760831
460				900.000000	200.000000	0.000000	0.280250	0.653080	-1.346950	-62.953270	-66.013701	156.944932	299.092000	200.914025	0.000000	300.000000	200.000000	0.000000	7.416360	9.674840	2232.820130	2040.853853	2027.399929	-1416.011974				-505.000000	200.000000	0.000000	0.905550	-2.858720	6.292320	-56.661759	999.793820	173.446927
461				900.000000	200.000000	0.000000	0.437190	0.551740	-1.303500	-107.286740	-57.318989	190.423337	298.994091	200.918547	0.000000	300.000000	200.000000	0.000000	7.874160	10.102120	2232.209778	2050.390553	2245.399921	-1391.597975				-505.000000	200.000000	0.000000	-0.362220	-1.608030	17.303879	483.162425	933.486601	-236.473438
462				900.000000	200.000000	0.000000	0.526870	0.596780	-1.955250	-118.168796	-100.933644	159.046735	299.027940	201.025706	0.000000	300.000000	200.000000	0.000000	7.507920	9.888480	2231.446838	2288.808060	2169.099924	-1336.666476				-505.000000	200.000000	0.000000	0.362220	-1.965370	14.944259	-117.728997	-36.100033	56.849985
463				900.000000	200.000000	0.000000	0.313880	0.698120	-1.520750	-117.566003	-26.709191	176.229259	299.003585	200.987174	0.000000	300.000000	200.000000	0.000000	7.630000	11.353440	2231.599426	2202.977757	2223.599922	-1330.562976				-505.000000	200.000000	0.000000	0.181110	-0.893350	7.865400	-516.691384	-416.133252	410.346413
464				900.000000	200.000000	0.000000	0.515660	0.574260	-1.694550	-90.682373	-70.318647	171.085705	299.037940	200.897278	0.000000	300.000000	200.000000	0.000000	7.416360	11.414480	2231.980896	2002.707052	2147.299925	-1428.218974				-505.000000	200.000000	0.000000	-0.181110	-3.394730	14.944259	1069.756450	2515.607002	-120.695307
465				900.000000	200.000000	0.000000	0.302670	0.517960	-1.477300	-80.714145	-122.541401	166.434684	298.921361	200.909568	0.000000	300.000000	200.000000	0.000000	7.446880	11.078760	2233.277894	2031.317153	2408.899916	-1385.494475				-505.000000	200.000000	0.000000	3.078870	-1.786700	5.505780	8.143248	736.462653	-354.406480
466				900.000000	200.000000	0.000000	0.336300	0.529220	-1.346950	-140.423369	-78.453780	154.362014	299.023055	201.025706	0.000000	300.000000	200.000000	0.000000	7.233240	11.231360	2231.446838	2288.808060	2179.999924	-1306.148976				-505.000000	200.000000	0.000000	1.992210	-1.250690	13.371180	620.286454	-663.517899	762.327001
467				900.000000	200.000000	0.000000	0.302670	0.574260	-1.955250	-38.685565	-46.107358	173.716023	299.120870	200.987107	0.000000	300.000000	200.000000	0.000000	7.050120	10.834600	2231.752014	2202.977757	1961.999931	-1287.838477				-505.000000	200.000000	0.000000	-0.181110	-1.072020	16.517339	1210.429478	1055.844069	-177.235154
468				900.000000	200.000000	0.000000	0.459610	0.641820	-0.825550	-123.184740	-73.884648	180.845244	299.082174	200.965345	0.000000	300.000000	200.000000	0.000000	7.019600	10.193680	2232.667542	2155.294256	2049.199928	-1354.976975				-505.000000	200.000000	0.000000	1.448880	-3.216060	3.932700	963.870845	836.586195	-296.888445
469				900.000000	200.000000	0.000000	0.358720	0.585520	-1.998700	-34.246363	-68.638968	161.620126	299.053076	200.952335	0.000000	300.000000	200.000000	0.000000	7.263760	10.285240	2233.125306	2126.684155	2114.599926	-1416.011974				-505.000000	200.000000	0.000000	1.267770	-1.608030	3.146160	-444.498208	318.011558	115.860755
470				900.000000	200.000000	0.000000	0.347510	0.484180	-1.607650	-78.219718	-7.749378	159.127834	299.067337	201.029628	0.000000	300.000000	200.000000	0.000000	7.233240	10.559920	2232.209778	2298.344760	2081.899927	-1312.252476				-505.000000	200.000000	0.000000	0.181110	-2.680050	6.292320	-161.666439	513.349652	408.650834
471				900.000000	200.000000	0.000000	0.358720	0.641820	-1.738000	-104.027387	-89.145299	154.443505	299.135374	200.987276	0.000000	300.000000	200.000000	0.000000	7.263760	11.170320	2231.370544	2202.977757	1929.299932	-1477.046973	-600.218648	117.620894	0.000000	-505.000000	200.000000	0.000000	0.362220	-1.072020	20.450039	-1684.655953	1947.225092	703.882859
472				900.000000	200.000000	0.000000	0.313880	0.574260	-1.607650	-54.407573	-188.739412	166.475429	299.091224	200.931906	0.000000	300.000000	200.000000	0.000000	7.599480	10.254720	2230.912780	2079.000654	2027.399929	-1397.701475				-505.000000	200.000000	0.000000	0.000000	0.000000	13.371180	-114.746308	385.020773	176.232296
473				900.000000	200.000000	0.000000	0.403560	0.574260	-0.869000	-73.744982	-101.931920	185.659801	298.989001	200.974287	0.000000	300.000000	200.000000	0.000000	7.752080	9.491720	2231.752014	2174.367657	2256.299921	-1409.908474				-505.000000	200.000000	0.000000	2.173320	-0.178670	7.865400	-820.894103	523.878187	352.121169
474				900.000000	200.000000	0.000000	0.515660	0.427880	-1.651100	-76.562636	-115.952785	158.901271	298.960265	200.926775	0.000000	300.000000	200.000000	0.000000	7.538440	9.888480	2232.972718	2069.463954	2321.699919	-1422.115474				-505.000000	200.000000	0.000000	0.543330	-1.786700	6.292320	-686.689840	2347.411824	350.725547
475				900.000000	200.000000	0.000000	0.291460	0.551740	-1.694550	-115.732928	-81.349971	200.212954	299.028206	200.978427	0.000000	300.000000	200.000000	0.000000	7.630000	11.231360	2232.057190	2183.904357	2169.099924	-1354.976975				-505.000000	200.000000	0.000000	0.362220	-2.680050	1.573080	185.404027	1567.429304	408.636346
476				900.000000	200.000000	0.000000	0.392350	0.517960	-1.738000	-72.943170	-80.398243	168.751435	299.008571	200.978527	0.000000	300.000000	200.000000	0.000000	6.683880	11.139800	2231.828308	2183.904357	2212.699923	-1452.632974				-505.000000	200.000000	0.000000	2.354430	-1.250690	18.876959	-421.617100	502.469251	116.112938
477				900.000000	200.000000	0.000000	0.313880	0.574260	-1.346950	-118.465971	-163.652013	154.427129	298.974103	200.991617	0.000000	300.000000	200.000000	0.000000	7.507920	10.865120	2231.217956	2212.514458	2288.999920	-1379.390975				-505.000000	200.000000	0.000000	1.267770	-1.429360	3.932700	145.456047	1112.685175	703.471300
478				900.000000	200.000000	0.000000	0.347510	0.608040	-1.520750	-105.193377	-78.753774	173.700984	299.062774	200.931046	0.000000	300.000000	200.000000	0.000000	7.782600	10.620960	2232.972718	2079.000654	2092.799927	-1330.562976				-505.000000	200.000000	0.000000	0.905550	-2.501380	13.371180	-381.920812	860.505975	115.041944
479				900.000000	200.000000	0.000000	0.414770	0.686860	-1.738000	-90.111049	-45.859709	178.523926	299.018339	200.987073	0.000000	300.000000	200.000000	0.000000	7.507920	10.834600	2231.828308	2202.977757	2190.899923	-1373.287475				-505.000000	200.000000	0.000000	0.181110	-1.429360	7.865400	-433.309347	-681.273266	-177.603247
480				900.000000	200.000000	0.000000	0.381140	0.675600	-1.564200	-54.209907	-140.889888	159.271014	298.989139	200.939973	0.000000	300.000000	200.000000	0.000000	7.202720	10.682000	2232.057190	2098.074055	2256.299921	-1293.941977				-505.000000	200.000000	0.000000	0.181110	0.357340	14.157719	254.387265	-687.244678	-58.419472
481				900.000000	200.000000	0.000000	0.425980	0.619300	-1.694550	-108.930277	-51.427715	151.943220	299.028106	200.952889	0.000000	300.000000	200.000000	0.000000	7.080640	10.590440	2231.828308	2126.684155	2169.099924	-1397.701475				-505.000000	200.000000	0.000000	-0.543330	-2.144040	3.146160	217.963839	957.881242	-60.735326
482				900.000000	200.000000	0.000000	0.425980	0.686860	-1.433850	-89.795950	-61.802106	166.464011	299.013927	200.935349	0.000000	300.000000	200.000000	0.000000	7.904680	10.163160	2232.896424	2088.537354	2201.799923	-1428.218974				-505.000000	200.000000	0.000000	-0.905550	0.536010	4.719240	-893.716511	50.316269	411.789808
483				900.000000	200.000000	0.000000	0.459610	0.608040	-1.433850	-72.939107	-113.846689	166.355868	299.003619	200.987141	0.000000	300.000000	200.000000	0.000000	7.538440	10.529400	2231.675720	2202.977757	2223.599922	-1409.908474				-505.000000	200.000000	0.000000	1.086660	-1.429360	0.000000	-781.386584	597.096244	-236.419790
484				900.000000	200.000000	0.000000	0.291460	0.754420	-1.651100	-71.156779	-96.588289	173.895185	298.989139	201.012608	0.000000	300.000000	200.000000	0.000000	7.752080	10.041080	2232.057190	2260.197959	2256.299921	-1477.046973				-505.000000	200.000000	0.000000	1.629990	-0.178670	15.730799	-588.632867	416.720811	234.676438
485				900.000000	200.000000	0.000000	0.347510	0.596780	-1.564200	-89.619957	-88.845305	159.232552	299.062678	200.935413	0.000000	300.000000	200.000000	0.000000	8.026760	10.163160	2232.743836	2088.537354	2092.799927	-1397.701475				-505.000000	200.000000	0.000000	1.086660	-1.786700	14.944259	8.898326	52.634112	115.705686
486				900.000000	200.000000	0.000000	0.437190	0.585520	-1.129700	-129.838804	-6.820924	163.948492	298.994228	200.918422	0.000000	300.000000	200.000000	0.000000	7.507920	10.926160	2232.514954	2050.390553	2245.399921	-1452.632974				-505.000000	200.000000	0.000000	0.543330	-2.680050	9.438480	649.297267	-174.404021	584.854153
487				900.000000	200.000000	0.000000	0.403560	0.653080	-1.173150	-74.834804	-15.527572	183.323444	299.032990	200.982800	0.000000	300.000000	200.000000	0.000000	7.660520	11.200840	2231.828308	2193.441057	2158.199924	-1354.976975				-505.000000	200.000000	0.000000	1.992210	-0.714680	3.146160	-622.073603	1069.595740	939.067970
488				900.000000	200.000000	0.000000	0.381140	0.574260	-1.129700	-69.994537	-60.238454	144.718807	299.052429	200.987174	0.000000	300.000000	200.000000	0.000000	7.233240	11.261880	2231.599426	2202.977757	2114.599926	-1324.459476				-505.000000	200.000000	0.000000	3.622200	-0.536010	6.292320	315.517426	305.129308	704.130734
489				900.000000	200.000000	0.000000	0.145730	0.608040	-1.607650	-61.057573	-60.231716	152.223087	299.062422	200.939941	0.000000	300.000000	200.000000	0.000000	7.111160	10.498880	2232.133484	2098.074055	2092.799927	-1312.252476				-505.000000	200.000000	0.000000	1.992210	0.893350	6.292320	402.007999	1066.610034	-293.032081
490				900.000000	200.000000	0.000000	0.459610	0.608040	-1.303500	-56.721943	-58.242245	144.668927	299.004231	200.896849	0.000000	300.000000	200.000000	0.000000	7.446880	11.109280	2233.049012	2002.707052	2223.599922	-1373.287475				-505.000000	200.000000	0.000000	0.543330	-1.786700	1.573080	702.724643	363.340273	-589.180031
491				900.000000	200.000000	0.000000	0.482030	0.574260	-1.433850	-74.330167	-114.769944	154.252925	299.037808	200.927314	0.000000	300.000000	200.000000	0.000000	7.568960	10.559920	2231.675720	2069.463954	2147.299925	-1318.355976				-505.000000	200.000000	0.000000	0.543330	-3.573400	7.865400	-678.861208	1683.068934	-238.411018
492				900.000000	200.000000	0.000000	0.414770	0.585520	-1.346950	-122.022814	-86.751145	178.429679	299.003823	200.939941	0.000000	300.000000	200.000000	0.000000	7.233240	11.109280	2232.133484	2098.074055	2223.599922	-1342.769976				-505.000000	200.000000	0.000000	1.448880	-2.680050	17.303879	418.294495	2282.167027	-648.844363
493				900.000000	200.000000	0.000000	0.448400	0.641820	-1.781450	-128.195583	-118.127763	149.531276	299.030372	200.972608	0.000000	300.000000	200.000000	0.000000	6.989080	10.682000	2225.801082	2164.830956	2158.199924	-1342.769976				-505.000000	200.000000	0.000000	-0.181110	-1.250690	8.651940	-1117.331113	2389.008407	57.571683
494				900.000000	200.000000	0.000000	0.448400	0.484180	-1.129700	-134.011985	-133.931800	178.300592	298.930757	200.926965	0.000000	300.000000	200.000000	0.000000	7.263760	10.041080	2232.514954	2069.463954	2387.099916	-1403.804975				-505.000000	200.000000	0.000000	0.000000	-1.786700	-4.719240	933.853261	1462.748639	-1.695578
495				900.000000	200.000000	0.000000	0.470820	0.630560	-1.042800	-87.688726	-129.869903	161.545878	299.033155	200.961271	0.000000	300.000000	200.000000	0.000000	7.294280	9.827440	2232.209778	2145.757556	2158.199924	-1416.011974				-505.000000	200.000000	0.000000	-1.992210	-0.536010	4.719240	431.207582	513.780084	-0.349297
496				900.000000	200.000000	0.000000	0.336300	0.551740	-2.085600	-63.871163	-42.305046	161.611938	299.037710	201.017158	0.000000	300.000000	200.000000	0.000000	7.630000	10.132640	2231.446838	2269.734659	2147.299925	-1397.701475				-505.000000	200.000000	0.000000	-0.181110	-0.536010	6.292320	-611.010589	1463.257635	645.690901
497				900.000000	200.000000	0.000000	0.291460	0.619300	-1.477300	-76.540964	-81.552013	205.095105	299.091907	200.999551	0.000000	300.000000	200.000000	0.000000	7.233240	10.010560	2232.591248	2231.587858	2027.399929	-1409.908474				-505.000000	200.000000	0.000000	0.724440	-1.786700	10.225020	240.152791	-451.249428	115.734664
498				900.000000	200.000000	0.000000	0.325090	0.574260	-1.346950	-78.260669	-108.387972	166.463816	298.954562	200.995892	0.000000	300.000000	200.000000	0.000000	7.599480	11.261880	2231.217956	2222.051158	2332.599918	-1446.529474				-505.000000	200.000000	0.000000	-0.543330	-1.786700	4.719240	-107.735677	1088.958396	233.324283
499				900.000000	200.000000	0.000000	0.325090	0.619300	-1.868350	-117.151394	-128.166950	139.999442	299.023756	201.003616	0.000000	300.000000	200.000000	0.000000	7.630000	11.139800	2233.049012	2241.124558	2179.999924	-1361.080475				-505.000000	200.000000	0.000000	-1.086660	-0.536010	15.730799	1358.616522	581.105293	-352.886333
500				900.000000	200.000000	0.000000	0.168150	0.540480	-1.477300	-103.909953	-127.133807	185.872271	299.032825	200.982968	0.000000	300.000000	200.000000	0.000000	7.141680	11.078760	2231.446838	2193.441057	2158.199924	-1330.562976				-505.000000	200.000000	0.000000	0.181110	-3.216060	10.225020	501.110223	774.757535	290.653964
501				900.000000	200.000000	0.000000	0.302670	0.495440	-1.346950	-65.424356	-87.200836	197.739321	299.135700	200.961271	0.000000	300.000000	200.000000	0.000000	7.141680	11.200840	2232.209778	2145.757556	1929.299932	-1361.080475				-505.000000	200.000000	0.000000	1.267770	-1.786700	8.651940	-107.421061	-1012.913500	56.947099
502				900.000000	200.000000	0.000000	0.392350	0.506700	-1.346950	-32.796427	-141.553558	185.608584	299.067528	200.909816	0.000000	300.000000	200.000000	0.000000	7.263760	10.315760	2232.667542	2031.317153	2081.899927	-1373.287475				-505.000000	200.000000	0.000000	0.543330	-3.216060	2.359620	-78.599018	495.163854	-120.583705
503				900.000000	200.000000	0.000000	0.414770	0.574260	-1.520750	-86.481786	-127.117270	159.141927	299.009214	200.939459	0.000000	300.000000	200.000000	0.000000	7.660520	10.193680	2233.277894	2098.074055	2212.699923	-1446.529474				-505.000000	200.000000	0.000000	2.173320	-2.322710	5.505780	-140.106719	-799.582607	-354.842709
504				900.000000	200.000000	0.000000	0.212990	0.608040	-1.564200	-40.909907	-52.909952	178.659667	299.111861	200.917951	0.000000	300.000000	200.000000	0.000000	7.385840	10.407320	2233.659364	2050.390553	1983.799931	-1391.597975				-505.000000	200.000000	0.000000	1.448880	-2.144040	9.438480	1029.179238	-626.908870	291.569889
505				900.000000	200.000000	0.000000	0.302670	0.585520	-1.564200	-57.919402	-107.262674	183.365135	299.126143	200.973855	0.000000	300.000000	200.000000	0.000000	7.355320	9.796920	2232.743836	2174.367657	1951.099932	-1324.459476				-505.000000	200.000000	0.000000	1.448880	-1.965370	17.303879	924.803789	-899.513149	-178.213343
506				900.000000	200.000000	0.000000	0.526870	0.641820	-1.824900	-84.014765	-65.593079	202.462504	298.979128	200.923104	0.000000	300.000000	200.000000	0.000000	8.118320	9.674840	2231.523132	2059.927254	2278.099920	-1416.011974				-505.000000	200.000000	0.000000	0.724440	-1.250690	8.651940	-1696.411123	1803.933550	-236.221255
507				900.000000	200.000000	0.000000	0.437190	0.517960	-1.042800	-80.264003	-113.287109	187.982262	298.970133	200.960844	0.000000	300.000000	200.000000	0.000000	7.752080	9.705360	2233.201600	2145.757556	2299.899920	-1446.529474				-505.000000	200.000000	0.000000	1.267770	-0.536010	0.000000	-1190.593984	586.137278	-0.610095
508				900.000000	200.000000	0.000000	0.437190	0.788200	-1.303500	-13.118182	-97.846749	147.269363	299.018607	200.982531	0.000000	300.000000	200.000000	0.000000	7.416360	10.102120	2232.438660	2193.441057	2190.899923	-1464.839973				-505.000000	200.000000	0.000000	1.811100	-1.250690	15.730799	-1348.396808	-257.088191	409.876898
509				900.000000	200.000000	0.000000	0.482030	0.608040	-1.651100	-65.123117	-104.435962	178.380942	299.018372	200.995585	0.000000	300.000000	200.000000	0.000000	7.568960	11.536560	2231.904602	2222.051158	2190.899923	-1391.597975				-505.000000	200.000000	0.000000	1.086660	-1.786700	12.584640	124.525558	1513.143472	-60.526610
510				900.000000	200.000000	0.000000	0.302670	0.641820	-1.346950	-87.540139	-51.739047	178.598174	299.008571	200.965708	0.000000	300.000000	200.000000	0.000000	7.355320	11.414480	2231.828308	2155.294256	2212.699923	-1403.804975				-505.000000	200.000000	0.000000	0.724440	-0.178670	16.517339	337.958071	1133.619249	-117.715710
511				900.000000	200.000000	0.000000	0.392350	0.585520	-1.216600	-121.887772	-55.553295	176.043246	298.930977	200.952400	0.000000	300.000000	200.000000	0.000000	7.782600	10.529400	2232.972718	2126.684155	2387.099916	-1354.976975				-505.000000	200.000000	0.000000	1.267770	-2.144040	11.011560	-592.118943	840.827323	467.816674
512				900.000000	200.000000	0.000000	0.291460	0.664340	-1.998700	-71.205857	-81.067111	149.714810	299.092062	200.978026	0.000000	300.000000	200.000000	0.000000	6.928040	10.498880	2232.972718	2183.904357	2027.399929	-1428.218974				-505.000000	200.000000	0.000000	1.629990	-0.536010	5.505780	83.822499	1221.844399	410.569618
513				900.000000	200.000000	0.000000	0.493240	0.675600	-1.433850	-110.362288	-49.373963	168.793518	299.052558	200.948583	0.000000	300.000000	200.000000	0.000000	7.111160	10.590440	2231.904602	2117.147455	2114.599926	-1361.080475				-505.000000	200.000000	0.000000	-0.362220	-1.608030	9.438480	135.085187	1868.940916	-236.473438
514				900.000000	200.000000	0.000000	0.403560	0.664340	-1.520750	-90.813352	-116.523702	164.056635	298.989588	200.965180	0.000000	300.000000	200.000000	0.000000	7.141680	11.078760	2233.049012	2155.294256	2256.299921	-1440.425974				-505.000000	200.000000	0.000000	-0.543330	-1.250690	9.438480	851.603842	-638.930257	-294.863932
515				900.000000	200.000000	0.000000	0.482030	0.720640	-1.303500	-80.228787	-109.825200	192.943620	299.052688	200.948454	0.000000	300.000000	200.000000	0.000000	7.599480	10.956680	2232.209778	2117.147455	2114.599926	-1361.080475				-505.000000	200.000000	0.000000	1.448880	-0.536010	13.371180	779.347743	1888.189137	58.119515
516				900.000000	200.000000	0.000000	0.403560	0.596780	-1.607650	-137.911334	-136.706765	156.764824	298.974734	200.973921	0.000000	300.000000	200.000000	0.000000	7.355320	10.163160	2232.591248	2174.367657	2288.999920	-1367.183975				-505.000000	200.000000	0.000000	1.267770	-0.714680	14.944259	-273.681750	1499.945227	880.381827
517				900.000000	200.000000	0.000000	0.246620	0.765680	-1.998700	-34.868434	-94.418510	166.723131	299.126083	200.918390	0.000000	300.000000	200.000000	0.000000	7.172200	10.041080	2232.591248	2050.390553	1951.099932	-1293.941977				-505.000000	200.000000	0.000000	2.173320	-3.930740	3.146160	109.850622	130.646723	466.048651
518				900.000000	200.000000	0.000000	0.358720	0.675600	-1.651100	-78.423117	-94.292086	161.703901	299.081955	200.982666	0.000000	300.000000	200.000000	0.000000	7.538440	9.888480	2232.133484	2193.441057	2049.199928	-1324.459476				-505.000000	200.000000	0.000000	-0.543330	-1.965370	13.371180	-1160.198861	815.607691	-60.565768
519				900.000000	200.000000	0.000000	0.313880	0.551740	-1.390400	-71.191996	-72.424146	164.044825	298.925765	200.892883	0.000000	300.000000	200.000000	0.000000	7.721560	10.956680	2232.286072	1993.170352	2397.999916	-1403.804975				-505.000000	200.000000	0.000000	1.267770	-0.893350	-1.573080	-980.710470	985.340153	175.283085
520				900.000000	200.000000	0.000000	0.313880	0.619300	-1.477300	-120.766797	-107.805119	130.372415	298.989139	200.944246	0.000000	300.000000	200.000000	0.000000	7.507920	11.383960	2232.057190	2107.610755	2256.299921	-1336.666476				-505.000000	200.000000	0.000000	2.173320	-1.965370	7.865400	-349.927310	1054.158216	-60.783100
521				900.000000	200.000000	0.000000	0.313880	0.585520	-1.824900	-34.066306	-92.283941	171.305221	299.018339	200.969981	0.000000	300.000000	200.000000	0.000000	7.355320	11.322920	2231.828308	2164.830956	2190.899923	-1477.046973				-505.000000	200.000000	0.000000	1.629990	-2.858720	11.798100	-287.853300	-640.107115	-2.843325
522				900.000000	200.000000	0.000000	0.470820	0.506700	-1.520750	-89.263907	-58.501830	159.021028	299.032924	200.970047	0.000000	300.000000	200.000000	0.000000	7.233240	11.841760	2231.675720	2164.830956	2158.199924	-1348.873476				-505.000000	200.000000	0.000000	0.543330	-1.072020	7.078860	51.514381	92.975273	-59.804912
523				900.000000	200.000000	0.000000	0.515660	0.574260	-2.129050	-95.153045	-74.980532	144.579444	298.984290	200.939941	0.000000	300.000000	200.000000	0.000000	7.782600	11.231360	2232.133484	2098.074055	2267.199921	-1391.597975				-505.000000	200.000000	0.000000	0.724440	-0.893350	13.371180	1684.253115	606.324925	351.558848
524				900.000000	200.000000	0.000000	0.358720	0.461660	-1.390400	-34.696188	-59.072747	173.553237	299.013556	200.918610	0.000000	300.000000	200.000000	0.000000	7.630000	10.559920	2232.057190	2050.390553	2201.799923	-1373.287475				-505.000000	200.000000	0.000000	0.181110	-2.501380	0.786540	-962.007593	-1602.545480	232.588096
525				900.000000	200.000000	0.000000	0.302670	0.608040	-1.651100	-77.184708	-91.983947	168.928118	299.018204	200.931651	0.000000	300.000000	200.000000	0.000000	7.477400	10.498880	2231.523132	2079.000654	2190.899923	-1330.562976				-505.000000	200.000000	0.000000	0.724440	-1.608030	0.786540	250.209034	-44.582288	292.136518
526				900.000000	200.000000	0.000000	0.437190	0.731900	-1.303500	-27.498207	-113.044658	178.542586	299.062390	200.931428	0.000000	300.000000	200.000000	0.000000	7.446880	10.834600	2232.057190	2079.000654	2092.799927	-1379.390975				-505.000000	200.000000	0.000000	1.629990	-2.680050	7.865400	1112.435428	-106.094954	-2.673767
527				900.000000	200.000000	0.000000	0.437190	0.529220	-1.998700	-84.811159	-112.398122	178.354093	299.038170	200.841531	0.000000	300.000000	200.000000	0.000000	7.294280	10.529400	2232.514954	1878.729949	2147.299925	-1385.494475				-505.000000	200.000000	0.000000	0.000000	-2.322710	14.944259	-718.431650	648.667934	-413.412942
528				900.000000	200.000000	0.000000	0.358720	0.608040	-1.781450	-125.566113	-114.434740	168.870050	298.965076	200.922567	0.000000	300.000000	200.000000	0.000000	7.630000	9.857960	2232.820130	2059.927254	2310.799919	-1324.459476				-505.000000	200.000000	0.000000	0.724440	-3.037390	3.932700	-299.293854	-47.567994	-472.893228
529				900.000000	200.000000	0.000000	0.269040	0.574260	-1.216600	-49.981915	-91.003148	161.702563	299.003755	200.978460	0.000000	300.000000	200.000000	0.000000	7.507920	9.857960	2231.980896	2183.904357	2223.599922	-1324.459476				-505.000000	200.000000	0.000000	0.362220	-3.394730	6.292320	-89.095724	1032.670716	-120.738774
530				900.000000	200.000000	0.000000	0.425980	0.540480	-1.433850	-23.454334	-56.736136	166.327878	299.130787	200.969848	0.000000	300.000000	200.000000	0.000000	7.294280	11.536560	2232.133484	2164.830956	1940.199932	-1440.425974				-505.000000	200.000000	0.000000	1.448880	-0.357340	17.303879	-830.950346	-899.513149	-176.687322
531				900.000000	200.000000	0.000000	0.302670	0.709380	-1.390400	-60.679851	-51.698638	183.480325	298.999111	200.995313	0.000000	300.000000	200.000000	0.000000	7.416360	11.445000	2232.514954	2222.051158	2234.499922	-1367.183975				-505.000000	200.000000	0.000000	-0.724440	-2.144040	7.078860	565.726460	832.538068	115.511459
532				900.000000	200.000000	0.000000	0.448400	0.686860	-2.346300	-106.823369	-97.338572	156.802144	298.974524	200.918579	0.000000	300.000000	200.000000	0.000000	7.507920	11.322920	2232.133484	2050.390553	2288.999920	-1440.425974				-505.000000	200.000000	0.000000	0.905550	-2.680050	16.517339	2039.655598	1255.230291	1054.777964
533				900.000000	200.000000	0.000000	0.493240	0.574260	-1.694550	-78.620782	-33.933602	168.699272	299.037973	200.999790	0.000000	300.000000	200.000000	0.000000	7.630000	11.322920	2232.057190	2231.587858	2147.299925	-1452.632974				-505.000000	200.000000	0.000000	1.086660	-1.786700	8.651940	587.474950	1516.875604	291.937982
534				900.000000	200.000000	0.000000	0.369930	0.630560	-1.390400	-67.946188	-69.666315	152.011760	298.984255	200.901520	0.000000	300.000000	200.000000	0.000000	7.599480	11.109280	2232.057190	2012.243752	2267.199921	-1409.908474				-505.000000	200.000000	0.000000	0.000000	-1.786700	14.944259	-570.181683	1046.377956	233.280816
535				900.000000	200.000000	0.000000	0.381140	0.596780	-1.738000	-85.779483	-105.266464	154.378391	298.979163	200.965807	0.000000	300.000000	200.000000	0.000000	7.416360	10.620960	2231.599426	2155.294256	2278.099920	-1312.252476				-505.000000	200.000000	0.000000	0.724440	-1.965370	9.438480	-2.353458	-317.932994	56.821007
536				900.000000	200.000000	0.000000	0.257830	0.517960	-1.303500	-100.636740	-125.922493	178.529438	299.003891	200.978326	0.000000	300.000000	200.000000	0.000000	7.385840	11.017720	2232.286072	2183.904357	2223.599922	-1397.701475				-505.000000	200.000000	0.000000	-0.181110	-1.786700	7.865400	124.148019	401.204723	409.527601
537				900.000000	200.000000	0.000000	0.414770	0.574260	-1.433850	-118.555999	-81.604358	137.454986	299.003993	200.944052	0.000000	300.000000	200.000000	0.000000	7.630000	10.285240	2232.514954	2107.610755	2223.599922	-1336.666476				-505.000000	200.000000	0.000000	1.267770	-3.037390	-2.359620	742.546778	2311.786653	114.504293
538				900.000000	200.000000	0.000000	0.515660	0.686860	-1.216600	-37.303986	-126.488810	173.600083	299.042725	200.910189	0.000000	300.000000	200.000000	0.000000	7.477400	10.804080	2231.752014	2031.317153	2136.399925	-1379.390975				-505.000000	200.000000	0.000000	0.181110	-3.930740	12.584640	-236.842305	-155.471796	466.208028
539				900.000000	200.000000	0.000000	0.325090	0.563000	-1.781450	-51.030786	-133.313737	173.682324	299.082488	201.003445	0.000000	300.000000	200.000000	0.000000	6.989080	10.285240	2233.430482	2241.124558	2049.199928	-1336.666476				-505.000000	200.000000	0.000000	0.905550	-1.608030	12.584640	1293.496899	-66.737650	409.610226
540				900.000000	200.000000	0.000000	0.515660	0.574260	-1.173150	-82.101142	-96.133399	163.856725	299.003959	200.973988	0.000000	300.000000	200.000000	0.000000	7.385840	9.735880	2232.438660	2174.367657	2223.599922	-1403.804975				-505.000000	200.000000	0.000000	1.992210	-1.072020	4.719240	2946.725659	-787.877215	-706.105908
541				900.000000	200.000000	0.000000	0.381140	0.664340	-1.651100	-147.235818	-54.687582	183.357143	299.086713	200.940070	0.000000	300.000000	200.000000	0.000000	7.813120	10.865120	2231.828308	2098.074055	2038.299929	-1306.148976				-505.000000	200.000000	0.000000	1.448880	-1.965370	9.438480	-2.353458	698.791203	702.948137
542				900.000000	200.000000	0.000000	0.459610	0.653080	-1.738000	-67.378929	-83.168009	163.988095	299.116469	200.969484	0.000000	300.000000	200.000000	0.000000	7.416360	10.926160	2232.972718	2164.830956	1972.899931	-1275.631477				-505.000000	200.000000	0.000000	2.173320	-2.144040	6.292320	102.399530	392.801032	-295.929053
543				900.000000	200.000000	0.000000	0.437190	0.608040	-0.999350	-76.509495	-128.525428	176.017736	299.076787	201.008611	0.000000	300.000000	200.000000	0.000000	7.324800	11.170320	2231.446838	2250.661259	2060.099928	-1391.597975				-505.000000	200.000000	0.000000	0.543330	-1.429360	12.584640	493.596207	-44.819719	174.832367
544				900.000000	200.000000	0.000000	0.246620	0.720640	-1.477300	-68.347253	-64.507592	157.042603	298.940341	200.957031	0.000000	300.000000	200.000000	0.000000	7.568960	11.109280	2232.133484	2136.220856	2365.299917	-1391.597975				-505.000000	200.000000	0.000000	1.267770	-3.930740	9.438480	-352.910000	709.750168	231.144701
545				900.000000	200.000000	0.000000	0.403560	0.596780	-1.042800	-56.915545	-96.704316	168.813124	298.994228	200.879976	0.000000	300.000000	200.000000	0.000000	7.385840	10.865120	2232.514954	1964.560251	2245.399921	-1440.425974				-505.000000	200.000000	0.000000	-1.629990	-1.072020	10.225020	-527.313936	1282.057212	175.345348
546				900.000000	200.000000	0.000000	0.448400	0.450400	-1.564200	-91.627355	-67.670106	154.172576	299.028139	200.965675	0.000000	300.000000	200.000000	0.000000	7.752080	10.804080	2231.904602	2155.294256	2169.099924	-1300.045476				-505.000000	200.000000	0.000000	-0.362220	0.536010	11.011560	-429.949118	674.317997	-58.206448
547				900.000000	200.000000	0.000000	0.325090	0.844500	-1.694550	-55.430708	-47.273065	169.124799	298.994160	200.965477	0.000000	300.000000	200.000000	0.000000	7.233240	10.834600	2232.362366	2155.294256	2245.399921	-1440.425974				-505.000000	200.000000	0.000000	1.267770	-1.786700	3.932700	355.465407	-213.014898	-119.285197
548				900.000000	200.000000	0.000000	0.381140	0.596780	-1.433850	-37.218021	-115.681264	168.836351	298.989104	200.940005	0.000000	300.000000	200.000000	0.000000	7.263760	10.620960	2231.980896	2098.074055	2256.299921	-1318.355976				-505.000000	200.000000	0.000000	0.181110	-2.501380	5.505780	428.161969	1839.796152	408.820392
549				900.000000	200.000000	0.000000	0.313880	0.517960	-1.433850	-124.894964	-82.515677	156.784430	298.950610	200.973655	0.000000	300.000000	200.000000	0.000000	7.080640	10.224200	2233.201600	2174.367657	2343.499918	-1373.287475				-505.000000	200.000000	0.000000	1.267770	-1.965370	9.438480	1155.806561	709.750168	-354.431150
550				900.000000	200.000000	0.000000	0.414770	0.427880	-1.998700	-76.922750	-136.804717	185.512054	299.038236	200.909816	0.000000	300.000000	200.000000	0.000000	7.477400	10.590440	2232.667542	2031.317153	2147.299925	-1354.976975				-505.000000	200.000000	0.000000	0.362220	-2.501380	11.011560	1239.314444	-297.507916	232.573607
551				900.000000	200.000000	0.000000	0.414770	0.608040	-1.607650	-97.242345	-66.244814	166.402322	299.018674	200.952563	0.000000	300.000000	200.000000	0.000000	6.958560	10.010560	2232.591248	2126.684155	2190.899923	-1306.148976				-505.000000	200.000000	0.000000	2.173320	-2.680050	15.730799	186.536645	-146.436114	-296.437726
552				900.000000	200.000000	0.000000	0.392350	0.551740	-0.955900	-74.762384	-81.125596	173.602171	298.994228	200.867161	0.000000	300.000000	200.000000	0.000000	7.385840	10.224200	2232.514954	1935.950150	2245.399921	-1367.183975				-505.000000	200.000000	0.000000	-1.086660	-1.786700	7.078860	124.085096	324.175970	233.367749
553				900.000000	200.000000	0.000000	0.325090	0.574260	-1.042800	-69.904509	-103.604861	164.054155	298.974384	200.944343	0.000000	300.000000	200.000000	0.000000	7.233240	11.139800	2231.828308	2107.610755	2288.999920	-1312.252476				-505.000000	200.000000	0.000000	1.086660	-1.786700	8.651940	-339.053065	1516.875604	291.937982
554				900.000000	200.000000	0.000000	0.313880	0.506700	-1.607650	-73.271814	-21.562404	156.773958	298.974278	200.935893	0.000000	300.000000	200.000000	0.000000	8.026760	11.414480	2231.599426	2088.537354	2288.999920	-1336.666476				-505.000000	200.000000	0.000000	-1.267770	-1.072020	0.786540	-759.701018	1136.526390	292.804568
555				900.000000	200.000000	0.000000	0.325090	0.664340	-1.955250	-59.099252	-82.492403	147.270309	299.027707	200.966104	0.000000	300.000000	200.000000	0.000000	7.111160	11.536560	2230.912780	2155.294256	2169.099924	-1385.494475				-505.000000	200.000000	0.000000	0.724440	-2.322710	7.865400	-718.997959	346.409896	-413.470898
556				900.000000	200.000000	0.000000	0.482030	0.698120	-1.433850	-69.229612	-104.638004	173.645396	299.028339	200.944117	0.000000	300.000000	200.000000	0.000000	7.141680	10.468360	2232.362366	2107.610755	2169.099924	-1385.494475				-505.000000	200.000000	0.000000	1.267770	-1.608030	4.719240	-907.636369	449.088712	-177.859738
557				900.000000	200.000000	0.000000	0.392350	0.619300	-1.390400	-88.512526	-75.655541	197.761603	298.984082	200.884581	0.000000	300.000000	200.000000	0.000000	7.630000	10.376800	2231.675720	1974.096951	2267.199921	-1483.150473				-505.000000	200.000000	0.000000	1.448880	-1.965370	10.225020	-118.106537	-362.515282	-413.189737
558				900.000000	200.000000	0.000000	0.392350	0.630560	-1.173150	-75.762178	-80.923553	168.856153	299.013623	200.897186	0.000000	300.000000	200.000000	0.000000	7.599480	10.376800	2232.209778	2002.707052	2201.799923	-1306.148976				-505.000000	200.000000	0.000000	2.173320	-1.072020	14.157719	-990.263327	1180.756812	-177.423509
559				900.000000	200.000000	0.000000	0.392350	0.698120	-1.520750	-4.991157	-136.325954	178.557624	299.072061	200.995619	0.000000	300.000000	200.000000	0.000000	7.630000	10.804080	2231.828308	2222.051158	2070.999928	-1409.908474	-558.003635	220.995437	0.000000	-505.000000	200.000000	0.000000	-2.897760	-2.501380	20.450039	429.357510	1083.926412	291.578504
560				900.000000	200.000000	0.000000	0.381140	0.596780	-1.738000	-81.758953	-120.464374	149.559071	298.992162	200.967394	0.000000	300.000000	200.000000	0.000000	7.507920	10.804080	2227.937314	2155.294256	2245.399921	-1440.425974				-505.000000	200.000000	0.000000	0.724440	-0.714680	10.225020	-42.427285	-53.539406	-0.736187
561				900.000000	200.000000	0.000000	0.437190	0.529220	-1.781450	-112.729800	-87.270315	175.944433	298.888965	200.937816	0.000000	300.000000	200.000000	0.000000	7.141680	10.315760	2227.021786	2088.537354	2474.299913	-1354.976975				-505.000000	200.000000	0.000000	1.267770	-0.893350	13.371180	1105.173105	440.878022	469.003579
562				900.000000	200.000000	0.000000	0.381140	0.439140	-0.999350	-55.321085	-60.359679	154.231786	299.092000	200.896941	0.000000	300.000000	200.000000	0.000000	7.477400	10.407320	2232.820130	2002.707052	2027.399929	-1336.666476				-505.000000	200.000000	0.000000	1.992210	-0.536010	2.359620	-1190.405214	672.632144	-176.900346
563				900.000000	200.000000	0.000000	0.369930	0.608040	-1.477300	-85.045711	-89.849378	139.942516	299.077292	200.969616	0.000000	300.000000	200.000000	0.000000	7.172200	9.613800	2232.667542	2164.830956	2060.099928	-1385.494475				-505.000000	200.000000	0.000000	1.992210	-3.216060	2.359620	-310.231022	-918.207943	877.950062
564				900.000000	200.000000	0.000000	0.470820	0.810720	-1.260050	-128.741171	-84.074131	156.894107	299.028472	200.914088	0.000000	300.000000	200.000000	0.000000	7.111160	9.766400	2232.667542	2040.853853	2169.099924	-1403.804975				-505.000000	200.000000	0.000000	3.078870	-0.357340	14.944259	-483.691110	-598.194537	-764.258708
565				900.000000	200.000000	0.000000	0.448400	0.641820	-1.216600	-59.261384	-27.465614	192.905158	299.048325	200.939395	0.000000	300.000000	200.000000	0.000000	7.385840	10.498880	2233.430482	2098.074055	2125.499926	-1306.148976				-505.000000	200.000000	0.000000	-1.267770	-0.714680	17.303879	-1431.652999	1916.271479	293.143684
566				900.000000	200.000000	0.000000	0.291460	0.506700	-1.260050	-113.117003	-46.292266	164.026165	298.974384	200.931524	0.000000	300.000000	200.000000	0.000000	7.477400	10.743040	2231.828308	2079.000654	2288.999920	-1397.701475				-505.000000	200.000000	0.000000	1.629990	-2.501380	11.798100	-1192.758672	155.312929	232.472186
567				900.000000	200.000000	0.000000	0.403560	0.461660	-1.520750	-42.872291	-116.523702	139.771541	299.043379	200.948000	0.000000	300.000000	200.000000	0.000000	7.233240	11.536560	2233.277894	2117.147455	2136.399925	-1281.734977				-505.000000	200.000000	0.000000	1.086660	-3.573400	7.865400	-1952.837229	324.491965	-238.454484
568				900.000000	200.000000	0.000000	0.302670	0.720640	-1.520750	-84.474388	-66.775323	161.803856	299.072061	200.987073	0.000000	300.000000	200.000000	0.000000	7.385840	10.743040	2231.828308	2202.977757	2070.999928	-1397.701475				-505.000000	200.000000	0.000000	0.905550	-1.072020	11.011560	-1337.963026	995.315261	468.862998
569				900.000000	200.000000	0.000000	0.313880	0.540480	-1.694550	-108.155554	-41.745467	176.082654	298.994228	200.995313	0.000000	300.000000	200.000000	0.000000	7.355320	10.926160	2232.514954	2222.051158	2245.399921	-1361.080475				-505.000000	200.000000	0.000000	1.267770	-1.965370	13.371180	577.041168	1501.438080	-530.663446
570				900.000000	200.000000	0.000000	0.482030	0.585520	-1.433850	-110.051252	-135.033824	147.034417	298.984325	200.986904	0.000000	300.000000	200.000000	0.000000	7.599480	10.620960	2232.209778	2202.977757	2267.199921	-1391.597975				-505.000000	200.000000	0.000000	-1.086660	-0.178670	11.011560	337.517609	55.303823	763.590658
571				900.000000	200.000000	0.000000	0.392350	0.653080	-1.824900	-127.776910	-60.053546	171.286757	299.018640	201.016672	0.000000	300.000000	200.000000	0.000000	7.721560	10.773560	2232.514954	2269.734659	2190.899923	-1342.769976				-505.000000	200.000000	0.000000	2.354430	-3.752070	11.798100	-1036.805920	1172.037126	231.227326
572				900.000000	200.000000	0.000000	0.381140	0.596780	-1.433850	-81.443854	-115.681264	149.559071	299.013488	200.974221	0.000000	300.000000	200.000000	0.000000	7.416360	10.620960	2231.904602	2174.367657	2201.799923	-1263.424477				-505.000000	200.000000	0.000000	0.181110	-1.072020	12.584640	51.954843	507.378241	175.200460
573				900.000000	200.000000	0.000000	0.269040	0.472920	-1.738000	-86.859508	-105.716156	161.608317	299.057603	200.969782	0.000000	300.000000	200.000000	0.000000	6.989080	9.919000	2232.286072	2164.830956	2103.699926	-1409.908474				-505.000000	200.000000	0.000000	0.000000	0.357340	8.651940	253.946802	1980.339419	470.291905
574				900.000000	200.000000	0.000000	0.448400	0.585520	-1.086250	-93.609018	-83.312509	149.478917	298.994812	200.853850	0.000000	300.000000	200.000000	0.000000	7.446880	9.705360	2233.811952	1907.340050	2245.399921	-1385.494475				-505.000000	200.000000	0.000000	-0.362220	-1.429360	4.719240	377.150974	1475.709453	527.369403
575				900.000000	200.000000	0.000000	0.369930	0.641820	-1.303500	-51.310352	-64.681162	161.660872	299.042758	200.940070	0.000000	300.000000	200.000000	0.000000	7.538440	10.804080	2231.828308	2098.074055	2136.399925	-1361.080475				-505.000000	200.000000	0.000000	1.629990	-1.250690	3.932700	156.267368	-234.932829	-60.061403
576				900.000000	200.000000	0.000000	0.269040	0.641820	-1.564200	-111.888391	-65.350031	188.271655	299.072030	200.940102	0.000000	300.000000	200.000000	0.000000	7.141680	11.689160	2231.752014	2098.074055	2070.999928	-1318.355976				-505.000000	200.000000	0.000000	2.535540	-1.786700	3.146160	-223.677526	-819.261259	-413.107112
577				900.000000	200.000000	0.000000	0.246620	0.653080	-1.303500	-83.010907	-130.526835	171.437733	299.033321	200.931205	0.000000	300.000000	200.000000	0.000000	7.568960	11.445000	2232.591248	2079.000654	2158.199924	-1324.459476				-505.000000	200.000000	0.000000	0.362220	-1.965370	14.157719	-1391.767941	1025.206452	-1.894114
578				900.000000	200.000000	0.000000	0.437190	0.619300	-1.564200	-72.610462	-67.208478	173.618547	298.969676	200.952726	0.000000	300.000000	200.000000	0.000000	7.538440	11.536560	2232.209778	2126.684155	2299.899920	-1354.976975				-505.000000	200.000000	0.000000	1.448880	-1.429360	7.865400	1072.298678	37.434019	409.736318
579				900.000000	200.000000	0.000000	0.470820	0.709380	-1.868350	-53.133946	-93.640352	142.341900	298.925545	201.012711	0.000000	300.000000	200.000000	0.000000	7.477400	10.926160	2231.828308	2260.197959	2397.999916	-1312.252476				-505.000000	200.000000	0.000000	0.362220	-1.072020	5.505780	-990.955483	768.277128	-118.534522
580				900.000000	200.000000	0.000000	0.425980	0.619300	-1.390400	-76.450936	-132.766093	197.726762	298.964545	200.931587	0.000000	300.000000	200.000000	0.000000	7.813120	10.987200	2231.675720	2079.000654	2310.799919	-1342.769976				-505.000000	200.000000	0.000000	2.354430	-0.893350	9.438480	62.514472	-18.853661	-1.036144
581				900.000000	200.000000	0.000000	0.549290	0.799460	-1.346950	-60.945872	-72.026799	171.260301	298.984047	200.923072	0.000000	300.000000	200.000000	0.000000	7.385840	10.682000	2231.599426	2059.927254	2267.199921	-1434.322474				-505.000000	200.000000	0.000000	1.086660	-1.608030	7.865400	-328.304667	-736.068094	644.572132
582				900.000000	200.000000	0.000000	0.269040	0.551740	-1.564200	-55.289932	-110.943760	144.813999	298.974173	200.953084	0.000000	300.000000	200.000000	0.000000	7.294280	10.407320	2231.370544	2126.684155	2288.999920	-1397.701475				-505.000000	200.000000	0.000000	-0.724440	-1.429360	18.090419	30.772662	-1033.892005	409.910183
583				900.000000	200.000000	0.000000	0.470820	0.596780	-1.998700	-154.398582	-103.651066	144.646842	298.984637	200.888368	0.000000	300.000000	200.000000	0.000000	7.141680	9.735880	2232.896424	1983.633652	2267.199921	-1458.736474				-505.000000	200.000000	0.000000	1.629990	-2.322710	5.505780	-487.554725	426.424355	56.409448
584				900.000000	200.000000	0.000000	0.526870	0.585520	-1.346950	-65.735391	-60.971603	185.542524	299.077450	200.965180	0.000000	300.000000	200.000000	0.000000	6.653360	9.827440	2233.049012	2155.294256	2060.099928	-1306.148976				-505.000000	200.000000	0.000000	1.267770	-1.429360	14.157719	-1127.701973	1102.981632	468.494905
585				900.000000	200.000000	0.000000	0.403560	0.754420	-1.129700	-42.472897	-111.821409	188.237010	299.101641	200.965411	0.000000	300.000000	200.000000	0.000000	7.507920	10.193680	2232.514954	2155.294256	2005.599930	-1342.769976				-505.000000	200.000000	0.000000	2.716650	-4.466750	10.225020	-616.913045	488.762011	641.728807
586				900.000000	200.000000	0.000000	0.369930	0.664340	-1.607650	-30.595427	-104.926062	152.043175	299.003721	200.905854	0.000000	300.000000	200.000000	0.000000	7.355320	9.766400	2231.904602	2021.780453	2223.599922	-1422.115474				-505.000000	200.000000	0.000000	0.905550	-2.680050	4.719240	-509.240291	-589.553415	408.592879
587				900.000000	200.000000	0.000000	0.302670	0.529220	-1.433850	-60.102793	-61.790170	171.264476	299.003891	200.901427	0.000000	300.000000	200.000000	0.000000	7.660520	9.827440	2232.286072	2012.243752	2223.599922	-1342.769976				-505.000000	200.000000	0.000000	-1.086660	-1.250690	9.438480	851.603842	1117.356734	-177.332268
588				900.000000	200.000000	0.000000	0.381140	0.551740	-1.781450	-83.658715	-90.028146	176.023445	299.111254	200.948486	0.000000	300.000000	200.000000	0.000000	7.385840	11.353440	2232.133484	2117.147455	1983.799931	-1416.011974				-505.000000	200.000000	0.000000	1.448880	-2.501380	11.011560	891.866439	1095.008372	-61.233819
589				900.000000	200.000000	0.000000	0.347510	0.675600	-2.172500	-50.819576	-123.741376	178.583135	299.047609	200.961468	0.000000	300.000000	200.000000	0.000000	7.294280	10.895640	2231.752014	2145.757556	2125.499926	-1391.597975				-505.000000	200.000000	0.000000	2.897760	-2.680050	5.505780	-856.625374	1012.561633	290.945305
590				900.000000	200.000000	0.000000	0.212990	0.698120	-1.607650	-85.491790	-98.463273	173.924121	299.008435	200.918830	0.000000	300.000000	200.000000	0.000000	7.294280	10.590440	2231.523132	2050.390553	2212.699923	-1342.769976				-505.000000	200.000000	0.000000	0.724440	-1.965370	11.798100	-812.876701	475.247771	-354.387683
591				900.000000	200.000000	0.000000	0.549290	0.551740	-1.216600	-111.217242	-26.554295	149.342980	298.965641	200.981827	0.000000	300.000000	200.000000	0.000000	7.660520	10.346280	2234.040834	2193.441057	2310.799919	-1336.666476				-505.000000	200.000000	0.000000	-0.181110	-3.216060	8.651940	-193.911634	2123.868392	995.612125
592				900.000000	200.000000	0.000000	0.313880	0.743160	-1.824900	-79.841583	-61.888121	185.909787	299.062518	201.042373	0.000000	300.000000	200.000000	0.000000	7.691040	10.895640	2232.362366	2326.954861	2092.799927	-1306.148976				-505.000000	200.000000	0.000000	1.086660	-1.786700	4.719240	-1034.263692	1520.607736	-236.758906
593				900.000000	200.000000	0.000000	0.369930	0.641820	-1.564200	-63.642028	-34.042891	173.709172	299.023055	201.012885	0.000000	300.000000	200.000000	0.000000	7.691040	11.078760	2231.446838	2260.197959	2179.999924	-1306.148976				-505.000000	200.000000	0.000000	0.362220	-0.357340	15.730799	327.083826	493.433570	-940.273672
594				900.000000	200.000000	0.000000	0.381140	0.619300	-1.868350	-117.151394	-84.881359	209.821517	299.027840	200.893310	0.000000	300.000000	200.000000	0.000000	7.568960	10.498880	2231.217956	1993.170352	2169.099924	-1458.736474				-505.000000	200.000000	0.000000	-1.811100	-2.858720	15.730799	59.909321	492.371148	-120.056235
595				900.000000	200.000000	0.000000	0.437190	0.529220	-0.999350	-79.755302	-52.535879	161.486473	298.994194	200.931269	0.000000	300.000000	200.000000	0.000000	7.813120	9.827440	2232.438660	2079.000654	2245.399921	-1416.011974				-505.000000	200.000000	0.000000	1.086660	-0.893350	9.438480	409.962478	-604.990939	-118.422919
596				900.000000	200.000000	0.000000	0.280250	0.450400	-0.869000	-98.948188	-96.854014	149.527459	299.057732	200.965378	0.000000	300.000000	200.000000	0.000000	7.263760	10.407320	2232.591248	2155.294256	2103.699926	-1300.045476				-505.000000	200.000000	0.000000	-0.362220	-0.536010	14.157719	-147.117349	-389.227767	234.496699
597				900.000000	200.000000	0.000000	0.257830	0.551740	-1.607650	-75.437597	-59.782024	176.151194	299.052137	200.953280	0.000000	300.000000	200.000000	0.000000	7.233240	9.674840	2230.912780	2126.684155	2114.599926	-1312.252476				-505.000000	200.000000	0.000000	1.811100	-1.786700	11.798100	-222.985370	-651.066081	644.344619
598				900.000000	200.000000	0.000000	0.325090	0.517960	-1.607650	-80.849188	-32.155972	176.050097	298.993644	200.953149	0.000000	300.000000	200.000000	0.000000	7.385840	11.780720	2231.217956	2126.684155	2245.399921	-1312.252476				-505.000000	200.000000	0.000000	1.267770	-1.250690	8.651940	735.724917	-615.203478	174.943970
599				900.000000	200.000000	0.000000	0.201780	0.506700	-1.564200	-101.370512	-42.316384	171.348054	298.989312	200.982531	0.000000	300.000000	200.000000	0.000000	7.599480	11.322920	2232.438660	2193.441057	2256.299921	-1367.183975				-505.000000	200.000000	0.000000	0.724440	-2.858720	13.371180	-287.727454	1004.034947	-472.723670
600				900.000000	200.000000	0.000000	0.302670	0.540480	-1.433850	-103.864939	-66.856140	183.323248	298.994057	200.961303	0.000000	300.000000	200.000000	0.000000	7.385840	10.682000	2232.133484	2145.757556	2245.399921	-1361.080475				-505.000000	200.000000	0.000000	-0.543330	-3.394730	6.292320	-783.991735	292.045500	466.774657
601				900.000000	200.000000	0.000000	0.459610	0.574260	-1.303500	-78.215655	-98.770004	180.782413	299.062326	200.969948	0.000000	300.000000	200.000000	0.000000	7.599480	11.414480	2231.904602	2164.830956	2092.799927	-1391.597975	-532.712915	244.706230	0.000000	-505.000000	200.000000	0.000000	1.267770	-2.144040	20.450039	914.244160	566.730191	350.328476
602				900.000000	200.000000	0.000000	0.257830	0.585520	-1.694550	-66.095505	-90.097027	161.724648	299.062646	201.003788	0.000000	300.000000	200.000000	0.000000	7.294280	10.773560	2232.667542	2241.124558	2092.799927	-1403.804975				-505.000000	200.000000	0.000000	-0.181110	-2.144040	13.371180	-591.930173	661.119753	-236.996600
603				900.000000	200.000000	0.000000	0.381140	0.540480	-1.738000	-27.789964	-110.332434	200.109574	298.994263	200.948292	0.000000	300.000000	200.000000	0.000000	7.782600	10.620960	2232.591248	2117.147455	2245.399921	-1440.425974				-505.000000	200.000000	0.000000	0.000000	-3.216060	12.584640	-193.597018	-674.792860	760.621242
604				900.000000	200.000000	0.000000	0.437190	0.664340	-1.868350	-54.988694	-41.595769	173.660435	298.969676	200.935637	0.000000	300.000000	200.000000	0.000000	7.599480	10.620960	2232.209778	2088.537354	2299.899920	-1379.390975				-505.000000	200.000000	0.000000	0.362220	-0.178670	4.719240	452.830225	1697.013606	645.986550
605				900.000000	200.000000	0.000000	0.358720	0.596780	-1.651100	-45.484153	-53.764326	183.317539	299.018540	200.931333	0.000000	300.000000	200.000000	0.000000	7.568960	10.376800	2232.286072	2079.000654	2190.899923	-1318.355976				-505.000000	200.000000	0.000000	0.362220	-1.072020	8.651940	-527.439782	2356.131510	-529.743213
606				900.000000	200.000000	0.000000	0.459610	0.619300	-1.607650	-56.573356	-73.157295	154.318039	298.984290	200.974121	0.000000	300.000000	200.000000	0.000000	7.538440	10.590440	2232.133484	2174.367657	2267.199921	-1446.529474				-505.000000	200.000000	0.000000	2.354430	-0.714680	13.371180	-737.071604	1037.974265	586.574401
607				900.000000	200.000000	0.000000	0.369930	0.596780	-1.868350	-77.873466	-89.485701	149.570684	299.018607	200.935541	0.000000	300.000000	200.000000	0.000000	7.691040	10.224200	2232.438660	2088.537354	2190.899923	-1397.701475				-505.000000	200.000000	0.000000	1.811100	-3.037390	3.146160	742.987240	815.414691	-238.003766
608				900.000000	200.000000	0.000000	0.515660	0.517960	-1.260050	-120.694377	-75.788702	149.346405	298.944972	200.944440	0.000000	300.000000	200.000000	0.000000	7.660520	11.536560	2231.599426	2107.610755	2354.399918	-1293.941977				-505.000000	200.000000	0.000000	1.811100	-3.394730	9.438480	26.971971	-118.546772	466.586302
609				900.000000	200.000000	0.000000	0.358720	0.619300	-1.216600	-68.229818	-94.696171	161.651542	299.116198	200.982599	0.000000	300.000000	200.000000	0.000000	7.141680	9.735880	2232.286072	2193.441057	1972.899931	-1263.424477				-505.000000	200.000000	0.000000	1.267770	-0.357340	7.078860	-484.320342	49.139411	469.512252
610				900.000000	200.000000	0.000000	0.313880	0.641820	-1.651100	-71.773117	-102.577515	183.405881	299.052817	200.871433	0.000000	300.000000	200.000000	0.000000	7.721560	10.865120	2232.514954	1945.486851	2114.599926	-1397.701475				-505.000000	200.000000	0.000000	0.724440	-0.536010	18.876959	-725.819820	-857.170140	704.362555
611				900.000000	200.000000	0.000000	0.526870	0.698120	-1.346950	-49.036933	-81.235483	139.863700	299.092000	200.884127	0.000000	300.000000	200.000000	0.000000	7.141680	10.987200	2232.820130	1974.096951	2027.399929	-1281.734977				-505.000000	200.000000	0.000000	-0.181110	-2.501380	7.865400	1586.510757	666.344738	291.361172
612				900.000000	200.000000	0.000000	0.392350	0.686860	-1.173150	-125.710637	-55.593703	156.860212	299.023356	200.948486	0.000000	300.000000	200.000000	0.000000	7.507920	10.376800	2232.133484	2117.147455	2179.999924	-1373.287475				-505.000000	200.000000	0.000000	1.267770	-2.144040	3.932700	565.474768	-610.724920	409.072575
613				900.000000	200.000000	0.000000	0.392350	0.675600	-1.824900	-110.767416	-70.185486	152.030420	299.062454	200.961271	0.000000	300.000000	200.000000	0.000000	7.660520	10.468360	2232.209778	2145.757556	2092.799927	-1385.494475				-505.000000	200.000000	0.000000	0.181110	-0.357340	11.798100	1948.193237	905.834689	-0.353604
614				900.000000	200.000000	0.000000	0.504450	0.698120	-1.738000	-37.380470	-135.674220	173.622169	299.052396	200.995755	0.000000	300.000000	200.000000	0.000000	7.355320	10.926160	2231.523132	2222.051158	2114.599926	-1354.976975				-505.000000	200.000000	0.000000	-1.629990	-3.752070	13.371180	-1384.128079	616.221469	584.010671
615				900.000000	200.000000	0.000000	0.302670	0.788200	-1.216600	-89.418228	-87.322062	152.228046	298.989001	200.957195	0.000000	300.000000	200.000000	0.000000	7.630000	10.590440	2231.752014	2136.220856	2256.299921	-1440.425974				-505.000000	200.000000	0.000000	-0.543330	-0.178670	17.303879	1032.917006	1342.155588	-58.870190
616				900.000000	200.000000	0.000000	0.403560	0.619300	-1.173150	-52.102683	-61.121301	183.292029	299.013859	200.965312	0.000000	300.000000	200.000000	0.000000	7.691040	10.926160	2232.743836	2155.294256	2201.799923	-1318.355976				-505.000000	200.000000	0.000000	0.905550	-2.680050	16.517339	-276.664439	62.100225	-61.359910
617				900.000000	200.000000	0.000000	0.403560	0.709380	-1.520750	-80.917544	-30.402213	149.640561	299.032792	201.004371	0.000000	300.000000	200.000000	0.000000	7.477400	10.712520	2231.370544	2241.124558	2158.199924	-1367.183975				-505.000000	200.000000	0.000000	-1.448880	-3.216060	13.371180	-425.166099	-190.157540	584.504856
618				900.000000	200.000000	0.000000	0.313880	0.596780	-1.694550	-57.590758	3.848263	159.267392	299.052688	200.952726	0.000000	300.000000	200.000000	0.000000	7.324800	10.102120	2232.209778	2126.684155	2114.599926	-1403.804975				-505.000000	200.000000	0.000000	1.448880	-2.144040	9.438480	1144.995239	-626.908870	937.754974
619				900.000000	200.000000	0.000000	0.425980	0.641820	-1.564200	-79.724149	-107.274610	192.928385	299.057860	200.935349	0.000000	300.000000	200.000000	0.000000	7.111160	10.010560	2232.896424	2088.537354	2103.699926	-1501.460973				-505.000000	200.000000	0.000000	-0.181110	-1.429360	12.584640	-664.563811	-0.983857	409.866717
620				900.000000	200.000000	0.000000	0.302670	0.743160	-1.651100	-35.435694	-97.049917	190.740721	299.057796	200.961041	0.000000	300.000000	200.000000	0.000000	7.477400	9.888480	2232.743836	2145.757556	2103.699926	-1354.976975				-505.000000	200.000000	0.000000	0.724440	-2.501380	6.292320	775.672898	347.902749	-119.919962
621				900.000000	200.000000	0.000000	0.482030	0.596780	-1.868350	-97.976117	-104.233919	156.683529	299.116530	200.926712	0.000000	300.000000	200.000000	0.000000	7.630000	11.139800	2233.125306	2069.463954	1972.899931	-1354.976975				-505.000000	200.000000	0.000000	0.543330	-0.893350	7.865400	1104.732643	224.798854	410.317435
622				900.000000	200.000000	0.000000	0.325090	0.517960	-1.390400	-100.726768	-118.479503	185.688737	299.057281	201.000029	0.000000	300.000000	200.000000	0.000000	7.568960	11.536560	2231.523132	2231.587858	2103.699926	-1409.908474				-505.000000	200.000000	0.000000	1.448880	-2.144040	4.719240	-360.990324	835.839769	174.081692
623				900.000000	200.000000	0.000000	0.549290	0.630560	-1.868350	-64.420814	-91.805776	171.103224	299.076503	200.931970	0.000000	300.000000	200.000000	0.000000	7.599480	11.078760	2230.760192	2079.000654	2060.099928	-1324.459476				-505.000000	200.000000	0.000000	-0.362220	-3.573400	9.438480	1174.320668	808.380858	701.567005
624				900.000000	200.000000	0.000000	0.392350	0.472920	-1.738000	-110.982689	-90.530182	154.251587	299.004027	200.892761	0.000000	300.000000	200.000000	0.000000	7.233240	10.559920	2232.591248	1993.170352	2223.599922	-1312.252476				-505.000000	200.000000	0.000000	2.535540	-1.786700	8.651940	-454.869067	-824.486244	-354.363014
625				900.000000	200.000000	0.000000	0.381140	0.641820	-1.651100	-120.019480	-100.281311	147.191298	299.067209	200.965675	0.000000	300.000000	200.000000	0.000000	6.867000	11.048240	2231.904602	2155.294256	2081.899927	-1348.873476				-505.000000	200.000000	0.000000	0.724440	-2.858720	5.505780	-635.804691	-446.770869	-355.235473
626				900.000000	200.000000	0.000000	0.425980	0.630560	-1.520750	-120.348124	-76.919199	185.688933	299.077134	200.978326	0.000000	300.000000	200.000000	0.000000	7.477400	10.559920	2232.286072	2183.904357	2060.099928	-1324.459476				-505.000000	200.000000	0.000000	1.629990	-2.144040	11.011560	-1750.278961	1084.049407	644.019992
627				900.000000	200.000000	0.000000	0.280250	0.551740	-1.868350	-59.625562	-40.198949	159.260346	299.057442	200.931492	0.000000	300.000000	200.000000	0.000000	7.965720	11.048240	2231.904602	2079.000654	2103.699926	-1416.011974				-505.000000	200.000000	0.000000	1.629990	-2.144040	8.651940	-1055.571720	953.718679	-60.909192
628				900.000000	200.000000	0.000000	0.425980	0.731900	-1.390400	-43.670356	-56.776544	132.770657	298.937945	200.929220	0.000000	300.000000	200.000000	0.000000	7.691040	10.376800	2227.098080	2069.463954	2365.299917	-1293.941977				-505.000000	200.000000	0.000000	1.086660	-1.965370	2.359620	1039.424250	-200.563079	-119.440266
629				900.000000	200.000000	0.000000	0.403560	0.585520	-1.433850	-81.907541	-101.406610	192.899254	299.038071	200.948421	0.000000	300.000000	200.000000	0.000000	7.416360	9.919000	2232.286072	2117.147455	2147.299925	-1391.597975				-505.000000	200.000000	0.000000	0.181110	-2.501380	8.651940	196.781658	-151.739664	232.588096
630				900.000000	200.000000	0.000000	0.313880	0.709380	-1.564200	-72.921498	-67.196542	188.288032	299.038006	200.969848	0.000000	300.000000	200.000000	0.000000	7.691040	10.010560	2232.133484	2164.830956	2147.299925	-1409.908474				-505.000000	200.000000	0.000000	-1.267770	-1.072020	-3.932700	-180.998548	478.154912	116.572272
631				900.000000	200.000000	0.000000	0.347510	0.495440	-1.303500	-57.338281	-53.625967	185.644567	299.008300	200.961698	0.000000	300.000000	200.000000	0.000000	7.294280	11.353440	2231.217956	2145.757556	2212.699923	-1422.115474				-505.000000	200.000000	0.000000	0.724440	-2.501380	14.944259	81.469042	207.122051	1172.450208
632				900.000000	200.000000	0.000000	0.437190	0.551740	-1.173150	-107.151697	-113.165884	166.326736	299.028969	200.939235	0.000000	300.000000	200.000000	0.000000	7.630000	11.200840	2233.811952	2098.074055	2169.099924	-1422.115474				-505.000000	200.000000	0.000000	-0.181110	-1.072020	15.730799	-411.057472	-534.249593	821.414523
633				900.000000	200.000000	0.000000	0.437190	0.484180	-1.477300	-118.289978	-62.223325	132.528664	299.057732	200.901304	0.000000	300.000000	200.000000	0.000000	7.538440	10.559920	2232.591248	2012.243752	2103.699926	-1312.252476				-505.000000	200.000000	0.000000	0.000000	-2.680050	11.798100	417.854033	1844.783706	-2.543368
634				900.000000	200.000000	0.000000	0.437190	0.698120	-1.173150	-68.959527	-62.506185	173.691850	299.018473	200.918579	0.000000	300.000000	200.000000	0.000000	7.446880	11.017720	2232.133484	2050.390553	2190.899923	-1428.218974				-505.000000	200.000000	0.000000	0.181110	-0.178670	13.371180	685.154384	639.201822	-411.392737
635				900.000000	200.000000	0.000000	0.336300	0.709380	-1.651100	-77.032057	-103.500770	178.626164	299.028173	200.991278	0.000000	300.000000	200.000000	0.000000	7.172200	10.498880	2231.980896	2212.514458	2169.099924	-1318.355976				-505.000000	200.000000	0.000000	1.992210	-4.109410	7.865400	-711.295173	4.557123	230.917188
636				900.000000	200.000000	0.000000	0.392350	0.619300	-1.564200	-20.343569	-100.823756	151.978061	299.018640	200.978226	0.000000	300.000000	200.000000	0.000000	7.355320	10.315760	2232.514954	2183.904357	2190.899923	-1379.390975				-505.000000	200.000000	0.000000	3.622200	-3.573400	7.865400	1637.458829	568.776470	-297.401426
637				900.000000	200.000000	0.000000	0.336300	0.563000	-1.173150	-78.544299	-134.341083	154.393430	299.052526	200.940070	0.000000	300.000000	200.000000	0.000000	7.630000	10.163160	2231.828308	2098.074055	2114.599926	-1416.011974				-505.000000	200.000000	0.000000	2.354430	-1.786700	7.078860	703.165106	-16.614382	585.557054
638				900.000000	200.000000	0.000000	0.448400	0.653080	-0.999350	-74.654748	-113.789146	183.276990	299.025909	200.972174	0.000000	300.000000	200.000000	0.000000	7.599480	10.498880	2226.792904	2164.830956	2169.099924	-1416.011974				-505.000000	200.000000	0.000000	1.992210	-2.501380	9.438480	-845.499436	3.064270	232.443208
639				900.000000	200.000000	0.000000	0.437190	0.675600	-1.564200	-70.292028	-82.406388	197.767507	299.008876	200.952596	0.000000	300.000000	200.000000	0.000000	7.355320	10.804080	2232.514954	2126.684155	2212.699923	-1300.045476				-505.000000	200.000000	0.000000	2.535540	-1.072020	8.651940	167.456229	-824.486244	-236.196585
640				900.000000	200.000000	0.000000	0.403560	0.698120	-2.042150	-85.941932	-75.511041	144.810769	298.954741	200.961533	0.000000	300.000000	200.000000	0.000000	7.599480	10.712520	2231.599426	2145.757556	2332.599918	-1452.632974				-505.000000	200.000000	0.000000	1.448880	-0.357340	7.865400	-947.521426	-492.846010	645.730059
641				900.000000	200.000000	0.000000	0.414770	0.709380	-1.346950	-44.552716	-81.685175	171.315889	299.042660	200.923072	0.000000	300.000000	200.000000	0.000000	7.660520	9.705360	2231.599426	2059.927254	2136.399925	-1397.701475				-505.000000	200.000000	0.000000	1.992210	0.178670	11.798100	-567.324840	1326.525064	411.218872
642				900.000000	200.000000	0.000000	0.358720	0.596780	-1.694550	-97.796060	-94.251677	164.040258	299.091379	200.970213	0.000000	300.000000	200.000000	0.000000	7.568960	9.369640	2231.294250	2164.830956	2027.399929	-1434.322474				-505.000000	200.000000	0.000000	1.448880	-1.965370	6.292320	460.658857	-93.643135	-295.701540
643				900.000000	200.000000	0.000000	0.336300	0.596780	-1.781450	-89.845028	-72.983725	171.292466	299.022755	200.940520	0.000000	300.000000	200.000000	0.000000	7.172200	11.414480	2230.760192	2098.074055	2179.999924	-1409.908474				-505.000000	200.000000	0.000000	1.629990	-0.357340	5.505780	-252.814185	1354.414406	645.715570
644				900.000000	200.000000	0.000000	0.257830	0.596780	-1.346950	-77.333295	-110.684175	171.373761	299.076661	200.889067	0.000000	300.000000	200.000000	0.000000	7.446880	11.109280	2231.141662	1983.633652	2060.099928	-1342.769976				-505.000000	200.000000	0.000000	0.362220	-1.429360	13.371180	841.107136	495.672849	-118.873638
645				900.000000	200.000000	0.000000	0.336300	0.641820	-1.433850	-67.527516	-73.306993	166.515033	298.989519	200.879826	0.000000	300.000000	200.000000	0.000000	8.179360	10.590440	2232.896424	1964.560251	2256.299921	-1367.183975				-505.000000	200.000000	0.000000	0.000000	-3.930740	9.438480	-352.910000	-671.807154	524.966616
646				900.000000	200.000000	0.000000	0.448400	0.653080	-1.520750	-95.297569	-72.776484	161.590049	299.077450	200.969451	0.000000	300.000000	200.000000	0.000000	7.416360	10.407320	2233.049012	2164.830956	2060.099928	-1293.941977				-505.000000	200.000000	0.000000	1.267770	-1.250690	9.438480	504.155836	1637.740220	116.199871
647				900.000000	200.000000	0.000000	0.325090	0.596780	-1.824900	-81.848982	-67.415719	176.123400	298.999179	200.965345	0.000000	300.000000	200.000000	0.000000	7.385840	10.926160	2232.667542	2155.294256	2234.499922	-1306.148976				-505.000000	200.000000	0.000000	1.629990	-2.501380	9.438480	1007.556594	1748.392296	114.983988
648				900.000000	200.000000	0.000000	0.448400	0.709380	-1.086250	-36.241570	-98.510419	185.739009	299.052396	200.953019	0.000000	300.000000	200.000000	0.000000	7.294280	11.017720	2231.523132	2126.684155	2114.599926	-1416.011974				-505.000000	200.000000	0.000000	3.803310	-2.144040	6.292320	218.215532	-236.109686	291.381535
649				900.000000	200.000000	0.000000	0.482030	0.619300	-1.738000	-88.872640	-68.893355	192.849374	298.998974	200.935637	0.000000	300.000000	200.000000	0.000000	7.355320	10.346280	2232.209778	2088.537354	2234.499922	-1354.976975				-505.000000	200.000000	0.000000	1.267770	-3.216060	15.730799	-2278.033360	306.068735	-179.385759
650				900.000000	200.000000	0.000000	0.459610	0.776940	-1.346950	-41.770595	-37.937956	154.464645	298.944972	200.974354	0.000000	300.000000	200.000000	0.000000	7.752080	10.346280	2231.599426	2174.367657	2354.399918	-1446.529474				-505.000000	200.000000	0.000000	-1.992210	-4.824090	9.438480	-406.966608	774.441540	-63.162783
651				900.000000	200.000000	0.000000	0.403560	0.641820	-1.781450	-71.908160	-45.357672	147.168071	299.033255	200.956900	0.000000	300.000000	200.000000	0.000000	7.233240	10.468360	2232.438660	2136.220856	2158.199924	-1391.597975				-505.000000	200.000000	0.000000	1.448880	-0.178670	9.438480	-241.688247	1626.781254	352.179124
652				900.000000	200.000000	0.000000	0.414770	0.619300	-1.216600	-88.332470	-97.004310	176.051435	299.027940	201.008611	0.000000	300.000000	200.000000	0.000000	7.477400	9.919000	2231.446838	2250.661259	2169.099924	-1354.976975				-505.000000	200.000000	0.000000	0.181110	0.714680	9.438480	275.632369	1040.643976	470.616532
653				900.000000	200.000000	0.000000	0.459610	0.517960	-1.564200	-76.783644	-103.593523	166.272094	298.998906	200.952791	0.000000	300.000000	200.000000	0.000000	7.721560	9.796920	2232.057190	2126.684155	2234.499922	-1373.287475				-505.000000	200.000000	0.000000	0.543330	-3.216060	3.932700	37.342830	493.671001	290.624986
654				900.000000	200.000000	0.000000	0.280250	0.540480	-1.390400	-95.778864	-55.841353	154.430554	298.984360	200.965510	0.000000	300.000000	200.000000	0.000000	7.263760	11.322920	2232.286072	2155.294256	2267.199921	-1379.390975				-505.000000	200.000000	0.000000	1.448880	-2.680050	3.146160	648.793881	439.622600	56.084821
655				900.000000	200.000000	0.000000	0.414770	0.495440	-1.129700	-121.486708	-66.689307	161.478284	299.042987	200.974021	0.000000	300.000000	200.000000	0.000000	7.538440	11.200840	2232.362366	2174.367657	2136.399925	-1354.976975				-505.000000	200.000000	0.000000	0.000000	1.072020	11.011560	-513.331155	-938.440021	353.481939
656				900.000000	200.000000	0.000000	0.403560	0.517960	-1.607650	-92.910779	-111.376916	149.462541	299.043412	200.982129	0.000000	300.000000	200.000000	0.000000	7.294280	11.261880	2233.354188	2193.441057	2136.399925	-1342.769976				-505.000000	200.000000	0.000000	1.267770	0.000000	9.438480	464.019086	46.900132	469.851368
657				900.000000	200.000000	0.000000	0.392350	0.551740	-1.564200	-99.515765	-110.955696	180.831151	298.998974	200.931364	0.000000	300.000000	200.000000	0.000000	7.691040	11.506040	2232.209778	2079.000654	2234.499922	-1361.080475				-505.000000	200.000000	0.000000	3.803310	-1.786700	-1.573080	470.840947	964.484644	585.441144
658				900.000000	200.000000	0.000000	0.325090	0.619300	-1.042800	-92.172943	-52.945162	147.228422	298.950430	200.939652	0.000000	300.000000	200.000000	0.000000	7.752080	10.773560	2232.820130	2098.074055	2343.499918	-1397.701475				-505.000000	200.000000	0.000000	0.362220	-1.786700	11.798100	471.910641	1160.015738	115.763641
659				900.000000	200.000000	0.000000	0.381140	0.619300	-1.086250	-120.361669	-60.278862	164.037975	299.067910	200.960680	0.000000	300.000000	200.000000	0.000000	7.294280	9.919000	2233.583070	2145.757556	2081.899927	-1312.252476				-505.000000	200.000000	0.000000	-0.905550	-3.573400	7.865400	247.666807	975.320614	-179.551009
660				900.000000	200.000000	0.000000	0.280250	0.664340	-1.477300	-98.809398	-86.156355	171.413364	299.072473	200.948194	0.000000	300.000000	200.000000	0.000000	6.897520	10.773560	2232.820130	2117.147455	2070.999928	-1330.562976				-505.000000	200.000000	0.000000	2.173320	-2.501380	8.651940	428.413662	523.131760	114.940522
661				900.000000	200.000000	0.000000	0.257830	0.686860	-1.868350	-78.184501	-125.397183	171.457535	299.033089	200.905792	0.000000	300.000000	200.000000	0.000000	7.416360	10.743040	2232.057190	2021.780453	2158.199924	-1385.494475				-505.000000	200.000000	0.000000	0.362220	-1.072020	18.090419	52.395306	1286.614334	-59.790423
662				900.000000	200.000000	0.000000	0.347510	0.619300	-1.173150	-104.369576	-43.615252	166.482476	298.964580	200.867458	0.000000	300.000000	200.000000	0.000000	7.538440	10.407320	2231.752014	1935.950150	2310.799919	-1464.839973				-505.000000	200.000000	0.000000	2.716650	-3.216060	5.505780	153.284678	1288.660613	55.474726
663				900.000000	200.000000	0.000000	0.302670	0.641820	-1.694550	-55.736010	-31.151899	159.320893	299.076787	200.884671	0.000000	300.000000	200.000000	0.000000	7.233240	10.559920	2231.446838	1974.096951	2060.099928	-1367.183975				-505.000000	200.000000	0.000000	0.000000	-1.250690	8.651940	272.460909	-140.780698	175.045391
664				900.000000	200.000000	0.000000	0.448400	0.630560	-1.564200	-64.105715	-27.142346	188.075366	299.057538	201.021118	0.000000	300.000000	200.000000	0.000000	7.507920	10.468360	2232.133484	2279.271359	2103.699926	-1361.080475				-505.000000	200.000000	0.000000	2.173320	-3.573400	18.090419	-1836.203226	1442.164694	995.084655
665				900.000000	200.000000	0.000000	0.347510	0.720640	-1.651100	-20.280947	-68.500608	166.576722	299.023156	200.940134	0.000000	300.000000	200.000000	0.000000	8.026760	9.888480	2231.675720	2098.074055	2179.999924	-1300.045476				-505.000000	200.000000	0.000000	-0.181110	-3.037390	17.303879	165.039848	1055.097643	-179.100290
666				900.000000	200.000000	0.000000	0.369930	0.641820	-1.651100	-79.814178	-79.555804	149.612571	298.994194	200.986803	0.000000	300.000000	200.000000	0.000000	7.935200	10.773560	2232.438660	2202.977757	2245.399921	-1391.597975				-505.000000	200.000000	0.000000	0.000000	-1.965370	9.438480	-1507.961482	919.032934	-354.329728
667				900.000000	200.000000	0.000000	0.369930	0.608040	-1.086250	-68.558463	-64.883205	178.497077	298.994022	200.939973	0.000000	300.000000	200.000000	0.000000	7.813120	10.956680	2232.057190	2098.074055	2245.399921	-1440.425974				-505.000000	200.000000	0.000000	-0.724440	-2.680050	3.932700	1691.200822	1365.803803	56.258686
668				900.000000	200.000000	0.000000	0.269040	0.619300	-1.868350	-60.863971	-115.726871	185.841051	298.993506	201.043051	0.000000	300.000000	200.000000	0.000000	7.141680	11.383960	2230.912780	2326.954861	2245.399921	-1342.769976				-505.000000	200.000000	0.000000	1.992210	-1.608030	1.573080	713.535965	938.518586	527.011491
669				900.000000	200.000000	0.000000	0.313880	0.653080	-1.607650	-99.408128	-87.420013	159.319751	299.028472	200.943988	0.000000	300.000000	200.000000	0.000000	7.324800	10.834600	2232.667542	2107.610755	2169.099924	-1306.148976				-505.000000	200.000000	0.000000	0.181110	-2.501380	14.944259	-150.162962	1035.418991	467.564491
670				900.000000	200.000000	0.000000	0.313880	0.596780	-1.303500	-125.534644	-57.307053	156.857732	299.013859	200.939684	0.000000	300.000000	200.000000	0.000000	7.660520	10.468360	2232.743836	2098.074055	2201.799923	-1361.080475				-505.000000	200.000000	0.000000	2.354430	-1.429360	13.371180	493.659131	640.264243	350.919775
671				900.000000	200.000000	0.000000	0.369930	0.563000	-1.260050	-58.531676	-44.457691	171.226210	298.999179	201.003788	0.000000	300.000000	200.000000	0.000000	7.263760	10.254720	2232.667542	2241.124558	2234.499922	-1354.976975				-505.000000	200.000000	0.000000	2.173320	-4.645420	14.157719	183.302262	-1603.213342	112.905828
672				900.000000	200.000000	0.000000	0.459610	0.585520	-1.390400	-69.800936	-63.227398	161.515604	299.028438	200.965378	0.000000	300.000000	200.000000	0.000000	7.324800	10.437840	2232.591248	2155.294256	2169.099924	-1306.148976				-505.000000	200.000000	0.000000	2.535540	-1.250690	1.573080	-770.449416	1568.491726	116.098449
673				900.000000	200.000000	0.000000	0.403560	0.484180	-1.477300	-86.125736	-81.102321	190.395347	299.023256	200.957129	0.000000	300.000000	200.000000	0.000000	7.385840	10.651480	2231.904602	2136.220856	2179.999924	-1361.080475				-505.000000	200.000000	0.000000	0.362220	-2.680050	6.292320	1575.573589	1562.950745	-413.781036
674				900.000000	200.000000	0.000000	0.392350	0.574260	-1.520750	-66.379135	-105.930135	188.081075	299.017936	200.953280	0.000000	300.000000	200.000000	0.000000	7.904680	10.041080	2230.912780	2126.684155	2190.899923	-1342.769976				-505.000000	200.000000	0.000000	-0.362220	-0.357340	16.517339	211.330748	403.952998	234.666257
675				900.000000	200.000000	0.000000	0.381140	0.540480	-1.042800	-71.295569	-50.187331	154.326032	298.984325	200.944181	0.000000	300.000000	200.000000	0.000000	7.660520	10.010560	2232.209778	2107.610755	2267.199921	-1373.287475				-505.000000	200.000000	0.000000	1.811100	-2.501380	3.932700	-35.227885	-776.171824	761.154585
676				900.000000	200.000000	0.000000	0.336300	0.529220	-1.477300	-72.209398	-73.266585	149.542694	299.013421	200.970014	0.000000	300.000000	200.000000	0.000000	7.507920	9.888480	2231.752014	2164.830956	2201.799923	-1385.494475				-505.000000	200.000000	0.000000	1.267770	-2.144040	4.719240	-245.174322	449.088712	291.584378
677				900.000000	200.000000	0.000000	0.347510	0.720640	-1.390400	-52.175103	-104.204849	166.576722	299.008469	200.974354	0.000000	300.000000	200.000000	0.000000	7.538440	11.231360	2231.599426	2174.367657	2212.699923	-1330.562976				-505.000000	200.000000	0.000000	-0.543330	-1.250690	3.146160	-770.323570	1620.731279	57.600660
678				900.000000	200.000000	0.000000	0.313880	0.608040	-1.868350	-49.266067	-41.583833	164.097184	299.008537	200.965741	0.000000	300.000000	200.000000	0.000000	7.660520	11.017720	2231.752014	2155.294256	2212.699923	-1391.597975				-505.000000	200.000000	0.000000	1.267770	0.178670	7.865400	127.256555	1639.233073	-176.164160
679				900.000000	200.000000	0.000000	0.325090	0.529220	-1.346950	-88.156476	-108.387972	159.192948	299.003925	200.944117	0.000000	300.000000	200.000000	0.000000	7.874160	11.383960	2232.362366	2107.610755	2223.599922	-1470.943473				-505.000000	200.000000	0.000000	2.173320	0.000000	0.786540	-463.201084	0.315995	1468.428601
680				900.000000	200.000000	0.000000	0.381140	0.506700	-1.520750	-81.222846	-85.204627	173.571897	299.081546	200.936085	0.000000	300.000000	200.000000	0.000000	7.630000	11.109280	2231.141662	2088.537354	2049.199928	-1336.666476				-505.000000	200.000000	0.000000	1.267770	-3.037390	7.865400	164.284770	711.243021	55.760194
681				900.000000	200.000000	0.000000	0.280250	0.563000	-1.042800	-98.511907	-91.626410	156.861158	299.086650	200.987141	0.000000	300.000000	200.000000	0.000000	7.233240	11.506040	2231.675720	2202.977757	2038.299929	-1330.562976				-505.000000	200.000000	0.000000	0.181110	-2.858720	14.157719	175.599477	903.595410	232.248981
682				900.000000	200.000000	0.000000	0.515660	0.461660	-1.607650	-91.208682	-75.465434	144.474726	299.013589	200.922851	0.000000	300.000000	200.000000	0.000000	7.355320	10.804080	2232.133484	2059.927254	2201.799923	-1409.908474				-505.000000	200.000000	0.000000	1.629990	-1.608030	11.798100	366.905961	1215.872987	-354.121012
683				900.000000	200.000000	0.000000	0.291460	0.585520	-1.303500	-97.854619	-66.515737	149.641507	298.949892	200.901674	0.000000	300.000000	200.000000	0.000000	7.416360	10.620960	2231.675720	2012.243752	2343.499918	-1379.390975				-505.000000	200.000000	0.000000	0.181110	-1.429360	2.359620	1303.490219	-1869.178347	292.349542
684				900.000000	200.000000	0.000000	0.493240	0.574260	-2.302850	-119.456283	-94.159522	159.060632	298.969570	200.914369	0.000000	300.000000	200.000000	0.000000	7.324800	10.529400	2231.980896	2040.853853	2299.899920	-1287.838477				-505.000000	200.000000	0.000000	1.629990	-1.608030	12.584640	1061.864895	1877.976598	-354.121012
685				900.000000	200.000000	0.000000	0.336300	0.641820	-2.346300	-48.370163	-92.722294	159.286052	299.018238	200.931619	0.000000	300.000000	200.000000	0.000000	6.744920	10.926160	2231.599426	2079.000654	2190.899923	-1422.115474				-505.000000	200.000000	0.000000	0.905550	-1.429360	13.371180	1883.451153	-67.484077	-118.917104
686				900.000000	200.000000	0.000000	0.437190	0.641820	-1.651100	-91.875768	-112.721390	168.820171	298.964510	200.957260	0.000000	300.000000	200.000000	0.000000	7.141680	10.102120	2231.599426	2136.220856	2310.799919	-1434.322474				-505.000000	200.000000	0.000000	0.543330	-1.250690	4.719240	-75.301712	-169.925462	703.698813
687				900.000000	200.000000	0.000000	0.381140	0.630560	-1.477300	-43.913036	-140.970705	125.493885	298.945297	200.935605	0.000000	300.000000	200.000000	0.000000	7.233240	9.674840	2232.286072	2088.537354	2354.399918	-1513.667973				-505.000000	200.000000	0.000000	1.811100	-1.608030	5.505780	250.586573	-645.094669	-236.647303
688				900.000000	200.000000	0.000000	0.425980	0.709380	-1.607650	-48.843331	-46.442562	161.665635	298.964616	200.957162	0.000000	300.000000	200.000000	0.000000	7.630000	9.613800	2231.828308	2136.220856	2310.799919	-1428.218974				-505.000000	200.000000	0.000000	-1.086660	-1.608030	-0.786540	-328.996822	729.350256	762.234195
689				900.000000	200.000000	0.000000	0.459610	0.731900	-1.694550	0.240377	-62.944538	161.651738	299.057828	200.982364	0.000000	300.000000	200.000000	0.000000	7.263760	11.628120	2232.820130	2193.441057	2103.699926	-1312.252476				-505.000000	200.000000	0.000000	1.086660	-3.216060	9.438480	732.679304	853.279141	173.093322
690				900.000000	200.000000	0.000000	0.392350	0.720640	-1.433850	-36.137997	-90.813042	202.675169	299.018305	200.961468	0.000000	300.000000	200.000000	0.000000	7.477400	11.383960	2231.752014	2145.757556	2190.899923	-1428.218974				-505.000000	200.000000	0.000000	3.078870	-1.786700	12.584640	-222.922447	332.034793	702.987296
691				900.000000	200.000000	0.000000	0.381140	0.596780	-1.477300	-69.427277	-135.904735	156.788051	298.950466	200.978059	0.000000	300.000000	200.000000	0.000000	7.416360	10.590440	2232.896424	2183.904357	2343.499918	-1342.769976				-505.000000	200.000000	0.000000	0.362220	-3.037390	8.651940	-762.180322	367.581400	467.041329
692				900.000000	200.000000	0.000000	0.470820	0.675600	-1.477300	-102.366242	-139.597758	149.539465	299.013893	200.918296	0.000000	300.000000	200.000000	0.000000	7.874160	10.041080	2232.820130	2050.390553	2201.799923	-1428.218974				-505.000000	200.000000	0.000000	1.992210	0.357340	6.292320	1296.102050	934.040027	411.388430
693				900.000000	200.000000	0.000000	0.437190	0.450400	-1.173150	-95.242757	-82.770064	185.509771	299.091286	200.961764	0.000000	300.000000	200.000000	0.000000	7.538440	10.346280	2231.065368	2145.757556	2027.399929	-1391.597975				-505.000000	200.000000	0.000000	0.724440	-4.466750	8.651940	-153.774884	1273.653521	289.423592
694				900.000000	200.000000	0.000000	0.269040	0.608040	-1.173150	-88.751142	-96.109527	183.420919	299.032891	200.974354	0.000000	300.000000	200.000000	0.000000	7.263760	10.834600	2231.599426	2174.367657	2158.199924	-1342.769976				-505.000000	200.000000	0.000000	0.724440	-3.037390	8.651940	-1109.628328	-449.756575	-179.172734
695				900.000000	200.000000	0.000000	0.246620	0.709380	-1.303500	-108.836185	-135.592805	161.851452	299.033453	200.867013	0.000000	300.000000	200.000000	0.000000	7.507920	10.468360	2232.896424	1935.950150	2158.199924	-1281.734977				-505.000000	200.000000	0.000000	-0.181110	-3.394730	5.505780	-784.054658	138.303988	408.001581
696				900.000000	200.000000	0.000000	0.425980	0.720640	-1.086250	-80.003716	-97.587163	159.266447	299.092000	200.943923	0.000000	300.000000	200.000000	0.000000	7.721560	10.559920	2232.820130	2107.610755	2027.399929	-1324.459476				-505.000000	200.000000	0.000000	1.448880	-3.394730	4.719240	-899.933583	-224.720290	525.359379
697				900.000000	200.000000	0.000000	0.392350	0.574260	-1.868350	-98.903490	-90.408957	159.165154	299.131143	200.973721	0.000000	300.000000	200.000000	0.000000	7.538440	10.437840	2233.049012	2174.367657	1940.199932	-1440.425974				-505.000000	200.000000	0.000000	-1.992210	-0.357340	13.371180	211.079055	2626.689510	-470.132528
698				900.000000	200.000000	0.000000	0.414770	0.698120	-1.651100	-53.372562	-106.732165	161.666777	299.077103	201.016811	0.000000	300.000000	200.000000	0.000000	7.416360	9.949520	2232.209778	2269.734659	2060.099928	-1336.666476				-505.000000	200.000000	0.000000	-1.086660	-3.037390	10.225020	-182.974466	-739.369795	408.413140
699				900.000000	200.000000	0.000000	0.381140	0.585520	-1.390400	-114.026768	-90.391823	161.596899	299.047902	200.939813	0.000000	300.000000	200.000000	0.000000	7.355320	10.254720	2232.438660	2098.074055	2125.499926	-1428.218974				-505.000000	200.000000	0.000000	1.811100	-3.216060	10.225020	732.742227	13.276809	-414.405620
700				900.000000	200.000000	0.000000	0.347510	0.664340	-1.694550	-86.972879	-68.460200	188.211304	299.003482	200.888975	0.000000	300.000000	200.000000	0.000000	7.843640	10.895640	2231.370544	1983.633652	2223.599922	-1324.459476				-505.000000	200.000000	0.000000	0.905550	-3.394730	13.371180	-435.977421	727.935967	-179.526339
701				900.000000	200.000000	0.000000	0.437190	0.596780	-1.824900	-114.013223	-41.636177	173.597604	299.013455	200.952889	0.000000	300.000000	200.000000	0.000000	7.263760	11.383960	2231.828308	2126.684155	2201.799923	-1348.873476				-505.000000	200.000000	0.000000	0.181110	-0.893350	3.932700	293.706013	117.878910	586.578709
702				900.000000	200.000000	0.000000	0.269040	0.585520	-1.173150	-81.637455	-106.241467	152.074395	299.008706	201.008300	0.000000	300.000000	200.000000	0.000000	7.477400	11.445000	2232.133484	2250.661259	2212.699923	-1409.908474	-524.570665	254.070283	0.000000	-505.000000	200.000000	0.000000	-0.362220	-0.893350	20.450039	1105.739414	400.220866	116.669386
703				900.000000	200.000000	0.000000	0.302670	0.630560	-1.346950	-79.962765	-77.068897	140.033141	298.925985	200.914056	0.000000	300.000000	200.000000	0.000000	7.355320	10.437840	2232.743836	2040.853853	2397.999916	-1403.804975				-505.000000	200.000000	0.000000	0.543330	-2.144040	14.157719	-1865.843271	-46.312572	232.898234
704				900.000000	200.000000	0.000000	0.470820	0.495440	-1.520750	-97.768654	-58.501830	187.926478	298.954991	200.931396	0.000000	300.000000	200.000000	0.000000	7.630000	10.590440	2232.133484	2079.000654	2332.599918	-1336.666476				-505.000000	200.000000	0.000000	3.441090	-0.893350	9.438480	-864.013543	-747.457490	-1.123076
705				900.000000	200.000000	0.000000	0.448400	0.506700	-1.651100	-153.727433	-92.919138	178.321536	299.042823	200.935733	0.000000	300.000000	200.000000	0.000000	7.294280	9.919000	2231.980896	2088.537354	2136.399925	-1312.252476				-505.000000	200.000000	0.000000	0.362220	-1.786700	15.730799	703.857261	1288.853614	174.507740
706				900.000000	200.000000	0.000000	0.291460	0.641820	-1.303500	-83.474594	-86.779617	154.513186	299.092124	200.999312	0.000000	300.000000	200.000000	0.000000	7.019600	10.620960	2233.125306	2231.587858	2027.399929	-1348.873476				-505.000000	200.000000	0.000000	2.173320	-4.824090	13.371180	288.244019	-409.336850	641.433158
707				900.000000	200.000000	0.000000	0.291460	0.630560	-1.260050	-75.852206	-71.622116	159.322035	299.077198	200.914181	0.000000	300.000000	200.000000	0.000000	7.599480	10.376800	2232.438660	2040.853853	2060.099928	-1287.838477				-505.000000	200.000000	0.000000	0.362220	-1.608030	7.078860	-96.735586	2092.484348	-412.763689
708				900.000000	200.000000	0.000000	0.358720	0.675600	-1.564200	-82.353619	-13.317384	149.655600	299.033354	200.875645	0.000000	300.000000	200.000000	0.000000	7.630000	9.857960	2232.667542	1955.023551	2158.199924	-1336.666476				-505.000000	200.000000	0.000000	3.078870	0.536010	6.292320	843.649364	1133.426249	117.750561
709				900.000000	200.000000	0.000000	0.437190	0.506700	-1.477300	-81.177832	-47.025415	130.139948	298.974524	200.910034	0.000000	300.000000	200.000000	0.000000	7.813120	9.369640	2232.133484	2031.317153	2288.999920	-1361.080475				-505.000000	200.000000	0.000000	0.181110	-1.250690	6.292320	619.720145	-1077.490436	175.030902
710				900.000000	200.000000	0.000000	0.358720	0.653080	-1.346950	-62.953270	-150.300615	183.369898	298.979407	200.910034	0.000000	300.000000	200.000000	0.000000	7.507920	10.895640	2232.133484	2031.317153	2278.099920	-1354.976975				-505.000000	200.000000	0.000000	2.354430	-0.357340	13.371180	-252.184953	640.264243	58.216629
711				900.000000	200.000000	0.000000	0.336300	0.608040	-1.824900	-25.097872	-52.679437	188.170558	298.940015	200.982968	0.000000	300.000000	200.000000	0.000000	7.721560	11.506040	2231.446838	2193.441057	2365.299917	-1354.976975				-505.000000	200.000000	0.000000	0.724440	-4.288080	2.359620	-606.730956	484.204888	289.593150
712				900.000000	200.000000	0.000000	0.515660	0.698120	-1.824900	-57.573149	-85.395331	178.429875	299.028272	200.910003	0.000000	300.000000	200.000000	0.000000	7.385840	10.895640	2232.209778	2031.317153	2169.099924	-1428.218974				-505.000000	200.000000	0.000000	1.992210	-0.178670	2.359620	1031.721465	274.922122	704.600249
713				900.000000	200.000000	0.000000	0.392350	0.495440	-0.999350	-44.961591	-65.887277	200.056073	299.033288	200.939781	0.000000	300.000000	200.000000	0.000000	7.874160	11.139800	2232.514954	2098.074055	2158.199924	-1318.355976				-505.000000	200.000000	0.000000	0.724440	-3.037390	13.371180	859.621243	-586.805141	-2.940438
714				900.000000	200.000000	0.000000	0.369930	0.675600	-1.781450	-130.825053	-74.368608	168.921268	299.047805	200.961271	0.000000	300.000000	200.000000	0.000000	7.172200	11.383960	2232.209778	2145.757556	2125.499926	-1385.494475				-505.000000	200.000000	0.000000	-0.724440	-3.037390	8.651940	-993.812326	698.475208	-120.312725
715				900.000000	200.000000	0.000000	0.291460	0.608040	-1.564200	-28.848317	-96.669106	154.481771	299.042692	200.995687	0.000000	300.000000	200.000000	0.000000	6.928040	10.926160	2231.675720	2222.051158	2136.399925	-1354.976975				-505.000000	200.000000	0.000000	-1.811100	-2.501380	8.651940	-845.562359	101.378964	408.979769
716				900.000000	200.000000	0.000000	0.381140	0.596780	-1.303500	-77.288281	-80.340700	164.017031	298.964510	200.923072	0.000000	300.000000	200.000000	0.000000	7.721560	10.315760	2231.599426	2059.927254	2310.799919	-1428.218974				-505.000000	200.000000	0.000000	1.992210	-1.072020	7.078860	-180.117623	-127.266458	233.799671
717				900.000000	200.000000	0.000000	0.369930	0.641820	-1.520750	-83.699665	-44.215240	159.251212	299.048162	200.875495	0.000000	300.000000	200.000000	0.000000	7.477400	10.224200	2233.049012	1955.023551	2125.499926	-1458.736474				-505.000000	200.000000	0.000000	-1.811100	-2.322710	6.292320	-834.939807	-559.231793	-178.291660
718				900.000000	200.000000	0.000000	0.269040	0.596780	-1.303500	-73.267751	-75.724422	164.133167	299.032924	200.970047	0.000000	300.000000	200.000000	0.000000	7.355320	10.163160	2231.675720	2164.830956	2158.199924	-1440.425974				-505.000000	200.000000	0.000000	0.362220	2.144040	3.146160	245.803554	770.516407	413.214407
719				900.000000	200.000000	0.000000	0.459610	0.765680	-1.477300	-58.451445	-83.410460	159.273493	299.004129	200.956737	0.000000	300.000000	200.000000	0.000000	7.507920	9.919000	2232.820130	2136.220856	2223.599922	-1312.252476				-505.000000	200.000000	0.000000	-0.181110	-2.144040	7.865400	-476.554633	-394.215321	-178.252501
720				900.000000	200.000000	0.000000	0.414770	0.529220	-1.129700	-59.787694	-107.217067	156.690379	299.043347	200.896787	0.000000	300.000000	200.000000	0.000000	7.538440	9.827440	2233.201600	2002.707052	2136.399925	-1495.357473				-505.000000	200.000000	0.000000	3.622200	-1.429360	18.090419	-1011.571355	1221.922963	703.282945
721				900.000000	200.000000	0.000000	0.392350	0.596780	-0.955900	-68.887107	-96.323505	156.776437	299.018842	200.956671	0.000000	300.000000	200.000000	0.000000	7.385840	9.552760	2232.972718	2136.220856	2190.899923	-1342.769976				-505.000000	200.000000	0.000000	-1.629990	-2.322710	3.146160	-719.375498	493.355005	-295.794346
722				900.000000	200.000000	0.000000	0.336300	0.788200	-1.303500	-77.446666	-78.494188	157.012526	298.940305	200.969881	0.000000	300.000000	200.000000	0.000000	7.263760	10.956680	2232.057190	2164.830956	2365.299917	-1336.666476				-505.000000	200.000000	0.000000	-0.543330	0.357340	0.786540	-557.394443	960.120521	235.358977
723				900.000000	200.000000	0.000000	0.358720	0.596780	-1.651100	-61.566274	-68.962236	151.991958	299.062229	200.978594	0.000000	300.000000	200.000000	0.000000	7.446880	11.017720	2231.675720	2183.904357	2092.799927	-1403.804975				-505.000000	200.000000	0.000000	-2.354430	-2.501380	9.438480	81.028579	796.359471	115.302742
724				900.000000	200.000000	0.000000	0.358720	0.630560	-1.564200	-39.982534	-119.702753	183.348955	298.955241	200.978159	0.000000	300.000000	200.000000	0.000000	7.416360	11.139800	2232.667542	2183.904357	2332.599918	-1403.804975				-505.000000	200.000000	0.000000	-0.543330	-1.786700	3.146160	-339.493527	29.891191	-354.116704
725				900.000000	200.000000	0.000000	0.448400	0.529220	-1.824900	-88.651633	-21.833925	173.523159	299.028538	200.879856	0.000000	300.000000	200.000000	0.000000	7.538440	10.559920	2232.820130	1964.560251	2169.099924	-1458.736474				-505.000000	200.000000	0.000000	-0.181110	-1.250690	3.146160	-191.243561	803.393304	351.292176
726				900.000000	200.000000	0.000000	0.302670	0.608040	-1.520750	-81.070195	-87.039202	147.241177	299.018573	200.944117	0.000000	300.000000	200.000000	0.000000	7.568960	10.712520	2232.362366	2107.610755	2190.899923	-1348.873476				-505.000000	200.000000	0.000000	2.535540	-2.144040	3.932700	218.026762	107.982366	878.923943
727				900.000000	200.000000	0.000000	0.403560	0.743160	-1.042800	-46.867086	-147.364016	166.539598	299.003380	200.995926	0.000000	300.000000	200.000000	0.000000	7.416360	10.498880	2231.141662	2222.051158	2223.599922	-1367.183975				-505.000000	200.000000	0.000000	1.992210	-2.322710	6.292320	-140.043796	-524.230054	173.868667
728				900.000000	200.000000	0.000000	0.325090	0.563000	-1.520750	-103.027594	-103.160368	176.091984	299.072188	200.995483	0.000000	300.000000	200.000000	0.000000	7.416360	11.078760	2232.133484	2222.051158	2070.999928	-1361.080475				-505.000000	200.000000	0.000000	-0.543330	-0.178670	14.944259	-241.247785	1874.674897	293.594402
729				900.000000	200.000000	0.000000	0.470820	0.754420	-1.607650	-147.501839	-119.212652	159.251408	299.014297	200.909381	0.000000	300.000000	200.000000	0.000000	7.355320	9.766400	2233.735658	2031.317153	2201.799923	-1397.701475				-505.000000	200.000000	0.000000	1.086660	-1.429360	7.078860	29.891738	1916.078479	644.741690
730				900.000000	200.000000	0.000000	0.403560	0.788200	-1.260050	-137.709605	-35.710634	118.388283	299.057989	200.909599	0.000000	300.000000	200.000000	0.000000	7.568960	9.552760	2233.201600	2031.317153	2103.699926	-1397.701475				-505.000000	200.000000	0.000000	0.181110	-0.536010	4.719240	1357.735597	912.552527	293.197331
731				900.000000	200.000000	0.000000	0.448400	0.574260	-1.260050	-17.862687	-52.755055	142.239465	299.048358	200.986331	0.000000	300.000000	200.000000	0.000000	7.568960	10.010560	2233.506776	2202.977757	2125.499926	-1367.183975				-505.000000	200.000000	0.000000	0.362220	-2.144040	7.078860	-1287.329570	1562.204319	585.377315
732				900.000000	200.000000	0.000000	0.392350	0.608040	-1.781450	-41.134978	-90.489774	164.015889	299.086713	200.935797	0.000000	300.000000	200.000000	0.000000	7.935200	11.567080	2231.828308	2088.537354	2038.299929	-1367.183975				-505.000000	200.000000	0.000000	2.535540	-2.501380	11.011560	-729.557588	631.544557	173.655643
733				900.000000	200.000000	0.000000	0.291460	0.619300	-1.564200	-64.569402	-71.339256	161.721223	298.974594	200.927060	0.000000	300.000000	200.000000	0.000000	7.538440	10.804080	2232.286072	2069.463954	2288.999920	-1367.183975				-505.000000	200.000000	0.000000	0.543330	-0.893350	11.011560	757.536330	1017.233192	234.085139
734				900.000000	200.000000	0.000000	0.392350	0.585520	-1.520750	-154.367113	-70.468345	135.079025	298.979825	200.913932	0.000000	300.000000	200.000000	0.000000	7.691040	10.956680	2233.049012	2040.853853	2278.099920	-1330.562976				-505.000000	200.000000	0.000000	-0.181110	-0.893350	-14.944259	-865.964162	290.281082	-118.321498
735				900.000000	200.000000	0.000000	0.369930	0.653080	-1.520750	-87.256509	-110.072849	164.081004	299.032693	200.961731	0.000000	300.000000	200.000000	0.000000	7.660520	11.383960	2231.141662	2145.757556	2158.199924	-1287.838477				-505.000000	200.000000	0.000000	0.181110	-1.786700	12.584640	-338.738449	-685.751825	115.778130
736				900.000000	200.000000	0.000000	0.369930	0.664340	-1.781450	-50.878135	-8.510999	200.236377	298.959625	201.017089	0.000000	300.000000	200.000000	0.000000	7.416360	10.865120	2231.599426	2269.734659	2321.699919	-1409.908474				-505.000000	200.000000	0.000000	2.716650	-1.608030	11.011560	-212.236972	885.725606	174.488943
737				900.000000	200.000000	0.000000	0.493240	0.619300	-1.651100	-116.926323	-13.710131	142.234898	298.984394	200.909941	0.000000	300.000000	200.000000	0.000000	7.416360	10.895640	2232.362366	2031.317153	2267.199921	-1403.804975	-512.558643	241.168883	0.000000	-505.000000	200.000000	0.000000	-0.905550	-0.357340	22.023119	906.667221	166.464895	-470.219461
738				900.000000	200.000000	0.000000	0.235410	0.551740	-1.781450	-63.556064	-89.092955	180.993741	298.999179	200.909816	0.000000	300.000000	200.000000	0.000000	7.416360	10.712520	2232.667542	2031.317153	2234.499922	-1367.183975				-505.000000	200.000000	0.000000	0.543330	-1.072020	10.225020	-990.577943	-42.580440	527.636075
739				900.000000	200.000000	0.000000	0.302670	0.596780	-1.129700	-69.067164	-112.732729	164.098326	298.969323	201.012885	0.000000	300.000000	200.000000	0.000000	7.233240	10.407320	2231.446838	2260.197959	2299.899920	-1342.769976				-505.000000	200.000000	0.000000	-0.181110	-2.680050	5.505780	-740.809372	5.733980	114.959319
740				900.000000	200.000000	0.000000	0.381140	0.698120	-1.564200	-41.220943	-105.428098	156.882297	299.086682	200.940102	0.000000	300.000000	200.000000	0.000000	7.080640	10.620960	2231.752014	2098.074055	2038.299929	-1336.666476				-505.000000	200.000000	0.000000	-0.543330	-1.608030	11.011560	-675.500979	817.846970	-118.970751
741				900.000000	200.000000	0.000000	0.358720	0.574260	-1.303500	-106.359366	-74.351474	190.525576	298.979546	200.961172	0.000000	300.000000	200.000000	0.000000	7.263760	9.888480	2232.438660	2145.757556	2278.099920	-1452.632974				-505.000000	200.000000	0.000000	1.267770	-0.178670	3.932700	800.215308	-1273.574956	117.217218
742				900.000000	200.000000	0.000000	0.470820	0.517960	-1.086250	-80.309018	-134.895464	161.441160	299.013589	200.897217	0.000000	300.000000	200.000000	0.000000	7.599480	9.552760	2232.133484	2002.707052	2201.799923	-1477.046973				-505.000000	200.000000	0.000000	1.267770	-2.501380	6.292320	-845.751129	-480.394192	-296.195725
743				900.000000	200.000000	0.000000	0.470820	0.788200	-1.781450	-65.880231	-119.051018	166.511803	298.969535	200.987039	0.000000	300.000000	200.000000	0.000000	7.385840	9.613800	2231.904602	2202.977757	2299.899920	-1318.355976				-505.000000	200.000000	0.000000	0.000000	0.000000	15.730799	232.890468	1973.621581	-58.744099
744				900.000000	200.000000	0.000000	0.347510	0.585520	-1.651100	-37.906779	-103.962398	149.583439	299.028438	200.961106	0.000000	300.000000	200.000000	0.000000	7.691040	11.048240	2232.591248	2145.757556	2169.099924	-1348.873476				-505.000000	200.000000	0.000000	1.086660	-2.322710	11.798100	92.028670	-739.800226	585.149802
745				900.000000	200.000000	0.000000	0.515660	0.810720	-1.260050	-72.453748	-75.788702	171.305613	298.979302	200.935765	0.000000	300.000000	200.000000	0.000000	7.630000	11.506040	2231.904602	2088.537354	2278.099920	-1367.183975				-505.000000	200.000000	0.000000	1.448880	-0.536010	13.371180	-1189.524290	-1028.351024	-411.833275
746				900.000000	200.000000	0.000000	0.392350	0.641820	-1.477300	-59.531470	-60.376814	168.866625	298.989242	200.931333	0.000000	300.000000	200.000000	0.000000	7.599480	10.895640	2232.286072	2079.000654	2256.299921	-1385.494475				-505.000000	200.000000	0.000000	-0.362220	-3.037390	4.719240	164.033077	945.429424	-414.062196
747				900.000000	200.000000	0.000000	0.392350	0.585520	-1.433850	-158.297615	-45.219312	149.536985	298.994091	200.974088	0.000000	300.000000	200.000000	0.000000	7.813120	10.743040	2232.209778	2174.367657	2245.399921	-1354.976975				-505.000000	200.000000	0.000000	-0.362220	-4.109410	13.371180	-826.670713	937.218733	-3.870853
748				900.000000	200.000000	0.000000	0.425980	0.619300	-1.564200	-92.713113	-112.340580	173.630161	299.013421	200.978560	0.000000	300.000000	200.000000	0.000000	7.294280	10.498880	2231.752014	2183.904357	2201.799923	-1342.769976				-505.000000	200.000000	0.000000	-0.362220	-2.680050	11.011560	417.791110	541.747990	408.694301
749				900.000000	200.000000	0.000000	0.425980	0.698120	-0.912450	-84.771563	-67.352978	156.835843	299.038236	200.986702	0.000000	300.000000	200.000000	0.000000	7.416360	10.529400	2232.667542	2202.977757	2147.299925	-1391.597975				-505.000000	200.000000	0.000000	-1.448880	-3.573400	9.438480	-447.103358	1669.554694	-414.483937
750				900.000000	200.000000	0.000000	0.482030	0.517960	-1.781450	-97.111366	-58.721007	137.332945	298.960265	200.943859	0.000000	300.000000	200.000000	0.000000	7.477400	10.712520	2232.972718	2107.610755	2321.699919	-1348.873476				-505.000000	200.000000	0.000000	1.448880	-0.536010	15.730799	779.536512	-102.600252	763.048699
751				900.000000	200.000000	0.000000	0.269040	0.563000	-1.520750	-90.966003	-121.116109	154.463111	298.915629	200.935925	0.000000	300.000000	200.000000	0.000000	7.446880	10.346280	2231.523132	2088.537354	2419.799915	-1324.459476				-505.000000	200.000000	0.000000	0.362220	0.357340	7.078860	-1020.155065	634.214268	294.030631
752				900.000000	200.000000	0.000000	0.381140	0.517960	-1.477300	-96.796266	-59.915186	197.678970	298.978883	200.970346	0.000000	300.000000	200.000000	0.000000	7.050120	10.743040	2230.989074	2164.830956	2278.099920	-1324.459476				-505.000000	200.000000	0.000000	2.173320	-3.037390	11.011560	48.720461	388.322474	-61.800447
753				900.000000	200.000000	0.000000	0.246620	0.686860	-1.433850	-5.364815	-130.405610	152.191868	299.077418	200.952400	0.000000	300.000000	200.000000	0.000000	7.172200	10.743040	2232.972718	2126.684155	2060.099928	-1306.148976				-505.000000	200.000000	0.000000	0.543330	0.178670	13.371180	1054.225033	-443.276168	646.311177
754				900.000000	200.000000	0.000000	0.347510	0.551740	-1.607650	-87.499188	-73.606987	173.648625	298.999008	200.956966	0.000000	300.000000	200.000000	0.000000	7.507920	9.980040	2232.286072	2136.220856	2234.499922	-1409.908474				-505.000000	200.000000	0.000000	1.448880	0.714680	12.584640	-1692.987971	-497.324569	0.562321
755				900.000000	200.000000	0.000000	0.358720	0.608040	-1.520750	-109.213907	-140.007041	156.821750	299.033420	200.978092	0.000000	300.000000	200.000000	0.000000	7.202720	11.383960	2232.820130	2183.904357	2158.199924	-1373.287475				-505.000000	200.000000	0.000000	2.897760	-2.322710	0.000000	1365.060843	3271.476743	115.052125
756				900.000000	200.000000	0.000000	0.336300	0.574260	-1.216600	-146.474640	-73.509036	178.500502	299.081923	200.986972	0.000000	300.000000	200.000000	0.000000	7.355320	11.017720	2232.057190	2202.977757	2049.199928	-1324.459476				-505.000000	200.000000	0.000000	0.905550	0.178670	6.292320	-104.501295	-60.766239	-704.832070
757				900.000000	200.000000	0.000000	0.291460	0.641820	-1.998700	-60.071640	-20.275472	185.838768	299.008401	200.974421	0.000000	300.000000	200.000000	0.000000	7.294280	11.414480	2231.446838	2174.367657	2212.699923	-1324.459476				-505.000000	200.000000	0.000000	0.181110	-2.680050	4.719240	185.655720	-148.007531	-2.557856
758				900.000000	200.000000	0.000000	0.381140	0.574260	-1.694550	-86.661843	-54.647173	163.996088	298.994091	200.944181	0.000000	300.000000	200.000000	0.000000	7.874160	11.261880	2232.209778	2107.610755	2245.399921	-1391.597975				-505.000000	200.000000	0.000000	1.811100	-0.536010	9.438480	-494.942894	1207.153301	-588.094548
759				900.000000	200.000000	0.000000	0.336300	0.675600	-1.868350	-82.668718	-148.892457	166.546448	299.028173	200.999824	0.000000	300.000000	200.000000	0.000000	7.233240	11.200840	2231.980896	2231.587858	2169.099924	-1367.183975				-505.000000	200.000000	0.000000	1.811100	-1.786700	17.303879	-338.360910	139.128978	-236.816861
760				900.000000	200.000000	0.000000	0.459610	0.563000	-1.477300	-115.044170	-63.146581	159.085001	299.018171	200.935957	0.000000	300.000000	200.000000	0.000000	7.782600	10.712520	2231.446838	2088.537354	2190.899923	-1324.459476				-505.000000	200.000000	0.000000	1.992210	-1.965370	-8.651940	-3.800691	285.372093	-60.768612
761				900.000000	200.000000	0.000000	0.291460	0.517960	-2.389750	-93.721034	-19.911795	178.494598	299.037578	200.983103	0.000000	300.000000	200.000000	0.000000	7.172200	10.987200	2231.141662	2193.441057	2147.299925	-1312.252476				-505.000000	200.000000	0.000000	1.448880	-1.608030	14.944259	1293.685669	-1029.843877	-177.874227
762				900.000000	200.000000	0.000000	0.369930	0.675600	-1.346950	-78.108018	-59.574784	161.692287	298.940957	200.956475	0.000000	300.000000	200.000000	0.000000	7.599480	11.231360	2233.430482	2136.220856	2365.299917	-1525.874972				-505.000000	200.000000	0.000000	0.724440	-4.466750	11.011560	425.493895	1271.414241	230.679494
763				900.000000	200.000000	0.000000	0.201780	0.529220	-1.433850	-112.369686	-62.701489	173.778658	299.038400	200.918202	0.000000	300.000000	200.000000	0.000000	7.904680	10.285240	2233.049012	2050.390553	2147.299925	-1446.529474				-505.000000	200.000000	0.000000	0.905550	-1.429360	3.146160	-896.950894	1665.629562	527.267981
764				900.000000	200.000000	0.000000	0.392350	0.608040	-1.173150	-48.545840	-60.659673	149.557929	299.047446	200.974454	0.000000	300.000000	200.000000	0.000000	7.477400	9.827440	2231.370544	2174.367657	2125.499926	-1336.666476				-505.000000	200.000000	0.000000	0.543330	-1.965370	16.517339	-233.419153	-48.551852	644.276483
765				900.000000	200.000000	0.000000	0.257830	0.563000	-1.564200	-119.154729	-105.416162	164.113365	299.052299	200.965939	0.000000	300.000000	200.000000	0.000000	7.294280	10.346280	2231.294250	2155.294256	2114.599926	-1403.804975				-505.000000	200.000000	0.000000	1.992210	-1.072020	3.932700	282.894692	8.289255	410.031967
766				900.000000	200.000000	0.000000	0.280250	0.675600	-1.738000	-86.554206	-40.320175	166.604516	298.979721	200.909754	0.000000	300.000000	200.000000	0.000000	7.202720	10.956680	2232.820130	2031.317153	2278.099920	-1361.080475				-505.000000	200.000000	0.000000	0.724440	-2.144040	11.011560	-244.670937	1271.414241	291.627844
767				900.000000	200.000000	0.000000	0.358720	0.698120	-1.346950	-73.160114	-38.849276	127.989603	299.028372	200.854375	0.000000	300.000000	200.000000	0.000000	7.019600	11.109280	2232.438660	1907.340050	2169.099924	-1403.804975				-505.000000	200.000000	0.000000	1.629990	-3.037390	8.651940	-530.548318	953.718679	-414.221573
768				900.000000	200.000000	0.000000	0.414770	0.506700	-1.346950	-85.063320	-71.553235	151.850116	299.057989	200.905328	0.000000	300.000000	200.000000	0.000000	7.355320	11.078760	2233.201600	2021.780453	2103.699926	-1367.183975				-505.000000	200.000000	0.000000	1.448880	-1.250690	14.944259	1199.492310	-101.853826	409.905875
769				900.000000	200.000000	0.000000	0.459610	0.698120	-0.999350	-68.779470	-129.448683	173.668623	299.086775	201.012642	0.000000	300.000000	200.000000	0.000000	7.416360	11.353440	2231.980896	2260.197959	2038.299929	-1354.976975				-505.000000	200.000000	0.000000	0.000000	-2.144040	8.651940	565.852307	1317.489382	-883.196174
770				900.000000	200.000000	0.000000	0.459610	0.653080	-1.520750	-43.030676	-134.029751	166.397755	299.056862	200.979096	0.000000	300.000000	200.000000	0.000000	7.202720	10.712520	2230.531310	2183.904357	2103.699926	-1385.494475				-505.000000	200.000000	0.000000	-1.086660	-3.394730	19.663499	259.421976	1770.503227	290.585827
771				900.000000	200.000000	0.000000	0.437190	0.608040	-1.694550	-12.901238	-62.021282	173.608076	299.008876	200.973954	0.000000	300.000000	200.000000	0.000000	7.782600	11.078760	2232.514954	2174.367657	2212.699923	-1373.287475				-505.000000	200.000000	0.000000	2.535540	-1.965370	7.865400	-581.559314	1429.950307	467.884810
772				900.000000	200.000000	0.000000	0.358720	0.731900	-0.912450	-47.195730	-8.857541	164.165920	298.954634	200.995823	0.000000	300.000000	200.000000	0.000000	7.538440	10.620960	2231.370544	2222.051158	2332.599918	-1361.080475				-505.000000	200.000000	0.000000	1.086660	0.000000	9.438480	927.283093	-472.420932	646.098153
773				900.000000	200.000000	0.000000	0.358720	0.743160	-1.564200	-39.366196	-119.702753	178.634352	298.939798	200.966071	0.000000	300.000000	200.000000	0.000000	7.263760	10.559920	2230.989074	2155.294256	2365.299917	-1385.494475				-505.000000	200.000000	0.000000	0.362220	-3.752070	13.371180	-110.152058	97.962827	642.595393
774				900.000000	200.000000	0.000000	0.381140	0.641820	-1.303500	-59.351413	-136.066369	176.107219	298.998666	200.910283	0.000000	300.000000	200.000000	0.000000	7.233240	10.682000	2231.523132	2031.317153	2234.499922	-1452.632974				-505.000000	200.000000	0.000000	1.448880	1.250690	16.517339	-38.815363	3608.613526	177.303290
775				900.000000	200.000000	0.000000	0.403560	0.765680	-1.824900	-46.749968	-111.174873	173.789522	299.052914	200.943955	0.000000	300.000000	200.000000	0.000000	7.446880	9.980040	2232.743836	2107.610755	2114.599926	-1361.080475				-505.000000	200.000000	0.000000	1.267770	-1.429360	6.292320	-85.987188	-878.104214	-1.457884
776				900.000000	200.000000	0.000000	0.470820	0.698120	-1.520750	-97.463352	-63.567800	183.295650	298.984429	200.935541	0.000000	300.000000	200.000000	0.000000	7.050120	9.766400	2232.438660	2088.537354	2267.199921	-1379.390975				-505.000000	200.000000	0.000000	0.362220	-2.322710	6.292320	670.668217	502.390687	-237.209624
777				900.000000	200.000000	0.000000	0.482030	0.461660	-1.477300	-54.888868	-74.201776	175.835148	299.023523	200.982498	0.000000	300.000000	200.000000	0.000000	7.111160	9.705360	2232.514954	2193.441057	2179.999924	-1336.666476				-505.000000	200.000000	0.000000	0.181110	-1.250690	8.651940	272.460909	-416.879678	-294.921887
778				900.000000	200.000000	0.000000	0.235410	0.574260	-1.694550	-18.312829	-38.514072	144.869783	299.027741	201.008818	0.000000	300.000000	200.000000	0.000000	7.355320	11.200840	2230.989074	2250.661259	2169.099924	-1300.045476				-505.000000	200.000000	0.000000	-1.448880	-1.429360	15.730799	1304.559913	2459.003327	292.479941
779				900.000000	200.000000	0.000000	0.336300	0.585520	-0.912450	-101.470021	-53.528015	159.233693	298.989415	200.918359	0.000000	300.000000	200.000000	0.000000	7.538440	11.017720	2232.667542	2050.390553	2256.299921	-1342.769976				-505.000000	200.000000	0.000000	1.811100	-1.608030	11.798100	135.273957	-1048.776103	292.049585
780				900.000000	200.000000	0.000000	0.414770	0.585520	-1.346950	-97.899633	-25.959505	166.381379	298.915888	200.931428	0.000000	300.000000	200.000000	0.000000	7.385840	11.322920	2232.057190	2079.000654	2419.799915	-1361.080475				-505.000000	200.000000	0.000000	0.362220	-0.357340	8.651940	442.333519	1163.001444	234.608301
781				900.000000	200.000000	0.000000	0.482030	0.574260	-1.346950	-62.178548	-23.663302	166.301226	299.047870	200.922757	0.000000	300.000000	200.000000	0.000000	7.477400	11.445000	2232.362366	2059.927254	2125.499926	-1342.769976				-505.000000	200.000000	0.000000	1.267770	-1.786700	12.584640	8.709557	-353.795596	468.155789
782				900.000000	200.000000	0.000000	0.392350	0.574260	-1.433850	-50.206986	-75.615132	161.574814	299.071966	200.948713	0.000000	300.000000	200.000000	0.000000	7.721560	10.865120	2231.599426	2117.147455	2070.999928	-1336.666476				-505.000000	200.000000	0.000000	-0.543330	-1.786700	13.371180	-1728.467549	1345.887720	174.580184
783				900.000000	200.000000	0.000000	0.358720	0.608040	-1.346950	-88.931199	-54.047186	173.689371	299.048065	200.969550	0.000000	300.000000	200.000000	0.000000	7.263760	10.529400	2232.820130	2164.830956	2125.499926	-1361.080475				-505.000000	200.000000	0.000000	-0.724440	-1.072020	12.584640	-874.573172	959.883090	-118.447589
784				900.000000	200.000000	0.000000	0.392350	0.596780	-1.173150	-121.379071	-126.517283	151.957117	299.028704	200.930951	0.000000	300.000000	200.000000	0.000000	7.630000	10.468360	2233.201600	2079.000654	2169.099924	-1452.632974				-505.000000	200.000000	0.000000	0.543330	-2.144040	7.865400	-13.290626	1683.068934	232.898234
785				900.000000	200.000000	0.000000	0.313880	0.540480	-1.998700	-72.285882	-56.660517	149.576393	299.013421	200.944375	0.000000	300.000000	200.000000	0.000000	7.538440	10.743040	2231.752014	2107.610755	2201.799923	-1403.804975				-505.000000	200.000000	0.000000	-0.543330	-2.858720	7.078860	59.217166	2412.419190	349.795133
786				900.000000	200.000000	0.000000	0.369930	0.585520	-1.173150	-69.575865	-105.330147	149.560212	298.969852	200.986736	0.000000	300.000000	200.000000	0.000000	6.836480	10.041080	2232.591248	2202.977757	2299.899920	-1342.769976				-505.000000	200.000000	0.000000	-1.448880	-1.786700	14.157719	-222.796601	604.516077	-177.811964
787				900.000000	200.000000	0.000000	0.448400	0.630560	-1.260050	-67.811146	-108.480725	168.798085	298.959625	200.923072	0.000000	300.000000	200.000000	0.000000	7.507920	10.254720	2231.599426	2059.927254	2321.699919	-1403.804975				-505.000000	200.000000	0.000000	0.724440	-0.714680	17.303879	-1315.836997	-723.107280	116.752011
788				900.000000	200.000000	0.000000	0.313880	0.495440	-1.607650	-105.899743	-97.551953	147.124846	298.930757	200.892791	0.000000	300.000000	200.000000	0.000000	7.660520	10.926160	2232.514954	1993.170352	2387.099916	-1434.322474				-505.000000	200.000000	0.000000	0.181110	-1.786700	7.865400	355.780023	-18.423230	996.939610
789				900.000000	200.000000	0.000000	0.493240	0.608040	-1.477300	-60.922530	-79.729374	144.634087	299.028272	200.931364	0.000000	300.000000	200.000000	0.000000	7.599480	9.857960	2232.209778	2079.000654	2169.099924	-1434.322474				-505.000000	200.000000	0.000000	1.629990	-2.501380	13.371180	-1655.896833	2009.800179	-531.201097
790				900.000000	200.000000	0.000000	0.347510	0.472920	-1.390400	-106.602046	-48.479180	154.298042	299.033321	200.982464	0.000000	300.000000	200.000000	0.000000	7.202720	11.200840	2232.591248	2193.441057	2158.199924	-1293.941977				-505.000000	200.000000	0.000000	3.441090	-1.250690	13.371180	620.286454	839.650465	-295.182685
791				900.000000	200.000000	0.000000	0.392350	0.517960	-1.651100	-52.750491	-90.610999	166.341775	298.998563	200.965939	0.000000	300.000000	200.000000	0.000000	7.294280	11.200840	2231.294250	2155.294256	2234.499922	-1367.183975				-505.000000	200.000000	0.000000	3.259980	-2.144040	11.011560	-592.118943	-605.421371	-413.504183
792				900.000000	200.000000	0.000000	0.538080	0.630560	-1.390400	-96.089900	-127.250432	156.656876	298.984429	200.926997	0.000000	300.000000	200.000000	0.000000	7.599480	10.315760	2232.438660	2069.463954	2267.199921	-1397.701475				-505.000000	200.000000	0.000000	2.535540	-2.144040	4.719240	449.721689	637.515969	585.203449
793				900.000000	200.000000	0.000000	0.560500	0.754420	-1.694550	-47.078612	-67.099188	156.748839	298.969711	200.935605	0.000000	300.000000	200.000000	0.000000	7.446880	10.834600	2232.286072	2088.537354	2299.899920	-1391.597975				-505.000000	200.000000	0.000000	1.267770	-1.429360	15.730799	1188.743912	-224.211294	527.239004
794				900.000000	200.000000	0.000000	0.313880	0.630560	-1.129700	-51.593982	-77.732567	154.479488	299.072347	200.948324	0.000000	300.000000	200.000000	0.000000	6.928040	10.865120	2232.514954	2117.147455	2070.999928	-1385.494475	-497.032482	206.120027	0.000000	-505.000000	200.000000	0.000000	0.181110	-1.786700	20.450039	125.154790	-162.936060	1349.404202
795				900.000000	200.000000	0.000000	0.325090	0.675600	-1.303500	2.347601	-88.164501	183.425682	299.042463	200.936085	0.000000	300.000000	200.000000	0.000000	7.538440	10.773560	2231.141662	2088.537354	2136.399925	-1342.769976				-505.000000	200.000000	0.000000	1.267770	-1.786700	15.730799	240.593253	-887.061331	-60.541099
796				900.000000	200.000000	0.000000	0.482030	0.675600	-1.520750	-74.267544	-119.755097	163.985812	298.969605	200.927155	0.000000	300.000000	200.000000	0.000000	7.477400	10.590440	2232.057190	2069.463954	2299.899920	-1409.908474				-505.000000	200.000000	0.000000	1.811100	-1.965370	9.438480	-813.065471	14.023235	-236.986419
797				900.000000	200.000000	0.000000	0.369930	0.641820	-1.564200	-71.683089	-69.504681	149.612571	299.028073	200.935829	0.000000	300.000000	200.000000	0.000000	7.233240	10.712520	2231.752014	2088.537354	2169.099924	-1348.873476				-505.000000	200.000000	0.000000	0.000000	-2.501380	16.517339	197.410890	116.895052	761.299473
798				900.000000	200.000000	0.000000	0.392350	0.641820	-1.477300	-83.654651	5.480796	164.047305	299.047739	200.965609	0.000000	300.000000	200.000000	0.000000	7.446880	10.163160	2232.057190	2155.294256	2125.499926	-1428.218974				-505.000000	200.000000	0.000000	-1.992210	-2.501380	7.865400	-1540.521294	-417.195673	232.761962
799				900.000000	200.000000	0.000000	0.392350	0.585520	-1.173150	-49.473214	-111.319373	161.585286	299.101426	200.940005	0.000000	300.000000	200.000000	0.000000	7.477400	10.590440	2231.980896	2098.074055	2005.599930	-1373.287475				-505.000000	200.000000	0.000000	0.181110	-0.714680	12.584640	-158.054517	1302.798285	469.260069
800				900.000000	200.000000	0.000000	0.347510	0.517960	-1.781450	-72.988184	-27.851623	159.159249	299.003789	200.952791	0.000000	300.000000	200.000000	0.000000	7.385840	11.261880	2232.057190	2126.684155	2223.599922	-1373.287475				-505.000000	200.000000	0.000000	3.078870	-1.786700	11.011560	-1265.392311	1128.947690	291.778605
801				900.000000	200.000000	0.000000	0.437190	0.608040	-1.433850	-105.103348	-57.197764	183.246716	299.003925	200.905669	0.000000	300.000000	200.000000	0.000000	7.507920	10.865120	2232.362366	2021.780453	2223.599922	-1409.908474				-505.000000	200.000000	0.000000	0.905550	-2.144040	8.651940	-1055.571720	1262.694555	232.869257
802				900.000000	200.000000	0.000000	0.235410	0.585520	-1.694550	-86.198156	-89.173772	154.518895	299.038170	200.961139	0.000000	300.000000	200.000000	0.000000	7.294280	11.414480	2232.514954	2145.757556	2147.299925	-1409.908474				-505.000000	200.000000	0.000000	1.086660	-1.429360	14.157719	725.354058	848.800583	409.765295
803				900.000000	200.000000	0.000000	0.336300	0.731900	-1.824900	-48.141028	-93.207196	193.105068	299.091597	200.918704	0.000000	300.000000	200.000000	0.000000	7.355320	11.322920	2231.828308	2050.390553	2027.399929	-1397.701475				-505.000000	200.000000	0.000000	1.448880	-2.501380	6.292320	428.224892	701.776909	114.998477
804				900.000000	200.000000	0.000000	0.504450	0.743160	-1.477300	-119.686772	-85.256972	188.122016	299.038334	200.901181	0.000000	300.000000	200.000000	0.000000	7.538440	10.834600	2232.896424	2012.243752	2147.299925	-1306.148976				-505.000000	200.000000	0.000000	-0.543330	0.357340	7.078860	-209.443052	1086.719117	-117.105615
805				900.000000	200.000000	0.000000	0.369930	0.698120	-1.738000	-89.647363	-44.013197	127.977989	299.047870	200.905669	0.000000	300.000000	200.000000	0.000000	7.691040	10.498880	2232.362366	2021.780453	2125.499926	-1416.011974				-505.000000	200.000000	0.000000	-0.181110	-1.608030	7.865400	1177.303358	798.914745	57.232567
806				900.000000	200.000000	0.000000	0.392350	0.551740	-1.129700	-95.045092	-75.897992	183.240811	298.964793	200.986904	0.000000	300.000000	200.000000	0.000000	7.630000	10.773560	2232.209778	2202.977757	2310.799919	-1330.562976				-505.000000	200.000000	0.000000	0.905550	-3.573400	10.225020	16.223572	465.781658	172.768695
807				900.000000	200.000000	0.000000	0.425980	0.630560	-1.998700	-120.843280	-76.474705	164.001992	299.013050	201.017402	0.000000	300.000000	200.000000	0.000000	7.538440	10.590440	2230.912780	2269.734659	2201.799923	-1403.804975				-505.000000	200.000000	0.000000	0.362220	-2.144040	11.011560	450.225074	895.622150	291.656822
808				900.000000	200.000000	0.000000	0.459610	0.630560	-1.651100	-112.442106	-88.314796	173.605792	299.066922	200.944601	0.000000	300.000000	200.000000	0.000000	7.630000	10.559920	2231.217956	2107.610755	2081.899927	-1361.080475				-505.000000	200.000000	0.000000	-0.724440	-1.786700	18.876959	-569.867067	1219.051693	-295.358116
809				900.000000	200.000000	0.000000	0.437190	0.551740	-1.173150	-119.213288	-72.638124	192.832997	298.950323	200.952563	0.000000	300.000000	200.000000	0.000000	7.355320	9.705360	2232.591248	2126.684155	2343.499918	-1348.873476				-505.000000	200.000000	0.000000	3.078870	-1.072020	7.865400	-180.054700	336.513352	-1.263657
810				900.000000	200.000000	0.000000	0.437190	0.619300	-1.868350	-80.966622	-46.661739	127.835006	299.032527	200.940520	0.000000	300.000000	200.000000	0.000000	7.538440	10.956680	2230.760192	2098.074055	2158.199924	-1397.701475				-505.000000	200.000000	0.000000	0.724440	-1.608030	4.719240	482.155654	349.395601	233.392419
811				900.000000	200.000000	0.000000	0.437190	0.596780	-0.782100	-96.850762	-78.067771	166.368624	299.038367	200.965213	0.000000	300.000000	200.000000	0.000000	7.538440	9.919000	2232.972718	2155.294256	2147.299925	-1367.183975				-505.000000	200.000000	0.000000	0.000000	-1.250690	5.505780	-75.238789	790.195059	527.509983
812				900.000000	200.000000	0.000000	0.381140	0.439140	-1.955250	-104.557760	-89.866512	183.147707	298.975189	200.977758	0.000000	300.000000	200.000000	0.000000	7.355320	10.956680	2233.583070	2183.904357	2288.999920	-1324.459476				-505.000000	200.000000	0.000000	2.354430	-0.178670	13.371180	221.890376	1833.394309	-294.078406
813				900.000000	200.000000	0.000000	0.414770	0.506700	-1.390400	-109.231515	-71.512826	183.175697	298.989277	201.016741	0.000000	300.000000	200.000000	0.000000	7.691040	11.231360	2232.362366	2269.734659	2256.299921	-1361.080475				-505.000000	200.000000	0.000000	2.535540	-2.501380	-0.786540	-614.685434	-417.819105	-61.320752
814				900.000000	200.000000	0.000000	0.358720	0.596780	-1.433850	-85.464384	-74.230249	166.449918	298.998837	200.927219	0.000000	300.000000	200.000000	0.000000	7.111160	10.956680	2231.904602	2069.463954	2234.499922	-1318.355976				-505.000000	200.000000	0.000000	-2.716650	-0.536010	7.865400	1010.539284	819.770254	-587.732328
815				900.000000	200.000000	0.000000	0.414770	0.720640	-1.824900	-129.015320	-91.372621	185.784321	299.027840	200.961698	0.000000	300.000000	200.000000	0.000000	7.263760	11.170320	2231.217956	2145.757556	2169.099924	-1293.941977				-505.000000	200.000000	0.000000	0.362220	-2.858720	-1.573080	-57.290991	509.854951	232.234492
816				900.000000	200.000000	0.000000	0.291460	0.596780	-1.346950	-93.415416	-137.398908	183.387221	299.052720	200.986871	0.000000	300.000000	200.000000	0.000000	7.538440	10.865120	2232.286072	2202.977757	2114.599926	-1409.908474				-505.000000	200.000000	0.000000	0.905550	-3.216060	13.371180	617.177918	727.935967	408.084206
817				900.000000	200.000000	0.000000	0.381140	0.551740	-2.085600	-63.871163	-23.887677	154.336504	299.042954	200.914244	0.000000	300.000000	200.000000	0.000000	7.691040	10.559920	2232.286072	2040.853853	2136.399925	-1391.597975				-505.000000	200.000000	0.000000	-0.543330	-0.178670	11.011560	-473.194404	22.426926	469.826698
818				900.000000	200.000000	0.000000	0.403560	0.630560	-1.477300	-96.179928	-60.838442	164.025220	299.006533	201.019075	0.000000	300.000000	200.000000	0.000000	7.355320	10.590440	2227.250668	2269.734659	2212.699923	-1391.597975				-505.000000	200.000000	0.000000	2.897760	-3.037390	7.865400	-878.059247	-845.657749	525.582584
819				900.000000	200.000000	0.000000	0.448400	0.394100	-1.303500	-85.634643	-83.110467	185.445798	299.013488	200.927219	0.000000	300.000000	200.000000	0.000000	7.141680	10.895640	2231.904602	2069.463954	2201.799923	-1336.666476				-505.000000	200.000000	0.000000	0.362220	-1.429360	11.011560	-433.057654	365.342121	-412.594131
820				900.000000	200.000000	0.000000	0.448400	0.484180	-1.824900	-82.465319	-92.757504	163.842632	299.023156	200.970047	0.000000	300.000000	200.000000	0.000000	7.111160	9.552760	2231.675720	2164.830956	2179.999924	-1416.011974				-505.000000	200.000000	0.000000	1.811100	-2.501380	9.438480	-1077.131440	544.303265	56.225401
821				900.000000	200.000000	0.000000	0.549290	0.720640	-1.564200	-44.314100	-142.748335	166.367678	299.052526	200.978527	0.000000	300.000000	200.000000	0.000000	7.233240	10.132640	2231.828308	2183.904357	2114.599926	-1397.701475				-505.000000	200.000000	0.000000	1.267770	-3.216060	-4.719240	-79.165327	723.185844	525.543425
822				900.000000	200.000000	0.000000	0.392350	0.563000	-1.129700	-74.478754	-126.557691	149.516042	299.028106	200.948616	0.000000	300.000000	200.000000	0.000000	7.996240	11.017720	2231.828308	2117.147455	2169.099924	-1428.218974				-505.000000	200.000000	0.000000	-0.724440	-1.965370	11.011560	-1044.571628	-231.754123	409.401510
823				900.000000	200.000000	0.000000	0.257830	0.698120	-1.086250	-60.828438	-65.332896	157.010046	299.062422	200.982666	0.000000	300.000000	200.000000	0.000000	7.324800	10.956680	2232.133484	2193.441057	2092.799927	-1373.287475				-505.000000	200.000000	0.000000	-0.543330	-0.536010	10.225020	-494.879971	420.883375	-0.465207
824				900.000000	200.000000	0.000000	0.526870	0.686860	-1.564200	-85.910462	-91.165380	156.720849	298.989035	200.918704	0.000000	300.000000	200.000000	0.000000	7.294280	11.200840	2231.828308	2050.390553	2256.299921	-1318.355976				-505.000000	200.000000	0.000000	1.811100	-1.429360	13.371180	1536.003148	408.001125	-353.965943
825				900.000000	200.000000	0.000000	0.347510	0.630560	-1.694550	-80.322879	-53.262290	178.541248	298.955241	200.905545	0.000000	300.000000	200.000000	0.000000	7.721560	11.475520	2232.667542	2021.780453	2332.599918	-1379.390975				-505.000000	200.000000	0.000000	1.992210	-1.965370	7.865400	692.416707	932.547174	409.184178
826				900.000000	200.000000	0.000000	0.313880	0.551740	-1.433850	-71.237010	-67.317767	192.960747	299.018808	200.952433	0.000000	300.000000	200.000000	0.000000	7.294280	10.498880	2232.896424	2126.684155	2190.899923	-1348.873476				-505.000000	200.000000	0.000000	1.267770	-1.072020	14.157719	-179.551314	307.561588	586.322218
827				900.000000	200.000000	0.000000	0.493240	0.563000	-1.651100	-111.203697	-74.501770	166.279140	299.028206	200.939973	0.000000	300.000000	200.000000	0.000000	7.202720	10.987200	2232.057190	2098.074055	2169.099924	-1330.562976				-505.000000	200.000000	0.000000	-1.086660	-1.786700	11.798100	-570.433376	187.127404	57.135453
828				900.000000	200.000000	0.000000	0.482030	0.551740	-2.129050	-63.916177	-73.595649	151.822321	299.067082	200.957260	0.000000	300.000000	200.000000	0.000000	7.294280	10.865120	2231.599426	2136.220856	2081.899927	-1342.769976				-505.000000	200.000000	0.000000	0.724440	-0.178670	11.798100	-588.947483	1933.517851	-587.668500
829				900.000000	200.000000	0.000000	0.369930	0.675600	-2.129050	-107.061985	-63.913401	140.005346	299.058086	200.905235	0.000000	300.000000	200.000000	0.000000	7.080640	10.376800	2233.430482	2021.780453	2103.699926	-1300.045476				-505.000000	200.000000	0.000000	-0.362220	-1.072020	18.090419	-758.316708	800.170167	116.499828
830				900.000000	200.000000	0.000000	0.470820	0.653080	-1.260050	-167.397028	-144.865770	185.663423	298.994022	200.952791	0.000000	300.000000	200.000000	0.000000	7.965720	10.620960	2232.057190	2126.684155	2245.399921	-1452.632974				-505.000000	200.000000	0.000000	2.535540	0.714680	7.078860	275.443599	-425.283369	294.195881
831				900.000000	200.000000	0.000000	0.414770	0.641820	-0.912450	-79.048936	-16.231650	188.120679	298.959945	200.939877	0.000000	300.000000	200.000000	0.000000	7.294280	10.590440	2232.286072	2098.074055	2321.699919	-1300.045476				-505.000000	200.000000	0.000000	0.905550	-1.250690	9.438480	-74.924173	864.238107	938.646230
832				900.000000	200.000000	0.000000	0.414770	0.596780	-1.129700	-77.108224	-112.283037	166.391851	299.042332	200.983237	0.000000	300.000000	200.000000	0.000000	7.050120	10.193680	2230.836486	2193.441057	2136.399925	-1348.873476				-505.000000	200.000000	0.000000	2.173320	-2.144040	7.865400	-824.002639	1717.008253	291.511934
833				900.000000	200.000000	0.000000	0.381140	0.563000	-1.390400	-102.892551	-39.732123	154.346975	299.032792	200.983002	0.000000	300.000000	200.000000	0.000000	7.477400	10.010560	2231.370544	2193.441057	2158.199924	-1391.597975				-505.000000	200.000000	0.000000	1.629990	-2.680050	8.651940	1112.498351	-1697.681468	467.279023
834				900.000000	200.000000	0.000000	0.414770	0.630560	-1.346950	-83.983295	-5.695625	185.700547	298.984637	200.952433	0.000000	300.000000	200.000000	0.000000	7.660520	10.926160	2232.896424	2126.684155	2267.199921	-1403.804975				-505.000000	200.000000	0.000000	0.543330	-0.893350	7.078860	641.405712	1683.815361	527.805632
835				900.000000	200.000000	0.000000	0.459610	0.551740	-1.260050	-99.200665	-83.612503	185.580790	299.028206	201.012608	0.000000	300.000000	200.000000	0.000000	7.507920	11.292400	2232.057190	2260.197959	2169.099924	-1397.701475				-505.000000	200.000000	0.000000	0.905550	-3.037390	-1.573080	-415.550318	-716.152011	408.253763
836				900.000000	200.000000	0.000000	0.257830	0.551740	-1.216600	-42.868228	-50.013761	154.464253	299.052526	200.935797	0.000000	300.000000	200.000000	0.000000	7.385840	11.170320	2231.828308	2088.537354	2114.599926	-1324.459476				-505.000000	200.000000	0.000000	1.448880	-2.144040	12.584640	-591.993096	-364.754561	-2.150604
837				900.000000	200.000000	0.000000	0.325090	0.653080	-1.433850	-42.940648	-103.241185	152.079158	299.072283	200.918485	0.000000	300.000000	200.000000	0.000000	7.416360	11.780720	2232.362366	2050.390553	2070.999928	-1336.666476				-505.000000	200.000000	0.000000	0.543330	-1.965370	8.651940	-2.416381	-1101.647646	233.067792
838				900.000000	200.000000	0.000000	0.392350	0.540480	-1.129700	-71.385598	-136.689631	159.133738	299.023590	200.935445	0.000000	300.000000	200.000000	0.000000	7.202720	10.987200	2232.667542	2088.537354	2179.999924	-1361.080475				-505.000000	200.000000	0.000000	-0.181110	-1.965370	0.786540	-466.309621	1203.342605	1055.543129
839				900.000000	200.000000	0.000000	0.336300	0.686860	-1.564200	-69.828341	-128.911437	164.147260	299.052429	200.931619	0.000000	300.000000	200.000000	0.000000	7.813120	10.468360	2231.599426	2079.000654	2114.599926	-1287.838477				-505.000000	200.000000	0.000000	1.267770	-3.216060	3.932700	848.054843	449.835139	-238.129857
840				900.000000	200.000000	0.000000	0.448400	0.619300	-1.651100	-76.721021	-118.248988	176.016594	298.979721	200.948194	0.000000	300.000000	200.000000	0.000000	7.324800	10.834600	2232.820130	2117.147455	2278.099920	-1385.494475				-505.000000	200.000000	0.000000	1.267770	-4.824090	-7.078860	286.608016	-69.994920	-239.655878
841				900.000000	200.000000	0.000000	0.437190	0.585520	-2.085600	-102.685405	-46.459696	135.032570	298.993953	200.918673	0.000000	300.000000	200.000000	0.000000	6.958560	10.468360	2231.904602	2050.390553	2245.399921	-1361.080475				-505.000000	200.000000	0.000000	1.086660	-3.216060	13.371180	-193.534095	1512.397046	173.093322
842				900.000000	200.000000	0.000000	0.302670	0.540480	-1.129700	-75.406128	-107.666759	171.274947	298.984151	200.927251	0.000000	300.000000	200.000000	0.000000	7.599480	10.071600	2231.828308	2069.463954	2267.199921	-1440.425974				-505.000000	200.000000	0.000000	0.724440	-2.680050	14.157719	881.306810	2594.128609	-120.089520
843				900.000000	200.000000	0.000000	0.425980	0.551740	-0.434500	-94.324865	-174.182840	137.422429	299.052979	200.905452	0.000000	300.000000	200.000000	0.000000	7.416360	9.919000	2232.896424	2021.780453	2114.599926	-1391.597975				-505.000000	200.000000	0.000000	0.000000	-2.322710	9.438480	-718.872112	388.752905	-60.948351
844				900.000000	200.000000	0.000000	0.437190	0.551740	-1.129700	-107.106683	-77.744503	163.917076	299.038203	200.978193	0.000000	300.000000	200.000000	0.000000	7.385840	11.109280	2232.591248	2183.904357	2147.299925	-1385.494475				-505.000000	200.000000	0.000000	0.181110	-1.250690	8.651940	-422.435102	-814.589700	410.007297
845				900.000000	200.000000	0.000000	0.347510	0.664340	-1.824900	-91.128451	-124.064644	164.114703	298.999008	201.029592	0.000000	300.000000	200.000000	0.000000	7.111160	11.292400	2232.286072	2298.344760	2234.499922	-1348.873476				-505.000000	200.000000	0.000000	2.173320	-1.608030	17.303879	1525.506442	1310.341113	-295.420379
846				900.000000	200.000000	0.000000	0.369930	0.619300	-1.694550	-48.622324	-79.515395	171.278569	299.003721	200.935765	0.000000	300.000000	200.000000	0.000000	7.355320	11.597600	2231.904602	2088.537354	2223.599922	-1440.425974				-505.000000	200.000000	0.000000	2.173320	-1.965370	11.011560	-697.123623	-1467.657629	174.193294
847				900.000000	200.000000	0.000000	0.347510	0.608040	-1.303500	-92.906715	-109.351636	161.652684	299.072315	200.961172	0.000000	300.000000	200.000000	0.000000	7.568960	11.109280	2232.438660	2145.757556	2070.999928	-1391.597975				-505.000000	200.000000	0.000000	1.629990	-1.072020	6.292320	-64.364544	160.537914	468.805043
848				900.000000	200.000000	0.000000	0.470820	0.495440	-1.694550	-73.825530	-63.406166	175.878177	299.013792	200.901304	0.000000	300.000000	200.000000	0.000000	7.721560	11.017720	2232.591248	2012.243752	2201.799923	-1312.252476				-505.000000	200.000000	0.000000	0.181110	-2.144040	4.719240	-129.358321	-280.577539	526.647705
849				900.000000	200.000000	0.000000	0.470820	0.709380	-1.955250	-37.141854	-68.229685	149.570880	299.008333	200.953117	0.000000	300.000000	200.000000	0.000000	7.141680	10.865120	2231.294250	2126.684155	2212.699923	-1342.769976				-505.000000	200.000000	0.000000	1.448880	-0.536010	3.146160	-611.262282	969.902629	586.816403
850				900.000000	200.000000	0.000000	0.246620	0.743160	-1.564200	-39.366196	-135.350354	188.389128	298.989484	200.922567	0.000000	300.000000	200.000000	0.000000	7.324800	10.682000	2232.820130	2059.927254	2256.299921	-1397.701475				-505.000000	200.000000	0.000000	0.905550	-1.786700	12.584640	1051.053574	861.252401	1055.625754
851				900.000000	200.000000	0.000000	0.403560	0.686860	-1.998700	-114.504316	-19.825780	185.764519	298.959910	200.944181	0.000000	300.000000	200.000000	0.000000	7.202720	10.041080	2232.209778	2107.610755	2321.699919	-1397.701475				-505.000000	200.000000	0.000000	0.905550	-1.786700	3.932700	1281.993422	869.463092	644.417063
852				900.000000	200.000000	0.000000	0.437190	0.641820	-1.477300	-67.572530	-117.948994	183.278131	299.067528	200.918359	0.000000	300.000000	200.000000	0.000000	7.263760	10.437840	2232.667542	2050.390553	2081.899927	-1342.769976				-505.000000	200.000000	0.000000	1.267770	-4.288080	13.371180	1247.206000	838.588044	172.061486
853				900.000000	200.000000	0.000000	0.448400	0.698120	-1.824900	-57.573149	-128.219294	192.957517	299.023289	200.914369	0.000000	300.000000	200.000000	0.000000	7.050120	10.529400	2231.980896	2040.853853	2179.999924	-1403.804975				-505.000000	200.000000	0.000000	1.448880	-2.858720	4.719240	-867.499618	438.129747	349.635756
854				900.000000	200.000000	0.000000	0.459610	0.664340	-1.216600	-38.231360	-27.927242	171.227547	299.013320	200.953019	0.000000	300.000000	200.000000	0.000000	7.599480	9.980040	2231.523132	2126.684155	2201.799923	-1416.011974				-505.000000	200.000000	0.000000	0.905550	-3.752070	16.517339	-1383.876386	857.520269	407.575532
855				900.000000	200.000000	0.000000	0.381140	0.765680	-1.433850	-106.652793	-65.021564	176.222409	298.994263	200.931205	0.000000	300.000000	200.000000	0.000000	7.874160	10.041080	2232.591248	2079.000654	2245.399921	-1464.839973				-505.000000	200.000000	0.000000	-0.724440	-1.429360	17.303879	262.341743	-105.155527	233.677887
856				900.000000	200.000000	0.000000	0.336300	0.585520	-1.477300	-45.767783	-32.738825	161.643354	299.028372	200.909910	0.000000	300.000000	200.000000	0.000000	7.568960	10.559920	2232.438660	2031.317153	2169.099924	-1385.494475				-505.000000	200.000000	0.000000	0.000000	-1.786700	4.719240	-339.367681	-4.478559	-60.439677
857				900.000000	200.000000	0.000000	0.392350	0.506700	-1.781450	-53.349220	-75.291864	195.247225	299.076787	200.970147	0.000000	300.000000	200.000000	0.000000	7.019600	11.292400	2231.446838	2164.830956	2060.099928	-1361.080475				-505.000000	200.000000	0.000000	0.362220	-2.322710	4.719240	-1298.329661	-689.246526	-295.953723
858				900.000000	200.000000	0.000000	0.358720	0.653080	-1.303500	-66.928786	-84.483414	185.779558	298.960301	200.999346	0.000000	300.000000	200.000000	0.000000	7.507920	11.383960	2233.049012	2231.587858	2321.699919	-1373.287475				-505.000000	200.000000	0.000000	-0.905550	-0.178670	13.371180	-241.373631	572.385607	-58.841213
859				900.000000	200.000000	0.000000	0.358720	0.608040	-1.260050	-52.656399	-74.391883	156.821750	298.979337	200.931460	0.000000	300.000000	200.000000	0.000000	7.141680	10.315760	2231.980896	2079.000654	2278.099920	-1342.769976				-505.000000	200.000000	0.000000	1.267770	-3.037390	11.798100	512.047391	1370.360926	-414.192595
860				900.000000	200.000000	0.000000	0.313880	0.641820	-1.173150	-83.339552	-113.153948	176.176900	299.067655	200.956671	0.000000	300.000000	200.000000	0.000000	7.477400	10.956680	2232.972718	2136.220856	2081.899927	-1330.562976				-505.000000	200.000000	0.000000	2.173320	-3.216060	3.146160	-773.432106	926.066767	-61.970005
861				900.000000	200.000000	0.000000	0.381140	0.686860	-1.824900	-45.975245	-89.987738	168.920126	299.043216	200.990872	0.000000	300.000000	200.000000	0.000000	7.141680	10.682000	2232.896424	2212.514458	2136.399925	-1330.562976				-505.000000	200.000000	0.000000	0.362220	-2.680050	8.651940	1112.498351	1428.141459	-237.548740
862				900.000000	200.000000	0.000000	0.358720	0.608040	-1.607650	-85.180754	-79.134585	166.460390	299.082206	201.008025	0.000000	300.000000	200.000000	0.000000	7.050120	10.865120	2232.743836	2250.661259	2049.199928	-1312.252476				-505.000000	200.000000	0.000000	0.724440	-1.608030	16.517339	-1138.324525	205.629198	409.624715
863				900.000000	200.000000	0.000000	0.358720	0.585520	-1.607650	-70.026007	-104.464434	164.029787	299.033288	200.944052	0.000000	300.000000	200.000000	0.000000	7.660520	10.163160	2232.514954	2107.610755	2158.199924	-1434.322474				-505.000000	200.000000	0.000000	1.267770	-3.037390	13.371180	1207.069249	1236.298066	114.504293
864				900.000000	200.000000	0.000000	0.291460	0.664340	-1.824900	-95.148982	-76.162775	176.221071	299.052914	200.918328	0.000000	300.000000	200.000000	0.000000	7.141680	10.285240	2232.743836	2050.390553	2114.599926	-1342.769976				-505.000000	200.000000	0.000000	0.362220	-2.144040	3.932700	681.290770	106.919944	1290.306499
865				900.000000	200.000000	0.000000	0.482030	0.664340	-1.738000	-74.956302	-84.091265	156.746360	298.993919	200.961435	0.000000	300.000000	200.000000	0.000000	7.294280	10.376800	2231.828308	2145.757556	2245.399921	-1342.769976				-505.000000	200.000000	0.000000	-0.543330	-1.965370	7.078860	-1276.518248	26.159059	-236.798064
866				900.000000	200.000000	0.000000	0.325090	0.664340	-1.824900	-103.190042	-82.613629	183.415211	299.076819	200.991482	0.000000	300.000000	200.000000	0.000000	7.355320	9.827440	2231.523132	2212.514458	2060.099928	-1336.666476				-505.000000	200.000000	0.000000	0.905550	-2.858720	13.371180	-866.807463	-1393.184150	-120.273567
867				900.000000	200.000000	0.000000	0.504450	0.608040	-1.694550	-61.147601	-59.725079	147.032133	299.043020	200.901366	0.000000	300.000000	200.000000	0.000000	7.568960	10.193680	2232.438660	2012.243752	2136.399925	-1348.873476				-505.000000	200.000000	0.000000	0.905550	0.714680	11.011560	970.654226	-65.244797	235.582182
868				900.000000	200.000000	0.000000	0.425980	0.630560	-1.390400	-88.048840	-71.974454	173.640633	298.945260	200.956998	0.000000	300.000000	200.000000	0.000000	7.996240	11.628120	2232.209778	2136.220856	2354.399918	-1385.494475	-570.698219	201.992005	0.000000	-505.000000	200.000000	0.000000	1.267770	-2.858720	30.675059	61.104862	2015.296728	-120.302544
869				900.000000	200.000000	0.000000	0.313880	0.585520	-1.390400	-61.759875	-52.160266	152.027940	298.935531	200.935605	0.000000	300.000000	200.000000	0.000000	7.294280	10.620960	2232.286072	2088.537354	2376.199917	-1300.045476				-505.000000	200.000000	0.000000	-0.362220	-3.394730	10.225020	-667.861117	1603.054475	760.480661
870				900.000000	200.000000	0.000000	0.381140	0.563000	-1.564200	-58.846775	-80.098249	173.624256	299.018070	200.974521	0.000000	300.000000	200.000000	0.000000	7.843640	11.567080	2231.217956	2174.367657	2190.899923	-1391.597975				-505.000000	200.000000	0.000000	1.086660	-1.786700	11.011560	-686.312301	188.936252	291.937982
871				900.000000	200.000000	0.000000	0.280250	0.427880	-1.173150	-92.149601	-35.779515	168.783796	299.027707	200.978929	0.000000	300.000000	200.000000	0.000000	7.599480	11.078760	2230.912780	2183.904357	2169.099924	-1446.529474				-505.000000	200.000000	0.000000	1.811100	-3.037390	7.078860	743.301856	-646.587522	466.925418
872				900.000000	200.000000	0.000000	0.369930	0.619300	-1.694550	-88.827626	-49.119576	142.362647	299.004300	200.905328	0.000000	300.000000	200.000000	0.000000	7.477400	11.231360	2233.201600	2021.780453	2223.599922	-1440.425974				-505.000000	200.000000	0.000000	0.362220	0.000000	10.225020	-1388.974021	2089.498643	528.667910
873				900.000000	200.000000	0.000000	0.313880	0.585520	-1.346950	-113.981754	-112.992314	188.172842	299.042758	200.944343	0.000000	300.000000	200.000000	0.000000	6.958560	10.132640	2231.828308	2107.610755	2136.399925	-1281.734977				-505.000000	200.000000	0.000000	-0.362220	-1.965370	11.011560	-1507.835636	276.607976	-60.580257
874				900.000000	200.000000	0.000000	0.437190	0.720640	-1.651100	-96.671021	-56.995721	164.074153	299.052429	200.978627	0.000000	300.000000	200.000000	0.000000	7.324800	10.743040	2231.599426	2183.904357	2114.599926	-1330.562976				-505.000000	200.000000	0.000000	1.086660	-3.037390	2.359620	395.476311	1257.707001	466.983373
875				900.000000	200.000000	0.000000	0.246620	0.563000	-1.303500	-82.699872	-125.460865	164.124979	299.047544	200.948713	0.000000	300.000000	200.000000	0.000000	7.233240	10.620960	2231.599426	2117.147455	2125.499926	-1275.631477				-505.000000	200.000000	0.000000	2.716650	-0.893350	14.944259	-284.493071	1014.563482	-1.065121
876				900.000000	200.000000	0.000000	0.437190	0.619300	-1.346950	-116.611224	-82.608430	151.931607	298.965111	200.879826	0.000000	300.000000	200.000000	0.000000	7.141680	9.430680	2232.896424	1964.560251	2310.799919	-1440.425974				-505.000000	200.000000	0.000000	1.629990	-2.858720	11.011560	638.611792	1746.899443	349.621267
877				900.000000	200.000000	0.000000	0.369930	0.461660	-1.260050	-110.951220	-105.249330	173.541624	299.003925	200.922757	0.000000	300.000000	200.000000	0.000000	7.691040	9.919000	2232.362366	2059.927254	2223.599922	-1342.769976				-505.000000	200.000000	0.000000	1.629990	-3.216060	4.719240	-425.858254	2018.010869	-120.670638
878				900.000000	200.000000	0.000000	0.538080	0.675600	-1.607650	-26.111210	-91.586599	195.253325	298.954491	200.953215	0.000000	300.000000	200.000000	0.000000	7.477400	11.048240	2231.065368	2126.684155	2332.599918	-1403.804975				-505.000000	200.000000	0.000000	0.181110	-0.536010	10.225020	-263.247967	-1213.792575	1233.102910
879				900.000000	200.000000	0.000000	0.470820	0.765680	-1.477300	-90.615687	-94.004028	166.490860	299.071998	200.957227	0.000000	300.000000	200.000000	0.000000	7.263760	10.041080	2231.675720	2136.220856	2070.999928	-1464.839973				-505.000000	200.000000	0.000000	1.992210	-0.536010	6.292320	778.781434	668.900012	116.820147
880				900.000000	200.000000	0.000000	0.291460	0.608040	-1.346950	-92.951729	-56.343389	200.265313	298.998906	200.922883	0.000000	300.000000	200.000000	0.000000	7.568960	10.926160	2232.057190	2059.927254	2234.499922	-1416.011974				-505.000000	200.000000	0.000000	1.448880	-2.144040	7.865400	-360.738632	965.424070	996.499073
881				900.000000	200.000000	0.000000	0.448400	0.608040	-1.173150	-96.792203	-149.089301	163.957822	298.993850	200.999961	0.000000	300.000000	200.000000	0.000000	7.507920	10.987200	2231.675720	2231.587858	2245.399921	-1464.839973	-534.856473	203.100013	0.000000	-505.000000	200.000000	0.000000	0.543330	-0.893350	20.450039	63.395397	610.566053	234.085139
882				900.000000	200.000000	0.000000	0.448400	0.686860	-1.129700	-85.460320	-88.338071	164.031124	299.027741	200.987444	0.000000	300.000000	200.000000	0.000000	7.263760	10.346280	2230.989074	2202.977757	2169.099924	-1293.941977				-505.000000	200.000000	0.000000	0.905550	-3.394730	13.371180	-88.529415	993.075982	-62.038142
883				900.000000	200.000000	0.000000	0.246620	0.608040	-1.868350	-73.389249	-74.275855	183.444147	299.062133	200.953052	0.000000	300.000000	200.000000	0.000000	7.294280	10.468360	2231.446838	2126.684155	2092.799927	-1397.701475				-505.000000	200.000000	0.000000	0.905550	-2.501380	18.090419	1471.512757	856.027416	643.738832
884				900.000000	200.000000	0.000000	0.313880	0.641820	-1.303500	-63.371943	-123.164662	156.899619	299.013589	200.969848	0.000000	300.000000	200.000000	0.000000	7.507920	10.407320	2232.133484	2164.830956	2201.799923	-1391.597975				-505.000000	200.000000	0.000000	1.992210	-2.322710	10.225020	-950.441193	797.737887	-2.363629
885				900.000000	200.000000	0.000000	0.459610	0.551740	-1.651100	-147.852156	-103.512706	132.568268	298.994503	200.922441	0.000000	300.000000	200.000000	0.000000	7.538440	9.919000	2233.125306	2059.927254	2245.399921	-1440.425974				-505.000000	200.000000	0.000000	2.535540	-2.501380	7.078860	-382.424198	-27.573347	173.655643
886				900.000000	200.000000	0.000000	0.403560	0.619300	-1.564200	-88.692583	-50.625685	178.472708	299.057893	200.939588	0.000000	300.000000	200.000000	0.000000	7.477400	10.529400	2232.972718	2098.074055	2103.699926	-1464.839973				-505.000000	200.000000	0.000000	0.000000	-1.072020	8.651940	167.456229	124.359317	-59.761446
887				900.000000	200.000000	0.000000	0.392350	0.720640	-1.694550	-84.654445	-70.306711	149.662647	298.984325	200.974088	0.000000	300.000000	200.000000	0.000000	7.019600	10.529400	2232.209778	2174.367657	2267.199921	-1373.287475				-505.000000	200.000000	0.000000	1.267770	-2.322710	7.078860	-834.876884	1242.269477	56.438425
888				900.000000	200.000000	0.000000	0.437190	0.675600	-1.694550	-66.406541	-117.746952	192.948187	299.082080	200.880006	0.000000	300.000000	200.000000	0.000000	7.752080	9.857960	2232.438660	1964.560251	2049.199928	-1391.597975				-505.000000	200.000000	0.000000	2.354430	-2.144040	-3.146160	1028.172466	921.079213	-60.967147
889				900.000000	200.000000	0.000000	0.403560	0.686860	-0.999350	-41.099445	-15.689206	152.029278	299.023756	200.935285	0.000000	300.000000	200.000000	0.000000	7.233240	10.743040	2233.049012	2088.537354	2179.999924	-1397.701475				-505.000000	200.000000	0.000000	-1.086660	-3.216060	6.292320	616.611609	1120.342440	114.523089
890				900.000000	200.000000	0.000000	0.437190	0.675600	-1.738000	-82.533676	-46.782964	176.080567	298.974384	200.974254	0.000000	300.000000	200.000000	0.000000	7.355320	11.322920	2231.828308	2174.367657	2288.999920	-1379.390975				-505.000000	200.000000	0.000000	1.267770	-2.322710	7.865400	-834.813961	2169.513102	526.391215
891				900.000000	200.000000	0.000000	0.269040	0.619300	-1.520750	-100.709160	-100.852229	171.383091	299.042725	201.008473	0.000000	300.000000	200.000000	0.000000	7.355320	11.353440	2231.752014	2250.661259	2136.399925	-1385.494475				-505.000000	200.000000	0.000000	-0.724440	-3.037390	18.876959	-413.914315	158.491635	-2.824528
892				900.000000	200.000000	0.000000	0.369930	0.506700	-1.564200	-53.124149	-28.976921	159.125550	299.028372	200.926997	0.000000	300.000000	200.000000	0.000000	7.477400	11.536560	2232.438660	2069.463954	2169.099924	-1348.873476				-505.000000	200.000000	0.000000	0.905550	-1.965370	16.517339	-1.787149	1387.800298	526.759308
893				900.000000	200.000000	0.000000	0.381140	0.574260	-1.694550	-98.723434	-135.702693	156.767107	298.998632	200.914588	0.000000	300.000000	200.000000	0.000000	7.630000	11.048240	2231.446838	2040.853853	2234.499922	-1397.701475				-505.000000	200.000000	0.000000	-0.181110	-3.394730	11.011560	-667.798194	265.649010	55.536989
894				900.000000	200.000000	0.000000	0.369930	0.506700	-1.477300	-93.239423	-105.047288	154.306230	298.949964	200.969981	0.000000	300.000000	200.000000	0.000000	7.233240	11.261880	2231.828308	2164.830956	2343.499918	-1391.597975				-505.000000	200.000000	0.000000	-1.629990	1.072020	5.505780	181.124394	358.545719	118.635944
895				900.000000	200.000000	0.000000	0.313880	0.506700	-1.564200	-133.534754	-87.460422	142.315997	299.043020	201.012435	0.000000	300.000000	200.000000	0.000000	7.568960	10.651480	2232.438660	2260.197959	2136.399925	-1367.183975				-505.000000	200.000000	0.000000	1.811100	-3.752070	2.359620	-921.744996	1346.441147	-179.937898
896				900.000000	200.000000	0.000000	0.392350	0.585520	-1.694550	-106.300807	-141.230290	183.272227	298.984255	200.905792	0.000000	300.000000	200.000000	0.000000	6.897520	10.468360	2232.057190	2021.780453	2267.199921	-1330.562976				-505.000000	200.000000	0.000000	1.267770	-0.536010	7.865400	-1305.780754	-481.887045	-176.842391
897				900.000000	200.000000	0.000000	0.269040	0.641820	-1.955250	-92.190868	-90.316204	147.307433	298.984325	200.880097	0.000000	300.000000	200.000000	0.000000	7.263760	10.620960	2232.209778	1964.560251	2267.199921	-1403.804975				-505.000000	200.000000	0.000000	-0.362220	-1.965370	1.573080	1386.809333	1611.265166	-178.068455
898				900.000000	200.000000	0.000000	0.493240	0.619300	-0.869000	-75.910765	-136.020762	175.970140	298.984880	200.926585	0.000000	300.000000	200.000000	0.000000	7.568960	10.254720	2233.430482	2069.463954	2267.199921	-1361.080475				-505.000000	200.000000	0.000000	0.362220	-1.250690	-4.719240	-886.768804	-547.719402	233.760512
899				900.000000	200.000000	0.000000	0.347510	0.517960	-1.216600	-40.238758	-58.772754	151.930269	299.092000	200.939652	0.000000	300.000000	200.000000	0.000000	7.294280	10.010560	2232.820130	2098.074055	2027.399929	-1403.804975				-505.000000	200.000000	0.000000	0.362220	0.536010	13.371180	496.767667	2484.222959	646.664781
900				900.000000	200.000000	0.000000	0.369930	0.630560	-1.738000	-84.388423	-109.870807	192.975981	299.062486	200.931333	0.000000	300.000000	200.000000	0.000000	7.446880	9.949520	2232.286072	2079.000654	2092.799927	-1367.183975				-505.000000	200.000000	0.000000	0.905550	-0.536010	14.157719	84.514654	196.909511	116.907080
901				900.000000	200.000000	0.000000	0.291460	0.608040	-1.694550	-73.209192	-121.877730	173.759052	299.037710	200.893219	0.000000	300.000000	200.000000	0.000000	7.477400	9.461200	2231.446838	1993.170352	2147.299925	-1348.873476				-505.000000	200.000000	0.000000	-0.543330	-1.786700	4.719240	-918.447690	1221.528404	292.068381
902				900.000000	200.000000	0.000000	0.313880	0.630560	-1.216600	-59.725071	-102.981600	147.250507	299.037973	200.978427	0.000000	300.000000	200.000000	0.000000	7.507920	11.322920	2232.057190	2183.904357	2147.299925	-1391.597975				-505.000000	200.000000	0.000000	0.181110	-1.250690	7.865400	40.765982	-681.273266	410.007297
903				900.000000	200.000000	0.000000	0.403560	0.596780	-1.607650	-17.295427	-162.036615	151.945504	299.023389	200.974088	0.000000	300.000000	200.000000	0.000000	7.294280	11.200840	2232.209778	2174.367657	2179.999924	-1428.218974				-505.000000	200.000000	0.000000	0.724440	-1.072020	9.438480	-990.640867	212.347036	233.901092
904				900.000000	200.000000	0.000000	0.403560	0.743160	-1.477300	-63.399349	-116.564111	166.539598	298.964085	200.957653	0.000000	300.000000	200.000000	0.000000	7.507920	11.811240	2230.683898	2136.220856	2310.799919	-1354.976975				-505.000000	200.000000	0.000000	1.086660	-3.394730	10.225020	-667.861117	1515.382751	231.667863
905				900.000000	200.000000	0.000000	0.448400	0.596780	-1.651100	-125.894757	-148.644808	185.634291	298.998837	200.910127	0.000000	300.000000	200.000000	0.000000	7.782600	10.865120	2231.904602	2031.317153	2234.499922	-1409.908474				-505.000000	200.000000	0.000000	0.362220	-2.501380	11.011560	-1077.005593	1823.612202	350.061805
906				900.000000	200.000000	0.000000	0.381140	0.596780	-1.433850	-57.320672	-90.351414	166.426691	299.013522	200.935733	0.000000	300.000000	200.000000	0.000000	7.721560	10.651480	2231.980896	2088.537354	2201.799923	-1391.597975				-505.000000	200.000000	0.000000	2.173320	-0.893350	14.944259	-400.309073	649.730356	-235.998049
907				900.000000	200.000000	0.000000	0.381140	0.675600	-1.346950	-70.066957	-39.772532	178.548294	299.018573	201.003925	0.000000	300.000000	200.000000	0.000000	7.477400	10.804080	2232.362366	2241.124558	2190.899923	-1391.597975				-505.000000	200.000000	0.000000	1.448880	-1.786700	6.292320	-223.425833	701.776909	-119.299686
908				900.000000	200.000000	0.000000	0.414770	0.653080	-1.477300	-95.252555	-91.695889	149.576589	299.067369	200.965510	0.000000	300.000000	200.000000	0.000000	7.568960	10.468360	2232.286072	2155.294256	2081.899927	-1312.252476				-505.000000	200.000000	0.000000	3.803310	-1.965370	3.932700	-929.321935	826.689652	-178.401697
909				900.000000	200.000000	0.000000	0.302670	0.619300	-1.868350	-60.863971	-127.243694	159.299950	299.038104	200.888580	0.000000	300.000000	200.000000	0.000000	7.782600	10.498880	2232.362366	1983.633652	2147.299925	-1361.080475				-505.000000	200.000000	0.000000	-0.905550	-0.714680	13.371180	768.536421	1367.805651	-59.349886
910				900.000000	200.000000	0.000000	0.369930	0.731900	-1.781450	-92.321847	-114.896368	161.744646	299.033321	200.926934	0.000000	300.000000	200.000000	0.000000	7.111160	10.224200	2232.591248	2069.463954	2158.199924	-1324.459476				-505.000000	200.000000	0.000000	1.086660	-1.965370	6.292320	229.026853	-336.865219	115.536128
911				900.000000	200.000000	0.000000	0.470820	0.630560	-1.260050	-116.057509	-89.140101	154.316898	298.979581	200.982498	0.000000	300.000000	200.000000	0.000000	7.385840	9.735880	2232.514954	2193.441057	2278.099920	-1367.183975				-505.000000	200.000000	0.000000	3.441090	-0.536010	1.573080	-727.204130	-209.713197	234.192434
912				900.000000	200.000000	0.000000	0.448400	0.596780	-1.738000	-69.697363	-92.838321	159.128030	299.018439	200.986972	0.000000	300.000000	200.000000	0.000000	7.355320	11.109280	2232.057190	2202.977757	2190.899923	-1354.976975				-505.000000	200.000000	0.000000	1.992210	-1.429360	11.011560	146.022355	134.141424	292.204654
913				900.000000	200.000000	0.000000	0.336300	0.698120	-1.216600	-105.189313	-63.377096	118.374190	299.033486	200.901150	0.000000	300.000000	200.000000	0.000000	7.416360	11.353440	2232.972718	2012.243752	2158.199924	-1385.494475				-505.000000	200.000000	0.000000	1.992210	-0.893350	7.865400	-1443.219399	4.557123	116.481031
914				900.000000	200.000000	0.000000	0.482030	0.596780	-1.260050	-141.571750	-109.865608	161.502849	298.935385	200.940005	0.000000	300.000000	200.000000	0.000000	7.599480	10.895640	2231.980896	2098.074055	2376.199917	-1385.494475				-505.000000	200.000000	0.000000	0.543330	-1.250690	10.225020	-769.757261	355.129582	57.513727
915				900.000000	200.000000	0.000000	0.493240	0.619300	-1.564200	-72.610462	-8.724978	142.234898	299.048065	200.901212	0.000000	300.000000	200.000000	0.000000	7.630000	10.590440	2232.820130	2012.243752	2125.499926	-1428.218974				-505.000000	200.000000	0.000000	1.992210	-1.072020	11.798100	-1222.084101	-264.315024	292.543770
916				900.000000	200.000000	0.000000	0.212990	0.596780	-1.651100	-89.709985	-88.290924	173.829875	299.028438	201.029452	0.000000	300.000000	200.000000	0.000000	7.324800	10.529400	2232.591248	2298.344760	2169.099924	-1397.701475				-505.000000	200.000000	0.000000	0.905550	-2.144040	17.303879	-591.615557	-203.786216	-60.851237
917				900.000000	200.000000	0.000000	0.313880	0.720640	-2.085600	-97.121163	-46.447760	149.743942	299.033023	200.931492	0.000000	300.000000	200.000000	0.000000	7.599480	10.559920	2231.904602	2079.000654	2158.199924	-1330.562976				-505.000000	200.000000	0.000000	1.629990	-3.573400	10.225020	1406.015595	156.805782	-649.706641
918				900.000000	200.000000	0.000000	0.358720	0.540480	-1.607650	-83.942345	-84.200555	144.710619	298.945080	200.961435	0.000000	300.000000	200.000000	0.000000	7.416360	10.437840	2231.828308	2145.757556	2354.399918	-1391.597975				-505.000000	200.000000	0.000000	0.543330	-1.072020	8.651940	-874.887788	-41.087587	586.380173
919				900.000000	200.000000	0.000000	0.313880	0.495440	-1.564200	-105.854729	-16.536843	142.305525	299.077008	200.974187	0.000000	300.000000	200.000000	0.000000	7.813120	10.254720	2231.980896	2174.367657	2060.099928	-1354.976975				-505.000000	200.000000	0.000000	1.992210	-0.357340	3.932700	2179.196009	936.279306	1115.639382
920				900.000000	200.000000	0.000000	0.201780	0.574260	-1.346950	-78.260669	-133.705886	166.591565	298.993850	200.961501	0.000000	300.000000	200.000000	0.000000	7.752080	10.529400	2231.675720	2145.757556	2245.399921	-1385.494475				-505.000000	200.000000	0.000000	-0.362220	-1.608030	1.573080	713.535965	-112.144929	-177.729339
921				900.000000	200.000000	0.000000	0.369930	0.675600	-1.346950	-21.820595	-84.904633	176.150248	299.045488	200.937913	0.000000	300.000000	200.000000	0.000000	7.355320	10.743040	2226.792904	2088.537354	2125.499926	-1354.976975				-505.000000	200.000000	0.000000	1.992210	-1.429360	15.730799	1304.559913	394.802880	-882.677319
922				900.000000	200.000000	0.000000	0.392350	0.596780	-1.520750	-81.533882	-105.930135	144.728137	298.999282	200.922536	0.000000	300.000000	200.000000	0.000000	7.416360	10.498880	2232.896424	2059.927254	2234.499922	-1409.908474				-505.000000	200.000000	0.000000	0.724440	-0.178670	11.011560	-1168.090416	-451.995854	704.701671
923				900.000000	200.000000	0.000000	0.313880	0.371580	-1.433850	-70.614939	-31.855978	142.190336	299.008537	200.931555	0.000000	300.000000	200.000000	0.000000	7.568960	9.735880	2231.752014	2079.000654	2212.699923	-1397.701475				-505.000000	200.000000	0.000000	2.354430	-2.501380	8.651940	1007.493671	-1078.667293	56.181935
924				900.000000	200.000000	0.000000	0.470820	0.585520	-1.477300	-73.911494	-78.806118	183.190932	299.033585	200.913869	0.000000	300.000000	200.000000	0.000000	7.202720	9.827440	2233.201600	2040.853853	2158.199924	-1269.527977				-505.000000	200.000000	0.000000	2.354430	-3.573400	6.292320	-99.907045	1177.262111	-238.555906
925				900.000000	200.000000	0.000000	0.403560	0.630560	-2.389750	-101.145757	-75.187773	159.205899	299.023222	200.935797	0.000000	300.000000	200.000000	0.000000	7.385840	11.109280	2231.828308	2088.537354	2179.999924	-1342.769976				-505.000000	200.000000	0.000000	-0.362220	-3.573400	8.651940	-562.982283	2134.827357	349.102413
926				900.000000	200.000000	0.000000	0.269040	0.585520	-1.433850	-77.887010	-55.339316	147.255074	298.949677	201.000166	0.000000	300.000000	200.000000	0.000000	7.691040	10.712520	2231.217956	2231.587858	2343.499918	-1428.218974				-505.000000	200.000000	0.000000	-2.173320	-1.072020	16.517339	1673.693486	646.112660	351.621111
927				900.000000	200.000000	0.000000	0.313880	0.596780	-1.260050	-73.222737	-62.413432	171.315693	299.018540	200.935605	0.000000	300.000000	200.000000	0.000000	7.691040	10.773560	2232.286072	2088.537354	2190.899923	-1391.597975				-505.000000	200.000000	0.000000	-1.267770	-4.645420	4.719240	298.363186	204.804207	-180.539378
928				900.000000	200.000000	0.000000	0.425980	0.596780	-1.129700	-105.251936	-87.414815	171.199557	299.018305	200.940102	0.000000	300.000000	200.000000	0.000000	7.477400	10.651480	2231.752014	2098.074055	2190.899923	-1422.115474				-505.000000	200.000000	0.000000	-0.181110	-0.536010	8.651940	547.338200	1593.588363	-294.214678
929				900.000000	200.000000	0.000000	0.280250	0.596780	-1.520750	-97.616003	-91.181917	164.121553	298.974278	200.974354	0.000000	300.000000	200.000000	0.000000	7.691040	10.620960	2231.599426	2174.367657	2288.999920	-1367.183975				-505.000000	200.000000	0.000000	-1.086660	-1.965370	14.157719	-696.871930	-610.531920	-119.266401
930				900.000000	200.000000	0.000000	0.201780	0.630560	-1.433850	-120.258096	-103.229249	171.463244	298.974629	200.982565	0.000000	300.000000	200.000000	0.000000	7.355320	10.498880	2232.362366	2193.441057	2288.999920	-1416.011974				-505.000000	200.000000	0.000000	0.181110	-5.002760	8.651940	-302.024851	776.250388	-298.482601
931				900.000000	200.000000	0.000000	0.381140	0.551740	-1.651100	-83.523672	-95.215342	176.023445	298.994400	200.952433	0.000000	300.000000	200.000000	0.000000	7.660520	10.315760	2232.896424	2126.684155	2245.399921	-1434.322474				-505.000000	200.000000	0.000000	-0.543330	0.000000	8.651940	1158.852174	24.666206	352.508058
932				900.000000	200.000000	0.000000	0.280250	0.664340	-1.042800	-62.174484	-86.560440	154.545744	299.062550	200.948356	0.000000	300.000000	200.000000	0.000000	7.355320	9.796920	2232.438660	2117.147455	2092.799927	-1336.666476				-505.000000	200.000000	0.000000	3.259980	-1.250690	8.651940	967.356921	855.087989	-236.424098
933				900.000000	200.000000	0.000000	0.269040	0.709380	-1.868350	-69.216067	-65.067171	176.286185	299.066922	200.914682	0.000000	300.000000	200.000000	0.000000	6.989080	10.010560	2231.217956	2040.853853	2081.899927	-1483.150473				-505.000000	200.000000	0.000000	0.724440	-2.144040	0.000000	1144.240161	88.734145	-60.836748
934				900.000000	200.000000	0.000000	0.291460	0.709380	-1.694550	-85.118131	-71.218031	161.804998	298.989035	200.880247	0.000000	300.000000	200.000000	0.000000	7.080640	10.407320	2231.828308	1964.560251	2256.299921	-1348.873476				-505.000000	200.000000	0.000000	0.181110	-1.608030	12.584640	598.600888	-420.611810	233.435885
935				900.000000	200.000000	0.000000	0.381140	0.540480	-1.173150	-71.430612	-80.461925	149.506712	299.082362	200.930983	0.000000	300.000000	200.000000	0.000000	7.660520	11.048240	2233.125306	2079.000654	2049.199928	-1379.390975				-505.000000	200.000000	0.000000	1.448880	-3.037390	3.146160	279.723232	307.052592	55.745705
936				900.000000	200.000000	0.000000	0.347510	0.551740	-1.346950	-55.064861	-73.849438	156.781004	299.077639	200.926554	0.000000	300.000000	200.000000	0.000000	7.721560	11.109280	2233.506776	2069.463954	2060.099928	-1293.941977				-505.000000	200.000000	0.000000	-0.543330	-2.680050	7.078860	301.660492	-371.550963	-178.732197
937				900.000000	200.000000	0.000000	0.358720	0.743160	-1.390400	-99.494092	-89.468567	144.899111	299.018607	200.965444	0.000000	300.000000	200.000000	0.000000	7.630000	11.017720	2232.438660	2155.294256	2190.899923	-1336.666476				-505.000000	200.000000	0.000000	-0.362220	-2.680050	14.157719	533.858804	1069.042314	819.902991
938				900.000000	200.000000	0.000000	0.269040	0.653080	-1.520750	-91.277039	-65.390439	171.414506	299.091752	200.939909	0.000000	300.000000	200.000000	0.000000	7.080640	11.445000	2232.209778	2098.074055	2027.399929	-1379.390975				-505.000000	200.000000	0.000000	-0.362220	0.536010	18.090419	-429.382809	2258.440247	529.234539
939				900.000000	200.000000	0.000000	0.358720	0.720640	-1.520750	-88.494918	-109.611221	166.565108	298.974384	200.957162	0.000000	300.000000	200.000000	0.000000	7.538440	10.651480	2231.828308	2136.220856	2288.999920	-1422.115474				-505.000000	200.000000	0.000000	1.448880	-1.429360	5.505780	-1012.578126	835.093342	820.945008
940				900.000000	200.000000	0.000000	0.347510	0.664340	-1.824900	-111.231103	-78.470914	152.066402	299.101733	200.939684	0.000000	300.000000	200.000000	0.000000	7.324800	10.926160	2232.743836	2098.074055	2005.599930	-1373.287475				-505.000000	200.000000	0.000000	-1.629990	-2.680050	6.292320	-393.298443	1153.219336	-237.389363
941				900.000000	200.000000	0.000000	0.347510	0.653080	-1.433850	-83.145950	-78.834591	173.742871	298.964439	200.991516	0.000000	300.000000	200.000000	0.000000	7.294280	11.109280	2231.446838	2212.514458	2310.799919	-1342.769976				-505.000000	200.000000	0.000000	-0.543330	-1.965370	4.719240	-1160.891016	160.968345	-295.542163
942				900.000000	200.000000	0.000000	0.482030	0.563000	-1.738000	-99.232135	-63.827385	180.748714	299.082143	200.935477	0.000000	300.000000	200.000000	0.000000	7.477400	11.383960	2232.591248	2088.537354	2049.199928	-1361.080475				-505.000000	200.000000	0.000000	2.535540	-3.216060	12.584640	385.482991	-165.368340	760.418398
943				900.000000	200.000000	0.000000	0.313880	0.484180	-2.520100	-79.165016	-35.911735	144.704714	299.028638	200.905390	0.000000	300.000000	200.000000	0.000000	7.446880	9.980040	2233.049012	2021.780453	2169.099924	-1385.494475				-505.000000	200.000000	0.000000	1.992210	-0.536010	11.011560	894.974975	-396.138605	410.540640
944				900.000000	200.000000	0.000000	0.392350	0.653080	-1.781450	-103.608715	-65.159924	156.828796	299.096697	200.909941	0.000000	300.000000	200.000000	0.000000	7.813120	9.430680	2232.362366	2031.317153	2016.499929	-1361.080475				-505.000000	200.000000	0.000000	1.992210	-1.429360	6.292320	-201.803189	1066.610034	-1.515839
945				900.000000	200.000000	0.000000	0.369930	0.585520	-1.086250	-113.711669	-100.344994	139.921572	299.033023	200.978494	0.000000	300.000000	200.000000	0.000000	7.202720	9.980040	2231.904602	2183.904357	2158.199924	-1312.252476	-514.872698	154.244424	0.000000	-505.000000	200.000000	0.000000	0.724440	-0.178670	20.450039	-935.703334	201.897065	-235.203908
946				900.000000	200.000000	0.000000	0.336300	0.641820	-1.346950	-71.458018	-108.849600	190.611634	299.018406	201.016915	0.000000	300.000000	200.000000	0.000000	7.416360	10.132640	2231.980896	2269.734659	2190.899923	-1361.080475				-505.000000	200.000000	0.000000	-1.448880	-0.357340	11.011560	789.970295	1535.491834	1115.914669
947				900.000000	200.000000	0.000000	0.336300	0.675600	-1.564200	-102.456270	-42.789948	183.414069	298.979163	200.948713	0.000000	300.000000	200.000000	0.000000	7.355320	10.529400	2231.599426	2117.147455	2278.099920	-1409.908474				-505.000000	200.000000	0.000000	1.448880	-2.322710	7.865400	439.162060	1230.564085	-119.808360
948				900.000000	200.000000	0.000000	0.358720	0.641820	-1.477300	-67.572530	-53.925960	176.130446	298.959910	200.978360	0.000000	300.000000	200.000000	0.000000	7.538440	10.895640	2232.209778	2183.904357	2321.699919	-1422.115474				-505.000000	200.000000	0.000000	1.629990	-0.357340	2.359620	789.278140	1224.830105	-235.445910
949				900.000000	200.000000	0.000000	0.448400	0.608040	-1.694550	-89.291313	-42.219031	159.138501	298.994125	200.961238	0.000000	300.000000	200.000000	0.000000	6.867000	10.651480	2232.286072	2145.757556	2245.399921	-1300.045476				-505.000000	200.000000	0.000000	-0.181110	-2.501380	3.146160	543.789201	273.113274	-2.359321
950				900.000000	200.000000	0.000000	0.403560	0.641820	-1.520750	-47.514893	-70.929973	178.493652	299.111041	200.987174	0.000000	300.000000	200.000000	0.000000	7.263760	11.414480	2231.599426	2202.977757	1983.799931	-1373.287475				-505.000000	200.000000	0.000000	3.259980	-2.144040	3.932700	218.026762	64.146504	350.169100
951				900.000000	200.000000	0.000000	0.392350	0.698120	-1.824900	-17.367847	-49.921606	159.280344	298.974138	201.012954	0.000000	300.000000	200.000000	0.000000	7.813120	10.498880	2231.294250	2260.197959	2288.999920	-1348.873476				-505.000000	200.000000	0.000000	1.086660	-0.178670	7.865400	-241.814093	1119.912009	234.719904
952				900.000000	200.000000	0.000000	0.392350	0.619300	-1.216600	-76.270879	-85.949114	190.532622	298.964899	200.922725	0.000000	300.000000	200.000000	0.000000	7.446880	10.437840	2232.438660	2059.927254	2310.799919	-1416.011974				-505.000000	200.000000	0.000000	-0.543330	-3.752070	8.651940	-1152.873614	422.376228	701.411936
953				900.000000	200.000000	0.000000	0.358720	0.574260	-1.564200	-58.383089	-33.581264	164.019315	299.067369	200.982599	0.000000	300.000000	200.000000	0.000000	7.202720	10.651480	2232.286072	2193.441057	2081.899927	-1379.390975				-505.000000	200.000000	0.000000	0.724440	-1.965370	10.225020	460.973473	1802.440697	350.541501
954				900.000000	200.000000	0.000000	0.392350	0.731900	-1.173150	-63.547936	-111.319373	171.360060	299.047512	200.974387	0.000000	300.000000	200.000000	0.000000	7.599480	10.987200	2231.523132	2174.367657	2125.499926	-1342.769976				-505.000000	200.000000	0.000000	0.362220	-1.250690	9.438480	-1812.164202	1029.685010	703.713302
955				900.000000	200.000000	0.000000	0.392350	0.664340	-1.303500	-74.506160	-85.868297	188.164849	298.989277	200.944117	0.000000	300.000000	200.000000	0.000000	7.416360	10.010560	2232.362366	2107.610755	2256.299921	-1409.908474				-505.000000	200.000000	0.000000	1.448880	-2.144040	8.651940	218.404301	699.537629	56.593494
956				900.000000	200.000000	0.000000	0.403560	0.698120	-1.346950	-113.365416	-116.685336	154.449410	298.979198	200.914494	0.000000	300.000000	200.000000	0.000000	7.660520	9.857960	2231.675720	2040.853853	2278.099920	-1391.597975				-505.000000	200.000000	0.000000	2.354430	-0.357340	3.932700	-716.204039	516.651353	410.681221
957				900.000000	200.000000	0.000000	0.448400	0.641820	-1.173150	-91.380612	-37.637963	144.711956	299.018674	200.948292	0.000000	300.000000	200.000000	0.000000	7.385840	10.895640	2232.591248	2117.147455	2190.899923	-1293.941977				-505.000000	200.000000	0.000000	0.905550	-1.429360	4.719240	-1475.905057	-722.123423	-177.661203
958				900.000000	200.000000	0.000000	0.336300	0.731900	-1.607650	-31.833836	-139.002968	193.105068	299.066795	200.957555	0.000000	300.000000	200.000000	0.000000	6.958560	11.628120	2230.912780	2136.220856	2081.899927	-1379.390975	-478.564833	269.958739	0.000000	-505.000000	200.000000	0.000000	0.181110	-0.357340	21.236579	1485.684308	-561.392508	175.878692
959				900.000000	200.000000	0.000000	0.403560	0.664340	-1.868350	-83.132405	-126.332374	171.285615	299.043510	200.922252	0.000000	300.000000	200.000000	0.000000	7.324800	10.926160	2233.583070	2059.927254	2136.399925	-1348.873476				-505.000000	200.000000	0.000000	1.086660	-1.608030	11.011560	366.843038	-76.203763	115.875244
960				900.000000	200.000000	0.000000	0.425980	0.585520	-0.999350	-65.375278	-57.140221	159.140785	299.028969	200.888004	0.000000	300.000000	200.000000	0.000000	7.599480	11.048240	2233.811952	1983.633652	2169.099924	-1416.011974				-505.000000	200.000000	0.000000	3.803310	-3.216060	14.157719	1080.504849	21.566064	114.131892
961				900.000000	200.000000	0.000000	0.403560	0.641820	-1.129700	-71.232947	-127.019319	137.529430	299.033155	200.939909	0.000000	300.000000	200.000000	0.000000	7.568960	10.193680	2232.209778	2098.074055	2158.199924	-1373.287475				-505.000000	200.000000	0.000000	1.811100	-3.930740	11.798100	226.358779	674.633993	524.821728
962				900.000000	200.000000	0.000000	0.403560	0.675600	-1.694550	-66.406541	-96.098189	147.199486	299.125963	200.974054	0.000000	300.000000	200.000000	0.000000	7.691040	10.834600	2232.286072	2174.367657	1951.099932	-1342.769976				-505.000000	200.000000	0.000000	-0.724440	-2.501380	4.719240	-498.428969	1762.767398	467.636935
963				900.000000	200.000000	0.000000	0.403560	0.765680	-1.998700	-22.806843	-35.023690	164.150881	298.954991	200.978393	0.000000	300.000000	200.000000	0.000000	7.568960	10.651480	2232.133484	2183.904357	2332.599918	-1361.080475				-505.000000	200.000000	0.000000	0.724440	-4.109410	13.371180	-131.774702	-56.525111	465.995004
964				900.000000	200.000000	0.000000	0.437190	0.540480	-1.651100	-132.233722	-77.259601	175.954905	298.998837	200.927219	0.000000	300.000000	200.000000	0.000000	7.446880	10.498880	2231.904602	2069.463954	2234.499922	-1403.804975				-505.000000	200.000000	0.000000	2.535540	-1.072020	14.944259	167.959615	1290.662462	586.220796
965				900.000000	200.000000	0.000000	0.493240	0.574260	-1.086250	-53.867402	-64.895141	163.879952	298.950430	200.939652	0.000000	300.000000	200.000000	0.000000	7.721560	10.682000	2232.820130	2098.074055	2343.499918	-1354.976975				-505.000000	200.000000	0.000000	-0.543330	-1.072020	13.371180	-642.878245	2008.737757	410.234810
966				900.000000	200.000000	0.000000	0.392350	0.585520	-1.955250	-98.529832	-75.130230	202.549507	299.062454	200.969815	0.000000	300.000000	200.000000	0.000000	7.874160	10.254720	2232.209778	2164.830956	2092.799927	-1440.425974				-505.000000	200.000000	0.000000	0.181110	-2.144040	18.090419	-475.736632	104.443234	174.183113
967				900.000000	200.000000	0.000000	0.246620	0.427880	-1.738000	-100.775846	-84.529021	200.144218	299.023423	200.944149	0.000000	300.000000	200.000000	0.000000	7.538440	10.010560	2232.286072	2107.610755	2179.999924	-1385.494475				-505.000000	200.000000	0.000000	1.811100	-5.002760	17.303879	-996.228707	536.839000	-63.636606
968				900.000000	200.000000	0.000000	0.347510	0.596780	-1.390400	-121.604142	-94.072909	173.690512	298.999145	200.918390	0.000000	300.000000	200.000000	0.000000	7.477400	9.857960	2232.591248	2050.390553	2234.499922	-1385.494475				-505.000000	200.000000	0.000000	-0.181110	-2.680050	8.651940	70.154334	798.168319	-2.528879
969				900.000000	200.000000	0.000000	0.358720	0.529220	-1.260050	-96.107508	-99.721732	154.338787	298.974979	200.986500	0.000000	300.000000	200.000000	0.000000	7.385840	10.834600	2233.125306	2202.977757	2288.999920	-1354.976975				-505.000000	200.000000	0.000000	1.448880	-0.893350	8.651940	-632.444463	1097.247651	-118.451897
970				900.000000	200.000000	0.000000	0.336300	0.686860	-1.173150	-109.628516	-93.813324	183.424541	299.062710	200.982364	0.000000	300.000000	200.000000	0.000000	7.599480	11.109280	2232.820130	2193.441057	2092.799927	-1348.873476				-505.000000	200.000000	0.000000	1.811100	-0.714680	10.225020	-274.059289	-251.863206	-177.055415
971				900.000000	200.000000	0.000000	0.347510	0.653080	-1.477300	-42.985662	-53.464333	154.465590	299.067401	200.978293	0.000000	300.000000	200.000000	0.000000	7.019600	11.170320	2232.362366	2183.904357	2081.899927	-1287.838477				-505.000000	200.000000	0.000000	2.173320	-3.930740	12.584640	-121.026303	254.259613	-180.136434
972				900.000000	200.000000	0.000000	0.291460	0.540480	-1.303500	-39.401413	-66.515737	139.960980	298.983734	200.936181	0.000000	300.000000	200.000000	0.000000	7.477400	10.559920	2230.912780	2088.537354	2267.199921	-1354.976975				-505.000000	200.000000	0.000000	2.173320	-1.250690	11.011560	-653.878336	918.602503	-412.569461
973				900.000000	200.000000	0.000000	0.336300	0.585520	-1.303500	-105.895679	-103.824038	173.691654	298.975014	200.918139	0.000000	300.000000	200.000000	0.000000	7.324800	10.590440	2233.201600	2050.390553	2288.999920	-1354.976975				-505.000000	200.000000	0.000000	2.173320	-2.144040	11.011560	-128.854935	1979.162561	232.767835
974				900.000000	200.000000	0.000000	0.347510	0.585520	-1.651100	-102.235263	-27.972849	147.173779	299.042758	200.927251	0.000000	300.000000	200.000000	0.000000	7.813120	10.498880	2231.828308	2069.463954	2136.399925	-1354.976975				-505.000000	200.000000	0.000000	3.078870	-2.144040	4.719240	-245.174322	737.209080	-589.721990
975				900.000000	200.000000	0.000000	0.358720	0.608040	-1.911800	-69.413733	-68.719785	147.183109	299.018171	201.017158	0.000000	300.000000	200.000000	0.000000	7.141680	10.712520	2231.446838	2269.734659	2190.899923	-1312.252476				-505.000000	200.000000	0.000000	1.629990	-3.573400	7.078860	-910.556135	955.211531	348.943036
976				900.000000	200.000000	0.000000	0.381140	0.596780	-1.260050	-101.366448	-90.513048	197.752273	298.974419	200.884490	0.000000	300.000000	200.000000	0.000000	7.355320	9.674840	2231.904602	1974.096951	2288.999920	-1354.976975				-505.000000	200.000000	0.000000	-0.181110	-2.858720	11.798100	407.042711	397.472591	-61.442535
977				900.000000	200.000000	0.000000	0.403560	0.653080	-1.042800	-98.822943	-81.506406	144.768882	298.998734	200.914494	0.000000	300.000000	200.000000	0.000000	7.965720	10.346280	2231.675720	2040.853853	2234.499922	-1434.322474				-505.000000	200.000000	0.000000	0.181110	-0.714680	10.225020	-505.691293	111.907498	-529.389608
978				900.000000	200.000000	0.000000	0.414770	0.596780	-0.738650	-68.662036	-31.591194	168.801511	299.028007	200.901705	0.000000	300.000000	200.000000	0.000000	7.568960	10.163160	2231.599426	2012.243752	2169.099924	-1391.597975				-505.000000	200.000000	0.000000	0.181110	-0.714680	7.865400	73.199947	1174.706836	-59.436819
979				900.000000	200.000000	0.000000	0.414770	0.664340	-1.477300	-66.645156	-117.025739	188.141622	298.984186	200.987039	0.000000	300.000000	200.000000	0.000000	7.141680	11.536560	2231.904602	2202.977757	2267.199921	-1391.597975				-505.000000	200.000000	0.000000	0.724440	-2.680050	0.786540	-625.370909	87.987719	114.886875
980				900.000000	200.000000	0.000000	0.336300	0.529220	-1.824900	-52.466861	-72.943317	176.048955	298.998803	200.965708	0.000000	300.000000	200.000000	0.000000	7.446880	11.811240	2231.828308	2155.294256	2234.499922	-1428.218974				-505.000000	200.000000	0.000000	3.078870	-4.288080	5.505780	-143.215255	1134.172675	-4.315698
981				900.000000	200.000000	0.000000	0.392350	0.517960	-1.129700	-112.518274	-106.293811	183.209396	299.013893	200.905483	0.000000	300.000000	200.000000	0.000000	7.538440	10.712520	2232.820130	2021.780453	2201.799923	-1403.804975				-505.000000	200.000000	0.000000	0.362220	-1.786700	14.157719	-686.060608	1025.206452	233.251839
982				900.000000	200.000000	0.000000	0.482030	0.461660	-1.129700	-82.672466	-104.920864	158.967527	298.964757	200.854492	0.000000	300.000000	200.000000	0.000000	7.630000	10.682000	2232.133484	1907.340050	2310.799919	-1354.976975				-505.000000	200.000000	0.000000	1.811100	-1.786700	3.146160	239.586482	417.704669	409.368224
983				900.000000	200.000000	0.000000	0.347510	0.664340	-1.564200	-86.837836	-88.845305	178.572663	299.023022	201.000097	0.000000	300.000000	200.000000	0.000000	7.233240	11.139800	2231.370544	2231.587858	2179.999924	-1306.148976				-505.000000	200.000000	0.000000	0.362220	-0.893350	11.798100	294.335245	-33.114327	351.587825
984				900.000000	200.000000	0.000000	0.482030	0.731900	-1.433850	-47.735901	-79.308155	195.363752	299.062069	200.953117	0.000000	300.000000	200.000000	0.000000	7.080640	11.078760	2231.294250	2126.684155	2092.799927	-1409.908474				-505.000000	200.000000	0.000000	1.629990	-2.858720	5.505780	-172.540684	1486.984414	-355.307917
985				900.000000	200.000000	0.000000	0.470820	0.664340	-1.173150	-106.535359	-119.616737	135.071032	299.086744	200.897309	0.000000	300.000000	200.000000	0.000000	7.416360	10.132640	2231.904602	2002.707052	2038.299929	-1428.218974				-505.000000	200.000000	0.000000	0.724440	0.000000	16.517339	-346.126619	1398.759264	-117.546153
986				900.000000	200.000000	0.000000	0.392350	0.585520	-1.477300	-45.767783	-75.574724	178.452906	298.979477	200.922788	0.000000	300.000000	200.000000	0.000000	7.538440	10.559920	2232.286072	2059.927254	2278.099920	-1379.390975				-505.000000	200.000000	0.000000	0.362220	-1.608030	7.865400	-444.120668	1163.747871	409.653693
987				900.000000	200.000000	0.000000	0.392350	0.596780	-1.651100	-25.381502	-126.072789	180.873038	299.043150	200.982397	0.000000	300.000000	200.000000	0.000000	7.782600	10.651480	2232.743836	2193.441057	2136.399925	-1379.390975				-505.000000	200.000000	0.000000	-1.086660	-3.752070	10.225020	700.308262	453.760271	-3.473782
988				900.000000	200.000000	0.000000	0.437190	0.641820	-1.738000	-31.657843	-87.310724	168.820171	299.013252	201.034289	0.000000	300.000000	200.000000	0.000000	7.721560	10.559920	2231.370544	2307.881460	2201.799923	-1403.804975				-505.000000	200.000000	0.000000	2.897760	0.893350	4.719240	-177.197856	1145.878067	470.568758
989				900.000000	200.000000	0.000000	0.425980	0.596780	-1.955250	-94.045615	-46.119294	156.741597	298.998700	200.952987	0.000000	300.000000	200.000000	0.000000	7.782600	9.949520	2231.599426	2126.684155	2234.499922	-1367.183975				-505.000000	200.000000	0.000000	0.543330	-0.536010	14.157719	-31.301347	1279.387501	351.912452
990				900.000000	200.000000	0.000000	0.482030	0.675600	-1.042800	-65.731328	-99.935711	176.034112	298.974804	200.926870	0.000000	300.000000	200.000000	0.000000	7.385840	11.017720	2232.743836	2069.463954	2288.999920	-1354.976975				-505.000000	200.000000	0.000000	1.086660	-1.250690	12.584640	-1001.200495	54.873392	1232.352234
991				900.000000	200.000000	0.000000	0.437190	0.529220	-1.129700	-144.218829	-82.810473	168.715453	298.964687	200.991278	0.000000	300.000000	200.000000	0.000000	8.087800	10.224200	2231.980896	2212.514458	2310.799919	-1336.666476				-505.000000	200.000000	0.000000	0.000000	-1.072020	12.584640	746.850855	1976.607287	175.214949
992				900.000000	200.000000	0.000000	0.414770	0.709380	-1.694550	-81.097601	-111.757726	144.809628	299.042791	200.961402	0.000000	300.000000	200.000000	0.000000	7.141680	11.231360	2231.904602	2145.757556	2136.399925	-1312.252476				-505.000000	200.000000	0.000000	2.173320	-1.608030	8.651940	-1138.953757	125.421738	-236.676281
993				900.000000	200.000000	0.000000	0.336300	0.664340	-1.346950	-110.735946	-93.651690	161.716656	299.013859	200.999482	0.000000	300.000000	200.000000	0.000000	7.568960	10.743040	2232.743836	2231.587858	2201.799923	-1379.390975				-505.000000	200.000000	0.000000	0.724440	-1.965370	8.651940	-928.944396	1406.223528	-295.643585
994				900.000000	200.000000	0.000000	0.403560	0.619300	-1.173150	-96.328516	-81.385181	161.605088	299.121441	200.922410	0.000000	300.000000	200.000000	0.000000	7.477400	10.651480	2233.201600	2059.927254	1961.999931	-1385.494475				-505.000000	200.000000	0.000000	0.905550	-1.429360	14.157719	-1011.885971	2052.889614	409.779784
995				900.000000	200.000000	0.000000	0.246620	0.427880	-0.999350	-132.174846	-80.149995	159.179997	299.047642	200.914431	0.000000	300.000000	200.000000	0.000000	7.050120	10.376800	2231.828308	2040.853853	2125.499926	-1287.838477				-505.000000	200.000000	0.000000	1.267770	0.000000	3.932700	-115.501386	-875.864934	-58.845520
996				900.000000	200.000000	0.000000	0.403560	0.574260	-1.216600	-106.269338	-71.212832	173.611501	299.023389	200.995449	0.000000	300.000000	200.000000	0.000000	7.446880	11.017720	2232.209778	2222.051158	2179.999924	-1312.252476				-505.000000	200.000000	0.000000	0.905550	-2.501380	11.011560	1007.682441	1525.595290	-472.399043
997				900.000000	200.000000	0.000000	0.425980	0.574260	-1.651100	-86.616829	-107.193793	139.853032	299.042922	200.892914	0.000000	300.000000	200.000000	0.000000	7.660520	10.529400	2232.209778	1993.170352	2136.399925	-1391.597975				-505.000000	200.000000	0.000000	-0.181110	-1.429360	13.371180	30.395123	1721.679811	351.122618
998				900.000000	200.000000	0.000000	0.470820	0.574260	-1.911800	-106.989565	-53.072184	163.903179	298.955027	200.931364	0.000000	300.000000	200.000000	0.000000	7.721560	10.743040	2232.209778	2079.000654	2332.599918	-1403.804975				-505.000000	200.000000	0.000000	-0.905550	-2.680050	6.292320	-161.666439	313.963431	408.737767
999				900.000000	200.000000	0.000000	0.325090	0.540480	-1.781450	-68.040281	-82.654037	173.661380	298.949461	200.931970	0.000000	300.000000	200.000000	0.000000	7.446880	10.712520	2230.760192	2079.000654	2343.499918	-1391.597975				-505.000000	200.000000	0.000000	2.354430	-1.608030	11.011560	714.291043	-20.346514	-295.434868
1000				900.000000	200.000000	0.000000	0.482030	0.495440	-2.389750	-58.463636	-124.012897	183.095544	299.028438	200.973921	0.000000	300.000000	200.000000	0.000000	7.874160	10.132640	2232.591248	2174.367657	2169.099924	-1397.701475				-505.000000	200.000000	0.000000	-1.811100	-1.429360	13.371180	-317.052883	1157.460464	-118.699772
1001				900.000000	200.000000	0.000000	0.414770	0.619300	-1.520750	-112.770750	-116.985330	168.822454	299.027940	200.965873	0.000000	300.000000	200.000000	0.000000	7.477400	11.414480	2231.446838	2155.294256	2169.099924	-1416.011974				-505.000000	200.000000	0.000000	2.354430	-1.072020	6.292320	746.347469	1309.832118	116.282496
1002				900.000000	200.000000	0.000000	0.325090	0.563000	-1.390400	-106.913081	-17.160104	190.549945	298.911451	200.986567	0.000000	300.000000	200.000000	0.000000	7.324800	10.987200	2232.972718	2202.977757	2430.699915	-1495.357473				-505.000000	200.000000	0.000000	0.362220	-2.501380	7.865400	196.718735	1561.457893	408.805903
1003				900.000000	200.000000	0.000000	0.459610	0.517960	-1.433850	-124.894964	-118.912659	142.175493	298.984047	200.893158	0.000000	300.000000	200.000000	0.000000	7.630000	11.109280	2231.599426	1993.170352	2267.199921	-1336.666476				-505.000000	200.000000	0.000000	1.448880	-1.965370	7.078860	-697.438239	-1420.089635	115.507151
1004				900.000000	200.000000	0.000000	0.336300	0.517960	-1.433850	-24.381708	-113.834753	147.122562	299.072220	200.961271	0.000000	300.000000	200.000000	0.000000	7.111160	11.261880	2232.209778	2145.757556	2070.999928	-1300.045476				-505.000000	200.000000	0.000000	1.811100	-2.144040	15.730799	334.786612	1201.181890	-589.620569
1005				900.000000	200.000000	0.000000	0.336300	0.675600	-1.955250	1.672388	-98.151941	164.136788	299.033255	200.969716	0.000000	300.000000	200.000000	0.000000	7.477400	11.048240	2232.438660	2164.830956	2158.199924	-1354.976975				-505.000000	200.000000	0.000000	0.000000	-1.608030	2.359620	-97.113125	925.750772	-60.270119
1006				900.000000	200.000000	0.000000	0.313880	0.641820	-0.955900	-58.991299	-82.960171	144.851319	298.984186	200.867398	0.000000	300.000000	200.000000	0.000000	7.416360	10.437840	2231.904602	1935.950150	2267.199921	-1403.804975				-505.000000	200.000000	0.000000	0.543330	-2.858720	13.371180	638.800561	1412.703935	-531.453280
1007				900.000000	200.000000	0.000000	0.437190	0.731900	-1.433850	-71.859082	-102.791493	164.084625	299.067209	200.893036	0.000000	300.000000	200.000000	0.000000	7.172200	10.254720	2231.904602	1993.170352	2081.899927	-1336.666476				-505.000000	200.000000	0.000000	2.535540	-2.144040	-0.786540	449.281227	-948.099134	408.971153
1008				900.000000	200.000000	0.000000	0.459610	0.698120	-1.564200	-81.426245	-98.527553	156.801002	299.057055	200.978895	0.000000	300.000000	200.000000	0.000000	7.538440	10.834600	2230.989074	2183.904357	2103.699926	-1330.562976				-505.000000	200.000000	0.000000	0.362220	-2.144040	2.359620	1260.244933	1168.972856	761.609611
1009				900.000000	200.000000	0.000000	0.403560	0.585520	-1.346950	-29.550619	-111.619367	168.802653	299.028538	200.969550	0.000000	300.000000	200.000000	0.000000	7.385840	10.712520	2232.820130	2164.830956	2169.099924	-1306.148976				-505.000000	200.000000	0.000000	-1.448880	-0.178670	10.225020	-1283.969341	1138.528239	-293.774141
1010				900.000000	200.000000	0.000000	0.448400	0.630560	-1.433850	-19.744840	-62.725361	202.533327	299.003551	200.970114	0.000000	300.000000	200.000000	0.000000	7.904680	10.651480	2231.523132	2164.830956	2223.599922	-1391.597975				-505.000000	200.000000	0.000000	0.181110	-2.680050	7.865400	-2130.412625	246.716785	702.371328
1011				900.000000	200.000000	0.000000	0.437190	0.574260	-1.173150	-86.121672	-72.638124	156.709040	298.959661	200.957227	0.000000	300.000000	200.000000	0.000000	7.538440	9.400160	2231.675720	2136.220856	2321.699919	-1403.804975				-505.000000	200.000000	0.000000	0.543330	-1.965370	15.730799	113.965930	-312.945440	468.044187
1012				900.000000	200.000000	0.000000	0.459610	0.754420	-1.346950	-107.026452	-68.333776	161.672681	299.086526	200.953084	0.000000	300.000000	200.000000	0.000000	7.691040	10.468360	2231.370544	2126.684155	2038.299929	-1428.218974				-505.000000	200.000000	0.000000	1.629990	-3.037390	6.292320	-67.473080	1618.807994	466.939907
1013				900.000000	200.000000	0.000000	0.381140	0.619300	-1.346950	-48.262210	-105.630141	178.495935	298.993953	200.948583	0.000000	300.000000	200.000000	0.000000	7.172200	11.261880	2231.904602	2117.147455	2245.399921	-1373.287475				-505.000000	200.000000	0.000000	-0.905550	-0.893350	11.798100	-1327.088781	43.598431	-118.263543
1014				900.000000	200.000000	0.000000	0.358720	0.653080	-1.042800	-70.679231	-99.923775	159.273297	298.984325	200.927092	0.000000	300.000000	200.000000	0.000000	7.538440	11.445000	2232.209778	2069.463954	2267.199921	-1306.148976				-505.000000	200.000000	0.000000	-1.992210	-0.536010	17.303879	-494.313662	1032.117290	352.115295
1015				900.000000	200.000000	0.000000	0.280250	0.585520	-1.520750	-118.182341	-111.445797	166.520742	298.979721	200.961008	0.000000	300.000000	200.000000	0.000000	8.026760	11.017720	2232.820130	2145.757556	2278.099920	-1385.494475				-505.000000	200.000000	0.000000	-0.362220	-2.501380	11.798100	428.665354	541.001564	467.607957
1016				900.000000	200.000000	0.000000	0.269040	0.653080	-0.999350	-50.531566	-81.073251	178.643486	298.964368	200.914650	0.000000	300.000000	200.000000	0.000000	7.660520	10.804080	2231.294250	2040.853853	2310.799919	-1379.390975				-505.000000	200.000000	0.000000	2.897760	-0.357340	0.000000	-600.702653	752.646604	-59.315035
1017				900.000000	200.000000	0.000000	0.504450	0.540480	-1.216600	-63.434566	-85.499423	178.294884	299.013455	200.944343	0.000000	300.000000	200.000000	0.000000	7.324800	11.322920	2231.828308	2107.610755	2201.799923	-1348.873476				-505.000000	200.000000	0.000000	0.724440	-2.144040	5.505780	-1287.455416	878.929204	1172.789324
1018				900.000000	200.000000	0.000000	0.280250	0.484180	-1.911800	-126.781180	-106.016150	185.703776	299.057506	200.969881	0.000000	300.000000	200.000000	0.000000	7.263760	11.109280	2232.057190	2164.830956	2103.699926	-1336.666476				-505.000000	200.000000	0.000000	1.629990	-4.109410	7.078860	-479.726093	159.791487	-180.262525
1019				900.000000	200.000000	0.000000	0.369930	0.653080	-1.824900	-67.468957	-69.262230	152.032703	298.940848	200.896787	0.000000	300.000000	200.000000	0.000000	7.385840	10.254720	2233.201600	2002.707052	2365.299917	-1434.322474				-505.000000	200.000000	0.000000	0.543330	-3.037390	0.786540	-415.361549	-166.193330	-179.158246
1020				900.000000	200.000000	0.000000	0.437190	0.551740	-1.346950	-123.413875	-57.278581	139.820475	299.062838	200.909630	0.000000	300.000000	200.000000	0.000000	7.294280	10.437840	2233.125306	2031.317153	2092.799927	-1434.322474				-505.000000	200.000000	0.000000	-0.362220	-2.144040	9.438480	102.651222	808.380858	115.482481
1021				900.000000	200.000000	0.000000	0.448400	0.540480	-1.955250	-72.240868	-82.504339	151.846690	299.081955	200.957031	0.000000	300.000000	200.000000	0.000000	6.805960	11.078760	2232.133484	2136.220856	2049.199928	-1293.941977				-505.000000	200.000000	0.000000	0.905550	-1.786700	6.292320	-1149.953848	1264.933834	-1.768022
1022				900.000000	200.000000	0.000000	0.414770	0.574260	-1.520750	-70.399665	-66.325631	166.370907	299.066986	200.906071	0.000000	300.000000	200.000000	0.000000	7.782600	10.102120	2231.370544	2021.780453	2081.899927	-1397.701475				-505.000000	200.000000	0.000000	0.905550	-0.714680	9.438480	-621.570218	201.388070	234.225719
1023				900.000000	200.000000	0.000000	0.526870	0.517960	-1.173150	-72.357986	-81.397117	168.612073	298.994160	201.016741	0.000000	300.000000	200.000000	0.000000	7.904680	9.613800	2232.362366	2269.734659	2245.399921	-1403.804975				-505.000000	200.000000	0.000000	0.362220	-2.858720	11.798100	-751.117308	762.305716	56.002196
1024				900.000000	200.000000	0.000000	0.347510	0.574260	-1.520750	-138.748679	-33.160044	178.488889	298.989312	200.961172	0.000000	300.000000	200.000000	0.000000	7.721560	11.017720	2232.438660	2145.757556	2256.299921	-1330.562976				-505.000000	200.000000	0.000000	1.086660	-2.144040	8.651940	-13.227703	721.455560	291.598867
1025				900.000000	200.000000	0.000000	0.448400	0.664340	-1.694550	-95.013939	-103.010670	183.287461	299.032759	200.974487	0.000000	300.000000	200.000000	0.000000	7.385840	11.811240	2231.294250	2174.367657	2158.199924	-1342.769976				-505.000000	200.000000	0.000000	-0.543330	-3.930740	1.573080	572.988783	-233.755971	348.777786
1026				900.000000	200.000000	0.000000	0.448400	0.529220	-1.477300	-116.435231	-118.410622	156.655539	298.989070	200.948583	0.000000	300.000000	200.000000	0.000000	7.263760	11.078760	2231.904602	2117.147455	2256.299921	-1348.873476				-505.000000	200.000000	0.000000	-1.811100	-1.965370	5.505780	576.411936	-293.345352	233.256146
1027				900.000000	200.000000	0.000000	0.347510	0.506700	-1.477300	-157.567906	-53.464333	192.884019	298.935494	200.978360	0.000000	300.000000	200.000000	0.000000	7.355320	11.200840	2232.209778	2183.904357	2376.199917	-1464.839973				-505.000000	200.000000	0.000000	0.000000	-1.786700	3.932700	239.649405	128.837875	-60.439677
1028				900.000000	200.000000	0.000000	0.358720	0.574260	-0.999350	-81.921085	-74.634334	142.332374	299.028571	200.943891	0.000000	300.000000	200.000000	0.000000	7.599480	10.987200	2232.896424	2107.610755	2169.099924	-1361.080475				-505.000000	200.000000	0.000000	-0.905550	-1.072020	11.798100	-1106.268099	971.588482	-588.385890
1029				900.000000	200.000000	0.000000	0.280250	0.596780	-1.564200	-81.578896	-111.405388	164.121553	299.018540	200.978326	0.000000	300.000000	200.000000	0.000000	7.172200	10.773560	2232.286072	2183.904357	2190.899923	-1312.252476				-505.000000	200.000000	0.000000	0.905550	0.178670	6.292320	-683.581304	999.793820	176.329410
1030				900.000000	200.000000	0.000000	0.302670	0.619300	-1.694550	-112.950807	-41.283839	188.215871	299.062422	201.012573	0.000000	300.000000	200.000000	0.000000	7.355320	10.529400	2232.133484	2260.197959	2092.799927	-1367.183975				-505.000000	200.000000	0.000000	0.724440	0.714680	13.371180	1434.107004	-851.945155	59.364375
1031				900.000000	200.000000	0.000000	0.437190	0.484180	-1.868350	-102.612985	-107.453378	173.492886	299.106371	200.944214	0.000000	300.000000	200.000000	0.000000	8.118320	10.804080	2232.133484	2107.610755	1994.699930	-1452.632974				-505.000000	200.000000	0.000000	2.354430	-1.608030	7.078860	-328.367590	115.955626	-177.946671
1032				900.000000	200.000000	0.000000	0.504450	0.675600	-1.390400	-33.927199	-135.997488	151.914284	298.979895	200.875435	0.000000	300.000000	200.000000	0.000000	7.874160	10.224200	2233.201600	1955.023551	2278.099920	-1397.701475				-505.000000	200.000000	0.000000	1.992210	-2.680050	-2.359620	69.273410	-250.879348	114.785453
1033				900.000000	200.000000	0.000000	0.459610	0.596780	-1.303500	-93.370402	-43.044335	178.393697	299.042954	200.952693	0.000000	300.000000	200.000000	0.000000	7.233240	9.857960	2232.286072	2126.684155	2136.399925	-1269.527977				-505.000000	200.000000	0.000000	0.181110	0.893350	8.651940	-871.779252	1439.100424	-116.654897
1034				900.000000	200.000000	0.000000	0.403560	0.698120	-1.781450	-65.569195	-70.687522	193.003972	299.076630	200.961764	0.000000	300.000000	200.000000	0.000000	7.691040	10.529400	2231.065368	2145.757556	2060.099928	-1336.666476				-505.000000	200.000000	0.000000	2.354430	-1.965370	14.157719	-233.607922	1302.367854	-119.541688
1035				900.000000	200.000000	0.000000	0.392350	0.653080	-1.998700	-71.669544	-64.957882	144.780496	298.974419	200.961402	0.000000	300.000000	200.000000	0.000000	7.233240	9.949520	2231.904602	2145.757556	2288.999920	-1336.666476				-505.000000	200.000000	0.000000	0.724440	-3.930740	11.798100	573.806785	210.107756	113.699970
1036				900.000000	200.000000	0.000000	0.369930	0.686860	-1.477300	-69.738313	-34.123708	176.160720	298.984394	200.944117	0.000000	300.000000	200.000000	0.000000	7.416360	10.071600	2232.362366	2107.610755	2267.199921	-1440.425974				-505.000000	200.000000	0.000000	0.724440	-3.394730	11.011560	-1362.694205	1006.274227	172.952742
1037				900.000000	200.000000	0.000000	0.414770	0.574260	-1.433850	-66.289107	-76.538388	154.322607	299.043477	200.960712	0.000000	300.000000	200.000000	0.000000	7.172200	11.200840	2233.506776	2145.757556	2136.399925	-1336.666476				-505.000000	200.000000	0.000000	1.629990	-0.178670	8.651940	-1052.463184	290.868642	234.676438
1038				900.000000	200.000000	0.000000	0.403560	0.619300	-1.433850	-68.454890	-71.010790	185.701689	299.028405	200.939781	0.000000	300.000000	200.000000	0.000000	7.538440	11.322920	2232.514954	2098.074055	2169.099924	-1354.976975				-505.000000	200.000000	0.000000	-0.905550	-2.144040	7.865400	102.525376	312.470578	409.246441
1039				900.000000	200.000000	0.000000	0.549290	0.574260	-1.607650	-26.263861	-26.190618	192.737805	298.989450	200.935413	0.000000	300.000000	200.000000	0.000000	7.263760	10.895640	2232.743836	2088.537354	2256.299921	-1428.218974				-505.000000	200.000000	0.000000	0.905550	-0.893350	7.865400	641.468635	468.020938	880.241247
1040				900.000000	200.000000	0.000000	0.403560	0.675600	-1.651100	-150.792661	-50.544868	188.163708	298.999111	201.003856	0.000000	300.000000	200.000000	0.000000	7.630000	11.445000	2232.514954	2241.124558	2234.499922	-1354.976975				-505.000000	200.000000	0.000000	-0.905550	-1.786700	5.505780	934.671263	1242.699908	-354.087726
1041				900.000000	200.000000	0.000000	0.325090	0.540480	-1.564200	-39.671498	-92.988020	161.613080	299.033420	200.943923	0.000000	300.000000	200.000000	0.000000	7.568960	10.254720	2232.820130	2107.610755	2158.199924	-1354.976975				-505.000000	200.000000	0.000000	0.905550	-1.608030	7.865400	-212.488665	468.020938	57.145634
1042				900.000000	200.000000	0.000000	0.358720	0.653080	-1.129700	-94.892441	-109.974898	176.140918	299.023556	200.986736	0.000000	300.000000	200.000000	0.000000	6.989080	10.590440	2232.591248	2202.977757	2179.999924	-1324.459476				-505.000000	200.000000	0.000000	0.362220	-0.536010	13.371180	-147.180272	-34.607180	116.950546
1043				900.000000	200.000000	0.000000	0.482030	0.596780	-1.042800	-60.936075	-105.001681	166.322169	299.052655	200.957031	0.000000	300.000000	200.000000	0.000000	7.233240	10.773560	2232.133484	2136.220856	2114.599926	-1367.183975				-505.000000	200.000000	0.000000	1.267770	-1.072020	5.505780	1209.548553	448.342286	-294.839262
1044				900.000000	200.000000	0.000000	0.403560	0.551740	-1.694550	-131.815049	-60.636399	144.674636	298.969676	200.897186	0.000000	300.000000	200.000000	0.000000	7.843640	10.468360	2232.209778	2002.707052	2299.899920	-1397.701475				-505.000000	200.000000	0.000000	-0.905550	-4.466750	11.011560	-732.666124	2032.894967	348.298090
1045				900.000000	200.000000	0.000000	0.336300	0.731900	-1.607650	-116.264971	-78.211329	142.502206	299.003551	200.931651	0.000000	300.000000	200.000000	0.000000	7.813120	9.674840	2231.523132	2079.000654	2223.599922	-1428.218974				-505.000000	200.000000	0.000000	-0.181110	-1.608030	10.225020	-1023.011908	-131.314585	409.697159
1046				900.000000	200.000000	0.000000	0.459610	0.765680	-1.346950	-82.439584	-63.267806	166.502473	299.086494	200.974487	0.000000	300.000000	200.000000	0.000000	7.538440	10.071600	2231.294250	2174.367657	2038.299929	-1367.183975				-505.000000	200.000000	0.000000	1.629990	-0.357340	4.719240	-947.773119	-500.819270	-176.701811
1047				900.000000	200.000000	0.000000	0.493240	0.720640	-1.651100	-72.547840	-49.171920	166.425746	299.057538	200.969848	0.000000	300.000000	200.000000	0.000000	7.691040	10.987200	2232.133484	2164.830956	2103.699926	-1373.287475				-505.000000	200.000000	0.000000	1.086660	-2.501380	13.371180	-266.104811	2307.817090	291.259751
1048				900.000000	200.000000	0.000000	0.448400	0.529220	-1.607650	-88.426562	-87.893577	159.065199	299.072347	200.914150	0.000000	300.000000	200.000000	0.000000	7.355320	11.078760	2232.514954	2040.853853	2070.999928	-1428.218974				-505.000000	200.000000	0.000000	1.811100	-2.322710	11.798100	-1413.579354	144.353963	-413.557830
1049				900.000000	200.000000	0.000000	0.246620	0.551740	-1.781450	-83.658715	-79.422642	156.885526	299.072061	200.961435	0.000000	300.000000	200.000000	0.000000	7.477400	10.804080	2231.828308	2145.757556	2070.999928	-1342.769976				-505.000000	200.000000	0.000000	2.535540	-1.786700	0.786540	1397.557731	-286.741950	703.030762
1050				900.000000	200.000000	0.000000	0.325090	0.608040	-1.694550	-85.270782	-87.800824	166.495231	299.023089	201.012850	0.000000	300.000000	200.000000	0.000000	7.385840	11.353440	2231.523132	2260.197959	2179.999924	-1446.529474				-505.000000	200.000000	0.000000	1.448880	-1.608030	11.798100	-212.174049	696.551924	233.334464
1051				900.000000	200.000000	0.000000	0.313880	0.619300	-1.216600	-76.270879	-52.321900	183.384937	299.022621	200.940648	0.000000	300.000000	200.000000	0.000000	7.385840	11.231360	2230.455016	2098.074055	2179.999924	-1397.701475				-505.000000	200.000000	0.000000	0.543330	-1.965370	14.944259	-349.361001	1676.351097	-60.652701
1052				900.000000	200.000000	0.000000	0.392350	0.574260	-1.346950	-146.609683	-146.619528	168.803794	298.994194	200.939813	0.000000	300.000000	200.000000	0.000000	7.507920	10.407320	2232.438660	2098.074055	2245.399921	-1391.597975				-505.000000	200.000000	0.000000	1.448880	-0.893350	11.011560	-516.439691	432.158335	-764.636982
1053				900.000000	200.000000	0.000000	0.269040	0.630560	-1.433850	-116.237565	-60.405286	166.574242	298.994332	200.914056	0.000000	300.000000	200.000000	0.000000	7.477400	10.559920	2232.743836	2040.853853	2245.399921	-1361.080475				-505.000000	200.000000	0.000000	0.000000	-3.394730	8.651940	-320.538958	-1201.340757	407.987092
1054				900.000000	200.000000	0.000000	0.392350	0.472920	-1.390400	-102.581515	-45.259721	168.709548	299.008910	200.944020	0.000000	300.000000	200.000000	0.000000	7.355320	10.407320	2232.591248	2107.610755	2212.699923	-1397.701475				-505.000000	200.000000	0.000000	0.000000	-1.965370	14.157719	229.656085	1047.124383	820.552245
1055				900.000000	200.000000	0.000000	0.381140	0.517960	-1.260050	-60.386423	-141.172748	156.714748	299.047902	200.948356	0.000000	300.000000	200.000000	0.000000	7.111160	9.827440	2232.438660	2117.147455	2125.499926	-1318.355976				-505.000000	200.000000	0.000000	1.086660	-1.786700	7.865400	124.148019	854.771994	-236.758906
1056				900.000000	200.000000	0.000000	0.336300	0.641820	-1.824900	-11.645221	-22.283617	140.008772	299.008910	200.914119	0.000000	300.000000	200.000000	0.000000	7.263760	9.735880	2232.591248	2040.853853	2212.699923	-1330.562976				-505.000000	200.000000	0.000000	1.267770	-2.322710	3.932700	-603.496573	582.405146	-589.746660
1057				900.000000	200.000000	0.000000	0.414770	0.563000	-1.738000	-87.170544	-116.783288	156.721795	298.969781	200.922725	0.000000	300.000000	200.000000	0.000000	7.416360	10.468360	2232.438660	2059.927254	2299.899920	-1348.873476				-505.000000	200.000000	0.000000	-0.905550	-0.357340	5.505780	94.633821	2435.829974	-176.498968
1058				900.000000	200.000000	0.000000	0.358720	0.608040	-1.824900	-73.344234	12.254917	183.328011	299.017868	200.919144	0.000000	300.000000	200.000000	0.000000	7.507920	11.261880	2230.760192	2050.390553	2190.899923	-1330.562976				-505.000000	200.000000	0.000000	2.535540	-0.714680	3.932700	188.701333	1433.682439	57.863024
1059				900.000000	200.000000	0.000000	0.470820	0.540480	-1.955250	-23.994505	-98.625505	168.691084	299.022955	200.936053	0.000000	300.000000	200.000000	0.000000	7.538440	10.895640	2231.217956	2088.537354	2179.999924	-1391.597975				-505.000000	200.000000	0.000000	1.992210	0.357340	5.505780	1411.855128	1199.926468	0.179739
1060				900.000000	200.000000	0.000000	0.571710	0.720640	-1.173150	-116.278516	-83.243628	180.802411	299.057506	200.905792	0.000000	300.000000	200.000000	0.000000	7.538440	11.139800	2232.057190	2021.780453	2103.699926	-1440.425974				-505.000000	200.000000	0.000000	-0.543330	-1.250690	8.651940	735.724917	952.656257	175.088858
1061				900.000000	200.000000	0.000000	0.325090	0.540480	-1.520750	-107.975498	-42.368729	161.613080	299.042758	200.952889	0.000000	300.000000	200.000000	0.000000	7.630000	11.200840	2231.828308	2126.684155	2136.399925	-1434.322474				-505.000000	200.000000	0.000000	0.724440	-3.216060	10.225020	37.846216	1007.020653	-473.062786
1062				900.000000	200.000000	0.000000	0.201780	0.574260	-2.042150	-70.939836	-52.003830	152.133604	299.086994	200.969683	0.000000	300.000000	200.000000	0.000000	7.446880	11.322920	2232.514954	2164.830956	2038.299929	-1409.908474				-505.000000	200.000000	0.000000	0.181110	-1.786700	7.078860	587.349104	1308.023270	-119.198264
1063				900.000000	200.000000	0.000000	0.291460	0.540480	-0.869000	-103.279754	-77.051762	178.515541	299.003721	200.957129	0.000000	300.000000	200.000000	0.000000	6.867000	10.682000	2231.904602	2136.220856	2223.599922	-1409.908474				-505.000000	200.000000	0.000000	1.448880	-1.072020	10.225020	-295.681932	-229.945275	116.354940
1064				900.000000	200.000000	0.000000	0.257830	0.630560	-1.520750	-19.834868	-105.456571	178.634156	299.013522	200.957096	0.000000	300.000000	200.000000	0.000000	7.324800	10.865120	2231.980896	2136.220856	2201.799923	-1397.701475				-505.000000	200.000000	0.000000	3.259980	-1.072020	11.011560	399.277002	-207.711349	527.418743
1065				900.000000	200.000000	0.000000	0.437190	0.698120	-1.738000	-65.524181	-72.112814	164.053210	298.994194	200.854375	0.000000	300.000000	200.000000	0.000000	7.141680	10.498880	2232.438660	1907.340050	2245.399921	-1409.908474				-505.000000	200.000000	0.000000	2.354430	-0.178670	2.359620	800.089461	650.714214	117.130285
1066				900.000000	200.000000	0.000000	0.302670	0.371580	-1.086250	-78.295886	-107.707167	161.479230	298.984498	200.944020	0.000000	300.000000	200.000000	0.000000	7.660520	9.857960	2232.591248	2107.610755	2267.199921	-1367.183975				-505.000000	200.000000	0.000000	1.811100	-4.466750	14.944259	-1427.247519	671.648287	-239.360228
1067				900.000000	200.000000	0.000000	0.448400	0.517960	-1.390400	-76.603587	-83.029650	197.609289	299.072283	200.931301	0.000000	300.000000	200.000000	0.000000	7.294280	10.804080	2232.362366	2079.000654	2070.999928	-1403.804975				-505.000000	200.000000	0.000000	0.543330	-1.072020	0.786540	-180.621009	98.946684	-236.037208
1068				900.000000	200.000000	0.000000	0.470820	0.653080	-1.738000	-67.378929	-83.629637	216.989004	299.066922	201.012988	0.000000	300.000000	200.000000	0.000000	7.233240	10.102120	2231.217956	2260.197959	2081.899927	-1379.390975				-505.000000	200.000000	0.000000	0.362220	-1.250690	5.505780	735.473224	1431.127165	-118.704080
1069				900.000000	200.000000	0.000000	0.336300	0.596780	-1.129700	-48.964513	-119.183582	161.653825	298.984776	200.952303	0.000000	300.000000	200.000000	0.000000	7.385840	9.980040	2233.201600	2126.684155	2267.199921	-1416.011974				-505.000000	200.000000	0.000000	0.181110	-0.357340	8.651940	789.781525	511.110373	-294.074098
1070				900.000000	200.000000	0.000000	0.448400	0.551740	-1.303500	-99.245679	-32.450767	175.953763	298.979337	200.987006	0.000000	300.000000	200.000000	0.000000	6.989080	11.048240	2231.980896	2202.977757	2278.099920	-1391.597975				-505.000000	200.000000	0.000000	-0.724440	-1.250690	1.573080	387.710602	-620.507028	527.567938
1071				900.000000	200.000000	0.000000	0.470820	0.596780	-2.042150	-110.217764	-73.214838	168.743443	298.998769	200.935829	0.000000	300.000000	200.000000	0.000000	7.416360	11.200840	2231.752014	2088.537354	2234.499922	-1281.734977				-505.000000	200.000000	0.000000	1.811100	-0.893350	9.438480	-169.117532	-781.396809	233.983717
1072				900.000000	200.000000	0.000000	0.302670	0.517960	-1.781450	-117.214017	-132.390481	164.025024	299.018171	200.935957	0.000000	300.000000	200.000000	0.000000	7.385840	10.834600	2231.446838	2088.537354	2190.899923	-1287.838477				-505.000000	200.000000	0.000000	0.181110	-3.394730	15.730799	954.003372	1830.092608	642.948998
1073				900.000000	200.000000	0.000000	0.381140	0.574260	-1.607650	-22.243331	-49.662021	176.044388	299.037940	200.995551	0.000000	300.000000	200.000000	0.000000	7.630000	11.017720	2231.980896	2222.051158	2147.299925	-1391.597975				-505.000000	200.000000	0.000000	-0.543330	-2.501380	14.944259	-960.874976	1079.254853	291.390150
1074				900.000000	200.000000	0.000000	0.392350	0.608040	-1.173150	-88.751142	-50.527733	159.196569	299.019177	200.939267	0.000000	300.000000	200.000000	0.000000	7.660520	10.926160	2233.735658	2098.074055	2190.899923	-1458.736474				-505.000000	200.000000	0.000000	1.629990	-0.357340	3.146160	1600.053076	958.943664	175.762781
1075				900.000000	200.000000	0.000000	0.392350	0.630560	-1.651100	-72.236804	-95.676969	183.314114	299.106187	200.965774	0.000000	300.000000	200.000000	0.000000	6.958560	10.498880	2231.675720	2155.294256	1994.699930	-1287.838477				-505.000000	200.000000	0.000000	0.000000	-2.501380	0.786540	-730.375589	529.533603	761.299473
1076				900.000000	200.000000	0.000000	0.414770	0.551740	-1.781450	-103.761366	-66.083180	178.398264	299.072030	200.965741	0.000000	300.000000	200.000000	0.000000	7.385840	10.956680	2231.752014	2155.294256	2070.999928	-1336.666476				-505.000000	200.000000	0.000000	-0.543330	0.357340	7.078860	1759.428980	821.579102	-58.361517
1077				900.000000	200.000000	0.000000	0.437190	0.619300	-1.694550	-96.868686	-31.625463	156.750927	298.970274	200.960712	0.000000	300.000000	200.000000	0.000000	6.928040	10.651480	2233.506776	2145.757556	2299.899920	-1354.976975				-505.000000	200.000000	0.000000	0.905550	-1.965370	9.438480	576.726552	333.958077	1231.688492
1078				900.000000	200.000000	0.000000	0.358720	0.540480	-1.433850	-71.700697	-79.296219	173.626540	299.038564	200.922315	0.000000	300.000000	200.000000	0.000000	7.355320	9.949520	2233.430482	2059.927254	2147.299925	-1348.873476				-505.000000	200.000000	0.000000	-0.181110	-0.536010	9.438480	-263.310890	532.281878	469.458605
1079				900.000000	200.000000	0.000000	0.313880	0.585520	-1.651100	-114.296853	-11.390056	171.305221	299.076693	200.936053	0.000000	300.000000	200.000000	0.000000	7.202720	9.491720	2231.217956	2088.537354	2060.099928	-1385.494475				-505.000000	200.000000	0.000000	2.535540	-2.680050	0.000000	-2131.041857	111.714498	232.230184
1080				900.000000	200.000000	0.000000	0.448400	0.788200	-1.868350	-82.052381	-47.123366	161.715710	299.018104	201.000132	0.000000	300.000000	200.000000	0.000000	6.958560	9.857960	2231.294250	2231.587858	2190.899923	-1263.424477				-505.000000	200.000000	0.000000	-0.181110	-1.429360	3.932700	-201.991959	1863.206936	233.634421
1081				900.000000	200.000000	0.000000	0.437190	0.574260	-1.260050	-94.252761	-21.897608	151.889719	299.028372	200.931269	0.000000	300.000000	200.000000	0.000000	7.233240	10.773560	2232.438660	2079.000654	2169.099924	-1348.873476				-505.000000	200.000000	0.000000	0.181110	-1.072020	9.438480	-1106.456869	1040.643976	-705.961020
1082				900.000000	200.000000	0.000000	0.414770	0.675600	-1.694550	-102.591313	-45.900117	139.958892	298.989312	200.905638	0.000000	300.000000	200.000000	0.000000	7.263760	10.529400	2232.438660	2021.780453	2256.299921	-1385.494475				-505.000000	200.000000	0.000000	0.724440	-2.501380	11.798100	428.665354	1270.667815	291.288728
1083				900.000000	200.000000	0.000000	0.437190	0.619300	-1.260050	-80.336423	-102.953127	161.570247	298.980034	200.969252	0.000000	300.000000	200.000000	0.000000	7.477400	10.987200	2233.506776	2164.830956	2278.099920	-1312.252476				-505.000000	200.000000	0.000000	1.448880	-1.250690	7.865400	-190.866021	-1023.126039	527.394073
1084				900.000000	200.000000	0.000000	0.459610	0.585520	-1.520750	-90.038629	-63.106172	130.190023	299.081578	200.901859	0.000000	300.000000	200.000000	0.000000	7.172200	11.231360	2231.217956	2012.243752	2049.199928	-1379.390975				-505.000000	200.000000	0.000000	2.354430	-0.714680	14.157719	652.783342	-686.182256	762.806697
1085				900.000000	200.000000	0.000000	0.280250	0.608040	-1.564200	-73.074149	-86.075538	185.818966	299.008435	200.953019	0.000000	300.000000	200.000000	0.000000	7.294280	10.804080	2231.523132	2126.684155	2212.699923	-1354.976975				-505.000000	200.000000	0.000000	1.811100	-0.714680	7.865400	-274.248058	3064.626257	880.338361
1086				900.000000	200.000000	0.000000	0.313880	0.596780	-1.824900	-89.890042	-97.349911	132.761131	299.013589	200.944214	0.000000	300.000000	200.000000	0.000000	7.538440	11.200840	2232.133484	2107.610755	2201.799923	-1373.287475				-505.000000	200.000000	0.000000	-1.086660	-0.357340	8.651940	-600.010498	720.393139	-0.252183
1087				900.000000	200.000000	0.000000	0.291460	0.675600	-1.216600	-81.993505	-61.530584	149.725282	298.989381	200.918390	0.000000	300.000000	200.000000	0.000000	7.507920	10.865120	2232.591248	2050.390553	2256.299921	-1348.873476				-505.000000	200.000000	0.000000	-0.724440	-1.608030	7.865400	598.223349	566.651627	-353.932657
1088				900.000000	200.000000	0.000000	0.515660	0.551740	-1.607650	-131.725021	-85.597374	185.522722	299.081923	200.931428	0.000000	300.000000	200.000000	0.000000	7.385840	10.712520	2232.057190	2079.000654	2049.199928	-1391.597975				-505.000000	200.000000	0.000000	2.716650	-0.357340	11.798100	1253.297225	2210.679253	-470.509237
1089				900.000000	200.000000	0.000000	0.336300	0.608040	-1.303500	-32.598762	-119.021948	176.122258	299.081986	200.935637	0.000000	300.000000	200.000000	0.000000	7.416360	10.498880	2232.209778	2088.537354	2049.199928	-1446.529474				-505.000000	200.000000	0.000000	1.629990	-2.322710	7.078860	-139.980873	292.361495	-2.334651
1090				900.000000	200.000000	0.000000	0.403560	0.506700	-1.303500	-85.018306	-10.340376	137.403769	299.028306	200.862978	0.000000	300.000000	200.000000	0.000000	7.538440	10.437840	2232.286072	1926.413450	2169.099924	-1342.769976				-505.000000	200.000000	0.000000	-0.724440	-0.178670	7.865400	453.081918	1096.931656	411.097088
1091				900.000000	200.000000	0.000000	0.224200	0.641820	-1.216600	-71.322975	-43.562908	149.763548	299.038006	201.008300	0.000000	300.000000	200.000000	0.000000	7.477400	10.712520	2232.133484	2250.661259	2147.299925	-1373.287475				-505.000000	200.000000	0.000000	0.543330	-2.680050	9.438480	880.929271	1018.726045	643.598251
1092				900.000000	200.000000	0.000000	0.302670	0.608040	-1.651100	-85.225768	-56.522157	159.289478	299.101702	200.892730	0.000000	300.000000	200.000000	0.000000	6.989080	9.949520	2232.667542	1993.170352	2005.599930	-1367.183975				-505.000000	200.000000	0.000000	1.086660	-1.786700	3.932700	818.729415	-334.625940	115.705686
1093				900.000000	200.000000	0.000000	0.425980	0.776940	-1.390400	-45.836139	-87.172364	197.873367	298.994057	200.969848	0.000000	300.000000	200.000000	0.000000	7.385840	11.200840	2232.133484	2164.830956	2245.399921	-1391.597975				-505.000000	200.000000	0.000000	1.448880	-1.608030	5.505780	-1139.205449	702.523335	703.287253
1094				900.000000	200.000000	0.000000	0.313880	0.630560	-1.607650	-52.089139	-77.288073	173.756768	298.959910	200.927092	0.000000	300.000000	200.000000	0.000000	7.446880	11.048240	2232.209778	2069.463954	2321.699919	-1385.494475				-505.000000	200.000000	0.000000	2.716650	-1.608030	15.730799	-1138.387448	350.967019	-1.743352
1095				900.000000	200.000000	0.000000	0.448400	0.664340	-0.782100	-57.883869	-73.463429	142.323240	299.032891	200.923072	0.000000	300.000000	200.000000	0.000000	7.507920	11.261880	2231.599426	2059.927254	2158.199924	-1403.804975				-505.000000	200.000000	0.000000	1.811100	-3.037390	-3.146160	-1689.652185	1219.096124	173.204925
1096				900.000000	200.000000	0.000000	0.358720	0.664340	-1.173150	-70.350587	-125.132399	147.235468	298.964297	200.944633	0.000000	300.000000	200.000000	0.000000	7.446880	11.078760	2231.141662	2107.610755	2310.799919	-1379.390975				-505.000000	200.000000	0.000000	1.629990	-2.322710	7.865400	554.978062	1219.605120	-119.822848
1097				900.000000	200.000000	0.000000	0.459610	0.563000	-1.433850	-78.814384	-58.121019	156.675341	299.018372	200.935765	0.000000	300.000000	200.000000	0.000000	7.599480	10.620960	2231.904602	2088.537354	2190.899923	-1354.976975				-505.000000	200.000000	0.000000	-0.181110	-1.786700	7.865400	239.964021	1196.624767	115.807108
1098				900.000000	200.000000	0.000000	0.291460	0.563000	-1.346950	-118.929658	-101.937118	147.210904	298.974454	200.957096	0.000000	300.000000	200.000000	0.000000	7.416360	10.498880	2231.980896	2136.220856	2288.999920	-1379.390975				-505.000000	200.000000	0.000000	-1.629990	-2.322710	9.438480	-603.056111	2210.793689	820.343529
1099				900.000000	200.000000	0.000000	0.425980	0.574260	-1.520750	-114.625498	-97.183078	154.310993	298.969817	200.926965	0.000000	300.000000	200.000000	0.000000	7.782600	10.651480	2232.514954	2069.463954	2299.899920	-1409.908474				-505.000000	200.000000	0.000000	0.543330	-1.965370	5.505780	-581.748083	492.178148	-413.117293
1100				900.000000	200.000000	0.000000	0.291460	0.619300	-1.346950	-80.426452	-66.475329	188.227484	299.052882	200.952531	0.000000	300.000000	200.000000	0.000000	7.111160	10.773560	2232.667542	2126.684155	2114.599926	-1416.011974				-505.000000	200.000000	0.000000	-0.181110	-2.322710	7.078860	91.651131	799.661172	-178.422059
1101				900.000000	200.000000	0.000000	0.347510	0.619300	-1.868350	-93.028213	-118.958265	142.385875	299.027840	200.936053	0.000000	300.000000	200.000000	0.000000	7.416360	10.743040	2231.217956	2088.537354	2169.099924	-1391.597975				-505.000000	200.000000	0.000000	0.181110	-3.394730	12.584640	-1246.752357	507.378241	-61.980186
1102				900.000000	200.000000	0.000000	0.381140	0.596780	-0.999350	-80.993712	-100.887439	178.474992	299.028538	200.931110	0.000000	300.000000	200.000000	0.000000	7.294280	9.888480	2232.820130	2079.000654	2169.099924	-1324.459476				-505.000000	200.000000	0.000000	-0.362220	-3.037390	7.865400	-878.059247	1472.723747	-414.062196
1103				900.000000	200.000000	0.000000	0.313880	0.596780	-1.651100	-105.792106	-107.643485	156.857732	298.985123	200.926364	0.000000	300.000000	200.000000	0.000000	7.874160	9.857960	2233.964540	2069.463954	2267.199921	-1361.080475				-505.000000	200.000000	0.000000	1.267770	-1.965370	17.303879	-928.252241	39.435867	-354.431150
1104				900.000000	200.000000	0.000000	0.448400	0.563000	-1.390400	-106.913081	-67.831740	142.228994	299.052914	200.943955	0.000000	300.000000	200.000000	0.000000	7.691040	9.552760	2232.743836	2107.610755	2114.599926	-1342.769976				-505.000000	200.000000	0.000000	-0.181110	-0.893350	6.292320	1104.606796	402.697576	-59.577399
1105				900.000000	200.000000	0.000000	0.269040	0.664340	-1.390400	-62.534598	-40.181815	159.376677	299.097036	201.003548	0.000000	300.000000	200.000000	0.000000	7.507920	11.353440	2233.201600	2241.124558	2016.499929	-1281.734977				-505.000000	200.000000	0.000000	-1.629990	-2.144040	6.292320	-824.128485	-172.480737	-1.904295
1106				900.000000	200.000000	0.000000	0.482030	0.461660	-1.564200	-123.327910	-84.252899	158.967527	298.989104	200.944278	0.000000	300.000000	200.000000	0.000000	7.324800	11.536560	2231.980896	2107.610755	2256.299921	-1354.976975				-505.000000	200.000000	0.000000	-1.448880	-1.429360	10.225020	-317.304575	475.678202	409.968138
1107				900.000000	200.000000	0.000000	0.313880	0.585520	-1.346950	-53.673801	-21.804855	159.256921	299.062774	200.969484	0.000000	300.000000	200.000000	0.000000	7.355320	10.407320	2232.972718	2164.830956	2092.799927	-1385.494475				-505.000000	200.000000	0.000000	-0.362220	-0.178670	8.651940	-589.199176	1074.267299	176.091716
1108				900.000000	200.000000	0.000000	0.269040	0.630560	-1.738000	-104.491074	-65.188397	176.212883	298.959696	200.940102	0.000000	300.000000	200.000000	0.000000	7.355320	10.498880	2231.752014	2098.074055	2321.699919	-1428.218974				-505.000000	200.000000	0.000000	-0.724440	-3.752070	8.651940	-573.793605	2156.745288	348.961833
1109				900.000000	200.000000	0.000000	0.403560	0.585520	-1.042800	-81.502413	-106.836256	156.754352	299.106432	200.969782	0.000000	300.000000	200.000000	0.000000	7.294280	10.865120	2232.286072	2164.830956	1994.699930	-1361.080475				-505.000000	200.000000	0.000000	1.811100	-0.357340	18.090419	211.456594	403.522567	-587.924990
1110				900.000000	200.000000	0.000000	0.269040	0.664340	-1.477300	-74.686217	-95.826667	178.653958	298.959341	200.966071	0.000000	300.000000	200.000000	0.000000	7.385840	10.712520	2230.989074	2155.294256	2321.699919	-1306.148976				-505.000000	200.000000	0.000000	0.000000	-2.680050	7.078860	-393.235520	-6.717838	-355.007959
1111				900.000000	200.000000	0.000000	0.313880	0.551740	-1.303500	-71.101968	-57.307053	161.635165	298.974734	200.965378	0.000000	300.000000	200.000000	0.000000	7.538440	10.743040	2232.591248	2155.294256	2288.999920	-1379.390975				-505.000000	200.000000	0.000000	2.535540	-1.608030	16.517339	-211.796510	-434.240486	115.759334
1112				900.000000	200.000000	0.000000	0.403560	0.540480	-1.477300	-59.684121	-131.762021	173.580086	299.028803	200.926585	0.000000	300.000000	200.000000	0.000000	7.355320	10.468360	2233.430482	2069.463954	2169.099924	-1354.976975				-505.000000	200.000000	0.000000	-0.724440	-2.322710	1.573080	322.842673	837.763053	-178.378593
1113				900.000000	200.000000	0.000000	0.336300	0.709380	-0.651750	-80.017260	-104.430166	173.806844	299.057538	200.948486	0.000000	300.000000	200.000000	0.000000	7.294280	9.735880	2232.133484	2117.147455	2103.699926	-1409.908474				-505.000000	200.000000	0.000000	0.181110	-0.893350	7.865400	294.020629	511.856799	-235.838673
1114				900.000000	200.000000	0.000000	0.269040	0.563000	-1.346950	-126.970718	-40.222224	168.921072	299.017835	200.944827	0.000000	300.000000	200.000000	0.000000	7.538440	11.322920	2230.683898	2107.610755	2190.899923	-1409.908474				-505.000000	200.000000	0.000000	2.354430	-2.501380	8.651940	-1424.642369	1175.022831	584.878823
1115				900.000000	200.000000	0.000000	0.414770	0.619300	-1.303500	-36.155605	-56.395733	156.774154	299.077261	200.926934	0.000000	300.000000	200.000000	0.000000	7.233240	11.292400	2232.591248	2069.463954	2060.099928	-1379.390975				-505.000000	200.000000	0.000000	-0.724440	-1.429360	6.292320	-780.883199	833.284494	233.677887
1116				900.000000	200.000000	0.000000	0.392350	0.664340	-1.911800	-34.931057	-70.104669	192.984170	299.052493	200.893097	0.000000	300.000000	200.000000	0.000000	7.568960	10.987200	2231.752014	1993.170352	2114.599926	-1385.494475				-505.000000	200.000000	0.000000	-0.905550	-1.429360	4.719240	261.334972	1641.156357	57.460080
1117				900.000000	200.000000	0.000000	0.504450	0.731900	-1.824900	-104.428452	-84.933704	178.472904	299.023456	200.944117	0.000000	300.000000	200.000000	0.000000	7.477400	10.529400	2232.362366	2107.610755	2179.999924	-1373.287475				-505.000000	200.000000	0.000000	-1.811100	-1.608030	14.157719	598.726734	626.434008	-118.869330
1118				900.000000	200.000000	0.000000	0.392350	0.731900	-1.564200	-80.035185	-116.021666	183.408360	299.022922	200.970279	0.000000	300.000000	200.000000	0.000000	7.416360	11.261880	2231.141662	2164.830956	2179.999924	-1367.183975				-505.000000	200.000000	0.000000	0.000000	-1.786700	11.011560	-338.864295	652.400067	-647.880664
1119				900.000000	200.000000	0.000000	0.470820	0.754420	-1.520750	-54.939616	-33.171980	168.890048	299.023523	201.016672	0.000000	300.000000	200.000000	0.000000	7.599480	11.261880	2232.514954	2269.734659	2179.999924	-1336.666476				-505.000000	200.000000	0.000000	1.992210	-1.786700	14.944259	1051.242343	1456.109365	233.121440
1120				900.000000	200.000000	0.000000	0.414770	0.664340	-1.564200	-94.878896	-46.021343	176.093322	299.028040	200.952954	0.000000	300.000000	200.000000	0.000000	7.874160	11.200840	2231.675720	2126.684155	2169.099924	-1397.701475				-505.000000	200.000000	0.000000	0.543330	-1.429360	9.438480	1188.240526	886.156038	1114.737946
1121				900.000000	200.000000	0.000000	0.347510	0.585520	-1.086250	-89.588487	-79.157859	164.041400	299.003823	200.905761	0.000000	300.000000	200.000000	0.000000	7.813120	11.017720	2232.133484	2021.780453	2223.599922	-1293.941977				-505.000000	200.000000	0.000000	1.811100	-2.680050	5.505780	-393.361366	680.605404	291.032238
1122				900.000000	200.000000	0.000000	0.482030	0.619300	-1.520750	-76.585978	-89.359277	151.885152	299.081892	200.982733	0.000000	300.000000	200.000000	0.000000	7.568960	10.865120	2231.980896	2193.441057	2049.199928	-1397.701475				-505.000000	200.000000	0.000000	1.086660	-1.250690	3.932700	-654.444645	195.654090	292.446656
1123				900.000000	200.000000	0.000000	0.403560	0.484180	-1.216600	-89.876181	-142.136412	147.021465	299.018842	200.965213	0.000000	300.000000	200.000000	0.000000	7.416360	10.437840	2232.972718	2155.294256	2190.899923	-1464.839973				-505.000000	200.000000	0.000000	1.267770	-1.250690	11.011560	41.017675	177.977286	-1.288326
1124				900.000000	200.000000	0.000000	0.425980	0.619300	-1.086250	-128.402729	-112.785073	176.039821	298.999384	200.866924	0.000000	300.000000	200.000000	0.000000	7.233240	9.919000	2233.125306	1935.950150	2234.499922	-1409.908474				-505.000000	200.000000	0.000000	1.992210	-1.072020	9.438480	1788.943179	1063.624329	-764.850006
1125				900.000000	200.000000	0.000000	0.425980	0.551740	-1.129700	-95.045092	-168.470334	147.061069	299.077450	200.931014	0.000000	300.000000	200.000000	0.000000	7.630000	9.919000	2233.049012	2079.000654	2060.099928	-1324.459476				-505.000000	200.000000	0.000000	1.448880	-1.965370	12.584640	808.610248	960.945512	526.715841
1126				900.000000	200.000000	0.000000	0.482030	0.563000	-1.564200	-78.949427	-28.527230	183.158375	299.081578	200.936053	0.000000	300.000000	200.000000	0.000000	7.294280	10.956680	2231.217956	2088.537354	2049.199928	-1281.734977				-505.000000	200.000000	0.000000	1.992210	-0.357340	1.573080	-832.208810	938.518586	234.477902
1127				900.000000	200.000000	0.000000	0.336300	0.574260	-1.607650	-74.510224	-98.475209	149.584581	299.023556	200.939748	0.000000	300.000000	200.000000	0.000000	7.477400	10.987200	2232.591248	2098.074055	2179.999924	-1336.666476				-505.000000	200.000000	0.000000	1.992210	-3.573400	3.932700	710.616198	1201.419321	348.914059
1128				900.000000	200.000000	0.000000	0.336300	0.596780	-1.607650	-65.541790	-37.683569	147.195865	298.969570	200.854550	0.000000	300.000000	200.000000	0.000000	7.691040	10.895640	2231.980896	1907.340050	2299.899920	-1403.804975				-505.000000	200.000000	0.000000	2.535540	-3.394730	7.078860	-204.848802	1165.556719	172.807854
1129				900.000000	200.000000	0.000000	0.392350	0.630560	-1.346950	-92.024356	-111.157739	151.988533	298.988862	200.935957	0.000000	300.000000	200.000000	0.000000	7.263760	11.567080	2231.446838	2088.537354	2256.299921	-1342.769976				-505.000000	200.000000	0.000000	0.181110	-2.680050	11.798100	-1782.650003	-154.725369	-237.534251
1130				900.000000	200.000000	0.000000	0.336300	0.506700	-1.390400	-109.231515	-88.545311	176.028012	299.013218	200.970213	0.000000	300.000000	200.000000	0.000000	7.630000	11.322920	2231.294250	2164.830956	2201.799923	-1361.080475				-505.000000	200.000000	0.000000	3.984420	-2.501380	16.517339	-34.221114	803.787863	56.051535
1131				900.000000	200.000000	0.000000	0.381140	0.461660	-1.651100	-55.068925	-64.819522	156.662389	299.028073	200.957195	0.000000	300.000000	200.000000	0.000000	7.141680	10.468360	2231.752014	2136.220856	2169.099924	-1409.908474				-505.000000	200.000000	0.000000	-0.543330	-0.178670	-0.786540	-589.954254	298.763337	-176.358387
1132				900.000000	200.000000	0.000000	0.425980	0.754420	-1.086250	-86.653716	-133.048953	180.984803	298.994297	200.978159	0.000000	300.000000	200.000000	0.000000	7.660520	10.559920	2232.667542	2183.904357	2245.399921	-1416.011974				-505.000000	200.000000	0.000000	0.724440	-3.930740	11.011560	-1163.496167	78.284175	289.932266
1133				900.000000	200.000000	0.000000	0.302670	0.596780	-1.173150	-169.625433	-82.296501	166.507986	298.975119	200.965015	0.000000	300.000000	200.000000	0.000000	8.057280	10.529400	2233.430482	2155.294256	2288.999920	-1403.804975				-505.000000	200.000000	0.000000	1.267770	-2.680050	2.359620	69.650949	1379.318043	232.331606
1134				900.000000	200.000000	0.000000	0.459610	0.585520	-1.303500	-53.628786	-88.638064	175.973565	298.964368	200.974487	0.000000	300.000000	200.000000	0.000000	7.477400	10.743040	2231.294250	2174.367657	2310.799919	-1306.148976				-505.000000	200.000000	0.000000	0.000000	-3.037390	9.438480	48.594614	-1467.227198	-355.347075
1135				900.000000	200.000000	0.000000	0.336300	0.641820	-0.999350	-50.995253	-134.502717	168.924693	299.037907	200.940038	0.000000	300.000000	200.000000	0.000000	7.172200	10.041080	2231.904602	2098.074055	2147.299925	-1397.701475				-505.000000	200.000000	0.000000	1.448880	-3.930740	8.651940	689.371094	-493.592437	583.594804
1136				900.000000	200.000000	0.000000	0.369930	0.517960	-1.520750	-80.759160	-150.600609	156.726362	299.042758	200.931524	0.000000	300.000000	200.000000	0.000000	7.691040	9.491720	2231.828308	2079.000654	2136.399925	-1348.873476				-505.000000	200.000000	0.000000	0.362220	-1.786700	7.865400	8.332017	1031.177863	-177.956852
1137				900.000000	200.000000	0.000000	0.448400	0.608040	-1.303500	-56.721943	-37.516737	166.367482	299.037742	200.923104	0.000000	300.000000	200.000000	0.000000	7.630000	9.613800	2231.523132	2059.927254	2147.299925	-1367.183975				-505.000000	200.000000	0.000000	1.267770	-1.965370	4.719240	-234.363001	316.518705	409.242133
1138				900.000000	200.000000	0.000000	0.425980	0.686860	-1.086250	-93.456367	-87.455223	154.415711	299.047772	200.952759	0.000000	300.000000	200.000000	0.000000	7.385840	11.017720	2232.133484	2126.684155	2125.499926	-1342.769976				-505.000000	200.000000	0.000000	0.181110	0.714680	11.798100	44.189135	-22.155362	-586.777244
1139				900.000000	200.000000	0.000000	0.313880	0.495440	-1.868350	-57.923465	-56.781743	166.402126	299.057667	200.952628	0.000000	300.000000	200.000000	0.000000	7.538440	11.475520	2232.438660	2126.684155	2103.699926	-1403.804975				-505.000000	200.000000	0.000000	2.173320	-4.109410	7.078860	-827.174098	-403.365438	583.367291
1140				900.000000	200.000000	0.000000	0.347510	0.698120	-1.911800	-53.642647	-98.653977	168.965438	299.043183	200.901212	0.000000	300.000000	200.000000	0.000000	7.507920	11.292400	2232.820130	2012.243752	2136.399925	-1361.080475				-505.000000	200.000000	0.000000	0.724440	-2.501380	12.584640	1239.440291	607.071352	-2.431765
1141				900.000000	200.000000	0.000000	0.392350	0.630560	-1.216600	-95.909843	-91.015084	161.627173	298.999111	201.003856	0.000000	300.000000	200.000000	0.000000	7.752080	10.132640	2232.514954	2241.124558	2234.499922	-1373.287475				-505.000000	200.000000	0.000000	1.992210	-0.536010	4.719240	199.575578	935.532880	586.772936
1142				900.000000	200.000000	0.000000	0.437190	0.630560	-1.781450	-56.289726	-77.138375	180.858000	299.008943	200.978159	0.000000	300.000000	200.000000	0.000000	7.446880	10.773560	2232.667542	2183.904357	2212.699923	-1354.976975				-505.000000	200.000000	0.000000	2.716650	-1.965370	15.730799	-580.930082	-179.313011	174.149828
1143				900.000000	200.000000	0.000000	0.280250	0.664340	-1.868350	-67.050284	-85.792679	171.413364	299.096419	200.931587	0.000000	300.000000	200.000000	0.000000	7.599480	10.529400	2231.675720	2079.000654	2016.499929	-1452.632974				-505.000000	200.000000	0.000000	1.267770	-2.144040	5.505780	565.600614	1111.192323	585.304871
1144				900.000000	200.000000	0.000000	0.482030	0.731900	-1.303500	-51.621388	-69.297440	168.857491	299.037841	200.982834	0.000000	300.000000	200.000000	0.000000	7.416360	10.620960	2231.752014	2193.441057	2147.299925	-1416.011974				-505.000000	200.000000	0.000000	-0.181110	-2.144040	7.078860	-244.985553	136.811135	291.700288
1145				900.000000	200.000000	0.000000	0.549290	0.653080	-1.173150	-102.978516	-117.782162	161.485527	298.994022	200.905792	0.000000	300.000000	200.000000	0.000000	7.568960	10.468360	2232.057190	2021.780453	2245.399921	-1397.701475				-505.000000	200.000000	0.000000	1.448880	-2.858720	8.651940	-288.104993	2555.517732	114.659362
1146				900.000000	200.000000	0.000000	0.269040	0.664340	-1.564200	-135.084199	-75.481971	164.195998	299.008503	200.901674	0.000000	300.000000	200.000000	0.000000	7.324800	10.590440	2231.675720	2012.243752	2212.699923	-1348.873476				-505.000000	200.000000	0.000000	1.448880	-1.965370	7.865400	1155.680715	-227.705995	115.507151
1147				900.000000	200.000000	0.000000	0.482030	0.574260	-0.912450	-89.872117	-74.727087	190.397827	299.023156	200.974321	0.000000	300.000000	200.000000	0.000000	7.019600	10.224200	2231.675720	2174.367657	2179.999924	-1281.734977				-505.000000	200.000000	0.000000	1.811100	-3.037390	9.438480	280.226618	942.013287	-649.212456
1148				900.000000	200.000000	0.000000	0.336300	0.608040	-1.477300	-105.148363	-108.728374	183.351238	299.047805	200.995449	0.000000	300.000000	200.000000	0.000000	7.477400	10.071600	2232.209778	2222.051158	2125.499926	-1373.287475				-505.000000	200.000000	0.000000	1.629990	-1.786700	9.438480	240.089868	422.692223	115.662220
1149				900.000000	200.000000	0.000000	0.369930	0.675600	-1.477300	-114.427832	-115.179228	176.150248	299.062678	200.896971	0.000000	300.000000	200.000000	0.000000	7.691040	9.644320	2232.743836	2002.707052	2092.799927	-1373.287475				-505.000000	200.000000	0.000000	2.535540	-4.466750	1.573080	193.106813	773.071682	-826.859170
1150				900.000000	200.000000	0.000000	0.369930	0.686860	-1.564200	-97.972053	-84.702591	166.522079	299.018875	200.931014	0.000000	300.000000	200.000000	0.000000	7.691040	10.956680	2233.049012	2079.000654	2190.899923	-1409.908474				-505.000000	200.000000	0.000000	1.086660	-1.608030	9.438480	482.533193	-74.710910	-412.821644
1151				900.000000	200.000000	0.000000	0.336300	0.608040	-1.520750	-64.988074	-78.292146	190.580218	299.067592	200.952466	0.000000	300.000000	200.000000	0.000000	7.263760	11.445000	2232.820130	2126.684155	2081.899927	-1397.701475				-505.000000	200.000000	0.000000	0.362220	-1.608030	14.944259	482.973655	-301.240048	-236.531393
1152				900.000000	200.000000	0.000000	0.403560	0.551740	-1.346950	-87.229103	-111.619367	176.000217	299.052817	200.969683	0.000000	300.000000	200.000000	0.000000	7.446880	10.407320	2232.514954	2164.830956	2114.599926	-1336.666476				-505.000000	200.000000	0.000000	1.811100	-2.680050	15.730799	-855.807372	8.051824	232.288139
1153				900.000000	200.000000	0.000000	0.302670	0.608040	-1.694550	-81.250252	-10.888019	144.831517	299.097067	200.901027	0.000000	300.000000	200.000000	0.000000	7.660520	10.620960	2233.277894	2012.243752	2016.499929	-1367.183975				-505.000000	200.000000	0.000000	0.724440	-2.322710	7.078860	-950.692886	347.156322	-119.750404
1154				900.000000	200.000000	0.000000	0.381140	0.653080	-1.607650	-143.633960	-95.255750	176.117691	299.018137	200.918893	0.000000	300.000000	200.000000	0.000000	7.538440	10.376800	2231.370544	2050.390553	2190.899923	-1354.976975				-505.000000	200.000000	0.000000	0.181110	-3.216060	2.359620	-657.679028	1445.071836	-238.042924
1155				900.000000	200.000000	0.000000	0.448400	0.596780	-1.346950	-121.559128	-72.938118	180.814971	298.993953	200.944310	0.000000	300.000000	200.000000	0.000000	7.538440	10.895640	2231.904602	2107.610755	2245.399921	-1361.080475				-505.000000	200.000000	0.000000	1.992210	-3.930740	9.438480	-121.277996	135.634277	-473.842438
1156				900.000000	200.000000	0.000000	0.403560	0.551740	-1.346950	-111.352284	-101.487427	171.180897	298.993609	200.914713	0.000000	300.000000	200.000000	0.000000	7.080640	10.773560	2231.141662	2040.853853	2245.399921	-1348.873476				-505.000000	200.000000	0.000000	0.181110	-0.714680	11.011560	-42.364362	774.011108	351.771872
1157				900.000000	200.000000	0.000000	0.392350	0.619300	-1.433850	-160.927085	-126.274832	171.255342	298.970098	200.918171	0.000000	300.000000	200.000000	0.000000	7.416360	10.865120	2233.125306	2050.390553	2299.899920	-1458.736474				-505.000000	200.000000	0.000000	0.000000	-0.178670	11.011560	-9.930397	-938.440021	-176.401854
1158				900.000000	200.000000	0.000000	0.291460	0.517960	-1.998700	-97.336437	-106.396961	176.084938	298.950251	200.926997	0.000000	300.000000	200.000000	0.000000	7.843640	9.919000	2232.438660	2069.463954	2343.499918	-1361.080475				-505.000000	200.000000	0.000000	0.181110	-2.322710	9.438480	323.471905	3029.194086	-413.427431
1159				900.000000	200.000000	0.000000	0.257830	0.517960	-1.911800	-81.164287	-59.499165	176.119778	299.106462	200.982565	0.000000	300.000000	200.000000	0.000000	7.996240	9.919000	2232.362366	2193.441057	1994.699930	-1397.701475				-505.000000	200.000000	0.000000	-1.992210	-1.786700	4.719240	1282.056345	381.210076	174.696094
1160				900.000000	200.000000	0.000000	0.325090	0.709380	-1.824900	-53.088932	-92.745568	152.131517	298.998495	200.995926	0.000000	300.000000	200.000000	0.000000	7.507920	9.888480	2231.141662	2222.051158	2234.499922	-1312.252476				-505.000000	200.000000	0.000000	0.362220	-2.144040	2.359620	1028.612929	1036.402848	115.424526
1161				900.000000	200.000000	0.000000	0.437190	0.641820	-1.651100	-99.916829	-127.919300	156.771870	299.018271	200.910221	0.000000	300.000000	200.000000	0.000000	6.958560	11.017720	2231.675720	2031.317153	2190.899923	-1397.701475				-505.000000	200.000000	0.000000	0.181110	-3.037390	4.719240	395.665081	-943.427575	114.591225
1162				900.000000	200.000000	0.000000	0.381140	0.630560	-1.607650	-100.335501	-90.189780	154.409806	299.003993	200.948324	0.000000	300.000000	200.000000	0.000000	7.172200	10.834600	2232.514954	2117.147455	2223.599922	-1397.701475				-505.000000	200.000000	0.000000	1.992210	-1.608030	2.359620	-328.745129	937.772159	-530.382285
1163				900.000000	200.000000	0.000000	0.482030	0.731900	-1.781450	-108.403968	-104.314736	151.989870	299.106768	200.901089	0.000000	300.000000	200.000000	0.000000	7.141680	10.987200	2233.125306	2012.243752	1994.699930	-1385.494475				-505.000000	200.000000	0.000000	1.992210	-2.858720	-3.146160	-289.048841	942.997144	232.104093
1164				900.000000	200.000000	0.000000	0.392350	0.619300	-1.086250	-60.053715	-75.938400	173.665002	299.042725	200.918736	0.000000	300.000000	200.000000	0.000000	7.172200	10.712520	2231.752014	2050.390553	2136.399925	-1348.873476				-505.000000	200.000000	0.000000	0.905550	0.357340	16.517339	254.576034	62.100225	411.475362
1165				900.000000	200.000000	0.000000	0.347510	0.574260	-1.564200	-46.321498	-104.043215	180.898549	298.979512	200.905669	0.000000	300.000000	200.000000	0.000000	7.782600	10.559920	2232.362366	2021.780453	2278.099920	-1318.355976				-505.000000	200.000000	0.000000	0.362220	-3.216060	3.932700	384.790836	637.199974	173.151277
1166				900.000000	200.000000	0.000000	0.470820	0.720640	-1.216600	-27.871865	-84.114539	139.942712	299.052493	200.935829	0.000000	300.000000	200.000000	0.000000	7.294280	10.743040	2231.752014	2088.537354	2114.599926	-1409.908474				-505.000000	200.000000	0.000000	0.905550	-1.608030	8.651940	-96.609740	997.554540	350.866127
1167				900.000000	200.000000	0.000000	0.459610	0.585520	-1.824900	-34.066306	-67.889283	159.105944	299.018204	200.974387	0.000000	300.000000	200.000000	0.000000	7.752080	10.468360	2231.523132	2174.367657	2190.899923	-1409.908474				-505.000000	200.000000	0.000000	0.543330	-2.144040	2.359620	217.900916	1158.013890	-295.798654
1168				900.000000	200.000000	0.000000	0.437190	0.686860	-1.303500	-113.784089	-87.714809	178.500698	299.047837	201.003959	0.000000	300.000000	200.000000	0.000000	7.202720	10.010560	2232.286072	2241.124558	2125.499926	-1446.529474				-505.000000	200.000000	0.000000	1.267770	-0.178670	13.371180	-588.821637	573.448029	117.217218
1169				900.000000	200.000000	0.000000	0.246620	0.540480	-1.303500	-99.709366	-74.801166	171.333015	298.974313	200.914494	0.000000	300.000000	200.000000	0.000000	7.538440	10.437840	2231.675720	2040.853853	2288.999920	-1470.943473				-505.000000	200.000000	0.000000	0.181110	-3.930740	9.438480	-1279.438015	1040.643976	583.696225
1170				900.000000	200.000000	0.000000	0.291460	0.630560	-1.520750	-100.245473	-101.775484	195.466936	299.033188	200.978326	0.000000	300.000000	200.000000	0.000000	7.691040	9.857960	2232.286072	2183.904357	2158.199924	-1470.943473				-505.000000	200.000000	0.000000	1.811100	-0.178670	5.505780	221.261145	1078.315426	117.173752
1171				900.000000	200.000000	0.000000	0.369930	0.630560	-1.477300	-112.262049	-69.585498	161.650400	299.082237	200.931110	0.000000	300.000000	200.000000	0.000000	7.263760	10.682000	2232.820130	2079.000654	2049.199928	-1373.287475				-505.000000	200.000000	0.000000	0.543330	-2.144040	2.359620	681.164923	-35.116176	-2.078160
1172				900.000000	200.000000	0.000000	0.403560	0.585520	-1.868350	-74.316622	-55.408795	173.621973	299.145495	200.931333	0.000000	300.000000	200.000000	0.000000	7.080640	11.383960	2232.286072	2079.000654	1907.499933	-1391.597975				-505.000000	200.000000	0.000000	2.535540	-3.216060	7.865400	732.553458	767.100270	-590.695871
1173				900.000000	200.000000	0.000000	0.347510	0.517960	-1.651100	-64.812081	-63.434638	171.207550	299.081609	200.974487	0.000000	300.000000	200.000000	0.000000	7.324800	11.139800	2231.294250	2174.367657	2049.199928	-1336.666476				-505.000000	200.000000	0.000000	2.535540	-1.965370	16.517339	-1.787149	96.039543	115.420218
1174				900.000000	200.000000	0.000000	0.347510	0.551740	-1.564200	-107.556825	-88.845305	166.419645	299.043249	200.879796	0.000000	300.000000	200.000000	0.000000	7.294280	11.048240	2232.972718	1964.560251	2136.399925	-1348.873476				-505.000000	200.000000	0.000000	0.181110	-0.714680	9.438480	304.957797	-682.766119	58.051379
1175				900.000000	200.000000	0.000000	0.448400	0.596780	-1.346950	-77.333295	-98.267968	178.405310	299.013252	200.888975	0.000000	300.000000	200.000000	0.000000	7.538440	10.987200	2231.370544	1983.633652	2201.799923	-1361.080475				-505.000000	200.000000	0.000000	0.543330	-3.573400	10.225020	479.487580	-42.580440	231.541772
1176				900.000000	200.000000	0.000000	0.493240	0.551740	-1.042800	-86.914003	-80.133459	156.630028	299.057087	200.961764	0.000000	300.000000	200.000000	0.000000	7.477400	10.285240	2231.065368	2145.757556	2103.699926	-1300.045476				-505.000000	200.000000	0.000000	0.724440	-1.072020	5.505780	283.020538	1144.069219	-177.307598
1177				900.000000	200.000000	0.000000	0.358720	0.574260	-1.738000	-70.624736	-63.815449	168.838635	299.091442	200.965873	0.000000	300.000000	200.000000	0.000000	7.416360	10.620960	2231.446838	2155.294256	2027.399929	-1318.355976				-505.000000	200.000000	0.000000	2.173320	-2.501380	6.292320	-1077.383133	790.511054	-472.500465
1178				900.000000	200.000000	0.000000	0.280250	0.641820	-1.607650	-51.625452	-136.694829	161.753780	298.974874	200.969517	0.000000	300.000000	200.000000	0.000000	7.477400	10.773560	2232.896424	2164.830956	2288.999920	-1391.597975				-505.000000	200.000000	0.000000	2.535540	-0.357340	3.146160	557.709059	-1482.111296	-0.541959
1179				900.000000	200.000000	0.000000	0.269040	0.653080	-1.607650	-79.305477	-14.649923	144.908245	299.047674	200.918673	0.000000	300.000000	200.000000	0.000000	7.141680	10.804080	2231.904602	2050.390553	2125.499926	-1385.494475				-505.000000	200.000000	0.000000	1.267770	-0.357340	2.359620	1020.910143	53.617970	352.024055
1180				900.000000	200.000000	0.000000	0.482030	0.574260	-1.520750	-58.338074	-58.963458	139.794965	299.072315	200.969716	0.000000	300.000000	200.000000	0.000000	7.355320	10.682000	2232.438660	2164.830956	2070.999928	-1391.597975				-505.000000	200.000000	0.000000	1.448880	-1.608030	2.359620	-792.009137	440.369026	-177.874227
1181				900.000000	200.000000	0.000000	0.313880	0.653080	-1.173150	-78.855335	-108.087978	166.548732	299.003517	200.965873	0.000000	300.000000	200.000000	0.000000	7.568960	9.949520	2231.446838	2155.294256	2223.599922	-1409.908474				-505.000000	200.000000	0.000000	0.724440	-2.680050	17.303879	-739.865524	1132.872822	232.375072
1182				900.000000	200.000000	0.000000	0.280250	0.506700	-1.129700	-68.756128	-71.281714	142.350838	298.993988	200.948551	0.000000	300.000000	200.000000	0.000000	7.843640	11.261880	2231.980896	2117.147455	2245.399921	-1483.150473				-505.000000	200.000000	0.000000	3.259980	-2.858720	9.438480	-751.306077	589.201548	-120.461921
1183				900.000000	200.000000	0.000000	0.437190	0.653080	-1.260050	-143.273847	-148.546857	159.192002	298.979686	200.935413	0.000000	300.000000	200.000000	0.000000	7.507920	9.980040	2232.743836	2088.537354	2278.099920	-1379.390975				-505.000000	200.000000	0.000000	0.724440	-3.573400	11.011560	-562.793514	-717.135869	583.991875
1184				900.000000	200.000000	0.000000	0.425980	0.574260	-1.477300	-114.580483	-107.355427	156.720653	299.028372	200.956900	0.000000	300.000000	200.000000	0.000000	7.263760	11.200840	2232.438660	2136.220856	2169.099924	-1293.941977				-505.000000	200.000000	0.000000	1.992210	-1.250690	7.078860	-190.928945	1993.853659	116.141916
1185				900.000000	200.000000	0.000000	0.358720	0.596780	-1.651100	-117.853697	-3.104627	161.630598	299.032693	200.940359	0.000000	300.000000	200.000000	0.000000	7.111160	10.712520	2231.141662	2098.074055	2158.199924	-1361.080475				-505.000000	200.000000	0.000000	1.267770	-1.608030	0.786540	-560.502979	320.250837	468.325347
1186				900.000000	200.000000	0.000000	0.269040	0.664340	-1.564200	-74.776245	-80.547941	188.292599	298.969711	200.918516	0.000000	300.000000	200.000000	0.000000	7.202720	10.865120	2232.286072	2050.390553	2299.899920	-1403.804975				-505.000000	200.000000	0.000000	-1.992210	-2.680050	11.798100	186.222029	-553.497813	-354.848583
1187				900.000000	200.000000	0.000000	0.392350	0.630560	-1.651100	-80.277864	-115.940849	183.314114	298.999692	200.922158	0.000000	300.000000	200.000000	0.000000	7.385840	10.163160	2233.811952	2059.927254	2234.499922	-1422.115474				-505.000000	200.000000	0.000000	0.181110	-2.144040	7.865400	-592.370635	1174.706836	174.183113
1188				900.000000	200.000000	0.000000	0.437190	0.540480	-1.651100	-112.131070	-46.863781	175.954905	299.077355	200.978092	0.000000	300.000000	200.000000	0.000000	7.416360	10.376800	2232.820130	2183.904357	2060.099928	-1300.045476				-505.000000	200.000000	0.000000	-0.181110	-2.501380	16.517339	660.674897	392.994032	-178.591617
1189				900.000000	200.000000	0.000000	0.448400	0.540480	-1.477300	-79.786772	-72.816893	168.714311	299.067305	200.952759	0.000000	300.000000	200.000000	0.000000	7.721560	11.017720	2232.133484	2126.684155	2081.899927	-1428.218974				-505.000000	200.000000	0.000000	1.086660	-0.893350	10.225020	-516.502614	57.112671	292.785771
1190				900.000000	200.000000	0.000000	0.470820	0.653080	-1.390400	-83.100936	-89.018875	176.024782	299.028438	200.961106	0.000000	300.000000	200.000000	0.000000	7.568960	10.620960	2232.591248	2145.757556	2169.099924	-1458.736474				-505.000000	200.000000	0.000000	0.000000	-3.573400	13.371180	-215.156739	1445.580831	701.538027
1191				900.000000	200.000000	0.000000	0.403560	0.495440	-1.086250	-49.072149	-61.202118	147.031937	299.018439	200.914338	0.000000	300.000000	200.000000	0.000000	7.904680	10.285240	2232.057190	2040.853853	2190.899923	-1428.218974				-505.000000	200.000000	0.000000	0.543330	-1.429360	2.359620	145.330200	362.593846	-177.632225
1192				900.000000	200.000000	0.000000	0.448400	0.574260	-1.390400	-74.285153	-128.623379	154.287766	298.984221	200.944278	0.000000	300.000000	200.000000	0.000000	7.660520	9.919000	2231.980896	2107.610755	2267.199921	-1361.080475				-505.000000	200.000000	0.000000	0.000000	-1.786700	11.798100	-802.065380	-1071.756455	468.257211
1193				900.000000	200.000000	0.000000	0.291460	0.585520	-1.173150	-57.514274	-56.505023	159.280148	298.984290	200.948486	0.000000	300.000000	200.000000	0.000000	7.172200	11.719680	2232.133484	2117.147455	2267.199921	-1354.976975				-505.000000	200.000000	0.000000	0.543330	-2.144040	9.438480	-360.612785	1283.866060	-119.566358
1194				900.000000	200.000000	0.000000	0.224200	0.698120	-2.172500	-74.015384	-103.465560	164.273867	299.057442	200.948583	0.000000	300.000000	200.000000	0.000000	7.477400	11.506040	2231.904602	2117.147455	2103.699926	-1428.218974				-505.000000	200.000000	0.000000	2.716650	-1.429360	18.090419	-895.755353	746.437761	-354.038387
1195				900.000000	200.000000	0.000000	0.235410	0.517960	-1.564200	-88.845234	-58.899177	144.817424	298.954848	200.905885	0.000000	300.000000	200.000000	0.000000	7.568960	11.109280	2231.828308	2021.780453	2332.599918	-1354.976975				-505.000000	200.000000	0.000000	2.173320	-4.466750	3.146160	-385.847350	-532.203313	583.028175
1196				900.000000	200.000000	0.000000	0.470820	0.664340	-1.260050	-78.481676	-129.667860	156.757973	299.047446	200.901797	0.000000	300.000000	200.000000	0.000000	7.324800	11.261880	2231.370544	2012.243752	2125.499926	-1354.976975				-505.000000	200.000000	0.000000	2.897760	-1.250690	2.359620	503.589528	352.697302	57.325373
1197				900.000000	200.000000	0.000000	0.403560	0.574260	-1.346950	-46.096427	-71.091607	188.069462	299.051910	200.953508	0.000000	300.000000	200.000000	0.000000	7.355320	11.200840	2230.378722	2126.684155	2114.599926	-1409.908474				-505.000000	200.000000	0.000000	0.181110	-1.429360	16.517339	378.094822	-26.633921	174.861345
1198				900.000000	200.000000	0.000000	0.403560	0.596780	-1.477300	-33.242505	-70.970381	149.535843	299.052493	200.923009	0.000000	300.000000	200.000000	0.000000	7.172200	11.017720	2231.752014	2059.927254	2114.599926	-1312.252476				-505.000000	200.000000	0.000000	1.267770	-0.893350	13.371180	-1095.330931	706.018036	292.771283
1199				900.000000	200.000000	0.000000	0.493240	0.709380	-1.651100	-68.990996	-94.765650	200.150515	298.998871	200.914369	0.000000	300.000000	200.000000	0.000000	7.568960	10.315760	2231.980896	2040.853853	2234.499922	-1336.666476				-505.000000	200.000000	0.000000	-2.716650	-1.786700	11.011560	471.847718	949.354556	174.754050
1200				900.000000	200.000000	0.000000	0.437190	0.765680	-1.303500	-74.353509	-72.516899	140.019439	298.999042	200.956933	0.000000	300.000000	200.000000	0.000000	7.996240	10.163160	2232.362366	2136.220856	2234.499922	-1391.597975				-505.000000	200.000000	0.000000	1.448880	-0.357340	10.225020	-20.804642	963.184791	117.033171
1201				900.000000	200.000000	0.000000	0.358720	0.619300	-1.564200	-68.589932	-99.438873	183.338483	299.023556	200.995279	0.000000	300.000000	200.000000	0.000000	6.958560	10.407320	2232.591248	2222.051158	2179.999924	-1330.562976				-505.000000	200.000000	0.000000	-0.181110	-3.573400	14.157719	16.538188	395.233312	-179.608964
1202				900.000000	200.000000	0.000000	0.313880	0.731900	-1.781450	-48.096014	-66.994499	156.983394	299.008672	200.995517	0.000000	300.000000	200.000000	0.000000	7.385840	9.522240	2232.057190	2222.051158	2212.699923	-1458.736474				-505.000000	200.000000	0.000000	0.000000	0.178670	17.303879	591.275641	1176.708684	352.634150
1203				900.000000	200.000000	0.000000	0.302670	0.517960	-1.216600	-72.403000	-112.651912	171.254004	298.999145	200.965378	0.000000	300.000000	200.000000	0.000000	7.752080	9.674840	2232.591248	2155.294256	2234.499922	-1367.183975				-505.000000	200.000000	0.000000	-0.181110	-1.965370	3.146160	-118.672845	-257.166755	56.893451
1204				900.000000	200.000000	0.000000	0.392350	0.574260	-1.216600	-118.330928	-111.278964	188.081075	298.945116	200.893036	0.000000	300.000000	200.000000	0.000000	7.782600	9.522240	2231.904602	1993.170352	2354.399918	-1458.736474				-505.000000	200.000000	0.000000	0.000000	-0.714680	13.371180	-1316.151613	915.300802	704.250953
[truncated: 7,796 more rows]
