# Supplementary material for: A Plyometric Warm-Up Protocol Improves Running Economy in Recreational Endurance Athletes
Source: Front Physiol. 2020 Mar 12;11:197. doi: 10.3389/fphys.2020.00197 (PMC7080849; doi:10.3389/fphys.2020.00197)
Supplement: Supplementary file 1 [file Data_Sheet_1.zip › Datasheet 1/Force plate data -leg stiffness/4/4 Resistance .csv]

FORCE PLATES
600.000000	Hz
	Corner 1			Corner 2			Corner 3			Corner 4
Plate#	X	Y	Z	X	Y	Z	X	Y	Z	X	Y	Z
1	1200.000000	400.000000	0.000000	1200.000000	0.000000	0.000000	600.000000	0.000000	0.000000	600.000000	400.000000	0.000000
2	600.000000	400.000000	0.000000	600.000000	0.000000	0.000000	0.000000	0.000000	0.000000	0.000000	400.000000	0.000000
3	-55.000000	500.000000	0.000000	-55.000000	-100.000000	0.000000	-955.000000	-100.000000	0.000000	-955.000000	500.000000	0.000000
	Force Plate 1												Force Plate 2												Force Plate 3
Sample #	COP:X	COP:Y	COP:Z	Ref:X	Ref:Y	Ref:Z	Force:X	Force:Y	Force:Z	Moment:X	Moment:Y	Moment:Z	COP:X	COP:Y	COP:Z	Ref:X	Ref:Y	Ref:Z	Force:X	Force:Y	Force:Z	Moment:X	Moment:Y	Moment:Z	COP:X	COP:Y	COP:Z	Ref:X	Ref:Y	Ref:Z	Force:X	Force:Y	Force:Z	Moment:X	Moment:Y	Moment:Z
Units:	mm	mm	mm	mm	mm	mm	N	N	N	Nmm	Nmm	Nmm	mm	mm	mm	mm	mm	mm	N	N	N	Nmm	Nmm	Nmm	mm	mm	mm	mm	mm	mm	N	N	N	Nmm	Nmm	Nmm
1				900.000000	200.000000	0.000000	0.392350	0.765680	-1.607650	-46.524897	-85.585438	149.704534	298.998769	200.965741	0.000000	300.000000	200.000000	0.000000	7.568960	10.987200	2231.752014	2155.294256	2234.499922	-1385.494475				-505.000000	200.000000	0.000000	1.267770	-0.357340	-3.146160	-1064.218353	58.842955	-294.161031
2				900.000000	200.000000	0.000000	0.325090	0.574260	-1.477300	-74.375181	-103.200776	159.234835	298.944828	201.025776	0.000000	300.000000	200.000000	0.000000	7.599480	10.529400	2231.294250	2288.808060	2354.399918	-1373.287475				-505.000000	200.000000	0.000000	1.811100	1.072020	16.517339	1919.245347	-390.404624	588.313446
3				900.000000	200.000000	0.000000	0.437190	0.619300	-2.085600	-49.027451	-81.921486	202.534469	299.023222	200.999892	0.000000	300.000000	200.000000	0.000000	7.691040	10.865120	2231.828308	2231.587858	2179.999924	-1342.769976				-505.000000	200.000000	0.000000	0.724440	-1.072020	11.011560	-990.515020	78.284175	-353.539894
4				900.000000	200.000000	0.000000	0.470820	0.664340	-1.651100	-135.174227	-48.248665	149.528993	299.018707	200.926902	0.000000	300.000000	200.000000	0.000000	7.568960	10.163160	2232.667542	2069.463954	2190.899923	-1428.218974				-505.000000	200.000000	0.000000	3.078870	0.357340	3.146160	485.138344	340.991911	58.836905
5				900.000000	200.000000	0.000000	0.313880	0.664340	-1.824900	-99.169512	-117.613790	168.968864	299.004095	200.922599	0.000000	300.000000	200.000000	0.000000	7.233240	9.522240	2232.743836	2059.927254	2223.599922	-1348.873476				-505.000000	200.000000	0.000000	3.078870	-0.178670	-0.786540	799.837768	1670.424116	-176.648163
6				900.000000	200.000000	0.000000	0.347510	0.585520	-1.346950	-89.858573	-83.981378	161.631740	299.004197	200.926775	0.000000	300.000000	200.000000	0.000000	7.599480	10.468360	2232.972718	2069.463954	2223.599922	-1385.494475				-505.000000	200.000000	0.000000	1.448880	0.536010	5.505780	-82.941575	1100.233357	-1233.233309
7				900.000000	200.000000	0.000000	0.302670	0.675600	-1.738000	-50.369434	-107.101040	176.219929	299.081986	200.978360	0.000000	300.000000	200.000000	0.000000	6.653360	11.048240	2232.209778	2183.904357	2049.199928	-1330.562976				-505.000000	200.000000	0.000000	4.165530	1.608030	-4.719240	-713.787658	-380.147655	-468.760011
8				900.000000	200.000000	0.000000	0.403560	0.619300	-1.781450	-52.732882	-151.743041	166.424408	298.979442	200.944181	0.000000	300.000000	200.000000	0.000000	7.446880	11.292400	2232.209778	2107.610755	2278.099920	-1385.494475				-505.000000	200.000000	0.000000	2.897760	1.429360	10.225020	1129.652592	212.663031	-175.107654
9				900.000000	200.000000	0.000000	0.549290	0.551740	-1.346950	-83.208573	-97.356648	173.439581	299.008537	200.935829	0.000000	300.000000	200.000000	0.000000	7.630000	11.231360	2231.752014	2088.537354	2212.699923	-1391.597975				-505.000000	200.000000	0.000000	1.086660	0.536010	7.865400	1191.223216	2047.902060	-352.042851
10				900.000000	200.000000	0.000000	0.459610	0.517960	-1.607650	-84.869718	-93.421175	171.091414	299.062838	200.952335	0.000000	300.000000	200.000000	0.000000	7.355320	11.322920	2233.125306	2126.684155	2092.799927	-1416.011974				-505.000000	200.000000	0.000000	1.086660	-2.501380	-0.786540	80.210578	862.982685	-61.204841
11				900.000000	200.000000	0.000000	0.313880	0.731900	-1.694550	-48.005986	-143.064866	149.754414	298.984082	200.923041	0.000000	300.000000	200.000000	0.000000	7.446880	10.926160	2231.675720	2059.927254	2267.199921	-1281.734977				-505.000000	200.000000	0.000000	0.724440	1.786700	9.438480	803.764306	875.197072	-703.291561
12				900.000000	200.000000	0.000000	0.425980	0.675600	-1.738000	-98.615797	-117.244916	159.224559	299.003925	201.003925	0.000000	300.000000	200.000000	0.000000	7.355320	11.292400	2232.362366	2241.124558	2223.599922	-1464.839973				-505.000000	200.000000	0.000000	2.716650	0.536010	14.157719	149.382584	87.319857	-293.429152
13				900.000000	200.000000	0.000000	0.302670	0.619300	-1.564200	-80.651523	-92.064764	166.528930	299.018473	200.935669	0.000000	300.000000	200.000000	0.000000	7.782600	10.682000	2232.133484	2088.537354	2190.899923	-1409.908474				-505.000000	200.000000	0.000000	1.811100	0.178670	-2.359620	-221.009452	2278.909756	293.745163
14				900.000000	200.000000	0.000000	0.336300	0.596780	-1.086250	-113.247982	-68.564291	168.882806	299.008605	200.940038	0.000000	300.000000	200.000000	0.000000	7.599480	10.804080	2231.904602	2098.074055	2212.699923	-1403.804975				-505.000000	200.000000	0.000000	-0.181110	-0.357340	-3.932700	-948.465274	279.831112	-117.812824
15				900.000000	200.000000	0.000000	0.392350	0.608040	-1.129700	-56.541886	-91.095901	166.425550	299.008740	201.003994	0.000000	300.000000	200.000000	0.000000	7.294280	10.987200	2232.209778	2241.124558	2212.699923	-1416.011974				-505.000000	200.000000	0.000000	1.629990	0.536010	11.798100	612.457822	1746.153017	235.354669
16				900.000000	200.000000	0.000000	0.347510	0.686860	-1.129700	-69.378199	-94.315360	176.183947	299.071998	200.944407	0.000000	300.000000	200.000000	0.000000	7.446880	10.620960	2231.675720	2107.610755	2070.999928	-1379.390975				-505.000000	200.000000	0.000000	2.173320	1.429360	11.011560	87.371498	255.752466	-527.514291
17				900.000000	200.000000	0.000000	0.437190	0.563000	-1.477300	-86.900459	-102.751085	180.795169	298.976609	200.955371	0.000000	300.000000	200.000000	0.000000	7.263760	10.773560	2226.029964	2126.684155	2278.099920	-1416.011974				-505.000000	200.000000	0.000000	0.543330	1.072020	14.157719	-165.631456	616.537464	823.391262
18				900.000000	200.000000	0.000000	0.403560	0.585520	-1.390400	-37.636694	-86.249108	149.525372	299.072030	200.961468	0.000000	300.000000	200.000000	0.000000	7.233240	10.132640	2231.752014	2145.757556	2070.999928	-1379.390975				-505.000000	200.000000	0.000000	1.267770	-1.072020	6.292320	-64.364544	1640.725925	-236.095163
19				900.000000	200.000000	0.000000	0.459610	0.686860	-1.738000	-118.254761	-98.365919	159.200190	299.072315	200.978260	0.000000	300.000000	200.000000	0.000000	7.721560	9.827440	2232.438660	2183.904357	2070.999928	-1324.459476				-505.000000	200.000000	0.000000	2.535540	0.714680	5.505780	-419.578259	1034.479564	-234.501007
20				900.000000	200.000000	0.000000	0.325090	0.585520	-2.042150	-62.435088	-41.883827	185.751568	299.048065	200.965279	0.000000	300.000000	200.000000	0.000000	7.385840	11.139800	2232.820130	2155.294256	2125.499926	-1403.804975				-505.000000	200.000000	0.000000	1.629990	1.250690	11.011560	-270.887829	156.059355	-938.849073
21				900.000000	200.000000	0.000000	0.347510	0.686860	-1.694550	-57.901793	-129.251839	154.497006	299.023222	200.957162	0.000000	300.000000	200.000000	0.000000	7.355320	10.865120	2231.828308	2136.220856	2179.999924	-1403.804975				-505.000000	200.000000	0.000000	3.984420	0.893350	-1.573080	1327.906783	1086.095686	-175.703260
22				900.000000	200.000000	0.000000	0.392350	0.608040	-0.738650	-108.403651	-91.459578	183.293170	299.028538	200.892669	0.000000	300.000000	200.000000	0.000000	7.477400	10.956680	2232.820130	1993.170352	2169.099924	-1397.701475				-505.000000	200.000000	0.000000	1.992210	1.608030	2.359620	97.490664	-918.207943	-644.818442
23				900.000000	200.000000	0.000000	0.425980	0.743160	-1.042800	-70.990267	-97.627572	205.070932	299.101457	200.897247	0.000000	300.000000	200.000000	0.000000	7.599480	11.109280	2232.057190	2002.707052	2005.599930	-1422.115474				-505.000000	200.000000	0.000000	1.629990	2.322710	7.865400	256.992415	2015.025164	237.050247
24				900.000000	200.000000	0.000000	0.201780	0.630560	-0.825550	-87.463655	-63.267208	173.872904	298.974243	200.906009	0.000000	300.000000	200.000000	0.000000	7.141680	11.200840	2231.523132	2021.780453	2288.999920	-1391.597975				-505.000000	200.000000	0.000000	0.543330	1.429360	3.932700	-144.826815	-964.599080	118.801194
25				900.000000	200.000000	0.000000	0.381140	0.675600	-1.651100	-90.484708	-105.347281	183.367615	298.964793	200.948454	0.000000	300.000000	200.000000	0.000000	7.752080	11.048240	2232.209778	2117.147455	2310.799919	-1464.839973				-505.000000	200.000000	0.000000	2.535540	0.357340	7.078860	369.636958	900.416704	235.112667
26				900.000000	200.000000	0.000000	0.437190	0.630560	-1.651100	-76.257334	-87.391541	183.267660	298.993609	201.008749	0.000000	300.000000	200.000000	0.000000	7.630000	10.041080	2231.141662	2250.661259	2245.399921	-1452.632974				-505.000000	200.000000	0.000000	2.716650	0.714680	8.651940	507.201449	1285.674908	-58.283199
27				900.000000	200.000000	0.000000	0.369930	0.630560	-1.303500	-108.061462	-105.208922	164.060060	298.993850	201.008507	0.000000	300.000000	200.000000	0.000000	7.446880	10.315760	2231.675720	2250.661259	2245.399921	-1403.804975				-505.000000	200.000000	0.000000	1.086660	0.714680	9.438480	-1924.871667	1383.559171	-351.873293
28				900.000000	200.000000	0.000000	0.336300	0.619300	-1.433850	-64.434359	-22.647294	159.265109	299.086713	200.987073	0.000000	300.000000	200.000000	0.000000	7.568960	10.773560	2231.828308	2202.977757	2038.299929	-1409.908474				-505.000000	200.000000	0.000000	1.811100	0.357340	14.157719	-556.324749	407.254699	-293.526266
29				900.000000	200.000000	0.000000	0.269040	0.619300	-1.303500	-88.422498	-111.186211	154.515470	299.018238	200.957260	0.000000	300.000000	200.000000	0.000000	7.568960	9.919000	2231.599426	2136.220856	2190.899923	-1458.736474				-505.000000	200.000000	0.000000	2.354430	-0.178670	14.944259	337.832225	1169.051420	-235.334307
30				900.000000	200.000000	0.000000	0.459610	0.731900	-1.173150	-59.527406	-88.759290	183.338679	299.053173	200.896726	0.000000	300.000000	200.000000	0.000000	7.782600	9.583280	2233.354188	2002.707052	2114.599926	-1458.736474				-505.000000	200.000000	0.000000	1.448880	-1.250690	7.865400	-769.946031	832.854063	-177.535111
31				900.000000	200.000000	0.000000	0.358720	0.450400	-1.607650	-135.898202	-150.058164	183.181406	299.072188	200.918579	0.000000	300.000000	200.000000	0.000000	7.843640	9.919000	2232.133484	2050.390553	2070.999928	-1348.873476				-505.000000	200.000000	0.000000	2.716650	1.072020	12.584640	65.874701	353.952724	-410.408676
32				900.000000	200.000000	0.000000	0.336300	0.574260	-1.564200	-66.424149	-108.647557	166.452202	299.013556	200.974154	0.000000	300.000000	200.000000	0.000000	7.294280	10.010560	2232.057190	2174.367657	2201.799923	-1306.148976				-505.000000	200.000000	0.000000	-0.181110	1.608030	3.146160	-365.710420	-522.306770	-115.947688
33				900.000000	200.000000	0.000000	0.269040	0.664340	-1.824900	-103.190042	-130.965189	173.834638	299.023156	200.931587	0.000000	300.000000	200.000000	0.000000	7.233240	10.010560	2231.675720	2079.000654	2179.999924	-1464.839973				-505.000000	200.000000	0.000000	1.629990	0.714680	15.730799	160.319752	2140.130907	235.524227
34				900.000000	200.000000	0.000000	0.347510	0.619300	-1.607650	-56.573356	-68.541017	142.385875	299.018707	200.961073	0.000000	300.000000	200.000000	0.000000	7.660520	11.261880	2232.667542	2145.757556	2190.899923	-1312.252476				-505.000000	200.000000	0.000000	0.181110	3.216060	-3.146160	-153.095909	920.016792	-584.403434
35				900.000000	200.000000	0.000000	0.425980	0.709380	-1.477300	-96.954651	-71.893637	149.617334	299.013792	200.939748	0.000000	300.000000	200.000000	0.000000	7.538440	11.109280	2232.591248	2098.074055	2201.799923	-1306.148976				-505.000000	200.000000	0.000000	0.543330	1.429360	-6.292320	-377.276820	1431.364596	-233.663398
36				900.000000	200.000000	0.000000	0.381140	0.574260	-1.781450	-22.423388	-176.149635	173.634728	299.052914	200.952498	0.000000	300.000000	200.000000	0.000000	7.080640	11.383960	2232.743836	2126.684155	2114.599926	-1336.666476				-505.000000	200.000000	0.000000	2.354430	1.429360	8.651940	1013.710743	1572.732853	236.144503
37				900.000000	200.000000	0.000000	0.414770	0.563000	-1.955250	-43.169782	-30.459756	171.179755	299.008571	201.004165	0.000000	300.000000	200.000000	0.000000	7.294280	11.597600	2231.828308	2241.124558	2212.699923	-1464.839973				-505.000000	200.000000	0.000000	0.543330	-0.536010	14.157719	-957.829363	-311.452587	410.656551
38				900.000000	200.000000	0.000000	0.392350	0.563000	-1.173150	-118.749601	-70.791613	188.070603	299.023423	200.939877	0.000000	300.000000	200.000000	0.000000	7.752080	10.376800	2232.286072	2098.074055	2179.999924	-1385.494475				-505.000000	200.000000	0.000000	1.086660	-1.608030	3.146160	-560.314210	1654.670597	-295.333447
39				900.000000	200.000000	0.000000	0.302670	0.619300	-1.346950	-124.652284	-56.805017	173.757910	299.033188	200.991143	0.000000	300.000000	200.000000	0.000000	7.324800	10.651480	2232.286072	2212.514458	2158.199924	-1409.908474				-505.000000	200.000000	0.000000	0.724440	0.893350	-2.359620	864.579852	-1499.866663	-175.442462
40				900.000000	200.000000	0.000000	0.302670	0.484180	-1.911800	-110.699059	-112.005376	135.077687	299.008367	201.025741	0.000000	300.000000	200.000000	0.000000	7.324800	10.437840	2231.370544	2288.808060	2212.699923	-1446.529474				-505.000000	200.000000	0.000000	2.354430	0.000000	4.719240	1158.537558	383.334920	-822.605736
41				900.000000	200.000000	0.000000	0.347510	0.439140	-1.216600	-99.771989	-139.828273	185.592208	298.979128	200.944472	0.000000	300.000000	200.000000	0.000000	7.355320	11.078760	2231.523132	2107.610755	2278.099920	-1373.287475				-505.000000	200.000000	0.000000	1.811100	-2.322710	12.584640	1713.515620	143.607537	-61.093238
42				900.000000	200.000000	0.000000	0.336300	0.551740	-1.564200	-59.310462	-113.713527	183.298879	299.067177	200.905885	0.000000	300.000000	200.000000	0.000000	7.172200	10.498880	2231.828308	2021.780453	2081.899927	-1434.322474				-505.000000	200.000000	0.000000	0.905550	0.536010	7.078860	496.264281	1131.617401	117.924427
43				900.000000	200.000000	0.000000	0.212990	0.540480	-1.303500	-99.709366	-93.680162	159.319555	299.070409	200.920340	0.000000	300.000000	200.000000	0.000000	7.385840	10.102120	2227.861020	2050.390553	2070.999928	-1348.873476				-505.000000	200.000000	0.000000	0.724440	-0.714680	-0.786540	188.323794	752.330608	175.496109
44				900.000000	200.000000	0.000000	0.392350	0.641820	-0.782100	-38.708591	-81.287230	166.456965	299.047935	200.926965	0.000000	300.000000	200.000000	0.000000	7.782600	11.139800	2232.514954	2069.463954	2125.499926	-1385.494475				-505.000000	200.000000	0.000000	2.716650	3.037390	6.292320	-858.048164	359.924136	413.873842
45				900.000000	200.000000	0.000000	0.336300	0.608040	-1.346950	-56.766957	-134.179449	183.351238	299.096666	200.982599	0.000000	300.000000	200.000000	0.000000	7.111160	9.980040	2232.286072	2193.441057	2016.499929	-1300.045476				-505.000000	200.000000	0.000000	2.354430	0.536010	7.865400	1654.487223	1308.339265	294.040812
46				900.000000	200.000000	0.000000	0.381140	0.619300	-2.085600	-93.253284	-69.481407	154.399334	299.032693	200.897615	0.000000	300.000000	200.000000	0.000000	7.599480	11.017720	2231.141662	2002.707052	2158.199924	-1428.218974				-505.000000	200.000000	0.000000	-1.086660	-0.357340	11.798100	442.585212	717.407433	352.212409
47				900.000000	200.000000	0.000000	0.571710	0.686860	-1.477300	-113.964146	-93.092708	154.264735	299.028438	200.965378	0.000000	300.000000	200.000000	0.000000	7.874160	11.017720	2232.591248	2155.294256	2169.099924	-1391.597975				-505.000000	200.000000	0.000000	1.086660	3.216060	3.146160	-36.776521	1787.240604	-643.219977
48				900.000000	200.000000	0.000000	0.459610	0.664340	-1.651100	-46.722562	-88.314796	178.456528	299.027973	200.974387	0.000000	300.000000	200.000000	0.000000	7.507920	10.956680	2231.523132	2174.367657	2169.099924	-1385.494475	-521.879735	171.546872	0.000000	-505.000000	200.000000	0.000000	1.811100	0.357340	23.596199	-671.385672	398.297582	411.402918
49				900.000000	200.000000	0.000000	0.493240	0.619300	-1.694550	-64.704444	-74.461361	151.873539	299.032990	201.016984	0.000000	300.000000	200.000000	0.000000	7.507920	10.895640	2231.828308	2269.734659	2158.199924	-1354.976975				-505.000000	200.000000	0.000000	1.267770	2.144040	10.225020	362.185865	1239.283771	-820.484109
50				900.000000	200.000000	0.000000	0.358720	0.551740	-1.738000	-43.408398	-38.485600	147.130750	299.058021	200.956541	0.000000	300.000000	200.000000	0.000000	7.446880	11.261880	2233.277894	2136.220856	2103.699926	-1409.908474				-505.000000	200.000000	0.000000	1.992210	-1.072020	11.011560	167.644999	664.421454	-1.176724
51				900.000000	200.000000	0.000000	0.459610	0.596780	-1.607650	-113.788152	-88.355205	166.345396	299.062293	200.957162	0.000000	300.000000	200.000000	0.000000	7.660520	10.926160	2231.828308	2136.220856	2092.799927	-1434.322474				-505.000000	200.000000	0.000000	-0.543330	1.072020	0.786540	-166.701151	827.550514	-116.427384
52				900.000000	200.000000	0.000000	0.403560	0.540480	-1.303500	-115.791487	-101.527835	163.941445	299.028106	200.927251	0.000000	300.000000	200.000000	0.000000	7.568960	10.193680	2231.828308	2069.463954	2169.099924	-1354.976975				-505.000000	200.000000	0.000000	1.629990	2.144040	9.438480	362.122942	555.262230	119.392492
53				900.000000	200.000000	0.000000	0.302670	0.630560	-1.781450	-80.412907	-66.532872	185.816682	298.949641	200.978828	0.000000	300.000000	200.000000	0.000000	7.477400	10.743040	2231.141662	2183.904357	2343.499918	-1324.459476				-505.000000	200.000000	0.000000	1.086660	1.608030	3.146160	-597.342424	-201.309506	295.159581
54				900.000000	200.000000	0.000000	0.425980	0.574260	-1.260050	-74.150110	-137.953289	178.407594	298.993919	200.927251	0.000000	300.000000	200.000000	0.000000	7.294280	10.376800	2231.828308	2069.463954	2245.399921	-1373.287475				-505.000000	200.000000	0.000000	-0.362220	-0.178670	3.932700	221.135298	283.325813	-176.372876
55				900.000000	200.000000	0.000000	0.437190	0.675600	-1.346950	-86.149078	-87.674400	183.309547	298.935494	200.922820	0.000000	300.000000	200.000000	0.000000	7.630000	10.712520	2232.209778	2059.927254	2376.199917	-1293.941977				-505.000000	200.000000	0.000000	1.086660	-0.893350	6.292320	-864.265236	591.124832	-118.422919
56				900.000000	200.000000	0.000000	0.280250	0.540480	-1.260050	-99.664352	-50.896608	164.069194	299.072505	200.969517	0.000000	300.000000	200.000000	0.000000	7.538440	10.102120	2232.896424	2164.830956	2070.999928	-1306.148976				-505.000000	200.000000	0.000000	1.086660	-0.536010	7.865400	199.827271	854.771994	-470.548396
57				900.000000	200.000000	0.000000	0.358720	0.585520	-1.433850	-49.743299	-33.702489	185.716727	299.038301	201.016533	0.000000	300.000000	200.000000	0.000000	7.538440	9.766400	2232.820130	2269.734659	2147.299925	-1306.148976				-505.000000	200.000000	0.000000	1.448880	1.608030	-6.292320	212.614511	1111.429754	-762.263173
58				900.000000	200.000000	0.000000	0.325090	0.743160	-1.738000	-79.751555	-82.694446	149.753272	299.130668	200.940070	0.000000	300.000000	200.000000	0.000000	7.538440	9.552760	2231.828308	2098.074055	1940.199932	-1428.218974				-505.000000	200.000000	0.000000	0.905550	0.893350	6.292320	-177.072010	71.803768	-704.153839
59				900.000000	200.000000	0.000000	0.414770	0.619300	-1.260050	-108.480135	-81.765992	171.232114	298.974874	200.935349	0.000000	300.000000	200.000000	0.000000	7.752080	11.109280	2232.896424	2088.537354	2288.999920	-1409.908474				-505.000000	200.000000	0.000000	1.448880	1.786700	-1.573080	223.803372	311.531151	177.811964
60				900.000000	200.000000	0.000000	0.392350	0.574260	-1.129700	-65.974007	-91.095901	144.707193	298.979616	200.961106	0.000000	300.000000	200.000000	0.000000	7.172200	11.261880	2232.591248	2145.757556	2278.099920	-1452.632974				-505.000000	200.000000	0.000000	1.267770	0.536010	7.865400	-777.648816	-216.747030	-117.080945
61				900.000000	200.000000	0.000000	0.392350	0.720640	-1.651100	-60.486249	-55.149210	154.481967	299.003312	200.953247	0.000000	300.000000	200.000000	0.000000	7.874160	11.628120	2230.989074	2126.684155	2223.599922	-1397.701475				-505.000000	200.000000	0.000000	2.173320	2.144040	5.505780	-333.087685	1188.967503	-233.115566
62				900.000000	200.000000	0.000000	0.493240	0.551740	-1.260050	-63.015893	-105.261266	156.630028	299.018238	200.957260	0.000000	300.000000	200.000000	0.000000	7.691040	11.139800	2231.599426	2136.220856	2190.899923	-1373.287475				-505.000000	200.000000	0.000000	-0.724440	1.786700	15.730799	688.451690	426.617355	177.985830
63				900.000000	200.000000	0.000000	0.224200	0.630560	-1.433850	-104.175975	-43.360865	147.343416	299.077198	200.931269	0.000000	300.000000	200.000000	0.000000	7.141680	10.804080	2232.438660	2079.000654	2060.099928	-1422.115474				-505.000000	200.000000	0.000000	1.811100	1.608030	6.292320	-944.538737	944.998992	295.101626
64				900.000000	200.000000	0.000000	0.414770	0.439140	-1.390400	-112.013636	-127.238496	151.787285	298.964722	200.952791	0.000000	300.000000	200.000000	0.000000	7.507920	10.285240	2232.057190	2126.684155	2310.799919	-1391.597975				-505.000000	200.000000	0.000000	3.984420	0.000000	-0.786540	-694.958935	157.359208	-940.224332
65				900.000000	200.000000	0.000000	0.280250	0.472920	-1.346950	-98.515971	-101.475491	173.645004	299.013859	200.969583	0.000000	300.000000	200.000000	0.000000	7.568960	11.048240	2232.743836	2164.830956	2201.799923	-1428.218974				-505.000000	200.000000	0.000000	1.448880	0.178670	11.011560	-104.123756	-760.971730	-646.131438
66				900.000000	200.000000	0.000000	0.280250	0.608040	-1.564200	-77.094679	-106.339418	154.493385	299.052429	200.923072	0.000000	300.000000	200.000000	0.000000	7.111160	11.078760	2231.599426	2059.927254	2114.599926	-1428.218974				-505.000000	200.000000	0.000000	0.181110	1.608030	3.146160	-713.158426	1179.185395	-115.976666
67				900.000000	200.000000	0.000000	0.381140	0.484180	-1.216600	-105.958302	-65.223607	173.550954	299.052882	200.892730	0.000000	300.000000	200.000000	0.000000	7.568960	11.048240	2232.667542	1993.170352	2114.599926	-1391.597975				-505.000000	200.000000	0.000000	0.181110	-0.178670	5.505780	-473.634867	-16.183951	-822.601428
68				900.000000	200.000000	0.000000	0.358720	0.641820	-1.520750	-47.514893	-48.819582	173.720786	298.955348	200.892639	0.000000	300.000000	200.000000	0.000000	7.385840	9.552760	2232.896424	1993.170352	2332.599918	-1354.976975				-505.000000	200.000000	0.000000	1.448880	-0.536010	1.573080	1125.851900	43.405431	-118.112781
69				900.000000	200.000000	0.000000	0.347510	0.641820	-1.433850	-35.363274	-94.032501	156.864779	299.056926	200.966203	0.000000	300.000000	200.000000	0.000000	7.324800	9.705360	2230.683898	2155.294256	2103.699926	-1409.908474				-505.000000	200.000000	0.000000	3.622200	0.178670	0.786540	-915.653770	1105.774337	704.808966
70				900.000000	200.000000	0.000000	0.336300	0.720640	-1.651100	-52.445189	-62.973011	190.684936	298.974313	200.978594	0.000000	300.000000	200.000000	0.000000	7.752080	11.322920	2231.675720	2183.904357	2288.999920	-1348.873476				-505.000000	200.000000	0.000000	1.267770	-0.357340	8.651940	210.701516	180.216566	-1116.578412
71				900.000000	200.000000	0.000000	0.392350	0.608040	-1.433850	-64.898046	-9.757523	178.473850	299.008435	201.017124	0.000000	300.000000	200.000000	0.000000	7.080640	10.712520	2231.523132	2269.734659	2212.699923	-1354.976975				-505.000000	200.000000	0.000000	3.078870	-0.893350	3.932700	-53.741992	472.815491	645.090987
72				900.000000	200.000000	0.000000	0.392350	0.641820	-1.260050	-75.388520	-106.172586	154.408664	299.008571	200.884520	0.000000	300.000000	200.000000	0.000000	7.599480	10.895640	2231.828308	1974.096951	2212.699923	-1507.564473				-505.000000	200.000000	0.000000	0.362220	1.250690	2.359620	-734.843992	-421.867232	1.157927
73				900.000000	200.000000	0.000000	0.459610	0.630560	-1.607650	-104.356032	-63.025355	176.015452	299.017936	200.936181	0.000000	300.000000	200.000000	0.000000	7.477400	11.139800	2230.912780	2088.537354	2190.899923	-1416.011974				-505.000000	200.000000	0.000000	2.535540	3.573400	-3.146160	215.974740	1440.400277	-173.043982
74				900.000000	200.000000	0.000000	0.437190	0.653080	-1.651100	-75.329961	-122.853330	195.336904	299.028206	200.944246	0.000000	300.000000	200.000000	0.000000	7.691040	11.231360	2232.057190	2107.610755	2169.099924	-1428.218974				-505.000000	200.000000	0.000000	2.897760	0.357340	4.719240	601.080192	1676.158096	-293.613198
75				900.000000	200.000000	0.000000	0.235410	0.664340	-1.998700	-59.144266	-119.286732	173.869479	299.003857	200.961271	0.000000	300.000000	200.000000	0.000000	7.538440	10.590440	2232.209778	2145.757556	2223.599922	-1440.425974				-505.000000	200.000000	0.000000	1.086660	1.429360	2.359620	-29.136659	1125.136994	588.710517
76				900.000000	200.000000	0.000000	0.358720	0.630560	-1.651100	-64.195743	-124.687906	154.433033	298.955098	200.897125	0.000000	300.000000	200.000000	0.000000	7.630000	10.651480	2232.362366	2002.707052	2332.599918	-1416.011974				-505.000000	200.000000	0.000000	1.629990	0.000000	7.865400	0.629232	-1431.795027	117.357798
77				900.000000	200.000000	0.000000	0.493240	0.653080	-1.520750	-83.235978	-49.293146	137.446994	298.959661	200.961501	0.000000	300.000000	200.000000	0.000000	7.446880	10.651480	2231.675720	2145.757556	2321.699919	-1428.218974				-505.000000	200.000000	0.000000	2.535540	2.501380	-2.359620	1425.145754	-946.606281	119.659164
78				900.000000	200.000000	0.000000	0.336300	0.664340	-1.173150	-78.391648	-58.351534	147.258696	299.081766	200.965774	0.000000	300.000000	200.000000	0.000000	7.324800	10.590440	2231.675720	2155.294256	2049.199928	-1342.769976				-505.000000	200.000000	0.000000	-0.905550	0.893350	9.438480	749.707698	2034.387820	-410.288457
79				900.000000	200.000000	0.000000	0.459610	0.574260	-1.433850	-74.330167	-53.055049	183.192074	299.033354	200.926902	0.000000	300.000000	200.000000	0.000000	7.355320	9.949520	2232.667542	2069.463954	2158.199924	-1391.597975				-505.000000	200.000000	0.000000	2.173320	0.178670	6.292320	590.394717	2646.491157	-176.236604
80				900.000000	200.000000	0.000000	0.313880	0.720640	-1.520750	-36.228025	-67.236950	171.430883	298.974594	200.914244	0.000000	300.000000	200.000000	0.000000	7.385840	9.766400	2232.286072	2040.853853	2288.999920	-1403.804975				-505.000000	200.000000	0.000000	0.905550	1.250690	7.865400	192.124485	1528.580996	-351.350131
81				900.000000	200.000000	0.000000	0.347510	0.608040	-1.694550	-97.332373	-174.845569	185.749285	299.067432	200.952628	0.000000	300.000000	200.000000	0.000000	7.813120	10.651480	2232.438660	2126.684155	2081.899927	-1409.908474				-505.000000	200.000000	0.000000	2.173320	0.178670	6.292320	1169.474726	127.661018	-411.212998
82				900.000000	200.000000	0.000000	0.526870	0.675600	-1.738000	-26.246253	-70.739866	192.855279	299.052558	200.940038	0.000000	300.000000	200.000000	0.000000	7.172200	10.895640	2231.904602	2098.074055	2114.599926	-1391.597975				-505.000000	200.000000	0.000000	3.078870	2.144040	14.157719	825.764489	993.391977	236.764779
83				900.000000	200.000000	0.000000	0.313880	0.630560	-1.433850	-100.155444	-87.581647	178.576089	299.086713	200.944343	0.000000	300.000000	200.000000	0.000000	7.599480	10.285240	2231.828308	2107.610755	2038.299929	-1330.562976				-505.000000	200.000000	0.000000	1.629990	0.178670	-3.146160	1168.719648	2025.475134	-998.610519
84				900.000000	200.000000	0.000000	0.392350	0.833240	-1.129700	-95.514513	-91.095901	159.406005	299.062293	200.914431	0.000000	300.000000	200.000000	0.000000	7.965720	11.536560	2231.828308	2040.853853	2092.799927	-1409.908474				-505.000000	200.000000	0.000000	2.173320	-0.178670	3.146160	1610.864398	926.066767	-59.087522
85				900.000000	200.000000	0.000000	0.470820	0.653080	-1.303500	-91.051968	-89.099692	147.108861	298.964403	200.961632	0.000000	300.000000	200.000000	0.000000	7.782600	11.261880	2231.370544	2145.757556	2310.799919	-1452.632974				-505.000000	200.000000	0.000000	2.897760	1.072020	7.865400	-50.318840	214.902310	529.482414
86				900.000000	200.000000	0.000000	0.459610	0.686860	-1.433850	-77.734359	-98.648779	185.706452	299.003789	200.952791	0.000000	300.000000	200.000000	0.000000	7.355320	11.109280	2232.057190	2126.684155	2223.599922	-1367.183975				-505.000000	200.000000	0.000000	1.811100	3.037390	1.573080	-742.609701	949.477551	120.225793
87				900.000000	200.000000	0.000000	0.291460	0.495440	-1.346950	-73.465416	-86.739209	173.654334	299.062005	200.961731	0.000000	300.000000	200.000000	0.000000	7.721560	10.682000	2231.141662	2145.757556	2092.799927	-1367.183975				-505.000000	200.000000	0.000000	2.716650	-0.536010	10.225020	84.200039	2079.602099	-59.470104
88				900.000000	200.000000	0.000000	0.313880	0.675600	-2.042150	-110.992487	-41.422199	140.063414	298.994125	200.978326	0.000000	300.000000	200.000000	0.000000	7.721560	10.620960	2232.286072	2183.904357	2245.399921	-1385.494475				-505.000000	200.000000	0.000000	3.803310	0.714680	7.865400	1086.218536	1485.807556	-58.370132
89				900.000000	200.000000	0.000000	0.325090	0.450400	-1.433850	-107.574433	-113.373125	163.938966	298.945765	201.037676	0.000000	300.000000	200.000000	0.000000	7.416360	10.712520	2233.277894	2317.418160	2354.399918	-1367.183975				-505.000000	200.000000	0.000000	0.543330	1.786700	-3.146160	455.309529	1030.668868	354.116704
90				900.000000	200.000000	0.000000	0.336300	0.574260	-1.260050	-86.211701	-113.996387	168.861862	299.028173	200.952824	0.000000	300.000000	200.000000	0.000000	7.263760	10.743040	2231.980896	2126.684155	2169.099924	-1348.873476				-505.000000	200.000000	0.000000	1.992210	1.608030	0.786540	-481.715191	-1181.855105	412.575334
91				900.000000	200.000000	0.000000	0.269040	0.439140	-1.477300	-108.083134	-50.232938	156.757581	299.040495	200.972274	0.000000	300.000000	200.000000	0.000000	7.172200	10.804080	2226.564022	2164.830956	2136.399925	-1379.390975				-505.000000	200.000000	0.000000	-0.362220	2.501380	6.292320	-427.218121	-116.623488	-232.573607
92				900.000000	200.000000	0.000000	0.414770	0.574260	-1.303500	-102.338836	-66.527673	173.599887	299.033023	200.875944	0.000000	300.000000	200.000000	0.000000	7.416360	10.437840	2231.904602	1955.023551	2158.199924	-1361.080475				-505.000000	200.000000	0.000000	2.535540	1.072020	9.438480	-50.192994	-692.662663	-645.370581
93				900.000000	200.000000	0.000000	0.269040	0.585520	-1.824900	-86.333199	-24.579820	188.219296	298.950144	200.871552	0.000000	300.000000	200.000000	0.000000	7.752080	9.705360	2232.209778	1945.486851	2343.499918	-1446.529474				-505.000000	200.000000	0.000000	0.362220	-0.714680	0.000000	-274.877290	110.652076	-705.636393
94				900.000000	200.000000	0.000000	0.414770	0.641820	-1.564200	-95.806270	-86.549102	176.072378	299.067624	200.943891	0.000000	300.000000	200.000000	0.000000	7.538440	10.071600	2232.896424	2107.610755	2081.899927	-1275.631477				-505.000000	200.000000	0.000000	1.811100	1.072020	8.651940	876.272098	1605.609750	-57.871640
95				900.000000	200.000000	0.000000	0.257830	0.495440	-1.998700	-62.079038	-54.352378	144.773253	299.037545	200.944666	0.000000	300.000000	200.000000	0.000000	7.233240	11.322920	2231.065368	2107.610755	2147.299925	-1318.355976				-505.000000	200.000000	0.000000	-0.724440	-1.072020	12.584640	631.034853	-498.386990	-529.656280
96				900.000000	200.000000	0.000000	0.470820	0.596780	-1.738000	-117.943725	-134.289337	130.188881	299.047805	200.918547	0.000000	300.000000	200.000000	0.000000	7.355320	11.139800	2232.209778	2050.390553	2125.499926	-1452.632974				-505.000000	200.000000	0.000000	-1.448880	2.680050	-3.932700	277.671211	2477.663988	178.891574
97				900.000000	200.000000	0.000000	0.369930	0.630560	-1.781450	-128.659270	-69.302639	154.421420	298.930684	200.914213	0.000000	300.000000	200.000000	0.000000	7.721560	11.078760	2232.362366	2040.853853	2387.099916	-1379.390975				-505.000000	200.000000	0.000000	1.448880	-0.893350	5.505780	-1095.960163	304.813313	-177.195996
98				900.000000	200.000000	0.000000	0.437190	0.585520	-1.477300	-89.993615	-77.421235	130.213250	299.023323	200.986972	0.000000	300.000000	200.000000	0.000000	7.568960	11.139800	2232.057190	2202.977757	2179.999924	-1354.976975				-505.000000	200.000000	0.000000	2.173320	0.178670	0.786540	-452.389763	1458.586076	-763.677590
99				900.000000	200.000000	0.000000	0.594130	0.506700	-1.260050	-56.829580	-129.679796	192.628520	298.964368	201.012954	0.000000	300.000000	200.000000	0.000000	7.263760	11.261880	2231.294250	2260.197959	2310.799919	-1330.562976				-505.000000	200.000000	0.000000	0.905550	0.714680	11.011560	159.942213	-330.384812	294.326281
100				900.000000	200.000000	0.000000	0.257830	0.574260	-1.346950	-66.199078	-115.750145	164.123837	298.979163	200.935893	0.000000	300.000000	200.000000	0.000000	7.385840	10.498880	2231.599426	2088.537354	2278.099920	-1397.701475				-505.000000	200.000000	0.000000	2.173320	0.357340	6.292320	-672.769982	-1065.469048	-293.555243
101				900.000000	200.000000	0.000000	0.280250	0.574260	-1.868350	-98.903490	-121.254468	152.052309	299.003687	200.965708	0.000000	300.000000	200.000000	0.000000	7.599480	10.376800	2231.828308	2155.294256	2223.599922	-1403.804975				-505.000000	200.000000	0.000000	1.629990	0.000000	-2.359620	-116.004771	-96.391410	-0.130399
102				900.000000	200.000000	0.000000	0.448400	0.551740	-1.173150	-66.946395	-68.033782	166.315123	299.033321	200.991007	0.000000	300.000000	200.000000	0.000000	7.416360	10.651480	2232.591248	2212.514458	2158.199924	-1342.769976				-505.000000	200.000000	0.000000	0.181110	0.536010	8.651940	2001.998152	-151.739664	-293.226309
103				900.000000	200.000000	0.000000	0.381140	0.698120	-2.129050	-33.765067	-135.298608	183.388558	299.052752	200.974021	0.000000	300.000000	200.000000	0.000000	7.385840	10.285240	2232.362366	2174.367657	2114.599926	-1391.597975				-505.000000	200.000000	0.000000	0.000000	0.178670	6.292320	-1031.029310	391.738611	-587.271429
104				900.000000	200.000000	0.000000	0.403560	0.698120	-1.564200	-101.528896	-106.351354	193.003972	299.008571	200.957162	0.000000	300.000000	200.000000	0.000000	7.782600	10.620960	2231.828308	2136.220856	2212.699923	-1391.597975				-505.000000	200.000000	0.000000	2.173320	-1.072020	3.146160	861.911778	-134.493291	-706.120397
105				900.000000	200.000000	0.000000	0.470820	0.585520	-0.999350	-105.580580	-129.910311	175.961951	299.033618	200.913838	0.000000	300.000000	200.000000	0.000000	7.721560	10.529400	2233.277894	2040.853853	2158.199924	-1385.494475				-505.000000	200.000000	0.000000	2.354430	1.429360	7.865400	1129.463822	512.919221	-527.528780
106				900.000000	200.000000	0.000000	0.403560	0.608040	-1.303500	-84.865655	-71.132015	180.871897	298.964793	200.961271	0.000000	300.000000	200.000000	0.000000	7.691040	9.522240	2232.209778	2145.757556	2310.799919	-1324.459476				-505.000000	200.000000	0.000000	0.905550	-0.893350	5.505780	-748.512157	1530.820275	-0.920233
107				900.000000	200.000000	0.000000	0.482030	0.664340	-1.173150	-78.391648	-69.418666	178.433301	299.091442	200.923135	0.000000	300.000000	200.000000	0.000000	7.050120	10.102120	2231.446838	2059.927254	2027.399929	-1385.494475				-505.000000	200.000000	0.000000	1.086660	0.178670	-3.932700	10.496706	-592.301690	-234.893770
108				900.000000	200.000000	0.000000	0.347510	0.641820	-1.694550	-63.777071	-108.987959	195.419340	299.057538	200.995483	0.000000	300.000000	200.000000	0.000000	7.263760	11.750200	2232.133484	2222.051158	2103.699926	-1300.045476				-505.000000	200.000000	0.000000	1.448880	2.501380	5.505780	-195.649040	-1020.886760	2.257899
109				900.000000	200.000000	0.000000	0.246620	0.675600	-1.303500	-86.104064	-115.328926	183.506977	298.999453	200.926649	0.000000	300.000000	200.000000	0.000000	7.538440	11.322920	2233.277894	2069.463954	2234.499922	-1354.976975				-505.000000	200.000000	0.000000	3.078870	-0.357340	8.651940	905.597527	-592.223126	-353.050017
110				900.000000	200.000000	0.000000	0.313880	0.585520	-1.303500	-89.813558	-67.438993	132.750659	299.053302	200.977725	0.000000	300.000000	200.000000	0.000000	7.080640	10.895640	2233.659364	2183.904357	2114.599926	-1379.390975				-505.000000	200.000000	0.000000	0.181110	1.965370	13.371180	-806.533783	-23.648215	589.291634
111				900.000000	200.000000	0.000000	0.280250	0.619300	-1.520750	-96.688629	-131.709676	173.781137	299.008537	200.952921	0.000000	300.000000	200.000000	0.000000	7.660520	11.750200	2231.752014	2126.684155	2212.699923	-1428.218974				-505.000000	200.000000	0.000000	1.086660	1.608030	11.798100	-480.834267	188.189825	-292.281406
112				900.000000	200.000000	0.000000	0.437190	0.664340	-0.869000	-61.994427	-108.382774	173.660435	299.032593	200.957555	0.000000	300.000000	200.000000	0.000000	7.446880	10.773560	2230.912780	2136.220856	2158.199924	-1324.459476				-505.000000	200.000000	0.000000	2.716650	0.714680	0.000000	2012.117319	1161.315591	-528.235989
113				900.000000	200.000000	0.000000	0.369930	0.574260	-1.564200	-74.465210	-54.306771	159.188381	299.028106	200.931524	0.000000	300.000000	200.000000	0.000000	7.538440	10.956680	2231.828308	2079.000654	2169.099924	-1397.701475				-505.000000	200.000000	0.000000	2.354430	-0.357340	9.438480	-136.683567	-549.133690	351.937122
114				900.000000	200.000000	0.000000	0.403560	0.686860	-1.564200	-158.280006	-91.153444	144.800298	299.096450	200.948648	0.000000	300.000000	200.000000	0.000000	7.385840	10.285240	2231.752014	2117.147455	2016.499929	-1312.252476				-505.000000	200.000000	0.000000	1.448880	-1.250690	10.225020	272.586756	-362.515282	703.626369
115				900.000000	200.000000	0.000000	0.313880	0.495440	-1.346950	-105.629658	-67.398584	180.860087	299.023389	200.969815	0.000000	300.000000	200.000000	0.000000	7.630000	10.285240	2232.209778	2164.830956	2179.999924	-1403.804975				-505.000000	200.000000	0.000000	0.181110	0.536010	3.146160	-83.130344	-544.224701	-175.738111
116				900.000000	200.000000	0.000000	0.392350	0.551740	-1.824900	-67.621608	-136.043095	144.686250	299.028239	200.991211	0.000000	300.000000	200.000000	0.000000	7.355320	10.437840	2232.133484	2212.514458	2169.099924	-1342.769976				-505.000000	200.000000	0.000000	1.811100	0.714680	6.292320	1201.908691	679.858978	-528.163545
117				900.000000	200.000000	0.000000	0.336300	0.653080	-1.607650	-91.367067	-123.805058	159.296524	299.047870	200.905669	0.000000	300.000000	200.000000	0.000000	7.416360	9.583280	2232.362366	2021.780453	2125.499926	-1324.459476				-505.000000	200.000000	0.000000	2.716650	1.429360	-0.786540	86.427650	1029.492010	-527.557757
118				900.000000	200.000000	0.000000	0.369930	0.608040	-1.607650	-125.386056	-69.464273	183.316397	299.023656	200.905483	0.000000	300.000000	200.000000	0.000000	7.630000	10.346280	2232.820130	2021.780453	2179.999924	-1330.562976				-505.000000	200.000000	0.000000	0.181110	0.893350	9.438480	402.259692	1040.643976	-351.631292
119				900.000000	200.000000	0.000000	0.347510	0.529220	-1.607650	-52.241790	-134.398626	185.675982	299.018204	200.931651	0.000000	300.000000	200.000000	0.000000	7.538440	9.949520	2231.523132	2079.000654	2190.899923	-1385.494475				-505.000000	200.000000	0.000000	1.448880	0.357340	7.865400	138.067877	1495.704100	117.711403
120				900.000000	200.000000	0.000000	0.425980	0.574260	-1.651100	-98.678419	-66.666033	161.539973	299.008672	200.969881	0.000000	300.000000	200.000000	0.000000	7.355320	10.926160	2232.057190	2164.830956	2212.699923	-1409.908474				-505.000000	200.000000	0.000000	2.173320	1.786700	-1.573080	339.619374	-262.584740	-174.710583
121				900.000000	200.000000	0.000000	0.190570	0.551740	-1.564200	-99.515765	-67.184606	161.762914	298.989277	200.974021	0.000000	300.000000	200.000000	0.000000	7.660520	11.506040	2232.362366	2174.367657	2256.299921	-1440.425974				-505.000000	200.000000	0.000000	1.811100	-0.357340	7.078860	789.655679	148.832522	-646.669089
122				900.000000	200.000000	0.000000	0.269040	0.517960	-1.346950	-80.579103	-40.222224	173.698505	299.008571	200.957162	0.000000	300.000000	200.000000	0.000000	7.385840	11.658640	2231.828308	2136.220856	2212.699923	-1495.357473				-505.000000	200.000000	0.000000	3.441090	-1.072020	0.000000	1093.292089	1250.049737	-353.757226
123				900.000000	200.000000	0.000000	0.336300	0.754420	-0.564850	-106.216196	-74.115163	176.258391	298.989312	200.956900	0.000000	300.000000	200.000000	0.000000	7.416360	11.353440	2232.438660	2136.220856	2256.299921	-1373.287475				-505.000000	200.000000	0.000000	0.724440	1.072020	11.798100	-976.532239	342.677764	-527.737496
124				900.000000	200.000000	0.000000	0.302670	0.641820	-1.477300	-31.387758	-147.871250	142.453272	298.998734	200.982867	0.000000	300.000000	200.000000	0.000000	7.752080	11.506040	2231.675720	2193.441057	2234.499922	-1403.804975				-505.000000	200.000000	0.000000	3.259980	1.072020	4.719240	760.141480	-1262.299996	-410.452142
125				900.000000	200.000000	0.000000	0.358720	0.563000	-1.216600	-98.691964	-54.168411	173.647483	299.018473	200.978393	0.000000	300.000000	200.000000	0.000000	7.538440	10.865120	2232.133484	2183.904357	2190.899923	-1397.701475				-505.000000	200.000000	0.000000	2.535540	1.608030	1.573080	97.427741	110.221645	-997.326500
126				900.000000	200.000000	0.000000	0.347510	0.540480	-1.868350	-84.212430	-88.562446	147.131892	298.998666	200.867547	0.000000	300.000000	200.000000	0.000000	7.568960	10.193680	2231.523132	1935.950150	2234.499922	-1361.080475				-505.000000	200.000000	0.000000	1.448880	0.893350	-7.865400	400.875382	1245.492614	-234.244516
127				900.000000	200.000000	0.000000	0.347510	0.574260	-0.738650	-73.609940	-44.019337	151.982628	299.052688	200.935637	0.000000	300.000000	200.000000	0.000000	7.446880	10.376800	2232.209778	2088.537354	2114.599926	-1422.115474				-505.000000	200.000000	0.000000	1.267770	2.322710	3.146160	488.246880	2173.991660	-409.105860
128				900.000000	200.000000	0.000000	0.504450	0.754420	-1.694550	-39.037552	-135.714629	192.951808	299.038006	200.957031	0.000000	300.000000	200.000000	0.000000	7.233240	10.590440	2232.133484	2136.220856	2147.299925	-1409.908474				-505.000000	200.000000	0.000000	3.078870	1.786700	9.438480	1961.924325	-725.539560	-174.783027
129				900.000000	200.000000	0.000000	0.291460	0.720640	-1.955250	-44.719228	-86.173490	156.996149	299.052849	200.884218	0.000000	300.000000	200.000000	0.000000	7.294280	10.498880	2232.591248	1974.096951	2114.599926	-1379.390975				-505.000000	200.000000	0.000000	4.165530	2.144040	9.438480	-101.141066	1594.966779	-820.715930
130				900.000000	200.000000	0.000000	0.246620	0.641820	-1.260050	-35.183217	-69.775605	164.198281	298.998974	200.956998	0.000000	300.000000	200.000000	0.000000	7.599480	9.796920	2232.209778	2136.220856	2234.499922	-1367.183975				-505.000000	200.000000	0.000000	1.811100	0.357340	7.865400	1180.411894	-249.623926	-58.549871
131				900.000000	200.000000	0.000000	0.336300	0.731900	-1.303500	-75.744570	-129.153888	190.695408	298.998940	200.901489	0.000000	300.000000	200.000000	0.000000	7.355320	9.217040	2232.133484	2012.243752	2234.499922	-1409.908474				-505.000000	200.000000	0.000000	0.362220	1.072020	11.011560	65.748855	497.912128	353.452961
132				900.000000	200.000000	0.000000	0.269040	0.551740	-1.086250	-86.959018	-50.596614	178.549240	299.018573	200.956933	0.000000	300.000000	200.000000	0.000000	7.355320	9.796920	2232.362366	2136.220856	2190.899923	-1330.562976				-505.000000	200.000000	0.000000	0.905550	1.965370	7.078860	3.674845	733.907379	-56.951406
133				900.000000	200.000000	0.000000	0.392350	0.720640	-1.173150	-31.847381	-116.385343	180.988228	299.042692	200.952954	0.000000	300.000000	200.000000	0.000000	7.507920	11.567080	2231.675720	2126.684155	2136.399925	-1397.701475				-505.000000	200.000000	0.000000	-0.181110	1.429360	3.932700	665.885199	7.226833	-292.349542
134				900.000000	200.000000	0.000000	0.336300	0.720640	-1.303500	-76.208256	-88.626128	166.588335	298.974348	200.927282	0.000000	300.000000	200.000000	0.000000	7.691040	10.865120	2231.752014	2069.463954	2288.999920	-1367.183975				-505.000000	200.000000	0.000000	0.905550	0.714680	11.011560	507.390219	730.175247	-175.626509
135				900.000000	200.000000	0.000000	0.414770	0.619300	-1.260050	-100.439074	-46.304202	159.183814	298.979442	200.999721	0.000000	300.000000	200.000000	0.000000	7.782600	10.559920	2232.209778	2231.587858	2278.099920	-1403.804975				-505.000000	200.000000	0.000000	-1.448880	1.786700	10.225020	-1165.044803	1801.378275	60.555587
136				900.000000	200.000000	0.000000	0.437190	0.675600	-1.564200	-82.353619	-62.142508	168.851586	299.027674	200.949037	0.000000	300.000000	200.000000	0.000000	7.507920	10.651480	2230.836486	2117.147455	2169.099924	-1361.080475				-505.000000	200.000000	0.000000	0.905550	1.786700	7.865400	919.454462	202.880923	412.831825
137				900.000000	200.000000	0.000000	0.269040	0.619300	-1.477300	-84.582025	-131.288457	202.708672	298.979023	200.961665	0.000000	300.000000	200.000000	0.000000	7.446880	11.139800	2231.294250	2145.757556	2278.099920	-1342.769976				-505.000000	200.000000	0.000000	1.992210	2.501380	3.146160	499.058201	406.745703	-174.017863
138				900.000000	200.000000	0.000000	0.336300	0.461660	-1.390400	-54.798839	-113.875161	200.082725	299.047707	200.969915	0.000000	300.000000	200.000000	0.000000	7.446880	10.529400	2231.980896	2164.830956	2125.499926	-1348.873476				-505.000000	200.000000	0.000000	1.086660	0.714680	6.292320	-651.147339	-1529.995285	-410.617392
139				900.000000	200.000000	0.000000	0.414770	0.675600	-1.086250	-85.878993	-92.059566	139.958892	298.979686	200.986668	0.000000	300.000000	200.000000	0.000000	7.416360	10.132640	2232.743836	2202.977757	2278.099920	-1391.597975				-505.000000	200.000000	0.000000	0.905550	1.250690	6.292320	771.078648	-1519.036319	-233.861934
140				900.000000	200.000000	0.000000	0.336300	0.653080	-1.694550	-83.416035	-83.196482	173.754485	299.003925	200.905669	0.000000	300.000000	200.000000	0.000000	7.507920	10.285240	2232.362366	2021.780453	2223.599922	-1312.252476				-505.000000	200.000000	0.000000	0.362220	0.714680	5.505780	-998.658268	-689.992953	-293.071240
141				900.000000	200.000000	0.000000	0.437190	0.630560	-1.564200	-76.167306	-52.010568	151.942078	299.086557	200.974421	0.000000	300.000000	200.000000	0.000000	7.416360	10.590440	2231.446838	2174.367657	2038.299929	-1287.838477				-505.000000	200.000000	0.000000	0.724440	1.429360	2.359620	-608.216669	749.344903	412.507198
142				900.000000	200.000000	0.000000	0.381140	0.765680	-1.955250	-99.151903	-105.064422	178.632069	298.986957	200.899184	0.000000	300.000000	200.000000	0.000000	7.019600	10.590440	2227.250668	2002.707052	2256.299921	-1336.666476				-505.000000	200.000000	0.000000	2.173320	0.357340	8.651940	833.026812	1185.981797	470.118039
143				900.000000	200.000000	0.000000	0.493240	0.664340	-1.477300	-90.768338	-99.993254	188.060327	298.994022	200.931428	0.000000	300.000000	200.000000	0.000000	7.874160	9.735880	2232.057190	2079.000654	2245.399921	-1391.597975				-505.000000	200.000000	0.000000	1.992210	2.144040	3.146160	940.699566	937.025733	-56.868781
144				900.000000	200.000000	0.000000	0.459610	0.563000	-1.086250	-106.597982	-78.708167	159.085001	299.003993	200.973954	0.000000	300.000000	200.000000	0.000000	7.813120	9.583280	2232.514954	2174.367657	2223.599922	-1385.494475				-505.000000	200.000000	0.000000	0.905550	0.893350	-5.505780	-293.831860	1938.980268	-586.665641
145				900.000000	200.000000	0.000000	0.392350	0.630560	-1.824900	-100.560572	-90.449365	154.398193	299.033155	201.003994	0.000000	300.000000	200.000000	0.000000	7.355320	11.139800	2232.209778	2241.124558	2158.199924	-1397.701475				-505.000000	200.000000	0.000000	-0.724440	1.965370	7.078860	3.674845	-228.021991	-1466.679375
146				900.000000	200.000000	0.000000	0.414770	0.529220	-2.085600	-24.593234	-86.064200	151.871059	298.988897	200.965840	0.000000	300.000000	200.000000	0.000000	7.355320	11.109280	2231.523132	2155.294256	2256.299921	-1324.459476				-505.000000	200.000000	0.000000	0.362220	0.893350	1.573080	285.814458	1037.149275	235.795206
147				900.000000	200.000000	0.000000	0.470820	0.709380	-1.868350	-85.298188	-124.036171	142.341900	299.004061	200.943988	0.000000	300.000000	200.000000	0.000000	7.263760	10.987200	2232.667542	2107.610755	2223.599922	-1373.287475				-505.000000	200.000000	0.000000	0.905550	0.536010	6.292320	264.569354	867.223812	294.156723
148				900.000000	200.000000	0.000000	0.280250	0.517960	-1.086250	-68.247427	-96.651972	147.180630	298.974348	200.961468	0.000000	300.000000	200.000000	0.000000	7.233240	11.322920	2231.752014	2145.757556	2288.999920	-1354.976975				-505.000000	200.000000	0.000000	1.992210	0.893350	5.505780	981.025086	139.366409	705.617596
149				900.000000	200.000000	0.000000	0.358720	0.754420	-1.433850	-119.178071	-43.834429	159.367543	299.008672	200.978427	0.000000	300.000000	200.000000	0.000000	7.446880	11.078760	2232.057190	2183.904357	2212.699923	-1342.769976				-505.000000	200.000000	0.000000	2.716650	2.858720	3.932700	404.927766	-565.826636	-349.968999
150				900.000000	200.000000	0.000000	0.325090	0.608040	-1.086250	-84.640584	-128.894303	195.411152	299.047316	200.957489	0.000000	300.000000	200.000000	0.000000	7.080640	11.506040	2231.065368	2136.220856	2125.499926	-1336.666476				-505.000000	200.000000	0.000000	0.000000	3.037390	4.719240	1226.514024	790.941485	-173.349813
151				900.000000	200.000000	0.000000	0.459610	0.653080	-1.477300	-42.985662	-123.938220	149.530135	299.018842	200.905421	0.000000	300.000000	200.000000	0.000000	7.446880	10.285240	2232.972718	2021.780453	2190.899923	-1409.908474				-505.000000	200.000000	0.000000	-1.267770	1.429360	6.292320	1013.521974	-592.108690	-292.262609
152				900.000000	200.000000	0.000000	0.369930	0.540480	-1.303500	-67.545124	-100.142952	149.518325	298.931050	200.901089	0.000000	300.000000	200.000000	0.000000	7.324800	10.468360	2233.125306	2012.243752	2387.099916	-1391.597975				-505.000000	200.000000	0.000000	3.622200	0.893350	-3.146160	-525.275094	-83.623596	353.022605
153				900.000000	200.000000	0.000000	0.403560	0.551740	-1.260050	-67.036423	-81.304364	171.180897	298.988931	200.995721	0.000000	300.000000	200.000000	0.000000	7.141680	10.743040	2231.599426	2222.051158	2256.299921	-1385.494475				-505.000000	200.000000	0.000000	0.905550	1.072020	7.865400	-629.398850	733.160952	-175.287393
154				900.000000	200.000000	0.000000	0.358720	0.653080	-1.346950	-95.117512	-104.706885	152.044317	299.057248	200.927409	0.000000	300.000000	200.000000	0.000000	7.355320	10.102120	2231.446838	2069.463954	2103.699926	-1348.873476				-505.000000	200.000000	0.000000	1.629990	0.178670	11.011560	359.140252	553.769377	-117.449039
155				900.000000	200.000000	0.000000	0.437190	0.675600	-1.564200	-102.456270	-102.670268	156.803286	298.969781	200.939813	0.000000	300.000000	200.000000	0.000000	7.446880	9.766400	2232.438660	2098.074055	2299.899920	-1416.011974				-505.000000	200.000000	0.000000	0.724440	1.429360	19.663499	319.695657	1528.343565	-1114.839367
156				900.000000	200.000000	0.000000	0.448400	0.788200	-1.694550	-41.667022	-11.823211	161.715710	299.033321	200.986736	0.000000	300.000000	200.000000	0.000000	7.752080	11.261880	2232.591248	2202.977757	2158.199924	-1397.701475				-505.000000	200.000000	0.000000	1.267770	-1.072020	5.505780	1556.996559	846.052308	-59.862867
157				900.000000	200.000000	0.000000	0.347510	0.619300	-1.129700	-64.119260	-68.985510	192.988737	299.081892	201.016915	0.000000	300.000000	200.000000	0.000000	7.477400	11.475520	2231.980896	2269.734659	2049.199928	-1531.978472				-505.000000	200.000000	0.000000	2.897760	-0.178670	5.505780	1263.605162	-1638.838513	-59.145477
158				900.000000	200.000000	0.000000	0.302670	0.563000	-1.911800	-123.535373	-71.477616	183.344192	298.994057	200.974121	0.000000	300.000000	200.000000	0.000000	7.111160	11.414480	2232.133484	2174.367657	2245.399921	-1379.390975				-505.000000	200.000000	0.000000	1.086660	2.322710	14.944259	952.454735	-1405.635968	-56.626780
159				900.000000	200.000000	0.000000	0.336300	0.709380	-1.694550	-81.097601	-128.790211	147.300583	298.959020	200.910781	0.000000	300.000000	200.000000	0.000000	7.630000	11.414480	2230.302428	2031.317153	2321.699919	-1361.080475				-505.000000	200.000000	0.000000	-0.181110	1.965370	7.078860	1046.018862	534.521157	-526.817263
160				900.000000	200.000000	0.000000	0.313880	0.506700	-1.651100	-61.255238	-77.247665	183.280219	299.023423	200.914244	0.000000	300.000000	200.000000	0.000000	7.416360	10.315760	2232.286072	2040.853853	2179.999924	-1348.873476				-505.000000	200.000000	0.000000	2.897760	1.072020	12.584640	413.322707	1536.123825	-57.958572
161				900.000000	200.000000	0.000000	0.269040	0.551740	-1.086250	-99.020608	-65.794524	156.862299	299.028239	200.957031	0.000000	300.000000	200.000000	0.000000	7.599480	11.048240	2232.133484	2136.220856	2169.099924	-1385.494475				-505.000000	200.000000	0.000000	1.267770	2.322710	8.651940	141.239337	-482.633471	295.823324
162				900.000000	200.000000	0.000000	0.392350	0.574260	-1.520750	-106.584437	-70.468345	168.803794	299.072156	200.965609	0.000000	300.000000	200.000000	0.000000	7.477400	11.353440	2232.057190	2155.294256	2070.999928	-1379.390975				-505.000000	200.000000	0.000000	1.629990	2.144040	2.359620	14.108627	429.410061	-233.072100
163				900.000000	200.000000	0.000000	0.280250	0.551740	-0.999350	-90.889519	-51.139059	185.766607	298.999008	200.965510	0.000000	300.000000	200.000000	0.000000	7.721560	10.376800	2232.286072	2155.294256	2234.499922	-1416.011974				-505.000000	200.000000	0.000000	2.173320	1.072020	15.730799	-744.585619	1046.693952	59.587580
164				900.000000	200.000000	0.000000	0.336300	0.540480	-1.173150	-83.492203	-78.615414	168.830447	298.989277	200.914213	0.000000	300.000000	200.000000	0.000000	7.691040	10.132640	2232.362366	2040.853853	2256.299921	-1342.769976				-505.000000	200.000000	0.000000	1.448880	1.965370	2.359620	-228.334698	175.229012	-526.947662
165				900.000000	200.000000	0.000000	0.437190	0.641820	-1.781450	-87.990281	-87.270315	164.000851	298.960336	200.909630	0.000000	300.000000	200.000000	0.000000	7.691040	10.407320	2233.125306	2031.317153	2321.699919	-1428.218974				-505.000000	200.000000	0.000000	1.992210	1.429360	5.505780	1245.091054	934.786453	-879.964394
166				900.000000	200.000000	0.000000	0.470820	0.495440	-1.868350	-82.046647	-83.508412	195.155458	299.052590	201.038279	0.000000	300.000000	200.000000	0.000000	7.416360	10.773560	2231.980896	2317.418160	2114.599926	-1397.701475				-505.000000	200.000000	0.000000	-0.181110	0.893350	4.719240	286.066151	2525.310546	-351.602314
167				900.000000	200.000000	0.000000	0.257830	0.731900	-1.520750	-51.846459	-85.192691	185.957383	299.038170	200.991041	0.000000	300.000000	200.000000	0.000000	7.385840	10.468360	2232.514954	2212.514458	2147.299925	-1428.218974				-505.000000	200.000000	0.000000	0.362220	1.250690	8.651940	-850.156608	-958.118673	177.390223
168				900.000000	200.000000	0.000000	0.403560	0.585520	-1.390400	-77.841996	-116.644928	171.212313	299.018506	200.956998	0.000000	300.000000	200.000000	0.000000	7.935200	10.163160	2232.209778	2136.220856	2190.899923	-1336.666476				-505.000000	200.000000	0.000000	2.897760	0.536010	-0.786540	-1241.604979	885.963037	-117.211345
169				900.000000	200.000000	0.000000	0.448400	0.653080	-1.390400	-95.162526	-67.831740	171.228689	299.028007	200.957260	0.000000	300.000000	200.000000	0.000000	7.416360	9.857960	2231.599426	2136.220856	2169.099924	-1397.701475				-505.000000	200.000000	0.000000	1.448880	0.714680	5.505780	-535.394261	-755.746745	176.794617
170				900.000000	200.000000	0.000000	0.381140	0.596780	-1.260050	-77.243267	-136.106778	161.607371	299.043020	200.982531	0.000000	300.000000	200.000000	0.000000	7.813120	10.071600	2232.438660	2193.441057	2136.399925	-1373.287475				-505.000000	200.000000	0.000000	1.267770	1.072020	6.292320	-397.892692	315.025852	-234.060469
171				900.000000	200.000000	0.000000	0.347510	0.551740	-1.651100	-79.503142	-109.028368	166.419645	298.999213	201.042195	0.000000	300.000000	200.000000	0.000000	7.599480	11.506040	2232.743836	2326.954861	2234.499922	-1446.529474				-505.000000	200.000000	0.000000	2.354430	1.786700	9.438480	1382.844316	1704.556434	-233.469171
172				900.000000	200.000000	0.000000	0.448400	0.653080	-1.433850	-91.187010	-52.593421	161.590049	299.003823	200.952759	0.000000	300.000000	200.000000	0.000000	7.477400	11.200840	2232.133484	2126.684155	2223.599922	-1336.666476				-505.000000	200.000000	0.000000	-0.905550	3.216060	6.292320	310.923177	-1011.736643	3.124485
173				900.000000	200.000000	0.000000	0.313880	0.574260	-1.564200	-70.444679	-122.922211	156.836789	298.969746	200.927029	0.000000	300.000000	200.000000	0.000000	7.568960	10.651480	2232.362366	2069.463954	2299.899920	-1336.666476				-505.000000	200.000000	0.000000	3.259980	3.037390	-1.573080	1110.194637	-460.908540	-467.331105
174				900.000000	200.000000	0.000000	0.347510	0.585520	-1.738000	-70.161049	-124.145461	183.318681	299.091783	200.982599	0.000000	300.000000	200.000000	0.000000	7.477400	10.895640	2232.286072	2193.441057	2027.399929	-1354.976975				-505.000000	200.000000	0.000000	1.629990	-0.178670	5.505780	1031.973158	-634.135704	-235.276352
175				900.000000	200.000000	0.000000	0.403560	0.765680	-1.824900	-62.832089	-70.647113	171.379861	299.096573	200.901520	0.000000	300.000000	200.000000	0.000000	7.080640	10.895640	2232.057190	2012.243752	2016.499929	-1312.252476				-505.000000	200.000000	0.000000	1.629990	0.714680	13.371180	275.946985	-111.319939	59.291931
176				900.000000	200.000000	0.000000	0.313880	0.585520	-1.477300	-65.870434	-128.068998	166.485901	298.955348	200.896910	0.000000	300.000000	200.000000	0.000000	7.446880	10.682000	2232.896424	2002.707052	2332.599918	-1361.080475				-505.000000	200.000000	0.000000	1.267770	-1.072020	3.146160	514.463772	848.291587	-764.792051
177				900.000000	200.000000	0.000000	0.493240	0.574260	-1.129700	-114.220370	-74.986672	147.012331	299.062261	200.910189	0.000000	300.000000	200.000000	0.000000	7.477400	10.132640	2231.752014	2031.317153	2092.799927	-1373.287475				-505.000000	200.000000	0.000000	1.811100	1.429360	-1.573080	-145.267277	819.893249	-233.764820
178				900.000000	200.000000	0.000000	0.392350	0.517960	-1.346950	-128.825465	-60.498039	161.522455	299.013387	200.940134	0.000000	300.000000	200.000000	0.000000	7.538440	10.437840	2231.675720	2098.074055	2201.799923	-1336.666476				-505.000000	200.000000	0.000000	-0.181110	1.072020	18.876959	-975.965930	-272.095284	-175.200460
179				900.000000	200.000000	0.000000	0.313880	0.641820	-1.260050	-23.121627	-168.798800	173.767240	299.027940	200.961599	0.000000	300.000000	200.000000	0.000000	7.630000	10.468360	2231.446838	2145.757556	2169.099924	-1330.562976				-505.000000	200.000000	0.000000	-0.181110	1.250690	10.225020	-155.134751	398.965444	-468.751396
180				900.000000	200.000000	0.000000	0.325090	0.776940	-1.173150	-69.734249	-118.681546	161.832988	298.979198	200.957227	0.000000	300.000000	200.000000	0.000000	7.691040	10.407320	2231.675720	2136.220856	2278.099920	-1477.046973				-505.000000	200.000000	0.000000	2.354430	0.357340	16.517339	949.472046	1300.128574	-176.081535
181				900.000000	200.000000	0.000000	0.358720	0.619300	-1.346950	-112.590694	-89.508976	159.241882	298.925214	200.923262	0.000000	300.000000	200.000000	0.000000	7.324800	9.827440	2231.141662	2059.927254	2397.999916	-1385.494475				-505.000000	200.000000	0.000000	-1.086660	1.608030	4.719240	-365.584574	856.695278	177.845249
182				900.000000	200.000000	0.000000	0.403560	0.517960	-1.824900	-121.279561	-55.449204	178.378462	299.076566	200.961829	0.000000	300.000000	200.000000	0.000000	7.874160	9.919000	2230.912780	2145.757556	2060.099928	-1367.183975				-505.000000	200.000000	0.000000	1.992210	-0.714680	2.359620	1230.919504	274.922122	116.650589
183				900.000000	200.000000	0.000000	0.358720	0.641820	-1.781450	-71.908160	-68.841011	185.769086	299.115593	201.004646	0.000000	300.000000	200.000000	0.000000	7.507920	11.261880	2230.760192	2241.124558	1972.899931	-1379.390975				-505.000000	200.000000	0.000000	-0.905550	0.893350	3.932700	-177.260780	979.052746	-410.288457
184				900.000000	200.000000	0.000000	0.313880	0.709380	-1.042800	-84.442918	-148.736963	171.420411	298.959981	200.918485	0.000000	300.000000	200.000000	0.000000	7.355320	11.261880	2232.362366	2050.390553	2321.699919	-1409.908474				-505.000000	200.000000	0.000000	2.535540	1.608030	11.798100	445.693748	1028.508153	-409.885513
185				900.000000	200.000000	0.000000	0.504450	0.551740	-1.520750	-67.306509	-130.810293	180.715016	299.018640	200.879976	0.000000	300.000000	200.000000	0.000000	7.568960	11.414480	2232.514954	1964.560251	2190.899923	-1391.597975				-505.000000	200.000000	0.000000	1.811100	0.178670	11.011560	-451.571761	1205.660448	-939.880909
186				900.000000	200.000000	0.000000	0.403560	0.653080	-1.564200	-55.137281	-75.955534	176.094464	298.994228	200.914150	0.000000	300.000000	200.000000	0.000000	7.446880	11.292400	2232.514954	2040.853853	2245.399921	-1300.045476				-505.000000	200.000000	0.000000	0.905550	-0.357340	2.359620	905.094141	870.955945	117.076638
187				900.000000	200.000000	0.000000	0.381140	0.585520	-1.477300	-77.932025	-90.311006	195.332141	299.067018	200.931683	0.000000	300.000000	200.000000	0.000000	7.385840	10.620960	2231.446838	2079.000654	2081.899927	-1354.976975				-505.000000	200.000000	0.000000	2.173320	2.144040	9.438480	477.938944	1052.665363	-879.300652
188				900.000000	200.000000	0.000000	0.246620	0.495440	-1.390400	-93.613081	-29.126620	168.881468	299.004197	200.978026	0.000000	300.000000	200.000000	0.000000	7.477400	10.773560	2232.972718	2183.904357	2223.599922	-1367.183975				-505.000000	200.000000	0.000000	1.086660	-0.893350	10.225020	-169.054609	719.962707	645.250363
189				900.000000	200.000000	0.000000	0.448400	0.686860	-1.346950	-113.829103	-72.938118	164.031124	299.013556	200.922883	0.000000	300.000000	200.000000	0.000000	7.630000	10.407320	2232.057190	2059.927254	2201.799923	-1434.322474				-505.000000	200.000000	0.000000	0.362220	2.858720	0.786540	983.756083	375.045665	-173.548348
190				900.000000	200.000000	0.000000	0.459610	0.641820	-1.303500	-71.413004	-43.044335	183.254904	299.077071	200.927124	0.000000	300.000000	200.000000	0.000000	7.904680	10.254720	2232.133484	2069.463954	2060.099928	-1373.287475				-505.000000	200.000000	0.000000	0.181110	1.608030	9.438480	908.768986	2366.344049	-585.929455
191				900.000000	200.000000	0.000000	0.470820	0.506700	-2.042150	-109.906728	-113.742597	149.382388	299.057764	201.016602	0.000000	300.000000	200.000000	0.000000	7.660520	10.682000	2232.667542	2269.734659	2103.699926	-1379.390975				-505.000000	200.000000	0.000000	2.173320	0.536010	10.225020	-545.828043	1979.908988	-410.873883
192				900.000000	200.000000	0.000000	0.493240	0.517960	-1.303500	-92.595679	-125.484737	166.237253	299.018339	200.965708	0.000000	300.000000	200.000000	0.000000	7.691040	9.980040	2231.828308	2155.294256	2190.899923	-1318.355976				-505.000000	200.000000	0.000000	-0.543330	2.322710	6.292320	-553.845444	954.895536	-408.960972
193				900.000000	200.000000	0.000000	0.459610	0.574260	-1.303500	-82.236185	-103.835974	161.505133	298.999248	200.948194	0.000000	300.000000	200.000000	0.000000	7.904680	9.888480	2232.820130	2117.147455	2234.499922	-1416.011974				-505.000000	200.000000	0.000000	1.629990	0.178670	7.078860	590.457640	159.791487	0.039159
194				900.000000	200.000000	0.000000	0.369930	0.641820	-1.520750	-67.617544	-54.347180	188.167133	298.969570	200.935733	0.000000	300.000000	200.000000	0.000000	8.118320	10.529400	2231.980896	2088.537354	2299.899920	-1361.080475				-505.000000	200.000000	0.000000	1.629990	1.250690	16.517339	-502.079371	681.114400	-351.408086
195				900.000000	200.000000	0.000000	0.392350	0.585520	-1.303500	-73.731438	-50.406508	161.585286	299.027940	201.017158	0.000000	300.000000	200.000000	0.000000	7.446880	11.078760	2231.446838	2269.734659	2169.099924	-1367.183975				-505.000000	200.000000	0.000000	1.086660	0.893350	3.932700	-177.260780	1388.784156	-116.727341
196				900.000000	200.000000	0.000000	0.358720	0.506700	-1.346950	-81.042790	-109.772855	159.137164	299.008706	200.935669	0.000000	300.000000	200.000000	0.000000	7.568960	11.506040	2232.133484	2088.537354	2212.699923	-1318.355976				-505.000000	200.000000	0.000000	1.086660	-0.178670	3.932700	-937.024721	1123.644141	117.231707
197				900.000000	200.000000	0.000000	0.347510	0.608040	-1.694550	-89.291313	-154.581689	147.194723	299.023423	200.897155	0.000000	300.000000	200.000000	0.000000	7.477400	11.109280	2232.286072	2002.707052	2179.999924	-1446.529474				-505.000000	200.000000	0.000000	0.362220	2.322710	2.359620	1646.343976	771.262834	-820.242107
198				900.000000	200.000000	0.000000	0.358720	0.540480	-1.260050	-131.828594	-59.193973	161.578239	299.023590	200.969616	0.000000	300.000000	200.000000	0.000000	7.691040	11.200840	2232.667542	2164.830956	2179.999924	-1330.562976				-505.000000	200.000000	0.000000	0.905550	0.000000	14.944259	696.091552	991.583129	411.136247
199				900.000000	200.000000	0.000000	0.425980	0.529220	-1.564200	-120.545789	-102.208640	154.269106	299.008672	200.965609	0.000000	300.000000	200.000000	0.000000	7.446880	10.804080	2232.057190	2155.294256	2212.699923	-1373.287475				-505.000000	200.000000	0.000000	-0.362220	2.144040	8.651940	825.324026	1471.977321	-115.424526
200				900.000000	200.000000	0.000000	0.257830	0.585520	-1.607650	-61.984946	-74.979934	164.134309	299.100904	200.927726	0.000000	300.000000	200.000000	0.000000	7.324800	10.712520	2230.683898	2069.463954	2005.599930	-1324.459476				-505.000000	200.000000	0.000000	2.354430	-0.714680	9.438480	-853.202221	1571.986427	-59.610684
201				900.000000	200.000000	0.000000	0.347510	0.529220	-1.173150	-67.873769	-114.538831	159.169721	298.989208	201.008266	0.000000	300.000000	200.000000	0.000000	7.538440	10.743040	2232.209778	2250.661259	2256.299921	-1379.390975				-505.000000	200.000000	0.000000	2.354430	1.786700	4.719240	-354.773252	-279.515117	177.739520
202				900.000000	200.000000	0.000000	0.414770	0.619300	-1.303500	-88.422498	-51.329763	149.545174	298.999248	200.926839	0.000000	300.000000	200.000000	0.000000	7.263760	10.407320	2232.820130	2069.463954	2234.499922	-1367.183975				-505.000000	200.000000	0.000000	-0.181110	1.608030	6.292320	-1060.354739	1993.537664	-644.644576
203				900.000000	200.000000	0.000000	0.470820	0.630560	-1.955250	-72.551903	-149.285204	137.449277	299.018104	200.991583	0.000000	300.000000	200.000000	0.000000	7.355320	10.956680	2231.294250	2212.514458	2190.899923	-1293.941977				-505.000000	200.000000	0.000000	-1.448880	3.394730	4.719240	-604.919363	746.043202	238.313904
204				900.000000	200.000000	0.000000	0.392350	0.585520	-1.564200	-94.104174	-75.493907	173.633586	299.020980	200.959359	0.000000	300.000000	200.000000	0.000000	7.355320	10.865120	2226.716610	2136.220856	2179.999924	-1318.355976				-505.000000	200.000000	0.000000	1.811100	0.357340	9.438480	-1019.966295	544.303265	-234.782167
205				900.000000	200.000000	0.000000	0.381140	0.720640	-1.433850	-100.466480	-90.351414	159.312901	299.033321	200.939748	0.000000	300.000000	200.000000	0.000000	7.324800	10.407320	2232.591248	2098.074055	2158.199924	-1403.804975				-505.000000	200.000000	0.000000	0.181110	-0.357340	8.651940	673.965523	2101.950461	117.134593
206				900.000000	200.000000	0.000000	0.425980	0.596780	-1.173150	-81.173769	-1.252917	166.380237	298.979512	200.952661	0.000000	300.000000	200.000000	0.000000	7.507920	9.644320	2232.362366	2126.684155	2278.099920	-1373.287475				-505.000000	200.000000	0.000000	0.181110	-0.536010	7.078860	-147.683658	1042.883255	351.941430
207				900.000000	200.000000	0.000000	0.437190	0.450400	-1.433850	-91.492312	-77.461643	161.413170	299.013286	200.961599	0.000000	300.000000	200.000000	0.000000	7.324800	10.102120	2231.446838	2145.757556	2201.799923	-1416.011974				-505.000000	200.000000	0.000000	1.629990	0.893350	0.000000	-61.759394	-628.910719	-234.259005
208				900.000000	200.000000	0.000000	0.212990	0.630560	-1.477300	-132.364700	-73.254649	173.861290	298.998358	201.017437	0.000000	300.000000	200.000000	0.000000	7.477400	10.865120	2230.836486	2269.734659	2234.499922	-1348.873476				-505.000000	200.000000	0.000000	0.181110	0.357340	-0.786540	716.455731	1315.487534	-293.395866
209				900.000000	200.000000	0.000000	0.381140	0.664340	-1.216600	-82.457192	-70.289577	178.537823	298.979302	200.948583	0.000000	300.000000	200.000000	0.000000	7.446880	11.261880	2231.904602	2117.147455	2278.099920	-1391.597975				-505.000000	200.000000	0.000000	2.173320	4.645420	6.292320	1208.125763	1453.361091	-230.741757
210				900.000000	200.000000	0.000000	0.414770	0.641820	-1.433850	-63.506986	-86.670328	183.301359	298.955812	200.960548	0.000000	300.000000	200.000000	0.000000	7.935200	11.078760	2233.888246	2145.757556	2332.599918	-1422.115474				-505.000000	200.000000	0.000000	0.543330	0.893350	8.651940	54.748763	621.762449	-116.683875
211				900.000000	200.000000	0.000000	0.347510	0.596780	-1.303500	-93.370402	-109.351636	171.280852	299.038006	200.939941	0.000000	300.000000	200.000000	0.000000	7.996240	10.773560	2232.133484	2098.074055	2147.299925	-1422.115474				-505.000000	200.000000	0.000000	0.362220	0.893350	9.438480	-524.268323	897.115003	-469.133978
212				900.000000	200.000000	0.000000	0.437190	0.641820	-1.477300	-91.695711	-112.883024	166.410511	299.062742	200.960975	0.000000	300.000000	200.000000	0.000000	7.080640	10.712520	2232.896424	2145.757556	2092.799927	-1416.011974				-505.000000	200.000000	0.000000	1.267770	0.536010	4.719240	843.523517	714.228727	59.151351
213				900.000000	200.000000	0.000000	0.302670	0.630560	-1.651100	-48.113623	-173.039466	185.816682	298.998906	200.927155	0.000000	300.000000	200.000000	0.000000	7.141680	10.620960	2232.057190	2069.463954	2234.499922	-1434.322474				-505.000000	200.000000	0.000000	2.354430	1.608030	-0.786540	-829.289044	-1202.280183	-233.638729
214				900.000000	200.000000	0.000000	0.437190	0.574260	-1.477300	-114.580483	-107.817054	154.299379	299.018137	200.863332	0.000000	300.000000	200.000000	0.000000	7.813120	10.468360	2231.370544	1926.413450	2190.899923	-1409.908474				-505.000000	200.000000	0.000000	0.181110	0.178670	14.944259	-1030.337155	-953.131119	-469.797720
215				900.000000	200.000000	0.000000	0.414770	0.619300	-0.869000	-124.157128	-41.601909	151.954834	298.969605	200.935701	0.000000	300.000000	200.000000	0.000000	7.691040	10.041080	2232.057190	2088.537354	2299.899920	-1422.115474				-505.000000	200.000000	0.000000	1.086660	2.322710	6.292320	-438.029443	1121.404862	-115.370878
216				900.000000	200.000000	0.000000	0.515660	0.743160	-1.564200	-83.592028	-90.703752	173.652442	298.993403	200.991855	0.000000	300.000000	200.000000	0.000000	7.904680	9.705360	2230.683898	2212.514458	2245.399921	-1379.390975				-505.000000	200.000000	0.000000	1.267770	2.501380	9.438480	499.561587	842.320176	-643.912697
217				900.000000	200.000000	0.000000	0.403560	0.585520	-1.607650	-41.882295	-65.783186	151.935032	299.018171	200.970147	0.000000	300.000000	200.000000	0.000000	7.507920	10.407320	2231.446838	2164.830956	2190.899923	-1324.459476				-505.000000	200.000000	0.000000	1.992210	-0.178670	17.303879	338.020994	-932.390046	-352.793527
218				900.000000	200.000000	0.000000	0.313880	0.664340	-1.173150	-82.412178	-108.087978	188.246144	298.974524	200.982666	0.000000	300.000000	200.000000	0.000000	7.599480	9.674840	2232.133484	2193.441057	2288.999920	-1416.011974				-505.000000	200.000000	0.000000	1.992210	0.893350	14.157719	865.901239	-929.404340	0.688412
219				900.000000	200.000000	0.000000	0.414770	0.664340	-2.129050	-95.464081	-80.957822	173.683662	298.984498	200.939748	0.000000	300.000000	200.000000	0.000000	7.324800	9.339120	2232.591248	2098.074055	2267.199921	-1458.736474				-505.000000	200.000000	0.000000	1.629990	1.072020	11.798100	-50.004224	-640.107115	-351.577644
220				900.000000	200.000000	0.000000	0.493240	0.540480	-1.824900	-132.413778	-43.944316	154.209896	299.052331	200.923167	0.000000	300.000000	200.000000	0.000000	7.050120	11.261880	2231.370544	2059.927254	2114.599926	-1318.355976				-505.000000	200.000000	0.000000	1.992210	2.501380	16.517339	-78.952114	128.916439	-408.994258
221				900.000000	200.000000	0.000000	0.392350	0.641820	-1.781450	-71.908160	-80.357834	161.637645	299.042496	200.944601	0.000000	300.000000	200.000000	0.000000	7.477400	11.353440	2231.217956	2107.610755	2136.399925	-1318.355976				-505.000000	200.000000	0.000000	0.000000	0.714680	11.798100	854.901148	1314.503677	118.166429
222				900.000000	200.000000	0.000000	0.291460	0.630560	-0.999350	-95.684772	-87.062477	156.912375	298.940522	200.956867	0.000000	300.000000	200.000000	0.000000	7.385840	11.109280	2232.514954	2136.220856	2365.299917	-1293.941977				-505.000000	200.000000	0.000000	3.622200	0.357340	14.157719	-1251.220760	1358.225103	-469.903450
223				900.000000	200.000000	0.000000	0.325090	0.439140	-1.520750	-116.169209	-87.962458	180.796115	298.955419	200.939556	0.000000	300.000000	200.000000	0.000000	7.568960	10.712520	2233.049012	2098.074055	2332.599918	-1354.976975				-505.000000	200.000000	0.000000	0.543330	1.965370	-3.932700	929.321935	633.705272	60.565768
224				900.000000	200.000000	0.000000	0.224200	0.551740	-0.999350	-139.135882	-124.820469	193.053655	299.032990	200.914431	0.000000	300.000000	200.000000	0.000000	7.416360	11.139800	2231.828308	2040.853853	2158.199924	-1318.355976				-505.000000	200.000000	0.000000	-0.181110	0.357340	0.000000	253.254647	1071.519024	-58.390494
225				900.000000	200.000000	0.000000	0.414770	0.596780	-1.173150	-129.420131	-142.638448	159.162870	299.013387	200.987141	0.000000	300.000000	200.000000	0.000000	7.050120	10.620960	2231.675720	2202.977757	2201.799923	-1318.355976				-505.000000	200.000000	0.000000	0.362220	-1.250690	2.359620	156.141522	1036.402848	-236.192277
226				900.000000	200.000000	0.000000	0.280250	0.641820	-1.694550	-55.736010	-141.679982	173.802081	298.999008	200.914244	0.000000	300.000000	200.000000	0.000000	7.477400	10.559920	2232.286072	2040.853853	2234.499922	-1403.804975				-505.000000	200.000000	0.000000	-0.181110	1.072020	3.146160	760.015634	7.973260	353.496428
227				900.000000	200.000000	0.000000	0.437190	0.686860	-1.303500	-121.825149	-113.044658	166.452398	298.998700	200.918799	0.000000	300.000000	200.000000	0.000000	7.355320	10.376800	2231.599426	2050.390553	2234.499922	-1434.322474				-505.000000	200.000000	0.000000	1.629990	0.714680	-3.932700	-536.149339	567.951480	-528.149056
228				900.000000	200.000000	0.000000	0.336300	0.608040	-1.129700	-64.582947	-63.457913	139.977356	299.028372	200.926997	0.000000	300.000000	200.000000	0.000000	7.599480	10.620960	2232.438660	2069.463954	2169.099924	-1428.218974				-505.000000	200.000000	0.000000	0.724440	2.501380	0.786540	267.237428	-44.582288	-467.636935
229				900.000000	200.000000	0.000000	0.358720	0.698120	-0.955900	-96.878167	-125.334442	190.640766	299.008469	200.927346	0.000000	300.000000	200.000000	0.000000	7.568960	10.865120	2231.599426	2069.463954	2212.699923	-1336.666476				-505.000000	200.000000	0.000000	1.448880	-0.893350	8.651940	-632.444463	434.397615	-177.195996
230				900.000000	200.000000	0.000000	0.437190	0.608040	-1.564200	-113.279451	-87.472358	163.969435	298.989484	200.973821	0.000000	300.000000	200.000000	0.000000	7.599480	10.071600	2232.820130	2174.367657	2256.299921	-1373.287475				-505.000000	200.000000	0.000000	0.362220	-1.250690	0.786540	-75.616328	1303.035716	175.016414
231				900.000000	200.000000	0.000000	0.235410	0.472920	-1.477300	-179.061618	-84.309844	176.101118	299.032593	200.957555	0.000000	300.000000	200.000000	0.000000	7.568960	11.139800	2230.912780	2136.220856	2158.199924	-1434.322474				-505.000000	200.000000	0.000000	2.716650	-2.501380	3.932700	-614.307895	627.303430	-2.591142
232				900.000000	200.000000	0.000000	0.437190	0.574260	-1.303500	-102.338836	-113.044658	142.251079	299.076787	200.914588	0.000000	300.000000	200.000000	0.000000	7.538440	11.048240	2231.446838	2040.853853	2060.099928	-1391.597975				-505.000000	200.000000	0.000000	1.086660	1.250690	4.719240	1118.400808	857.757700	-175.132324
233				900.000000	200.000000	0.000000	0.347510	0.574260	-1.694550	-62.538661	-114.053929	176.079229	299.062646	200.952531	0.000000	300.000000	200.000000	0.000000	7.294280	11.292400	2232.667542	2126.684155	2092.799927	-1391.597975				-505.000000	200.000000	0.000000	1.448880	1.250690	3.932700	-271.454138	306.306166	59.815093
234				900.000000	200.000000	0.000000	0.425980	0.653080	-1.216600	-99.003000	-67.070118	161.613276	298.998632	200.931683	0.000000	300.000000	200.000000	0.000000	7.355320	11.017720	2231.446838	2079.000654	2234.499922	-1477.046973				-505.000000	200.000000	0.000000	-0.905550	0.178670	5.505780	-1031.092233	-215.570172	-175.990294
235				900.000000	200.000000	0.000000	0.437190	0.619300	-1.303500	-68.319847	-113.044658	185.666848	299.033255	200.892822	0.000000	300.000000	200.000000	0.000000	7.416360	10.590440	2232.438660	1993.170352	2158.199924	-1409.908474				-505.000000	200.000000	0.000000	0.724440	2.144040	11.011560	1057.144800	343.424190	-291.743755
236				900.000000	200.000000	0.000000	0.302670	0.709380	-1.738000	-57.019434	-102.035070	169.022364	298.964828	200.965510	0.000000	300.000000	200.000000	0.000000	7.263760	10.041080	2232.286072	2155.294256	2310.799919	-1373.287475				-505.000000	200.000000	0.000000	2.173320	0.536010	4.719240	959.339519	659.433900	-410.873883
237				900.000000	200.000000	0.000000	0.414770	0.551740	-1.911800	-107.916939	-30.500165	168.759624	299.052817	200.952596	0.000000	300.000000	200.000000	0.000000	7.630000	10.529400	2232.514954	2126.684155	2114.599926	-1397.701475				-505.000000	200.000000	0.000000	1.267770	1.608030	11.011560	445.630825	1768.817374	-468.528190
238				900.000000	200.000000	0.000000	0.369930	0.720640	-1.694550	-28.367021	-130.175095	178.601795	298.994263	200.969649	0.000000	300.000000	200.000000	0.000000	7.233240	10.346280	2232.591248	2164.830956	2245.399921	-1354.976975				-505.000000	200.000000	0.000000	1.992210	-1.429360	7.078860	261.523741	-127.266458	292.204654
239				900.000000	200.000000	0.000000	0.448400	0.495440	-1.346950	-73.465416	-123.597818	151.804803	299.072188	200.914306	0.000000	300.000000	200.000000	0.000000	7.233240	10.834600	2232.133484	2040.853853	2070.999928	-1458.736474				-505.000000	200.000000	0.000000	3.078870	1.608030	13.371180	-17.444413	2584.978491	-468.673078
240				900.000000	200.000000	0.000000	0.482030	0.686860	-1.173150	-109.628516	-115.012395	159.176963	298.944792	200.953149	0.000000	300.000000	200.000000	0.000000	7.538440	9.735880	2231.217956	2126.684155	2354.399918	-1428.218974				-505.000000	200.000000	0.000000	-0.543330	0.178670	4.719240	-220.443143	691.248374	-117.275173
241				900.000000	200.000000	0.000000	0.313880	0.754420	-1.694550	-63.160733	-51.877407	188.329919	299.010953	200.981009	0.000000	300.000000	200.000000	0.000000	7.691040	10.407320	2226.182552	2183.904357	2201.799923	-1409.908474				-505.000000	200.000000	0.000000	1.992210	0.000000	16.517339	580.401397	791.766476	-646.344462
242				900.000000	200.000000	0.000000	0.291460	0.675600	-0.999350	-77.747904	-102.260386	156.954262	299.047707	200.952824	0.000000	300.000000	200.000000	0.000000	8.026760	10.041080	2231.980896	2126.684155	2125.499926	-1373.287475				-505.000000	200.000000	0.000000	1.811100	1.429360	10.225020	898.020588	1736.686904	-233.764820
243				900.000000	200.000000	0.000000	0.381140	0.709380	-1.781450	-61.084978	-125.489936	180.989370	299.023423	200.948421	0.000000	300.000000	200.000000	0.000000	7.752080	10.193680	2232.286072	2117.147455	2179.999924	-1434.322474				-505.000000	200.000000	0.000000	1.629990	0.536010	7.078860	148.816276	292.361495	-410.830416
244				900.000000	200.000000	0.000000	0.325090	0.630560	-1.390400	-100.110430	-108.347563	161.696854	298.989519	200.978059	0.000000	300.000000	200.000000	0.000000	7.691040	9.949520	2232.896424	2183.904357	2256.299921	-1373.287475				-505.000000	200.000000	0.000000	-0.181110	-0.893350	-3.932700	408.892783	-1178.438968	-647.018386
245				900.000000	200.000000	0.000000	0.302670	0.585520	-0.825550	-113.441584	-26.894099	190.594115	299.028139	200.982766	0.000000	300.000000	200.000000	0.000000	7.568960	9.796920	2231.904602	2193.441057	2169.099924	-1409.908474				-505.000000	200.000000	0.000000	-0.543330	2.501380	-3.146160	-659.605203	301.002617	-467.535513
246				900.000000	200.000000	0.000000	0.358720	0.664340	-1.346950	-126.818067	-89.508976	171.332069	298.989277	200.956933	0.000000	300.000000	200.000000	0.000000	7.050120	11.475520	2232.362366	2136.220856	2256.299921	-1403.804975				-505.000000	200.000000	0.000000	1.448880	2.144040	6.292320	1172.583262	1629.766960	-996.730894
247				900.000000	200.000000	0.000000	0.358720	0.653080	-1.477300	-63.088313	-79.255810	171.321598	298.988966	200.965774	0.000000	300.000000	200.000000	0.000000	7.630000	11.536560	2231.675720	2155.294256	2256.299921	-1336.666476				-505.000000	200.000000	0.000000	0.724440	0.536010	7.865400	-82.752805	1141.829940	59.194817
248				900.000000	200.000000	0.000000	0.369930	0.709380	-1.433850	-92.889107	-94.955756	171.362343	299.033519	200.948097	0.000000	300.000000	200.000000	0.000000	7.691040	11.078760	2233.049012	2117.147455	2158.199924	-1385.494475				-505.000000	200.000000	0.000000	1.811100	1.786700	5.505780	1498.345702	-512.524662	295.271184
249				900.000000	200.000000	0.000000	0.414770	0.765680	-1.694550	-42.594395	-56.032057	183.416548	299.013387	200.952954	0.000000	300.000000	200.000000	0.000000	7.446880	10.407320	2231.675720	2126.684155	2201.799923	-1257.320977				-505.000000	200.000000	0.000000	1.267770	1.429360	5.505780	318.563039	-479.647765	-409.953650
250				900.000000	200.000000	0.000000	0.347510	0.731900	-1.824900	-76.284740	-129.130614	137.671272	299.106432	200.939877	0.000000	300.000000	200.000000	0.000000	7.019600	10.590440	2232.286072	2098.074055	1994.699930	-1257.320977				-505.000000	200.000000	0.000000	0.724440	0.893350	7.865400	54.685840	478.979903	294.510327
251				900.000000	200.000000	0.000000	0.313880	0.630560	-1.824900	-56.334740	-21.360361	144.840847	299.008232	200.953215	0.000000	300.000000	200.000000	0.000000	7.477400	10.529400	2231.065368	2126.684155	2212.699923	-1428.218974				-505.000000	200.000000	0.000000	0.905550	3.930740	5.505780	-224.974469	-988.009864	-55.086270
252				900.000000	200.000000	0.000000	0.482030	0.709380	-1.824900	-113.396886	-63.746568	159.197907	298.955098	200.978293	0.000000	300.000000	200.000000	0.000000	7.813120	10.498880	2232.362366	2183.904357	2332.599918	-1409.908474				-505.000000	200.000000	0.000000	-0.905550	-0.178670	12.584640	800.907463	440.562026	-58.841213
253				900.000000	200.000000	0.000000	0.336300	0.540480	-1.042800	-131.603523	-43.274850	154.372486	299.028239	200.999756	0.000000	300.000000	200.000000	0.000000	7.568960	10.529400	2232.133484	2231.587858	2169.099924	-1422.115474				-505.000000	200.000000	0.000000	1.992210	0.000000	3.932700	-694.581395	1068.849314	176.072919
254				900.000000	200.000000	0.000000	0.325090	0.686860	-1.129700	-57.316609	-128.853894	154.520233	298.955098	201.016741	0.000000	300.000000	200.000000	0.000000	7.599480	10.163160	2232.362366	2269.734659	2332.599918	-1397.701475				-505.000000	200.000000	0.000000	0.362220	1.250690	3.932700	423.441873	372.059959	-762.515355
255				900.000000	200.000000	0.000000	0.313880	0.619300	-1.564200	-88.692583	-97.592362	180.975277	299.038334	200.965246	0.000000	300.000000	200.000000	0.000000	7.477400	10.254720	2232.896424	2155.294256	2147.299925	-1348.873476				-505.000000	200.000000	0.000000	1.811100	0.893350	4.719240	-408.829860	283.641809	-58.041197
256				900.000000	200.000000	0.000000	0.313880	0.551740	-1.781450	-71.597124	-92.324349	168.864146	298.999111	200.926965	0.000000	300.000000	200.000000	0.000000	7.233240	11.048240	2232.514954	2069.463954	2234.499922	-1397.701475				-505.000000	200.000000	0.000000	1.811100	0.536010	-7.865400	958.332748	1223.574683	-58.380313
257				900.000000	200.000000	0.000000	0.459610	0.630560	-1.173150	-107.926420	-98.891230	156.738171	298.964722	200.931428	0.000000	300.000000	200.000000	0.000000	7.355320	11.078760	2232.057190	2079.000654	2310.799919	-1397.701475				-505.000000	200.000000	0.000000	0.362220	0.536010	0.000000	-546.646045	1966.632179	-293.240797
258				900.000000	200.000000	0.000000	0.425980	0.427880	-1.738000	-64.591074	-107.112976	173.452140	298.969711	201.033865	0.000000	300.000000	200.000000	0.000000	7.630000	11.292400	2232.286072	2307.881460	2299.899920	-1348.873476				-505.000000	200.000000	0.000000	2.354430	3.037390	18.090419	995.951715	1033.495707	-878.467351
259				900.000000	200.000000	0.000000	0.425980	0.551740	-1.781450	-87.679245	-132.402417	168.748010	299.043020	200.961172	0.000000	300.000000	200.000000	0.000000	7.233240	11.078760	2232.438660	2145.757556	2136.399925	-1342.769976				-505.000000	200.000000	0.000000	0.362220	-0.178670	0.786540	568.331611	242.475657	-58.942634
260				900.000000	200.000000	0.000000	0.425980	0.630560	-0.955900	-75.537107	-77.444509	161.592332	299.042856	200.880157	0.000000	300.000000	200.000000	0.000000	7.172200	11.139800	2232.057190	1964.560251	2136.399925	-1391.597975				-505.000000	200.000000	0.000000	1.267770	-0.178670	9.438480	-473.320251	577.180161	117.217218
261				900.000000	200.000000	0.000000	0.257830	0.506700	-0.782100	-108.601317	-96.011576	135.145085	298.994435	200.948130	0.000000	300.000000	200.000000	0.000000	7.599480	10.712520	2232.972718	2117.147455	2245.399921	-1385.494475				-505.000000	200.000000	0.000000	2.897760	-1.786700	4.719240	-223.551679	1676.158096	-60.671498
262				900.000000	200.000000	0.000000	0.336300	0.641820	-1.260050	-71.367989	-103.864447	183.382653	298.998598	200.978728	0.000000	300.000000	200.000000	0.000000	7.233240	10.193680	2231.370544	2183.904357	2234.499922	-1397.701475				-505.000000	200.000000	0.000000	0.905550	-0.178670	3.932700	-357.944711	869.463092	-646.427087
263				900.000000	200.000000	0.000000	0.336300	0.619300	-1.303500	-88.422498	-93.692098	159.265109	299.076914	200.965741	0.000000	300.000000	200.000000	0.000000	7.233240	10.956680	2231.752014	2155.294256	2060.099928	-1379.390975				-505.000000	200.000000	0.000000	0.724440	1.786700	4.719240	-470.589254	1409.955660	-115.850574
264				900.000000	200.000000	0.000000	0.280250	0.540480	-1.390400	-111.860985	-76.105232	154.430554	299.057700	200.897063	0.000000	300.000000	200.000000	0.000000	7.355320	10.773560	2232.514954	2002.707052	2103.699926	-1342.769976				-505.000000	200.000000	0.000000	2.173320	2.680050	11.011560	510.498755	-141.957556	-467.583287
265				900.000000	200.000000	0.000000	0.291460	0.551740	-1.303500	-95.225149	-31.053948	159.248732	299.003755	200.978460	0.000000	300.000000	200.000000	0.000000	7.752080	10.529400	2231.980896	2183.904357	2223.599922	-1373.287475				-505.000000	200.000000	0.000000	0.000000	1.786700	7.865400	572.006456	-1598.304352	-174.536718
266				900.000000	200.000000	0.000000	0.280250	0.630560	-1.216600	-71.786662	-61.068957	156.923988	299.051813	200.932225	0.000000	300.000000	200.000000	0.000000	7.324800	10.804080	2230.149840	2079.000654	2114.599926	-1354.976975				-505.000000	200.000000	0.000000	-0.362220	1.072020	11.798100	413.259783	1601.561622	588.487311
267				900.000000	200.000000	0.000000	0.313880	0.405360	-1.260050	-56.982231	-21.885672	173.547332	299.057410	200.893066	0.000000	300.000000	200.000000	0.000000	7.843640	10.529400	2231.828308	1993.170352	2103.699926	-1464.839973				-505.000000	200.000000	0.000000	1.448880	1.608030	8.651940	1024.522065	-361.022429	353.874702
268				900.000000	200.000000	0.000000	0.302670	0.675600	-1.911800	-114.877974	-96.807466	156.942648	299.028007	200.935893	0.000000	300.000000	200.000000	0.000000	7.599480	11.109280	2231.599426	2088.537354	2169.099924	-1446.529474				-505.000000	200.000000	0.000000	0.362220	1.429360	6.292320	318.625962	1430.380738	236.303880
269				900.000000	200.000000	0.000000	0.313880	0.619300	-1.129700	-92.262971	-97.996447	173.746297	299.028272	200.939909	0.000000	300.000000	200.000000	0.000000	7.355320	9.491720	2232.209778	2098.074055	2169.099924	-1428.218974				-505.000000	200.000000	0.000000	1.448880	1.250690	0.000000	-1082.480767	177.468291	-468.881795
270				900.000000	200.000000	0.000000	0.414770	0.630560	-0.999350	-111.766893	-82.008443	192.929527	299.071807	201.004440	0.000000	300.000000	200.000000	0.000000	7.355320	11.139800	2231.217956	2241.124558	2070.999928	-1397.701475				-505.000000	200.000000	0.000000	1.992210	-0.178670	-2.359620	683.895920	1207.390732	175.903361
271				900.000000	200.000000	0.000000	0.448400	0.619300	-1.694550	-60.683914	-133.406490	168.787614	299.086744	201.008404	0.000000	300.000000	200.000000	0.000000	7.385840	11.567080	2231.904602	2250.661259	2038.299929	-1361.080475				-505.000000	200.000000	0.000000	0.362220	0.357340	14.157719	138.571263	1820.626496	-939.595441
272				900.000000	200.000000	0.000000	0.381140	0.698120	-1.260050	-61.008495	-55.051259	173.749918	299.033321	200.944020	0.000000	300.000000	200.000000	0.000000	7.538440	11.567080	2232.591248	2107.610755	2158.199924	-1367.183975				-505.000000	200.000000	0.000000	-1.086660	1.608030	2.359620	213.306666	2184.634631	-174.619343
273				900.000000	200.000000	0.000000	0.437190	0.596780	-1.738000	-65.676832	-102.508634	171.187944	298.979721	200.935381	0.000000	300.000000	200.000000	0.000000	7.599480	11.017720	2232.820130	2088.537354	2278.099920	-1391.597975				-505.000000	200.000000	0.000000	2.354430	-0.893350	1.573080	61.885240	253.750618	-294.756637
274				900.000000	200.000000	0.000000	0.358720	0.731900	-1.477300	-79.945157	-124.849540	161.756260	299.097098	201.007749	0.000000	300.000000	200.000000	0.000000	7.965720	10.987200	2233.354188	2250.661259	2016.499929	-1330.562976				-505.000000	200.000000	0.000000	-0.362220	1.786700	4.719240	340.122759	17.439372	-174.507740
275				900.000000	200.000000	0.000000	0.414770	0.630560	-1.564200	-120.393138	-20.691493	159.194286	298.993781	201.004303	0.000000	300.000000	200.000000	0.000000	7.446880	10.620960	2231.523132	2241.124558	2245.399921	-1354.976975				-505.000000	200.000000	0.000000	1.992210	1.429360	3.146160	434.190272	1732.445777	-57.547013
276				900.000000	200.000000	0.000000	0.336300	0.686860	-1.216600	-125.755651	-63.377096	161.737600	299.027807	200.987377	0.000000	300.000000	200.000000	0.000000	7.568960	10.865120	2231.141662	2202.977757	2169.099924	-1416.011974				-505.000000	200.000000	0.000000	2.173320	0.714680	14.944259	276.072831	-410.829703	-175.727930
277				900.000000	200.000000	0.000000	0.381140	0.574260	-1.607650	-62.448633	-69.925900	151.947787	299.028438	200.909847	0.000000	300.000000	200.000000	0.000000	7.507920	10.620960	2232.591248	2031.317153	2169.099924	-1373.287475				-505.000000	200.000000	0.000000	0.362220	0.178670	3.146160	242.695018	372.806385	-176.091716
278				900.000000	200.000000	0.000000	0.414770	0.585520	-1.477300	-118.137327	-101.827829	159.152399	299.008977	200.926870	0.000000	300.000000	200.000000	0.000000	7.721560	9.583280	2232.743836	2069.463954	2212.699923	-1434.322474				-505.000000	200.000000	0.000000	-1.086660	0.714680	8.651940	159.753444	-605.306935	118.253361
279				900.000000	200.000000	0.000000	0.257830	0.394100	-1.129700	-65.351936	-60.226518	183.233569	299.052785	200.986803	0.000000	300.000000	200.000000	0.000000	7.843640	10.956680	2232.438660	2202.977757	2114.599926	-1330.562976				-505.000000	200.000000	0.000000	0.000000	3.394730	16.517339	554.184504	-280.814970	-701.707585
280				900.000000	200.000000	0.000000	0.414770	0.517960	-1.216600	-112.608302	-102.070280	151.860587	299.067432	200.969716	0.000000	300.000000	200.000000	0.000000	7.568960	9.888480	2232.438660	2164.830956	2081.899927	-1336.666476				-505.000000	200.000000	0.000000	0.362220	1.072020	9.438480	-166.008996	366.834974	-175.243927
281				900.000000	200.000000	0.000000	0.381140	0.608040	-1.911800	-65.393202	-125.368710	159.208183	299.043020	200.918453	0.000000	300.000000	200.000000	0.000000	7.355320	9.613800	2232.438660	2050.390553	2136.399925	-1367.183975				-505.000000	200.000000	0.000000	3.622200	-0.178670	6.292320	-705.203947	835.409338	-529.156222
282				900.000000	200.000000	0.000000	0.291460	0.517960	-1.086250	-48.144776	-76.849720	156.807657	299.009011	200.943923	0.000000	300.000000	200.000000	0.000000	7.446880	10.559920	2232.820130	2107.610755	2212.699923	-1458.736474				-505.000000	200.000000	0.000000	3.259980	0.000000	10.225020	-230.814002	-206.964922	-293.981292
283				900.000000	200.000000	0.000000	0.392350	0.405360	-0.999350	-108.979039	-106.415037	137.321136	299.052655	200.995483	0.000000	300.000000	200.000000	0.000000	6.989080	11.078760	2232.133484	2222.051158	2114.599926	-1397.701475				-505.000000	200.000000	0.000000	2.716650	-0.178670	7.078860	1147.915006	2082.587805	-59.130988
284				900.000000	200.000000	0.000000	0.347510	0.596780	-1.477300	-105.612049	-68.662242	166.461532	299.027973	200.970114	0.000000	300.000000	200.000000	0.000000	7.141680	11.322920	2231.523132	2164.830956	2169.099924	-1300.045476				-505.000000	200.000000	0.000000	3.441090	1.072020	2.359620	875.768713	1115.240450	-704.187124
285				900.000000	200.000000	0.000000	0.291460	0.743160	-1.607650	-55.493331	-121.958547	183.523354	298.984290	200.922851	0.000000	300.000000	200.000000	0.000000	7.355320	10.132640	2232.133484	2059.927254	2267.199921	-1379.390975				-505.000000	200.000000	0.000000	-0.543330	1.965370	3.932700	1624.847179	-368.565258	-526.788285
286				900.000000	200.000000	0.000000	0.313880	0.517960	-1.651100	-92.955793	-62.049755	200.158311	298.989242	200.922788	0.000000	300.000000	200.000000	0.000000	7.385840	10.804080	2232.286072	2059.927254	2256.299921	-1409.908474				-505.000000	200.000000	0.000000	2.535540	1.072020	12.584640	760.770712	-695.648369	353.279096
287				900.000000	200.000000	0.000000	0.414770	0.630560	-0.825550	-83.443125	-92.302017	149.555645	299.028073	201.004200	0.000000	300.000000	200.000000	0.000000	7.477400	10.712520	2231.752014	2241.124558	2169.099924	-1446.529474				-505.000000	200.000000	0.000000	0.362220	1.429360	3.146160	-608.153745	1035.656422	-233.648910
288				900.000000	200.000000	0.000000	0.549290	0.608040	-1.477300	-24.737758	-71.905573	171.082280	298.988793	200.910376	0.000000	300.000000	200.000000	0.000000	7.416360	10.529400	2231.294250	2031.317153	2256.299921	-1416.011974				-505.000000	200.000000	0.000000	0.362220	2.322710	14.157719	-437.400211	1688.056488	-820.242107
289				900.000000	200.000000	0.000000	0.358720	0.608040	-1.738000	-69.233676	-43.551569	171.279710	299.018674	200.999551	0.000000	300.000000	200.000000	0.000000	7.691040	10.529400	2232.591248	2231.587858	2190.899923	-1428.218974				-505.000000	200.000000	0.000000	1.629990	0.893350	-2.359620	-409.396169	1096.738656	-880.444090
290				900.000000	200.000000	0.000000	0.459610	0.664340	-0.999350	-130.478484	-139.580623	195.324148	299.018607	200.922725	0.000000	300.000000	200.000000	0.000000	7.660520	10.804080	2232.438660	2059.927254	2190.899923	-1440.425974				-505.000000	200.000000	0.000000	1.992210	1.429360	8.651940	1013.710743	666.660733	-57.547013
291				900.000000	200.000000	0.000000	0.526870	0.630560	-1.477300	-55.974626	-96.312167	175.945771	298.988759	200.957424	0.000000	300.000000	200.000000	0.000000	7.141680	9.705360	2231.217956	2136.220856	2256.299921	-1391.597975				-505.000000	200.000000	0.000000	0.543330	-0.893350	-0.786540	-633.199541	630.719567	-647.076341
292				900.000000	200.000000	0.000000	0.257830	0.709380	-1.346950	-112.901729	-100.552235	200.394400	299.027807	200.995926	0.000000	300.000000	200.000000	0.000000	7.416360	10.804080	2231.141662	2222.051158	2169.099924	-1348.873476				-505.000000	200.000000	0.000000	1.992210	-0.893350	11.798100	1220.863261	-927.165061	-412.215857
293				900.000000	200.000000	0.000000	0.448400	0.608040	-1.824900	-29.118402	-47.163775	171.186802	299.052493	200.952921	0.000000	300.000000	200.000000	0.000000	7.111160	10.315760	2231.752014	2126.684155	2114.599926	-1440.425974				-505.000000	200.000000	0.000000	0.000000	1.608030	-0.786540	328.870975	133.316434	-409.682670
294				900.000000	200.000000	0.000000	0.313880	0.596780	-1.433850	-117.628626	-52.119858	147.219092	299.018674	200.815872	0.000000	300.000000	200.000000	0.000000	7.691040	10.559920	2232.591248	1821.509748	2190.899923	-1385.494475				-505.000000	200.000000	0.000000	0.905550	-1.072020	11.011560	167.644999	862.745254	1115.048084
295				900.000000	200.000000	0.000000	0.437190	0.585520	-0.999350	-117.642171	-77.865728	180.816112	299.057248	200.888945	0.000000	300.000000	200.000000	0.000000	7.324800	11.139800	2231.446838	1983.633652	2103.699926	-1312.252476				-505.000000	200.000000	0.000000	1.811100	0.357340	5.505780	-1483.544919	548.035397	-234.782167
296				900.000000	200.000000	0.000000	0.325090	0.709380	-1.216600	-92.664036	-62.915468	171.408797	299.081703	200.897462	0.000000	300.000000	200.000000	0.000000	7.477400	11.139800	2231.523132	2002.707052	2049.199928	-1379.390975				-505.000000	200.000000	0.000000	0.362220	-0.536010	10.225020	-494.879971	100.948533	-59.281750
297				900.000000	200.000000	0.000000	0.269040	0.810720	-1.433850	-40.469563	-70.537226	171.561111	299.042692	200.944407	0.000000	300.000000	200.000000	0.000000	7.752080	11.109280	2231.675720	2107.610755	2136.399925	-1422.115474				-505.000000	200.000000	0.000000	1.448880	-0.714680	14.944259	73.766256	163.286189	-235.770536
298				900.000000	200.000000	0.000000	0.257830	0.675600	-1.911800	-38.487900	-64.565135	159.398763	298.989070	200.944310	0.000000	300.000000	200.000000	0.000000	7.843640	10.834600	2231.904602	2107.610755	2256.299921	-1354.976975				-505.000000	200.000000	0.000000	-0.181110	1.072020	0.786540	1223.090872	1335.912612	-645.153249
299				900.000000	200.000000	0.000000	0.403560	0.653080	-1.520750	-103.338630	-75.995943	171.275143	298.993885	200.944375	0.000000	300.000000	200.000000	0.000000	7.599480	10.376800	2231.752014	2107.610755	2245.399921	-1397.701475				-505.000000	200.000000	0.000000	-0.724440	0.893350	0.786540	-640.776480	440.799457	59.649843
300				900.000000	200.000000	0.000000	0.336300	0.653080	-1.738000	-99.543170	-12.232494	140.019243	299.048000	200.986702	0.000000	300.000000	200.000000	0.000000	7.111160	10.926160	2232.667542	2202.977757	2125.499926	-1318.355976				-505.000000	200.000000	0.000000	2.897760	0.357340	3.146160	1643.298363	617.090891	352.571887
301				900.000000	200.000000	0.000000	0.291460	0.641820	-1.477300	-107.777832	-96.749923	156.922847	299.033122	201.008300	0.000000	300.000000	200.000000	0.000000	7.141680	10.620960	2232.133484	2250.661259	2158.199924	-1483.150473				-505.000000	200.000000	0.000000	0.000000	1.429360	3.932700	434.253195	261.407882	-586.084524
302				900.000000	200.000000	0.000000	0.269040	0.563000	-2.172500	-95.661746	-79.982222	132.776170	298.998940	200.901489	0.000000	300.000000	200.000000	0.000000	7.935200	10.163160	2232.133484	2012.243752	2234.499922	-1373.287475				-505.000000	200.000000	0.000000	0.362220	-1.786700	16.517339	-338.423833	2613.807260	-236.700951
303				900.000000	200.000000	0.000000	0.212990	0.574260	-1.738000	-114.850569	-78.078168	183.447572	298.994435	200.909692	0.000000	300.000000	200.000000	0.000000	7.568960	10.651480	2232.972718	2031.317153	2245.399921	-1428.218974				-505.000000	200.000000	0.000000	0.181110	-0.357340	5.505780	-831.894194	248.956064	175.878692
304				900.000000	200.000000	0.000000	0.448400	0.540480	-1.955250	-32.035565	-41.976580	171.123971	298.993437	200.940520	0.000000	300.000000	200.000000	0.000000	7.996240	10.437840	2230.760192	2098.074055	2245.399921	-1367.183975				-505.000000	200.000000	0.000000	0.905550	0.357340	6.292320	717.022040	-60.766239	-175.965624
305				900.000000	200.000000	0.000000	0.414770	0.529220	-1.694550	-76.454999	-66.163997	159.100040	299.028405	200.935509	0.000000	300.000000	200.000000	0.000000	7.416360	9.644320	2232.514954	2088.537354	2169.099924	-1373.287475				-505.000000	200.000000	0.000000	-0.724440	-1.072020	10.225020	1441.558096	-363.577704	-529.656280
306				900.000000	200.000000	0.000000	0.313880	0.675600	-0.999350	-81.768434	-93.051702	152.111715	298.944900	200.914588	0.000000	300.000000	200.000000	0.000000	7.782600	10.620960	2231.446838	2040.853853	2354.399918	-1428.218974				-505.000000	200.000000	0.000000	2.173320	-0.714680	8.651940	189.078872	257.991746	-470.804886
307				900.000000	200.000000	0.000000	0.246620	0.641820	-1.781450	-96.031341	-99.686522	142.511340	299.028106	200.897339	0.000000	300.000000	200.000000	0.000000	7.538440	10.926160	2231.828308	2002.707052	2169.099924	-1348.873476				-505.000000	200.000000	0.000000	1.086660	2.858720	-3.146160	-985.430565	-725.618124	-173.606303
308				900.000000	200.000000	0.000000	0.291460	0.675600	-1.346950	-90.169608	-51.277419	142.496301	299.072378	200.935477	0.000000	300.000000	200.000000	0.000000	7.507920	10.956680	2232.591248	2088.537354	2070.999928	-1324.459476				-505.000000	200.000000	0.000000	1.086660	0.178670	6.292320	-567.765302	-204.295212	-352.381967
309				900.000000	200.000000	0.000000	0.291460	0.630560	-1.651100	-84.298395	-76.324409	173.779996	299.091814	200.969749	0.000000	300.000000	200.000000	0.000000	7.263760	11.261880	2232.362366	2164.830956	2027.399929	-1312.252476				-505.000000	200.000000	0.000000	1.811100	1.072020	3.146160	644.199632	1213.124713	-645.312626
310				900.000000	200.000000	0.000000	0.325090	0.720640	-1.781450	-60.621292	-82.654037	147.322668	298.964934	200.991041	0.000000	300.000000	200.000000	0.000000	7.050120	11.048240	2232.514954	2212.514458	2310.799919	-1348.873476				-505.000000	200.000000	0.000000	0.724440	1.072020	12.584640	413.322707	-453.488707	470.912181
311				900.000000	200.000000	0.000000	0.425980	0.653080	-1.520750	-51.071737	-71.853229	139.926335	298.974313	200.957227	0.000000	300.000000	200.000000	0.000000	7.660520	10.651480	2231.675720	2136.220856	2288.999920	-1409.908474				-505.000000	200.000000	0.000000	1.086660	0.714680	2.359620	390.882062	594.856964	176.823595
312				900.000000	200.000000	0.000000	0.425980	0.743160	-1.564200	-47.407256	-81.944760	161.697050	299.013353	200.918799	0.000000	300.000000	200.000000	0.000000	7.294280	10.529400	2231.599426	2050.390553	2201.799923	-1428.218974				-505.000000	200.000000	0.000000	1.629990	1.072020	0.000000	759.763941	166.509325	412.095638
313				900.000000	200.000000	0.000000	0.381140	0.664340	-1.433850	-130.928626	-95.417384	171.308842	299.062037	200.957424	0.000000	300.000000	200.000000	0.000000	7.660520	10.804080	2231.217956	2136.220856	2092.799927	-1458.736474				-505.000000	200.000000	0.000000	0.724440	1.072020	7.865400	2034.369194	-183.870134	59.703490
314				900.000000	200.000000	0.000000	0.224200	0.664340	-1.955250	-71.160843	-83.403723	171.471432	298.999145	200.965378	0.000000	300.000000	200.000000	0.000000	7.477400	10.865120	2232.591248	2155.294256	2234.499922	-1391.597975				-505.000000	200.000000	0.000000	0.000000	0.893350	8.651940	-524.331246	2775.759463	-292.872704
315				900.000000	200.000000	0.000000	0.459610	0.641820	-1.303500	-87.495124	-113.967914	171.206604	298.994228	200.956867	0.000000	300.000000	200.000000	0.000000	7.446880	10.285240	2232.514954	2136.220856	2245.399921	-1391.597975				-505.000000	200.000000	0.000000	1.448880	0.893350	2.359620	-409.018630	1103.219063	-58.012220
316				900.000000	200.000000	0.000000	0.437190	0.596780	-1.607650	-85.644441	-67.168069	151.910663	299.087337	200.926617	0.000000	300.000000	200.000000	0.000000	7.263760	10.132640	2233.354188	2069.463954	2038.299929	-1409.908474				-505.000000	200.000000	0.000000	0.362220	0.893350	4.719240	865.146161	1166.733576	-645.366274
317				900.000000	200.000000	0.000000	0.325090	0.754420	-1.520750	-103.185978	-67.698578	156.992724	299.062229	200.957227	0.000000	300.000000	200.000000	0.000000	7.202720	10.071600	2231.675720	2136.220856	2092.799927	-1336.666476				-505.000000	200.000000	0.000000	0.362220	-0.536010	7.078860	83.948346	-161.205776	-118.025848
318				900.000000	200.000000	0.000000	0.381140	0.630560	-1.998700	-100.740629	-84.760134	159.229126	298.998632	200.935957	0.000000	300.000000	200.000000	0.000000	7.294280	9.919000	2231.446838	2088.537354	2234.499922	-1440.425974				-505.000000	200.000000	0.000000	0.362220	2.144040	5.505780	-1375.431703	1563.697172	119.493914
319				900.000000	200.000000	0.000000	0.347510	0.720640	-1.694550	-96.716035	-68.460200	176.215362	299.028339	200.905669	0.000000	300.000000	200.000000	0.000000	7.568960	10.834600	2232.362366	2021.780453	2169.099924	-1391.597975				-505.000000	200.000000	0.000000	1.992210	-1.786700	0.786540	-571.314301	143.844968	115.633242
320				900.000000	200.000000	0.000000	0.437190	0.641820	-1.738000	-128.150569	-82.244754	188.097452	299.038006	200.944214	0.000000	300.000000	200.000000	0.000000	7.935200	10.773560	2232.133484	2107.610755	2147.299925	-1348.873476				-505.000000	200.000000	0.000000	0.000000	0.536010	9.438480	1770.429072	1316.742956	-586.932313
321				900.000000	200.000000	0.000000	0.392350	0.506700	-1.564200	-81.267861	-121.087636	204.885865	299.013927	200.935349	0.000000	300.000000	200.000000	0.000000	7.630000	11.200840	2232.896424	2088.537354	2201.799923	-1336.666476				-505.000000	200.000000	0.000000	3.259980	0.178670	9.438480	-683.329611	-603.928518	-646.276326
322				900.000000	200.000000	0.000000	0.369930	0.675600	-1.477300	-70.202000	-59.453558	185.788888	299.008503	200.948681	0.000000	300.000000	200.000000	0.000000	7.477400	11.200840	2231.675720	2117.147455	2212.699923	-1434.322474				-505.000000	200.000000	0.000000	2.354430	0.536010	-1.573080	-83.507883	1052.156368	-293.400174
323				900.000000	200.000000	0.000000	0.493240	0.540480	-1.390400	-83.717274	-110.206011	161.438877	298.984741	200.888277	0.000000	300.000000	200.000000	0.000000	8.148840	10.895640	2233.125306	1983.633652	2267.199921	-1354.976975				-505.000000	200.000000	0.000000	-0.543330	0.893350	-0.786540	-61.822317	563.903352	-351.573336
324				900.000000	200.000000	0.000000	0.403560	0.653080	-0.912450	-110.749491	-147.485241	147.178542	299.091628	200.893036	0.000000	300.000000	200.000000	0.000000	7.843640	10.346280	2231.904602	1993.170352	2027.399929	-1434.322474				-505.000000	200.000000	0.000000	1.448880	0.536010	9.438480	496.453051	433.651188	176.625059
325				900.000000	200.000000	0.000000	0.336300	0.743160	-0.869000	-70.810210	-89.030213	171.428599	299.028405	200.935509	0.000000	300.000000	200.000000	0.000000	7.752080	10.559920	2232.514954	2088.537354	2169.099924	-1416.011974				-505.000000	200.000000	0.000000	-0.181110	-0.357340	2.359620	905.094141	-123.850321	58.419472
326				900.000000	200.000000	0.000000	0.437190	0.574260	-1.390400	-62.223562	-31.908322	159.118700	299.023423	200.914244	0.000000	300.000000	200.000000	0.000000	7.630000	10.590440	2232.286072	2040.853853	2179.999924	-1312.252476				-505.000000	200.000000	0.000000	1.811100	-0.357340	16.517339	-1525.909281	1730.715493	-999.133681
327				900.000000	200.000000	0.000000	0.336300	0.585520	-1.651100	-102.235263	-133.896590	168.872334	298.959981	200.922757	0.000000	300.000000	200.000000	0.000000	7.355320	10.346280	2232.362366	2059.927254	2321.699919	-1379.390975				-505.000000	200.000000	0.000000	0.724440	0.893350	4.719240	1328.410168	-711.164457	294.510327
328				900.000000	200.000000	0.000000	0.425980	0.608040	-1.433850	-121.185469	-107.395835	195.306630	298.930867	200.961041	0.000000	300.000000	200.000000	0.000000	7.721560	10.773560	2232.743836	2145.757556	2387.099916	-1336.666476				-505.000000	200.000000	0.000000	4.527750	0.714680	4.719240	-72.193176	384.397341	-117.172186
329				900.000000	200.000000	0.000000	0.291460	0.608040	-1.303500	-92.906715	-107.043497	147.252791	299.071998	200.999961	0.000000	300.000000	200.000000	0.000000	7.324800	9.857960	2231.675720	2231.587858	2070.999928	-1293.941977				-505.000000	200.000000	0.000000	2.897760	-1.608030	4.719240	-1255.084375	2471.578140	-119.246039
330				900.000000	200.000000	0.000000	0.414770	0.675600	-2.042150	-70.787185	-75.972669	149.597533	299.048065	200.982364	0.000000	300.000000	200.000000	0.000000	7.324800	9.796920	2232.820130	2193.441057	2125.499926	-1342.769976				-505.000000	200.000000	0.000000	3.441090	1.250690	-3.146160	654.507568	855.325420	-527.785270
331				900.000000	200.000000	0.000000	0.392350	0.630560	-1.607650	-88.273911	-45.057678	166.446493	299.013488	200.931492	0.000000	300.000000	200.000000	0.000000	7.477400	9.766400	2231.904602	2079.000654	2201.799923	-1373.287475				-505.000000	200.000000	0.000000	0.905550	-1.608030	2.359620	18.702877	-322.174121	-1000.248142
332				900.000000	200.000000	0.000000	0.347510	0.461660	-1.564200	-67.040487	-88.845305	173.564851	299.038137	200.931269	0.000000	300.000000	200.000000	0.000000	7.416360	10.865120	2232.438660	2079.000654	2147.299925	-1385.494475				-505.000000	200.000000	0.000000	1.629990	0.536010	7.078860	-430.263734	1087.781539	-293.342219
333				900.000000	200.000000	0.000000	0.302670	0.563000	-1.520750	-99.007064	-66.775323	125.512349	299.042889	200.982666	0.000000	300.000000	200.000000	0.000000	7.263760	11.078760	2232.133484	2193.441057	2136.399925	-1293.941977				-505.000000	200.000000	0.000000	-1.086660	0.714680	4.719240	-72.193176	856.695278	-762.908118
334				900.000000	200.000000	0.000000	0.269040	0.506700	-1.564200	-57.144679	-75.481971	139.952791	299.086744	200.978494	0.000000	300.000000	200.000000	0.000000	7.935200	11.139800	2231.904602	2183.904357	2038.299929	-1379.390975				-505.000000	200.000000	0.000000	1.448880	0.714680	7.078860	-1114.348424	-226.959569	-410.646370
335				900.000000	200.000000	0.000000	0.280250	0.585520	-1.346950	-85.838042	-76.145641	149.653121	298.955027	200.982632	0.000000	300.000000	200.000000	0.000000	7.630000	11.231360	2232.209778	2193.441057	2332.599918	-1446.529474				-505.000000	200.000000	0.000000	1.992210	1.429360	-3.146160	549.502888	1870.987195	236.173481
336				900.000000	200.000000	0.000000	0.437190	0.574260	-1.738000	-34.439964	-97.442664	149.480059	298.934912	200.983170	0.000000	300.000000	200.000000	0.000000	7.507920	10.834600	2230.989074	2193.441057	2376.199917	-1354.976975				-505.000000	200.000000	0.000000	1.992210	1.429360	0.786540	-1071.606523	-121.295047	-468.755703
337				900.000000	200.000000	0.000000	0.369930	0.743160	-1.694550	-115.891313	-59.251516	173.803419	299.032924	200.978594	0.000000	300.000000	200.000000	0.000000	7.294280	10.682000	2231.675720	2183.904357	2158.199924	-1312.252476				-505.000000	200.000000	0.000000	2.716650	-0.536010	2.359620	-611.325205	1954.496356	-0.726005
338				900.000000	200.000000	0.000000	0.291460	0.630560	-1.260050	-55.749555	-41.226296	173.779996	299.042431	200.970313	0.000000	300.000000	200.000000	0.000000	7.416360	11.200840	2231.065368	2164.830956	2136.399925	-1342.769976				-505.000000	200.000000	0.000000	0.362220	1.608030	10.225020	677.199906	763.798569	-233.479352
339				900.000000	200.000000	0.000000	0.459610	0.641820	-1.477300	-43.449349	-123.938220	142.290683	298.967240	200.959261	0.000000	300.000000	200.000000	0.000000	7.080640	10.804080	2226.945492	2136.220856	2299.899920	-1385.494475				-505.000000	200.000000	0.000000	2.716650	-0.178670	13.371180	-936.269642	618.346312	-235.363284
340				900.000000	200.000000	0.000000	0.403560	0.619300	-1.477300	-96.643615	-146.959931	173.653388	299.008333	200.914650	0.000000	300.000000	200.000000	0.000000	7.630000	10.132640	2231.294250	2040.853853	2212.699923	-1354.976975				-505.000000	200.000000	0.000000	4.165530	0.357340	11.011560	-556.576441	-792.786205	-176.226423
341				900.000000	200.000000	0.000000	0.459610	0.619300	-1.129700	-88.242441	-93.865668	180.824301	299.062197	200.944440	0.000000	300.000000	200.000000	0.000000	7.233240	10.865120	2231.599426	2107.610755	2092.799927	-1361.080475				-505.000000	200.000000	0.000000	0.181110	-0.178670	3.146160	-589.639638	516.335358	-58.928145
342				900.000000	200.000000	0.000000	0.381140	0.574260	-1.173150	-37.875310	-50.066106	173.634728	298.994263	200.973921	0.000000	300.000000	200.000000	0.000000	7.507920	10.071600	2232.591248	2174.367657	2245.399921	-1348.873476				-505.000000	200.000000	0.000000	0.181110	2.322710	3.146160	24.982872	-146.514679	-291.530730
343				900.000000	200.000000	0.000000	0.381140	0.731900	-1.129700	-47.420801	-65.304424	147.275072	298.984360	200.914244	0.000000	300.000000	200.000000	0.000000	7.324800	9.674840	2232.286072	2040.853853	2267.199921	-1385.494475				-505.000000	200.000000	0.000000	1.086660	-0.536010	1.573080	-843.020132	463.033384	-411.804297
344				900.000000	200.000000	0.000000	0.291460	0.698120	-1.346950	-85.221705	-51.277419	147.336565	298.998769	200.910189	0.000000	300.000000	200.000000	0.000000	7.507920	11.109280	2231.752014	2031.317153	2234.499922	-1373.287475				-505.000000	200.000000	0.000000	2.354430	0.714680	9.438480	-187.631639	1041.706398	-116.998320
345				900.000000	200.000000	0.000000	0.403560	0.596780	-1.651100	-93.730515	-10.017108	163.993804	299.048065	200.965279	0.000000	300.000000	200.000000	0.000000	6.928040	11.017720	2232.820130	2155.294256	2125.499926	-1342.769976				-505.000000	200.000000	0.000000	1.086660	-0.714680	11.011560	-389.812367	1116.926303	-235.741559
346				900.000000	200.000000	0.000000	0.392350	0.630560	-1.781450	-36.187075	-95.555744	156.807853	299.062582	200.952596	0.000000	300.000000	200.000000	0.000000	7.080640	11.353440	2232.514954	2126.684155	2092.799927	-1348.873476				-505.000000	200.000000	0.000000	2.173320	-0.178670	11.798100	685.028538	785.286069	-764.016706
347				900.000000	200.000000	0.000000	0.403560	0.653080	-1.303500	-70.949317	-45.802166	173.684804	299.033056	200.978460	0.000000	300.000000	200.000000	0.000000	7.599480	11.200840	2231.980896	2183.904357	2158.199924	-1330.562976				-505.000000	200.000000	0.000000	1.811100	0.178670	6.292320	706.210719	414.718963	646.209755
348				900.000000	200.000000	0.000000	0.470820	0.653080	-1.173150	-94.937455	-150.012557	147.108861	299.042889	200.999756	0.000000	300.000000	200.000000	0.000000	7.752080	10.895640	2232.133484	2231.587858	2136.399925	-1416.011974				-505.000000	200.000000	0.000000	2.535540	1.786700	11.011560	-122.637863	1294.394594	412.701426
349				900.000000	200.000000	0.000000	0.358720	0.574260	-0.999350	-93.982676	-150.623883	147.151694	299.027674	200.978962	0.000000	300.000000	200.000000	0.000000	7.477400	10.956680	2230.836486	2183.904357	2169.099924	-1354.976975				-505.000000	200.000000	0.000000	2.173320	1.965370	4.719240	466.750083	792.003907	-174.541025
350				900.000000	200.000000	0.000000	0.437190	0.506700	-1.042800	-108.871402	-27.165620	151.826889	299.052040	200.936277	0.000000	300.000000	200.000000	0.000000	7.477400	10.773560	2230.683898	2088.537354	2114.599926	-1452.632974				-505.000000	200.000000	0.000000	1.448880	0.178670	-2.359620	1052.966569	1505.407643	411.262338
351				900.000000	200.000000	0.000000	0.280250	0.574260	-1.651100	-62.493647	-60.664872	202.655171	298.969182	200.987377	0.000000	300.000000	200.000000	0.000000	7.507920	10.804080	2231.141662	2202.977757	2299.899920	-1342.769976				-505.000000	200.000000	0.000000	1.811100	0.714680	4.719240	-535.457184	1476.771875	118.021541
352				900.000000	200.000000	0.000000	0.246620	0.675600	-1.433850	-82.218576	-115.207700	164.229697	299.003993	200.897063	0.000000	300.000000	200.000000	0.000000	7.233240	10.346280	2232.514954	2002.707052	2223.599922	-1391.597975				-505.000000	200.000000	0.000000	0.181110	-0.178670	4.719240	684.462229	1442.832556	411.024644
353				900.000000	200.000000	0.000000	0.381140	0.506700	-1.303500	-44.813003	-125.934429	159.113937	299.043281	200.943826	0.000000	300.000000	200.000000	0.000000	7.507920	10.529400	2233.049012	2107.610755	2136.399925	-1379.390975				-505.000000	200.000000	0.000000	1.267770	1.072020	10.225020	1455.477954	841.573749	529.612813
354				900.000000	200.000000	0.000000	0.392350	0.619300	-1.433850	-128.762843	-4.691553	159.207041	298.984221	200.940005	0.000000	300.000000	200.000000	0.000000	7.324800	10.285240	2231.980896	2098.074055	2267.199921	-1367.183975				-505.000000	200.000000	0.000000	2.716650	0.178670	5.505780	-567.828225	1156.090606	-293.768267
355				900.000000	200.000000	0.000000	0.269040	0.664340	-2.129050	-103.505142	-130.682329	183.473278	299.028106	201.008438	0.000000	300.000000	200.000000	0.000000	7.446880	10.346280	2231.828308	2250.661259	2169.099924	-1367.183975				-505.000000	200.000000	0.000000	1.448880	-0.357340	4.719240	210.386900	-1948.130385	-59.199125
356				900.000000	200.000000	0.000000	0.459610	0.619300	-1.564200	-40.446221	-57.999794	163.956680	299.043314	200.884006	0.000000	300.000000	200.000000	0.000000	7.294280	9.857960	2233.125306	1974.096951	2136.399925	-1483.150473				-505.000000	200.000000	0.000000	2.354430	1.965370	13.371180	1741.418259	-818.005837	1.676782
357				900.000000	200.000000	0.000000	0.414770	0.427880	-1.346950	-128.514430	-86.751145	132.499532	298.975119	200.956475	0.000000	300.000000	200.000000	0.000000	7.416360	10.895640	2233.430482	2136.220856	2288.999920	-1330.562976				-505.000000	200.000000	0.000000	1.448880	1.608030	9.438480	677.136983	301.081181	-292.310383
358				900.000000	200.000000	0.000000	0.493240	0.585520	-1.564200	-102.145234	-135.374226	185.577365	298.989381	200.999551	0.000000	300.000000	200.000000	0.000000	7.721560	11.139800	2232.591248	2231.587858	2256.299921	-1342.769976				-505.000000	200.000000	0.000000	0.362220	2.858720	6.292320	-521.411479	369.820680	-467.268842
359				900.000000	200.000000	0.000000	0.470820	0.720640	-1.042800	-92.020292	-79.210203	161.629652	299.018439	200.927155	0.000000	300.000000	200.000000	0.000000	7.813120	11.383960	2232.057190	2069.463954	2190.899923	-1397.701475				-505.000000	200.000000	0.000000	2.173320	-0.357340	3.146160	1368.421072	1058.636775	410.695709
360				900.000000	200.000000	0.000000	0.257830	0.675600	-1.868350	-78.648188	-100.067333	169.037403	299.023356	200.991211	0.000000	300.000000	200.000000	0.000000	7.324800	11.261880	2232.133484	2212.514458	2179.999924	-1428.218974				-505.000000	200.000000	0.000000	1.448880	1.786700	4.719240	1498.282778	703.269762	-468.373121
361				900.000000	200.000000	0.000000	0.403560	0.585520	-1.520750	-114.161811	-45.600123	168.802653	298.940558	200.952563	0.000000	300.000000	200.000000	0.000000	7.996240	11.078760	2232.591248	2126.684155	2365.299917	-1446.529474				-505.000000	200.000000	0.000000	0.362220	1.429360	6.292320	1013.521974	237.250672	-527.369403
362				900.000000	200.000000	0.000000	0.347510	0.698120	-1.129700	-44.791331	-84.183420	144.868837	299.033023	200.940038	0.000000	300.000000	200.000000	0.000000	7.752080	10.376800	2231.904602	2098.074055	2158.199924	-1409.908474				-505.000000	200.000000	0.000000	0.181110	1.786700	5.505780	-354.710329	1574.656137	-174.551206
363				900.000000	200.000000	0.000000	0.459610	0.540480	-1.477300	-75.766242	-93.542400	161.473717	299.052072	200.936245	0.000000	300.000000	200.000000	0.000000	7.385840	10.437840	2230.760192	2088.537354	2114.599926	-1336.666476				-505.000000	200.000000	0.000000	2.354430	0.893350	13.371180	981.654318	1965.964317	-58.084664
364				900.000000	200.000000	0.000000	0.257830	0.641820	-1.651100	-51.670466	-59.741616	159.367347	299.013387	200.910221	0.000000	300.000000	200.000000	0.000000	7.355320	10.682000	2231.675720	2031.317153	2201.799923	-1391.597975				-505.000000	200.000000	0.000000	1.992210	-0.357340	-3.146160	-485.138344	677.857129	116.989705
365				900.000000	200.000000	0.000000	0.347510	0.619300	-1.346950	-80.426452	-63.717498	156.843835	298.989691	200.960811	0.000000	300.000000	200.000000	0.000000	7.691040	9.980040	2233.277894	2145.757556	2256.299921	-1428.218974				-505.000000	200.000000	0.000000	1.267770	0.536010	-5.505780	1074.337520	1386.782307	-293.313241
366				900.000000	200.000000	0.000000	0.291460	0.495440	-1.477300	-141.949472	-122.079773	183.292974	299.057828	200.939652	0.000000	300.000000	200.000000	0.000000	7.385840	10.224200	2232.820130	2098.074055	2103.699926	-1318.355976				-505.000000	200.000000	0.000000	1.086660	0.714680	-3.146160	158.809596	732.651957	-939.314280
367				900.000000	200.000000	0.000000	0.425980	0.585520	-1.868350	-70.296092	-137.387570	173.598746	299.091317	200.957456	0.000000	300.000000	200.000000	0.000000	7.538440	9.949520	2231.141662	2136.220856	2027.399929	-1354.976975				-505.000000	200.000000	0.000000	2.716650	1.429360	3.146160	1939.798296	230.339834	-938.766448
368				900.000000	200.000000	0.000000	0.448400	0.630560	-1.911800	-60.445298	-97.742657	147.111145	299.077040	200.901520	0.000000	300.000000	200.000000	0.000000	7.111160	10.254720	2232.057190	2012.243752	2060.099928	-1391.597975				-505.000000	200.000000	0.000000	2.897760	0.357340	2.359620	-788.900600	750.407324	-352.357297
369				900.000000	200.000000	0.000000	0.437190	0.585520	-1.303500	-69.710907	-77.582869	144.671211	299.076724	200.970213	0.000000	300.000000	200.000000	0.000000	7.111160	9.491720	2231.294250	2164.830956	2060.099928	-1489.253973				-505.000000	200.000000	0.000000	-0.543330	1.250690	0.786540	307.374178	-895.859581	-703.698813
370				900.000000	200.000000	0.000000	0.515660	0.450400	-1.260050	-43.065893	-40.326912	178.199496	298.974348	200.923009	0.000000	300.000000	200.000000	0.000000	7.752080	11.200840	2231.752014	2059.927254	2288.999920	-1409.908474				-505.000000	200.000000	0.000000	1.992210	-0.178670	10.225020	105.822682	797.737887	-176.561231
371				900.000000	200.000000	0.000000	0.425980	0.619300	-1.520750	-96.688629	-71.853229	159.172200	299.008164	200.923356	0.000000	300.000000	200.000000	0.000000	7.660520	11.231360	2230.912780	2059.927254	2212.699923	-1428.218974				-505.000000	200.000000	0.000000	1.267770	-0.357340	13.371180	-1294.528970	175.738007	175.791759
372				900.000000	200.000000	0.000000	0.504450	0.574260	-1.607650	-98.633405	-125.663506	209.651880	299.023256	200.957129	0.000000	300.000000	200.000000	0.000000	7.477400	10.865120	2231.904602	2136.220856	2179.999924	-1434.322474				-505.000000	200.000000	0.000000	0.905550	0.178670	11.011560	-219.939757	-65.244797	-176.135182
373				900.000000	200.000000	0.000000	0.325090	0.653080	-1.651100	-59.247840	-133.434962	152.079158	298.979163	200.987174	0.000000	300.000000	200.000000	0.000000	7.568960	11.078760	2231.599426	2202.977757	2278.099920	-1440.425974				-505.000000	200.000000	0.000000	1.267770	0.893350	8.651940	518.012771	2301.336683	-351.718224
374				900.000000	200.000000	0.000000	0.358720	0.608040	-1.086250	-96.702174	-13.761877	164.050730	298.964863	200.897125	0.000000	300.000000	200.000000	0.000000	7.630000	10.071600	2232.362366	2002.707052	2310.799919	-1428.218974				-505.000000	200.000000	0.000000	2.716650	2.680050	7.865400	-68.832947	-569.558768	-526.370852
375				900.000000	200.000000	0.000000	0.425980	0.619300	-1.520750	-76.585978	-51.589349	176.039821	299.130311	200.974654	0.000000	300.000000	200.000000	0.000000	7.294280	10.834600	2230.912780	2174.367657	1940.199932	-1373.287475				-505.000000	200.000000	0.000000	0.543330	1.786700	9.438480	1498.660317	1814.146089	-409.556579
376				900.000000	200.000000	0.000000	0.358720	0.461660	-1.173150	-102.820131	-104.868519	178.372557	299.018439	200.961336	0.000000	300.000000	200.000000	0.000000	7.568960	11.017720	2232.057190	2145.757556	2190.899923	-1385.494475				-505.000000	200.000000	0.000000	2.716650	0.000000	11.011560	116.696927	488.015584	-352.681924
377				900.000000	200.000000	0.000000	0.269040	0.698120	-1.607650	-73.430199	-70.375592	205.191635	299.004436	200.952173	0.000000	300.000000	200.000000	0.000000	7.813120	10.682000	2233.506776	2126.684155	2223.599922	-1367.183975				-505.000000	200.000000	0.000000	1.992210	-0.536010	6.292320	-495.194587	536.330005	-118.156248
378				900.000000	200.000000	0.000000	0.448400	0.686860	-1.564200	-126.115765	-118.329805	176.079425	299.062550	200.901366	0.000000	300.000000	200.000000	0.000000	7.080640	9.583280	2232.438660	2012.243752	2092.799927	-1318.355976				-505.000000	200.000000	0.000000	1.992210	0.536010	6.292320	-82.878651	801.470020	-175.882999
379				900.000000	200.000000	0.000000	0.392350	0.563000	-1.868350	-71.223466	-49.881197	180.841623	299.004095	200.969583	0.000000	300.000000	200.000000	0.000000	7.080640	9.827440	2232.743836	2164.830956	2223.599922	-1354.976975				-505.000000	200.000000	0.000000	0.000000	1.429360	-2.359620	-956.042213	1062.799338	-174.875833
380				900.000000	200.000000	0.000000	0.280250	0.653080	-0.912450	-94.667370	-56.285846	185.860853	299.066954	200.987309	0.000000	300.000000	200.000000	0.000000	7.538440	11.383960	2231.294250	2202.977757	2081.899927	-1367.183975				-505.000000	200.000000	0.000000	0.181110	0.536010	9.438480	-82.626959	245.223932	-351.970407
381				900.000000	200.000000	0.000000	0.403560	0.743160	-1.260050	-91.317989	-111.700184	142.442997	299.013556	200.995517	0.000000	300.000000	200.000000	0.000000	7.477400	11.322920	2232.057190	2222.051158	2201.799923	-1361.080475				-505.000000	200.000000	0.000000	1.267770	1.072020	4.719240	-282.202537	-1009.181368	-410.292765
382				900.000000	200.000000	0.000000	0.347510	0.653080	-1.607650	-91.367067	-83.738927	152.055930	298.959839	200.969881	0.000000	300.000000	200.000000	0.000000	7.691040	11.261880	2232.057190	2164.830956	2321.699919	-1342.769976				-505.000000	200.000000	0.000000	1.448880	0.178670	11.798100	590.835179	961.691938	117.541845
383				900.000000	200.000000	0.000000	0.493240	0.608040	-1.390400	-64.853032	-74.744221	188.007968	298.999282	200.990872	0.000000	300.000000	200.000000	0.000000	7.233240	11.231360	2232.896424	2212.514458	2234.499922	-1318.355976				-505.000000	200.000000	0.000000	2.354430	0.357340	14.944259	-208.813820	-156.648653	293.871255
384				900.000000	200.000000	0.000000	0.448400	0.754420	-1.998700	-63.475832	-97.661840	152.045655	299.003551	200.987208	0.000000	300.000000	200.000000	0.000000	7.568960	11.383960	2231.523132	2202.977757	2223.599922	-1373.287475				-505.000000	200.000000	0.000000	1.086660	-1.429360	7.865400	-549.125349	-338.358072	-823.860777
385				900.000000	200.000000	0.000000	0.414770	0.506700	-1.477300	-97.259953	-71.432009	163.898416	299.062614	200.952563	0.000000	300.000000	200.000000	0.000000	7.660520	11.322920	2232.591248	2126.684155	2092.799927	-1354.976975				-505.000000	200.000000	0.000000	1.992210	0.178670	-1.573080	821.397488	411.224262	-411.198510
386				900.000000	200.000000	0.000000	0.482030	0.720640	-1.346950	-104.396982	-89.520911	151.979398	298.974524	200.982666	0.000000	300.000000	200.000000	0.000000	7.843640	10.529400	2232.133484	2193.441057	2288.999920	-1403.804975				-505.000000	200.000000	0.000000	0.000000	-0.357340	9.438480	-2568.819607	-141.527125	-59.083214
387				900.000000	200.000000	0.000000	0.336300	0.540480	-1.390400	-127.943106	-98.677251	137.504865	299.033089	200.995517	0.000000	300.000000	200.000000	0.000000	7.660520	10.346280	2232.057190	2222.051158	2158.199924	-1379.390975				-505.000000	200.000000	0.000000	0.362220	0.714680	5.505780	-187.946255	1165.987150	-293.071240
388				900.000000	200.000000	0.000000	0.493240	0.608040	-1.955250	-113.684579	-99.548760	185.598308	299.082268	201.029311	0.000000	300.000000	200.000000	0.000000	7.172200	10.926160	2232.896424	2298.344760	2049.199928	-1324.459476				-505.000000	200.000000	0.000000	0.362220	-0.178670	0.000000	-126.627324	-552.197960	-763.871818
389				900.000000	200.000000	0.000000	0.280250	0.563000	-0.738650	-49.950445	-122.305089	173.728778	299.037874	200.961435	0.000000	300.000000	200.000000	0.000000	7.263760	10.346280	2231.828308	2145.757556	2147.299925	-1342.769976				-505.000000	200.000000	0.000000	0.000000	0.714680	-1.573080	43.119440	664.342889	-293.042262
390				900.000000	200.000000	0.000000	0.504450	0.551740	-1.477300	-115.507857	-151.114581	185.534336	298.962950	200.975822	0.000000	300.000000	200.000000	0.000000	7.599480	10.285240	2228.242490	2174.367657	2310.799919	-1373.287475				-505.000000	200.000000	0.000000	1.629990	0.357340	7.865400	-556.828134	556.755083	-176.023580
391				900.000000	200.000000	0.000000	0.369930	0.608040	-1.346950	-60.787487	-84.904633	127.894215	298.979581	200.918422	0.000000	300.000000	200.000000	0.000000	7.630000	10.743040	2232.514954	2050.390553	2278.099920	-1348.873476				-505.000000	200.000000	0.000000	0.543330	1.250690	1.573080	1349.781119	-1227.499815	353.608030
392				900.000000	200.000000	0.000000	0.459610	0.596780	-1.477300	-69.427277	-63.146581	142.248795	299.057538	200.986938	0.000000	300.000000	200.000000	0.000000	7.385840	10.987200	2232.133484	2202.977757	2103.699926	-1452.632974				-505.000000	200.000000	0.000000	1.267770	-1.608030	0.786540	-213.054973	-607.739214	174.604854
393				900.000000	200.000000	0.000000	0.291460	0.630560	-1.086250	-115.877452	-66.717780	159.322035	299.043150	200.973855	0.000000	300.000000	200.000000	0.000000	7.721560	11.200840	2232.743836	2174.367657	2136.399925	-1397.701475				-505.000000	200.000000	0.000000	2.535540	0.893350	3.932700	-61.444778	-289.727656	-763.028337
394				900.000000	200.000000	0.000000	0.347510	0.574260	-1.564200	-70.444679	-53.383516	130.295687	298.969500	200.965708	0.000000	300.000000	200.000000	0.000000	7.721560	11.597600	2231.828308	2155.294256	2299.899920	-1446.529474				-505.000000	200.000000	0.000000	0.724440	1.429360	0.786540	-1071.606523	-44.582288	-644.886578
395				900.000000	200.000000	0.000000	0.313880	0.653080	-1.433850	-83.145950	-87.581647	171.368052	298.999042	200.922757	0.000000	300.000000	200.000000	0.000000	7.599480	11.048240	2232.362366	2059.927254	2234.499922	-1446.529474				-505.000000	200.000000	0.000000	1.267770	-0.178670	0.786540	-242.380402	1115.670881	-646.456065
396				900.000000	200.000000	0.000000	0.414770	0.731900	-1.911800	-108.539010	-60.895984	166.517512	298.984360	200.961238	0.000000	300.000000	200.000000	0.000000	7.538440	11.078760	2232.286072	2145.757556	2267.199921	-1348.873476				-505.000000	200.000000	0.000000	0.362220	-0.178670	3.146160	-10.559629	1035.656422	-235.174930
397				900.000000	200.000000	0.000000	0.347510	0.664340	-1.955250	-95.284024	-83.415659	183.391984	299.028372	200.897094	0.000000	300.000000	200.000000	0.000000	7.721560	11.475520	2232.438660	2002.707052	2169.099924	-1403.804975				-505.000000	200.000000	0.000000	0.905550	-0.536010	3.932700	315.328657	1002.033099	410.627573
398				900.000000	200.000000	0.000000	0.313880	0.664340	-1.390400	-66.555128	-107.885936	168.968864	299.052785	200.939813	0.000000	300.000000	200.000000	0.000000	7.904680	11.383960	2232.438660	2098.074055	2114.599926	-1403.804975				-505.000000	200.000000	0.000000	1.629990	0.178670	3.146160	-683.832997	1621.793700	763.712441
399				900.000000	200.000000	0.000000	0.269040	0.641820	-1.173150	-87.360082	-101.175497	144.897773	299.057313	200.884611	0.000000	300.000000	200.000000	0.000000	7.477400	11.261880	2231.599426	1974.096951	2103.699926	-1373.287475				-505.000000	200.000000	0.000000	1.811100	-0.893350	4.719240	62.136933	-511.778235	-118.480874
400				900.000000	200.000000	0.000000	0.313880	0.675600	-0.912450	-69.616815	-108.330429	183.437296	299.018137	200.935989	0.000000	300.000000	200.000000	0.000000	6.897520	10.834600	2231.370544	2088.537354	2190.899923	-1373.287475				-505.000000	200.000000	0.000000	3.078870	0.178670	3.146160	705.959026	871.271940	-352.541344
401				900.000000	200.000000	0.000000	0.235410	0.563000	-2.042150	-71.403522	-109.114383	176.184893	299.076819	200.965840	0.000000	300.000000	200.000000	0.000000	7.233240	11.200840	2231.523132	2155.294256	2060.099928	-1318.355976				-505.000000	200.000000	0.000000	2.173320	2.680050	4.719240	-648.164649	1985.133973	-702.559682
402				900.000000	200.000000	0.000000	0.482030	0.821980	-1.260050	-71.990061	-59.205909	168.941265	299.013218	200.897554	0.000000	300.000000	200.000000	0.000000	7.477400	10.773560	2231.294250	2002.707052	2201.799923	-1446.529474				-505.000000	200.000000	0.000000	1.629990	1.072020	4.719240	-513.834540	-235.679255	470.839737
403				900.000000	200.000000	0.000000	0.381140	0.743160	-1.042800	-26.764435	-105.913000	140.056564	298.998906	200.982699	0.000000	300.000000	200.000000	0.000000	7.630000	9.461200	2232.057190	2193.441057	2234.499922	-1361.080475				-505.000000	200.000000	0.000000	1.992210	0.178670	2.359620	937.528106	672.632144	117.498378
404				900.000000	200.000000	0.000000	0.269040	0.551740	-1.433850	-83.298601	-105.999016	161.681620	298.989588	201.012158	0.000000	300.000000	200.000000	0.000000	7.233240	10.315760	2233.049012	2260.197959	2256.299921	-1446.529474				-505.000000	200.000000	0.000000	2.535540	1.072020	8.651940	1223.720104	236.073815	118.302701
405				900.000000	200.000000	0.000000	0.358720	0.641820	-1.086250	-59.126342	-74.553517	159.262825	299.028272	200.965543	0.000000	300.000000	200.000000	0.000000	6.928040	10.071600	2232.209778	2155.294256	2169.099924	-1354.976975				-505.000000	200.000000	0.000000	1.086660	0.357340	12.584640	-556.450595	452.583414	-117.236014
406				900.000000	200.000000	0.000000	0.538080	0.551740	-1.477300	-91.384676	-41.048126	130.077313	299.037710	200.974421	0.000000	300.000000	200.000000	0.000000	7.385840	11.414480	2231.446838	2174.367657	2147.299925	-1354.976975				-505.000000	200.000000	0.000000	0.181110	3.216060	-1.573080	1584.269966	388.243909	-1054.356224
407				900.000000	200.000000	0.000000	0.403560	0.630560	-1.303500	-67.856160	-111.659775	159.205899	298.974278	200.948713	0.000000	300.000000	200.000000	0.000000	7.691040	11.231360	2231.599426	2117.147455	2288.999920	-1409.908474				-505.000000	200.000000	0.000000	2.173320	1.608030	5.505780	-133.889647	128.407444	-409.856536
408				900.000000	200.000000	0.000000	0.437190	0.596780	-1.129700	-89.169815	-87.876443	168.778284	298.930794	201.016637	0.000000	300.000000	200.000000	0.000000	7.538440	11.292400	2232.591248	2269.734659	2387.099916	-1342.769976				-505.000000	200.000000	0.000000	3.441090	-0.178670	3.932700	-242.128709	848.607582	-411.653536
409				900.000000	200.000000	0.000000	0.392350	0.608040	-1.607650	-73.119163	-121.047228	180.883510	299.042660	201.034183	0.000000	300.000000	200.000000	0.000000	7.141680	11.628120	2231.599426	2307.881460	2136.399925	-1318.355976				-505.000000	200.000000	0.000000	0.362220	-0.178670	-1.573080	-10.937168	-683.275115	-411.407226
410				900.000000	200.000000	0.000000	0.201780	0.664340	-1.694550	-95.013939	-57.393068	178.723640	299.047674	201.038314	0.000000	300.000000	200.000000	0.000000	7.538440	10.773560	2231.904602	2317.418160	2125.499926	-1397.701475				-505.000000	200.000000	0.000000	0.905550	0.178670	9.438480	590.646409	731.668099	-234.879281
411				900.000000	200.000000	0.000000	0.302670	0.619300	-1.129700	-84.221911	-138.062578	123.155048	298.984360	200.922788	0.000000	300.000000	200.000000	0.000000	7.630000	10.376800	2232.286072	2059.927254	2267.199921	-1440.425974				-505.000000	200.000000	0.000000	1.811100	-0.536010	0.786540	546.708968	685.083963	-294.374055
412				900.000000	200.000000	0.000000	0.437190	0.529220	-1.346950	-100.218067	-52.212611	147.028512	299.033222	200.982565	0.000000	300.000000	200.000000	0.000000	7.416360	10.529400	2232.362366	2193.441057	2158.199924	-1409.908474				-505.000000	200.000000	0.000000	0.543330	0.178670	-0.786540	1400.540421	233.009545	-117.362106
413				900.000000	200.000000	0.000000	0.325090	0.450400	-1.260050	-83.271195	-108.468789	151.890665	299.032726	200.893310	0.000000	300.000000	200.000000	0.000000	7.721560	10.620960	2231.217956	1993.170352	2158.199924	-1306.148976				-505.000000	200.000000	0.000000	2.535540	-0.714680	10.225020	420.836723	-428.269075	175.351221
414				900.000000	200.000000	0.000000	0.313880	0.630560	-1.390400	-100.110430	-82.556086	171.347108	299.037907	200.965675	0.000000	300.000000	200.000000	0.000000	7.416360	10.376800	2231.904602	2155.294256	2147.299925	-1293.941977				-505.000000	200.000000	0.000000	-0.362220	1.429360	11.011560	-144.260506	144.037968	1.385440
415				900.000000	200.000000	0.000000	0.347510	0.641820	-1.607650	-43.584391	-58.409077	171.322739	298.975049	200.892486	0.000000	300.000000	200.000000	0.000000	7.416360	9.735880	2233.277894	1993.170352	2288.999920	-1361.080475				-505.000000	200.000000	0.000000	-0.181110	0.893350	7.865400	1097.029857	-394.215321	-116.625919
416				900.000000	200.000000	0.000000	0.291460	0.563000	-1.390400	-74.748840	-61.368950	154.439884	298.940522	200.922694	0.000000	300.000000	200.000000	0.000000	7.355320	10.498880	2232.514954	2059.927254	2365.299917	-1397.701475				-505.000000	200.000000	0.000000	2.535540	0.000000	7.865400	811.341245	-293.459788	-0.202843
417				900.000000	200.000000	0.000000	0.470820	0.517960	-1.477300	-48.549904	-114.267908	173.489461	298.994538	201.007818	0.000000	300.000000	200.000000	0.000000	7.050120	9.369640	2233.201600	2250.661259	2245.399921	-1385.494475				-505.000000	200.000000	0.000000	0.000000	1.429360	0.786540	-955.790521	-1061.306485	-586.084524
418				900.000000	200.000000	0.000000	0.470820	0.574260	-1.651100	-122.801601	-93.842394	192.819100	298.999521	200.943665	0.000000	300.000000	200.000000	0.000000	7.233240	10.010560	2233.430482	2107.610755	2234.499922	-1348.873476				-505.000000	200.000000	0.000000	0.905550	1.608030	4.719240	908.391447	-59.273386	-644.731509
419				900.000000	200.000000	0.000000	0.515660	0.686860	-1.564200	-69.828341	-90.703752	166.371103	299.062293	200.927251	0.000000	300.000000	200.000000	0.000000	7.385840	11.292400	2231.828308	2069.463954	2092.799927	-1342.769976				-505.000000	200.000000	0.000000	1.629990	-1.250690	1.573080	271.894601	-365.263557	233.659091
420				900.000000	200.000000	0.000000	0.493240	0.574260	-1.738000	-86.706857	-140.278562	142.193011	299.028803	200.922315	0.000000	300.000000	200.000000	0.000000	7.660520	11.445000	2233.430482	2059.927254	2169.099924	-1385.494475	-549.965289	267.663696	0.000000	-505.000000	200.000000	0.000000	-0.181110	1.786700	20.450039	1383.725240	919.541929	-761.963215
421				900.000000	200.000000	0.000000	0.358720	0.551740	-1.303500	-55.019847	-54.087594	183.275652	299.042660	200.974354	0.000000	300.000000	200.000000	0.000000	7.721560	11.109280	2231.599426	2174.367657	2136.399925	-1354.976975				-505.000000	200.000000	0.000000	-1.448880	1.429360	13.371180	666.640277	605.262504	-174.759923
422				900.000000	200.000000	0.000000	0.414770	0.529220	-1.520750	-68.233882	-86.589511	178.377320	298.979581	200.926965	0.000000	300.000000	200.000000	0.000000	7.294280	11.322920	2232.514954	2069.463954	2278.099920	-1330.562976				-505.000000	200.000000	0.000000	-0.362220	-1.429360	8.651940	377.465590	941.697291	116.160712
423				900.000000	200.000000	0.000000	0.291460	0.506700	-1.303500	-72.956715	-122.241407	154.387525	299.018640	200.973954	0.000000	300.000000	200.000000	0.000000	7.660520	11.017720	2232.514954	2174.367657	2190.899923	-1440.425974				-505.000000	200.000000	0.000000	-0.362220	0.893350	0.786540	-61.696470	551.451534	-645.308319
424				900.000000	200.000000	0.000000	0.437190	0.585520	-1.260050	-69.665893	-108.019097	161.538832	298.999213	200.978126	0.000000	300.000000	200.000000	0.000000	7.691040	10.895640	2232.743836	2183.904357	2234.499922	-1330.562976				-505.000000	200.000000	0.000000	2.354430	-0.536010	-3.932700	-959.276596	1717.245684	645.488057
425				900.000000	200.000000	0.000000	0.392350	0.484180	-1.173150	-113.954348	-116.385343	156.671719	299.028173	200.901551	0.000000	300.000000	200.000000	0.000000	7.507920	10.529400	2231.980896	2012.243752	2169.099924	-1336.666476				-505.000000	200.000000	0.000000	2.716650	0.893350	7.078860	-408.641091	-38.532313	-410.578233
426				900.000000	200.000000	0.000000	0.403560	0.608040	-1.346950	-56.766957	-172.411006	173.642916	299.011393	200.959162	0.000000	300.000000	200.000000	0.000000	7.050120	10.498880	2227.174374	2136.220856	2201.799923	-1464.839973				-505.000000	200.000000	0.000000	0.543330	2.858720	2.359620	752.249925	-565.396205	-526.027429
427				900.000000	200.000000	0.000000	0.358720	0.731900	-1.129700	-99.687694	-130.238778	212.359122	299.042791	200.905854	0.000000	300.000000	200.000000	0.000000	7.294280	10.743040	2231.904602	2021.780453	2136.399925	-1391.597975				-505.000000	200.000000	0.000000	0.543330	0.357340	7.078860	717.084963	1683.815361	235.272044
428				900.000000	200.000000	0.000000	0.336300	0.495440	-0.955900	-69.039758	-53.487607	161.559579	299.019076	200.875316	0.000000	300.000000	200.000000	0.000000	7.752080	10.468360	2233.506776	1955.023551	2190.899923	-1318.355976				-505.000000	200.000000	0.000000	-0.181110	0.714680	4.719240	-651.273186	2127.600524	-234.283675
429				900.000000	200.000000	0.000000	0.482030	0.540480	-1.346950	-115.836501	-38.861212	197.595392	299.013691	200.974021	0.000000	300.000000	200.000000	0.000000	7.141680	9.796920	2232.362366	2174.367657	2201.799923	-1409.908474				-505.000000	200.000000	0.000000	2.354430	1.608030	14.157719	1604.042537	-951.322271	353.802258
430				900.000000	200.000000	0.000000	0.403560	0.686860	-1.260050	-29.307940	-55.974514	166.487239	299.096326	200.987242	0.000000	300.000000	200.000000	0.000000	7.691040	11.231360	2231.446838	2202.977757	2016.499929	-1385.494475				-505.000000	200.000000	0.000000	-0.543330	0.893350	2.359620	-640.650634	-764.782427	-762.782027
431				900.000000	200.000000	0.000000	0.358720	0.788200	-1.868350	-69.990790	-89.024073	183.495560	299.052429	200.948713	0.000000	300.000000	200.000000	0.000000	7.538440	10.071600	2231.599426	2117.147455	2114.599926	-1354.976975				-505.000000	200.000000	0.000000	1.448880	-0.893350	1.573080	640.965250	1369.105504	351.500892
432				900.000000	200.000000	0.000000	0.448400	0.664340	-1.042800	-106.400317	-68.155008	164.010181	299.033155	200.901458	0.000000	300.000000	200.000000	0.000000	7.874160	11.078760	2232.209778	2012.243752	2158.199924	-1440.425974				-505.000000	200.000000	0.000000	2.897760	0.000000	19.663499	-230.058924	336.275921	234.744574
433				900.000000	200.000000	0.000000	0.313880	0.574260	-1.173150	-106.224324	-92.890068	147.198148	298.994057	200.965576	0.000000	300.000000	200.000000	0.000000	7.965720	11.200840	2232.133484	2155.294256	2245.399921	-1428.218974				-505.000000	200.000000	0.000000	0.000000	1.608030	8.651940	792.890061	389.499331	-409.682670
434				900.000000	200.000000	0.000000	0.269040	0.619300	-1.694550	-60.683914	-126.020445	154.515470	299.081327	200.979063	0.000000	300.000000	200.000000	0.000000	7.507920	11.567080	2230.607604	2183.904357	2049.199928	-1416.011974				-505.000000	200.000000	0.000000	-0.543330	1.608030	11.798100	-365.018265	-243.459515	-409.639204
435				900.000000	200.000000	0.000000	0.291460	0.608040	-1.651100	-49.040996	-106.720229	147.252791	299.003414	200.983069	0.000000	300.000000	200.000000	0.000000	7.965720	10.620960	2231.217956	2193.441057	2223.599922	-1348.873476				-505.000000	200.000000	0.000000	3.259980	-0.178670	7.865400	221.449914	1518.684452	-176.662652
436				900.000000	200.000000	0.000000	0.302670	0.563000	-1.868350	-91.326117	-76.583995	168.886231	298.994297	200.918359	0.000000	300.000000	200.000000	0.000000	7.660520	10.926160	2232.667542	2050.390553	2245.399921	-1397.701475				-505.000000	200.000000	0.000000	0.905550	1.608030	4.719240	1024.207449	205.866629	-233.522818
437				900.000000	200.000000	0.000000	0.336300	0.585520	-1.477300	-118.137327	-93.530464	161.643354	298.994572	200.879676	0.000000	300.000000	200.000000	0.000000	7.538440	10.498880	2233.277894	1964.560251	2245.399921	-1403.804975				-505.000000	200.000000	0.000000	1.629990	0.893350	9.438480	-1798.244344	-903.007850	-586.723597
438				900.000000	200.000000	0.000000	0.369930	0.585520	-1.303500	-69.710907	-74.813102	156.789193	299.062678	200.961041	0.000000	300.000000	200.000000	0.000000	7.660520	10.498880	2232.743836	2145.757556	2092.799927	-1269.527977				-505.000000	200.000000	0.000000	1.629990	0.714680	13.371180	855.026994	1877.230171	-645.637253
439				900.000000	200.000000	0.000000	0.336300	0.664340	-1.303500	-66.465100	-63.296279	166.535976	299.111224	200.948518	0.000000	300.000000	200.000000	0.000000	7.355320	10.804080	2232.057190	2117.147455	1983.799931	-1342.769976				-505.000000	200.000000	0.000000	3.622200	0.893350	7.865400	-176.946164	-226.643574	-234.418381
440				900.000000	200.000000	0.000000	0.347510	0.517960	-1.433850	-108.812843	-109.230410	161.568909	299.091783	200.901427	0.000000	300.000000	200.000000	0.000000	8.026760	10.804080	2232.286072	2012.243752	2027.399929	-1263.424477				-505.000000	200.000000	0.000000	-0.362220	1.786700	-1.573080	918.699383	2144.530901	-761.948727
441				900.000000	200.000000	0.000000	0.358720	0.484180	-1.173150	-69.728516	-54.208820	130.200299	299.004061	200.948259	0.000000	300.000000	200.000000	0.000000	7.172200	10.163160	2232.667542	2117.147455	2223.599922	-1354.976975				-505.000000	200.000000	0.000000	-0.362220	0.000000	3.932700	-578.765393	2006.735909	0.028978
442				900.000000	200.000000	0.000000	0.515660	0.675600	-1.781450	-58.455509	-105.699620	168.770291	298.999213	200.914056	0.000000	300.000000	200.000000	0.000000	7.446880	9.491720	2232.743836	2040.853853	2234.499922	-1373.287475				-505.000000	200.000000	0.000000	1.811100	1.072020	4.719240	644.325478	18.501794	177.104755
443				900.000000	200.000000	0.000000	0.347510	0.585520	-1.607650	-102.190249	-88.804897	173.680041	298.979267	200.969981	0.000000	300.000000	200.000000	0.000000	7.355320	10.102120	2231.828308	2164.830956	2278.099920	-1403.804975				-505.000000	200.000000	0.000000	-0.362220	1.429360	0.786540	202.369498	153.741512	-57.358658
444				900.000000	200.000000	0.000000	0.470820	0.698120	-1.564200	-117.611017	-98.989181	159.199049	298.989346	200.922694	0.000000	300.000000	200.000000	0.000000	7.691040	11.231360	2232.514954	2059.927254	2256.299921	-1403.804975				-505.000000	200.000000	0.000000	-0.724440	3.216060	4.719240	79.165327	304.497318	-55.634102
445				900.000000	200.000000	0.000000	0.325090	0.596780	-1.086250	-60.981089	-108.630423	161.665439	298.988966	200.970047	0.000000	300.000000	200.000000	0.000000	7.568960	11.383960	2231.675720	2164.830956	2256.299921	-1409.908474				-505.000000	200.000000	0.000000	1.267770	-0.536010	2.359620	546.834814	-344.092052	-59.354194
446				900.000000	200.000000	0.000000	0.302670	0.495440	-1.607650	-81.776562	-137.618085	166.413740	299.037808	200.982867	0.000000	300.000000	200.000000	0.000000	7.630000	11.445000	2231.675720	2193.441057	2147.299925	-1385.494475				-505.000000	200.000000	0.000000	2.354430	1.250690	1.573080	-155.826906	651.460640	0.998550
447				900.000000	200.000000	0.000000	0.358720	0.664340	-1.390400	-58.514068	-114.798417	142.416148	299.042987	200.944117	0.000000	300.000000	200.000000	0.000000	7.507920	10.926160	2232.362366	2107.610755	2136.399925	-1422.115474				-505.000000	200.000000	0.000000	-0.724440	-0.536010	7.078860	-31.867656	1495.388105	-294.171212
448				900.000000	200.000000	0.000000	0.515660	0.551740	-1.781450	-55.515003	-90.501710	187.932382	299.106829	200.943730	0.000000	300.000000	200.000000	0.000000	7.660520	10.590440	2233.277894	2107.610755	1994.699930	-1416.011974				-505.000000	200.000000	0.000000	1.086660	0.536010	5.505780	-893.653588	724.441266	-175.810555
449				900.000000	200.000000	0.000000	0.313880	0.675600	-1.520750	-86.329135	-87.500830	181.027636	299.004027	200.875675	0.000000	300.000000	200.000000	0.000000	7.416360	10.559920	2232.591248	1955.023551	2223.599922	-1373.287475				-505.000000	200.000000	0.000000	1.267770	0.178670	10.225020	938.157338	974.143757	58.812235
450				900.000000	200.000000	0.000000	0.493240	0.641820	-0.999350	-83.159495	-130.833567	173.581423	299.047739	200.961336	0.000000	300.000000	200.000000	0.000000	7.385840	10.468360	2232.057190	2145.757556	2125.499926	-1416.011974				-505.000000	200.000000	0.000000	1.629990	2.501380	0.000000	-543.537508	-363.770704	-232.732984
451				900.000000	200.000000	0.000000	0.482030	0.686860	-1.086250	-69.333185	-104.961272	183.273564	299.047479	200.978694	0.000000	300.000000	200.000000	0.000000	7.050120	10.498880	2231.446838	2183.904357	2125.499926	-1361.080475				-505.000000	200.000000	0.000000	0.905550	1.608030	4.719240	213.495436	-589.553415	-116.034621
452				900.000000	200.000000	0.000000	0.302670	0.540480	-1.520750	-27.564893	-107.303082	173.684608	299.047707	200.918642	0.000000	300.000000	200.000000	0.000000	7.599480	10.285240	2231.980896	2050.390553	2125.499926	-1416.011974				-505.000000	200.000000	0.000000	0.724440	-1.608030	14.157719	-327.801281	340.438484	-647.769061
453				900.000000	200.000000	0.000000	0.269040	0.608040	-0.869000	-64.312861	-111.590296	183.420919	298.979302	200.871671	0.000000	300.000000	200.000000	0.000000	7.263760	10.346280	2231.904602	1945.486851	2278.099920	-1397.701475				-505.000000	200.000000	0.000000	0.362220	1.608030	-1.573080	676.256058	1040.134981	-468.455746
454				900.000000	200.000000	0.000000	0.470820	0.731900	-1.433850	-15.571659	-159.902046	161.640124	299.057281	200.935925	0.000000	300.000000	200.000000	0.000000	7.507920	9.888480	2231.523132	2088.537354	2103.699926	-1403.804975				-505.000000	200.000000	0.000000	3.259980	2.322710	-1.573080	487.869341	864.791533	-233.032941
455				900.000000	200.000000	0.000000	0.302670	0.720640	-1.955250	-36.678167	-106.898997	176.261816	299.071617	200.978996	0.000000	300.000000	200.000000	0.000000	7.263760	9.919000	2230.760192	2183.904357	2070.999928	-1416.011974				-505.000000	200.000000	0.000000	1.267770	0.357340	-6.292320	-94.696744	-203.311354	-645.947391
456				900.000000	200.000000	0.000000	0.414770	0.619300	-1.911800	-81.011636	-55.830014	147.135513	299.087150	200.935349	0.000000	300.000000	200.000000	0.000000	7.446880	11.139800	2232.896424	2088.537354	2038.299929	-1452.632974				-505.000000	200.000000	0.000000	0.000000	1.786700	4.719240	-702.221258	393.231463	-350.769014
457				900.000000	200.000000	0.000000	0.414770	0.495440	-1.477300	-101.744170	-61.300069	163.887944	299.038104	200.948389	0.000000	300.000000	200.000000	0.000000	7.782600	11.231360	2232.362366	2117.147455	2147.299925	-1403.804975				-505.000000	200.000000	0.000000	0.362220	-0.893350	7.865400	-979.955391	-427.092217	-59.620865
458				900.000000	200.000000	0.000000	0.280250	0.585520	-1.607650	-154.457141	-131.628859	152.062781	299.003891	200.922788	0.000000	300.000000	200.000000	0.000000	7.568960	10.712520	2232.286072	2059.927254	2223.599922	-1416.011974				-505.000000	200.000000	0.000000	-0.905550	1.786700	8.651940	-933.538645	2432.844268	-820.649359
459				900.000000	200.000000	0.000000	0.381140	0.529220	-1.129700	-124.116177	-65.304424	154.315560	298.993885	200.970014	0.000000	300.000000	200.000000	0.000000	7.538440	10.895640	2231.752014	2164.830956	2245.399921	-1397.701475				-505.000000	200.000000	0.000000	0.905550	-0.714680	7.865400	189.015949	2191.431033	-59.494774
460				900.000000	200.000000	0.000000	0.347510	0.517960	-1.651100	-76.873672	-33.038819	185.665510	299.042398	200.974620	0.000000	300.000000	200.000000	0.000000	7.294280	10.895640	2230.989074	2174.367657	2136.399925	-1391.597975				-505.000000	200.000000	0.000000	1.811100	1.429360	2.359620	-839.848672	153.311081	-292.508919
461				900.000000	200.000000	0.000000	0.425980	0.619300	-0.782100	-120.046569	-67.474203	178.449481	298.984464	200.986770	0.000000	300.000000	200.000000	0.000000	7.263760	10.926160	2232.514954	2202.977757	2267.199921	-1342.769976				-505.000000	200.000000	0.000000	1.448880	1.965370	6.292320	930.139937	171.496879	-115.738972
462				900.000000	200.000000	0.000000	0.448400	0.709380	-1.868350	-109.421370	-102.849036	183.329349	299.028438	200.948292	0.000000	300.000000	200.000000	0.000000	7.019600	10.620960	2232.591248	2117.147455	2169.099924	-1373.287475				-505.000000	200.000000	0.000000	1.267770	0.714680	9.438480	1086.344382	842.320176	353.041402
463				900.000000	200.000000	0.000000	0.504450	0.563000	-1.390400	-82.789900	-125.865548	156.628886	298.999248	200.973821	0.000000	300.000000	200.000000	0.000000	7.507920	10.590440	2232.820130	2174.367657	2234.499922	-1324.459476				-505.000000	200.000000	0.000000	0.362220	0.536010	-3.932700	147.935351	777.234245	235.456091
464				900.000000	200.000000	0.000000	0.437190	0.630560	-1.738000	-28.101000	-112.640573	168.809699	299.047805	200.974088	0.000000	300.000000	200.000000	0.000000	7.507920	9.827440	2232.209778	2174.367657	2125.499926	-1416.011974				-505.000000	200.000000	0.000000	1.086660	3.394730	3.146160	437.298808	991.820560	414.343357
465				900.000000	200.000000	0.000000	0.325090	0.664340	-1.607650	-70.800729	-57.485821	164.137930	298.989553	200.960942	0.000000	300.000000	200.000000	0.000000	7.874160	10.559920	2232.972718	2145.757556	2256.299921	-1324.459476				-505.000000	200.000000	0.000000	1.629990	2.322710	5.505780	372.619648	1354.414406	-115.414345
466				900.000000	200.000000	0.000000	0.325090	0.619300	-1.086250	-124.382199	-57.970723	178.554003	298.950395	200.969583	0.000000	300.000000	200.000000	0.000000	7.416360	9.980040	2232.743836	2164.830956	2343.499918	-1385.494475				-505.000000	200.000000	0.000000	0.362220	1.072020	-2.359620	-282.768845	-152.248659	177.220665
467				900.000000	200.000000	0.000000	0.369930	0.608040	-1.520750	-81.070195	-69.545090	154.400476	298.998803	200.974254	0.000000	300.000000	200.000000	0.000000	7.172200	11.292400	2231.828308	2174.367657	2234.499922	-1336.666476				-505.000000	200.000000	0.000000	1.448880	0.536010	7.078860	380.448279	-624.669591	-939.512816
468				900.000000	200.000000	0.000000	0.381140	0.698120	-1.607650	-81.471260	-44.596051	152.062977	299.013353	200.961533	0.000000	300.000000	200.000000	0.000000	7.721560	10.102120	2231.599426	2145.757556	2201.799923	-1452.632974				-505.000000	200.000000	0.000000	1.448880	-1.072020	-6.292320	-1107.715332	316.009710	-118.621455
469				900.000000	200.000000	0.000000	0.235410	0.608040	-1.564200	-73.074149	-69.031117	159.359159	298.998769	200.948648	0.000000	300.000000	200.000000	0.000000	7.568960	11.750200	2231.752014	2117.147455	2234.499922	-1367.183975				-505.000000	200.000000	0.000000	3.803310	2.144040	0.000000	-217.712146	1890.981842	-233.245965
470				900.000000	200.000000	0.000000	0.302670	0.517960	-1.390400	-132.891010	-46.632668	154.386383	298.940160	201.021292	0.000000	300.000000	200.000000	0.000000	7.446880	10.987200	2231.752014	2279.271359	2365.299917	-1470.943473				-505.000000	200.000000	0.000000	1.992210	0.893350	3.932700	54.371224	273.429270	235.664807
471				900.000000	200.000000	0.000000	0.403560	0.371580	-1.520750	-110.910269	-40.534153	168.603688	299.018473	200.982666	0.000000	300.000000	200.000000	0.000000	7.355320	11.200840	2232.133484	2193.441057	2190.899923	-1409.908474				-505.000000	200.000000	0.000000	1.448880	2.501380	-0.786540	498.743585	708.494747	237.234294
472				900.000000	200.000000	0.000000	0.381140	0.619300	-2.042150	-121.351981	-69.521815	183.315256	299.052202	200.970313	0.000000	300.000000	200.000000	0.000000	7.019600	10.865120	2231.065368	2164.830956	2114.599926	-1409.908474				-505.000000	200.000000	0.000000	0.000000	-0.714680	-3.932700	-506.823910	931.722183	-294.398725
473				900.000000	200.000000	0.000000	0.291460	0.439140	-1.694550	-35.938661	-106.679820	149.505374	299.032924	200.974321	0.000000	300.000000	200.000000	0.000000	7.172200	10.620960	2231.675720	2174.367657	2158.199924	-1373.287475				-505.000000	200.000000	0.000000	0.000000	2.680050	1.573080	-69.336333	1191.637213	2.543368
474				900.000000	200.000000	0.000000	0.414770	0.664340	-1.651100	-62.804683	-76.336345	151.996721	299.014230	200.943601	0.000000	300.000000	200.000000	0.000000	7.141680	10.651480	2233.583070	2107.610755	2201.799923	-1342.769976				-505.000000	200.000000	0.000000	0.905550	1.608030	0.786540	-1060.795201	1137.588812	-820.963805
475				900.000000	200.000000	0.000000	0.381140	0.540480	-1.564200	-83.897330	-34.504519	156.735692	298.950430	200.952466	0.000000	300.000000	200.000000	0.000000	7.538440	10.346280	2232.820130	2126.684155	2343.499918	-1397.701475				-505.000000	200.000000	0.000000	-0.543330	4.109410	-0.786540	480.229478	-761.796721	-231.033098
476				900.000000	200.000000	0.000000	0.414770	0.574260	-1.129700	-57.932947	-137.612887	168.780567	299.008774	200.961238	0.000000	300.000000	200.000000	0.000000	7.050120	10.529400	2232.286072	2145.757556	2212.699923	-1318.355976				-505.000000	200.000000	0.000000	1.267770	1.250690	7.078860	2276.749596	-83.430596	-410.123207
477				900.000000	200.000000	0.000000	0.437190	0.653080	-1.260050	-46.781121	-67.491337	130.276081	299.036194	200.907467	0.000000	300.000000	200.000000	0.000000	7.385840	10.651480	2227.937314	2021.780453	2147.299925	-1324.459476				-505.000000	200.000000	0.000000	0.905550	2.144040	11.798100	825.575719	-861.411268	-291.758243
478				900.000000	200.000000	0.000000	0.425980	0.641820	-1.955250	-100.231928	-81.581083	156.783484	298.964616	200.944343	0.000000	300.000000	200.000000	0.000000	7.752080	9.949520	2231.828308	2107.610755	2310.799919	-1397.701475				-505.000000	200.000000	0.000000	4.165530	0.357340	4.719240	-1483.607842	671.455287	-528.691015
479				900.000000	200.000000	0.000000	0.459610	0.574260	-1.433850	-42.165925	-63.186989	163.914793	298.960514	200.969252	0.000000	300.000000	200.000000	0.000000	7.691040	10.132640	2233.506776	2164.830956	2321.699919	-1434.322474				-505.000000	200.000000	0.000000	0.905550	-0.178670	-0.786540	-474.138252	-849.468445	-0.242002
480				900.000000	200.000000	0.000000	0.325090	0.619300	-1.216600	-80.291409	-143.970987	152.047742	299.057345	201.034147	0.000000	300.000000	200.000000	0.000000	7.752080	10.102120	2231.675720	2307.881460	2103.699926	-1428.218974				-505.000000	200.000000	0.000000	1.811100	-0.714680	2.359620	-43.056517	-111.828934	-177.055415
481				900.000000	200.000000	0.000000	0.358720	0.754420	-0.999350	-42.337855	-79.700304	173.825504	298.969112	200.944698	0.000000	300.000000	200.000000	0.000000	7.385840	9.857960	2230.989074	2107.610755	2299.899920	-1458.736474				-505.000000	200.000000	0.000000	1.629990	3.037390	17.303879	-625.535235	-115.052071	-114.736113
482				900.000000	200.000000	0.000000	0.257830	0.630560	-0.869000	-79.467609	-95.930759	176.224496	298.979407	200.922851	0.000000	300.000000	200.000000	0.000000	7.935200	10.926160	2232.133484	2059.927254	2278.099920	-1403.804975				-505.000000	200.000000	0.000000	-0.905550	-0.536010	11.011560	-147.369042	707.194894	-940.341808
483				900.000000	200.000000	0.000000	0.369930	0.574260	-1.303500	-106.359366	-115.340862	156.778721	298.979477	200.969782	0.000000	300.000000	200.000000	0.000000	7.996240	11.017720	2232.286072	2164.830956	2278.099920	-1416.011974				-505.000000	200.000000	0.000000	0.905550	2.858720	4.719240	-289.905322	-722.123423	178.872777
484				900.000000	200.000000	0.000000	0.381140	0.754420	-1.346950	-78.882740	-120.828051	190.669898	299.023423	200.914244	0.000000	300.000000	200.000000	0.000000	7.355320	10.865120	2232.286072	2040.853853	2179.999924	-1342.769976				-505.000000	200.000000	0.000000	2.173320	2.322710	11.798100	141.491029	1050.426084	-467.922403
485				900.000000	200.000000	0.000000	0.302670	0.540480	-1.564200	-67.815210	-152.856403	185.732908	299.086276	201.017471	0.000000	300.000000	200.000000	0.000000	7.294280	11.139800	2230.760192	2269.734659	2038.299929	-1287.838477				-505.000000	200.000000	0.000000	2.535540	3.037390	1.573080	299.734316	640.501674	2.679640
486				900.000000	200.000000	0.000000	0.313880	0.664340	-1.129700	-58.243982	-113.194356	154.510903	298.974103	200.906133	0.000000	300.000000	200.000000	0.000000	7.446880	11.139800	2231.217956	2021.780453	2288.999920	-1428.218974				-505.000000	200.000000	0.000000	-0.543330	0.714680	2.359620	-998.909961	-367.072405	-586.719289
487				900.000000	200.000000	0.000000	0.392350	0.608040	-1.303500	-108.988836	-90.934267	171.244870	299.116198	200.918516	0.000000	300.000000	200.000000	0.000000	7.752080	10.376800	2232.286072	2050.390553	1972.899931	-1342.769976				-505.000000	200.000000	0.000000	1.086660	1.429360	3.146160	897.454279	1124.390567	118.757727
488				900.000000	200.000000	0.000000	0.358720	0.754420	-1.477300	-107.161494	-58.991930	166.596524	299.057538	200.957031	0.000000	300.000000	200.000000	0.000000	7.446880	10.590440	2232.133484	2136.220856	2103.699926	-1348.873476				-505.000000	200.000000	0.000000	0.724440	1.608030	4.719240	-1060.480585	1675.095675	-57.276033
489				900.000000	200.000000	0.000000	0.425980	0.495440	-1.911800	-41.886359	-66.423582	154.237690	298.994160	200.939845	0.000000	300.000000	200.000000	0.000000	7.599480	10.895640	2232.362366	2098.074055	2245.399921	-1318.355976				-505.000000	200.000000	0.000000	1.992210	3.394730	5.505780	90.039572	-258.343613	-1113.075653
490				900.000000	200.000000	0.000000	0.269040	0.754420	-1.520750	-75.042267	-90.720289	164.279772	298.984290	200.991211	0.000000	300.000000	200.000000	0.000000	7.446880	9.613800	2232.133484	2212.514458	2267.199921	-1354.976975				-505.000000	200.000000	0.000000	1.811100	1.429360	6.292320	-28.822043	-910.981110	59.955673
491				900.000000	200.000000	0.000000	0.403560	0.776940	-1.651100	-66.208875	-91.072627	178.619314	299.052882	200.956802	0.000000	300.000000	200.000000	0.000000	7.263760	10.376800	2232.667542	2136.220856	2114.599926	-1416.011974				-505.000000	200.000000	0.000000	1.992210	2.322710	0.000000	1182.891198	-253.118628	-526.652013
492				900.000000	200.000000	0.000000	0.414770	0.709380	-1.433850	-52.683804	-86.670328	156.857928	299.018640	200.939781	0.000000	300.000000	200.000000	0.000000	7.141680	9.857960	2232.514954	2098.074055	2190.899923	-1348.873476				-505.000000	200.000000	0.000000	0.000000	0.714680	9.438480	-535.079645	786.462927	-58.065867
493				900.000000	200.000000	0.000000	0.212990	0.810720	-1.998700	-97.342170	-103.165566	154.751558	299.018271	201.008507	0.000000	300.000000	200.000000	0.000000	7.416360	10.071600	2231.675720	2250.661259	2190.899923	-1409.908474				-505.000000	200.000000	0.000000	0.181110	-0.536010	4.719240	662.839586	779.982520	-705.452346
494				900.000000	200.000000	0.000000	0.403560	0.720640	-1.346950	-132.540694	-71.091607	168.928314	298.940414	200.969782	0.000000	300.000000	200.000000	0.000000	7.691040	11.445000	2232.286072	2164.830956	2365.299917	-1324.459476				-505.000000	200.000000	0.000000	3.984420	-0.893350	15.730799	-52.798144	9.114246	292.553951
495				900.000000	200.000000	0.000000	0.313880	0.563000	-1.173150	-98.646950	-52.362309	171.284277	298.964863	200.892853	0.000000	300.000000	200.000000	0.000000	7.385840	10.956680	2232.362366	1993.170352	2310.799919	-1409.908474				-505.000000	200.000000	0.000000	1.086660	0.714680	4.719240	1665.046852	1388.037729	-58.152800
496				900.000000	200.000000	0.000000	0.291460	0.529220	-1.781450	-104.688739	-86.335124	171.276089	298.979267	200.944343	0.000000	300.000000	200.000000	0.000000	7.538440	11.048240	2231.828308	2107.610755	2278.099920	-1422.115474				-505.000000	200.000000	0.000000	1.448880	1.250690	-0.786540	191.432330	178.214717	412.279685
497				900.000000	200.000000	0.000000	0.313880	0.529220	-0.999350	-107.899014	-82.919762	161.614222	299.023156	200.970047	0.000000	300.000000	200.000000	0.000000	7.385840	11.017720	2231.675720	2164.830956	2179.999924	-1324.459476				-505.000000	200.000000	0.000000	1.811100	1.965370	17.303879	120.308848	139.128978	-468.232541
498				900.000000	200.000000	0.000000	0.224200	0.551740	-1.390400	-119.438359	-109.258883	161.728074	299.062550	200.948356	0.000000	300.000000	200.000000	0.000000	7.385840	10.590440	2232.438660	2117.147455	2092.799927	-1373.287475				-505.000000	200.000000	0.000000	-0.543330	0.893350	-4.719240	169.495071	-625.494582	-57.852843
499				900.000000	200.000000	0.000000	0.571710	0.619300	-1.477300	-104.684676	-98.158678	166.250204	298.989691	200.913838	0.000000	300.000000	200.000000	0.000000	7.568960	10.529400	2233.277894	2040.853853	2256.299921	-1361.080475				-505.000000	200.000000	0.000000	0.724440	0.178670	7.865400	-336.007452	213.839888	-411.097088
500				900.000000	200.000000	0.000000	0.526870	0.698120	-1.390400	-105.369370	-86.261044	144.683020	298.901726	200.948097	0.000000	300.000000	200.000000	0.000000	7.080640	10.376800	2233.049012	2117.147455	2452.499914	-1409.908474				-505.000000	200.000000	0.000000	1.629990	-1.786700	12.584640	240.341560	-375.713527	-413.034668
501				900.000000	200.000000	0.000000	0.448400	0.574260	-2.042150	-147.329910	-57.093672	168.745726	299.018674	200.956835	0.000000	300.000000	200.000000	0.000000	7.233240	10.895640	2232.591248	2136.220856	2190.899923	-1342.769976				-505.000000	200.000000	0.000000	1.811100	0.536010	9.438480	33.189043	544.303265	529.060673
502				900.000000	200.000000	0.000000	0.381140	0.596780	-1.260050	-57.140616	-120.908868	161.607371	298.974243	201.000029	0.000000	300.000000	200.000000	0.000000	6.928040	10.620960	2231.523132	2231.587858	2288.999920	-1428.218974				-505.000000	200.000000	0.000000	1.448880	0.000000	11.798100	116.759850	696.551924	58.628188
503				900.000000	200.000000	0.000000	0.325090	0.563000	-1.477300	-94.941519	-32.277197	156.814703	298.950251	200.909910	0.000000	300.000000	200.000000	0.000000	7.599480	9.949520	2232.438660	2031.317153	2343.499918	-1440.425974				-505.000000	200.000000	0.000000	1.448880	0.178670	3.146160	-1262.913006	572.192607	-646.131438
504				900.000000	200.000000	0.000000	0.280250	0.630560	-1.303500	-75.897221	-66.054110	176.201269	299.013421	200.893097	0.000000	300.000000	200.000000	0.000000	7.660520	9.705360	2231.752014	1993.170352	2201.799923	-1391.597975				-505.000000	200.000000	0.000000	0.181110	-0.178670	9.438480	337.391762	1040.643976	-411.392737
505				900.000000	200.000000	0.000000	0.369930	0.495440	-1.781450	-65.874498	-64.236669	175.982699	298.974524	200.935669	0.000000	300.000000	200.000000	0.000000	7.660520	9.766400	2232.133484	2088.537354	2288.999920	-1373.287475				-505.000000	200.000000	0.000000	0.000000	1.965370	9.438480	-343.584391	1051.602941	-468.087653
506				900.000000	200.000000	0.000000	0.470820	0.641820	-0.955900	-103.217132	-99.554900	159.146690	299.052396	200.965840	0.000000	300.000000	200.000000	0.000000	7.233240	10.987200	2231.523132	2155.294256	2114.599926	-1416.011974				-505.000000	200.000000	0.000000	2.354430	0.536010	12.584640	-314.007270	1303.860706	-117.167878
507				900.000000	200.000000	0.000000	0.347510	0.608040	-1.781450	-33.093918	-83.577293	166.472004	299.047772	200.892944	0.000000	300.000000	200.000000	0.000000	6.958560	11.048240	2232.133484	1993.170352	2125.499926	-1434.322474				-505.000000	200.000000	0.000000	0.905550	1.429360	11.798100	-260.013585	994.568835	-527.412869
508				900.000000	200.000000	0.000000	0.369930	0.551740	-1.651100	-23.215719	-120.083563	156.757777	298.979581	200.965411	0.000000	300.000000	200.000000	0.000000	7.599480	10.743040	2232.514954	2155.294256	2278.099920	-1361.080475				-505.000000	200.000000	0.000000	1.629990	-0.357340	7.865400	558.086598	1617.315142	-294.190008
509				900.000000	200.000000	0.000000	0.381140	0.574260	-1.129700	-57.932947	-105.832183	163.996088	299.043216	200.960975	0.000000	300.000000	200.000000	0.000000	7.721560	11.261880	2232.896424	2145.757556	2136.399925	-1354.976975				-505.000000	200.000000	0.000000	0.000000	3.752070	3.932700	574.800376	128.837875	-818.856667
510				900.000000	200.000000	0.000000	0.437190	0.506700	-0.955900	-96.719783	-93.104047	163.875189	299.047902	200.939813	0.000000	300.000000	200.000000	0.000000	7.416360	10.834600	2232.438660	2098.074055	2125.499926	-1391.597975				-505.000000	200.000000	0.000000	0.724440	-1.429360	9.438480	-1012.263510	1140.337087	-177.646714
511				900.000000	200.000000	0.000000	0.190570	0.720640	-1.303500	-80.228787	-92.756907	166.739312	299.062774	200.943859	0.000000	300.000000	200.000000	0.000000	7.233240	10.743040	2232.972718	2107.610755	2092.799927	-1379.390975				-505.000000	200.000000	0.000000	0.905550	3.394730	-8.651940	1941.962984	1013.975922	-466.803634
512				900.000000	200.000000	0.000000	0.347510	0.574260	-1.738000	-138.973750	-73.485761	159.211608	299.023156	200.935861	0.000000	300.000000	200.000000	0.000000	7.568960	10.376800	2231.675720	2088.537354	2179.999924	-1434.322474				-505.000000	200.000000	0.000000	1.267770	1.608030	3.932700	676.696520	184.695124	-174.807697
513				900.000000	200.000000	0.000000	0.448400	0.675600	-1.738000	-98.615797	-47.244592	159.201332	299.072378	200.922662	0.000000	300.000000	200.000000	0.000000	7.904680	10.529400	2232.591248	2059.927254	2070.999928	-1409.908474				-505.000000	200.000000	0.000000	1.629990	1.965370	11.798100	-1385.739639	420.452944	295.455230
514				900.000000	200.000000	0.000000	0.425980	0.630560	-1.651100	-64.195743	-152.787522	149.544032	299.047772	201.004028	0.000000	300.000000	200.000000	0.000000	7.385840	9.705360	2232.133484	2241.124558	2125.499926	-1416.011974				-505.000000	200.000000	0.000000	0.181110	1.965370	8.651940	698.696703	1571.670432	-56.893451
515				900.000000	200.000000	0.000000	0.392350	0.641820	-1.955250	-96.211398	-75.130230	166.456965	299.052396	200.974387	0.000000	300.000000	200.000000	0.000000	7.599480	10.071600	2231.523132	2174.367657	2114.599926	-1397.701475				-505.000000	200.000000	0.000000	1.086660	-1.608030	-3.932700	-1024.144526	1396.248420	527.083935
516				900.000000	200.000000	0.000000	0.459610	0.540480	-2.042150	-60.269305	-153.808729	171.112358	299.028206	200.986972	0.000000	300.000000	200.000000	0.000000	7.599480	9.796920	2232.057190	2202.977757	2169.099924	-1416.011974				-505.000000	200.000000	0.000000	-0.905550	1.786700	12.584640	224.935989	-1415.418076	-291.952471
517				900.000000	200.000000	0.000000	0.336300	0.529220	-1.346950	-64.033295	-98.717660	154.362014	298.989070	200.935765	0.000000	300.000000	200.000000	0.000000	7.599480	11.200840	2231.904602	2088.537354	2256.299921	-1416.011974				-505.000000	200.000000	0.000000	-1.992210	0.714680	2.359620	506.698064	-279.400681	-586.603379
518				900.000000	200.000000	0.000000	0.414770	0.630560	-1.433850	-112.217035	-112.000177	183.290887	298.984082	201.008507	0.000000	300.000000	200.000000	0.000000	7.233240	11.597600	2231.675720	2250.661259	2267.199921	-1361.080475				-505.000000	200.000000	0.000000	1.811100	0.000000	0.786540	347.510929	1480.504007	-411.353579
519				900.000000	200.000000	0.000000	0.269040	0.608040	-1.346950	-68.828548	-146.607592	185.830580	299.028472	200.918359	0.000000	300.000000	200.000000	0.000000	7.599480	11.445000	2232.667542	2050.390553	2169.099924	-1361.080475				-505.000000	200.000000	0.000000	3.259980	1.429360	11.798100	666.514431	1249.812306	59.839763
520				900.000000	200.000000	0.000000	0.302670	0.484180	-1.390400	-126.241010	-61.830578	132.668027	299.004163	200.960975	0.000000	300.000000	200.000000	0.000000	7.599480	11.017720	2232.896424	2145.757556	2223.599922	-1373.287475				-505.000000	200.000000	0.000000	0.543330	2.322710	7.865400	951.888427	622.508876	295.881279
521				900.000000	200.000000	0.000000	0.448400	0.439140	-0.912450	-103.477420	-124.001903	142.113804	298.998940	200.931396	0.000000	300.000000	200.000000	0.000000	7.355320	10.651480	2232.133484	2079.000654	2234.499922	-1397.701475				-505.000000	200.000000	0.000000	2.716650	1.072020	5.505780	181.124394	-567.319489	-527.896873
522				900.000000	200.000000	0.000000	0.313880	0.484180	-1.824900	-122.670622	-92.283941	161.572334	299.033486	201.016463	0.000000	300.000000	200.000000	0.000000	7.507920	10.712520	2232.972718	2269.734659	2158.199924	-1361.080475				-505.000000	200.000000	0.000000	0.543330	-0.536010	-4.719240	662.084507	1695.011757	-176.784436
523				900.000000	200.000000	0.000000	0.369930	0.630560	-1.260050	-116.057509	-110.315300	159.240740	299.047902	200.944085	0.000000	300.000000	200.000000	0.000000	7.416360	10.804080	2232.438660	2107.610755	2125.499926	-1416.011974				-505.000000	200.000000	0.000000	1.811100	1.608030	4.719240	213.495436	151.071801	-351.083459
524				900.000000	200.000000	0.000000	0.381140	0.641820	-0.999350	-34.913132	-116.085349	139.962317	299.047967	200.901304	0.000000	300.000000	200.000000	0.000000	7.416360	10.590440	2232.591248	2012.243752	2125.499926	-1348.873476				-505.000000	200.000000	0.000000	-0.905550	1.429360	3.146160	665.822275	582.089151	-527.267981
525				900.000000	200.000000	0.000000	0.369930	0.574260	-1.129700	-25.768705	-80.040706	173.646342	298.994228	200.918422	0.000000	300.000000	200.000000	0.000000	7.935200	10.590440	2232.514954	2050.390553	2245.399921	-1391.597975				-505.000000	200.000000	0.000000	2.535540	-1.608030	6.292320	366.465498	-26.826921	-60.472962
526				900.000000	200.000000	0.000000	0.313880	0.540480	-1.781450	-88.142932	-142.984049	144.757073	298.984255	200.969881	0.000000	300.000000	200.000000	0.000000	7.324800	10.956680	2232.057190	2164.830956	2267.199921	-1342.769976				-505.000000	200.000000	0.000000	0.543330	1.072020	10.225020	-397.578076	-705.430477	-468.978909
527				900.000000	200.000000	0.000000	0.392350	0.664340	-1.781450	-26.754954	-55.027984	171.297229	298.955027	200.974088	0.000000	300.000000	200.000000	0.000000	7.385840	10.620960	2232.209778	2174.367657	2332.599918	-1397.701475				-505.000000	200.000000	0.000000	-0.181110	-2.680050	3.146160	-856.814143	1731.383355	-296.249372
528				900.000000	200.000000	0.000000	0.381140	0.574260	-1.260050	-50.026929	-100.644988	137.489827	298.910670	200.884702	0.000000	300.000000	200.000000	0.000000	7.599480	10.743040	2231.370544	1974.096951	2430.699915	-1409.908474				-505.000000	200.000000	0.000000	3.259980	-0.357340	-7.865400	441.012132	473.052922	-0.599914
529				900.000000	200.000000	0.000000	0.269040	0.608040	-1.303500	-125.070957	-25.064722	147.276018	299.052558	200.944310	0.000000	300.000000	200.000000	0.000000	7.599480	10.041080	2231.904602	2107.610755	2114.599926	-1428.218974				-505.000000	200.000000	0.000000	0.724440	1.429360	2.359620	434.127348	-576.355170	177.530803
530				900.000000	200.000000	0.000000	0.392350	0.574260	-1.520750	-86.481786	-116.062075	173.623114	298.969182	200.987377	0.000000	300.000000	200.000000	0.000000	7.507920	11.628120	2231.141662	2202.977757	2299.899920	-1428.218974				-505.000000	200.000000	0.000000	-0.724440	0.178670	11.798100	243.387173	1358.339539	-176.004783
531				900.000000	200.000000	0.000000	0.358720	0.653080	-1.173150	-62.773214	-109.934489	183.369898	298.993850	201.004234	0.000000	300.000000	200.000000	0.000000	7.660520	11.170320	2231.675720	2241.124558	2245.399921	-1403.804975				-505.000000	200.000000	0.000000	1.992210	0.000000	12.584640	811.718784	132.648572	293.561117
532				900.000000	200.000000	0.000000	0.347510	0.630560	-1.781450	-84.433437	-144.368932	168.902608	298.974384	200.952889	0.000000	300.000000	200.000000	0.000000	7.355320	11.139800	2231.828308	2126.684155	2288.999920	-1397.701475				-505.000000	200.000000	0.000000	1.629990	-0.714680	10.225020	-737.323296	1349.935848	-412.017321
533				900.000000	200.000000	0.000000	0.347510	0.551740	-1.346950	-107.331754	-124.509137	168.829305	298.945477	200.879916	0.000000	300.000000	200.000000	0.000000	7.324800	10.682000	2232.667542	1964.560251	2354.399918	-1354.976975				-505.000000	200.000000	0.000000	-0.181110	0.893350	-1.573080	517.194769	807.871862	-410.346413
534				900.000000	200.000000	0.000000	0.381140	0.630560	-1.651100	-100.380516	-100.281311	173.687087	299.052688	200.935637	0.000000	300.000000	200.000000	0.000000	7.355320	11.139800	2232.209778	2088.537354	2114.599926	-1354.976975				-505.000000	200.000000	0.000000	-0.724440	-0.357340	3.932700	441.955980	968.093781	-235.257555
535				900.000000	200.000000	0.000000	0.224200	0.754420	-1.173150	-26.435791	-99.328986	188.422827	299.048000	200.939716	0.000000	300.000000	200.000000	0.000000	7.568960	11.048240	2232.667542	2098.074055	2125.499926	-1379.390975				-505.000000	200.000000	0.000000	0.905550	0.893350	7.865400	-408.578167	1130.870974	-645.409740
536				900.000000	200.000000	0.000000	0.493240	0.630560	-1.303500	-79.917751	-125.484737	204.896533	299.057732	200.892761	0.000000	300.000000	200.000000	0.000000	7.324800	10.529400	2232.591248	1993.170352	2103.699926	-1354.976975				-505.000000	200.000000	0.000000	1.448880	2.680050	4.719240	-648.164649	968.409776	-56.316642
537				900.000000	200.000000	0.000000	0.437190	0.720640	-1.651100	-28.322007	-72.193631	173.712794	299.009214	200.943730	0.000000	300.000000	200.000000	0.000000	7.385840	10.346280	2233.277894	2107.610755	2212.699923	-1361.080475				-505.000000	200.000000	0.000000	2.354430	1.429360	6.292320	202.809961	1442.402125	-468.784681
538				900.000000	200.000000	0.000000	0.414770	0.653080	-1.042800	-126.966655	-61.704154	161.624889	298.969887	200.982431	0.000000	300.000000	200.000000	0.000000	7.507920	10.590440	2232.667542	2193.441057	2299.899920	-1379.390975				-505.000000	200.000000	0.000000	3.078870	0.536010	17.303879	-1703.421753	857.836264	-58.481735
539				900.000000	200.000000	0.000000	0.437190	0.630560	-1.260050	-95.954857	-87.755217	195.315960	299.030604	201.010927	0.000000	300.000000	200.000000	0.000000	7.477400	10.834600	2226.335140	2250.661259	2158.199924	-1379.390975				-505.000000	200.000000	0.000000	0.724440	0.714680	5.505780	622.765758	2204.629278	59.364375
540				900.000000	200.000000	0.000000	0.403560	0.664340	-1.694550	-99.034469	-106.230129	180.924256	299.047642	200.940070	0.000000	300.000000	200.000000	0.000000	7.721560	10.590440	2231.828308	2098.074055	2125.499926	-1458.736474				-505.000000	200.000000	0.000000	1.086660	0.893350	8.651940	286.380767	-206.534491	-586.680130
541				900.000000	200.000000	0.000000	0.145730	0.619300	-1.433850	-56.393299	-70.525290	185.968800	298.984394	200.918485	0.000000	300.000000	200.000000	0.000000	7.691040	10.834600	2232.362366	2050.390553	2267.199921	-1416.011974				-505.000000	200.000000	0.000000	0.000000	-0.357340	0.786540	-832.271733	1590.093661	704.590068
542				900.000000	200.000000	0.000000	0.291460	0.641820	-1.607650	-107.912875	-157.420337	181.019448	299.032891	201.008542	0.000000	300.000000	200.000000	0.000000	7.385840	11.109280	2231.599426	2250.661259	2158.199924	-1409.908474				-505.000000	200.000000	0.000000	2.535540	1.786700	4.719240	-1281.301267	1035.225991	-527.204153
543				900.000000	200.000000	0.000000	0.347510	0.563000	-1.694550	-79.084469	-124.185869	178.478417	299.013218	200.961665	0.000000	300.000000	200.000000	0.000000	7.446880	9.674840	2231.294250	2145.757556	2201.799923	-1367.183975				-505.000000	200.000000	0.000000	-0.543330	-0.357340	5.505780	789.529832	-370.058111	-59.039748
544				900.000000	200.000000	0.000000	0.291460	0.608040	-1.694550	-77.229722	-45.888181	173.759052	299.053011	200.960942	0.000000	300.000000	200.000000	0.000000	7.355320	11.261880	2232.972718	2145.757556	2114.599926	-1409.908474				-505.000000	200.000000	0.000000	1.992210	-1.608030	6.292320	134.833495	1066.610034	-236.661792
545				900.000000	200.000000	0.000000	0.313880	0.472920	-1.129700	-106.331960	-87.864507	149.513562	299.042496	200.927504	0.000000	300.000000	200.000000	0.000000	8.057280	10.987200	2231.217956	2069.463954	2136.399925	-1391.597975				-505.000000	200.000000	0.000000	0.543330	0.893350	9.438480	-1103.348332	1549.006074	-527.892565
546				900.000000	200.000000	0.000000	0.325090	0.461660	-1.173150	-86.738010	-123.747516	168.768758	298.989277	200.948389	0.000000	300.000000	200.000000	0.000000	7.507920	10.743040	2232.362366	2117.147455	2256.299921	-1330.562976				-505.000000	200.000000	0.000000	0.362220	0.000000	7.865400	1506.237257	-29.382195	-176.261274
547				900.000000	200.000000	0.000000	0.414770	0.563000	-1.738000	-55.006302	-131.981198	173.589416	299.057860	200.956704	0.000000	300.000000	200.000000	0.000000	7.752080	11.414480	2232.896424	2136.220856	2103.699926	-1422.115474				-505.000000	200.000000	0.000000	-0.905550	0.714680	2.359620	854.146069	980.545599	353.215267
548				900.000000	200.000000	0.000000	0.459610	0.765680	-1.346950	-74.398523	-139.257355	195.418395	298.974278	200.957260	0.000000	300.000000	200.000000	0.000000	7.019600	10.590440	2231.599426	2136.220856	2288.999920	-1379.390975				-505.000000	200.000000	0.000000	1.629990	0.714680	5.505780	-72.130253	1221.844399	-528.149056
549				900.000000	200.000000	0.000000	0.313880	0.698120	-1.303500	-125.381993	-138.362572	147.313338	298.964934	200.867161	0.000000	300.000000	200.000000	0.000000	7.904680	11.109280	2232.514954	1935.950150	2310.799919	-1403.804975				-505.000000	200.000000	0.000000	-0.362220	1.072020	10.225020	-629.210080	542.494417	-645.138761
550				900.000000	200.000000	0.000000	0.414770	0.641820	-2.085600	-104.387501	-101.262110	151.975777	298.930794	200.969649	0.000000	300.000000	200.000000	0.000000	7.538440	10.559920	2232.591248	2164.830956	2387.099916	-1354.976975				-505.000000	200.000000	0.000000	2.354430	-0.536010	-2.359620	1936.249298	655.192772	116.791169
551				900.000000	200.000000	0.000000	0.313880	0.641820	-1.260050	-47.244808	-52.281492	166.538260	299.018339	200.948616	0.000000	300.000000	200.000000	0.000000	7.141680	10.407320	2231.828308	2117.147455	2190.899923	-1367.183975				-505.000000	200.000000	0.000000	2.535540	-1.608030	5.505780	-212.677434	106.489513	-412.937554
552				900.000000	200.000000	0.000000	0.448400	0.585520	-1.911800	-66.320576	-62.280868	183.214159	299.057410	200.944343	0.000000	300.000000	200.000000	0.000000	7.294280	10.193680	2231.828308	2107.610755	2103.699926	-1300.045476				-505.000000	200.000000	0.000000	0.181110	1.429360	7.865400	550.383813	1572.416858	-57.402125
553				900.000000	200.000000	0.000000	0.392350	0.641820	-0.955900	-83.114481	-121.653355	176.095605	299.008808	200.999653	0.000000	300.000000	200.000000	0.000000	7.477400	10.071600	2232.362366	2231.587858	2212.699923	-1379.390975				-505.000000	200.000000	0.000000	0.362220	-0.536010	7.078860	-610.947666	634.214268	-118.025848
554				900.000000	200.000000	0.000000	0.291460	0.664340	-0.434500	-77.626406	-67.323907	181.040391	299.047642	200.965708	0.000000	300.000000	200.000000	0.000000	7.630000	9.705360	2231.828308	2155.294256	2125.499926	-1403.804975				-505.000000	200.000000	0.000000	0.905550	0.893350	0.000000	285.688612	475.485202	0.775345
555				900.000000	200.000000	0.000000	0.448400	0.506700	-1.303500	-52.854064	-78.044497	173.502216	298.959732	200.978527	0.000000	300.000000	200.000000	0.000000	7.568960	10.132640	2231.828308	2183.904357	2321.699919	-1330.562976				-505.000000	200.000000	0.000000	2.716650	-1.608030	-4.719240	1292.112589	1430.934164	-354.207944
556				900.000000	200.000000	0.000000	0.336300	0.484180	-1.477300	-90.146266	-58.068675	183.236048	299.008503	200.978594	0.000000	300.000000	200.000000	0.000000	7.691040	11.109280	2231.675720	2183.904357	2212.699923	-1312.252476				-505.000000	200.000000	0.000000	2.716650	3.216060	4.719240	-36.650675	759.127011	179.067005
557				900.000000	200.000000	0.000000	0.369930	0.563000	-1.955250	-111.518796	-89.404884	149.539269	298.964333	200.948875	0.000000	300.000000	200.000000	0.000000	7.294280	11.200840	2231.217956	2117.147455	2310.799919	-1416.011974				-505.000000	200.000000	0.000000	1.448880	0.178670	10.225020	706.525335	1095.754798	470.006437
558				900.000000	200.000000	0.000000	0.358720	0.551740	-1.781450	-75.617654	-84.038921	166.408031	298.974313	200.987141	0.000000	300.000000	200.000000	0.000000	7.080640	11.017720	2231.675720	2202.977757	2288.999920	-1367.183975				-505.000000	200.000000	0.000000	1.629990	1.072020	3.932700	-166.449458	2018.757296	-351.577644
559				900.000000	200.000000	0.000000	0.470820	0.563000	-1.477300	-90.920989	-119.333878	173.531348	299.096759	200.948324	0.000000	300.000000	200.000000	0.000000	7.233240	10.682000	2232.514954	2117.147455	2016.499929	-1306.148976				-505.000000	200.000000	0.000000	1.629990	1.429360	-8.651940	549.062426	-885.840042	-292.494430
560				900.000000	200.000000	0.000000	0.381140	0.698120	-1.868350	-61.638694	-95.013299	164.111277	299.047349	200.948908	0.000000	300.000000	200.000000	0.000000	7.477400	10.773560	2231.141662	2117.147455	2125.499926	-1361.080475				-505.000000	200.000000	0.000000	-2.354430	1.429360	10.225020	1013.836590	1591.033088	-174.687479
561				900.000000	200.000000	0.000000	0.493240	0.653080	-1.564200	-26.993569	-130.308256	168.772575	299.008537	201.025566	0.000000	300.000000	200.000000	0.000000	7.355320	10.498880	2231.752014	2288.808060	2212.699923	-1330.562976				-505.000000	200.000000	0.000000	0.000000	-0.714680	14.157719	884.415346	384.274346	234.298163
562				900.000000	200.000000	0.000000	0.347510	0.653080	-1.346950	-103.158573	-89.047348	164.104231	298.955384	200.931046	0.000000	300.000000	200.000000	0.000000	7.935200	10.498880	2232.972718	2079.000654	2332.599918	-1385.494475				-505.000000	200.000000	0.000000	0.543330	0.714680	3.146160	275.128983	-168.432609	-175.597531
563				900.000000	200.000000	0.000000	0.470820	0.686860	-1.433850	-69.693299	-88.978467	154.369257	298.978988	200.970246	0.000000	300.000000	200.000000	0.000000	7.721560	10.407320	2231.217956	2164.830956	2278.099920	-1385.494475				-505.000000	200.000000	0.000000	2.354430	3.037390	9.438480	763.627556	1306.846412	-702.235055
564				900.000000	200.000000	0.000000	0.369930	0.641820	-1.911800	-47.920021	-69.181413	205.034754	299.052429	200.991448	0.000000	300.000000	200.000000	0.000000	7.172200	10.254720	2231.599426	2212.514458	2114.599926	-1324.459476				-505.000000	200.000000	0.000000	0.905550	0.000000	3.146160	463.515700	1267.919540	-587.513431
565				900.000000	200.000000	0.000000	0.504450	0.731900	-1.433850	-79.900142	21.087989	200.159845	299.067177	200.922977	0.000000	300.000000	200.000000	0.000000	7.416360	10.620960	2231.828308	2059.927254	2081.899927	-1312.252476				-505.000000	200.000000	0.000000	1.086660	0.893350	12.584640	-524.016630	2441.133523	-292.959637
566				900.000000	200.000000	0.000000	0.313880	0.664340	-1.303500	-110.690932	-21.845263	164.149543	298.960087	200.948292	0.000000	300.000000	200.000000	0.000000	7.630000	9.888480	2232.591248	2117.147455	2321.699919	-1391.597975				-505.000000	200.000000	0.000000	0.000000	-0.178670	10.225020	916.534695	-407.413566	-235.145952
567				900.000000	200.000000	0.000000	0.369930	0.653080	-1.303500	-119.195679	-19.087433	178.538964	299.023456	200.965477	0.000000	300.000000	200.000000	0.000000	7.599480	11.383960	2232.362366	2155.294256	2179.999924	-1257.320977				-505.000000	200.000000	0.000000	1.267770	1.608030	6.292320	908.517294	182.455845	118.912796
568				900.000000	200.000000	0.000000	0.459610	0.709380	-1.738000	-125.368448	-78.102039	149.582494	299.076977	201.008404	0.000000	300.000000	200.000000	0.000000	7.294280	11.139800	2231.904602	2250.661259	2060.099928	-1440.425974				-505.000000	200.000000	0.000000	0.905550	3.394730	12.584640	1248.765899	1921.812460	414.357845
569				900.000000	200.000000	0.000000	0.448400	0.641820	-1.520750	-95.761256	-98.106334	176.037538	299.062550	200.961172	0.000000	300.000000	200.000000	0.000000	7.233240	11.170320	2232.438660	2145.757556	2092.799927	-1397.701475				-505.000000	200.000000	0.000000	3.078870	-0.178670	-3.146160	-11.063014	214.393315	58.328231
570				900.000000	200.000000	0.000000	0.414770	0.574260	-1.433850	-138.658651	-66.406448	166.370907	299.018238	200.974354	0.000000	300.000000	200.000000	0.000000	7.385840	11.261880	2231.599426	2174.367657	2190.899923	-1348.873476				-505.000000	200.000000	0.000000	0.181110	-0.893350	1.573080	-169.746764	782.968226	-294.582771
571				900.000000	200.000000	0.000000	0.369930	0.641820	-1.173150	-79.319021	-110.396117	176.118832	299.048032	200.901243	0.000000	300.000000	200.000000	0.000000	7.538440	10.926160	2232.743836	2012.243752	2125.499926	-1373.287475				-505.000000	200.000000	0.000000	-0.543330	-0.536010	2.359620	-611.325205	163.207624	175.767089
572				900.000000	200.000000	0.000000	0.470820	0.529220	-1.346950	-80.115416	-43.465554	185.548233	299.028272	200.978360	0.000000	300.000000	200.000000	0.000000	7.630000	11.017720	2232.209778	2183.904357	2169.099924	-1391.597975				-505.000000	200.000000	0.000000	0.181110	-1.965370	-2.359620	691.598706	1449.550394	56.864474
573				900.000000	200.000000	0.000000	0.347510	0.675600	-1.651100	-50.279406	-78.632548	164.125175	299.096234	200.957424	0.000000	300.000000	200.000000	0.000000	7.416360	10.468360	2231.217956	2136.220856	2016.499929	-1403.804975				-505.000000	200.000000	0.000000	1.448880	-0.178670	13.371180	-1167.901646	960.199085	-294.005962
574				900.000000	200.000000	0.000000	0.257830	0.731900	-1.868350	-96.432405	-84.869423	142.583501	299.013623	200.910003	0.000000	300.000000	200.000000	0.000000	7.782600	10.804080	2232.209778	2031.317153	2201.799923	-1428.218974				-505.000000	200.000000	0.000000	-0.362220	0.714680	11.011560	-71.689791	541.747990	-58.036890
575				900.000000	200.000000	0.000000	0.437190	0.551740	-1.955250	-136.105664	-102.306591	166.326736	298.903385	200.972308	0.000000	300.000000	200.000000	0.000000	7.630000	10.743040	2226.487728	2164.830956	2441.599915	-1464.839973				-505.000000	200.000000	0.000000	1.811100	1.429360	17.303879	1014.402899	801.979015	118.699772
576				900.000000	200.000000	0.000000	0.291460	0.551740	-1.564200	-75.392583	-81.471196	173.706693	299.003619	200.991414	0.000000	300.000000	200.000000	0.000000	7.691040	9.796920	2231.675720	2212.514458	2223.599922	-1385.494475				-505.000000	200.000000	0.000000	1.267770	0.178670	7.078860	1169.537649	181.709418	-528.628752
577				900.000000	200.000000	0.000000	0.347510	0.517960	-1.477300	-72.673085	-129.453882	147.110949	299.028139	201.008404	0.000000	300.000000	200.000000	0.000000	7.446880	10.254720	2231.904602	2250.661259	2169.099924	-1330.562976				-505.000000	200.000000	0.000000	2.897760	0.893350	-6.292320	285.185226	1288.898044	176.848264
578				900.000000	200.000000	0.000000	0.482030	0.641820	-1.433850	-111.753348	-109.703974	168.773717	298.959767	200.922946	0.000000	300.000000	200.000000	0.000000	7.782600	10.102120	2231.904602	2059.927254	2321.699919	-1361.080475				-505.000000	200.000000	0.000000	0.724440	1.072020	4.719240	412.693475	216.825594	235.935786
579				900.000000	200.000000	0.000000	0.336300	0.484180	-1.781450	-126.646138	-133.775364	171.187748	298.969464	200.935829	0.000000	300.000000	200.000000	0.000000	7.477400	9.827440	2231.752014	2088.537354	2299.899920	-1434.322474				-505.000000	200.000000	0.000000	4.165530	-0.357340	7.078860	94.759667	1729.776066	-294.392851
580				900.000000	200.000000	0.000000	0.358720	0.596780	-1.607650	-97.706031	-114.596374	147.172638	299.087025	200.918390	0.000000	300.000000	200.000000	0.000000	7.965720	11.109280	2232.591248	2050.390553	2038.299929	-1306.148976				-505.000000	200.000000	0.000000	0.362220	-0.893350	8.651940	757.347560	102.441386	-529.573655
581				900.000000	200.000000	0.000000	0.336300	0.585520	-1.346950	-69.755922	-93.651690	156.824033	299.082049	200.974021	0.000000	300.000000	200.000000	0.000000	7.355320	11.048240	2232.362366	2174.367657	2049.199928	-1281.734977				-505.000000	200.000000	0.000000	3.078870	0.893350	4.719240	54.434147	-1383.911038	-58.142619
582				900.000000	200.000000	0.000000	0.403560	0.664340	-1.520750	-86.792822	-106.391763	168.875955	299.013994	200.965180	0.000000	300.000000	200.000000	0.000000	7.568960	10.987200	2233.049012	2155.294256	2201.799923	-1379.390975				-505.000000	200.000000	0.000000	1.992210	0.893350	6.292320	54.559994	801.470020	-528.008476
583				900.000000	200.000000	0.000000	0.269040	0.585520	-1.477300	-73.911494	-121.156517	149.664734	298.989519	200.905452	0.000000	300.000000	200.000000	0.000000	7.599480	10.956680	2232.896424	2021.780453	2256.299921	-1342.769976				-505.000000	200.000000	0.000000	1.992210	0.357340	8.651940	-904.213217	-1321.889377	-234.796656
584				900.000000	200.000000	0.000000	0.369930	0.630560	-0.825550	-43.237823	-115.785355	139.963459	299.106645	200.965279	0.000000	300.000000	200.000000	0.000000	7.172200	10.468360	2232.820130	2155.294256	1994.699930	-1373.287475				-505.000000	200.000000	0.000000	0.724440	0.893350	0.000000	285.688612	-574.115891	-586.651153
585				900.000000	200.000000	0.000000	0.504450	0.743160	-1.738000	-67.689964	-64.750641	166.435076	298.988689	200.974587	0.000000	300.000000	200.000000	0.000000	7.477400	11.383960	2231.065368	2174.367657	2256.299921	-1354.976975				-505.000000	200.000000	0.000000	2.897760	0.178670	8.651940	-104.312525	1142.145935	-998.711940
586				900.000000	200.000000	0.000000	0.459610	0.596780	-1.303500	-97.390932	-144.363734	144.658455	299.028438	200.944020	0.000000	300.000000	200.000000	0.000000	7.324800	10.834600	2232.591248	2107.610755	2169.099924	-1434.322474				-505.000000	200.000000	0.000000	0.905550	-1.250690	11.011560	41.017675	1260.455276	-236.235743
587				900.000000	200.000000	0.000000	0.392350	0.709380	-1.694550	-101.200252	-110.834471	188.206737	298.989208	200.986904	0.000000	300.000000	200.000000	0.000000	7.568960	10.559920	2232.209778	2202.977757	2256.299921	-1416.011974				-505.000000	200.000000	0.000000	1.811100	-1.072020	11.798100	-758.820093	674.633993	468.790554
588				900.000000	200.000000	0.000000	0.414770	0.585520	-0.999350	-77.436868	-41.480683	195.297300	298.988966	200.965774	0.000000	300.000000	200.000000	0.000000	7.904680	10.559920	2231.675720	2155.294256	2256.299921	-1446.529474				-505.000000	200.000000	0.000000	1.448880	1.786700	9.438480	456.316300	698.791203	295.300161
589				900.000000	200.000000	0.000000	0.325090	0.574260	-1.086250	-65.928993	-93.432513	130.318914	299.018607	200.935541	0.000000	300.000000	200.000000	0.000000	7.630000	10.407320	2232.438660	2088.537354	2190.899923	-1306.148976				-505.000000	200.000000	0.000000	0.000000	0.714680	6.292320	-72.067330	1850.008691	-469.274558
590				900.000000	200.000000	0.000000	0.302670	0.765680	-1.477300	-46.389854	-92.145581	181.123024	298.998563	200.897554	0.000000	300.000000	200.000000	0.000000	7.385840	10.559920	2231.294250	2002.707052	2234.499922	-1409.908474				-505.000000	200.000000	0.000000	2.354430	0.357340	11.798100	601.646501	-153.662948	-646.034324
591				900.000000	200.000000	0.000000	0.313880	0.698120	-1.216600	-40.860830	-133.377419	173.819599	298.969570	200.931460	0.000000	300.000000	200.000000	0.000000	7.721560	10.620960	2231.980896	2079.000654	2299.899920	-1379.390975				-505.000000	200.000000	0.000000	0.000000	2.144040	5.505780	709.256332	2911.315176	-174.197602
592				900.000000	200.000000	0.000000	0.403560	0.585520	-0.999350	-73.416338	-71.414875	151.935032	299.037973	200.961336	0.000000	300.000000	200.000000	0.000000	7.904680	9.735880	2232.057190	2145.757556	2147.299925	-1397.701475				-505.000000	200.000000	0.000000	1.267770	-1.429360	14.157719	609.538056	174.991581	-765.131167
593				900.000000	200.000000	0.000000	0.381140	0.529220	-1.260050	-59.922736	-95.579018	163.954200	299.008605	200.982766	0.000000	300.000000	200.000000	0.000000	7.416360	11.536560	2231.904602	2193.441057	2212.699923	-1354.976975				-505.000000	200.000000	0.000000	0.543330	1.608030	9.438480	1487.848996	621.016023	-174.749742
594				900.000000	200.000000	0.000000	0.369930	0.585520	-1.955250	-82.447711	-134.998614	149.560212	299.091845	200.999619	0.000000	300.000000	200.000000	0.000000	7.233240	11.231360	2232.438660	2231.587858	2027.399929	-1293.941977				-505.000000	200.000000	0.000000	3.803310	0.178670	11.011560	-683.203765	-1036.008289	-176.367003
595				900.000000	200.000000	0.000000	0.414770	0.641820	-1.129700	-59.171356	-107.217067	207.397960	299.062710	200.901212	0.000000	300.000000	200.000000	0.000000	7.752080	10.834600	2232.820130	2012.243752	2092.799927	-1312.252476				-505.000000	200.000000	0.000000	0.543330	1.072020	3.932700	-166.449458	1023.951030	-527.723007
596				900.000000	200.000000	0.000000	0.526870	0.653080	-1.086250	-110.929548	-61.214054	147.050793	299.111193	200.905823	0.000000	300.000000	200.000000	0.000000	7.324800	10.682000	2231.980896	2021.780453	1983.799931	-1403.804975				-505.000000	200.000000	0.000000	1.811100	1.429360	3.146160	318.374270	1478.264727	177.443871
597				900.000000	200.000000	0.000000	0.425980	0.608040	-1.694550	-81.250252	-112.219354	144.703768	299.042692	200.935861	0.000000	300.000000	200.000000	0.000000	7.111160	11.078760	2231.675720	2088.537354	2136.399925	-1373.287475				-505.000000	200.000000	0.000000	2.716650	1.250690	8.651940	-155.260597	887.964886	-586.471414
598				900.000000	200.000000	0.000000	0.257830	0.686860	-1.346950	-53.521150	-39.760596	173.867195	299.057571	200.991177	0.000000	300.000000	200.000000	0.000000	7.874160	10.834600	2232.209778	2212.514458	2103.699926	-1397.701475				-505.000000	200.000000	0.000000	2.173320	0.357340	11.798100	833.278504	785.286069	-117.322947
599				900.000000	200.000000	0.000000	0.302670	0.630560	-1.520750	-96.224943	-87.039202	190.636003	298.974103	200.897585	0.000000	300.000000	200.000000	0.000000	7.843640	10.743040	2231.217956	2002.707052	2288.999920	-1409.908474				-505.000000	200.000000	0.000000	2.897760	3.394730	0.786540	205.478034	1414.750214	-231.986617
600				900.000000	200.000000	0.000000	0.269040	0.608040	-1.346950	-60.787487	-65.552073	171.372619	298.940124	200.982867	0.000000	300.000000	200.000000	0.000000	7.599480	10.376800	2231.675720	2193.441057	2365.299917	-1348.873476				-505.000000	200.000000	0.000000	0.000000	1.429360	4.719240	-144.763891	1321.221515	-586.084524
601				900.000000	200.000000	0.000000	0.493240	0.517960	-1.955250	-53.065590	-8.361301	183.104874	298.993816	200.978627	0.000000	300.000000	200.000000	0.000000	7.416360	10.376800	2231.599426	2183.904357	2245.399921	-1391.597975				-505.000000	200.000000	0.000000	0.724440	0.000000	7.865400	-1273.346789	213.839888	117.430242
602				900.000000	200.000000	0.000000	0.336300	0.619300	-0.999350	-84.086868	-73.711078	185.771370	298.998734	201.017054	0.000000	300.000000	200.000000	0.000000	7.446880	10.712520	2231.675720	2269.734659	2234.499922	-1348.873476				-505.000000	200.000000	0.000000	2.897760	1.250690	7.078860	-2124.258476	480.788751	-586.485903
603				900.000000	200.000000	0.000000	0.302670	0.371580	-1.477300	-122.926846	-82.013641	139.792289	299.086869	200.982632	0.000000	300.000000	200.000000	0.000000	7.752080	10.102120	2232.209778	2193.441057	2038.299929	-1391.597975				-505.000000	200.000000	0.000000	2.716650	-0.178670	4.719240	-357.881788	1554.547055	-176.619186
604				900.000000	200.000000	0.000000	0.347510	0.563000	-1.781450	-99.277149	-103.841173	164.020457	299.037710	200.995789	0.000000	300.000000	200.000000	0.000000	7.660520	10.926160	2231.446838	2222.051158	2147.299925	-1403.804975				-505.000000	200.000000	0.000000	1.267770	1.608030	11.798100	908.957756	-1678.749243	236.400994
605				900.000000	200.000000	0.000000	0.392350	0.686860	-1.564200	-33.643569	-60.295997	135.173271	298.999282	200.956704	0.000000	300.000000	200.000000	0.000000	7.721560	10.712520	2232.896424	2136.220856	2234.499922	-1367.183975				-505.000000	200.000000	0.000000	1.267770	0.178670	0.786540	-915.653770	585.390852	-763.605146
606				900.000000	200.000000	0.000000	0.493240	0.653080	-1.781450	-103.608715	-114.908304	171.182235	299.047642	200.978527	0.000000	300.000000	200.000000	0.000000	7.446880	11.322920	2231.828308	2183.904357	2125.499926	-1361.080475				-505.000000	200.000000	0.000000	1.811100	0.893350	6.292320	-177.072010	1077.569000	0.702901
607				900.000000	200.000000	0.000000	0.190570	0.517960	-1.955250	-32.962939	-76.952869	154.502519	299.047707	200.931460	0.000000	300.000000	200.000000	0.000000	7.630000	11.414480	2231.980896	2079.000654	2125.499926	-1391.597975				-505.000000	200.000000	0.000000	3.622200	-0.357340	4.719240	-137.061106	41.482147	-1234.254964
608				900.000000	200.000000	0.000000	0.470820	0.608040	-1.520750	-93.131786	-129.425409	175.982895	298.984394	200.914213	0.000000	300.000000	200.000000	0.000000	7.630000	11.139800	2232.362366	2040.853853	2267.199921	-1354.976975				-505.000000	200.000000	0.000000	1.992210	1.072020	-2.359620	296.311164	-250.879348	-175.374326
609				900.000000	200.000000	0.000000	0.358720	0.709380	-1.781450	-53.043918	-84.038921	147.277356	299.023323	200.918610	0.000000	300.000000	200.000000	0.000000	7.294280	11.383960	2232.057190	2050.390553	2179.999924	-1373.287475				-505.000000	200.000000	0.000000	1.448880	-0.536010	0.786540	-264.003046	839.571901	-235.600979
610				900.000000	200.000000	0.000000	0.302670	0.664340	-0.955900	-74.146047	-52.102723	181.028778	299.077008	200.978460	0.000000	300.000000	200.000000	0.000000	7.507920	10.926160	2231.980896	2183.904357	2060.099928	-1336.666476				-505.000000	200.000000	0.000000	0.181110	0.893350	2.359620	285.877382	1312.501828	-116.654897
611				900.000000	200.000000	0.000000	0.414770	0.776940	-1.651100	-42.085694	-106.732165	183.427020	299.013724	200.969716	0.000000	300.000000	200.000000	0.000000	7.507920	10.987200	2232.438660	2164.830956	2201.799923	-1434.322474				-505.000000	200.000000	0.000000	1.267770	0.714680	6.292320	-998.595345	-612.964199	-1115.561065
612				900.000000	200.000000	0.000000	0.358720	0.653080	-1.868350	-39.370260	-104.221983	180.960238	298.983804	200.940391	0.000000	300.000000	200.000000	0.000000	7.385840	10.376800	2231.065368	2098.074055	2267.199921	-1470.943473				-505.000000	200.000000	0.000000	0.905550	2.501380	13.371180	-195.019808	65.085931	-996.348312
613				900.000000	200.000000	0.000000	0.336300	0.563000	-1.390400	-22.481947	-98.677251	159.212750	298.979198	200.931587	0.000000	300.000000	200.000000	0.000000	7.721560	10.620960	2231.675720	2079.000654	2278.099920	-1391.597975				-505.000000	200.000000	0.000000	2.897760	1.072020	-0.786540	-745.907007	1681.383081	646.970612
614				900.000000	200.000000	0.000000	0.358720	0.619300	-1.564200	-80.651523	-63.977083	171.290182	299.028339	200.965477	0.000000	300.000000	200.000000	0.000000	7.477400	10.743040	2232.362366	2155.294256	2169.099924	-1361.080475				-505.000000	200.000000	0.000000	-0.724440	1.429360	3.146160	318.374270	-91.719851	60.158517
615				900.000000	200.000000	0.000000	0.437190	0.551740	-1.781450	-43.453412	-51.808526	178.375037	299.037940	200.961369	0.000000	300.000000	200.000000	0.000000	7.172200	10.346280	2231.980896	2145.757556	2147.299925	-1422.115474				-505.000000	200.000000	0.000000	1.629990	1.429360	0.000000	-608.405438	-231.200697	588.667050
616				900.000000	200.000000	0.000000	0.459610	0.608040	-1.607650	-73.119163	-78.223265	139.849607	298.999111	200.944052	0.000000	300.000000	200.000000	0.000000	7.263760	10.163160	2232.514954	2107.610755	2234.499922	-1385.494475				-505.000000	200.000000	0.000000	0.362220	1.250690	-1.573080	191.369407	1968.125032	-527.538961
617				900.000000	200.000000	0.000000	0.448400	0.608040	-1.129700	-104.788249	-17.414491	154.319181	299.071934	200.918830	0.000000	300.000000	200.000000	0.000000	7.446880	10.712520	2231.523132	2050.390553	2070.999928	-1391.597975				-505.000000	200.000000	0.000000	-0.181110	1.072020	14.157719	-744.711466	1455.793370	-586.409151
618				900.000000	200.000000	0.000000	0.313880	0.731900	-1.564200	-100.137836	-62.130572	181.079995	299.096666	200.897155	0.000000	300.000000	200.000000	0.000000	7.477400	11.078760	2232.286072	2002.707052	2016.499929	-1361.080475				-505.000000	200.000000	0.000000	-0.543330	0.714680	15.730799	276.135754	813.368412	353.186290
619				900.000000	200.000000	0.000000	0.336300	0.709380	-1.607650	-81.007573	-128.871028	152.119903	299.042562	200.927441	0.000000	300.000000	200.000000	0.000000	7.538440	11.261880	2231.370544	2069.463954	2136.399925	-1397.701475				-505.000000	200.000000	0.000000	4.889970	2.144040	2.359620	245.740631	-298.131347	60.387595
620				900.000000	200.000000	0.000000	0.381140	0.731900	-1.520750	-47.825929	-54.808808	159.323373	299.008910	200.918390	0.000000	300.000000	200.000000	0.000000	7.477400	11.567080	2232.591248	2050.390553	2212.699923	-1293.941977				-505.000000	200.000000	0.000000	0.181110	1.072020	1.573080	528.257784	1048.108240	-468.949931
621				900.000000	200.000000	0.000000	0.313880	0.664340	-1.390400	-82.637249	-67.358176	188.246144	298.940377	200.939909	0.000000	300.000000	200.000000	0.000000	7.507920	10.895640	2232.209778	2098.074055	2365.299917	-1428.218974				-505.000000	200.000000	0.000000	-0.905550	-0.893350	-7.865400	-402.133846	-70.310916	-353.239937
622				900.000000	200.000000	0.000000	0.336300	0.731900	-1.390400	-67.793537	-124.007101	147.321526	299.033056	200.982733	0.000000	300.000000	200.000000	0.000000	7.202720	10.834600	2231.980896	2193.441057	2158.199924	-1446.529474				-505.000000	200.000000	0.000000	0.905550	0.536010	11.798100	149.193815	861.998827	-939.469349
623				900.000000	200.000000	0.000000	0.470820	0.686860	-1.694550	-150.373989	-78.604076	173.646538	298.974804	200.935413	0.000000	300.000000	200.000000	0.000000	7.568960	10.468360	2232.743836	2088.537354	2288.999920	-1373.287475				-505.000000	200.000000	0.000000	-0.362220	0.714680	11.011560	159.942213	276.607976	235.683604
624				900.000000	200.000000	0.000000	0.336300	0.596780	-1.607650	-29.357018	-47.815509	159.244165	299.013556	200.948518	0.000000	300.000000	200.000000	0.000000	7.507920	10.590440	2232.057190	2117.147455	2201.799923	-1495.357473				-505.000000	200.000000	0.000000	1.267770	2.144040	9.438480	-101.141066	974.890183	-115.554925
625				900.000000	200.000000	0.000000	0.280250	0.585520	-1.651100	-98.214732	-121.456511	176.159382	299.033585	200.935221	0.000000	300.000000	200.000000	0.000000	7.477400	10.468360	2233.201600	2088.537354	2158.199924	-1458.736474				-505.000000	200.000000	0.000000	-1.992210	0.000000	11.798100	-346.504158	904.772268	-469.793413
626				900.000000	200.000000	0.000000	0.313880	0.574260	-1.564200	-106.629451	-133.054151	185.752710	299.028671	200.986500	0.000000	300.000000	200.000000	0.000000	7.996240	10.376800	2233.125306	2202.977757	2169.099924	-1354.976975				-505.000000	200.000000	0.000000	3.803310	-0.536010	13.371180	-262.996274	287.452505	-177.045234
627				900.000000	200.000000	0.000000	0.560500	0.563000	-1.129700	-118.704587	-158.811958	175.848099	299.028139	200.897309	0.000000	300.000000	200.000000	0.000000	7.477400	9.888480	2231.904602	2002.707052	2169.099924	-1367.183975				-505.000000	200.000000	0.000000	2.897760	2.144040	6.292320	-796.288770	614.105185	1.802873
628				900.000000	200.000000	0.000000	0.414770	0.540480	-1.303500	-91.668306	-127.319313	156.700851	299.038334	200.896910	0.000000	300.000000	200.000000	0.000000	7.599480	10.041080	2232.896424	2002.707052	2147.299925	-1287.838477				-505.000000	200.000000	0.000000	0.543330	1.965370	7.078860	-1038.669172	623.255302	-820.595712
629				900.000000	200.000000	0.000000	0.437190	0.529220	-1.477300	-120.455761	-52.091385	175.944433	298.999077	200.901366	0.000000	300.000000	200.000000	0.000000	7.477400	10.071600	2232.438660	2012.243752	2234.499922	-1403.804975				-505.000000	200.000000	0.000000	2.535540	1.250690	3.146160	655.010954	108.728792	-175.248234
630				900.000000	200.000000	0.000000	0.358720	0.517960	-1.738000	-85.004761	-73.947389	173.605596	299.062422	200.961303	0.000000	300.000000	200.000000	0.000000	7.355320	9.339120	2232.133484	2145.757556	2092.799927	-1367.183975				-505.000000	200.000000	0.000000	2.354430	0.000000	14.157719	580.212627	1302.367854	117.299843
631				900.000000	200.000000	0.000000	0.414770	0.540480	-1.694550	-63.929722	-86.427877	154.291191	299.023523	200.952596	0.000000	300.000000	200.000000	0.000000	7.477400	11.383960	2232.514954	2126.684155	2179.999924	-1251.217477				-505.000000	200.000000	0.000000	1.629990	-1.072020	-3.932700	-528.446553	-1288.028623	-118.635944
632				900.000000	200.000000	0.000000	0.269040	0.641820	-1.520750	-99.781786	-75.522379	183.452335	298.969746	200.897125	0.000000	300.000000	200.000000	0.000000	7.294280	11.322920	2232.362366	2002.707052	2299.899920	-1312.252476				-505.000000	200.000000	0.000000	0.000000	1.250690	16.517339	1350.976659	1044.885103	-116.301292
633				900.000000	200.000000	0.000000	0.224200	0.698120	-1.607650	-89.512320	-53.331171	154.635227	298.994263	200.978193	0.000000	300.000000	200.000000	0.000000	7.599480	11.383960	2232.591248	2183.904357	2245.399921	-1434.322474				-505.000000	200.000000	0.000000	0.905550	0.893350	-0.786540	53.993685	608.801636	-939.130233
634				900.000000	200.000000	0.000000	0.313880	0.596780	-0.912450	-88.944744	-88.066549	149.628752	298.954991	200.986938	0.000000	300.000000	200.000000	0.000000	7.507920	10.926160	2232.133484	2202.977757	2332.599918	-1391.597975				-505.000000	200.000000	0.000000	1.267770	0.714680	4.719240	159.438828	714.228727	-469.375980
635				900.000000	200.000000	0.000000	0.212990	0.563000	-0.999350	-78.364242	-68.633172	149.701859	299.018238	200.961533	0.000000	300.000000	200.000000	0.000000	7.233240	10.956680	2231.599426	2145.757556	2190.899923	-1391.597975				-505.000000	200.000000	0.000000	0.724440	1.429360	11.798100	87.434421	1535.807829	-527.398380
636				900.000000	200.000000	0.000000	0.493240	0.596780	-1.738000	-69.697363	-54.157073	168.720216	298.984151	201.004165	0.000000	300.000000	200.000000	0.000000	7.080640	10.773560	2231.828308	2241.124558	2267.199921	-1379.390975				-505.000000	200.000000	0.000000	2.716650	1.250690	6.292320	-850.345378	-568.065916	-410.239118
637				900.000000	200.000000	0.000000	0.313880	0.686860	-1.433850	-89.795950	-148.373287	168.989807	298.954991	200.982666	0.000000	300.000000	200.000000	0.000000	7.538440	10.865120	2232.133484	2193.441057	2332.599918	-1416.011974				-505.000000	200.000000	0.000000	0.905550	1.250690	1.573080	-503.274912	208.852334	-116.373736
638				900.000000	200.000000	0.000000	0.459610	0.720640	-1.477300	-84.429374	-27.684791	156.821946	299.011292	200.954978	0.000000	300.000000	200.000000	0.000000	7.507920	10.804080	2226.945492	2126.684155	2201.799923	-1361.080475				-505.000000	200.000000	0.000000	1.448880	2.858720	5.505780	984.133622	835.093342	296.317508
639				900.000000	200.000000	0.000000	0.381140	0.585520	-1.390400	-73.821466	-120.787642	164.006559	299.003721	200.897309	0.000000	300.000000	200.000000	0.000000	7.477400	10.590440	2231.904602	2002.707052	2223.599922	-1446.529474				-505.000000	200.000000	0.000000	3.078870	1.250690	8.651940	655.451416	-61.943096	-116.547602
640				900.000000	200.000000	0.000000	0.313880	0.540480	-2.129050	-48.297743	-137.594811	183.311634	298.998495	200.966005	0.000000	300.000000	200.000000	0.000000	7.050120	9.980040	2231.141662	2155.294256	2234.499922	-1373.287475				-505.000000	200.000000	0.000000	3.803310	-1.072020	7.078860	-1222.461640	691.133938	-588.762598
641				900.000000	200.000000	0.000000	0.280250	0.619300	-1.433850	-64.434359	-60.866914	154.503856	299.008672	200.952791	0.000000	300.000000	200.000000	0.000000	7.630000	9.857960	2232.057190	2126.684155	2212.699923	-1403.804975				-505.000000	200.000000	0.000000	1.448880	-0.536010	18.876959	-30.923808	26.984049	234.351811
642				900.000000	200.000000	0.000000	0.347510	0.641820	-1.346950	-87.540139	-99.179288	178.551720	298.955098	200.914213	0.000000	300.000000	200.000000	0.000000	7.080640	9.674840	2232.362366	2040.853853	2332.599918	-1342.769976				-505.000000	200.000000	0.000000	1.811100	-1.072020	15.730799	52.206536	140.621831	703.766949
643				900.000000	200.000000	0.000000	0.381140	0.619300	-1.433850	-108.660192	-29.559775	166.447635	299.052267	200.940327	0.000000	300.000000	200.000000	0.000000	7.446880	11.139800	2231.217956	2098.074055	2114.599926	-1324.459476				-505.000000	200.000000	0.000000	1.811100	0.357340	11.798100	601.646501	-253.356059	176.426524
644				900.000000	200.000000	0.000000	0.313880	0.686860	-1.955250	-66.212939	-97.228685	193.086408	298.969253	200.957391	0.000000	300.000000	200.000000	0.000000	7.538440	10.651480	2231.294250	2136.220856	2299.899920	-1324.459476				-505.000000	200.000000	0.000000	3.078870	-1.608030	0.000000	250.146111	-186.302413	-412.981021
645				900.000000	200.000000	0.000000	0.482030	0.686860	-1.694550	-98.107096	-94.263613	156.767303	298.989519	200.939620	0.000000	300.000000	200.000000	0.000000	7.172200	11.200840	2232.896424	2098.074055	2256.299921	-1391.597975				-505.000000	200.000000	0.000000	0.362220	0.178670	10.225020	-104.186679	233.518540	-176.091716
646				900.000000	200.000000	0.000000	0.515660	0.653080	-1.173150	-66.793744	-60.671609	142.243087	298.993781	200.953019	0.000000	300.000000	200.000000	0.000000	7.568960	11.200840	2231.523132	2126.684155	2245.399921	-1458.736474				-505.000000	200.000000	0.000000	3.078870	0.178670	11.011560	-1146.467773	1394.087705	-411.285442
647				900.000000	200.000000	0.000000	0.347510	0.630560	-1.216600	-99.930373	-53.706784	164.083287	299.008639	201.021188	0.000000	300.000000	200.000000	0.000000	7.782600	10.834600	2231.980896	2279.271359	2212.699923	-1428.218974				-505.000000	200.000000	0.000000	2.897760	0.357340	8.651940	253.946802	-316.124146	293.827788
648				900.000000	200.000000	0.000000	0.470820	0.720640	-1.911800	-52.715274	-63.204123	188.135914	298.988897	201.072681	0.000000	300.000000	200.000000	0.000000	7.568960	10.834600	2231.523132	2393.711762	2256.299921	-1342.769976				-505.000000	200.000000	0.000000	0.905550	1.429360	4.719240	550.132120	603.576651	118.772216
649				900.000000	200.000000	0.000000	0.280250	0.686860	-1.520750	-65.762797	-106.379827	183.482608	299.042300	200.970445	0.000000	300.000000	200.000000	0.000000	7.630000	10.804080	2230.760192	2164.830956	2136.399925	-1373.287475				-505.000000	200.000000	0.000000	0.181110	-1.250690	3.932700	-654.444645	1443.578983	116.286804
650				900.000000	200.000000	0.000000	0.448400	0.585520	-1.477300	-102.055206	-88.014803	183.214159	299.028538	200.978092	0.000000	300.000000	200.000000	0.000000	7.752080	10.376800	2232.820130	2183.904357	2169.099924	-1422.115474				-505.000000	200.000000	0.000000	1.086660	1.608030	18.090419	1025.277143	712.498443	-292.281406
651				900.000000	200.000000	0.000000	0.403560	0.619300	-1.781450	-56.753412	-75.753492	166.424408	299.003993	200.986770	0.000000	300.000000	200.000000	0.000000	7.568960	9.552760	2232.514954	2202.977757	2223.599922	-1446.529474				-505.000000	200.000000	0.000000	1.267770	2.144040	-0.786540	-565.223075	-75.966332	-174.299024
652				900.000000	200.000000	0.000000	0.347510	0.574260	-1.433850	-86.391758	-139.626230	168.850249	299.020846	200.968057	0.000000	300.000000	200.000000	0.000000	7.385840	10.804080	2226.411434	2155.294256	2179.999924	-1403.804975				-505.000000	200.000000	0.000000	3.803310	0.178670	5.505780	821.963797	162.346762	117.353490
653				900.000000	200.000000	0.000000	0.392350	0.619300	-1.303500	-68.319847	-50.406508	139.929760	298.994332	200.948227	0.000000	300.000000	200.000000	0.000000	7.294280	9.949520	2232.743836	2117.147455	2245.399921	-1336.666476				-505.000000	200.000000	0.000000	-0.362220	1.786700	7.865400	-122.889555	677.303703	177.956852
654				900.000000	200.000000	0.000000	0.437190	0.619300	-1.042800	-64.029231	-87.957260	159.160587	299.057860	200.909723	0.000000	300.000000	200.000000	0.000000	7.141680	10.041080	2232.896424	2031.317153	2103.699926	-1348.873476				-505.000000	200.000000	0.000000	0.543330	-0.178670	5.505780	-242.002863	889.888170	-411.421715
655				900.000000	200.000000	0.000000	0.425980	0.540480	-1.564200	-136.164223	-81.944760	163.918218	299.111284	200.897186	0.000000	300.000000	200.000000	0.000000	7.630000	11.139800	2232.209778	2002.707052	1983.799931	-1324.459476				-505.000000	200.000000	0.000000	1.267770	1.786700	-3.932700	-8.017401	-72.980626	-409.614534
656				900.000000	200.000000	0.000000	0.280250	0.472920	-1.129700	-98.290900	-56.083804	164.006363	299.048000	200.961073	0.000000	300.000000	200.000000	0.000000	7.050120	11.292400	2232.667542	2145.757556	2125.499926	-1361.080475				-505.000000	200.000000	0.000000	0.362220	0.357340	7.865400	253.883879	766.037849	-528.386750
657				900.000000	200.000000	0.000000	0.369930	0.585520	-2.042150	-58.414558	-99.456007	178.476134	298.954598	200.965939	0.000000	300.000000	200.000000	0.000000	7.446880	11.170320	2231.294250	2155.294256	2332.599918	-1361.080475				-505.000000	200.000000	0.000000	0.905550	0.714680	6.292320	-766.963341	-60.766239	-175.626509
658				900.000000	200.000000	0.000000	0.336300	0.551740	-1.824900	-79.683199	-72.943317	178.479559	298.964651	200.957129	0.000000	300.000000	200.000000	0.000000	7.477400	11.475520	2231.904602	2136.220856	2310.799919	-1422.115474				-505.000000	200.000000	0.000000	-0.905550	1.786700	7.865400	572.006456	1240.460629	60.512121
659				900.000000	200.000000	0.000000	0.336300	0.540480	-1.477300	-79.786772	-68.200615	137.504865	299.038269	200.961041	0.000000	300.000000	200.000000	0.000000	7.538440	10.498880	2232.743836	2145.757556	2147.299925	-1397.701475				-505.000000	200.000000	0.000000	1.086660	-0.893350	6.292320	-1211.713242	325.984818	-588.375709
660				900.000000	200.000000	0.000000	0.549290	0.551740	-1.911800	-87.814287	-81.633428	175.849241	298.984047	200.978627	0.000000	300.000000	200.000000	0.000000	7.141680	10.712520	2231.599426	2183.904357	2267.199921	-1361.080475				-505.000000	200.000000	0.000000	-0.724440	0.893350	2.359620	-409.018630	41.596583	0.905744
661				900.000000	200.000000	0.000000	0.257830	0.630560	-2.129050	-96.855142	-99.824882	152.127895	299.023523	200.935509	0.000000	300.000000	200.000000	0.000000	7.660520	10.682000	2232.514954	2088.537354	2179.999924	-1409.908474				-505.000000	200.000000	0.000000	0.543330	1.429360	8.651940	782.078740	1152.042479	-174.919300
662				900.000000	200.000000	0.000000	0.347510	0.551740	-1.086250	-90.979548	-104.487709	168.829305	298.950251	200.948356	0.000000	300.000000	200.000000	0.000000	7.355320	10.620960	2232.438660	2117.147455	2343.499918	-1379.390975				-505.000000	200.000000	0.000000	2.354430	1.965370	6.292320	1161.771941	249.272059	295.397275
663				900.000000	200.000000	0.000000	0.381140	0.461660	-1.129700	-94.734056	-60.238454	147.023749	298.966957	201.002359	0.000000	300.000000	200.000000	0.000000	7.385840	10.498880	2226.335140	2231.587858	2299.899920	-1416.011974				-505.000000	200.000000	0.000000	1.086660	-1.250690	4.719240	-654.381722	1653.177744	-236.250232
664				900.000000	200.000000	0.000000	0.392350	0.619300	-1.477300	-96.643615	-90.772633	173.665002	299.008503	200.978594	0.000000	300.000000	200.000000	0.000000	7.050120	9.583280	2231.675720	2183.904357	2212.699923	-1348.873476				-505.000000	200.000000	0.000000	-0.724440	-0.893350	5.505780	-285.248150	38.610877	-411.998525
665				900.000000	200.000000	0.000000	0.347510	0.506700	-1.955250	-45.488216	-27.689989	168.787418	299.067401	200.909941	0.000000	300.000000	200.000000	0.000000	7.202720	9.278080	2232.362366	2031.317153	2081.899927	-1385.494475				-505.000000	200.000000	0.000000	-0.543330	0.357340	4.719240	-93.815819	2149.518455	-58.361517
666				900.000000	200.000000	0.000000	0.392350	0.698120	-1.564200	-97.508366	-90.691816	190.605925	298.969887	200.935445	0.000000	300.000000	200.000000	0.000000	7.599480	9.919000	2232.667542	2088.537354	2299.899920	-1373.287475				-505.000000	200.000000	0.000000	1.267770	-2.858720	-2.359620	405.910094	720.946565	-296.534840
667				900.000000	200.000000	0.000000	0.549290	0.540480	-1.173150	-71.430612	-51.924553	163.790469	299.023723	200.892608	0.000000	300.000000	200.000000	0.000000	7.446880	10.620960	2232.972718	1993.170352	2179.999924	-1367.183975				-505.000000	200.000000	0.000000	1.992210	0.893350	14.944259	55.252149	-134.730722	-469.264377
668				900.000000	200.000000	0.000000	0.358720	0.776940	-1.607650	-38.020150	-89.266524	171.436787	299.096851	200.939684	0.000000	300.000000	200.000000	0.000000	7.630000	11.078760	2232.743836	2098.074055	2016.499929	-1330.562976				-505.000000	200.000000	0.000000	0.362220	-1.786700	14.157719	1166.995422	-35.353607	-295.445049
669				900.000000	200.000000	0.000000	0.448400	0.630560	-1.564200	-84.208366	-98.065925	188.075366	298.998632	200.982968	0.000000	300.000000	200.000000	0.000000	7.263760	11.506040	2231.446838	2193.441057	2234.499922	-1342.769976				-505.000000	200.000000	0.000000	-0.905550	3.752070	11.011560	575.366685	-1413.925223	356.097750
670				900.000000	200.000000	0.000000	0.336300	0.698120	-1.346950	-57.077993	-68.321840	181.025352	299.057538	200.931396	0.000000	300.000000	200.000000	0.000000	7.324800	11.536560	2232.133484	2079.000654	2103.699926	-1464.839973				-505.000000	200.000000	0.000000	1.448880	1.429360	8.651940	1361.158749	1494.957673	-409.968138
671				900.000000	200.000000	0.000000	0.392350	0.563000	-1.173150	-106.688010	-111.319373	166.383662	298.945260	200.969815	0.000000	300.000000	200.000000	0.000000	7.446880	11.322920	2232.209778	2164.830956	2354.399918	-1513.667973				-505.000000	200.000000	0.000000	1.811100	0.536010	7.078860	-430.263734	-646.587522	-469.589004
672				900.000000	200.000000	0.000000	0.392350	0.495440	-1.086250	-93.297982	-91.136310	175.959472	298.935385	200.987006	0.000000	300.000000	200.000000	0.000000	7.965720	11.078760	2231.980896	2202.977757	2376.199917	-1354.976975				-505.000000	200.000000	0.000000	2.173320	1.608030	15.730799	-596.335653	1576.973981	647.537240
673				900.000000	200.000000	0.000000	0.358720	0.619300	-1.477300	-80.561494	-69.123870	188.157803	299.013286	201.012885	0.000000	300.000000	200.000000	0.000000	7.446880	11.292400	2231.446838	2260.197959	2201.799923	-1367.183975				-505.000000	200.000000	0.000000	-0.181110	1.250690	13.371180	1119.092963	263.409731	-292.519100
674				900.000000	200.000000	0.000000	0.358720	0.743160	-1.520750	-55.403303	-155.204951	176.224692	298.979372	200.969881	0.000000	300.000000	200.000000	0.000000	7.446880	10.254720	2232.057190	2164.830956	2278.099920	-1416.011974				-505.000000	200.000000	0.000000	1.448880	2.501380	11.011560	36.423426	34.448313	295.978393
675				900.000000	200.000000	0.000000	0.482030	0.574260	-1.346950	-106.404380	-33.795242	187.988167	298.925912	200.973921	0.000000	300.000000	200.000000	0.000000	7.416360	10.041080	2232.591248	2174.367657	2397.999916	-1391.597975				-505.000000	200.000000	0.000000	3.622200	1.786700	-5.505780	-123.959250	51.185690	647.590888
676				900.000000	200.000000	0.000000	0.302670	0.495440	-1.390400	-101.654142	-82.094458	168.823400	299.033089	201.038243	0.000000	300.000000	200.000000	0.000000	7.416360	10.132640	2232.057190	2317.418160	2158.199924	-1409.908474				-505.000000	200.000000	0.000000	1.086660	-1.250690	9.438480	967.419844	1516.129178	-294.994331
677				900.000000	200.000000	0.000000	0.414770	0.382840	-1.564200	-130.594248	-86.549102	197.518468	299.042889	200.952759	0.000000	300.000000	200.000000	0.000000	7.660520	9.796920	2232.133484	2126.684155	2136.399925	-1324.459476				-505.000000	200.000000	0.000000	2.173320	0.178670	9.438480	938.094415	1450.375385	-411.212998
678				900.000000	200.000000	0.000000	0.381140	0.529220	-1.651100	-92.492106	-54.687582	149.496240	299.023356	200.863037	0.000000	300.000000	200.000000	0.000000	7.843640	9.827440	2232.133484	1926.413450	2179.999924	-1440.425974				-505.000000	200.000000	0.000000	0.543330	0.357340	11.011560	-440.760440	221.813148	-58.448449
679				900.000000	200.000000	0.000000	0.482030	0.664340	-1.564200	-102.919957	-58.923049	173.613980	299.013893	200.901212	0.000000	300.000000	200.000000	0.000000	7.477400	9.705360	2232.820130	2012.243752	2201.799923	-1446.529474				-505.000000	200.000000	0.000000	3.078870	-0.357340	3.932700	557.771982	1135.665528	-294.305919
680				900.000000	200.000000	0.000000	0.280250	0.608040	-1.433850	-109.123879	-70.998854	171.361005	299.033453	200.926807	0.000000	300.000000	200.000000	0.000000	7.355320	10.773560	2232.896424	2069.463954	2158.199924	-1324.459476				-505.000000	200.000000	0.000000	1.629990	1.250690	3.146160	75.930944	-234.186402	294.776999
681				900.000000	200.000000	0.000000	0.414770	0.675600	-1.607650	-66.316512	-137.168393	164.055493	299.067241	201.004097	0.000000	300.000000	200.000000	0.000000	7.324800	11.719680	2231.980896	2241.124558	2081.899927	-1293.941977				-505.000000	200.000000	0.000000	2.173320	2.680050	11.011560	-184.397256	-672.237585	-115.118695
682				900.000000	200.000000	0.000000	0.336300	0.596780	-1.346950	-77.333295	-88.585720	195.389067	299.022922	201.004474	0.000000	300.000000	200.000000	0.000000	7.568960	11.567080	2231.141662	2241.124558	2179.999924	-1397.701475				-505.000000	200.000000	0.000000	0.905550	2.322710	3.932700	1183.205814	74.043048	-996.517869
683				900.000000	200.000000	0.000000	0.392350	0.630560	-1.346950	-96.044886	-80.761919	159.217513	298.988759	201.008714	0.000000	300.000000	200.000000	0.000000	7.691040	10.865120	2231.217956	2250.661259	2256.299921	-1342.769976				-505.000000	200.000000	0.000000	1.448880	1.608030	2.359620	444.938670	572.939034	530.106998
684				900.000000	200.000000	0.000000	0.369930	0.641820	-1.607650	-119.974466	-64.398303	164.070532	299.091814	200.965477	0.000000	300.000000	200.000000	0.000000	7.599480	11.078760	2232.362366	2155.294256	2027.399929	-1354.976975				-505.000000	200.000000	0.000000	1.086660	0.000000	9.438480	116.571080	190.429105	-293.807426
685				900.000000	200.000000	0.000000	0.313880	0.529220	-0.955900	-115.895060	-103.224051	173.662522	299.067209	200.948583	0.000000	300.000000	200.000000	0.000000	7.874160	10.804080	2231.904602	2117.147455	2081.899927	-1385.494475				-505.000000	200.000000	0.000000	3.984420	3.216060	-3.146160	1005.064110	1220.158546	-114.754910
686				900.000000	200.000000	0.000000	0.313880	0.664340	-1.433850	-58.559082	-123.043437	164.149543	298.954634	201.004371	0.000000	300.000000	200.000000	0.000000	7.416360	10.834600	2231.370544	2241.124558	2332.599918	-1342.769976				-505.000000	200.000000	0.000000	0.724440	1.250690	7.865400	76.308483	-1244.430192	-175.103346
687				900.000000	200.000000	0.000000	0.336300	0.495440	-1.738000	-89.952665	-88.222043	168.788559	298.999248	200.922567	0.000000	300.000000	200.000000	0.000000	7.477400	10.651480	2232.820130	2059.927254	2234.499922	-1354.976975				-505.000000	200.000000	0.000000	3.441090	0.714680	17.303879	-71.186405	1101.058348	-352.061648
688				900.000000	200.000000	0.000000	0.358720	0.461660	-1.129700	-114.836708	-59.315198	156.685616	298.969993	200.965246	0.000000	300.000000	200.000000	0.000000	7.446880	10.804080	2232.896424	2155.294256	2299.899920	-1379.390975				-505.000000	200.000000	0.000000	2.535540	1.250690	0.786540	654.822184	773.818108	-410.224629
689				900.000000	200.000000	0.000000	0.269040	0.517960	-1.607650	-133.116081	-105.837382	178.517825	298.979616	201.020908	0.000000	300.000000	200.000000	0.000000	7.233240	9.980040	2232.591248	2279.271359	2278.099920	-1403.804975				-505.000000	200.000000	0.000000	1.811100	0.714680	6.292320	-1230.227349	1872.989044	-175.698953
690				900.000000	200.000000	0.000000	0.392350	0.630560	-1.694550	-48.158637	-24.712982	166.446493	299.091752	200.914275	0.000000	300.000000	200.000000	0.000000	6.958560	10.437840	2232.209778	2040.853853	2027.399929	-1379.390975				-505.000000	200.000000	0.000000	0.724440	0.000000	11.798100	464.207856	1933.517851	-646.243040
691				900.000000	200.000000	0.000000	0.302670	0.630560	-1.346950	-128.209128	-82.134867	180.997362	299.003687	200.922977	0.000000	300.000000	200.000000	0.000000	7.507920	9.735880	2231.828308	2059.927254	2223.599922	-1428.218974				-505.000000	200.000000	0.000000	3.441090	0.178670	5.505780	474.515792	1112.254744	58.638369
692				900.000000	200.000000	0.000000	0.313880	0.540480	-1.694550	-51.868131	-102.537106	183.311634	299.013589	200.931396	0.000000	300.000000	200.000000	0.000000	7.691040	9.705360	2232.133484	2079.000654	2201.799923	-1403.804975				-505.000000	200.000000	0.000000	1.448880	2.322710	2.359620	-90.896053	705.509041	-350.376251
693				900.000000	200.000000	0.000000	0.414770	0.495440	-1.477300	-81.641519	-91.695889	154.249304	298.940486	200.973988	0.000000	300.000000	200.000000	0.000000	7.202720	10.987200	2232.438660	2174.367657	2365.299917	-1293.941977				-505.000000	200.000000	0.000000	-0.543330	1.250690	-3.932700	-503.715374	1229.739095	-116.257826
694				900.000000	200.000000	0.000000	0.493240	0.495440	-1.303500	-81.461462	-24.165338	144.529369	298.979093	200.978694	0.000000	300.000000	200.000000	0.000000	7.477400	11.506040	2231.446838	2183.904357	2278.099920	-1464.839973				-505.000000	200.000000	0.000000	1.992210	-0.536010	3.146160	-842.894285	-653.814355	528.028838
695				900.000000	200.000000	0.000000	0.358720	0.630560	-1.607650	-88.273911	-74.068615	166.481334	298.969218	200.995892	0.000000	300.000000	200.000000	0.000000	7.691040	11.048240	2231.217956	2222.051158	2299.899920	-1367.183975				-505.000000	200.000000	0.000000	2.354430	1.250690	4.719240	2855.640836	781.044942	-527.698338
696				900.000000	200.000000	0.000000	0.437190	0.596780	-1.390400	-113.563081	-92.699962	151.910663	299.033387	200.914056	0.000000	300.000000	200.000000	0.000000	7.385840	11.109280	2232.743836	2040.853853	2158.199924	-1446.529474				-505.000000	200.000000	0.000000	2.535540	0.178670	5.505780	474.515792	-1086.640553	234.943109
697				900.000000	200.000000	0.000000	0.482030	0.551740	-1.607650	-99.560779	-129.806220	142.183681	299.072695	200.913807	0.000000	300.000000	200.000000	0.000000	7.630000	11.048240	2233.354188	2040.853853	2070.999928	-1403.804975				-505.000000	200.000000	0.000000	-0.543330	0.536010	12.584640	-198.191268	1479.204154	294.272633
698				900.000000	200.000000	0.000000	0.493240	0.596780	-1.694550	-65.631818	-135.253001	190.407157	299.028173	200.957096	0.000000	300.000000	200.000000	0.000000	7.507920	10.529400	2231.980896	2136.220856	2169.099924	-1385.494475				-505.000000	200.000000	0.000000	1.448880	0.536010	17.303879	612.898285	426.186924	352.857355
699				900.000000	200.000000	0.000000	0.235410	0.472920	-1.129700	-54.065067	-120.094902	202.607379	299.082237	200.867043	0.000000	300.000000	200.000000	0.000000	7.355320	10.529400	2232.820130	1935.950150	2049.199928	-1367.183975				-505.000000	200.000000	0.000000	0.181110	-2.144040	2.359620	102.084914	2240.491880	-413.257873
700				900.000000	200.000000	0.000000	0.425980	0.517960	-1.303500	-100.636740	-173.374670	156.668294	299.018406	200.922914	0.000000	300.000000	200.000000	0.000000	7.324800	10.193680	2231.980896	2059.927254	2190.899923	-1489.253973				-505.000000	200.000000	0.000000	3.622200	1.250690	4.719240	-503.023219	704.332183	-57.846970
701				900.000000	200.000000	0.000000	0.538080	0.585520	-1.477300	-77.932025	-96.773795	173.482610	299.048130	200.935317	0.000000	300.000000	200.000000	0.000000	7.721560	10.224200	2232.972718	2088.537354	2125.499926	-1373.287475				-505.000000	200.000000	0.000000	-0.543330	1.786700	3.146160	687.444919	1753.301286	1.739045
702				900.000000	200.000000	0.000000	0.224200	0.664340	-1.781450	-75.001316	-68.367447	157.013472	299.057538	200.961303	0.000000	300.000000	200.000000	0.000000	7.507920	9.857960	2232.133484	2145.757556	2103.699926	-1330.562976				-505.000000	200.000000	0.000000	0.543330	2.858720	3.932700	984.007776	1951.941081	-291.051034
703				900.000000	200.000000	0.000000	0.269040	0.619300	-0.955900	-120.226626	-146.971269	197.889352	299.028007	200.935893	0.000000	300.000000	200.000000	0.000000	7.446880	9.888480	2231.599426	2088.537354	2169.099924	-1330.562976				-505.000000	200.000000	0.000000	1.448880	1.429360	18.090419	1246.097826	1220.860541	-703.688632
704				900.000000	200.000000	0.000000	0.414770	0.506700	-1.564200	-117.452633	-106.812982	171.127396	298.994332	200.914056	0.000000	300.000000	200.000000	0.000000	7.080640	9.766400	2232.743836	2040.853853	2245.399921	-1342.769976				-505.000000	200.000000	0.000000	2.897760	1.072020	11.011560	876.460868	344.486612	177.017822
705				900.000000	200.000000	0.000000	0.414770	0.574260	-1.042800	-130.212462	-87.034004	185.648188	299.062742	200.948162	0.000000	300.000000	200.000000	0.000000	7.660520	9.949520	2232.896424	2117.147455	2092.799927	-1379.390975				-505.000000	200.000000	0.000000	0.905550	1.965370	-3.146160	350.304849	80.760886	-409.415998
706				900.000000	200.000000	0.000000	0.437190	0.585520	-1.433850	-65.825420	-138.253283	156.719511	298.984082	200.931587	0.000000	300.000000	200.000000	0.000000	7.324800	11.506040	2231.675720	2079.000654	2267.199921	-1361.080475				-505.000000	200.000000	0.000000	1.086660	2.144040	6.292320	940.951259	-71.725204	-1114.190113
707				900.000000	200.000000	0.000000	0.493240	0.675600	-1.824900	-90.664765	-135.131775	171.203179	299.043183	201.020804	0.000000	300.000000	200.000000	0.000000	7.538440	11.689160	2232.820130	2279.271359	2136.399925	-1397.701475	-578.627204	141.483693	0.000000	-505.000000	200.000000	0.000000	1.086660	1.250690	20.450039	-1196.660766	1505.679208	-410.108719
708				900.000000	200.000000	0.000000	0.369930	0.630560	-1.607650	-100.335501	-89.728152	149.602100	299.018305	201.021292	0.000000	300.000000	200.000000	0.000000	7.843640	11.078760	2231.752014	2279.271359	2190.899923	-1416.011974				-505.000000	200.000000	0.000000	0.362220	1.786700	12.584640	1383.096008	-431.570776	-409.542090
709				900.000000	200.000000	0.000000	0.437190	0.461660	-1.346950	-107.020718	-57.278581	163.833302	298.993644	200.970246	0.000000	300.000000	200.000000	0.000000	7.782600	11.353440	2231.217956	2164.830956	2245.399921	-1354.976975				-505.000000	200.000000	0.000000	0.905550	0.714680	9.438480	-303.447641	466.528085	-586.835199
710				900.000000	200.000000	0.000000	0.358720	0.574260	-1.260050	-102.293822	-94.655762	176.067615	299.018674	200.944020	0.000000	300.000000	200.000000	0.000000	7.568960	10.804080	2232.591248	2107.610755	2190.899923	-1354.976975				-505.000000	200.000000	0.000000	2.173320	-1.072020	19.663499	-63.294850	910.391812	-412.399903
711				900.000000	200.000000	0.000000	0.179360	0.608040	-1.911800	-61.372672	-96.795530	161.826887	299.047805	200.888641	0.000000	300.000000	200.000000	0.000000	7.172200	10.376800	2232.209778	1983.633652	2125.499926	-1391.597975				-505.000000	200.000000	0.000000	1.267770	0.178670	0.786540	-220.757759	-740.309221	-822.349245
712				900.000000	200.000000	0.000000	0.336300	0.461660	-1.390400	-99.024672	-113.875161	168.757144	298.984811	200.926649	0.000000	300.000000	200.000000	0.000000	7.172200	10.376800	2233.277894	2069.463954	2267.199921	-1373.287475				-505.000000	200.000000	0.000000	1.992210	0.893350	7.865400	-987.658177	-658.292914	-586.752574
713				900.000000	200.000000	0.000000	0.538080	0.551740	-1.955250	-124.044074	-65.933482	168.631874	299.013960	200.918234	0.000000	300.000000	200.000000	0.000000	7.446880	10.102120	2232.972718	2050.390553	2201.799923	-1336.666476				-505.000000	200.000000	0.000000	1.629990	1.608030	10.225020	329.751900	554.515804	-174.836675
714				900.000000	200.000000	0.000000	0.369930	0.608040	-1.173150	-56.586900	-64.802388	154.400476	299.001537	200.972074	0.000000	300.000000	200.000000	0.000000	7.568960	10.895640	2227.021786	2164.830956	2223.599922	-1312.252476				-505.000000	200.000000	0.000000	2.173320	2.322710	3.146160	-1133.177147	2119.196833	295.750880
715				900.000000	200.000000	0.000000	0.470820	0.517960	-1.303500	-92.595679	-63.769842	168.670140	299.013455	200.952889	0.000000	300.000000	200.000000	0.000000	7.172200	10.163160	2231.828308	2126.684155	2201.799923	-1361.080475				-505.000000	200.000000	0.000000	0.724440	1.608030	11.798100	-133.386261	-717.882295	1.468065
716				900.000000	200.000000	0.000000	0.257830	0.686860	-1.173150	-57.361623	-95.647899	161.818895	298.944864	200.974454	0.000000	300.000000	200.000000	0.000000	7.294280	10.437840	2231.370544	2174.367657	2354.399918	-1354.976975				-505.000000	200.000000	0.000000	0.362220	0.893350	3.146160	401.756307	903.086415	-645.366274
717				900.000000	200.000000	0.000000	0.414770	0.776940	-1.173150	-89.836901	-5.857260	142.462798	298.984603	200.939652	0.000000	300.000000	200.000000	0.000000	7.355320	10.010560	2232.820130	2098.074055	2267.199921	-1477.046973				-505.000000	200.000000	0.000000	0.905550	0.178670	1.573080	10.937168	1799.692422	-411.111577
718				900.000000	200.000000	0.000000	0.403560	0.653080	-1.694550	-71.354445	-156.889828	190.552424	298.999042	200.918485	0.000000	300.000000	200.000000	0.000000	7.355320	9.522240	2232.362366	2050.390553	2234.499922	-1342.769976				-505.000000	200.000000	0.000000	2.535540	1.608030	9.438480	-133.575031	1428.457454	118.811375
719				900.000000	200.000000	0.000000	0.459610	0.653080	-1.824900	-75.510017	-108.417042	166.397755	299.062229	200.974321	0.000000	300.000000	200.000000	0.000000	7.538440	11.383960	2231.675720	2174.367657	2092.799927	-1391.597975				-505.000000	200.000000	0.000000	2.173320	-0.178670	3.146160	-358.007635	1456.346796	117.144774
720				900.000000	200.000000	0.000000	0.437190	0.608040	-1.260050	-125.025943	-118.151037	151.921135	299.106035	200.923198	0.000000	300.000000	200.000000	0.000000	7.233240	11.536560	2231.294250	2059.927254	1994.699930	-1385.494475				-505.000000	200.000000	0.000000	-0.543330	0.178670	0.786540	-799.837768	827.550514	-528.483864
721				900.000000	200.000000	0.000000	0.392350	0.563000	-1.477300	-107.003110	-80.640694	183.251283	299.091690	200.995517	0.000000	300.000000	200.000000	0.000000	7.385840	10.773560	2232.057190	2222.051158	2027.399929	-1458.736474				-505.000000	200.000000	0.000000	0.181110	1.250690	11.798100	424.071105	110.414645	177.404712
722				900.000000	200.000000	0.000000	0.437190	0.585520	-1.260050	-109.871195	-97.887157	175.996792	298.994057	200.944214	0.000000	300.000000	200.000000	0.000000	7.813120	10.529400	2232.133484	2107.610755	2245.399921	-1525.874972				-505.000000	200.000000	0.000000	0.181110	1.786700	12.584640	-1396.488037	-288.041803	765.354372
723				900.000000	200.000000	0.000000	0.280250	0.641820	-1.607650	-31.522801	-106.299010	159.344120	298.993953	200.944310	0.000000	300.000000	200.000000	0.000000	7.507920	10.346280	2231.904602	2107.610755	2245.399921	-1367.183975				-505.000000	200.000000	0.000000	1.267770	-0.357340	13.371180	558.527061	308.308014	-352.905129
724				900.000000	200.000000	0.000000	0.414770	0.698120	-0.955900	-16.467563	-61.784971	183.353718	299.008571	200.858882	0.000000	300.000000	200.000000	0.000000	7.294280	11.017720	2231.828308	1916.876750	2212.699923	-1403.804975				-505.000000	200.000000	0.000000	0.905550	3.216060	3.146160	1584.647505	1135.349533	120.467794
725				900.000000	200.000000	0.000000	0.336300	0.653080	-1.738000	-95.522640	-57.826224	159.296524	298.974559	200.914275	0.000000	300.000000	200.000000	0.000000	7.416360	10.224200	2232.209778	2040.853853	2288.999920	-1342.769976				-505.000000	200.000000	0.000000	0.362220	-0.178670	5.505780	-705.266871	1298.557157	-117.686733
726				900.000000	200.000000	0.000000	0.526870	0.630560	-0.999350	-67.541061	-71.426811	159.078150	298.999453	200.943730	0.000000	300.000000	200.000000	0.000000	7.111160	10.041080	2233.277894	2107.610755	2234.499922	-1342.769976				-505.000000	200.000000	0.000000	4.708860	2.680050	-1.573080	509.491984	-946.290286	178.398955
727				900.000000	200.000000	0.000000	0.437190	0.731900	-1.824900	-68.243679	-46.702147	185.771566	299.037677	200.953084	0.000000	300.000000	200.000000	0.000000	7.477400	9.766400	2231.370544	2126.684155	2147.299925	-1373.287475				-505.000000	200.000000	0.000000	3.259980	3.394730	4.719240	1827.216677	1654.240165	-232.015594
728				900.000000	200.000000	0.000000	0.414770	0.664340	-1.477300	-118.912049	-106.893799	166.454681	299.174679	200.914369	0.000000	300.000000	200.000000	0.000000	7.111160	9.766400	2231.980896	2040.853853	1842.099936	-1342.769976				-505.000000	200.000000	0.000000	2.173320	1.072020	6.292320	-166.260688	-270.049004	-469.109308
729				900.000000	200.000000	0.000000	0.403560	0.641820	-1.868350	-51.895537	-80.738645	183.312972	299.023923	200.926585	0.000000	300.000000	200.000000	0.000000	7.538440	9.796920	2233.430482	2069.463954	2179.999924	-1379.390975				-505.000000	200.000000	0.000000	1.629990	1.250690	5.505780	-271.328292	1354.414406	-468.896284
730				900.000000	200.000000	0.000000	0.369930	0.551740	-1.173150	-87.049046	-64.802388	178.444718	298.940160	200.910189	0.000000	300.000000	200.000000	0.000000	7.691040	11.261880	2231.752014	2031.317153	2365.299917	-1464.839973				-505.000000	200.000000	0.000000	2.354430	0.357340	11.011560	-556.576441	907.643537	352.615353
731				900.000000	200.000000	0.000000	0.212990	0.596780	-1.173150	-121.379071	-93.801388	178.649195	298.988966	200.987141	0.000000	300.000000	200.000000	0.000000	7.568960	11.353440	2231.675720	2202.977757	2256.299921	-1385.494475				-505.000000	200.000000	0.000000	1.267770	1.429360	-1.573080	549.628734	985.340153	236.231436
732				900.000000	200.000000	0.000000	0.437190	0.563000	-1.824900	-91.281102	-107.493786	156.698568	299.047316	201.017332	0.000000	300.000000	200.000000	0.000000	7.294280	10.865120	2231.065368	2269.734659	2125.499926	-1434.322474				-505.000000	200.000000	0.000000	2.535540	1.965370	8.651940	351.248697	1164.063866	-115.825904
733				900.000000	200.000000	0.000000	0.257830	0.540480	-1.694550	-88.052903	-100.228967	193.008343	298.984394	200.965477	0.000000	300.000000	200.000000	0.000000	7.416360	11.231360	2232.362366	2155.294256	2267.199921	-1379.390975				-505.000000	200.000000	0.000000	1.448880	3.394730	12.584640	206.421882	1093.515519	-231.870706
734				900.000000	200.000000	0.000000	0.280250	0.574260	-0.999350	-81.921085	-71.402939	161.690950	299.013691	200.956933	0.000000	300.000000	200.000000	0.000000	7.538440	10.437840	2232.362366	2136.220856	2201.799923	-1428.218974				-505.000000	200.000000	0.000000	1.992210	0.357340	2.359620	600.891422	672.632144	-176.052557
735				900.000000	200.000000	0.000000	0.313880	0.517960	-1.346950	-112.743345	-188.981863	164.013410	299.023289	200.995551	0.000000	300.000000	200.000000	0.000000	8.087800	11.261880	2231.980896	2222.051158	2179.999924	-1403.804975				-505.000000	200.000000	0.000000	0.724440	1.608030	0.000000	676.381904	-441.545884	60.212164
736				900.000000	200.000000	0.000000	0.291460	0.641820	-1.520750	-47.514893	-71.379665	164.151827	299.057860	200.960975	0.000000	300.000000	200.000000	0.000000	7.263760	10.529400	2232.896424	2145.757556	2103.699926	-1287.838477				-505.000000	200.000000	0.000000	0.905550	1.429360	10.225020	87.308575	-727.348408	-292.436475
737				900.000000	200.000000	0.000000	0.425980	0.675600	-1.477300	-78.243060	-51.629757	176.092180	299.033453	200.948162	0.000000	300.000000	200.000000	0.000000	7.507920	10.865120	2232.896424	2117.147455	2158.199924	-1416.011974				-505.000000	200.000000	0.000000	1.267770	0.714680	3.146160	-998.847038	318.011558	411.785500
738				900.000000	200.000000	0.000000	0.403560	0.529220	-1.477300	-152.620003	-96.300231	125.376412	299.014061	200.952303	0.000000	300.000000	200.000000	0.000000	7.538440	10.559920	2233.201600	2126.684155	2201.799923	-1293.941977				-505.000000	200.000000	0.000000	0.181110	0.000000	11.798100	116.759850	242.984653	-469.967278
739				900.000000	200.000000	0.000000	0.336300	0.596780	-0.999350	-97.075833	-33.183319	149.605525	298.974664	200.926997	0.000000	300.000000	200.000000	0.000000	7.172200	9.888480	2232.438660	2069.463954	2288.999920	-1361.080475				-505.000000	200.000000	0.000000	1.629990	0.714680	9.438480	507.264372	2941.522362	-293.172661
740				900.000000	200.000000	0.000000	0.369930	0.596780	-1.303500	-45.124039	-90.011012	197.763886	299.042529	200.974487	0.000000	300.000000	200.000000	0.000000	7.233240	10.529400	2231.294250	2174.367657	2136.399925	-1458.736474				-505.000000	200.000000	0.000000	2.897760	1.786700	6.292320	456.064608	216.395163	-527.233130
741				900.000000	200.000000	0.000000	0.470820	0.731900	-1.260050	-51.576374	-43.546371	144.772504	299.072505	200.969517	0.000000	300.000000	200.000000	0.000000	7.141680	10.468360	2232.896424	2164.830956	2070.999928	-1391.597975				-505.000000	200.000000	0.000000	-0.181110	-0.178670	11.011560	105.885605	265.649010	881.006411
742				900.000000	200.000000	0.000000	0.381140	0.517960	-1.477300	-84.734676	-54.849216	173.582369	299.004368	200.892456	0.000000	300.000000	200.000000	0.000000	7.538440	11.139800	2233.354188	1993.170352	2223.599922	-1373.287475				-505.000000	200.000000	0.000000	1.629990	1.072020	3.932700	991.710561	560.487215	59.631046
743				900.000000	200.000000	0.000000	0.392350	0.630560	-1.694550	-36.097046	-55.108801	149.578872	299.052817	200.982498	0.000000	300.000000	200.000000	0.000000	7.172200	10.834600	2232.514954	2193.441057	2114.599926	-1324.459476				-505.000000	200.000000	0.000000	-0.181110	1.429360	5.505780	897.643049	-789.686064	588.811938
744				900.000000	200.000000	0.000000	0.302670	0.585520	-1.738000	-98.304761	-81.771190	164.087854	299.052331	200.978728	0.000000	300.000000	200.000000	0.000000	7.141680	11.231360	2231.370544	2183.904357	2114.599926	-1354.976975				-505.000000	200.000000	0.000000	1.448880	1.250690	5.505780	-155.512290	-1020.886760	-527.625894
745				900.000000	200.000000	0.000000	0.347510	0.686860	-1.694550	-78.004445	-63.394230	183.412927	299.057603	200.888611	0.000000	300.000000	200.000000	0.000000	7.538440	11.506040	2232.286072	1983.633652	2103.699926	-1440.425974				-505.000000	200.000000	0.000000	2.354430	2.501380	2.359620	151.547273	-940.125874	-409.023235
746				900.000000	200.000000	0.000000	0.392350	0.540480	-1.260050	-111.725943	-70.710796	183.230339	298.969817	200.944052	0.000000	300.000000	200.000000	0.000000	7.630000	11.383960	2232.514954	2107.610755	2299.899920	-1428.218974				-505.000000	200.000000	0.000000	0.905550	0.536010	4.719240	380.259510	603.576651	-117.051968
747				900.000000	200.000000	0.000000	0.437190	0.574260	-1.651100	-86.616829	-112.721390	161.528360	299.057377	200.893097	0.000000	300.000000	200.000000	0.000000	7.660520	10.224200	2231.752014	1993.170352	2103.699926	-1452.632974				-505.000000	200.000000	0.000000	1.086660	1.429360	4.719240	1245.028131	592.617685	764.942812
748				900.000000	200.000000	0.000000	0.369930	0.596780	-1.651100	-97.751046	-69.423864	168.847965	299.047805	200.944181	0.000000	300.000000	200.000000	0.000000	7.782600	10.559920	2232.209778	2107.610755	2125.499926	-1397.701475				-505.000000	200.000000	0.000000	0.000000	-0.714680	1.573080	72.696562	-399.202875	-823.095613
749				900.000000	200.000000	0.000000	0.336300	0.551740	-1.694550	-75.527626	-93.328422	166.431258	299.115805	200.965939	0.000000	300.000000	200.000000	0.000000	7.355320	10.620960	2231.294250	2155.294256	1972.899931	-1300.045476				-505.000000	200.000000	0.000000	4.527750	0.536010	1.573080	32.559811	917.663076	-528.550434
750				900.000000	200.000000	0.000000	0.224200	0.641820	-0.912450	-91.110527	-79.307557	171.450489	299.081860	200.940038	0.000000	300.000000	200.000000	0.000000	7.416360	10.743040	2231.904602	2098.074055	2049.199928	-1403.804975				-505.000000	200.000000	0.000000	-0.543330	1.429360	14.944259	203.502116	-113.875213	-527.296959
751				900.000000	200.000000	0.000000	0.403560	0.641820	-1.042800	-79.183979	-91.638346	166.445351	299.081860	200.948583	0.000000	300.000000	200.000000	0.000000	7.324800	10.407320	2231.904602	2117.147455	2049.199928	-1342.769976				-505.000000	200.000000	0.000000	3.078870	0.536010	4.719240	-198.820500	472.069065	-234.714031
752				900.000000	200.000000	0.000000	0.381140	0.664340	-1.346950	-58.469053	-49.904472	130.344621	299.062165	200.961566	0.000000	300.000000	200.000000	0.000000	7.141680	10.346280	2231.523132	2145.757556	2092.799927	-1348.873476				-505.000000	200.000000	0.000000	0.543330	3.394730	11.798100	322.174961	88.496714	-584.262854
753				900.000000	200.000000	0.000000	0.280250	0.810720	-1.129700	-96.441886	-132.073353	164.320517	299.008503	200.944407	0.000000	300.000000	200.000000	0.000000	7.630000	10.285240	2231.675720	2107.610755	2212.699923	-1318.355976				-505.000000	200.000000	0.000000	1.267770	0.357340	10.225020	-556.639365	841.573749	-645.947391
754				900.000000	200.000000	0.000000	0.538080	0.664340	-1.173150	-34.165815	-81.858745	190.423533	299.013218	200.961665	0.000000	300.000000	200.000000	0.000000	7.538440	9.583280	2231.294250	2145.757556	2201.799923	-1385.494475				-505.000000	200.000000	0.000000	1.267770	-0.893350	8.651940	-2022.236485	180.216566	469.003579
755				900.000000	200.000000	0.000000	0.459610	0.551740	-1.042800	-98.975594	-53.418726	151.845549	298.998940	200.986938	0.000000	300.000000	200.000000	0.000000	7.752080	10.865120	2232.133484	2202.977757	2234.499922	-1440.425974				-505.000000	200.000000	0.000000	1.086660	0.714680	2.359620	275.066060	197.146943	-175.640997
756				900.000000	200.000000	0.000000	0.605340	0.619300	-1.520750	-112.770750	-74.173304	180.673324	299.042758	200.957162	0.000000	300.000000	200.000000	0.000000	7.721560	10.804080	2231.828308	2136.220856	2136.399925	-1373.287475				-505.000000	200.000000	0.000000	-0.181110	1.608030	-1.573080	676.256058	-650.398218	-292.179984
757				900.000000	200.000000	0.000000	0.358720	0.653080	-1.173150	-70.814274	-94.736579	147.224997	299.087025	200.969649	0.000000	300.000000	200.000000	0.000000	7.294280	11.383960	2232.591248	2164.830956	2038.299929	-1342.769976				-505.000000	200.000000	0.000000	1.267770	0.893350	11.798100	-524.079553	-485.619177	-469.206422
758				900.000000	200.000000	0.000000	0.313880	0.630560	-1.129700	-71.696634	-47.336747	159.298808	299.081923	200.922883	0.000000	300.000000	200.000000	0.000000	6.928040	11.109280	2232.057190	2059.927254	2049.199928	-1403.804975				-505.000000	200.000000	0.000000	-1.448880	-1.786700	-1.573080	-1034.767078	884.584621	-119.067865
759				900.000000	200.000000	0.000000	0.437190	0.551740	-1.303500	-87.184089	-77.582869	175.965377	299.043150	200.969583	0.000000	300.000000	200.000000	0.000000	7.752080	10.834600	2232.743836	2164.830956	2136.399925	-1483.150473				-505.000000	200.000000	0.000000	3.259980	-0.893350	9.438480	757.410483	854.341563	-294.829081
760				900.000000	200.000000	0.000000	0.403560	0.619300	-1.303500	-144.709921	-71.132015	188.111349	299.037874	200.965708	0.000000	300.000000	200.000000	0.000000	7.233240	11.017720	2231.828308	2155.294256	2147.299925	-1348.873476				-505.000000	200.000000	0.000000	3.441090	0.178670	10.225020	474.893331	-85.353880	-411.314420
761				900.000000	200.000000	0.000000	0.381140	0.641820	-1.433850	-75.568576	-95.417384	188.155519	298.998940	201.038208	0.000000	300.000000	200.000000	0.000000	7.263760	10.682000	2232.133484	2317.418160	2234.499922	-1324.459476				-505.000000	200.000000	0.000000	0.543330	2.501380	6.292320	-890.482128	624.001729	-761.342939
762				900.000000	200.000000	0.000000	0.414770	0.506700	-1.694550	-121.608205	-162.417426	183.175697	299.014230	200.947870	0.000000	300.000000	200.000000	0.000000	7.355320	10.987200	2233.583070	2117.147455	2201.799923	-1245.113977				-505.000000	200.000000	0.000000	0.362220	1.608030	0.786540	97.364818	-155.234365	-292.223450
763				900.000000	200.000000	0.000000	0.448400	0.608040	-1.911800	-53.331612	-16.687138	183.235102	299.003687	200.944343	0.000000	300.000000	200.000000	0.000000	7.416360	10.346280	2231.828308	2107.610755	2223.599922	-1385.494475				-505.000000	200.000000	0.000000	4.165530	0.714680	-0.786540	622.262373	-649.019801	-528.351899
764				900.000000	200.000000	0.000000	0.313880	0.641820	-1.564200	-87.765210	-102.658332	171.357580	299.023323	200.961336	0.000000	300.000000	200.000000	0.000000	7.507920	10.498880	2232.057190	2145.757556	2179.999924	-1354.976975				-505.000000	200.000000	0.000000	2.716650	1.965370	11.798100	4.052384	354.699151	-292.072689
765				900.000000	200.000000	0.000000	0.515660	0.574260	-0.999350	-37.695253	-65.899213	132.531144	298.968830	200.991990	0.000000	300.000000	200.000000	0.000000	7.324800	10.437840	2230.378722	2212.514458	2299.899920	-1391.597975				-505.000000	200.000000	0.000000	-0.362220	4.109410	7.865400	249.289630	-250.686348	-113.559390
766				900.000000	200.000000	0.000000	0.347510	0.540480	-1.738000	-39.851555	-103.881581	183.276794	299.028106	200.965708	0.000000	300.000000	200.000000	0.000000	8.179360	11.414480	2231.828308	2155.294256	2169.099924	-1385.494475				-505.000000	200.000000	0.000000	3.259980	1.250690	7.078860	-1660.994468	326.300813	177.158402
767				900.000000	200.000000	0.000000	0.448400	0.641820	-1.694550	-95.941313	-47.285000	168.808557	298.935531	200.961238	0.000000	300.000000	200.000000	0.000000	8.148840	9.949520	2232.286072	2145.757556	2376.199917	-1348.873476				-505.000000	200.000000	0.000000	1.448880	0.536010	-1.573080	379.756124	-86.178871	587.833750
768				900.000000	200.000000	0.000000	0.414770	0.720640	-0.738650	-55.520421	-97.448804	159.278060	298.935276	200.931555	0.000000	300.000000	200.000000	0.000000	7.843640	10.773560	2231.752014	2079.000654	2376.199917	-1330.562976				-505.000000	200.000000	0.000000	1.629990	1.608030	-5.505780	1139.205449	1497.434384	588.836608
769				900.000000	200.000000	0.000000	0.414770	0.641820	-1.346950	-63.416957	-25.959505	161.614418	298.998871	200.961369	0.000000	300.000000	200.000000	0.000000	7.385840	11.353440	2231.980896	2145.757556	2234.499922	-1342.769976				-505.000000	200.000000	0.000000	1.629990	0.178670	3.146160	937.591030	2019.503722	528.736047
770				900.000000	200.000000	0.000000	0.336300	0.529220	-1.651100	-60.327864	-22.445251	178.458615	299.096573	200.982699	0.000000	300.000000	200.000000	0.000000	7.385840	11.261880	2232.057190	2193.441057	2016.499929	-1354.976975				-505.000000	200.000000	0.000000	-0.362220	1.429360	11.011560	898.083511	-386.242061	-351.079152
771				900.000000	200.000000	0.000000	0.470820	0.675600	-2.042150	-34.602413	-98.544688	178.455386	299.062742	200.935349	0.000000	300.000000	200.000000	0.000000	7.507920	11.475520	2232.896424	2088.537354	2092.799927	-1416.011974				-505.000000	200.000000	0.000000	1.086660	0.536010	3.932700	1075.092598	1653.924170	-821.995641
772				900.000000	200.000000	0.000000	0.369930	0.596780	-0.999350	-64.911591	-95.359841	166.438305	298.999282	200.918265	0.000000	300.000000	200.000000	0.000000	7.691040	10.682000	2232.896424	2050.390553	2234.499922	-1385.494475				-505.000000	200.000000	0.000000	0.181110	-0.893350	5.505780	1104.543873	514.096079	57.881821
773				900.000000	200.000000	0.000000	0.302670	0.619300	-2.172500	-81.281722	-40.839345	166.528930	299.091504	200.965807	0.000000	300.000000	200.000000	0.000000	7.385840	10.468360	2231.599426	2155.294256	2027.399929	-1391.597975				-505.000000	200.000000	0.000000	0.724440	-0.357340	17.303879	-136.054335	1132.872822	-235.373466
774				900.000000	200.000000	0.000000	0.425980	0.529220	-1.868350	-56.532405	-96.859810	183.185027	299.047739	200.986972	0.000000	300.000000	200.000000	0.000000	7.019600	10.590440	2232.057190	2202.977757	2125.499926	-1312.252476				-505.000000	200.000000	0.000000	0.362220	1.250690	7.865400	-734.403530	-427.092217	-351.306665
775				900.000000	200.000000	0.000000	0.358720	0.540480	-1.477300	-87.827832	-74.189840	168.807220	299.013691	200.939845	0.000000	300.000000	200.000000	0.000000	7.294280	10.590440	2232.362366	2098.074055	2201.799923	-1312.252476				-505.000000	200.000000	0.000000	2.897760	0.893350	-3.932700	632.822002	-834.461352	235.592363
776				900.000000	200.000000	0.000000	0.425980	0.517960	-1.260050	-124.714907	-117.689409	175.945575	299.013792	200.935477	0.000000	300.000000	200.000000	0.000000	7.599480	10.498880	2232.591248	2088.537354	2201.799923	-1397.701475				-505.000000	200.000000	0.000000	1.267770	1.965370	2.359620	1856.353336	186.187977	-468.189075
777				900.000000	200.000000	0.000000	0.403560	0.619300	-1.477300	-116.746266	-116.564111	190.521009	299.033023	200.961402	0.000000	300.000000	200.000000	0.000000	7.294280	9.796920	2231.904602	2145.757556	2158.199924	-1397.701475				-505.000000	200.000000	0.000000	-0.181110	-0.178670	3.146160	-473.823636	803.393304	-0.155069
778				900.000000	200.000000	0.000000	0.381140	0.630560	-1.520750	-11.793808	-59.874777	166.458107	298.989450	200.973855	0.000000	300.000000	200.000000	0.000000	7.507920	10.346280	2232.743836	2174.367657	2256.299921	-1367.183975				-505.000000	200.000000	0.000000	1.629990	1.608030	7.865400	908.643140	-1166.655012	118.883819
779				900.000000	200.000000	0.000000	0.257830	0.630560	-1.651100	-104.401046	-44.543706	166.585856	298.998974	200.999721	0.000000	300.000000	200.000000	0.000000	7.507920	11.383960	2232.209778	2231.587858	2234.499922	-1446.529474				-505.000000	200.000000	0.000000	1.448880	0.714680	3.146160	-303.951026	307.052592	-645.622764
780				900.000000	200.000000	0.000000	0.392350	0.551740	-1.433850	-75.257541	-60.417222	132.637949	299.048000	200.931173	0.000000	300.000000	200.000000	0.000000	7.477400	11.170320	2232.667542	2079.000654	2125.499926	-1318.355976				-505.000000	200.000000	0.000000	0.362220	1.608030	7.865400	792.827138	-29.382195	-820.920338
781				900.000000	200.000000	0.000000	0.336300	0.630560	-1.303500	-87.958811	-83.560158	178.552861	299.027973	201.004303	0.000000	300.000000	200.000000	0.000000	7.416360	10.895640	2231.523132	2241.124558	2169.099924	-1403.804975				-505.000000	200.000000	0.000000	0.724440	0.000000	3.932700	-347.133390	-577.848023	-646.243040
782				900.000000	200.000000	0.000000	0.414770	0.630560	-1.955250	-56.469782	-141.911095	144.736325	299.071966	200.952987	0.000000	300.000000	200.000000	0.000000	7.630000	11.383960	2231.599426	2126.684155	2070.999928	-1409.908474				-505.000000	200.000000	0.000000	-0.181110	1.965370	0.786540	1277.147480	-254.927476	-233.096770
783				900.000000	200.000000	0.000000	0.347510	0.720640	-1.346950	-116.458573	-89.047348	161.757402	298.984394	200.935573	0.000000	300.000000	200.000000	0.000000	7.111160	11.170320	2232.362366	2088.537354	2267.199921	-1416.011974				-505.000000	200.000000	0.000000	1.267770	1.429360	15.730799	203.565039	1631.768808	118.743238
784				900.000000	200.000000	0.000000	0.414770	0.743160	-0.912450	-98.998936	-71.957320	195.443905	299.008943	200.879916	0.000000	300.000000	200.000000	0.000000	7.416360	11.048240	2232.667542	1964.560251	2212.699923	-1397.701475				-505.000000	200.000000	0.000000	3.078870	1.072020	2.359620	-977.287318	2462.858454	-527.925851
785				900.000000	200.000000	0.000000	0.358720	0.686860	-1.607650	-102.037597	-53.804735	171.353013	299.058247	200.969120	0.000000	300.000000	200.000000	0.000000	7.385840	11.200840	2233.811952	2164.830956	2103.699926	-1397.701475				-505.000000	200.000000	0.000000	0.000000	0.714680	8.651940	159.753444	522.069339	59.422330
786				900.000000	200.000000	0.000000	0.425980	0.585520	-1.781450	-102.370305	-56.412868	195.285686	299.023489	200.969716	0.000000	300.000000	200.000000	0.000000	7.172200	10.315760	2232.438660	2164.830956	2179.999924	-1293.941977				-505.000000	200.000000	0.000000	1.086660	3.573400	9.438480	101.165509	-74.710910	-349.160368
787				900.000000	200.000000	0.000000	0.425980	0.619300	-1.781450	-60.773943	-152.666297	171.220501	299.072156	200.935701	0.000000	300.000000	200.000000	0.000000	7.660520	10.346280	2232.057190	2088.537354	2070.999928	-1403.804975				-505.000000	200.000000	0.000000	2.535540	0.178670	14.157719	1517.551964	-564.571214	-235.009680
788				900.000000	200.000000	0.000000	0.280250	0.720640	-1.694550	-56.510733	-85.954313	157.007763	299.028272	201.016811	0.000000	300.000000	200.000000	0.000000	7.416360	10.437840	2232.209778	2269.734659	2169.099924	-1330.562976				-505.000000	200.000000	0.000000	-1.992210	0.714680	5.505780	1201.845768	-547.526401	-351.626984
789				900.000000	200.000000	0.000000	0.448400	0.686860	-1.607650	-118.119718	-138.553276	166.440784	298.940305	200.948518	0.000000	300.000000	200.000000	0.000000	7.660520	10.163160	2232.057190	2117.147455	2365.299917	-1385.494475				-505.000000	200.000000	0.000000	1.629990	0.536010	0.000000	-199.198039	2287.629443	-234.598120
790				900.000000	200.000000	0.000000	0.482030	0.574260	-1.694550	-106.764494	-63.867794	125.337004	299.018003	200.978862	0.000000	300.000000	200.000000	0.000000	7.477400	10.163160	2231.065368	2183.904357	2190.899923	-1342.769976				-505.000000	200.000000	0.000000	1.448880	1.429360	5.505780	202.747037	569.953328	177.472848
791				900.000000	200.000000	0.000000	0.448400	0.754420	-1.607650	-87.193886	-42.299848	200.238857	298.979581	200.965411	0.000000	300.000000	200.000000	0.000000	7.446880	10.437840	2232.514954	2155.294256	2278.099920	-1403.804975				-505.000000	200.000000	0.000000	1.629990	1.786700	11.798100	456.505070	155.312929	177.797475
792				900.000000	200.000000	0.000000	0.325090	0.540480	-1.694550	-124.237675	-52.339034	149.564779	298.935494	200.948454	0.000000	300.000000	200.000000	0.000000	7.691040	11.109280	2232.209778	2117.147455	2376.199917	-1300.045476				-505.000000	200.000000	0.000000	0.905550	1.608030	0.000000	-829.226120	-452.504849	177.685872
793				900.000000	200.000000	0.000000	0.235410	0.585520	-0.869000	-37.096524	-120.337353	166.567196	299.028538	200.939652	0.000000	300.000000	200.000000	0.000000	7.721560	10.834600	2232.820130	2098.074055	2169.099924	-1446.529474				-505.000000	200.000000	0.000000	0.543330	0.357340	8.651940	-93.501203	-41.087587	-175.936647
794				900.000000	200.000000	0.000000	0.425980	0.472920	-1.303500	-42.183534	-132.846910	151.807087	298.959732	200.927251	0.000000	300.000000	200.000000	0.000000	7.385840	11.078760	2231.828308	2069.463954	2321.699919	-1330.562976				-505.000000	200.000000	0.000000	3.078870	0.714680	0.786540	-999.035807	78.091175	-117.056276
795				900.000000	200.000000	0.000000	0.313880	0.596780	-1.477300	-65.406747	-97.673179	154.448072	299.071807	200.893310	0.000000	300.000000	200.000000	0.000000	7.324800	11.475520	2231.217956	1993.170352	2070.999928	-1361.080475				-505.000000	200.000000	0.000000	0.543330	0.178670	7.865400	1169.600573	1285.358912	-176.106205
796				900.000000	200.000000	0.000000	0.269040	0.540480	-1.607650	-136.209238	-75.441562	173.719448	298.998871	200.952824	0.000000	300.000000	200.000000	0.000000	7.416360	11.139800	2231.980896	2126.684155	2234.499922	-1324.459476				-505.000000	200.000000	0.000000	1.086660	0.893350	7.078860	-756.089096	60.098377	-586.680130
797				900.000000	200.000000	0.000000	0.392350	0.653080	-1.651100	-87.391551	-146.336669	137.551516	298.969817	200.914150	0.000000	300.000000	200.000000	0.000000	7.416360	10.834600	2232.514954	2040.853853	2299.899920	-1354.976975				-505.000000	200.000000	0.000000	0.181110	1.072020	11.011560	181.564856	111.161072	-233.973536
798				900.000000	200.000000	0.000000	0.560500	0.506700	-1.824900	-105.661127	-66.977963	158.928120	299.033321	200.931205	0.000000	300.000000	200.000000	0.000000	7.416360	10.865120	2232.591248	2079.000654	2158.199924	-1287.838477				-505.000000	200.000000	0.000000	1.992210	-0.536010	1.573080	1010.035898	-122.041473	-59.412149
799				900.000000	200.000000	0.000000	0.403560	0.529220	-1.955250	-84.766145	-156.647377	195.256555	299.067305	200.965576	0.000000	300.000000	200.000000	0.000000	7.111160	10.834600	2232.133484	2155.294256	2081.899927	-1342.769976				-505.000000	200.000000	0.000000	3.259980	0.000000	3.146160	116.067695	595.172960	-470.213588
800				900.000000	200.000000	0.000000	0.369930	0.551740	-1.564200	-111.577355	-54.306771	159.167437	298.984325	200.939909	0.000000	300.000000	200.000000	0.000000	6.928040	10.376800	2232.209778	2098.074055	2267.199921	-1397.701475				-505.000000	200.000000	0.000000	0.905550	1.965370	10.225020	-343.521468	1393.771710	-585.648294
801				900.000000	200.000000	0.000000	0.381140	0.630560	-1.607650	-100.335501	-85.123810	147.180826	299.013724	200.939813	0.000000	300.000000	200.000000	0.000000	7.538440	10.468360	2232.438660	2098.074055	2201.799923	-1440.425974				-505.000000	200.000000	0.000000	1.992210	1.250690	7.078860	-155.386444	2258.993674	-703.901656
802				900.000000	200.000000	0.000000	0.392350	0.653080	-1.173150	-58.752683	-91.055493	144.780496	299.121050	200.892914	0.000000	300.000000	200.000000	0.000000	7.630000	10.620960	2232.209778	1993.170352	1961.999931	-1391.597975				-505.000000	200.000000	0.000000	2.535540	0.536010	7.865400	1538.671221	104.250234	176.538126
803				900.000000	200.000000	0.000000	0.425980	0.698120	-1.564200	-97.508366	-36.351030	159.245503	299.047674	200.974221	0.000000	300.000000	200.000000	0.000000	7.233240	10.254720	2231.904602	2174.367657	2125.499926	-1409.908474				-505.000000	200.000000	0.000000	0.362220	2.501380	11.798100	-890.041666	-1226.244393	237.321227
804				900.000000	200.000000	0.000000	0.235410	0.574260	-1.477300	-86.436772	-89.375814	166.556724	298.998734	200.961501	0.000000	300.000000	200.000000	0.000000	7.721560	11.261880	2231.675720	2145.757556	2234.499922	-1324.459476				-505.000000	200.000000	0.000000	1.448880	1.429360	11.798100	1013.962436	961.691938	-116.247645
805				900.000000	200.000000	0.000000	0.168150	0.574260	-1.477300	-46.231470	-142.331717	188.313346	298.979407	200.901489	0.000000	300.000000	200.000000	0.000000	7.630000	11.078760	2232.133484	2012.243752	2278.099920	-1354.976975				-505.000000	200.000000	0.000000	-1.448880	1.072020	6.292320	-629.524696	-316.009710	-292.587236
806				900.000000	200.000000	0.000000	0.246620	0.596780	-1.303500	-97.390932	-44.405346	147.288773	299.003993	200.914150	0.000000	300.000000	200.000000	0.000000	7.721560	11.261880	2232.514954	2040.853853	2223.599922	-1348.873476				-505.000000	200.000000	0.000000	1.629990	1.429360	0.786540	-492.526513	33.192892	236.202458
807				900.000000	200.000000	0.000000	0.313880	0.641820	-1.303500	-71.413004	-102.900783	183.405881	298.959732	200.944343	0.000000	300.000000	200.000000	0.000000	7.691040	11.017720	2231.828308	2107.610755	2321.699919	-1367.183975				-505.000000	200.000000	0.000000	4.165530	-0.357340	3.146160	1020.973067	275.238118	-470.625147
808				900.000000	200.000000	0.000000	0.470820	0.585520	-2.042150	-74.496679	-68.148868	168.732971	299.028339	200.956933	0.000000	300.000000	200.000000	0.000000	7.446880	11.445000	2232.362366	2136.220856	2169.099924	-1367.183975				-505.000000	200.000000	0.000000	0.905550	1.072020	7.078860	760.330250	1661.897430	-351.519689
809				900.000000	200.000000	0.000000	0.336300	0.630560	-1.173150	-87.823769	-68.483474	154.456260	299.038170	200.918422	0.000000	300.000000	200.000000	0.000000	7.446880	11.261880	2232.514954	2050.390553	2147.299925	-1354.976975				-505.000000	200.000000	0.000000	1.448880	1.429360	4.719240	86.868112	40.419725	294.961046
810				900.000000	200.000000	0.000000	0.313880	0.709380	-1.781450	-97.269750	-82.192409	159.372110	299.053108	200.935221	0.000000	300.000000	200.000000	0.000000	7.416360	10.376800	2233.201600	2088.537354	2114.599926	-1403.804975				-505.000000	200.000000	0.000000	0.362220	1.786700	4.719240	803.386767	503.883540	-585.774386
811				900.000000	200.000000	0.000000	0.414770	0.461660	-1.738000	-63.200014	-81.321498	171.085509	299.013353	201.004268	0.000000	300.000000	200.000000	0.000000	7.477400	10.529400	2231.599426	2241.124558	2201.799923	-1391.597975				-505.000000	200.000000	0.000000	-0.724440	0.357340	14.944259	2107.506218	2415.913891	0.397071
812				900.000000	200.000000	0.000000	0.369930	0.765680	-1.173150	-66.177406	-90.132237	169.005042	298.984117	200.948648	0.000000	300.000000	200.000000	0.000000	7.324800	11.048240	2231.752014	2117.147455	2267.199921	-1373.287475				-505.000000	200.000000	0.000000	0.724440	-0.357340	-1.573080	209.883514	222.797006	175.835225
813				900.000000	200.000000	0.000000	0.336300	0.619300	-1.998700	-69.040074	-27.187953	171.313409	298.974559	200.944181	0.000000	300.000000	200.000000	0.000000	7.477400	10.773560	2232.209778	2107.610755	2288.999920	-1348.873476				-505.000000	200.000000	0.000000	1.992210	-0.178670	3.932700	684.399306	1466.559336	-59.073033
814				900.000000	200.000000	0.000000	0.403560	0.619300	-1.346950	-120.631754	-91.355487	154.376107	299.062550	200.978260	0.000000	300.000000	200.000000	0.000000	7.660520	9.827440	2232.438660	2183.904357	2092.799927	-1458.736474				-505.000000	200.000000	0.000000	1.448880	-0.178670	1.573080	684.210536	-89.164577	-294.005962
815				900.000000	200.000000	0.000000	0.414770	0.574260	-1.868350	-78.800839	4.921216	173.599887	299.052817	200.956867	0.000000	300.000000	200.000000	0.000000	7.416360	9.705360	2232.514954	2136.220856	2114.599926	-1348.873476				-505.000000	200.000000	0.000000	0.543330	-0.357340	3.932700	-1526.916052	-36.609029	-176.614878
816				900.000000	200.000000	0.000000	0.437190	0.596780	-1.607650	-105.747092	-51.970160	139.862362	298.998734	200.901674	0.000000	300.000000	200.000000	0.000000	7.538440	11.383960	2231.675720	2012.243752	2234.499922	-1409.908474				-505.000000	200.000000	0.000000	2.535540	0.357340	3.146160	137.690338	-554.121244	411.344963
817				900.000000	200.000000	0.000000	0.246620	0.596780	-1.738000	-105.882135	-119.990810	178.614355	299.013691	200.897125	0.000000	300.000000	200.000000	0.000000	7.538440	9.888480	2232.362366	2002.707052	2201.799923	-1409.908474				-505.000000	200.000000	0.000000	0.905550	1.608030	8.651940	-1291.797973	-1123.565577	-351.011015
818				900.000000	200.000000	0.000000	0.291460	0.596780	-1.260050	-65.181676	-91.885996	161.700280	298.994228	200.871433	0.000000	300.000000	200.000000	0.000000	7.691040	10.834600	2232.514954	1945.486851	2245.399921	-1367.183975				-505.000000	200.000000	0.000000	0.905550	1.429360	7.865400	-607.776206	1661.151004	-233.692376
819				900.000000	200.000000	0.000000	0.392350	0.529220	-1.260050	-100.128039	0.212783	171.171567	299.111315	200.978326	0.000000	300.000000	200.000000	0.000000	7.538440	10.987200	2232.286072	2183.904357	1983.799931	-1391.597975				-505.000000	200.000000	0.000000	2.173320	1.250690	-6.292320	1233.335885	-1053.526225	-821.404342
820				900.000000	200.000000	0.000000	0.302670	0.608040	-1.607650	-101.262875	-66.694506	147.241177	299.047642	200.948616	0.000000	300.000000	200.000000	0.000000	7.538440	11.200840	2231.828308	2117.147455	2125.499926	-1373.287475				-505.000000	200.000000	0.000000	1.267770	0.714680	5.505780	2128.373783	1243.762330	411.785500
821				900.000000	200.000000	0.000000	0.414770	0.619300	-1.694550	-48.622324	-111.757726	164.003134	298.998906	200.939973	0.000000	300.000000	200.000000	0.000000	7.416360	11.139800	2232.057190	2098.074055	2234.499922	-1361.080475				-505.000000	200.000000	0.000000	2.173320	0.536010	13.371180	-313.944346	651.223209	-998.314869
822				900.000000	200.000000	0.000000	0.470820	0.653080	-1.346950	-83.055922	-53.597494	163.976482	298.998906	200.939973	0.000000	300.000000	200.000000	0.000000	7.446880	11.200840	2232.057190	2098.074055	2234.499922	-1361.080475				-505.000000	200.000000	0.000000	2.173320	1.608030	3.146160	2413.873625	660.926753	1.352155
823				900.000000	200.000000	0.000000	0.325090	0.698120	-1.998700	-105.999569	-92.583934	173.807986	298.999145	201.025180	0.000000	300.000000	200.000000	0.000000	7.263760	10.285240	2232.591248	2288.808060	2234.499922	-1373.287475				-505.000000	200.000000	0.000000	0.181110	0.893350	3.932700	1096.715241	1045.868961	-116.654897
824				900.000000	200.000000	0.000000	0.280250	0.608040	-1.651100	-85.225768	-65.730842	166.541685	299.057603	200.922788	0.000000	300.000000	200.000000	0.000000	7.721560	10.407320	2232.286072	2059.927254	2103.699926	-1348.873476				-505.000000	200.000000	0.000000	0.905550	2.322710	3.932700	-785.666218	1930.023150	-467.820981
825				900.000000	200.000000	0.000000	0.437190	0.630560	-1.868350	-96.585056	-112.519348	159.171059	299.042823	200.957096	0.000000	300.000000	200.000000	0.000000	7.507920	10.895640	2231.980896	2136.220856	2136.399925	-1440.425974				-505.000000	200.000000	0.000000	0.905550	-1.072020	14.944259	515.407620	726.443114	-647.274876
826				900.000000	200.000000	0.000000	0.414770	0.574260	-1.651100	-90.637359	-147.259924	156.732267	299.023323	200.948518	0.000000	300.000000	200.000000	0.000000	7.477400	10.010560	2232.057190	2117.147455	2179.999924	-1385.494475				-505.000000	200.000000	0.000000	0.000000	0.893350	3.146160	170.124303	-533.265735	-57.896309
827				900.000000	200.000000	0.000000	0.403560	0.574260	-1.346950	-94.342790	-91.355487	159.153540	298.983630	200.897800	0.000000	300.000000	200.000000	0.000000	7.568960	10.407320	2230.683898	2002.707052	2267.199921	-1403.804975				-505.000000	200.000000	0.000000	2.354430	0.178670	0.786540	242.506249	1447.627110	-234.995191
828				900.000000	200.000000	0.000000	0.470820	0.653080	-1.520750	-51.071737	-53.435860	176.024782	299.042627	200.935925	0.000000	300.000000	200.000000	0.000000	7.141680	10.193680	2231.523132	2088.537354	2136.399925	-1397.701475				-505.000000	200.000000	0.000000	1.811100	0.000000	5.505780	-1620.983564	150.325375	-411.353579
829				900.000000	200.000000	0.000000	0.392350	0.675600	-1.390400	-70.111971	-95.919420	147.211100	299.018573	200.982565	0.000000	300.000000	200.000000	0.000000	7.965720	11.139800	2232.362366	2193.441057	2190.899923	-1324.459476				-505.000000	200.000000	0.000000	0.362220	0.357340	11.011560	138.319570	1028.192158	-587.130849
830				900.000000	200.000000	0.000000	0.347510	0.517960	-1.346950	-84.599633	-78.915408	156.749589	299.037841	200.940102	0.000000	300.000000	200.000000	0.000000	7.599480	10.956680	2231.752014	2098.074055	2147.299925	-1477.046973				-505.000000	200.000000	0.000000	2.354430	1.608030	2.359620	792.386676	518.144206	118.825863
831				900.000000	200.000000	0.000000	0.515660	0.540480	-1.520750	-71.790726	-121.139981	149.367349	299.028538	200.956737	0.000000	300.000000	200.000000	0.000000	7.538440	10.682000	2232.820130	2136.220856	2169.099924	-1354.976975				-505.000000	200.000000	0.000000	2.354430	-1.965370	10.225020	-813.002548	1968.950022	-60.797589
832				900.000000	200.000000	0.000000	0.392350	0.574260	-1.824900	-82.776355	-75.251456	151.936174	299.062133	200.970147	0.000000	300.000000	200.000000	0.000000	7.477400	11.383960	2231.446838	2164.830956	2092.799927	-1354.976975				-505.000000	200.000000	0.000000	1.448880	0.536010	0.786540	379.944894	574.431886	-410.815928
833				900.000000	200.000000	0.000000	0.459610	0.653080	-1.433850	-83.145950	-78.384899	154.349455	299.008774	200.922788	0.000000	300.000000	200.000000	0.000000	7.355320	10.620960	2232.286072	2059.927254	2212.699923	-1483.150473				-505.000000	200.000000	0.000000	0.724440	-0.536010	7.078860	431.396351	1407.716381	-235.543023
834				900.000000	200.000000	0.000000	0.358720	0.653080	-1.303500	-111.154619	-69.285504	147.224997	298.998974	200.901458	0.000000	300.000000	200.000000	0.000000	7.660520	11.200840	2232.209778	2012.243752	2234.499922	-1452.632974				-505.000000	200.000000	0.000000	3.078870	0.357340	3.932700	716.833271	-1250.594604	-646.092279
835				900.000000	200.000000	0.000000	0.381140	0.585520	-1.173150	-85.657986	-70.329985	154.367919	299.008977	200.922599	0.000000	300.000000	200.000000	0.000000	7.691040	10.163160	2232.743836	2059.927254	2212.699923	-1379.390975				-505.000000	200.000000	0.000000	2.535540	1.072020	14.944259	-1207.912550	-697.887648	353.279096
836				900.000000	200.000000	0.000000	0.347510	0.664340	-1.086250	-74.281089	-58.893979	149.656742	299.018674	200.935477	0.000000	300.000000	200.000000	0.000000	7.507920	10.620960	2232.591248	2088.537354	2190.899923	-1379.390975				-505.000000	200.000000	0.000000	0.362220	2.144040	3.932700	1056.578491	1432.620017	178.238012
837				900.000000	200.000000	0.000000	0.313880	0.619300	-1.607650	-68.634946	-102.617923	154.469016	299.081829	200.944343	0.000000	300.000000	200.000000	0.000000	7.538440	10.590440	2231.828308	2107.610755	2049.199928	-1391.597975				-505.000000	200.000000	0.000000	2.716650	-1.250690	10.225020	-1580.469275	-306.658033	-1.404237
838				900.000000	200.000000	0.000000	0.369930	0.731900	-1.173150	-83.650587	-59.736418	178.612267	299.052688	200.944181	0.000000	300.000000	200.000000	0.000000	7.446880	10.529400	2232.209778	2107.610755	2114.599926	-1367.183975				-505.000000	200.000000	0.000000	0.362220	-1.608030	6.292320	19.017493	-955.879394	174.677298
839				900.000000	200.000000	0.000000	0.437190	0.653080	-1.173150	-98.957986	-52.374245	151.963022	298.993816	200.927346	0.000000	300.000000	200.000000	0.000000	7.538440	10.712520	2231.599426	2069.463954	2245.399921	-1354.976975				-505.000000	200.000000	0.000000	1.992210	0.714680	11.011560	391.574217	-263.568598	-410.689836
840				900.000000	200.000000	0.000000	0.392350	0.563000	-1.477300	-107.003110	-146.498303	180.841623	299.032990	200.957162	0.000000	300.000000	200.000000	0.000000	7.752080	9.735880	2231.828308	2136.220856	2158.199924	-1428.218974				-505.000000	200.000000	0.000000	3.803310	-1.786700	5.505780	8.143248	-235.363260	350.464749
841				900.000000	200.000000	0.000000	0.347510	0.596780	-1.651100	-37.443092	-73.566578	168.871192	298.954598	200.970213	0.000000	300.000000	200.000000	0.000000	7.660520	9.919000	2231.294250	2164.830956	2332.599918	-1391.597975				-505.000000	200.000000	0.000000	-0.362220	0.714680	12.584640	-766.459956	-1846.004995	235.683604
842				900.000000	200.000000	0.000000	0.246620	0.551740	-1.564200	-135.700537	-135.350354	164.114507	299.023456	200.918485	0.000000	300.000000	200.000000	0.000000	7.660520	11.139800	2232.362366	2050.390553	2179.999924	-1373.287475				-505.000000	200.000000	0.000000	1.448880	-1.250690	15.730799	-769.316799	-235.170260	-177.535111
843				900.000000	200.000000	0.000000	0.280250	0.574260	-0.999350	-77.900555	-51.139059	178.558570	298.994366	200.995177	0.000000	300.000000	200.000000	0.000000	7.416360	10.712520	2232.820130	2222.051158	2245.399921	-1367.183975				-505.000000	200.000000	0.000000	0.905550	2.144040	5.505780	-333.087685	-1120.579871	-233.014145
844				900.000000	200.000000	0.000000	0.414770	0.506700	-1.520750	-109.366558	-101.787420	168.717736	298.969746	200.965477	0.000000	300.000000	200.000000	0.000000	7.141680	10.926160	2232.362366	2155.294256	2299.899920	-1361.080475				-505.000000	200.000000	0.000000	-0.543330	-0.178670	1.573080	800.026538	826.804087	-528.822979
845				900.000000	200.000000	0.000000	0.235410	0.630560	-1.129700	-55.614513	-64.369232	164.199423	299.116137	200.884399	0.000000	300.000000	200.000000	0.000000	7.050120	11.139800	2232.133484	1974.096951	1972.899931	-1367.183975				-505.000000	200.000000	0.000000	2.535540	0.893350	10.225020	170.690612	1030.001006	294.365439
846				900.000000	200.000000	0.000000	0.325090	0.563000	-1.607650	-99.097092	-87.881641	166.453344	299.077481	200.943794	0.000000	300.000000	200.000000	0.000000	7.599480	10.468360	2233.125306	2107.610755	2060.099928	-1373.287475				-505.000000	200.000000	0.000000	0.543330	0.000000	5.505780	926.968478	-170.671889	-1174.925440
847				900.000000	200.000000	0.000000	0.381140	0.484180	-1.564200	-90.236295	-95.296159	139.815712	298.936003	200.913838	0.000000	300.000000	200.000000	0.000000	7.538440	10.529400	2233.277894	2040.853853	2376.199917	-1348.873476				-505.000000	200.000000	0.000000	1.629990	-1.072020	1.573080	861.785932	1358.146538	-1.147746
848				900.000000	200.000000	0.000000	0.269040	0.653080	-1.607650	-67.243886	-70.375592	176.233826	299.008977	200.982397	0.000000	300.000000	200.000000	0.000000	7.477400	10.712520	2232.743836	2193.441057	2212.699923	-1330.562976				-505.000000	200.000000	0.000000	-0.362220	0.893350	6.292320	749.456005	148.516527	-410.331924
849				900.000000	200.000000	0.000000	0.538080	0.709380	-1.998700	-85.433231	-152.014562	139.862558	299.047381	201.025811	0.000000	300.000000	200.000000	0.000000	7.813120	10.682000	2231.217956	2288.808060	2125.499926	-1312.252476				-505.000000	200.000000	0.000000	2.897760	0.357340	5.505780	832.775119	1145.131641	-704.821889
850				900.000000	200.000000	0.000000	0.257830	0.641820	-1.911800	-92.145853	-84.829015	219.608850	298.945260	200.961271	0.000000	300.000000	200.000000	0.000000	7.172200	10.376800	2232.209778	2145.757556	2354.399918	-1403.804975				-505.000000	200.000000	0.000000	-1.811100	0.178670	7.078860	706.273642	500.581839	117.802643
851				900.000000	200.000000	0.000000	0.325090	0.731900	-1.477300	-75.924626	-108.266746	193.116682	298.998974	200.910003	0.000000	300.000000	200.000000	0.000000	7.568960	10.468360	2232.209778	2031.317153	2234.499922	-1367.183975				-505.000000	200.000000	0.000000	0.362220	2.680050	6.292320	625.937218	-558.169372	-291.206103
852				900.000000	200.000000	0.000000	0.538080	0.585520	-1.564200	-49.878341	-106.824918	134.928048	299.018506	200.944181	0.000000	300.000000	200.000000	0.000000	7.782600	10.315760	2232.209778	2107.610755	2190.899923	-1428.218974				-505.000000	200.000000	0.000000	1.086660	1.250690	7.078860	-1545.178466	1120.658435	236.076367
853				900.000000	200.000000	0.000000	0.246620	0.517960	-1.260050	-132.755967	-84.973514	156.854111	299.067432	200.952628	0.000000	300.000000	200.000000	0.000000	7.568960	10.102120	2232.438660	2126.684155	2081.899927	-1379.390975				-505.000000	200.000000	0.000000	0.724440	0.893350	9.438480	286.443690	875.197072	0.789834
854				900.000000	200.000000	0.000000	0.448400	0.619300	-1.694550	-100.889217	-82.746790	176.016594	299.008605	200.965675	0.000000	300.000000	200.000000	0.000000	7.660520	10.132640	2231.904602	2155.294256	2212.699923	-1373.287475				-505.000000	200.000000	0.000000	3.259980	-0.536010	-3.146160	314.762348	-989.695717	-588.210459
855				900.000000	200.000000	0.000000	0.302670	0.439140	-1.651100	-43.934708	-122.379767	171.180701	298.989277	200.995381	0.000000	300.000000	200.000000	0.000000	7.111160	9.644320	2232.362366	2222.051158	2256.299921	-1361.080475				-505.000000	200.000000	0.000000	-0.181110	1.429360	2.359620	897.391356	273.859701	-409.837739
856				900.000000	200.000000	0.000000	0.291460	0.574260	-1.520750	-74.420195	-111.907424	147.221375	299.042889	200.957031	0.000000	300.000000	200.000000	0.000000	7.385840	10.926160	2232.133484	2136.220856	2136.399925	-1422.115474				-505.000000	200.000000	0.000000	2.354430	0.000000	-3.146160	463.012315	1186.219228	-587.629341
857				900.000000	200.000000	0.000000	0.425980	0.529220	-1.260050	-132.292280	-153.151199	149.449786	298.994022	200.952791	0.000000	300.000000	200.000000	0.000000	7.477400	11.200840	2232.057190	2126.684155	2245.399921	-1354.976975				-505.000000	200.000000	0.000000	2.354430	1.965370	5.505780	1393.341021	1178.008537	-350.787810
858				900.000000	200.000000	0.000000	0.470820	0.686860	-1.607650	-142.242900	-134.410562	144.730616	299.042594	200.935957	0.000000	300.000000	200.000000	0.000000	7.752080	11.139800	2231.446838	2088.537354	2136.399925	-1458.736474				-505.000000	200.000000	0.000000	3.078870	2.322710	8.651940	372.871340	203.196918	-585.483044
859				900.000000	200.000000	0.000000	0.437190	0.608040	-1.824900	-53.241583	-127.757666	147.101815	299.042463	200.940359	0.000000	300.000000	200.000000	0.000000	7.294280	10.926160	2231.141662	2098.074055	2136.399925	-1458.736474				-505.000000	200.000000	0.000000	2.897760	-0.357340	6.292320	210.512746	2204.945273	410.637754
860				900.000000	200.000000	0.000000	0.392350	0.619300	-1.173150	-72.205335	-20.131914	173.665002	299.047739	200.969881	0.000000	300.000000	200.000000	0.000000	7.843640	10.437840	2232.057190	2164.830956	2125.499926	-1458.736474				-505.000000	200.000000	0.000000	1.448880	0.178670	0.786540	242.506249	-220.988158	-528.643241
861				900.000000	200.000000	0.000000	0.504450	0.596780	-1.260050	-69.202206	-95.590954	159.069962	299.116137	200.982666	0.000000	300.000000	200.000000	0.000000	7.599480	10.620960	2232.133484	2193.441057	1972.899931	-1324.459476				-505.000000	200.000000	0.000000	2.354430	-0.714680	3.146160	-1085.337611	2771.087904	-412.075276
862				900.000000	200.000000	0.000000	0.392350	0.653080	-1.433850	-119.330722	-65.483192	156.828796	299.042856	201.016880	0.000000	300.000000	200.000000	0.000000	7.446880	10.865120	2232.057190	2269.734659	2136.399925	-1507.564473				-505.000000	200.000000	0.000000	1.992210	0.178670	0.786540	242.506249	143.844968	117.498378
863				900.000000	200.000000	0.000000	0.336300	0.731900	-1.477300	-100.047808	-63.134645	147.321526	298.954919	200.952824	0.000000	300.000000	200.000000	0.000000	7.477400	10.865120	2231.980896	2126.684155	2332.599918	-1391.597975				-505.000000	200.000000	0.000000	1.629990	2.680050	4.719240	509.995369	294.600774	-408.795722
864				900.000000	200.000000	0.000000	0.526870	0.720640	-1.651100	-132.855793	-65.754713	156.752264	299.003823	200.961303	0.000000	300.000000	200.000000	0.000000	7.630000	9.613800	2232.133484	2145.757556	2223.599922	-1452.632974				-505.000000	200.000000	0.000000	1.992210	-0.714680	7.078860	-1085.022995	933.293600	-647.022693
865				900.000000	200.000000	0.000000	0.381140	0.619300	-0.955900	-96.103445	-141.455607	168.857295	299.043085	200.965378	0.000000	300.000000	200.000000	0.000000	7.477400	9.949520	2232.591248	2155.294256	2136.399925	-1464.839973				-505.000000	200.000000	0.000000	1.629990	1.429360	9.438480	87.245651	422.692223	236.202458
866				900.000000	200.000000	0.000000	0.269040	0.698120	-1.129700	-68.914513	-91.083965	164.227413	299.101272	200.957260	0.000000	300.000000	200.000000	0.000000	6.958560	11.231360	2231.599426	2136.220856	2005.599930	-1397.701475				-505.000000	200.000000	0.000000	1.448880	-0.536010	8.651940	-263.373814	-95.882415	-294.345077
867				900.000000	200.000000	0.000000	0.302670	0.551740	-1.564200	-107.556825	-81.932824	195.382020	299.043216	200.965246	0.000000	300.000000	200.000000	0.000000	7.721560	9.766400	2232.896424	2155.294256	2136.399925	-1385.494475				-505.000000	200.000000	0.000000	1.448880	1.072020	12.584640	413.322707	828.375505	-527.795451
868				900.000000	200.000000	0.000000	0.392350	0.585520	-1.173150	-57.514274	-50.527733	151.946645	299.038104	200.982565	0.000000	300.000000	200.000000	0.000000	7.324800	11.017720	2232.362366	2193.441057	2147.299925	-1434.322474				-505.000000	200.000000	0.000000	2.354430	0.536010	10.225020	1075.595984	245.539927	-58.423780
869				900.000000	200.000000	0.000000	0.302670	0.653080	-1.346950	-91.096982	-82.134867	161.741025	299.071807	200.953149	0.000000	300.000000	200.000000	0.000000	7.568960	11.048240	2231.217956	2126.684155	2070.999928	-1330.562976				-505.000000	200.000000	0.000000	1.992210	0.536010	3.932700	148.564583	-389.420767	-880.812183
870				900.000000	200.000000	0.000000	0.291460	0.540480	-1.824900	-100.249537	-25.503076	149.599620	299.042725	200.948648	0.000000	300.000000	200.000000	0.000000	7.263760	10.804080	2231.752014	2117.147455	2136.399925	-1428.218974				-505.000000	200.000000	0.000000	0.543330	1.072020	9.438480	65.623008	1283.866060	59.717979
871				900.000000	200.000000	0.000000	0.269040	0.563000	-1.477300	-102.982580	-29.969058	193.017673	298.979546	200.965444	0.000000	300.000000	200.000000	0.000000	7.324800	11.200840	2232.438660	2155.294256	2278.099920	-1348.873476				-505.000000	200.000000	0.000000	1.992210	-0.357340	-3.146160	-832.586349	280.147108	-59.242591
872				900.000000	200.000000	0.000000	0.291460	0.686860	-1.868350	-106.328213	-81.188337	176.242015	298.974734	200.922662	0.000000	300.000000	200.000000	0.000000	7.630000	10.224200	2232.591248	2059.927254	2288.999920	-1464.839973				-505.000000	200.000000	0.000000	1.448880	3.216060	10.225020	1006.133804	963.184791	-643.248955
873				900.000000	200.000000	0.000000	0.336300	0.484180	-1.129700	-93.806683	-68.523883	166.368428	298.930940	200.948162	0.000000	300.000000	200.000000	0.000000	7.507920	10.620960	2232.896424	2117.147455	2387.099916	-1336.666476				-505.000000	200.000000	0.000000	0.724440	-0.714680	6.292320	1810.314129	2071.312844	-176.968483
874				900.000000	200.000000	0.000000	0.504450	0.563000	-1.824900	-75.198982	-79.867734	144.580586	299.071585	200.961928	0.000000	300.000000	200.000000	0.000000	7.446880	10.743040	2230.683898	2145.757556	2070.999928	-1379.390975				-505.000000	200.000000	0.000000	-0.905550	0.536010	3.146160	-198.946346	1642.649210	-293.139376
875				900.000000	200.000000	0.000000	0.325090	0.596780	-1.868350	-69.832405	-102.837100	183.352380	299.037940	200.961369	0.000000	300.000000	200.000000	0.000000	7.538440	10.559920	2231.980896	2145.757556	2147.299925	-1397.701475				-505.000000	200.000000	0.000000	0.724440	1.072020	9.438480	181.439010	477.487050	-116.528806
876				900.000000	200.000000	0.000000	0.347510	0.529220	-2.042150	-76.815113	-113.730661	188.085642	298.939798	200.944698	0.000000	300.000000	200.000000	0.000000	7.843640	9.827440	2230.989074	2107.610755	2365.299917	-1391.597975	-547.231550	182.971913	0.000000	-505.000000	200.000000	0.000000	1.811100	1.429360	22.023119	-375.011585	930.070464	-527.485313
877				900.000000	200.000000	0.000000	0.358720	0.608040	-1.216600	-120.960398	-49.102441	173.689371	299.003891	200.922788	0.000000	300.000000	200.000000	0.000000	7.752080	10.132640	2232.286072	2059.927254	2223.599922	-1312.252476				-505.000000	200.000000	0.000000	0.905550	2.680050	14.157719	279.118444	1522.609585	-232.505471
878				900.000000	200.000000	0.000000	0.437190	0.574260	-1.303500	-58.113003	-118.110628	190.444281	299.042856	201.012608	0.000000	300.000000	200.000000	0.000000	7.660520	11.231360	2232.057190	2260.197959	2136.399925	-1367.183975				-505.000000	200.000000	0.000000	2.897760	1.429360	13.371180	782.456279	739.957354	118.612839
879				900.000000	200.000000	0.000000	0.291460	0.506700	-1.086250	-64.690583	-36.321960	164.026165	298.969429	200.999961	0.000000	300.000000	200.000000	0.000000	7.416360	10.315760	2231.675720	2231.587858	2299.899920	-1385.494475				-505.000000	200.000000	0.000000	3.622200	2.144040	11.011560	1520.408807	-759.909309	412.953609
880				900.000000	200.000000	0.000000	0.369930	0.596780	-1.781450	-105.927149	-74.368608	159.209325	298.994228	200.944052	0.000000	300.000000	200.000000	0.000000	7.355320	10.956680	2232.514954	2107.610755	2245.399921	-1336.666476				-505.000000	200.000000	0.000000	1.086660	-0.714680	0.786540	72.633639	-331.640234	645.419921
881				900.000000	200.000000	0.000000	0.257830	0.517960	-1.520750	-100.861811	-90.258661	171.300458	299.043249	200.918234	0.000000	300.000000	200.000000	0.000000	7.385840	10.834600	2232.972718	2050.390553	2136.399925	-1342.769976				-505.000000	200.000000	0.000000	0.724440	0.000000	1.573080	1042.469863	750.091329	58.686143
882				900.000000	200.000000	0.000000	0.325090	0.574260	-1.824900	-70.714765	-113.009448	168.873476	299.009045	201.007956	0.000000	300.000000	200.000000	0.000000	7.874160	10.834600	2232.896424	2250.661259	2212.699923	-1367.183975				-505.000000	200.000000	0.000000	0.362220	1.250690	6.292320	1350.158658	-425.599364	-410.050763
883				900.000000	200.000000	0.000000	0.392350	0.540480	-1.998700	-76.306412	-125.749521	190.459320	299.033089	200.957064	0.000000	300.000000	200.000000	0.000000	7.385840	10.804080	2232.057190	2136.220856	2158.199924	-1342.769976				-505.000000	200.000000	0.000000	0.543330	0.893350	3.932700	-872.156791	95.960979	294.524816
884				900.000000	200.000000	0.000000	0.526870	0.551740	-1.651100	-107.646853	-101.216503	159.004848	298.969605	200.927155	0.000000	300.000000	200.000000	0.000000	7.294280	11.383960	2232.057190	2069.463954	2299.899920	-1348.873476				-505.000000	200.000000	0.000000	1.448880	0.357340	9.438480	-672.518290	831.361210	-704.705979
885				900.000000	200.000000	0.000000	0.425980	0.630560	-1.173150	-47.618466	-148.166046	173.640633	298.945224	200.969848	0.000000	300.000000	200.000000	0.000000	7.874160	10.590440	2232.133484	2164.830956	2354.399918	-1403.804975				-505.000000	200.000000	0.000000	1.629990	-1.608030	7.865400	134.959341	2412.735186	-60.400518
886				900.000000	200.000000	0.000000	0.425980	0.585520	-1.086250	-117.732199	-158.378803	154.321465	299.057700	201.012400	0.000000	300.000000	200.000000	0.000000	7.507920	10.468360	2232.514954	2260.197959	2103.699926	-1391.597975				-505.000000	200.000000	0.000000	-0.905550	0.357340	4.719240	253.632186	1110.876327	176.643856
887				900.000000	200.000000	0.000000	0.392350	0.585520	-1.433850	-5.517466	-126.274832	178.452906	299.052623	200.961336	0.000000	300.000000	200.000000	0.000000	7.630000	10.956680	2232.057190	2145.757556	2114.599926	-1428.218974				-505.000000	200.000000	0.000000	1.086660	0.536010	5.505780	1306.850448	857.011273	59.165839
888				900.000000	200.000000	0.000000	0.381140	0.653080	-1.824900	-59.427896	-125.449527	176.117691	299.018271	200.982867	0.000000	300.000000	200.000000	0.000000	7.660520	10.712520	2231.675720	2193.441057	2190.899923	-1391.597975				-505.000000	200.000000	0.000000	2.354430	3.930740	3.932700	817.243702	1577.211412	-55.202181
889				900.000000	200.000000	0.000000	0.336300	0.641820	-1.129700	-131.540900	-98.919702	166.515033	299.038236	200.909816	0.000000	300.000000	200.000000	0.000000	7.813120	10.529400	2232.667542	2031.317153	2147.299925	-1440.425974				-505.000000	200.000000	0.000000	0.362220	-0.357340	-1.573080	1020.595527	-418.135100	-822.785475
890				900.000000	200.000000	0.000000	0.280250	0.472920	-1.086250	-78.143235	-40.926302	154.367723	299.018842	200.965213	0.000000	300.000000	200.000000	0.000000	7.568960	9.888480	2232.972718	2155.294256	2190.899923	-1336.666476				-505.000000	200.000000	0.000000	1.086660	0.178670	11.798100	706.651181	-209.520197	-234.893770
891				900.000000	200.000000	0.000000	0.224200	0.574260	-1.564200	-26.218847	-83.767399	149.700717	299.033321	200.956835	0.000000	300.000000	200.000000	0.000000	7.843640	10.010560	2232.591248	2136.220856	2158.199924	-1336.666476				-505.000000	200.000000	0.000000	1.267770	1.608030	4.719240	1719.103460	-1539.461397	-57.319500
892				900.000000	200.000000	0.000000	0.358720	0.675600	-1.303500	-37.857701	-69.285504	197.848802	299.057603	200.974054	0.000000	300.000000	200.000000	0.000000	7.660520	11.261880	2232.286072	2174.367657	2103.699926	-1409.908474				-505.000000	200.000000	0.000000	1.267770	0.893350	6.292320	633.640003	1243.015903	-351.718224
893				900.000000	200.000000	0.000000	0.280250	0.517960	-1.520750	-84.779690	-35.456247	190.554512	299.009045	200.879826	0.000000	300.000000	200.000000	0.000000	7.416360	10.895640	2232.896424	1964.560251	2212.699923	-1428.218974				-505.000000	200.000000	0.000000	1.992210	0.178670	2.359620	-104.815911	9.782108	176.242477
894				900.000000	200.000000	0.000000	0.437190	0.641820	-0.955900	-91.155541	-67.774197	156.771870	299.047284	200.961797	0.000000	300.000000	200.000000	0.000000	7.477400	11.078760	2230.989074	2145.757556	2125.499926	-1409.908474				-505.000000	200.000000	0.000000	3.078870	-2.501380	-10.225020	-962.888518	883.961189	173.612177
895				900.000000	200.000000	0.000000	0.269040	0.698120	-1.651100	-113.680516	-14.609514	166.637073	298.974839	200.961008	0.000000	300.000000	200.000000	0.000000	7.080640	10.865120	2232.820130	2145.757556	2288.999920	-1379.390975				-505.000000	200.000000	0.000000	1.267770	2.501380	13.371180	-310.835810	-619.682037	-585.168599
896				900.000000	200.000000	0.000000	0.425980	0.731900	-1.694550	-52.026516	-86.889504	185.783179	299.018909	200.913900	0.000000	300.000000	200.000000	0.000000	7.355320	10.834600	2233.125306	2040.853853	2190.899923	-1342.769976				-505.000000	200.000000	0.000000	2.354430	-0.714680	6.292320	-621.821910	1309.832118	-529.563474
897				900.000000	200.000000	0.000000	0.381140	0.720640	-1.564200	-84.519402	-90.230189	173.770861	299.053561	200.900627	0.000000	300.000000	200.000000	0.000000	7.813120	10.559920	2234.269716	2012.243752	2114.599926	-1312.252476				-505.000000	200.000000	0.000000	1.811100	1.786700	3.932700	-702.284181	549.528250	-57.193408
898				900.000000	200.000000	0.000000	0.381140	0.641820	-1.346950	-91.560669	-54.970442	142.371978	299.047642	200.995619	0.000000	300.000000	200.000000	0.000000	7.752080	10.224200	2231.828308	2222.051158	2125.499926	-1403.804975				-505.000000	200.000000	0.000000	0.362220	-1.429360	0.786540	-202.243652	640.185679	-236.361835
899				900.000000	200.000000	0.000000	0.459610	0.619300	-1.520750	-120.811811	-144.161691	183.233961	299.066954	200.995858	0.000000	300.000000	200.000000	0.000000	7.294280	10.865120	2231.294250	2222.051158	2081.899927	-1367.183975				-505.000000	200.000000	0.000000	1.267770	-0.893350	7.078860	-748.386311	977.129462	-412.157901
900				900.000000	200.000000	0.000000	0.414770	0.585520	-1.694550	-78.157096	-86.427877	183.249000	299.052720	201.003959	0.000000	300.000000	200.000000	0.000000	7.538440	10.559920	2232.286072	2241.124558	2114.599926	-1452.632974				-505.000000	200.000000	0.000000	1.992210	3.394730	7.865400	-141.403663	1727.967218	179.294518
901				900.000000	200.000000	0.000000	0.313880	0.664340	-0.782100	-65.924929	-72.989865	183.426824	298.955169	200.884248	0.000000	300.000000	200.000000	0.000000	7.752080	9.613800	2232.514954	1974.096951	2332.599918	-1367.183975				-505.000000	200.000000	0.000000	0.181110	0.893350	10.225020	402.322615	2365.597623	-527.863588
902				900.000000	200.000000	0.000000	0.280250	0.529220	-1.303500	-96.152523	-66.054110	154.420082	298.994160	200.999653	0.000000	300.000000	200.000000	0.000000	7.385840	9.980040	2232.362366	2231.587858	2245.399921	-1385.494475				-505.000000	200.000000	0.000000	0.181110	-0.178670	9.438480	221.575760	510.363947	-352.648639
903				900.000000	200.000000	0.000000	0.336300	0.653080	-1.868350	-59.472911	-83.034848	168.935165	299.037973	200.995517	0.000000	300.000000	200.000000	0.000000	7.233240	10.468360	2232.057190	2222.051158	2147.299925	-1324.459476				-505.000000	200.000000	0.000000	0.181110	-1.965370	9.438480	-233.985462	-19.916083	174.352671
904				900.000000	200.000000	0.000000	0.325090	0.641820	-1.651100	-55.690996	-143.566902	161.707326	299.057313	200.978627	0.000000	300.000000	200.000000	0.000000	7.233240	9.796920	2231.599426	2183.904357	2103.699926	-1330.562976				-505.000000	200.000000	0.000000	1.448880	2.144040	9.438480	477.938944	168.511174	178.151080
905				900.000000	200.000000	0.000000	0.313880	0.529220	-1.173150	-91.996950	-97.956038	164.023882	299.038301	200.973821	0.000000	300.000000	200.000000	0.000000	7.568960	10.895640	2232.820130	2174.367657	2147.299925	-1385.494475				-505.000000	200.000000	0.000000	3.984420	0.714680	1.573080	-188.260871	287.689936	-645.825608
906				900.000000	200.000000	0.000000	0.425980	0.585520	-1.433850	-97.989661	-61.802106	154.321465	299.067464	200.922694	0.000000	300.000000	200.000000	0.000000	7.782600	11.383960	2232.514954	2059.927254	2081.899927	-1348.873476				-505.000000	200.000000	0.000000	2.354430	-0.178670	7.865400	1495.425935	512.919221	-235.334307
907				900.000000	200.000000	0.000000	0.269040	0.529220	-2.215950	-56.892519	-90.073753	183.347617	299.062422	200.948486	0.000000	300.000000	200.000000	0.000000	7.050120	11.017720	2232.133484	2117.147455	2092.799927	-1281.734977				-505.000000	200.000000	0.000000	-1.086660	1.250690	17.303879	-270.384444	977.322463	-57.470261
908				900.000000	200.000000	0.000000	0.381140	0.563000	-1.651100	-54.916274	-19.225792	144.708335	299.032626	200.914775	0.000000	300.000000	200.000000	0.000000	7.355320	10.865120	2230.989074	2040.853853	2158.199924	-1354.976975				-505.000000	200.000000	0.000000	1.992210	0.714680	0.786540	274.940214	11.274961	-645.666231
909				900.000000	200.000000	0.000000	0.381140	0.630560	-1.738000	-92.429483	-90.068555	173.687087	298.994022	200.969881	0.000000	300.000000	200.000000	0.000000	7.416360	10.376800	2232.057190	2164.830956	2245.399921	-1385.494475				-505.000000	200.000000	0.000000	1.086660	0.714680	7.865400	1086.218536	2047.902060	0.591299
910				900.000000	200.000000	0.000000	0.437190	0.461660	-1.216600	-102.865145	-57.399806	168.652622	298.979442	200.982632	0.000000	300.000000	200.000000	0.000000	7.721560	10.407320	2232.209778	2193.441057	2278.099920	-1312.252476				-505.000000	200.000000	0.000000	1.811100	-0.178670	6.292320	568.772073	-115.561066	117.173752
911				900.000000	200.000000	0.000000	0.347510	0.517960	-1.564200	-72.763113	-83.779335	149.520609	298.959803	200.978460	0.000000	300.000000	200.000000	0.000000	7.691040	10.498880	2231.980896	2183.904357	2321.699919	-1354.976975				-505.000000	200.000000	0.000000	1.629990	1.250690	9.438480	-1081.725689	-1035.577858	-351.408086
912				900.000000	200.000000	0.000000	0.313880	0.720640	-1.564200	-84.519402	-92.526392	159.382582	299.057345	200.974321	0.000000	300.000000	200.000000	0.000000	7.263760	11.109280	2231.675720	2174.367657	2103.699926	-1348.873476				-505.000000	200.000000	0.000000	1.992210	1.250690	1.573080	307.437102	-784.891510	294.748021
913				900.000000	200.000000	0.000000	0.369930	0.675600	-1.564200	-98.435740	-89.768561	156.872967	298.950179	200.956966	0.000000	300.000000	200.000000	0.000000	7.538440	9.980040	2232.286072	2136.220856	2343.499918	-1416.011974				-505.000000	200.000000	0.000000	0.543330	2.858720	8.651940	984.385315	1284.612486	-349.795133
914				900.000000	200.000000	0.000000	0.437190	0.506700	-1.260050	-97.034882	-113.085067	161.465529	298.969394	200.880337	0.000000	300.000000	200.000000	0.000000	7.416360	9.552760	2231.599426	1964.560251	2299.899920	-1306.148976				-505.000000	200.000000	0.000000	1.448880	-0.714680	12.584640	73.577486	1491.225541	-412.002832
915				900.000000	200.000000	0.000000	0.392350	0.641820	-1.086250	-119.434295	-81.004370	192.963226	298.999111	200.948324	0.000000	300.000000	200.000000	0.000000	7.507920	9.857960	2232.514954	2117.147455	2234.499922	-1318.355976				-505.000000	200.000000	0.000000	-0.543330	2.322710	10.225020	372.997187	1481.443433	-115.240479
916				900.000000	200.000000	0.000000	0.269040	0.641820	-1.694550	-67.797601	-110.822535	171.404034	299.111224	200.944246	0.000000	300.000000	200.000000	0.000000	7.324800	10.315760	2232.057190	2107.610755	1983.799931	-1428.218974				-505.000000	200.000000	0.000000	2.897760	-0.536010	-0.786540	-611.576898	1548.813074	116.747703
917				900.000000	200.000000	0.000000	0.392350	0.653080	-1.998700	-148.059618	-80.155792	178.515737	298.989035	200.948616	0.000000	300.000000	200.000000	0.000000	7.111160	9.552760	2231.828308	2117.147455	2256.299921	-1452.632974	-519.124080	269.567850	0.000000	-505.000000	200.000000	0.000000	1.086660	2.322710	22.023119	1532.101054	311.056289	-526.579569
918				900.000000	200.000000	0.000000	0.459610	0.608040	-0.955900	-104.608192	-154.818942	175.994509	299.048032	200.892700	0.000000	300.000000	200.000000	0.000000	7.446880	10.620960	2232.743836	1993.170352	2125.499926	-1354.976975				-505.000000	200.000000	0.000000	0.000000	0.714680	4.719240	622.702835	1453.791522	-234.298163
919				900.000000	200.000000	0.000000	0.448400	0.608040	-1.694550	-89.291313	-92.878730	139.861221	299.062550	200.944085	0.000000	300.000000	200.000000	0.000000	7.324800	10.987200	2232.438660	2107.610755	2092.799927	-1416.011974				-505.000000	200.000000	0.000000	0.543330	1.965370	2.359620	350.745311	892.873876	-585.619317
920				900.000000	200.000000	0.000000	0.493240	0.686860	-1.868350	-58.081850	-38.837938	132.659089	299.067496	200.952563	0.000000	300.000000	200.000000	0.000000	7.660520	10.437840	2232.591248	2126.684155	2081.899927	-1403.804975				-505.000000	200.000000	0.000000	1.629990	-1.250690	7.865400	272.397986	954.465105	-236.293699
921				900.000000	200.000000	0.000000	0.269040	0.619300	-1.260050	-96.418544	-65.632890	183.431391	298.998906	200.957064	0.000000	300.000000	200.000000	0.000000	7.782600	11.353440	2232.057190	2136.220856	2234.499922	-1336.666476				-505.000000	200.000000	0.000000	1.629990	0.357340	1.573080	-441.515518	562.726495	-58.535382
922				900.000000	200.000000	0.000000	0.313880	0.596780	-1.607650	-73.582850	-87.420013	154.448072	299.062486	200.922788	0.000000	300.000000	200.000000	0.000000	7.721560	10.254720	2232.286072	2059.927254	2092.799927	-1312.252476				-505.000000	200.000000	0.000000	1.086660	-2.144040	-1.573080	-593.125714	1394.009141	-119.609824
923				900.000000	200.000000	0.000000	0.459610	0.653080	-1.694550	-115.580277	-83.208418	166.397755	299.018104	200.961665	0.000000	300.000000	200.000000	0.000000	7.660520	10.224200	2231.294250	2145.757556	2190.899923	-1385.494475				-505.000000	200.000000	0.000000	2.173320	1.965370	0.786540	698.067471	928.306046	-292.029223
924				900.000000	200.000000	0.000000	0.291460	0.517960	-1.781450	-81.029245	-131.928853	161.626977	299.008639	200.969915	0.000000	300.000000	200.000000	0.000000	7.446880	10.804080	2231.980896	2164.830956	2212.699923	-1409.908474				-505.000000	200.000000	0.000000	1.086660	-0.357340	2.359620	326.014132	2053.127045	117.062149
925				900.000000	200.000000	0.000000	0.325090	0.506700	-1.868350	-157.973034	-188.958589	178.449285	299.028239	201.004028	0.000000	300.000000	200.000000	0.000000	7.691040	10.743040	2232.133484	2241.124558	2169.099924	-1391.597975				-505.000000	200.000000	0.000000	0.724440	1.250690	10.225020	-734.214760	-848.959449	529.825838
926				900.000000	200.000000	0.000000	0.201780	0.608040	-1.303500	-133.112017	-118.548384	154.574680	299.043837	200.947547	0.000000	300.000000	200.000000	0.000000	7.355320	10.010560	2234.346010	2117.147455	2136.399925	-1391.597975				-505.000000	200.000000	0.000000	1.448880	-0.178670	1.573080	105.130527	1103.965489	-176.517764
927				900.000000	200.000000	0.000000	0.425980	0.619300	-1.738000	-149.180593	-86.849096	163.991521	299.048227	200.939492	0.000000	300.000000	200.000000	0.000000	7.721560	10.865120	2233.201600	2098.074055	2125.499926	-1342.769976				-505.000000	200.000000	0.000000	2.173320	2.322710	3.146160	24.982872	395.786738	-350.434206
928				900.000000	200.000000	0.000000	0.347510	0.461660	-1.607650	-107.290803	-73.606987	180.793831	299.004061	200.982431	0.000000	300.000000	200.000000	0.000000	7.385840	10.285240	2232.667542	2193.441057	2223.599922	-1336.666476				-505.000000	200.000000	0.000000	0.724440	0.893350	11.798100	-987.343561	2198.657866	353.254426
929				900.000000	200.000000	0.000000	0.381140	0.540480	-1.042800	-91.398220	-95.781061	192.880593	299.072378	200.965378	0.000000	300.000000	200.000000	0.000000	7.324800	11.353440	2232.591248	2155.294256	2070.999928	-1312.252476				-505.000000	200.000000	0.000000	0.181110	0.178670	15.730799	-103.746216	1830.092608	-293.565424
930				900.000000	200.000000	0.000000	0.291460	0.653080	-1.520750	-83.235978	-86.577575	166.571959	298.993678	200.953117	0.000000	300.000000	200.000000	0.000000	7.141680	10.987200	2231.294250	2126.684155	2245.399921	-1391.597975				-505.000000	200.000000	0.000000	2.535540	-1.965370	4.719240	-350.179003	1167.795998	-2.067979
931				900.000000	200.000000	0.000000	0.369930	0.495440	-1.346950	-117.691248	-105.168513	178.392359	298.984603	200.926839	0.000000	300.000000	200.000000	0.000000	7.691040	11.109280	2232.820130	2069.463954	2267.199921	-1385.494475				-505.000000	200.000000	0.000000	1.992210	-1.250690	0.786540	503.463681	939.265012	-706.275466
932				900.000000	200.000000	0.000000	0.347510	0.709380	-1.781450	-93.249220	-53.181473	171.385570	299.032924	200.952954	0.000000	300.000000	200.000000	0.000000	7.507920	11.078760	2231.675720	2126.684155	2158.199924	-1391.597975				-505.000000	200.000000	0.000000	0.362220	1.965370	11.011560	-1269.986560	-562.647930	-409.372532
933				900.000000	200.000000	0.000000	0.347510	0.585520	-1.303500	-65.690377	-99.219696	159.222080	298.989484	200.965279	0.000000	300.000000	200.000000	0.000000	7.141680	11.322920	2232.820130	2155.294256	2256.299921	-1422.115474				-505.000000	200.000000	0.000000	1.992210	-0.536010	8.651940	84.074192	268.950711	234.308344
934				900.000000	200.000000	0.000000	0.392350	0.563000	-2.085600	-51.345885	-135.800644	178.431963	299.067592	200.901212	0.000000	300.000000	200.000000	0.000000	7.630000	10.834600	2232.820130	2012.243752	2081.899927	-1324.459476				-505.000000	200.000000	0.000000	1.629990	1.429360	7.865400	434.567811	821.895098	-762.447219
935				900.000000	200.000000	0.000000	0.302670	0.664340	-0.999350	-21.924168	-82.458135	193.077078	298.979337	200.935733	0.000000	300.000000	200.000000	0.000000	7.935200	10.682000	2231.980896	2088.537354	2278.099920	-1470.943473				-505.000000	200.000000	0.000000	2.535540	-2.858720	5.505780	406.539326	2095.039623	-531.612657
936				900.000000	200.000000	0.000000	0.381140	0.551740	-1.216600	-123.278832	-50.025697	156.746164	298.974138	200.957391	0.000000	300.000000	200.000000	0.000000	7.416360	10.468360	2231.294250	2136.220856	2288.999920	-1464.839973				-505.000000	200.000000	0.000000	1.448880	1.608030	7.865400	561.195134	-757.986025	-57.333989
937				900.000000	200.000000	0.000000	0.280250	0.686860	-1.260050	-73.533772	-86.358398	142.518387	298.954741	200.961533	0.000000	300.000000	200.000000	0.000000	7.141680	10.498880	2231.599426	2145.757556	2332.599918	-1403.804975				-505.000000	200.000000	0.000000	1.448880	1.786700	8.651940	572.069379	301.827607	-57.164431
938				900.000000	200.000000	0.000000	0.291460	0.608040	-1.346950	-96.972259	-147.530848	161.710751	298.991644	200.925065	0.000000	300.000000	200.000000	0.000000	7.660520	10.895640	2226.792904	2059.927254	2245.399921	-1416.011974	-531.709100	251.827707	0.000000	-505.000000	200.000000	0.000000	3.078870	1.608030	22.023119	1141.407761	588.217691	-57.464388
939				900.000000	200.000000	0.000000	0.425980	0.619300	-1.129700	-92.262971	-36.755115	168.810841	298.935749	200.931142	0.000000	300.000000	200.000000	0.000000	7.477400	10.010560	2232.743836	2079.000654	2376.199917	-1379.390975				-505.000000	200.000000	0.000000	0.362220	0.536010	-3.932700	-431.144659	-150.755806	-410.728995
940				900.000000	200.000000	0.000000	0.414770	0.675600	-1.477300	-70.202000	-46.102160	185.742434	299.057700	200.939781	0.000000	300.000000	200.000000	0.000000	7.324800	9.735880	2232.514954	2098.074055	2103.699926	-1354.976975				-505.000000	200.000000	0.000000	1.448880	0.178670	5.505780	706.147795	304.813313	-117.434550
941				900.000000	200.000000	0.000000	0.381140	0.596780	-1.303500	-105.431993	-85.406670	159.197711	299.067177	201.004165	0.000000	300.000000	200.000000	0.000000	7.111160	9.522240	2231.828308	2241.124558	2081.899927	-1336.666476				-505.000000	200.000000	0.000000	1.992210	1.250690	0.000000	1118.023269	409.731409	-410.181163
942				900.000000	200.000000	0.000000	0.212990	0.686860	-1.955250	-66.212939	-123.469855	185.961950	299.018271	200.987141	0.000000	300.000000	200.000000	0.000000	7.630000	11.445000	2231.675720	2202.977757	2190.899923	-1446.529474				-505.000000	200.000000	0.000000	4.708860	0.357340	9.438480	-93.438280	1164.379861	469.915196
943				900.000000	200.000000	0.000000	0.414770	0.585520	-0.999350	-53.313687	-122.536202	173.610359	299.013724	200.922725	0.000000	300.000000	200.000000	0.000000	7.630000	11.200840	2232.438660	2059.927254	2201.799923	-1409.908474				-505.000000	200.000000	0.000000	2.354430	1.250690	3.932700	1118.337885	-278.768691	470.951340
944				900.000000	200.000000	0.000000	0.347510	0.563000	-1.346950	-42.539584	-58.651528	180.888077	298.984360	200.974054	0.000000	300.000000	200.000000	0.000000	7.752080	11.506040	2232.286072	2174.367657	2267.199921	-1422.115474				-505.000000	200.000000	0.000000	2.716650	-0.357340	3.932700	789.403986	97.023400	-235.532842
945				900.000000	200.000000	0.000000	0.302670	0.563000	-1.433850	-38.609082	-142.845689	166.476571	299.003346	200.983136	0.000000	300.000000	200.000000	0.000000	7.507920	11.536560	2231.065368	2193.441057	2223.599922	-1403.804975				-505.000000	200.000000	0.000000	0.905550	-1.608030	6.292320	-96.798509	469.513790	-177.830760
946				900.000000	200.000000	0.000000	0.336300	0.675600	-1.260050	-90.079580	-83.600567	193.052709	299.037940	200.974187	0.000000	300.000000	200.000000	0.000000	7.630000	10.773560	2231.980896	2174.367657	2147.299925	-1428.218974				-505.000000	200.000000	0.000000	-0.362220	0.000000	15.730799	580.338473	934.979454	-234.947417
947				900.000000	200.000000	0.000000	0.358720	0.596780	-1.694550	-73.672879	-73.987798	164.040258	299.018506	200.952726	0.000000	300.000000	200.000000	0.000000	7.446880	10.834600	2232.209778	2126.684155	2190.899923	-1416.011974				-505.000000	200.000000	0.000000	0.362220	-0.178670	7.078860	-10.245013	501.644260	-293.919029
948				900.000000	200.000000	0.000000	0.235410	0.686860	-1.390400	-85.730406	-53.994841	166.661442	298.965146	200.943859	0.000000	300.000000	200.000000	0.000000	7.630000	10.285240	2232.972718	2107.610755	2310.799919	-1385.494475				-505.000000	200.000000	0.000000	1.629990	-0.536010	9.438480	-610.758896	687.832237	175.593223
949				900.000000	200.000000	0.000000	0.470820	0.720640	-1.390400	-76.298285	-28.227236	154.400672	299.066890	200.953182	0.000000	300.000000	200.000000	0.000000	7.507920	10.620960	2231.141662	2126.684155	2081.899927	-1409.908474				-505.000000	200.000000	0.000000	0.543330	0.357340	-2.359620	-673.462138	234.502398	-528.401239
950				900.000000	200.000000	0.000000	0.269040	0.664340	-1.477300	-34.480915	-19.837118	169.015318	299.038006	200.918579	0.000000	300.000000	200.000000	0.000000	7.294280	10.834600	2232.133484	2050.390553	2147.299925	-1342.769976				-505.000000	200.000000	0.000000	0.905550	0.357340	15.730799	-92.934895	-334.863371	-822.150710
951				900.000000	200.000000	0.000000	0.347510	0.619300	-1.216600	-56.168228	-99.300513	159.253495	299.067815	200.905266	0.000000	300.000000	200.000000	0.000000	7.630000	10.529400	2233.354188	2021.780453	2081.899927	-1330.562976				-505.000000	200.000000	0.000000	0.362220	1.250690	10.225020	192.313255	2089.498643	-586.283059
952				900.000000	200.000000	0.000000	0.425980	0.675600	-1.433850	-142.526530	-61.802106	183.321160	298.989657	200.913869	0.000000	300.000000	200.000000	0.000000	7.904680	9.278080	2233.201600	2040.853853	2256.299921	-1354.976975				-505.000000	200.000000	0.000000	-0.724440	-1.429360	1.573080	-781.260738	837.763053	-177.530803
953				900.000000	200.000000	0.000000	0.358720	0.641820	-0.955900	-131.360843	-54.410862	159.262825	298.993713	200.987276	0.000000	300.000000	200.000000	0.000000	7.324800	10.498880	2231.370544	2202.977757	2245.399921	-1354.976975				-505.000000	200.000000	0.000000	3.622200	-1.965370	8.651940	-813.128394	-359.960008	409.053778
954				900.000000	200.000000	0.000000	0.403560	0.540480	-1.911800	-120.442216	-80.698236	137.435184	299.076945	200.965708	0.000000	300.000000	200.000000	0.000000	7.355320	11.078760	2231.828308	2155.294256	2060.099928	-1306.148976				-505.000000	200.000000	0.000000	1.086660	-0.714680	8.651940	-853.265145	-339.104498	-59.509263
955				900.000000	200.000000	0.000000	0.482030	0.585520	-1.173150	-49.473214	-135.276275	161.492377	299.052849	200.922662	0.000000	300.000000	200.000000	0.000000	7.172200	10.773560	2232.591248	2059.927254	2114.599926	-1354.976975				-505.000000	200.000000	0.000000	1.086660	0.893350	7.865400	-61.130162	589.631979	-527.936032
956				900.000000	200.000000	0.000000	0.414770	0.619300	-1.998700	-105.224846	-91.210987	166.412794	298.999350	200.956639	0.000000	300.000000	200.000000	0.000000	7.752080	11.048240	2233.049012	2136.220856	2234.499922	-1477.046973				-505.000000	200.000000	0.000000	2.354430	-0.357340	-0.786540	-1064.029584	653.699919	-470.480259
957				900.000000	200.000000	0.000000	0.280250	0.653080	-1.694550	-75.374975	-80.888343	166.583572	298.970098	200.986500	0.000000	300.000000	200.000000	0.000000	7.507920	11.475520	2233.125306	2202.977757	2299.899920	-1324.459476				-505.000000	200.000000	0.000000	0.905550	0.714680	1.573080	854.083146	1004.272378	0.605787
958				900.000000	200.000000	0.000000	0.369930	0.619300	-1.651100	-96.823672	-104.885654	192.965510	299.057635	200.986837	0.000000	300.000000	200.000000	0.000000	7.538440	11.536560	2232.362366	2202.977757	2103.699926	-1409.908474				-505.000000	200.000000	0.000000	0.905550	-0.178670	10.225020	-936.521335	-1787.908466	-352.706594
959				900.000000	200.000000	0.000000	0.347510	0.574260	-1.477300	-54.272530	-38.266423	173.669569	298.964687	200.944278	0.000000	300.000000	200.000000	0.000000	7.446880	11.261880	2231.980896	2107.610755	2310.799919	-1416.011974				-505.000000	200.000000	0.000000	-0.905550	1.429360	5.505780	1592.539060	182.139850	-351.035685
960				900.000000	200.000000	0.000000	0.358720	0.472920	-1.564200	-66.576800	-104.504843	142.238128	299.067241	200.952824	0.000000	300.000000	200.000000	0.000000	7.599480	10.529400	2231.980896	2126.684155	2081.899927	-1409.908474				-505.000000	200.000000	0.000000	1.267770	2.680050	9.438480	-416.155106	1637.740220	-408.766745
961				900.000000	200.000000	0.000000	0.437190	0.472920	-1.955250	-75.022988	-127.636441	168.663094	299.047642	200.922977	0.000000	300.000000	200.000000	0.000000	7.843640	10.865120	2231.828308	2059.927254	2125.499926	-1416.011974				-505.000000	200.000000	0.000000	3.078870	-1.072020	9.438480	-1685.536878	-592.969552	57.480442
962				900.000000	200.000000	0.000000	0.381140	0.608040	-1.173150	-52.566370	-9.538346	120.653621	299.052655	200.918579	0.000000	300.000000	200.000000	0.000000	7.355320	11.048240	2232.133484	2050.390553	2114.599926	-1409.908474				-505.000000	200.000000	0.000000	3.259980	-0.536010	18.090419	1358.805291	50.710828	-59.513571
963				900.000000	200.000000	0.000000	0.201780	0.427880	-1.694550	-64.546060	-42.195159	161.636111	299.057184	200.918924	0.000000	300.000000	200.000000	0.000000	7.172200	10.773560	2231.294250	2050.390553	2103.699926	-1348.873476				-505.000000	200.000000	0.000000	0.724440	1.429360	6.292320	434.441964	2469.022866	177.530803
964				900.000000	200.000000	0.000000	0.347510	0.551740	-1.564200	-63.330992	-58.449486	161.600325	298.972346	200.907685	0.000000	300.000000	200.000000	0.000000	7.355320	10.712520	2227.403256	2021.780453	2288.999920	-1354.976975				-505.000000	200.000000	0.000000	1.267770	0.714680	11.011560	-882.401804	443.117301	-469.375980
965				900.000000	200.000000	0.000000	0.437190	0.540480	-0.999350	-99.394267	-103.195578	154.267964	298.950287	200.931237	0.000000	300.000000	200.000000	0.000000	7.294280	10.071600	2232.514954	2079.000654	2343.499918	-1318.355976				-505.000000	200.000000	0.000000	1.267770	1.786700	3.932700	803.323844	1775.535212	236.570551
966				900.000000	200.000000	0.000000	0.313880	0.641820	-1.433850	-111.753348	-31.855978	154.489959	299.033222	200.995381	0.000000	300.000000	200.000000	0.000000	6.867000	9.674840	2232.362366	2222.051158	2158.199924	-1330.562976				-505.000000	200.000000	0.000000	2.535540	3.930740	2.359620	122.221844	-155.664796	-55.216670
967				900.000000	200.000000	0.000000	0.381140	0.630560	-1.781450	-60.310256	-135.621876	156.819466	299.071966	200.923072	0.000000	300.000000	200.000000	0.000000	7.385840	10.956680	2231.599426	2059.927254	2070.999928	-1330.562976				-505.000000	200.000000	0.000000	2.354430	0.000000	5.505780	926.968478	117.448478	-411.397045
968				900.000000	200.000000	0.000000	0.538080	0.709380	-1.390400	-92.844092	-112.052522	171.188140	298.979337	200.905823	0.000000	300.000000	200.000000	0.000000	7.568960	10.865120	2231.980896	2021.780453	2278.099920	-1403.804975				-505.000000	200.000000	0.000000	-0.724440	3.037390	15.730799	532.498938	-368.802689	2.940438
969				900.000000	200.000000	0.000000	0.425980	0.608040	-0.999350	-40.324723	-87.536040	178.439009	299.052849	200.918390	0.000000	300.000000	200.000000	0.000000	7.446880	11.445000	2232.591248	2050.390553	2114.599926	-1409.908474				-505.000000	200.000000	0.000000	1.448880	0.714680	3.932700	-651.336109	704.016188	705.491505
970				900.000000	200.000000	0.000000	0.425980	0.641820	-1.738000	-63.822085	-0.727607	178.470425	298.984221	200.965642	0.000000	300.000000	200.000000	0.000000	7.568960	11.597600	2231.980896	2155.294256	2267.199921	-1495.357473				-505.000000	200.000000	0.000000	1.267770	0.536010	13.371180	-198.128345	1368.868073	-117.080945
971				900.000000	200.000000	0.000000	0.482030	0.731900	-1.651100	-132.392106	-94.304022	185.725112	298.969781	201.038066	0.000000	300.000000	200.000000	0.000000	7.874160	11.231360	2232.438660	2317.418160	2299.899920	-1361.080475				-505.000000	200.000000	0.000000	0.362220	1.072020	11.798100	413.259783	99.455680	59.732468
972				900.000000	200.000000	0.000000	0.325090	0.585520	-1.260050	-77.706954	-17.281330	171.293608	299.022989	200.987309	0.000000	300.000000	200.000000	0.000000	7.416360	10.620960	2231.294250	2202.977757	2179.999924	-1391.597975				-505.000000	200.000000	0.000000	1.267770	2.144040	7.865400	-1259.426931	446.103007	530.630160
973				900.000000	200.000000	0.000000	0.392350	0.495440	-1.738000	-122.116906	-70.266303	188.007772	298.974524	200.948486	0.000000	300.000000	200.000000	0.000000	7.813120	10.651480	2232.133484	2117.147455	2288.999920	-1361.080475				-505.000000	200.000000	0.000000	-0.724440	1.072020	3.932700	528.446553	305.243744	-57.668796
974				900.000000	200.000000	0.000000	0.313880	0.641820	-1.607650	-95.851284	-77.288073	166.538260	299.028239	200.986938	0.000000	300.000000	200.000000	0.000000	7.111160	10.712520	2232.133484	2202.977757	2169.099924	-1367.183975				-505.000000	200.000000	0.000000	3.078870	-1.072020	-0.786540	-180.746855	-583.266009	-647.448742
975				900.000000	200.000000	0.000000	0.313880	0.596780	-1.651100	-105.792106	-97.511545	178.544673	299.023089	200.940198	0.000000	300.000000	200.000000	0.000000	7.446880	10.193680	2231.523132	2098.074055	2179.999924	-1434.322474				-505.000000	200.000000	0.000000	2.716650	3.394730	6.292320	-25.713507	-435.495908	-760.669016
976				900.000000	200.000000	0.000000	0.302670	0.608040	-1.173150	-56.586900	-82.296501	180.976419	299.023590	200.943988	0.000000	300.000000	200.000000	0.000000	7.752080	10.743040	2232.667542	2107.610755	2179.999924	-1464.839973				-505.000000	200.000000	0.000000	0.724440	-0.178670	4.719240	-126.249784	747.105623	-0.227513
977				900.000000	200.000000	0.000000	0.358720	0.686860	-1.651100	-114.144202	-58.830296	188.220634	299.023690	200.888368	0.000000	300.000000	200.000000	0.000000	7.080640	9.491720	2232.896424	1983.633652	2179.999924	-1336.666476	-574.288134	217.070090	0.000000	-505.000000	200.000000	0.000000	0.362220	0.000000	20.450039	349.084009	1416.945062	117.459220
978				900.000000	200.000000	0.000000	0.414770	0.653080	-1.260050	-127.191726	-76.700022	135.118628	299.047674	200.991312	0.000000	300.000000	200.000000	0.000000	7.416360	10.071600	2231.904602	2212.514458	2125.499926	-1275.631477				-505.000000	200.000000	0.000000	4.165530	1.429360	7.078860	666.136891	-1186.764095	-762.650062
979				900.000000	200.000000	0.000000	0.358720	0.675600	-1.433850	-78.198046	-74.230249	161.703901	299.081641	200.995823	0.000000	300.000000	200.000000	0.000000	7.050120	11.109280	2231.370544	2222.051158	2049.199928	-1342.769976				-505.000000	200.000000	0.000000	0.724440	-0.357340	3.932700	557.771982	1145.562072	-294.117564
980				900.000000	200.000000	0.000000	0.425980	0.641820	-1.477300	-156.024195	-87.091547	164.012464	299.072252	200.939877	0.000000	300.000000	200.000000	0.000000	7.233240	11.261880	2232.286072	2098.074055	2070.999928	-1403.804975				-505.000000	200.000000	0.000000	0.724440	1.072020	14.157719	181.816549	-587.551567	-116.528806
981				900.000000	200.000000	0.000000	0.425980	0.585520	-1.477300	-102.055206	-92.157517	149.502145	298.969711	200.982599	0.000000	300.000000	200.000000	0.000000	7.477400	11.261880	2232.286072	2193.441057	2299.899920	-1458.736474				-505.000000	200.000000	0.000000	0.905550	0.714680	1.573080	275.003137	76.282327	59.349886
982				900.000000	200.000000	0.000000	0.392350	0.574260	-1.824900	-114.940597	-49.921606	154.345834	299.008571	200.940070	0.000000	300.000000	200.000000	0.000000	7.568960	10.804080	2231.828308	2098.074055	2212.699923	-1300.045476				-505.000000	200.000000	0.000000	0.181110	-1.072020	13.371180	-179.614237	639.201822	175.200460
983				900.000000	200.000000	0.000000	0.269040	0.585520	-1.738000	-74.181580	-65.188397	185.809636	299.043118	200.973888	0.000000	300.000000	200.000000	0.000000	7.538440	10.865120	2232.667542	2174.367657	2136.399925	-1312.252476				-505.000000	200.000000	0.000000	0.000000	0.357340	15.730799	254.513111	382.781493	-352.125476
984				900.000000	200.000000	0.000000	0.246620	0.495440	-1.346950	-81.506476	-24.101058	159.242828	299.052461	200.952954	0.000000	300.000000	200.000000	0.000000	7.721560	10.865120	2231.675720	2126.684155	2114.599926	-1342.769976				-505.000000	200.000000	0.000000	1.992210	-0.357340	3.932700	-1295.284048	-389.420767	175.733804
985				900.000000	200.000000	0.000000	0.313880	0.495440	-1.390400	-53.407779	-118.017875	154.353826	298.989104	200.905823	0.000000	300.000000	200.000000	0.000000	7.721560	10.407320	2231.980896	2021.780453	2256.299921	-1287.838477				-505.000000	200.000000	0.000000	-1.086660	0.000000	2.359620	-926.339246	726.364550	176.319229
986				900.000000	200.000000	0.000000	0.403560	0.698120	-1.303500	-117.340932	-106.593805	142.401109	299.057603	201.008232	0.000000	300.000000	200.000000	0.000000	7.111160	11.017720	2232.286072	2250.661259	2103.699926	-1397.701475				-505.000000	200.000000	0.000000	0.724440	-1.250690	9.438480	-1117.268190	-52.792979	-236.221255
987				900.000000	200.000000	0.000000	0.347510	0.596780	-1.260050	-97.345918	-129.655924	176.100172	299.057667	200.999619	0.000000	300.000000	200.000000	0.000000	7.080640	10.682000	2232.438660	2231.587858	2103.699926	-1440.425974				-505.000000	200.000000	0.000000	2.173320	2.144040	2.359620	361.556633	396.533164	-644.324257
988				900.000000	200.000000	0.000000	0.414770	0.619300	-1.520750	-84.627039	-152.447120	159.183814	299.087025	200.905576	0.000000	300.000000	200.000000	0.000000	7.568960	10.590440	2232.591248	2021.780453	2038.299929	-1348.873476				-505.000000	200.000000	0.000000	2.716650	2.501380	-1.573080	961.944670	1693.088473	-174.075818
989				900.000000	200.000000	0.000000	0.414770	0.484180	-1.694550	-82.330277	-66.163997	166.287133	298.998940	200.905761	0.000000	300.000000	200.000000	0.000000	7.599480	10.407320	2232.133484	2021.780453	2234.499922	-1416.011974				-505.000000	200.000000	0.000000	1.811100	1.072020	12.584640	644.954710	11.037530	-586.568528
990				900.000000	200.000000	0.000000	0.381140	0.529220	-1.607650	-96.467622	-100.321720	149.496240	298.998940	200.905761	0.000000	300.000000	200.000000	0.000000	7.477400	10.163160	2232.133484	2021.780453	2234.499922	-1257.320977				-505.000000	200.000000	0.000000	0.181110	1.429360	2.359620	86.679343	-410.908267	-351.122618
991				900.000000	200.000000	0.000000	0.381140	0.698120	-1.086250	-129.177452	-126.136472	125.556716	298.999077	200.999619	0.000000	300.000000	200.000000	0.000000	7.111160	10.865120	2232.438660	2231.587858	2234.499922	-1385.494475				-505.000000	200.000000	0.000000	0.181110	0.536010	8.651940	1191.286139	1836.810446	-175.738111
992				900.000000	200.000000	0.000000	0.392350	0.619300	-1.520750	-92.668099	-100.864165	166.436021	298.989070	200.978494	0.000000	300.000000	200.000000	0.000000	7.721560	11.658640	2231.904602	2183.904357	2256.299921	-1318.355976				-505.000000	200.000000	0.000000	1.629990	1.429360	7.078860	550.320889	557.501509	-703.703120
993				900.000000	200.000000	0.000000	0.291460	0.641820	-1.911800	-64.002142	-55.818078	166.561487	299.071998	200.837574	0.000000	300.000000	200.000000	0.000000	7.568960	11.261880	2231.675720	1869.193249	2070.999928	-1409.908474				-505.000000	200.000000	0.000000	3.622200	1.429360	9.438480	-260.202354	434.713610	-116.421511
994				900.000000	200.000000	0.000000	0.482030	0.641820	-1.129700	-115.458779	-89.722954	137.448135	298.916073	200.948356	0.000000	300.000000	200.000000	0.000000	7.355320	11.231360	2232.438660	2117.147455	2419.799915	-1379.390975				-505.000000	200.000000	0.000000	0.724440	0.357340	11.798100	485.830499	1535.807829	411.489851
995				900.000000	200.000000	0.000000	0.437190	0.664340	-1.346950	-22.284281	-72.476490	154.383154	299.076693	200.961698	0.000000	300.000000	200.000000	0.000000	7.721560	11.597600	2231.217956	2145.757556	2060.099928	-1397.701475	-523.935877	254.984520	0.000000	-505.000000	200.000000	0.000000	1.267770	-0.357340	22.809659	1254.178150	431.920904	880.720943
996				900.000000	200.000000	0.000000	0.470820	0.596780	-1.346950	-53.210114	-78.927344	175.972423	298.989312	200.982531	0.000000	300.000000	200.000000	0.000000	7.446880	11.231360	2232.438660	2193.441057	2256.299921	-1440.425974				-505.000000	200.000000	0.000000	1.448880	1.608030	18.090419	330.381132	690.580512	412.618801
997				900.000000	200.000000	0.000000	0.392350	0.551740	-1.477300	-31.076722	-70.508754	142.276590	299.042692	201.017054	0.000000	300.000000	200.000000	0.000000	7.355320	11.109280	2231.675720	2269.734659	2136.399925	-1348.873476				-505.000000	200.000000	0.000000	2.173320	0.536010	4.719240	611.891514	526.863892	0.334808
998				900.000000	200.000000	0.000000	0.470820	0.529220	-0.825550	-59.472594	-79.412246	159.041972	299.052914	200.892700	0.000000	300.000000	200.000000	0.000000	7.721560	10.224200	2232.743836	1993.170352	2114.599926	-1336.666476				-505.000000	200.000000	0.000000	0.724440	0.178670	3.146160	1053.407031	-709.671604	293.832096
999				900.000000	200.000000	0.000000	0.403560	0.810720	-1.216600	-76.429264	-50.948953	169.012089	299.033188	200.952693	0.000000	300.000000	200.000000	0.000000	7.660520	10.468360	2232.286072	2126.684155	2158.199924	-1397.701475				-505.000000	200.000000	0.000000	1.992210	1.786700	2.359620	1266.462005	142.352115	177.768498
1000				900.000000	200.000000	0.000000	0.414770	0.709380	-1.173150	-80.557431	-91.978749	205.051130	299.018506	200.871552	0.000000	300.000000	200.000000	0.000000	7.507920	10.773560	2232.209778	1945.486851	2190.899923	-1409.908474				-505.000000	200.000000	0.000000	3.078870	3.037390	11.798100	68.920314	1923.621308	-56.107925
1001				900.000000	200.000000	0.000000	0.313880	0.630560	-1.824900	-80.457921	-92.283941	171.347108	299.074414	200.972641	0.000000	300.000000	200.000000	0.000000	7.507920	10.682000	2225.724788	2164.830956	2060.099928	-1379.390975				-505.000000	200.000000	0.000000	1.811100	0.714680	14.157719	-71.438098	-255.595338	-528.163545
1002				900.000000	200.000000	0.000000	0.313880	0.551740	-1.477300	-99.425736	-107.805119	171.273806	299.023556	200.935477	0.000000	300.000000	200.000000	0.000000	7.782600	9.888480	2232.591248	2088.537354	2179.999924	-1397.701475				-505.000000	200.000000	0.000000	1.992210	1.250690	0.000000	538.943259	1470.291468	-645.157557
1003				900.000000	200.000000	0.000000	0.437190	0.619300	-0.999350	-92.127929	-87.997668	173.618547	298.998803	200.875974	0.000000	300.000000	200.000000	0.000000	7.233240	9.766400	2231.828308	1955.023551	2234.499922	-1428.218974				-505.000000	200.000000	0.000000	0.543330	1.250690	1.573080	1233.965117	-34.369749	-57.600660
1004				900.000000	200.000000	0.000000	0.269040	0.551740	-0.825550	-78.647872	-45.773095	171.320260	299.013117	200.957489	0.000000	300.000000	200.000000	0.000000	7.172200	11.048240	2231.065368	2136.220856	2201.799923	-1361.080475				-505.000000	200.000000	0.000000	-1.086660	1.786700	11.798100	1267.217083	982.547448	-233.193884
1005				900.000000	200.000000	0.000000	0.381140	0.574260	-1.216600	-94.207747	-80.421517	197.731329	299.037940	201.008369	0.000000	300.000000	200.000000	0.000000	7.324800	11.475520	2231.980896	2250.661259	2147.299925	-1422.115474				-505.000000	200.000000	0.000000	0.362220	2.680050	3.146160	857.317529	-1615.743725	-408.694301
1006				900.000000	200.000000	0.000000	0.369930	0.540480	-0.695200	-66.914925	-34.851061	139.879685	298.984741	200.913900	0.000000	300.000000	200.000000	0.000000	7.446880	11.017720	2233.125306	2040.853853	2267.199921	-1440.425974				-505.000000	200.000000	0.000000	2.173320	1.250690	-2.359620	75.490482	533.581730	-175.219257
1007				900.000000	200.000000	0.000000	0.403560	0.551740	-1.173150	-131.274878	-116.846970	185.638858	299.042725	200.923009	0.000000	300.000000	200.000000	0.000000	7.477400	11.078760	2231.752014	2059.927254	2136.399925	-1385.494475				-505.000000	200.000000	0.000000	0.181110	-0.357340	0.786540	673.336291	386.004630	234.622790
1008				900.000000	200.000000	0.000000	0.336300	0.686860	-1.173150	-81.484804	-48.219594	178.605220	299.052461	200.931587	0.000000	300.000000	200.000000	0.000000	7.446880	11.200840	2231.675720	2079.000654	2114.599926	-1416.011974				-505.000000	200.000000	0.000000	0.905550	1.608030	3.932700	908.328524	-456.236982	60.197675
1009				900.000000	200.000000	0.000000	0.369930	0.574260	-1.520750	-90.502316	-84.742999	183.284982	299.042987	200.935573	0.000000	300.000000	200.000000	0.000000	7.599480	10.956680	2232.362366	2088.537354	2136.399925	-1391.597975				-505.000000	200.000000	0.000000	1.811100	1.429360	9.438480	434.693657	676.873272	-997.438103
1010				900.000000	200.000000	0.000000	0.179360	0.563000	-2.129050	-123.760444	-101.659457	132.869079	299.062550	200.944085	0.000000	300.000000	200.000000	0.000000	7.904680	10.651480	2232.438660	2107.610755	2092.799927	-1397.701475				-505.000000	200.000000	0.000000	3.078870	1.608030	1.573080	560.691749	-585.505288	-409.928980
1011				900.000000	200.000000	0.000000	0.325090	0.675600	-0.912450	-129.924769	-88.528177	166.558062	298.989553	200.888338	0.000000	300.000000	200.000000	0.000000	7.965720	10.529400	2232.972718	1983.633652	2256.299921	-1428.218974				-505.000000	200.000000	0.000000	-0.724440	0.536010	4.719240	727.707515	-490.922726	-293.153865
1012				900.000000	200.000000	0.000000	0.291460	0.529220	-1.911800	-100.803252	-45.686139	173.685749	299.028405	200.965411	0.000000	300.000000	200.000000	0.000000	7.324800	10.437840	2232.514954	2155.294256	2169.099924	-1452.632974				-505.000000	200.000000	0.000000	0.905550	2.501380	2.359620	-427.532737	-985.024158	-526.395522
1013				900.000000	200.000000	0.000000	0.381140	0.472920	-1.173150	-98.335914	-100.725805	180.769462	299.091504	200.978627	0.000000	300.000000	200.000000	0.000000	7.233240	10.682000	2231.599426	2183.904357	2027.399929	-1354.976975				-505.000000	200.000000	0.000000	2.354430	-0.357340	7.078860	-484.320342	-281.754396	-587.968457
1014				900.000000	200.000000	0.000000	0.414770	0.608040	-1.868350	-89.471369	-76.134303	176.040963	299.052882	200.943988	0.000000	300.000000	200.000000	0.000000	7.416360	9.674840	2232.667542	2107.610755	2114.599926	-1342.769976				-505.000000	200.000000	0.000000	1.629990	1.250690	0.000000	75.679251	-1159.190748	59.800604
1015				900.000000	200.000000	0.000000	0.392350	0.585520	-1.433850	-126.133373	-136.406771	161.585286	299.038400	200.879766	0.000000	300.000000	200.000000	0.000000	7.507920	10.071600	2233.049012	1964.560251	2147.299925	-1348.873476				-505.000000	200.000000	0.000000	3.259980	3.394730	4.719240	-604.919363	593.680107	120.448998
1016				900.000000	200.000000	0.000000	0.313880	0.495440	-1.216600	-77.350904	-113.113539	132.666885	298.994057	200.969848	0.000000	300.000000	200.000000	0.000000	7.538440	9.919000	2232.133484	2164.830956	2245.399921	-1342.769976				-505.000000	200.000000	0.000000	0.905550	1.608030	-0.786540	-597.657040	211.091614	-116.034621
1017				900.000000	200.000000	0.000000	0.392350	0.698120	-1.651100	-53.372562	-75.413090	154.461023	298.993437	200.961895	0.000000	300.000000	200.000000	0.000000	7.355320	11.353440	2230.760192	2145.757556	2245.399921	-1409.908474				-505.000000	200.000000	0.000000	-0.724440	2.144040	9.438480	941.202951	167.448752	-820.324732
1018				900.000000	200.000000	0.000000	0.470820	0.641820	-1.433850	-115.773879	-159.902046	183.243291	298.989139	200.918610	0.000000	300.000000	200.000000	0.000000	7.507920	11.231360	2232.057190	2050.390553	2256.299921	-1464.839973				-505.000000	200.000000	0.000000	0.362220	1.608030	7.865400	-249.516879	898.607856	-350.967549
1019				900.000000	200.000000	0.000000	0.336300	0.405360	-1.781450	-89.686643	-83.115665	149.427504	299.038466	200.965114	0.000000	300.000000	200.000000	0.000000	8.301440	11.353440	2233.201600	2155.294256	2147.299925	-1440.425974				-505.000000	200.000000	0.000000	1.086660	2.144040	1.573080	-1607.378322	-332.386660	-291.772732
1020				900.000000	200.000000	0.000000	0.336300	0.551740	-1.868350	-67.666622	-98.232758	168.840918	298.988759	200.910407	0.000000	300.000000	200.000000	0.000000	7.630000	11.231360	2231.217956	2031.317153	2256.299921	-1342.769976				-505.000000	200.000000	0.000000	1.448880	1.608030	13.371180	445.819595	297.349049	60.154209
1021				900.000000	200.000000	0.000000	0.358720	0.484180	-1.086250	-69.638487	-115.081276	156.706560	298.999077	200.952628	0.000000	300.000000	200.000000	0.000000	7.782600	11.689160	2232.438660	2126.684155	2234.499922	-1379.390975				-505.000000	200.000000	0.000000	0.724440	0.357340	3.146160	-325.573670	748.598476	-352.183432
1022				900.000000	200.000000	0.000000	0.280250	0.619300	-1.346950	-36.200619	-121.739370	147.274876	299.013589	200.961303	0.000000	300.000000	200.000000	0.000000	7.294280	10.865120	2232.133484	2145.757556	2201.799923	-1385.494475				-505.000000	200.000000	0.000000	0.000000	-0.536010	7.865400	315.643273	125.105743	-587.949660
1023				900.000000	200.000000	0.000000	0.369930	0.596780	-1.346950	-41.148523	-3.849114	183.305926	299.106310	200.905823	0.000000	300.000000	200.000000	0.000000	7.080640	10.224200	2231.980896	2021.780453	1994.699930	-1446.529474				-505.000000	200.000000	0.000000	0.724440	1.429360	-2.359620	-1419.306221	-439.306605	-351.166085
1024				900.000000	200.000000	0.000000	0.403560	0.641820	-1.520750	-79.679135	-70.929973	168.855012	299.052785	200.892822	0.000000	300.000000	200.000000	0.000000	7.782600	10.315760	2232.438660	1993.170352	2114.599926	-1397.701475				-505.000000	200.000000	0.000000	1.086660	-0.893350	1.573080	756.781251	65.323362	-1117.072597
1025				900.000000	200.000000	0.000000	0.381140	0.799460	-1.260050	-93.020086	-115.842898	166.615184	299.081986	200.931364	0.000000	300.000000	200.000000	0.000000	7.507920	11.353440	2232.209778	2079.000654	2049.199928	-1397.701475				-505.000000	200.000000	0.000000	1.811100	1.786700	11.798100	-238.390941	-385.926066	-233.425704
1026				900.000000	200.000000	0.000000	0.448400	0.653080	-1.042800	-62.638171	-164.408437	180.867330	299.003993	200.867161	0.000000	300.000000	200.000000	0.000000	7.477400	9.766400	2232.514954	1935.950150	2223.599922	-1293.941977				-505.000000	200.000000	0.000000	3.622200	-0.893350	14.157719	-516.187998	-100.044978	-353.602157
1027				900.000000	200.000000	0.000000	0.358720	0.698120	-1.173150	-60.918466	-140.330309	166.544165	298.994332	200.965312	0.000000	300.000000	200.000000	0.000000	7.477400	9.491720	2232.743836	2155.294256	2245.399921	-1397.701475				-505.000000	200.000000	0.000000	2.716650	2.858720	4.719240	636.622693	1687.117062	-232.480801
1028				900.000000	200.000000	0.000000	0.392350	0.551740	-1.651100	-47.338900	-100.742939	185.650471	299.072569	200.935285	0.000000	300.000000	200.000000	0.000000	7.294280	10.895640	2233.049012	2088.537354	2070.999928	-1354.976975				-505.000000	200.000000	0.000000	1.811100	1.965370	18.090419	-342.892236	1198.942611	-644.464837
1029				900.000000	200.000000	0.000000	0.347510	0.596780	-1.564200	-73.537836	-114.175155	152.003571	299.037808	201.008507	0.000000	300.000000	200.000000	0.000000	7.172200	9.980040	2231.675720	2250.661259	2147.299925	-1354.976975				-505.000000	200.000000	0.000000	1.629990	0.714680	10.225020	854.775301	-771.184270	-586.893154
1030				900.000000	200.000000	0.000000	0.257830	0.709380	-1.781450	-53.043918	-105.214120	178.707459	299.013286	200.965873	0.000000	300.000000	200.000000	0.000000	7.752080	11.261880	2231.446838	2155.294256	2201.799923	-1391.597975				-505.000000	200.000000	0.000000	-1.629990	2.680050	3.932700	-184.963565	-567.951480	-1113.464108
1031				900.000000	200.000000	0.000000	0.358720	0.686860	-0.955900	-77.239203	-69.608772	185.810974	298.960087	200.862860	0.000000	300.000000	200.000000	0.000000	7.630000	11.200840	2232.591248	1926.413450	2321.699919	-1385.494475				-505.000000	200.000000	0.000000	1.448880	1.250690	13.371180	-733.963067	1225.339100	-468.881795
1032				900.000000	200.000000	0.000000	0.347510	0.664340	-1.129700	-30.100271	-109.513270	161.705043	298.988862	200.931683	0.000000	300.000000	200.000000	0.000000	7.721560	11.231360	2231.446838	2079.000654	2256.299921	-1409.908474				-505.000000	200.000000	0.000000	-0.181110	0.178670	7.078860	-915.150385	-658.608909	-469.768743
1033				900.000000	200.000000	0.000000	0.224200	0.461660	-1.173150	-78.696950	-79.065106	173.692600	299.028306	200.914244	0.000000	300.000000	200.000000	0.000000	7.660520	10.804080	2232.286072	2040.853853	2169.099924	-1428.218974				-505.000000	200.000000	0.000000	1.992210	1.608030	2.359620	1603.098689	-520.497921	-174.865652
1034				900.000000	200.000000	0.000000	0.358720	0.540480	-1.260050	-103.684882	-125.051582	190.494160	299.047121	200.983338	0.000000	300.000000	200.000000	0.000000	7.385840	10.590440	2230.607604	2193.441057	2125.499926	-1318.355976				-505.000000	200.000000	0.000000	1.992210	0.000000	2.359620	347.636775	672.632144	-411.368067
1035				900.000000	200.000000	0.000000	0.235410	0.540480	-1.781450	-96.183992	-154.950564	173.754289	299.018674	200.948292	0.000000	300.000000	200.000000	0.000000	7.416360	10.254720	2232.591248	2117.147455	2190.899923	-1391.597975				-505.000000	200.000000	0.000000	1.086660	1.965370	5.505780	582.629008	-70.978778	-468.174586
1036				900.000000	200.000000	0.000000	0.504450	0.472920	-1.477300	-126.794725	-135.916671	158.954772	299.013724	200.982531	0.000000	300.000000	200.000000	0.000000	7.233240	10.285240	2232.438660	2193.441057	2201.799923	-1342.769976				-505.000000	200.000000	0.000000	0.905550	2.680050	0.786540	-185.215258	342.168768	-173.761372
1037				900.000000	200.000000	0.000000	0.313880	0.653080	-1.520750	-95.297569	-87.500830	188.235673	299.077576	200.896726	0.000000	300.000000	200.000000	0.000000	7.233240	10.651480	2233.354188	2002.707052	2060.099928	-1324.459476				-505.000000	200.000000	0.000000	0.362220	3.394730	4.719240	89.976648	-1219.526555	-349.271971
1038				900.000000	200.000000	0.000000	0.347510	0.709380	-1.520750	-60.814893	-12.896165	176.204890	298.979686	200.973855	0.000000	300.000000	200.000000	0.000000	7.477400	10.590440	2232.743836	2174.367657	2278.099920	-1300.045476				-505.000000	200.000000	0.000000	-0.362220	3.573400	7.078860	100.976740	-647.649944	179.652430
1039				900.000000	200.000000	0.000000	0.302670	0.585520	-0.955900	-105.535566	-16.640934	178.545815	298.911079	200.910003	0.000000	300.000000	200.000000	0.000000	7.721560	9.766400	2232.209778	2031.317153	2430.699915	-1409.908474				-505.000000	200.000000	0.000000	0.181110	1.965370	1.573080	-228.397621	650.398218	-703.078537
1040				900.000000	200.000000	0.000000	0.358720	0.731900	-1.694550	-60.067576	-89.185707	159.346600	298.989242	200.931333	0.000000	300.000000	200.000000	0.000000	7.538440	9.613800	2232.286072	2079.000654	2256.299921	-1373.287475				-505.000000	200.000000	0.000000	1.992210	1.429360	4.719240	1129.212129	140.112836	1.197086
1041				900.000000	200.000000	0.000000	0.302670	0.653080	-1.216600	-46.736107	-31.596393	137.644424	299.037940	201.025460	0.000000	300.000000	200.000000	0.000000	7.294280	9.674840	2231.980896	2288.808060	2147.299925	-1373.287475				-505.000000	200.000000	0.000000	-0.543330	2.680050	0.786540	46.416746	2683.530616	-761.086449
1042				900.000000	200.000000	0.000000	0.459610	0.641820	-1.824900	-55.871053	-78.021222	166.387284	298.998255	201.021816	0.000000	300.000000	200.000000	0.000000	7.599480	11.292400	2230.607604	2279.271359	2234.499922	-1391.597975				-505.000000	200.000000	0.000000	-0.181110	3.037390	11.011560	-278.590615	795.929039	-878.264508
1043				900.000000	200.000000	0.000000	0.414770	0.495440	-1.260050	-125.642280	-137.491661	159.068624	298.959945	200.871522	0.000000	300.000000	200.000000	0.000000	7.446880	11.750200	2232.286072	1945.486851	2321.699919	-1348.873476	-542.158949	176.381501	0.000000	-505.000000	200.000000	0.000000	-0.724440	2.858720	22.023119	-520.153016	818.355966	2.770881
1044				900.000000	200.000000	0.000000	0.381140	0.653080	-1.346950	-155.425466	-136.025961	168.888710	298.964510	200.978627	0.000000	300.000000	200.000000	0.000000	7.446880	11.017720	2231.599426	2183.904357	2310.799919	-1379.390975				-505.000000	200.000000	0.000000	-0.543330	-0.357340	10.225020	789.907372	-507.106677	-411.504340
1045				900.000000	200.000000	0.000000	0.381140	0.608040	-1.738000	-53.151555	-125.530344	171.256483	299.013589	200.957031	0.000000	300.000000	200.000000	0.000000	7.355320	11.200840	2232.133484	2136.220856	2201.799923	-1354.976975				-505.000000	200.000000	0.000000	0.905550	0.893350	3.932700	633.451234	-588.806989	-469.177444
1046				900.000000	200.000000	0.000000	0.358720	0.574260	-2.215950	-59.058302	-17.777226	173.657955	299.042627	200.965840	0.000000	300.000000	200.000000	0.000000	7.813120	10.254720	2231.523132	2155.294256	2136.399925	-1379.390975				-505.000000	200.000000	0.000000	1.086660	0.357340	17.303879	254.638957	182.964840	-293.468310
1047				900.000000	200.000000	0.000000	0.493240	0.563000	-1.564200	-22.662003	-69.516617	166.279140	298.999111	200.973954	0.000000	300.000000	200.000000	0.000000	7.050120	10.682000	2232.514954	2174.367657	2234.499922	-1470.943473				-505.000000	200.000000	0.000000	-0.543330	3.037390	7.865400	68.605698	-2360.847500	-584.515037
1048				900.000000	200.000000	0.000000	0.302670	0.641820	-1.520750	-95.761256	-81.973233	181.007834	299.008910	200.948292	0.000000	300.000000	200.000000	0.000000	6.897520	10.590440	2232.591248	2117.147455	2212.699923	-1422.115474				-505.000000	200.000000	0.000000	-0.362220	2.501380	4.719240	35.920040	-645.410664	178.635083
1049				900.000000	200.000000	0.000000	0.336300	0.675600	-1.260050	-65.956399	-58.270717	152.088488	299.004027	200.939748	0.000000	300.000000	200.000000	0.000000	7.294280	10.529400	2232.591248	2098.074055	2223.599922	-1458.736474				-505.000000	200.000000	0.000000	0.000000	3.930740	4.719240	1743.834640	-402.188581	-407.478418
1050				900.000000	200.000000	0.000000	0.392350	0.540480	-1.477300	-79.786772	-80.640694	173.591699	299.047935	200.973954	0.000000	300.000000	200.000000	0.000000	7.416360	11.078760	2232.514954	2174.367657	2125.499926	-1379.390975				-505.000000	200.000000	0.000000	1.992210	1.250690	5.505780	1234.279733	-390.913620	118.515725
1051				900.000000	200.000000	0.000000	0.302670	0.641820	-1.390400	-67.482502	-97.292368	135.224292	299.096820	200.914088	0.000000	300.000000	200.000000	0.000000	7.294280	10.132640	2232.667542	2040.853853	2016.499929	-1440.425974				-505.000000	200.000000	0.000000	1.448880	3.037390	7.078860	-742.169238	435.890468	120.254770
1052				900.000000	200.000000	0.000000	0.336300	0.563000	-1.607650	-50.850729	-52.881479	147.164449	299.004163	200.935349	0.000000	300.000000	200.000000	0.000000	7.752080	9.369640	2232.896424	2088.537354	2223.599922	-1385.494475				-505.000000	200.000000	0.000000	0.905550	0.714680	6.292320	1086.092689	-856.186283	-58.138311
1053				900.000000	200.000000	0.000000	0.482030	0.675600	-1.520750	-82.308605	-104.557187	154.347171	299.072188	200.982666	0.000000	300.000000	200.000000	0.000000	7.904680	11.017720	2232.133484	2193.441057	2070.999928	-1385.494475				-505.000000	200.000000	0.000000	-0.543330	1.429360	6.292320	202.809961	-1563.934603	236.376324
1054				900.000000	200.000000	0.000000	0.459610	0.664340	-1.694550	-66.870227	-133.868117	156.769587	299.047642	200.995619	0.000000	300.000000	200.000000	0.000000	7.111160	11.475520	2231.828308	2222.051158	2125.499926	-1397.701475				-505.000000	200.000000	0.000000	-1.086660	2.680050	6.292320	973.385223	-868.207670	-1230.995772
1055				900.000000	200.000000	0.000000	0.369930	0.731900	-1.260050	-71.679025	-105.249330	161.744646	299.008300	200.927504	0.000000	300.000000	200.000000	0.000000	7.660520	11.475520	2231.217956	2069.463954	2212.699923	-1379.390975				-505.000000	200.000000	0.000000	0.362220	2.680050	8.651940	-1111.114041	-427.838644	-467.438399
1056				900.000000	200.000000	0.000000	0.291460	0.731900	-1.390400	-91.916719	-122.160590	149.777641	298.935749	200.914056	0.000000	300.000000	200.000000	0.000000	7.843640	11.200840	2232.743836	2040.853853	2376.199917	-1361.080475				-505.000000	200.000000	0.000000	0.543330	2.144040	7.078860	709.382178	490.685295	-585.449759
1057				900.000000	200.000000	0.000000	0.414770	0.472920	-1.173150	-98.335914	-71.714869	168.686321	299.058182	200.917951	0.000000	300.000000	200.000000	0.000000	8.118320	11.078760	2233.659364	2050.390553	2103.699926	-1373.287475				-505.000000	200.000000	0.000000	2.535540	0.893350	13.371180	-1103.033716	-33.544759	646.830031
1058				900.000000	200.000000	0.000000	0.347510	0.517960	-1.390400	-116.808889	-63.677089	190.484830	298.998871	200.965642	0.000000	300.000000	200.000000	0.000000	6.897520	10.834600	2231.980896	2155.294256	2234.499922	-1318.355976				-505.000000	200.000000	0.000000	0.181110	-0.357340	3.146160	-832.082964	-411.654693	-352.818196
1059				900.000000	200.000000	0.000000	0.459610	0.472920	-2.042150	-83.154077	-93.017090	185.507487	299.067655	200.901150	0.000000	300.000000	200.000000	0.000000	7.324800	10.315760	2232.972718	2012.243752	2081.899927	-1373.287475				-505.000000	200.000000	0.000000	1.629990	2.680050	3.932700	-416.595569	-500.072843	824.830350
1060				900.000000	200.000000	0.000000	0.325090	0.574260	-1.477300	-74.375181	-82.936897	168.873476	299.033155	200.914275	0.000000	300.000000	200.000000	0.000000	7.080640	10.651480	2232.209778	2040.853853	2158.199924	-1452.632974				-505.000000	200.000000	0.000000	2.173320	0.714680	-4.719240	-883.660268	535.821010	-821.913016
1061				900.000000	200.000000	0.000000	0.437190	0.641820	-1.607650	-107.912875	-41.838220	166.410511	298.999145	200.939748	0.000000	300.000000	200.000000	0.000000	7.385840	10.346280	2232.591248	2098.074055	2234.499922	-1452.632974				-505.000000	200.000000	0.000000	1.086660	2.144040	2.359620	245.740631	-2189.113189	-409.260929
1062				900.000000	200.000000	0.000000	0.459610	0.641820	-1.260050	-79.409050	-63.348623	156.748643	298.979546	200.922725	0.000000	300.000000	200.000000	0.000000	7.233240	10.285240	2232.438660	2059.927254	2278.099920	-1379.390975				-505.000000	200.000000	0.000000	2.897760	1.250690	11.798100	655.703109	874.020215	-292.765409
1063				900.000000	200.000000	0.000000	0.437190	0.574260	-1.477300	-122.621544	-138.212874	156.709040	299.077261	200.952563	0.000000	300.000000	200.000000	0.000000	7.385840	10.559920	2232.591248	2126.684155	2060.099928	-1385.494475				-505.000000	200.000000	0.000000	0.362220	1.608030	13.371180	-596.524422	2484.222959	-409.711648
1064				900.000000	200.000000	0.000000	0.381140	0.585520	-0.999350	-101.560050	-126.217289	161.596899	299.033056	200.982733	0.000000	300.000000	200.000000	0.000000	7.172200	10.102120	2231.980896	2193.441057	2158.199924	-1440.425974				-505.000000	200.000000	0.000000	-0.362220	-0.178670	7.078860	568.834997	810.620137	-470.093370
1065				900.000000	200.000000	0.000000	0.392350	0.641820	-1.433850	-55.465925	-95.879012	130.312063	299.033387	200.952498	0.000000	300.000000	200.000000	0.000000	7.538440	10.987200	2232.743836	2126.684155	2158.199924	-1397.701475				-505.000000	200.000000	0.000000	0.181110	0.536010	7.078860	148.816276	-150.246811	-234.482210
1066				900.000000	200.000000	0.000000	0.369930	0.788200	-1.390400	-93.618815	-69.666315	140.110064	299.076819	200.931651	0.000000	300.000000	200.000000	0.000000	7.599480	11.200840	2231.523132	2079.000654	2060.099928	-1318.355976				-505.000000	200.000000	0.000000	2.535540	1.608030	-0.786540	1602.846996	-550.389112	-116.165020
1067				900.000000	200.000000	0.000000	0.425980	0.686860	-1.824900	-37.934185	-107.032159	164.054351	299.028173	201.004097	0.000000	300.000000	200.000000	0.000000	7.324800	11.506040	2231.980896	2241.124558	2169.099924	-1367.183975				-505.000000	200.000000	0.000000	0.543330	1.965370	6.292320	1161.771941	-303.988323	-1290.548501
1068				900.000000	200.000000	0.000000	0.392350	0.585520	-1.086250	-73.506367	-141.796009	166.404606	299.013691	200.935573	0.000000	300.000000	200.000000	0.000000	7.599480	11.475520	2232.362366	2088.537354	2201.799923	-1324.459476				-505.000000	200.000000	0.000000	-0.724440	1.429360	11.798100	319.066425	430.349487	-879.747062
1069				900.000000	200.000000	0.000000	0.358720	0.540480	-1.346950	-135.939152	-48.981216	176.036200	298.984429	200.914181	0.000000	300.000000	200.000000	0.000000	7.721560	10.834600	2232.438660	2040.853853	2267.199921	-1434.322474				-505.000000	200.000000	0.000000	0.362220	0.714680	9.438480	738.896376	366.834974	-175.583042
1070				900.000000	200.000000	0.000000	0.347510	0.394100	-1.477300	-97.876291	-68.662242	137.357118	298.974629	200.952661	0.000000	300.000000	200.000000	0.000000	7.935200	10.773560	2232.362366	2126.684155	2288.999920	-1373.287475				-505.000000	200.000000	0.000000	1.992210	0.893350	4.719240	865.146161	-257.597186	176.920708
1071				900.000000	200.000000	0.000000	0.448400	0.619300	-1.477300	-32.315132	-103.212712	171.197274	299.003039	200.910750	0.000000	300.000000	200.000000	0.000000	7.172200	10.865120	2230.378722	2031.317153	2223.599922	-1367.183975				-505.000000	200.000000	0.000000	1.448880	0.357340	7.078860	832.900965	1231.310512	-176.009091
1072				900.000000	200.000000	0.000000	0.313880	0.529220	-1.390400	-80.160430	-47.094296	144.746601	299.116349	201.003788	0.000000	300.000000	200.000000	0.000000	7.294280	10.956680	2232.667542	2241.124558	1972.899931	-1312.252476				-505.000000	200.000000	0.000000	0.905550	0.893350	9.438480	-1566.612340	-461.461967	-116.712852
1073				900.000000	200.000000	0.000000	0.392350	0.664340	-1.433850	-50.518021	-85.747072	168.887569	298.970063	200.892578	0.000000	300.000000	200.000000	0.000000	7.630000	10.651480	2233.049012	1993.170352	2299.899920	-1434.322474				-505.000000	200.000000	0.000000	-1.629990	1.072020	7.865400	1107.841179	-704.253619	-527.549142
1074				900.000000	200.000000	0.000000	0.347510	0.686860	-1.477300	-77.779374	-83.860152	183.412927	299.028372	200.931269	0.000000	300.000000	200.000000	0.000000	7.843640	10.682000	2232.438660	2079.000654	2169.099924	-1416.011974				-505.000000	200.000000	0.000000	1.448880	0.536010	6.292320	380.385356	569.206901	235.369158
1075				900.000000	200.000000	0.000000	0.448400	0.574260	-1.738000	-98.768448	-118.168171	195.251988	299.028306	200.935605	0.000000	300.000000	200.000000	0.000000	7.477400	10.376800	2232.286072	2088.537354	2169.099924	-1379.390975	-506.539059	160.954748	0.000000	-505.000000	200.000000	0.000000	-0.905550	1.072020	22.023119	-859.898236	33.894887	-468.862998
1076				900.000000	200.000000	0.000000	0.392350	0.641820	-1.564200	-39.518847	-65.361967	188.143906	299.018104	200.978761	0.000000	300.000000	200.000000	0.000000	7.263760	10.254720	2231.294250	2183.904357	2190.899923	-1330.562976	-535.438479	231.820392	0.000000	-505.000000	200.000000	0.000000	0.905550	0.893350	23.596199	750.840315	718.232424	-527.921543
1077				900.000000	200.000000	0.000000	0.369930	0.765680	-1.694550	-131.046060	-125.109125	156.956741	298.969641	200.918579	0.000000	300.000000	200.000000	0.000000	7.477400	9.980040	2232.133484	2050.390553	2299.899920	-1422.115474				-505.000000	200.000000	0.000000	1.086660	1.786700	0.000000	339.745220	1259.946280	-409.600045
1078				900.000000	200.000000	0.000000	0.313880	0.596780	-1.607650	-77.603380	-107.683893	161.677052	298.974033	200.906195	0.000000	300.000000	200.000000	0.000000	7.691040	11.139800	2231.065368	2021.780453	2288.999920	-1464.839973				-505.000000	200.000000	0.000000	-0.181110	-2.144040	0.786540	681.039077	938.202590	409.188485
1079				900.000000	200.000000	0.000000	0.538080	0.630560	-1.607650	-104.356032	-111.850479	175.934157	298.984082	201.017054	0.000000	300.000000	200.000000	0.000000	7.385840	11.109280	2231.675720	2269.734659	2267.199921	-1342.769976				-505.000000	200.000000	0.000000	0.362220	3.037390	3.932700	184.107084	-953.640114	-525.843382
1080				900.000000	200.000000	0.000000	0.313880	0.619300	-1.738000	-96.913700	-163.288337	176.155957	298.964580	200.965741	0.000000	300.000000	200.000000	0.000000	7.355320	11.719680	2231.752014	2155.294256	2310.799919	-1385.494475				-505.000000	200.000000	0.000000	-1.811100	4.645420	7.078860	397.476673	-29.698191	-817.863990
1081				900.000000	200.000000	0.000000	0.257830	0.529220	-1.911800	-92.762191	-79.763045	132.756368	299.037841	200.940102	0.000000	300.000000	200.000000	0.000000	7.507920	11.017720	2231.752014	2098.074055	2147.299925	-1416.011974				-505.000000	200.000000	0.000000	5.976630	0.714680	18.090419	-1345.099503	1609.736441	293.920594
1082				900.000000	200.000000	0.000000	0.493240	0.653080	-1.564200	-99.363113	-99.912437	163.953255	298.998563	200.906102	0.000000	300.000000	200.000000	0.000000	7.507920	10.956680	2231.294250	2021.780453	2234.499922	-1422.115474				-505.000000	200.000000	0.000000	1.992210	1.429360	14.157719	-491.456819	263.725726	-468.755703
1083				900.000000	200.000000	0.000000	0.291460	0.709380	-2.129050	-85.568273	-101.209765	190.720919	299.067369	200.995415	0.000000	300.000000	200.000000	0.000000	7.568960	10.559920	2232.286072	2222.051158	2081.899927	-1373.287475				-505.000000	200.000000	0.000000	1.448880	-0.178670	11.011560	1727.309631	167.018321	-59.029567
1084				900.000000	200.000000	0.000000	0.369930	0.574260	-1.738000	-34.439964	-49.079167	151.959401	299.071998	200.961501	0.000000	300.000000	200.000000	0.000000	7.263760	10.743040	2231.675720	2145.757556	2070.999928	-1391.597975				-505.000000	200.000000	0.000000	0.362220	3.573400	3.932700	563.989055	1167.480003	-701.567005
1085				900.000000	200.000000	0.000000	0.403560	0.664340	-0.912450	-70.080502	-86.693602	192.972556	299.003653	200.940102	0.000000	300.000000	200.000000	0.000000	7.263760	10.834600	2231.752014	2098.074055	2223.599922	-1318.355976				-505.000000	200.000000	0.000000	2.173320	-0.178670	4.719240	-473.697790	-666.266174	-764.016706
1086				900.000000	200.000000	0.000000	0.392350	0.540480	-1.477300	-119.992074	-80.640694	176.001359	298.994469	200.935285	0.000000	300.000000	200.000000	0.000000	7.446880	10.010560	2233.049012	2088.537354	2245.399921	-1440.425974				-505.000000	200.000000	0.000000	0.543330	0.357340	3.146160	369.322342	-1096.422661	235.272044
1087				900.000000	200.000000	0.000000	0.381140	0.641820	-1.477300	-79.634121	-130.838765	154.420278	299.009079	200.931046	0.000000	300.000000	200.000000	0.000000	7.721560	9.522240	2232.972718	2079.000654	2212.699923	-1300.045476				-505.000000	200.000000	0.000000	0.905550	5.360100	2.359620	92.896415	2064.086011	-171.218005
1088				900.000000	200.000000	0.000000	0.336300	0.574260	-1.477300	-98.498362	-42.870765	173.681182	299.086900	200.944149	0.000000	300.000000	200.000000	0.000000	7.599480	9.980040	2232.286072	2107.610755	2038.299929	-1300.045476				-505.000000	200.000000	0.000000	1.448880	0.357340	10.225020	-1367.351378	1626.034828	-528.473683
1089				900.000000	200.000000	0.000000	0.336300	0.574260	-1.260050	-54.047459	-124.128326	164.042542	299.038071	200.956966	0.000000	300.000000	200.000000	0.000000	7.294280	9.644320	2232.286072	2136.220856	2147.299925	-1379.390975				-505.000000	200.000000	0.000000	1.992210	0.536010	0.786540	32.496888	-519.005069	-939.556282
1090				900.000000	200.000000	0.000000	0.347510	0.653080	-1.173150	-102.978516	-43.615252	156.875251	299.052914	200.918328	0.000000	300.000000	200.000000	0.000000	7.874160	9.919000	2232.743836	2050.390553	2114.599926	-1403.804975				-505.000000	200.000000	0.000000	0.543330	1.608030	0.786540	97.364818	-961.613374	236.458949
1091				900.000000	200.000000	0.000000	0.403560	0.641820	-1.346950	-83.519608	-116.685336	176.083992	298.974699	200.973954	0.000000	300.000000	200.000000	0.000000	7.782600	10.376800	2232.514954	2174.367657	2288.999920	-1458.736474				-505.000000	200.000000	0.000000	1.267770	2.680050	7.078860	46.920132	-1409.130669	-643.743139
1092				900.000000	200.000000	0.000000	0.425980	0.517960	-1.911800	-69.102697	-117.083282	154.258634	298.979198	201.017054	0.000000	300.000000	200.000000	0.000000	7.477400	11.200840	2231.675720	2269.734659	2278.099920	-1397.701475				-505.000000	200.000000	0.000000	0.543330	-0.357340	0.000000	-137.438645	-32.876896	-117.870779
1093				900.000000	200.000000	0.000000	0.145730	0.608040	-1.303500	-92.906715	-85.844426	161.861728	298.954991	200.914306	0.000000	300.000000	200.000000	0.000000	7.599480	11.292400	2232.133484	2040.853853	2332.599918	-1434.322474				-505.000000	200.000000	0.000000	0.905550	-1.429360	-0.786540	-318.185500	1139.081665	-118.917104
1094				900.000000	200.000000	0.000000	0.358720	0.653080	-1.564200	-123.486295	-94.372903	164.092617	299.047935	200.884248	0.000000	300.000000	200.000000	0.000000	7.568960	10.895640	2232.514954	1974.096951	2125.499926	-1403.804975				-505.000000	200.000000	0.000000	2.535540	-1.072020	0.786540	166.826997	-817.021980	-706.149374
1095				900.000000	200.000000	0.000000	0.358720	0.427880	-1.346950	-80.268067	-74.311066	147.015561	299.052785	200.926997	0.000000	300.000000	200.000000	0.000000	7.477400	10.773560	2232.438660	2069.463954	2114.599926	-1361.080475				-505.000000	200.000000	0.000000	-0.724440	3.394730	-3.146160	552.611424	1107.381626	3.279554
1096				900.000000	200.000000	0.000000	0.448400	0.630560	-1.303500	-23.630328	-83.110467	161.569105	299.052752	200.944117	0.000000	300.000000	200.000000	0.000000	7.111160	11.475520	2232.362366	2107.610755	2114.599926	-1373.287475				-505.000000	200.000000	0.000000	2.173320	1.072020	6.292320	1339.347336	260.231025	529.540369
1097				900.000000	200.000000	0.000000	0.280250	0.641820	-1.260050	-31.162687	-61.028548	147.295820	298.999282	200.965246	0.000000	300.000000	200.000000	0.000000	7.233240	10.773560	2232.896424	2155.294256	2234.499922	-1422.115474				-505.000000	200.000000	0.000000	0.181110	-0.893350	11.011560	1336.616339	-153.978943	-118.350475
1098				900.000000	200.000000	0.000000	0.336300	0.619300	-0.651750	-103.829406	-129.760015	147.216808	299.004231	200.884037	0.000000	300.000000	200.000000	0.000000	7.507920	10.773560	2233.049012	1974.096951	2223.599922	-1379.390975				-505.000000	200.000000	0.000000	2.716650	0.357340	3.932700	-557.142750	97.023400	-704.807400
1099				900.000000	200.000000	0.000000	0.392350	0.585520	-0.955900	-141.720338	-96.323505	144.717665	298.998974	200.927092	0.000000	300.000000	200.000000	0.000000	7.630000	10.834600	2232.209778	2069.463954	2234.499922	-1348.873476				-505.000000	200.000000	0.000000	1.267770	2.322710	3.932700	719.941807	2040.675227	472.055620
1100				900.000000	200.000000	0.000000	0.437190	0.585520	-1.390400	-93.924117	-72.436082	135.032570	299.052396	200.987208	0.000000	300.000000	200.000000	0.000000	7.416360	9.919000	2231.523132	2202.977757	2114.599926	-1416.011974				-505.000000	200.000000	0.000000	0.543330	2.680050	11.798100	-300.150335	618.776744	-584.941086
1101				900.000000	200.000000	0.000000	0.493240	0.596780	-1.390400	-45.214068	-140.601830	173.539536	298.988517	200.919176	0.000000	300.000000	200.000000	0.000000	7.141680	10.743040	2230.683898	2050.390553	2256.299921	-1403.804975				-505.000000	200.000000	0.000000	0.362220	-0.893350	6.292320	409.710785	1032.670716	-647.061852
1102				900.000000	200.000000	0.000000	0.403560	0.664340	-1.520750	-58.649110	-106.391763	183.333916	298.979895	200.913869	0.000000	300.000000	200.000000	0.000000	7.507920	9.888480	2233.201600	2040.853853	2278.099920	-1416.011974				-505.000000	200.000000	0.000000	-0.362220	0.000000	11.011560	-694.015087	144.037968	-293.691516
1103				900.000000	200.000000	0.000000	0.425980	0.551740	-1.086250	-86.959018	-122.917013	144.651409	298.969218	200.910407	0.000000	300.000000	200.000000	0.000000	7.385840	9.705360	2231.217956	2031.317153	2299.899920	-1440.425974				-505.000000	200.000000	0.000000	1.448880	1.072020	9.438480	-629.273003	1891.921269	118.389634
1104				900.000000	200.000000	0.000000	0.403560	0.574260	-1.173150	-86.121672	-76.319211	166.382521	299.042562	200.970180	0.000000	300.000000	200.000000	0.000000	7.324800	11.261880	2231.370544	2164.830956	2136.399925	-1397.701475				-505.000000	200.000000	0.000000	1.267770	0.714680	11.011560	159.942213	840.827323	-351.887782
1105				900.000000	200.000000	0.000000	0.313880	0.540480	-1.694550	-43.827071	-72.141286	161.624693	299.072378	200.944020	0.000000	300.000000	200.000000	0.000000	6.989080	11.261880	2232.591248	2107.610755	2070.999928	-1440.425974				-505.000000	200.000000	0.000000	-0.905550	-1.429360	12.584640	1883.388230	573.132034	116.204179
1106				900.000000	200.000000	0.000000	0.369930	0.653080	-0.912450	-114.770021	-110.638568	166.490664	298.964757	200.927124	0.000000	300.000000	200.000000	0.000000	7.446880	11.322920	2232.133484	2069.463954	2310.799919	-1428.218974				-505.000000	200.000000	0.000000	1.267770	0.357340	6.292320	-1367.665994	580.165867	176.469990
1107				900.000000	200.000000	0.000000	0.347510	0.675600	-0.782100	-113.707605	-119.968478	176.173475	299.042823	200.922914	0.000000	300.000000	200.000000	0.000000	7.538440	11.109280	2231.980896	2059.927254	2136.399925	-1409.908474				-505.000000	200.000000	0.000000	3.441090	-0.536010	0.786540	199.260962	1514.443325	-294.504454
1108				900.000000	200.000000	0.000000	0.369930	0.675600	-1.303500	-86.104064	-110.274892	154.463307	299.043085	200.944020	0.000000	300.000000	200.000000	0.000000	7.385840	10.498880	2232.591248	2107.610755	2136.399925	-1409.908474				-505.000000	200.000000	0.000000	2.897760	0.357340	3.932700	1064.281276	-709.355609	-1468.495172
1109				900.000000	200.000000	0.000000	0.269040	0.776940	-1.129700	-33.504463	-40.424266	188.397317	299.076914	200.995653	0.000000	300.000000	200.000000	0.000000	7.111160	10.529400	2231.752014	2222.051158	2060.099928	-1324.459476				-505.000000	200.000000	0.000000	2.354430	0.893350	6.292320	749.456005	1972.682155	-645.525651
1110				900.000000	200.000000	0.000000	0.381140	0.709380	-1.173150	-76.536901	-45.000136	156.892769	299.018439	200.901520	0.000000	300.000000	200.000000	0.000000	6.867000	10.498880	2232.057190	2012.243752	2190.899923	-1348.873476				-505.000000	200.000000	0.000000	2.173320	0.714680	8.651940	-766.774572	1583.691819	-998.145312
1111				900.000000	200.000000	0.000000	0.347510	0.585520	-1.346950	-118.002284	-83.981378	147.173779	298.955205	200.982464	0.000000	300.000000	200.000000	0.000000	7.630000	10.437840	2232.591248	2193.441057	2332.599918	-1342.769976				-505.000000	200.000000	0.000000	2.354430	0.714680	11.011560	159.942213	1570.493574	-293.230616
1112				900.000000	200.000000	0.000000	0.470820	0.675600	-1.303500	-98.165655	-33.374023	171.226406	299.013825	200.943988	0.000000	300.000000	200.000000	0.000000	7.630000	10.346280	2232.667542	2107.610755	2201.799923	-1452.632974				-505.000000	200.000000	0.000000	1.992210	0.714680	11.011560	44.126211	929.561468	529.215743
1113				900.000000	200.000000	0.000000	0.482030	0.574260	-1.738000	-58.563145	-23.299626	159.072245	299.076945	200.995619	0.000000	300.000000	200.000000	0.000000	7.111160	10.743040	2231.828308	2222.051158	2060.099928	-1440.425974				-505.000000	200.000000	0.000000	2.535540	1.250690	18.090419	192.942487	889.966734	59.728160
1114				900.000000	200.000000	0.000000	0.414770	0.664340	-1.564200	-62.714655	-116.944922	154.406381	299.013421	200.995653	0.000000	300.000000	200.000000	0.000000	7.324800	9.613800	2231.752014	2222.051158	2201.799923	-1409.908474				-505.000000	200.000000	0.000000	2.173320	0.714680	4.719240	-303.825180	1985.133973	470.457155
1115				900.000000	200.000000	0.000000	0.347510	0.641820	-1.998700	-104.297473	-37.781521	197.829001	298.964863	200.965477	0.000000	300.000000	200.000000	0.000000	7.660520	11.353440	2232.362366	2155.294256	2310.799919	-1458.736474				-505.000000	200.000000	0.000000	1.267770	0.714680	11.011560	854.838225	1105.967338	353.041402
1116				900.000000	200.000000	0.000000	0.336300	0.529220	-1.607650	-128.631864	-63.013419	144.723374	298.999111	200.935509	0.000000	300.000000	200.000000	0.000000	7.721560	9.430680	2232.514954	2088.537354	2234.499922	-1379.390975				-505.000000	200.000000	0.000000	3.803310	2.858720	1.573080	-869.237024	-1027.051172	-173.823635
1117				900.000000	200.000000	0.000000	0.347510	0.585520	-1.955250	-58.324530	-53.019839	154.402760	298.989070	200.935765	0.000000	300.000000	200.000000	0.000000	7.385840	11.292400	2231.904602	2088.537354	2256.299921	-1409.908474				-505.000000	200.000000	0.000000	0.905550	0.178670	2.359620	1169.160110	-57.034107	0.097114
1118				900.000000	200.000000	0.000000	0.403560	0.517960	-1.520750	-84.779690	-75.995943	178.378462	299.028306	200.961238	0.000000	300.000000	200.000000	0.000000	7.141680	11.139800	2232.286072	2145.757556	2169.099924	-1367.183975				-505.000000	200.000000	0.000000	1.086660	0.000000	9.438480	-809.956935	-604.990939	-117.575130
1119				900.000000	200.000000	0.000000	0.269040	0.506700	-1.824900	-85.558476	-85.371460	159.230072	298.989484	200.939652	0.000000	300.000000	200.000000	0.000000	7.721560	10.651480	2232.820130	2098.074055	2256.299921	-1336.666476				-505.000000	200.000000	0.000000	1.811100	1.965370	6.292320	-228.020082	-248.131074	-644.464837
1120				900.000000	200.000000	0.000000	0.392350	0.394100	-1.564200	-142.192152	-45.098087	173.455566	299.008740	200.944181	0.000000	300.000000	200.000000	0.000000	7.752080	10.651480	2232.209778	2107.610755	2212.699923	-1483.150473				-505.000000	200.000000	0.000000	1.992210	-0.178670	2.359620	-937.150567	672.632144	-117.817132
1121				900.000000	200.000000	0.000000	0.392350	0.619300	-1.260050	-60.233772	-156.832285	149.568401	299.028073	201.021292	0.000000	300.000000	200.000000	0.000000	7.324800	11.078760	2231.752014	2279.271359	2169.099924	-1312.252476				-505.000000	200.000000	0.000000	3.259980	4.109410	8.651940	712.616561	589.947975	-55.105067
1122				900.000000	200.000000	0.000000	0.403560	0.619300	-1.781450	-84.897124	-65.621552	142.327807	299.008808	200.931301	0.000000	300.000000	200.000000	0.000000	7.233240	10.407320	2232.362366	2079.000654	2212.699923	-1409.908474				-505.000000	200.000000	0.000000	1.267770	0.178670	6.292320	590.394717	-1143.244228	-352.396456
1123				900.000000	200.000000	0.000000	0.392350	0.641820	-1.346950	-111.663320	-70.629979	183.324586	298.940233	200.927219	0.000000	300.000000	200.000000	0.000000	7.355320	10.620960	2231.904602	2069.463954	2365.299917	-1385.494475				-505.000000	200.000000	0.000000	1.992210	0.893350	7.078860	-1103.537102	933.293600	-469.264377
1124				900.000000	200.000000	0.000000	0.403560	0.596780	-1.303500	-45.124039	-116.725745	163.993804	298.989139	200.922883	0.000000	300.000000	200.000000	0.000000	7.630000	10.834600	2232.057190	2059.927254	2256.299921	-1403.804975				-505.000000	200.000000	0.000000	2.354430	-0.536010	14.944259	663.657587	-554.358675	-0.697028
1125				900.000000	200.000000	0.000000	0.381140	0.563000	-1.520750	-90.966003	-95.336567	178.443576	299.052461	200.961501	0.000000	300.000000	200.000000	0.000000	7.080640	10.743040	2231.675720	2145.757556	2114.599926	-1318.355976				-505.000000	200.000000	0.000000	1.811100	-1.250690	14.157719	-306.178638	-255.595338	233.644602
1126				900.000000	200.000000	0.000000	0.381140	0.653080	-1.651100	-67.288900	-80.017432	180.937011	299.018674	201.012365	0.000000	300.000000	200.000000	0.000000	7.355320	10.773560	2232.591248	2260.197959	2190.899923	-1416.011974				-505.000000	200.000000	0.000000	2.897760	1.429360	7.865400	-28.696197	347.472317	-351.339950
1127				900.000000	200.000000	0.000000	0.414770	0.563000	-1.390400	-54.646188	-56.314916	171.179755	298.950072	200.957064	0.000000	300.000000	200.000000	0.000000	7.538440	9.766400	2232.057190	2136.220856	2343.499918	-1416.011974				-505.000000	200.000000	0.000000	1.086660	-1.072020	8.651940	51.640227	854.025568	-412.312970
1128				900.000000	200.000000	0.000000	0.325090	0.619300	-1.651100	-84.762081	-92.907203	132.770461	298.930538	200.914338	0.000000	300.000000	200.000000	0.000000	7.538440	9.522240	2232.057190	2040.853853	2387.099916	-1416.011974				-505.000000	200.000000	0.000000	0.724440	2.322710	6.292320	-1596.189461	1010.752785	-174.085999
1129				900.000000	200.000000	0.000000	0.414770	0.630560	-0.912450	-75.492093	-66.891350	147.145985	298.978814	200.970412	0.000000	300.000000	200.000000	0.000000	7.385840	11.445000	2230.836486	2164.830956	2278.099920	-1416.011974				-505.000000	200.000000	0.000000	1.086660	1.429360	3.932700	318.437193	195.654090	-409.939161
1130				900.000000	200.000000	0.000000	0.212990	0.731900	-2.042150	-40.325039	-103.125158	140.220295	299.086369	200.974620	0.000000	300.000000	200.000000	0.000000	7.141680	11.353440	2230.989074	2174.367657	2038.299929	-1373.287475				-505.000000	200.000000	0.000000	0.724440	1.250690	7.078860	-502.834449	-1111.113758	59.873048
1131				900.000000	200.000000	0.000000	0.325090	0.720640	-1.042800	-116.143473	-113.736801	202.744850	299.043281	200.939556	0.000000	300.000000	200.000000	0.000000	7.141680	11.139800	2233.049012	2098.074055	2136.399925	-1428.218974				-505.000000	200.000000	0.000000	1.448880	2.680050	10.225020	742.067836	1360.894813	-526.269431
1132				900.000000	200.000000	0.000000	0.392350	0.585520	-1.260050	-93.789074	-90.974676	176.043246	299.023956	200.922284	0.000000	300.000000	200.000000	0.000000	7.263760	10.926160	2233.506776	2059.927254	2179.999924	-1428.218974				-505.000000	200.000000	0.000000	2.354430	-1.429360	-7.078860	1186.919139	924.811345	115.943380
1133				900.000000	200.000000	0.000000	0.302670	0.855760	-1.520750	-62.828025	-97.171142	159.519857	299.042562	201.000097	0.000000	300.000000	200.000000	0.000000	7.507920	10.590440	2231.370544	2231.587858	2136.399925	-1373.287475				-505.000000	200.000000	0.000000	2.173320	-0.357340	0.000000	210.009360	-529.217608	293.207512
1134				900.000000	200.000000	0.000000	0.381140	0.799460	-1.477300	-40.978264	-64.981156	173.844164	299.072093	200.965675	0.000000	300.000000	200.000000	0.000000	7.385840	10.468360	2231.904602	2155.294256	2070.999928	-1367.183975				-505.000000	200.000000	0.000000	1.267770	-1.072020	-2.359620	-65.056699	720.946565	-59.862867
1135				900.000000	200.000000	0.000000	0.347510	0.641820	-1.651100	-83.834708	-22.906879	168.913079	299.038071	200.974054	0.000000	300.000000	200.000000	0.000000	7.599480	10.773560	2232.286072	2174.367657	2147.299925	-1361.080475				-505.000000	200.000000	0.000000	1.811100	-0.536010	4.719240	-1074.400443	-114.068213	-235.629956
1136				900.000000	200.000000	0.000000	0.369930	0.563000	-1.129700	-118.704587	-44.578916	151.948929	298.964757	200.910034	0.000000	300.000000	200.000000	0.000000	7.416360	10.437840	2232.133484	2031.317153	2310.799919	-1416.011974				-505.000000	200.000000	0.000000	1.086660	0.893350	15.730799	402.763078	1642.727774	176.993152
1137				900.000000	200.000000	0.000000	0.246620	0.641820	-1.955250	-100.231928	-129.920708	140.101680	299.077008	200.961369	0.000000	300.000000	200.000000	0.000000	7.172200	10.926160	2231.980896	2145.757556	2060.099928	-1361.080475				-505.000000	200.000000	0.000000	2.535540	1.608030	14.944259	-364.766572	-167.607619	-468.629612
1138				900.000000	200.000000	0.000000	0.212990	0.630560	-1.607650	-72.191790	-52.869543	190.728911	299.042529	200.953117	0.000000	300.000000	200.000000	0.000000	7.263760	10.529400	2231.294250	2126.684155	2136.399925	-1361.080475				-505.000000	200.000000	0.000000	3.803310	0.357340	4.719240	716.896194	-632.326855	58.778950
1139				900.000000	200.000000	0.000000	0.392350	0.563000	-0.999350	-70.323182	-126.678917	154.335362	299.008740	200.974088	0.000000	300.000000	200.000000	0.000000	7.630000	10.102120	2232.209778	2174.367657	2212.699923	-1403.804975				-505.000000	200.000000	0.000000	-0.181110	0.714680	-3.146160	-72.822408	1074.504730	-293.027773
1140				900.000000	200.000000	0.000000	0.313880	0.653080	-1.216600	-74.879819	-67.519810	173.777712	298.955526	200.977892	0.000000	300.000000	200.000000	0.000000	7.477400	9.796920	2233.277894	2183.904357	2332.599918	-1446.529474				-505.000000	200.000000	0.000000	0.724440	0.893350	11.798100	-176.631548	607.817778	177.022130
1141				900.000000	200.000000	0.000000	0.448400	0.585520	-0.608300	-129.298633	-98.954912	183.214159	299.062293	200.974254	0.000000	300.000000	200.000000	0.000000	7.538440	11.231360	2231.828308	2174.367657	2092.799927	-1397.701475				-505.000000	200.000000	0.000000	1.629990	0.000000	7.078860	-578.513701	557.501509	352.334193
1142				900.000000	200.000000	0.000000	0.414770	0.664340	-1.477300	-114.891519	-66.366039	168.864342	299.027840	200.957424	0.000000	300.000000	200.000000	0.000000	7.263760	11.017720	2231.217956	2136.220856	2169.099924	-1440.425974				-505.000000	200.000000	0.000000	1.086660	2.144040	6.292320	361.871249	1253.974869	-702.981423
1143				900.000000	200.000000	0.000000	0.358720	0.596780	-1.520750	-105.657064	-109.611221	178.498219	299.042562	201.004371	0.000000	300.000000	200.000000	0.000000	7.477400	11.231360	2231.370544	2241.124558	2136.399925	-1306.148976				-505.000000	200.000000	0.000000	1.086660	1.608030	8.651940	329.626054	323.745538	-644.745998
1144				900.000000	200.000000	0.000000	0.179360	0.709380	-1.260050	-56.524278	-117.665537	157.101813	298.989726	200.896726	0.000000	300.000000	200.000000	0.000000	7.538440	11.231360	2233.354188	2002.707052	2256.299921	-1379.390975				-505.000000	200.000000	0.000000	0.724440	0.714680	0.000000	-535.834723	-43.835862	-175.612020
1145				900.000000	200.000000	0.000000	0.403560	0.698120	-1.173150	-97.103238	-137.110850	171.317031	298.979721	200.948194	0.000000	300.000000	200.000000	0.000000	7.599480	10.651480	2232.820130	2117.147455	2278.099920	-1373.287475				-505.000000	200.000000	0.000000	2.354430	0.178670	16.517339	127.948711	1034.988560	-117.506994
1146				900.000000	200.000000	0.000000	0.381140	0.540480	-1.651100	-63.884708	-130.677131	161.555012	299.125933	200.931364	0.000000	300.000000	200.000000	0.000000	7.294280	10.346280	2232.209778	2079.000654	1951.099932	-1226.803478				-505.000000	200.000000	0.000000	2.535540	0.357340	3.932700	1643.361286	373.122381	-117.351925
1147				900.000000	200.000000	0.000000	0.425980	0.619300	-1.651100	-84.762081	-66.666033	168.810841	299.076977	200.957129	0.000000	300.000000	200.000000	0.000000	7.324800	10.926160	2231.904602	2136.220856	2060.099928	-1354.976975				-505.000000	200.000000	0.000000	0.905550	1.608030	4.719240	329.311438	73.296621	-233.522818
1148				900.000000	200.000000	0.000000	0.369930	0.653080	-1.738000	-67.378929	-125.068716	183.358285	298.998974	200.884369	0.000000	300.000000	200.000000	0.000000	7.630000	10.559920	2232.209778	1974.096951	2234.499922	-1348.873476				-505.000000	200.000000	0.000000	2.173320	-1.429360	1.573080	29.451275	-133.000439	-530.227216
1149				900.000000	200.000000	0.000000	0.336300	0.574260	-1.086250	-73.970053	-124.289961	156.813562	298.964722	200.961336	0.000000	300.000000	200.000000	0.000000	8.087800	10.620960	2232.057190	2145.757556	2310.799919	-1361.080475				-505.000000	200.000000	0.000000	2.173320	-0.893350	6.292320	-516.817230	127.661018	-118.509852
1150				900.000000	200.000000	0.000000	0.448400	0.540480	-1.824900	-148.495899	-153.549144	137.388730	299.018104	200.961665	0.000000	300.000000	200.000000	0.000000	7.385840	10.437840	2231.294250	2145.757556	2190.899923	-1330.562976				-505.000000	200.000000	0.000000	0.905550	2.680050	14.944259	163.365365	-334.116944	472.423713
1151				900.000000	200.000000	0.000000	0.179360	0.551740	-1.607650	-75.437597	-107.210329	140.087587	299.022922	200.995926	0.000000	300.000000	200.000000	0.000000	7.568960	9.980040	2231.141662	2222.051158	2179.999924	-1312.252476				-505.000000	200.000000	0.000000	1.086660	0.178670	3.932700	-104.690064	328.224097	-469.870164
1152				900.000000	200.000000	0.000000	0.381140	0.630560	-1.260050	-83.893267	-90.513048	192.964368	298.989519	200.943891	0.000000	300.000000	200.000000	0.000000	7.721560	9.919000	2232.896424	2107.610755	2256.299921	-1385.494475				-505.000000	200.000000	0.000000	-0.362220	-1.250690	16.517339	41.458138	403.952998	-177.390223
1153				900.000000	200.000000	0.000000	0.448400	0.551740	-0.738650	-82.578374	-134.295477	171.134443	299.057796	200.943955	0.000000	300.000000	200.000000	0.000000	7.538440	11.445000	2232.743836	2107.610755	2103.699926	-1385.494475				-505.000000	200.000000	0.000000	1.811100	-0.357340	7.865400	-484.257419	2269.206213	-1234.110076
1154				900.000000	200.000000	0.000000	0.347510	0.709380	-1.346950	-48.573246	-83.981378	173.795230	299.018238	200.991448	0.000000	300.000000	200.000000	0.000000	7.294280	11.139800	2231.599426	2212.514458	2190.899923	-1428.218974				-505.000000	200.000000	0.000000	2.716650	0.178670	9.438480	-1378.225623	-40.771592	-528.744662
1155				900.000000	200.000000	0.000000	0.381140	0.619300	-1.260050	-72.295363	-115.842898	168.857295	299.077040	200.974154	0.000000	300.000000	200.000000	0.000000	7.263760	11.445000	2232.057190	2174.367657	2060.099928	-1379.390975				-505.000000	200.000000	0.000000	2.173320	-2.322710	3.932700	-835.128577	-267.809725	585.062869
1156				900.000000	200.000000	0.000000	0.358720	0.596780	-1.173150	-69.112178	-145.396279	166.449918	298.998563	200.974487	0.000000	300.000000	200.000000	0.000000	7.446880	11.109280	2231.294250	2174.367657	2234.499922	-1318.355976				-505.000000	200.000000	0.000000	1.811100	0.357340	12.584640	-556.450595	-1712.372566	-411.014463
1157				900.000000	200.000000	0.000000	0.437190	0.529220	-1.911800	-64.618480	-87.149090	175.944433	299.013623	200.897186	0.000000	300.000000	200.000000	0.000000	7.446880	10.712520	2232.209778	2002.707052	2201.799923	-1373.287475				-505.000000	200.000000	0.000000	1.992210	1.072020	6.292320	297.003319	-259.090039	0.857970
1158				900.000000	200.000000	0.000000	0.392350	0.563000	-1.042800	-66.347665	-45.582989	166.383662	299.042496	200.944601	0.000000	300.000000	200.000000	0.000000	7.446880	11.231360	2231.217956	2107.610755	2136.399925	-1342.769976				-505.000000	200.000000	0.000000	1.811100	1.786700	4.719240	803.386767	-511.778235	236.527085
1159				900.000000	200.000000	0.000000	0.325090	0.619300	-1.520750	-132.873401	-108.226338	166.505703	299.052558	200.897309	0.000000	300.000000	200.000000	0.000000	7.111160	10.773560	2231.904602	2002.707052	2114.599926	-1354.976975				-505.000000	200.000000	0.000000	1.267770	-1.608030	7.078860	-791.631597	1507.409492	-1000.277119
1160				900.000000	200.000000	0.000000	0.448400	0.776940	-1.477300	-130.357302	-77.882863	171.343879	298.993713	200.948810	0.000000	300.000000	200.000000	0.000000	7.019600	10.834600	2231.370544	2117.147455	2245.399921	-1446.529474				-505.000000	200.000000	0.000000	0.362220	2.144040	7.078860	-912.041849	899.354282	-702.923468
1161				900.000000	200.000000	0.000000	0.325090	0.641820	-2.042150	-104.342487	-148.269195	176.165287	299.023656	200.939652	0.000000	300.000000	200.000000	0.000000	7.263760	10.193680	2232.820130	2098.074055	2179.999924	-1385.494475				-505.000000	200.000000	0.000000	1.086660	1.429360	-1.573080	-608.531285	-329.400955	-762.403753
1162				900.000000	200.000000	0.000000	0.269040	0.653080	-1.433850	-139.433373	-85.735136	169.004846	299.038006	200.965576	0.000000	300.000000	200.000000	0.000000	7.874160	10.743040	2232.133484	2155.294256	2147.299925	-1452.632974				-505.000000	200.000000	0.000000	1.629990	-0.536010	9.438480	84.137115	-107.587806	410.569618
1163				900.000000	200.000000	0.000000	0.325090	0.585520	-1.477300	-114.116797	-82.936897	152.016327	299.042529	201.004406	0.000000	300.000000	200.000000	0.000000	7.599480	9.980040	2231.294250	2241.124558	2136.399925	-1428.218974				-505.000000	200.000000	0.000000	0.905550	2.144040	8.651940	-101.203989	334.704504	60.706349
1164				900.000000	200.000000	0.000000	0.493240	0.529220	-1.651100	-84.451046	-140.359379	175.886365	299.008740	200.982632	0.000000	300.000000	200.000000	0.000000	7.477400	10.132640	2232.209778	2193.441057	2212.699923	-1416.011974				-505.000000	200.000000	0.000000	2.173320	1.250690	9.438480	-271.013676	1052.665363	-116.475158
1165				900.000000	200.000000	0.000000	0.336300	0.641820	-1.868350	-132.306141	-123.562607	188.201974	298.969359	200.901736	0.000000	300.000000	200.000000	0.000000	7.538440	9.888480	2231.523132	2012.243752	2299.899920	-1403.804975				-505.000000	200.000000	0.000000	2.897760	-1.072020	11.011560	-874.699018	874.766641	-177.481464
1166				900.000000	200.000000	0.000000	0.291460	0.765680	-0.999350	-90.120531	-147.854116	164.267017	298.974559	200.952726	0.000000	300.000000	200.000000	0.000000	7.385840	9.888480	2232.209778	2126.684155	2288.999920	-1403.804975				-505.000000	200.000000	0.000000	3.259980	-1.429360	13.371180	146.211125	1380.889460	-471.570050
1167				900.000000	200.000000	0.000000	0.313880	0.619300	-1.346950	-100.529103	-37.002765	166.517316	299.027874	200.974487	0.000000	300.000000	200.000000	0.000000	7.172200	11.139800	2231.294250	2174.367657	2169.099924	-1379.390975				-505.000000	200.000000	0.000000	2.716650	2.680050	3.932700	-532.411571	362.163415	-878.835444
1168				900.000000	200.000000	0.000000	0.425980	0.664340	-1.216600	-126.683025	-122.795788	176.081708	299.028173	200.974187	0.000000	300.000000	200.000000	0.000000	7.630000	11.322920	2231.980896	2174.367657	2169.099924	-1281.734977				-505.000000	200.000000	0.000000	1.267770	1.250690	3.932700	307.625871	847.545161	-175.146813
1169				900.000000	200.000000	0.000000	0.392350	0.619300	-1.390400	-60.368815	-106.051360	180.893982	299.053044	200.879766	0.000000	300.000000	200.000000	0.000000	7.630000	11.048240	2233.049012	1964.560251	2114.599926	-1342.769976				-505.000000	200.000000	0.000000	1.267770	0.536010	4.719240	959.339519	846.798734	-822.010129
1170				900.000000	200.000000	0.000000	0.448400	0.563000	-1.694550	-103.207651	-11.823211	156.686954	299.076945	200.927251	0.000000	300.000000	200.000000	0.000000	7.813120	10.926160	2231.828308	2069.463954	2060.099928	-1379.390975				-505.000000	200.000000	0.000000	0.181110	0.000000	-0.786540	1158.097096	1315.487534	646.170596
1171				900.000000	200.000000	0.000000	0.560500	0.585520	-1.086250	-81.547427	-98.060727	149.362782	299.067432	200.956900	0.000000	300.000000	200.000000	0.000000	7.416360	10.743040	2232.438660	2136.220856	2081.899927	-1391.597975				-505.000000	200.000000	0.000000	2.173320	-0.536010	7.865400	-495.068741	921.588209	-588.123526
1172				900.000000	200.000000	0.000000	0.526870	0.641820	-1.607650	-75.748633	-111.388851	147.040321	298.998666	200.982934	0.000000	300.000000	200.000000	0.000000	7.324800	10.773560	2231.523132	2193.441057	2234.499922	-1287.838477				-505.000000	200.000000	0.000000	0.000000	1.072020	11.798100	-860.716237	519.083633	-175.214949
1173				900.000000	200.000000	0.000000	0.246620	0.698120	-1.694550	-61.458637	-89.635399	166.660300	298.999179	200.965345	0.000000	300.000000	200.000000	0.000000	7.843640	10.743040	2232.667542	2155.294256	2234.499922	-1379.390975				-505.000000	200.000000	0.000000	0.362220	1.608030	-0.786540	328.870975	2232.518620	60.241142
1174				900.000000	200.000000	0.000000	0.403560	0.574260	-1.042800	-138.253523	-96.704316	151.924560	298.930684	200.922757	0.000000	300.000000	200.000000	0.000000	7.660520	10.682000	2232.362366	2059.927254	2387.099916	-1385.494475				-505.000000	200.000000	0.000000	2.173320	1.786700	5.505780	340.185683	-534.442593	177.754009
1175				900.000000	200.000000	0.000000	0.414770	0.540480	-1.694550	-84.032373	-71.229967	161.520171	299.077134	200.931333	0.000000	300.000000	200.000000	0.000000	7.416360	10.254720	2232.286072	2079.000654	2060.099928	-1336.666476				-505.000000	200.000000	0.000000	2.354430	-0.536010	0.000000	199.198039	1580.943544	-588.138015
1176				900.000000	200.000000	0.000000	0.482030	0.608040	-1.564200	-97.197330	-124.780659	161.513321	299.057345	200.952954	0.000000	300.000000	200.000000	0.000000	7.477400	10.773560	2231.675720	2126.684155	2103.699926	-1348.873476				-505.000000	200.000000	0.000000	0.181110	0.714680	9.438480	391.448371	1570.924005	353.128335
1177				900.000000	200.000000	0.000000	0.291460	0.596780	-1.477300	-61.386217	-101.815893	183.387221	299.087430	200.866746	0.000000	300.000000	200.000000	0.000000	7.568960	11.567080	2233.583070	1935.950150	2038.299929	-1312.252476				-505.000000	200.000000	0.000000	1.267770	1.429360	16.517339	-607.084051	-1020.377765	294.975534
1178				900.000000	200.000000	0.000000	0.325090	0.540480	-1.173150	-127.718035	-93.351696	161.613080	299.042823	200.927187	0.000000	300.000000	200.000000	0.000000	7.324800	10.865120	2231.980896	2069.463954	2136.399925	-1458.736474				-505.000000	200.000000	0.000000	0.905550	-0.536010	3.932700	1357.672674	206.613055	293.139376
1179				900.000000	200.000000	0.000000	0.414770	0.540480	-1.564200	-79.876800	-56.153282	175.978132	299.018674	200.973921	0.000000	300.000000	200.000000	0.000000	7.385840	10.865120	2232.591248	2174.367657	2190.899923	-1348.873476				-505.000000	200.000000	0.000000	0.362220	1.250690	-0.786540	1002.144343	-21.171505	-645.027158
1180				900.000000	200.000000	0.000000	0.425980	0.585520	-1.086250	-69.485836	-112.785073	192.876026	299.057184	200.918924	0.000000	300.000000	200.000000	0.000000	7.233240	11.261880	2231.294250	2050.390553	2103.699926	-1342.769976				-505.000000	200.000000	0.000000	2.173320	0.714680	11.798100	623.269144	-805.554019	-880.657114
1181				900.000000	200.000000	0.000000	0.336300	0.653080	-1.477300	-103.293615	-83.398524	176.164145	299.018540	200.922788	0.000000	300.000000	200.000000	0.000000	7.080640	11.048240	2232.286072	2059.927254	2190.899923	-1416.011974				-505.000000	200.000000	0.000000	0.905550	-0.178670	11.011560	-704.826408	199.895217	234.734393
1182				900.000000	200.000000	0.000000	0.403560	0.709380	-1.303500	-84.713004	-86.329925	178.556483	298.979825	200.854142	0.000000	300.000000	200.000000	0.000000	7.477400	10.498880	2233.049012	1907.340050	2278.099920	-1470.943473				-505.000000	200.000000	0.000000	1.267770	-0.893350	-3.932700	1335.420799	987.579432	-470.902000
1183				900.000000	200.000000	0.000000	0.358720	0.731900	-1.086250	-23.252606	-69.487547	152.117619	299.013286	200.918861	0.000000	300.000000	200.000000	0.000000	6.958560	11.017720	2231.446838	2050.390553	2201.799923	-1440.425974				-505.000000	200.000000	0.000000	1.992210	2.322710	0.786540	951.322118	674.124997	-232.931520
1184				900.000000	200.000000	0.000000	0.437190	0.596780	-1.303500	-97.390932	-42.121079	156.729983	299.116318	200.918390	0.000000	300.000000	200.000000	0.000000	7.080640	10.590440	2232.591248	2050.390553	1972.899931	-1422.115474				-505.000000	200.000000	0.000000	1.267770	-1.072020	9.438480	-179.928853	2168.020249	-59.862867
1185				900.000000	200.000000	0.000000	0.302670	0.709380	-1.173150	-52.413719	-56.966651	173.841685	299.047674	200.922946	0.000000	300.000000	200.000000	0.000000	7.630000	10.682000	2231.904602	2059.927254	2125.499926	-1452.632974				-505.000000	200.000000	0.000000	1.448880	1.072020	14.157719	876.712561	429.172630	-292.819057
1186				900.000000	200.000000	0.000000	0.459610	0.664340	-1.303500	-34.300858	-113.967914	156.769587	299.033453	200.931078	0.000000	300.000000	200.000000	0.000000	7.233240	10.834600	2232.896424	2079.000654	2158.199924	-1477.046973				-505.000000	200.000000	0.000000	0.543330	0.357340	0.000000	948.150658	1027.683162	-293.424844
1187				900.000000	200.000000	0.000000	0.482030	0.675600	-1.303500	-110.227245	-94.627290	132.660230	299.055181	200.929443	0.000000	300.000000	200.000000	0.000000	7.691040	10.468360	2226.564022	2069.463954	2103.699926	-1379.390975				-505.000000	200.000000	0.000000	-0.181110	-0.357340	10.225020	-599.884651	-529.024607	-176.556923
1188				900.000000	200.000000	0.000000	0.381140	0.641820	-1.433850	-83.609637	-135.945144	180.926539	299.028505	200.995211	0.000000	300.000000	200.000000	0.000000	7.172200	10.376800	2232.743836	2222.051158	2169.099924	-1348.873476				-505.000000	200.000000	0.000000	1.267770	2.144040	9.438480	-448.589071	1107.460190	413.141963
1189				900.000000	200.000000	0.000000	0.437190	0.664340	-1.433850	-70.620673	-143.319253	212.214996	299.047512	200.982934	0.000000	300.000000	200.000000	0.000000	7.385840	9.827440	2231.523132	2193.441057	2125.499926	-1379.390975				-505.000000	200.000000	0.000000	0.000000	-2.858720	4.719240	869.740410	-137.048566	232.263469
1190				900.000000	200.000000	0.000000	0.414770	0.596780	-1.651100	-69.607334	-121.930075	168.801511	299.042889	200.910034	0.000000	300.000000	200.000000	0.000000	7.141680	10.315760	2232.133484	2031.317153	2136.399925	-1293.941977				-505.000000	200.000000	0.000000	2.716650	-1.608030	6.292320	1061.361510	-170.355894	-354.207944
1191				900.000000	200.000000	0.000000	0.437190	0.551740	-1.433850	-43.093299	-92.659553	156.688096	299.043085	200.931205	0.000000	300.000000	200.000000	0.000000	7.538440	10.102120	2232.591248	2079.000654	2136.399925	-1379.390975				-505.000000	200.000000	0.000000	-0.724440	2.322710	3.932700	256.677799	-92.466278	-350.202385
1192				900.000000	200.000000	0.000000	0.470820	0.585520	-1.042800	-77.481883	-48.814384	159.094331	299.047674	200.969948	0.000000	300.000000	200.000000	0.000000	7.752080	11.292400	2231.904602	2164.830956	2125.499926	-1373.287475				-505.000000	200.000000	0.000000	3.259980	-0.893350	6.292320	409.710785	592.187254	116.379610
1193				900.000000	200.000000	0.000000	0.336300	0.619300	-1.216600	-76.270879	-63.377096	193.000350	299.032626	201.017367	0.000000	300.000000	200.000000	0.000000	7.691040	11.597600	2230.989074	2269.734659	2158.199924	-1403.804975				-505.000000	200.000000	0.000000	0.905550	1.250690	-3.146160	75.427559	2864.731040	-410.094230
1194				900.000000	200.000000	0.000000	0.414770	0.506700	-1.477300	-113.342074	-127.157679	161.488756	298.998940	200.965576	0.000000	300.000000	200.000000	0.000000	7.385840	11.048240	2232.133484	2155.294256	2234.499922	-1336.666476				-505.000000	200.000000	0.000000	2.354430	0.000000	15.730799	927.786479	-687.675109	176.043942
1195				900.000000	200.000000	0.000000	0.336300	0.596780	-1.129700	-77.108224	-43.194033	132.737904	298.964580	200.905916	0.000000	300.000000	200.000000	0.000000	7.935200	10.682000	2231.752014	2021.780453	2310.799919	-1354.976975				-505.000000	200.000000	0.000000	0.181110	2.322710	0.000000	-554.348830	1182.171100	-232.786632
1196				900.000000	200.000000	0.000000	0.448400	0.551740	-1.868350	-79.728213	-47.123366	168.724783	298.959981	200.995381	0.000000	300.000000	200.000000	0.000000	7.446880	10.163160	2232.362366	2222.051158	2321.699919	-1324.459476				-505.000000	200.000000	0.000000	-0.905550	-0.536010	4.719240	1126.103593	1508.586349	58.307869
1197				900.000000	200.000000	0.000000	0.470820	0.686860	-1.433850	-134.021782	-104.176376	166.417557	299.004027	201.008094	0.000000	300.000000	200.000000	0.000000	7.263760	10.590440	2232.591248	2250.661259	2223.599922	-1342.769976				-505.000000	200.000000	0.000000	-1.448880	-1.072020	4.719240	-759.386402	-712.226879	-647.086522
1198				900.000000	200.000000	0.000000	0.381140	0.619300	-1.564200	-112.815765	-115.560038	147.170354	299.008571	200.918704	0.000000	300.000000	200.000000	0.000000	7.935200	10.773560	2231.828308	2050.390553	2212.699923	-1379.390975				-505.000000	200.000000	0.000000	1.267770	1.786700	13.371180	340.814915	-1149.962066	-350.870435
1199				900.000000	200.000000	0.000000	0.403560	0.461660	-1.346950	-94.959127	-50.827727	144.590862	299.028438	200.931205	0.000000	300.000000	200.000000	0.000000	8.026760	10.651480	2232.591248	2079.000654	2169.099924	-1397.701475				-505.000000	200.000000	0.000000	2.716650	4.109410	3.932700	1175.503029	-1361.246680	-348.782094
1200				900.000000	200.000000	0.000000	0.369930	0.619300	-1.303500	-88.422498	-100.142952	161.639928	298.974384	200.969981	0.000000	300.000000	200.000000	0.000000	7.752080	10.071600	2231.828308	2164.830956	2288.999920	-1391.597975				-505.000000	200.000000	0.000000	1.267770	2.322710	2.359620	-901.608066	-476.662060	119.591028
1201				900.000000	200.000000	0.000000	0.313880	0.563000	-1.564200	-82.969957	-57.064602	159.235977	298.989312	201.016706	0.000000	300.000000	200.000000	0.000000	7.172200	10.437840	2232.438660	2269.734659	2256.299921	-1458.736474				-505.000000	200.000000	0.000000	1.992210	-0.714680	3.146160	1115.166425	937.025733	410.371083
1202				900.000000	200.000000	0.000000	0.302670	0.698120	-1.433850	-61.188552	-61.790170	166.602232	299.052558	200.893036	0.000000	300.000000	200.000000	0.000000	7.080640	10.285240	2231.904602	1993.170352	2114.599926	-1391.597975				-505.000000	200.000000	0.000000	1.992210	-0.357340	7.078860	94.759667	1331.003622	-411.707183
1203				900.000000	200.000000	0.000000	0.392350	0.653080	-1.433850	-127.371782	-50.285282	127.912875	298.994503	200.965147	0.000000	300.000000	200.000000	0.000000	7.507920	10.895640	2233.125306	2155.294256	2245.399921	-1342.769976				-505.000000	200.000000	0.000000	2.173320	1.250690	3.146160	423.378950	-1.923284	-410.195651
1204				900.000000	200.000000	0.000000	0.403560	0.540480	-1.564200	-67.815210	-70.889564	171.170425	299.008503	200.901674	0.000000	300.000000	200.000000	0.000000	7.172200	10.804080	2231.675720	2012.243752	2212.699923	-1397.701475				-505.000000	200.000000	0.000000	0.724440	0.357340	10.225020	-325.007361	1669.870690	176.513456
1205				900.000000	200.000000	0.000000	0.291460	0.495440	-1.781450	-73.915558	-142.060793	147.148073	299.038006	200.957031	0.000000	300.000000	200.000000	0.000000	7.324800	11.231360	2232.133484	2136.220856	2147.299925	-1336.666476				-505.000000	200.000000	0.000000	1.267770	0.714680	3.932700	1433.351925	582.405146	-293.143684
1206				900.000000	200.000000	0.000000	0.493240	0.585520	-1.607650	-78.067067	-79.608148	151.842123	299.087243	200.896818	0.000000	300.000000	200.000000	0.000000	7.538440	10.620960	2233.125306	2002.707052	2038.299929	-1293.941977				-505.000000	200.000000	0.000000	2.173320	-2.144040	4.719240	102.273683	659.433900	-648.393645
1207				900.000000	200.000000	0.000000	0.369930	0.551740	-1.042800	-82.893473	-135.847192	154.348117	298.969746	200.931301	0.000000	300.000000	200.000000	0.000000	7.874160	10.804080	2232.362366	2079.000654	2299.899920	-1422.115474				-505.000000	200.000000	0.000000	1.448880	3.573400	0.000000	-247.037575	1503.168364	649.460332
[truncated: 4,793 more rows]
