# Supplementary material for: A Plyometric Warm-Up Protocol Improves Running Economy in Recreational Endurance Athletes
Source: Front Physiol. 2020 Mar 12;11:197. doi: 10.3389/fphys.2020.00197 (PMC7080849; doi:10.3389/fphys.2020.00197)
Supplement: Supplementary file 1 [file Data_Sheet_1.zip › Datasheet 1/Force plate data -leg stiffness/5/5 Control .csv]

FORCE PLATES
600.000000	Hz
	Corner 1			Corner 2			Corner 3			Corner 4
Plate#	X	Y	Z	X	Y	Z	X	Y	Z	X	Y	Z
1	1200.000000	400.000000	0.000000	1200.000000	0.000000	0.000000	600.000000	0.000000	0.000000	600.000000	400.000000	0.000000
2	600.000000	400.000000	0.000000	600.000000	0.000000	0.000000	0.000000	0.000000	0.000000	0.000000	400.000000	0.000000
3	-55.000000	500.000000	0.000000	-55.000000	-100.000000	0.000000	-955.000000	-100.000000	0.000000	-955.000000	500.000000	0.000000
	Force Plate 1												Force Plate 2												Force Plate 3
Sample #	COP:X	COP:Y	COP:Z	Ref:X	Ref:Y	Ref:Z	Force:X	Force:Y	Force:Z	Moment:X	Moment:Y	Moment:Z	COP:X	COP:Y	COP:Z	Ref:X	Ref:Y	Ref:Z	Force:X	Force:Y	Force:Z	Moment:X	Moment:Y	Moment:Z	COP:X	COP:Y	COP:Z	Ref:X	Ref:Y	Ref:Z	Force:X	Force:Y	Force:Z	Moment:X	Moment:Y	Moment:Z
Units:	mm	mm	mm	mm	mm	mm	N	N	N	Nmm	Nmm	Nmm	mm	mm	mm	mm	mm	mm	N	N	N	Nmm	Nmm	Nmm	mm	mm	mm	mm	mm	mm	N	N	N	Nmm	Nmm	Nmm
1				900.000000	200.000000	0.000000	0.302670	0.585520	-1.086250	-77.526897	-102.641197	173.726495	299.032858	200.965840	0.000000	300.000000	200.000000	0.000000	7.294280	11.109280	2231.523132	2155.294256	2158.199924	-1330.562976				-505.000000	200.000000	0.000000	1.086660	-0.536010	14.157719	84.514654	1246.510605	-764.268889
2				900.000000	200.000000	0.000000	0.291460	0.608040	-1.738000	-49.131025	-40.781803	183.397692	299.028239	200.927124	0.000000	300.000000	200.000000	0.000000	7.111160	11.048240	2232.133484	2069.463954	2169.099924	-1312.252476				-505.000000	200.000000	0.000000	1.267770	-0.536010	14.157719	316.146658	2030.971683	-235.586490
3				900.000000	200.000000	0.000000	0.336300	0.754420	-1.738000	-99.390519	-67.958164	173.848731	299.077040	200.918610	0.000000	300.000000	200.000000	0.000000	7.385840	10.590440	2232.057190	2050.390553	2060.099928	-1361.080475				-505.000000	200.000000	0.000000	1.448880	0.357340	7.865400	22.251875	-360.276003	352.687797
4				900.000000	200.000000	0.000000	0.425980	0.585520	-1.086250	-73.506367	-127.982983	159.140785	298.974419	200.875944	0.000000	300.000000	200.000000	0.000000	7.874160	9.949520	2231.904602	1955.023551	2288.999920	-1379.390975				-505.000000	200.000000	0.000000	2.535540	-0.714680	8.651940	-853.265145	2092.053917	-235.857469
5				900.000000	200.000000	0.000000	0.392350	0.619300	-1.564200	-40.446221	-131.219576	149.568401	299.008062	200.923451	0.000000	300.000000	200.000000	0.000000	7.660520	10.590440	2230.683898	2059.927254	2212.699923	-1385.494475				-505.000000	200.000000	0.000000	1.629990	-0.536010	16.517339	-146.928580	-114.305644	586.801914
6				900.000000	200.000000	0.000000	0.538080	0.698120	-1.086250	-68.869498	-61.675682	171.177668	299.012915	200.996164	0.000000	300.000000	200.000000	0.000000	7.874160	10.895640	2230.607604	2222.051158	2201.799923	-1263.424477				-505.000000	200.000000	0.000000	0.905550	0.714680	14.944259	-71.375175	726.443114	-293.114706
7				900.000000	200.000000	0.000000	0.526870	0.698120	-1.781450	-69.589726	-96.029308	204.924523	299.033453	200.943891	0.000000	300.000000	200.000000	0.000000	7.599480	9.919000	2232.896424	2107.610755	2158.199924	-1336.666476				-505.000000	200.000000	0.000000	0.905550	0.536010	7.078860	264.632277	-194.082673	0.436230
8				900.000000	200.000000	0.000000	0.448400	0.416620	-1.260050	-68.580135	-83.150875	139.683200	299.013556	200.931428	0.000000	300.000000	200.000000	0.000000	7.813120	9.522240	2232.057190	2079.000654	2201.799923	-1342.769976				-505.000000	200.000000	0.000000	0.724440	-0.178670	8.651940	-589.199176	-449.756575	-0.227513
9				900.000000	200.000000	0.000000	0.369930	0.529220	-0.869000	-131.887153	-110.678977	178.423775	299.052493	200.991380	0.000000	300.000000	200.000000	0.000000	7.355320	10.865120	2231.752014	2212.514458	2114.599926	-1367.183975				-505.000000	200.000000	0.000000	0.362220	-0.178670	14.157719	106.137298	2616.046540	-352.663127
10				900.000000	200.000000	0.000000	0.392350	0.574260	-1.564200	-90.547330	-116.021666	156.755494	299.047218	201.013162	0.000000	300.000000	200.000000	0.000000	7.813120	11.445000	2230.836486	2260.197959	2125.499926	-1385.494475				-505.000000	200.000000	0.000000	-1.267770	1.786700	11.011560	456.442147	-1259.437285	-409.411691
11				900.000000	200.000000	0.000000	0.302670	0.664340	-1.260050	-54.358495	-67.017774	166.570817	299.066986	201.021467	0.000000	300.000000	200.000000	0.000000	7.446880	11.200840	2231.370544	2279.271359	2081.899927	-1318.355976				-505.000000	200.000000	0.000000	-0.905550	-1.786700	5.505780	8.143248	-613.280194	-295.343628
12				900.000000	200.000000	0.000000	0.392350	0.619300	-1.738000	-145.160063	-90.530182	135.110440	299.048032	200.926870	0.000000	300.000000	200.000000	0.000000	7.385840	10.407320	2232.743836	2069.463954	2125.499926	-1361.080475				-505.000000	200.000000	0.000000	-0.543330	0.893350	5.505780	1096.841088	1220.781977	764.564538
13				900.000000	200.000000	0.000000	0.336300	0.585520	-1.086250	-113.711669	-17.904592	176.101314	298.998871	200.931460	0.000000	300.000000	200.000000	0.000000	7.294280	10.956680	2231.980896	2079.000654	2234.499922	-1391.597975				-505.000000	200.000000	0.000000	0.905550	0.178670	-2.359620	937.150567	-185.125555	-704.832070
14				900.000000	200.000000	0.000000	0.470820	0.675600	-1.694550	-102.591313	-119.131835	173.636066	299.052979	200.990872	0.000000	300.000000	200.000000	0.000000	7.202720	10.498880	2232.896424	2212.514458	2114.599926	-1312.252476				-505.000000	200.000000	0.000000	0.905550	0.893350	11.798100	-408.263551	1524.848864	-57.968753
15				900.000000	200.000000	0.000000	0.459610	0.574260	-1.694550	-50.477071	-113.604238	163.914793	299.043085	200.935477	0.000000	300.000000	200.000000	0.000000	7.141680	10.804080	2232.591248	2088.537354	2136.399925	-1361.080475				-505.000000	200.000000	0.000000	-0.181110	-2.322710	11.011560	-718.746266	-1988.041114	-60.933862
16				900.000000	200.000000	0.000000	0.437190	0.765680	-1.346950	-62.336933	-92.740370	130.380799	298.969535	200.922946	0.000000	300.000000	200.000000	0.000000	7.630000	10.498880	2231.904602	2059.927254	2299.899920	-1373.287475				-505.000000	200.000000	0.000000	0.000000	1.608030	14.944259	-712.214578	1311.517971	-174.706275
17				900.000000	200.000000	0.000000	0.358720	0.686860	-1.042800	-85.370292	-64.461985	154.485392	299.028139	200.969948	0.000000	300.000000	200.000000	0.000000	7.568960	10.834600	2231.904602	2164.830956	2169.099924	-1379.390975				-505.000000	200.000000	0.000000	0.905550	0.714680	7.865400	159.690520	865.730960	0.605787
18				900.000000	200.000000	0.000000	0.504450	0.585520	-1.955250	-54.303999	-24.020839	156.649830	299.008672	200.952791	0.000000	300.000000	200.000000	0.000000	7.172200	10.102120	2232.057190	2126.684155	2212.699923	-1324.459476				-505.000000	200.000000	0.000000	0.181110	0.000000	13.371180	695.965706	1302.051858	411.194202
19				900.000000	200.000000	0.000000	0.459610	0.619300	-1.824900	-64.839487	-98.285102	156.727700	299.027608	200.974754	0.000000	300.000000	200.000000	0.000000	7.385840	10.163160	2230.683898	2174.367657	2169.099924	-1403.804975				-505.000000	200.000000	0.000000	-0.362220	2.501380	12.584640	152.365274	1335.675181	-173.829509
20				900.000000	200.000000	0.000000	0.448400	0.563000	-1.911800	-79.309540	-92.676687	156.686954	298.935567	200.909941	0.000000	300.000000	200.000000	0.000000	7.355320	11.292400	2232.362366	2031.317153	2376.199917	-1409.908474				-505.000000	200.000000	0.000000	2.354430	-1.072020	9.438480	-527.376859	113.716346	57.538397
21				900.000000	200.000000	0.000000	0.403560	0.630560	-1.303500	-67.856160	-152.187535	144.747939	298.954919	200.957096	0.000000	300.000000	200.000000	0.000000	7.599480	11.658640	2231.980896	2136.220856	2332.599918	-1397.701475				-505.000000	200.000000	0.000000	0.362220	2.322710	-2.359620	1414.334433	112.891356	-350.289318
22				900.000000	200.000000	0.000000	0.302670	0.596780	-1.303500	-97.390932	-72.043335	168.917646	299.042562	200.974454	0.000000	300.000000	200.000000	0.000000	7.355320	11.353440	2231.370544	2174.367657	2136.399925	-1428.218974				-505.000000	200.000000	0.000000	0.000000	0.000000	3.932700	-810.397397	261.407882	-176.232296
23				900.000000	200.000000	0.000000	0.269040	0.574260	-1.781450	-42.526039	-55.016048	166.521883	299.023356	200.974121	0.000000	300.000000	200.000000	0.000000	6.805960	10.712520	2232.133484	2174.367657	2179.999924	-1336.666476				-505.000000	200.000000	0.000000	1.086660	0.893350	2.359620	170.061380	594.856964	59.504955
24				900.000000	200.000000	0.000000	0.336300	0.517960	-1.433850	-44.484359	-118.900723	176.038483	299.057635	200.931301	0.000000	300.000000	200.000000	0.000000	7.660520	10.987200	2232.362366	2079.000654	2103.699926	-1403.804975				-505.000000	200.000000	0.000000	-0.543330	0.178670	1.573080	-683.958843	429.094066	-293.507469
25				900.000000	200.000000	0.000000	0.414770	0.664340	-1.433850	-102.784914	-112.000177	190.551282	298.999145	200.892761	0.000000	300.000000	200.000000	0.000000	7.507920	10.590440	2232.591248	1993.170352	2234.499922	-1354.976975				-505.000000	200.000000	0.000000	0.181110	1.072020	10.225020	992.213947	111.907498	1.002858
26				900.000000	200.000000	0.000000	0.526870	0.585520	-1.433850	-77.887010	-91.286606	171.084563	299.033486	200.969484	0.000000	300.000000	200.000000	0.000000	7.141680	10.804080	2232.972718	2164.830956	2158.199924	-1312.252476				-505.000000	200.000000	0.000000	2.897760	0.357340	4.719240	369.448188	1013.308060	-176.125001
27				900.000000	200.000000	0.000000	0.459610	0.664340	-1.868350	-79.111875	-67.848874	195.324148	299.013893	200.982364	0.000000	300.000000	200.000000	0.000000	7.538440	10.559920	2232.820130	2193.441057	2201.799923	-1312.252476				-505.000000	200.000000	0.000000	1.992210	1.072020	8.651940	181.376087	2787.780850	0.857970
28				900.000000	200.000000	0.000000	0.381140	0.484180	-1.303500	-81.925149	5.780789	137.406052	299.052720	200.982599	0.000000	300.000000	200.000000	0.000000	7.111160	10.773560	2232.286072	2193.441057	2114.599926	-1379.390975				-505.000000	200.000000	0.000000	0.905550	1.965370	6.292320	-343.836084	-988.756290	295.513185
29				900.000000	200.000000	0.000000	0.493240	0.574260	-1.694550	-102.743964	-135.253001	163.879952	298.979546	200.901366	0.000000	300.000000	200.000000	0.000000	7.385840	10.590440	2232.438660	2012.243752	2278.099920	-1391.597975				-505.000000	200.000000	0.000000	0.905550	0.536010	7.865400	-661.832814	-1122.819150	-234.540165
30				900.000000	200.000000	0.000000	0.392350	0.653080	-1.738000	-55.317338	-60.134363	185.744718	298.969359	200.995755	0.000000	300.000000	200.000000	0.000000	7.385840	9.949520	2231.523132	2222.051158	2299.899920	-1416.011974				-505.000000	200.000000	0.000000	-0.181110	-0.714680	9.438480	73.325794	1195.131914	410.544948
31				900.000000	200.000000	0.000000	0.470820	0.675600	-1.303500	-86.104064	-119.495512	192.913347	299.008605	200.961402	0.000000	300.000000	200.000000	0.000000	7.477400	9.857960	2231.904602	2145.757556	2212.699923	-1428.218974				-505.000000	200.000000	0.000000	2.354430	-0.536010	10.225020	431.648044	643.249949	704.232156
32				900.000000	200.000000	0.000000	0.313880	0.630560	-1.260050	-95.954857	-67.479401	156.889148	299.008605	200.914400	0.000000	300.000000	200.000000	0.000000	7.416360	10.834600	2231.904602	2040.853853	2212.699923	-1257.320977				-505.000000	200.000000	0.000000	0.362220	0.000000	14.944259	-462.068467	1024.460025	-58.773076
33				900.000000	200.000000	0.000000	0.369930	0.585520	-1.433850	-102.010192	-39.230087	137.511912	299.008842	200.991075	0.000000	300.000000	200.000000	0.000000	8.026760	11.322920	2232.438660	2212.514458	2212.699923	-1397.701475				-505.000000	200.000000	0.000000	-1.086660	1.786700	8.651940	456.253377	1118.103161	765.455794
34				900.000000	200.000000	0.000000	0.414770	0.495440	-1.346950	-77.485946	-127.278904	149.429984	299.003755	200.957096	0.000000	300.000000	200.000000	0.000000	7.904680	11.048240	2231.980896	2136.220856	2223.599922	-1428.218974				-505.000000	200.000000	0.000000	1.267770	0.178670	7.865400	-683.455458	-216.747030	763.741419
35				900.000000	200.000000	0.000000	0.414770	0.585520	-1.477300	-29.685662	-96.761859	188.068320	299.091317	200.961731	0.000000	300.000000	200.000000	0.000000	7.446880	11.353440	2231.141662	2145.757556	2027.399929	-1361.080475				-505.000000	200.000000	0.000000	1.086660	0.536010	0.000000	1074.777982	1259.946280	-234.554654
36				900.000000	200.000000	0.000000	0.269040	0.709380	-0.955900	-64.250239	-106.443509	188.334486	299.043052	200.948324	0.000000	300.000000	200.000000	0.000000	7.080640	11.109280	2232.514954	2117.147455	2136.399925	-1397.701475				-505.000000	200.000000	0.000000	-0.181110	1.072020	6.292320	-976.972702	1198.117620	353.496428
37				900.000000	200.000000	0.000000	0.459610	0.574260	-1.346950	-110.424911	-139.257355	139.818192	299.018640	200.926965	0.000000	300.000000	200.000000	0.000000	7.568960	10.346280	2232.514954	2069.463954	2190.899923	-1446.529474				-505.000000	200.000000	0.000000	0.181110	1.072020	6.292320	-166.260688	-414.640399	588.443845
38				900.000000	200.000000	0.000000	0.448400	0.461660	-1.738000	-91.343725	-67.508472	168.641008	298.979302	200.901581	0.000000	300.000000	200.000000	0.000000	7.599480	10.132640	2231.904602	2012.243752	2278.099920	-1458.736474				-505.000000	200.000000	0.000000	0.724440	1.072020	14.157719	66.000547	738.148506	353.423984
39				900.000000	200.000000	0.000000	0.336300	0.619300	-1.738000	-72.790519	-93.288013	144.807148	299.028405	200.944052	0.000000	300.000000	200.000000	0.000000	7.080640	10.559920	2232.514954	2107.610755	2169.099924	-1354.976975				-505.000000	200.000000	0.000000	1.267770	0.178670	14.944259	12.006862	439.385169	470.020926
40				900.000000	200.000000	0.000000	0.381140	0.608040	-1.433850	-60.877516	-105.549324	176.075804	299.062229	201.038421	0.000000	300.000000	200.000000	0.000000	7.599480	10.620960	2231.675720	2317.418160	2092.799927	-1324.459476				-505.000000	200.000000	0.000000	2.535540	-0.536010	16.517339	200.519426	1421.739616	116.776681
41				900.000000	200.000000	0.000000	0.414770	0.596780	-1.564200	-113.743138	-76.417162	154.343550	298.999316	200.888338	0.000000	300.000000	200.000000	0.000000	7.630000	10.834600	2232.972718	1983.633652	2234.499922	-1403.804975				-505.000000	200.000000	0.000000	-1.267770	3.216060	1.573080	1121.257651	1268.349971	296.873956
42				900.000000	200.000000	0.000000	0.571710	0.653080	-1.651100	-79.350491	-62.535255	144.594679	299.057603	200.914244	0.000000	300.000000	200.000000	0.000000	7.538440	11.170320	2232.286072	2040.853853	2103.699926	-1367.183975				-505.000000	200.000000	0.000000	1.992210	0.714680	7.078860	-303.636410	668.153586	764.192137
43				900.000000	200.000000	0.000000	0.526870	0.563000	-1.868350	-139.572479	-90.882521	149.376679	298.950144	200.999721	0.000000	300.000000	200.000000	0.000000	7.904680	11.261880	2232.209778	2231.587858	2343.499918	-1361.080475				-505.000000	200.000000	0.000000	-0.543330	3.930740	7.865400	354.294310	1351.112705	-231.202656
44				900.000000	200.000000	0.000000	0.414770	0.551740	-1.086250	-50.774246	-132.587325	168.759624	298.969500	200.978527	0.000000	300.000000	200.000000	0.000000	7.904680	11.383960	2231.828308	2183.904357	2299.899920	-1361.080475				-505.000000	200.000000	0.000000	1.629990	0.893350	17.303879	-407.823089	945.507988	470.670179
45				900.000000	200.000000	0.000000	0.482030	0.574260	-1.564200	-106.629451	-129.846629	175.939866	298.998803	200.905885	0.000000	300.000000	200.000000	0.000000	7.294280	11.048240	2231.828308	2021.780453	2234.499922	-1324.459476				-505.000000	200.000000	0.000000	2.173320	0.357340	10.225020	-556.639365	-1069.201181	-176.067046
46				900.000000	200.000000	0.000000	0.414770	0.517960	-1.042800	-68.202413	-41.440275	144.631607	299.009147	200.952335	0.000000	300.000000	200.000000	0.000000	7.416360	11.170320	2233.125306	2126.684155	2212.699923	-1342.769976				-505.000000	200.000000	0.000000	-0.543330	1.608030	6.292320	676.885290	1352.605558	60.313586
47				900.000000	200.000000	0.000000	0.538080	0.596780	-1.173150	-65.091648	-81.858745	149.396481	299.018439	200.914338	0.000000	300.000000	200.000000	0.000000	7.324800	10.987200	2232.057190	2040.853853	2190.899923	-1361.080475				-505.000000	200.000000	0.000000	1.811100	-0.536010	12.584640	-957.955209	806.457574	-176.885857
48				900.000000	200.000000	0.000000	0.347510	0.686860	-1.564200	-57.766751	-93.911275	178.593607	299.066826	200.854930	0.000000	300.000000	200.000000	0.000000	7.080640	10.559920	2230.989074	1907.340050	2081.899927	-1354.976975				-505.000000	200.000000	0.000000	3.622200	-0.536010	11.011560	1242.422981	698.360772	469.154340
49				900.000000	200.000000	0.000000	0.358720	0.619300	-1.651100	-72.700491	-99.358056	159.241882	299.003857	200.880097	0.000000	300.000000	200.000000	0.000000	7.233240	10.712520	2232.209778	1964.560251	2223.599922	-1422.115474				-505.000000	200.000000	0.000000	2.897760	0.000000	6.292320	232.135389	-579.024881	-58.975919
50				900.000000	200.000000	0.000000	0.425980	0.698120	-1.390400	-49.081947	-112.502214	192.980744	298.989691	200.901027	0.000000	300.000000	200.000000	0.000000	7.324800	10.224200	2233.277894	2012.243752	2256.299921	-1373.287475				-505.000000	200.000000	0.000000	1.086660	-1.429360	7.865400	609.034670	722.201987	-471.396185
51				900.000000	200.000000	0.000000	0.448400	0.641820	-1.303500	-59.351413	-138.836136	183.266518	298.994332	200.892700	0.000000	300.000000	200.000000	0.000000	7.630000	9.491720	2232.743836	1993.170352	2245.399921	-1293.941977				-505.000000	200.000000	0.000000	1.086660	0.178670	14.944259	-451.257145	715.484149	528.779513
52				900.000000	200.000000	0.000000	0.437190	0.698120	-1.955250	2.599762	-76.976741	154.414569	299.033420	200.995177	0.000000	300.000000	200.000000	0.000000	7.721560	10.102120	2232.820130	2222.051158	2158.199924	-1367.183975				-505.000000	200.000000	0.000000	-1.267770	0.714680	17.303879	44.629597	1120.851435	0.779653
53				900.000000	200.000000	0.000000	0.470820	0.619300	-2.259400	-65.289629	-128.738465	168.764387	299.012948	200.996130	0.000000	300.000000	200.000000	0.000000	7.477400	9.583280	2230.683898	2222.051158	2201.799923	-1385.494475				-505.000000	200.000000	0.000000	1.811100	-1.072020	2.359620	-412.127166	-376.968949	57.581864
54				900.000000	200.000000	0.000000	0.358720	0.754420	-1.477300	-58.915132	-84.321780	164.186864	299.003755	200.957096	0.000000	300.000000	200.000000	0.000000	7.538440	11.200840	2231.980896	2136.220856	2223.599922	-1397.701475				-505.000000	200.000000	0.000000	0.362220	-1.786700	10.225020	2209.024823	498.658555	-354.189148
55				900.000000	200.000000	0.000000	0.414770	0.585520	-1.346950	-105.940694	-96.883084	127.826817	298.998906	200.910065	0.000000	300.000000	200.000000	0.000000	7.599480	10.987200	2232.057190	2031.317153	2234.499922	-1464.839973				-505.000000	200.000000	0.000000	1.267770	0.893350	-3.146160	-756.907098	323.982969	-351.718224
56				900.000000	200.000000	0.000000	0.515660	0.788200	-0.955900	-69.045492	-111.533351	183.332970	299.018070	200.983069	0.000000	300.000000	200.000000	0.000000	7.172200	11.567080	2231.217956	2193.441057	2190.899923	-1367.183975				-505.000000	200.000000	0.000000	-0.543330	1.250690	15.730799	656.017725	1741.358463	529.927259
57				900.000000	200.000000	0.000000	0.347510	0.608040	-1.086250	-84.640584	-134.883528	154.423703	299.037808	201.021327	0.000000	300.000000	200.000000	0.000000	7.538440	11.353440	2231.675720	2279.271359	2147.299925	-1367.183975	-562.217695	177.874088	0.000000	-505.000000	200.000000	0.000000	2.173320	-0.714680	22.809659	-504.684521	1305.116128	-353.316689
58				900.000000	200.000000	0.000000	0.403560	0.675600	-1.433850	-54.074865	-76.076760	142.380166	299.023623	200.854258	0.000000	300.000000	200.000000	0.000000	7.355320	10.773560	2232.743836	1907.340050	2179.999924	-1409.908474				-505.000000	200.000000	0.000000	-0.724440	-1.608030	10.225020	1640.756135	431.842340	350.996527
59				900.000000	200.000000	0.000000	0.392350	0.630560	-0.869000	-111.631851	-136.932082	192.952754	298.979198	200.965774	0.000000	300.000000	200.000000	0.000000	7.782600	10.315760	2231.675720	2155.294256	2278.099920	-1306.148976				-505.000000	200.000000	0.000000	-0.362220	0.357340	8.651940	-440.949209	-649.142796	352.832685
60				900.000000	200.000000	0.000000	0.369930	0.619300	-1.607650	-52.552825	-3.606663	161.639928	299.057603	200.944149	0.000000	300.000000	200.000000	0.000000	7.446880	10.682000	2232.286072	2107.610755	2103.699926	-1354.976975				-505.000000	200.000000	0.000000	-0.543330	-0.714680	8.651940	-2011.425164	1615.506294	116.853432
61				900.000000	200.000000	0.000000	0.369930	0.653080	-0.955900	-110.794505	-125.796069	176.129304	299.095955	200.974821	0.000000	300.000000	200.000000	0.000000	7.385840	10.468360	2230.531310	2174.367657	2016.499929	-1367.183975				-505.000000	200.000000	0.000000	-0.181110	-0.357340	14.944259	-136.243104	1057.336922	-470.277416
62				900.000000	200.000000	0.000000	0.369930	0.563000	-1.303500	-82.699872	-64.681162	149.539269	298.940196	200.940070	0.000000	300.000000	200.000000	0.000000	7.630000	10.193680	2231.828308	2098.074055	2365.299917	-1385.494475				-505.000000	200.000000	0.000000	1.086660	0.893350	7.865400	-61.130162	987.342001	470.713646
63				900.000000	200.000000	0.000000	0.437190	0.608040	-1.520750	-129.316558	-112.842616	142.282494	299.033321	200.935477	0.000000	300.000000	200.000000	0.000000	7.477400	10.071600	2232.591248	2088.537354	2158.199924	-1397.701475				-505.000000	200.000000	0.000000	0.181110	1.608030	11.011560	-17.633182	1039.151123	-174.720764
64				900.000000	200.000000	0.000000	0.336300	0.574260	-1.260050	-90.232231	-103.864447	164.042542	299.096882	200.999448	0.000000	300.000000	200.000000	0.000000	7.324800	9.796920	2232.820130	2231.587858	2016.499929	-1397.701475				-505.000000	200.000000	0.000000	1.267770	0.536010	9.438480	264.821047	1240.030198	1057.801028
65				900.000000	200.000000	0.000000	0.403560	0.743160	-1.738000	0.659050	-55.530021	159.310617	299.071776	200.957456	0.000000	300.000000	200.000000	0.000000	7.416360	10.041080	2231.141662	2136.220856	2070.999928	-1391.597975				-505.000000	200.000000	0.000000	0.362220	1.786700	13.371180	-585.713101	2219.082944	-174.565695
66				900.000000	200.000000	0.000000	0.403560	0.585520	-1.738000	-78.202110	-131.519570	135.067411	299.018003	201.004509	0.000000	300.000000	200.000000	0.000000	7.355320	11.048240	2231.065368	2241.124558	2190.899923	-1416.011974				-505.000000	200.000000	0.000000	0.905550	-1.429360	19.663499	-1011.445508	721.964556	292.291587
67				900.000000	200.000000	0.000000	0.526870	0.517960	-1.651100	-100.996853	-80.952623	156.563772	298.945297	201.029592	0.000000	300.000000	200.000000	0.000000	7.477400	11.261880	2232.286072	2298.344760	2354.399918	-1403.804975				-505.000000	200.000000	0.000000	1.811100	-0.178670	4.719240	-126.249784	1344.201867	-59.058544
68				900.000000	200.000000	0.000000	0.403560	0.630560	-1.477300	-68.036217	-76.036351	151.976919	299.023222	200.922977	0.000000	300.000000	200.000000	0.000000	7.294280	11.017720	2231.828308	2059.927254	2179.999924	-1348.873476				-505.000000	200.000000	0.000000	2.354430	1.786700	7.865400	-933.601569	-1608.200896	-644.677861
69				900.000000	200.000000	0.000000	0.437190	0.529220	-1.564200	-140.648440	-153.329967	171.125113	299.003482	201.004371	0.000000	300.000000	200.000000	0.000000	7.263760	11.353440	2231.370544	2241.124558	2223.599922	-1300.045476				-505.000000	200.000000	0.000000	3.622200	1.072020	16.517339	-976.154700	958.275801	0.727571
70				900.000000	200.000000	0.000000	0.358720	0.653080	-1.303500	-111.154619	-104.747294	188.189218	299.008571	200.969981	0.000000	300.000000	200.000000	0.000000	7.141680	10.895640	2231.828308	2164.830956	2212.699923	-1306.148976				-505.000000	200.000000	0.000000	0.905550	-1.072020	9.438480	514.967158	1261.948129	645.095294
71				900.000000	200.000000	0.000000	0.437190	0.405360	-1.346950	-81.195441	-92.740370	132.455362	299.009147	200.909630	0.000000	300.000000	200.000000	0.000000	7.568960	10.773560	2233.125306	2031.317153	2212.699923	-1330.562976				-505.000000	200.000000	0.000000	0.724440	-0.357340	7.865400	-252.625415	478.979903	587.043916
72				900.000000	200.000000	0.000000	0.291460	0.540480	-1.868350	-112.356141	-131.848036	137.551320	299.057474	200.944278	0.000000	300.000000	200.000000	0.000000	7.446880	10.834600	2231.980896	2107.610755	2103.699926	-1391.597975				-505.000000	200.000000	0.000000	0.905550	0.893350	3.932700	-872.156791	-588.806989	-410.433345
73				900.000000	200.000000	0.000000	0.470820	0.517960	-1.477300	-56.590964	-129.465818	156.621840	299.033122	200.927124	0.000000	300.000000	200.000000	0.000000	7.233240	9.674840	2232.133484	2069.463954	2158.199924	-1330.562976				-505.000000	200.000000	0.000000	0.905550	-1.072020	4.719240	398.773617	1398.996695	527.607097
74				900.000000	200.000000	0.000000	0.257830	0.608040	-1.607650	-77.139694	-120.573664	185.842193	299.121171	200.884248	0.000000	300.000000	200.000000	0.000000	7.599480	9.949520	2232.514954	1974.096951	1961.999931	-1416.011974				-505.000000	200.000000	0.000000	0.905550	2.144040	12.584640	14.926629	1656.672445	-291.758243
75				900.000000	200.000000	0.000000	0.369930	0.574260	-1.781450	-126.957173	-49.038759	161.598041	298.984811	200.956541	0.000000	300.000000	200.000000	0.000000	7.752080	9.949520	2233.277894	2136.220856	2267.199921	-1428.218974				-505.000000	200.000000	0.000000	0.543330	-0.357340	15.730799	-946.892194	747.614619	-176.614878
76				900.000000	200.000000	0.000000	0.437190	0.506700	-1.303500	-76.977245	-133.308538	168.694509	299.008774	200.939877	0.000000	300.000000	200.000000	0.000000	7.111160	10.620960	2232.286072	2098.074055	2212.699923	-1440.425974				-505.000000	200.000000	0.000000	-3.259980	0.357340	18.090419	-92.746125	1505.793644	235.576309
77				900.000000	200.000000	0.000000	0.358720	0.698120	-1.346950	-61.098523	-59.113156	144.857224	299.086276	201.008921	0.000000	300.000000	200.000000	0.000000	6.958560	11.078760	2230.760192	2250.661259	2038.299929	-1391.597975				-505.000000	200.000000	0.000000	3.441090	0.357340	18.876959	-440.131208	-1021.554622	117.552026
78				900.000000	200.000000	0.000000	0.369930	0.630560	-1.911800	-56.424768	-114.775143	149.602100	299.013691	200.982565	0.000000	300.000000	200.000000	0.000000	7.385840	11.506040	2232.362366	2193.441057	2201.799923	-1452.632974				-505.000000	200.000000	0.000000	0.724440	0.714680	10.225020	1202.223307	-451.249428	176.852572
79				900.000000	200.000000	0.000000	0.448400	0.720640	-1.868350	-92.875562	-82.585156	166.472200	298.999111	200.909878	0.000000	300.000000	200.000000	0.000000	7.691040	10.956680	2232.514954	2031.317153	2234.499922	-1434.322474				-505.000000	200.000000	0.000000	1.086660	-0.893350	8.651940	-864.076466	854.025568	-0.934722
80				900.000000	200.000000	0.000000	0.403560	0.630560	-1.738000	-32.121530	-45.398081	144.747939	299.048130	200.939588	0.000000	300.000000	200.000000	0.000000	7.904680	11.048240	2232.972718	2098.074055	2125.499926	-1373.287475				-505.000000	200.000000	0.000000	1.629990	0.893350	13.371180	634.206312	418.960091	470.670179
81				900.000000	200.000000	0.000000	0.369930	0.596780	-1.564200	-57.455715	-130.296320	185.715586	299.077450	201.012158	0.000000	300.000000	200.000000	0.000000	7.538440	11.322920	2233.049012	2260.197959	2060.099928	-1385.494475				-505.000000	200.000000	0.000000	-1.629990	0.178670	5.505780	-1378.540239	1551.675785	117.788154
82				900.000000	200.000000	0.000000	0.347510	0.653080	-1.477300	-79.170434	-169.981641	188.200832	299.062390	200.931428	0.000000	300.000000	200.000000	0.000000	7.385840	10.743040	2232.057190	2079.000654	2092.799927	-1336.666476				-505.000000	200.000000	0.000000	0.905550	-0.714680	6.292320	-2011.613933	602.083798	175.481621
83				900.000000	200.000000	0.000000	0.448400	0.619300	-1.173150	-52.102683	-73.099752	151.919993	298.974804	200.922599	0.000000	300.000000	200.000000	0.000000	7.752080	10.376800	2232.743836	2059.927254	2288.999920	-1373.287475				-505.000000	200.000000	0.000000	1.086660	0.000000	9.438480	811.467092	1648.699185	117.401265
84				900.000000	200.000000	0.000000	0.381140	0.596780	-1.303500	-81.308811	-131.000399	195.342613	298.959732	200.918704	0.000000	300.000000	200.000000	0.000000	7.782600	9.674840	2231.828308	2050.390553	2321.699919	-1440.425974				-505.000000	200.000000	0.000000	0.362220	0.178670	7.865400	1169.600573	235.757819	-528.556308
85				900.000000	200.000000	0.000000	0.425980	0.619300	-1.303500	-48.217196	-137.912880	166.401181	299.030372	200.921192	0.000000	300.000000	200.000000	0.000000	6.989080	10.804080	2225.801082	2050.390553	2158.199924	-1446.529474				-505.000000	200.000000	0.000000	0.181110	0.714680	15.730799	855.215764	-556.167523	-763.009540
86				900.000000	200.000000	0.000000	0.280250	0.698120	-1.520750	-57.258050	-50.654157	169.035120	299.091783	200.939877	0.000000	300.000000	200.000000	0.000000	7.172200	9.919000	2232.286072	2098.074055	2027.399929	-1379.390975				-505.000000	200.000000	0.000000	2.173320	0.357340	11.011560	-93.312434	786.032496	411.373941
87				900.000000	200.000000	0.000000	0.414770	0.731900	-1.346950	-91.871705	-51.289355	193.023773	299.008808	200.918485	0.000000	300.000000	200.000000	0.000000	7.630000	9.522240	2232.362366	2050.390553	2212.699923	-1409.908474				-505.000000	200.000000	0.000000	1.086660	2.680050	13.371180	-531.656492	1512.397046	-291.264059
88				900.000000	200.000000	0.000000	0.414770	0.484180	-1.303500	-106.048330	-71.593643	192.793394	299.028770	200.935157	0.000000	300.000000	200.000000	0.000000	7.538440	10.804080	2233.354188	2088.537354	2169.099924	-1422.115474				-505.000000	200.000000	0.000000	3.078870	-0.357340	16.517339	442.962751	593.442676	410.623265
89				900.000000	200.000000	0.000000	0.448400	0.754420	-1.738000	-71.246808	-26.980712	147.226334	299.052785	200.935541	0.000000	300.000000	200.000000	0.000000	7.294280	11.200840	2232.438660	2088.537354	2114.599926	-1367.183975				-505.000000	200.000000	0.000000	-1.267770	1.786700	2.359620	-123.330018	339.613494	413.005691
90				900.000000	200.000000	0.000000	0.403560	0.585520	-1.260050	-85.748014	-76.238394	123.019111	299.057410	200.965708	0.000000	300.000000	200.000000	0.000000	7.477400	10.834600	2231.828308	2155.294256	2103.699926	-1391.597975				-505.000000	200.000000	0.000000	1.086660	-1.072020	7.865400	-295.870702	589.631979	-294.824773
91				900.000000	200.000000	0.000000	0.403560	0.675600	-1.607650	-66.316512	-106.310946	139.970506	299.037973	200.952791	0.000000	300.000000	200.000000	0.000000	7.568960	11.383960	2232.057190	2126.684155	2147.299925	-1312.252476				-505.000000	200.000000	0.000000	0.181110	0.714680	9.438480	623.080374	1040.643976	881.825222
92				900.000000	200.000000	0.000000	0.358720	0.563000	-1.390400	-114.954142	-64.138717	164.008843	298.960194	201.003719	0.000000	300.000000	200.000000	0.000000	7.507920	10.682000	2232.820130	2241.124558	2321.699919	-1416.011974				-505.000000	200.000000	0.000000	-0.362220	1.250690	12.584640	-386.577985	1600.815196	-468.736907
93				900.000000	200.000000	0.000000	0.437190	0.461660	-1.955250	-95.589326	-71.910771	163.833302	298.989139	200.944246	0.000000	300.000000	200.000000	0.000000	7.996240	10.834600	2232.057190	2107.610755	2256.299921	-1324.459476				-505.000000	200.000000	0.000000	1.448880	0.893350	5.505780	-408.766937	304.813313	-351.732713
94				900.000000	200.000000	0.000000	0.246620	0.461660	-1.390400	-107.065732	-54.456469	176.079033	299.022788	201.008887	0.000000	300.000000	200.000000	0.000000	7.691040	10.346280	2230.836486	2250.661259	2179.999924	-1440.425974				-505.000000	200.000000	0.000000	1.267770	-1.965370	8.651940	576.663628	180.216566	-413.175248
95				900.000000	200.000000	0.000000	0.224200	0.630560	-1.694550	-96.404999	-93.778114	171.440017	299.033321	200.952563	0.000000	300.000000	200.000000	0.000000	7.141680	11.017720	2232.591248	2126.684155	2158.199924	-1416.011974				-505.000000	200.000000	0.000000	2.716650	0.178670	12.584640	-219.813911	751.662746	646.137311
96				900.000000	200.000000	0.000000	0.392350	0.506700	-1.651100	-109.501601	-70.347120	166.331303	298.948274	200.928743	0.000000	300.000000	200.000000	0.000000	7.294280	10.346280	2228.242490	2069.463954	2343.499918	-1342.769976				-505.000000	200.000000	0.000000	1.992210	0.893350	10.225020	981.402625	1990.867953	470.641202
97				900.000000	200.000000	0.000000	0.392350	0.619300	-1.086250	-104.279548	-116.466160	159.207041	299.091690	200.969881	0.000000	300.000000	200.000000	0.000000	7.141680	9.949520	2232.057190	2164.830956	2027.399929	-1367.183975				-505.000000	200.000000	0.000000	0.000000	0.000000	8.651940	927.220170	-273.350705	117.488197
98				900.000000	200.000000	0.000000	0.224200	0.664340	-1.303500	-66.465100	-119.471640	161.832792	298.969147	200.987411	0.000000	300.000000	200.000000	0.000000	7.019600	10.132640	2231.065368	2202.977757	2299.899920	-1361.080475				-505.000000	200.000000	0.000000	0.543330	-0.178670	8.651940	-1515.727191	754.332457	-117.701222
99				900.000000	200.000000	0.000000	0.381140	0.574260	-1.738000	-118.871099	-3.947066	171.225068	299.052299	200.918924	0.000000	300.000000	200.000000	0.000000	7.263760	11.567080	2231.294250	2050.390553	2114.599926	-1403.804975				-505.000000	200.000000	0.000000	0.724440	0.893350	-1.573080	1675.354788	1150.787057	353.254426
100				900.000000	200.000000	0.000000	0.437190	0.608040	-1.390400	-117.119925	-112.963841	163.969435	298.950108	200.922851	0.000000	300.000000	200.000000	0.000000	7.538440	11.353440	2232.133484	2059.927254	2343.499918	-1428.218974				-505.000000	200.000000	0.000000	0.181110	2.144040	4.719240	709.193408	-280.577539	-585.420781
101				900.000000	200.000000	0.000000	0.358720	0.653080	-1.173150	-58.752683	-49.142850	161.682957	298.998666	201.000029	0.000000	300.000000	200.000000	0.000000	7.782600	11.017720	2231.523132	2231.587858	2234.499922	-1470.943473				-505.000000	200.000000	0.000000	0.000000	0.000000	12.584640	348.454777	783.477221	-58.744099
102				900.000000	200.000000	0.000000	0.515660	0.619300	-1.346950	-84.446982	-65.575945	173.537253	299.027774	200.919019	0.000000	300.000000	200.000000	0.000000	7.416360	11.414480	2231.065368	2050.390553	2169.099924	-1342.769976				-505.000000	200.000000	0.000000	3.078870	0.714680	3.932700	1085.903920	-720.314574	411.640612
103				900.000000	200.000000	0.000000	0.493240	0.698120	-1.955250	-61.728722	-74.218910	180.862763	299.008300	200.936053	0.000000	300.000000	200.000000	0.000000	7.660520	11.353440	2231.217956	2088.537354	2212.699923	-1354.976975				-505.000000	200.000000	0.000000	0.362220	0.357340	10.225020	254.072649	233.518540	0.310138
104				900.000000	200.000000	0.000000	0.313880	0.833240	-1.520750	-43.652748	-133.094560	145.029340	298.979512	200.939845	0.000000	300.000000	200.000000	0.000000	7.202720	10.468360	2232.362366	2098.074055	2278.099920	-1489.253973				-505.000000	200.000000	0.000000	0.000000	0.178670	11.798100	-1609.668857	-11.196397	293.890051
105				900.000000	200.000000	0.000000	0.448400	0.563000	-1.651100	-66.977864	-62.523319	151.867634	298.935494	200.944181	0.000000	300.000000	200.000000	0.000000	7.233240	10.529400	2232.209778	2107.610755	2376.199917	-1342.769976				-505.000000	200.000000	0.000000	-0.362220	-0.178670	7.865400	800.529924	544.733696	587.300406
106				900.000000	200.000000	0.000000	0.403560	0.517960	-1.781450	-64.947124	-101.083342	188.017103	299.052461	200.948681	0.000000	300.000000	200.000000	0.000000	7.233240	10.468360	2231.675720	2117.147455	2114.599926	-1379.390975				-505.000000	200.000000	0.000000	2.897760	-0.893350	9.438480	525.778480	743.689487	-647.264695
107				900.000000	200.000000	0.000000	0.257830	0.551740	-1.868350	-55.605031	-79.803453	156.873913	299.013421	200.931555	0.000000	300.000000	200.000000	0.000000	7.507920	9.919000	2231.752014	2079.000654	2201.799923	-1385.494475				-505.000000	200.000000	0.000000	-1.992210	1.072020	7.078860	65.434239	1174.390841	-645.008362
108				900.000000	200.000000	0.000000	0.358720	0.585520	-1.651100	-58.009430	-134.819845	190.536048	298.989519	200.879826	0.000000	300.000000	200.000000	0.000000	7.355320	10.254720	2232.896424	1964.560251	2256.299921	-1330.562976				-505.000000	200.000000	0.000000	0.724440	-0.178670	-1.573080	1031.406849	-42.343009	-587.668500
109				900.000000	200.000000	0.000000	0.325090	0.506700	-1.607650	-85.333405	-52.419851	171.220305	299.028372	200.973988	0.000000	300.000000	200.000000	0.000000	7.141680	9.461200	2232.438660	2174.367657	2169.099924	-1477.046973				-505.000000	200.000000	0.000000	1.267770	-0.536010	8.651940	547.338200	47.646558	351.854497
110				900.000000	200.000000	0.000000	0.403560	0.540480	-1.738000	-84.077387	-116.321660	190.447706	299.057603	200.969782	0.000000	300.000000	200.000000	0.000000	7.416360	10.834600	2232.286072	2164.830956	2103.699926	-1318.355976				-505.000000	200.000000	0.000000	2.354430	2.680050	7.078860	741.816143	911.375670	178.587309
111				900.000000	200.000000	0.000000	0.549290	0.765680	-1.346950	-122.644886	-92.290678	185.686846	298.994469	201.016429	0.000000	300.000000	200.000000	0.000000	7.355320	11.353440	2233.049012	2269.734659	2245.399921	-1306.148976				-505.000000	200.000000	0.000000	1.267770	0.714680	7.865400	-1114.285500	313.532999	118.065007
112				900.000000	200.000000	0.000000	0.392350	0.574260	-1.433850	-86.391758	-126.274832	183.261755	298.979407	200.982666	0.000000	300.000000	200.000000	0.000000	7.965720	11.231360	2232.133484	2193.441057	2278.099920	-1428.218974				-505.000000	200.000000	0.000000	1.267770	-1.072020	17.303879	1789.572411	834.855911	-1.118769
113				900.000000	200.000000	0.000000	0.425980	0.596780	-1.346950	-69.292235	-87.212772	161.560917	298.945837	200.986365	0.000000	300.000000	200.000000	0.000000	8.026760	10.834600	2233.430482	2202.977757	2354.399918	-1416.011974				-505.000000	200.000000	0.000000	0.000000	-0.893350	11.798100	1105.047259	1049.363662	175.384507
114				900.000000	200.000000	0.000000	0.325090	0.484180	-1.564200	-70.133644	-123.383839	161.560721	299.042562	201.004371	0.000000	300.000000	200.000000	0.000000	7.660520	11.322920	2231.370544	2241.124558	2136.399925	-1440.425974				-505.000000	200.000000	0.000000	0.724440	-0.536010	3.146160	-263.814276	1013.738491	175.665667
115				900.000000	200.000000	0.000000	0.302670	0.585520	-1.390400	-118.047298	-82.094458	161.678194	298.984082	200.999961	0.000000	300.000000	200.000000	0.000000	7.477400	11.109280	2231.675720	2231.587858	2267.199921	-1477.046973				-505.000000	200.000000	0.000000	2.173320	-0.178670	3.932700	-1052.840723	-532.949740	175.888873
116				900.000000	200.000000	0.000000	0.325090	0.574260	-1.694550	-114.805554	-52.339034	171.283136	299.091969	200.939684	0.000000	300.000000	200.000000	0.000000	7.904680	10.651480	2232.743836	2098.074055	2027.399929	-1342.769976				-505.000000	200.000000	0.000000	0.000000	-0.178670	18.876959	-125.117167	-150.484242	-528.866446
117				900.000000	200.000000	0.000000	0.425980	0.416620	-1.824900	-97.309031	-127.296038	158.983708	298.979930	200.956541	0.000000	300.000000	200.000000	0.000000	7.752080	10.407320	2233.277894	2136.220856	2278.099920	-1403.804975				-505.000000	200.000000	0.000000	0.000000	-1.429360	10.225020	-1128.016589	-1335.403617	527.340425
118				900.000000	200.000000	0.000000	0.369930	0.664340	-1.651100	-147.235818	-64.357894	178.549436	298.969957	200.965279	0.000000	300.000000	200.000000	0.000000	7.355320	9.339120	2232.820130	2155.294256	2299.899920	-1434.322474				-505.000000	200.000000	0.000000	0.724440	-0.178670	4.719240	-936.961798	481.965609	117.260684
119				900.000000	200.000000	0.000000	0.291460	0.619300	-1.998700	-101.204316	-172.254570	183.408164	299.087275	200.935221	0.000000	300.000000	200.000000	0.000000	7.233240	9.949520	2233.201600	2088.537354	2038.299929	-1269.527977				-505.000000	200.000000	0.000000	1.267770	-1.072020	12.584640	-179.677161	1767.324521	-1.118769
120				900.000000	200.000000	0.000000	0.425980	0.596780	-1.477300	-125.714700	-76.959607	171.199557	298.994366	200.922567	0.000000	300.000000	200.000000	0.000000	7.233240	9.644320	2232.820130	2059.927254	2245.399921	-1379.390975				-505.000000	200.000000	0.000000	1.267770	0.178670	3.932700	-915.402078	3233.805293	-176.164160
121				900.000000	200.000000	0.000000	0.201780	0.641820	-1.390400	-119.749395	-77.939808	190.750996	299.038170	200.931237	0.000000	300.000000	200.000000	0.000000	6.897520	10.651480	2232.514954	2079.000654	2147.299925	-1391.597975				-505.000000	200.000000	0.000000	1.267770	-0.714680	0.786540	-853.894377	-77.459185	116.708544
122				900.000000	200.000000	0.000000	0.392350	0.574260	-1.390400	-86.346743	-85.787480	156.755494	299.043314	200.918171	0.000000	300.000000	200.000000	0.000000	7.050120	10.682000	2233.125306	2050.390553	2136.399925	-1367.183975				-505.000000	200.000000	0.000000	0.181110	0.000000	-8.651940	230.939849	-267.888289	-176.246785
123				900.000000	200.000000	0.000000	0.313880	0.529220	-1.520750	-120.500775	-52.039041	166.433542	299.082143	200.961106	0.000000	300.000000	200.000000	0.000000	7.141680	11.475520	2232.591248	2145.757556	2049.199928	-1275.631477				-505.000000	200.000000	0.000000	1.448880	0.893350	-0.786540	-177.638319	2034.194820	-704.197305
124				900.000000	200.000000	0.000000	0.470820	0.653080	-1.433850	-75.104890	-114.308316	178.434442	299.032924	201.004234	0.000000	300.000000	200.000000	0.000000	7.599480	11.475520	2231.675720	2241.124558	2158.199924	-1330.562976	-530.228342	222.149631	0.000000	-505.000000	200.000000	0.000000	1.086660	-1.250690	22.809659	505.225531	575.449877	-177.506134
125				900.000000	200.000000	0.000000	0.448400	0.596780	-1.781450	-73.762907	-72.534033	147.079729	298.984325	200.952726	0.000000	300.000000	200.000000	0.000000	7.355320	11.322920	2232.209778	2126.684155	2267.199921	-1385.494475				-505.000000	200.000000	0.000000	-0.905550	0.178670	6.292320	-451.949300	-348.886606	293.962495
126				900.000000	200.000000	0.000000	0.459610	0.686860	-1.303500	-97.701968	-98.770004	137.513250	298.940233	200.948583	0.000000	300.000000	200.000000	0.000000	7.843640	10.285240	2231.904602	2117.147455	2365.299917	-1446.529474				-505.000000	200.000000	0.000000	1.267770	0.000000	1.573080	231.757850	-1138.765670	646.083664
127				900.000000	200.000000	0.000000	0.381140	0.720640	-1.346950	-56.150619	-9.376712	164.132221	299.027940	200.970147	0.000000	300.000000	200.000000	0.000000	7.538440	10.865120	2231.446838	2164.830956	2169.099924	-1403.804975				-505.000000	200.000000	0.000000	1.448880	1.608030	7.865400	213.747129	-1155.696047	-174.822186
128				900.000000	200.000000	0.000000	0.313880	0.619300	-2.172500	-77.261191	-15.971124	156.878676	298.983769	200.953247	0.000000	300.000000	200.000000	0.000000	7.324800	11.109280	2230.989074	2126.684155	2267.199921	-1440.425974				-505.000000	200.000000	0.000000	-0.543330	2.144040	7.078860	825.198180	1616.999146	354.542752
129				900.000000	200.000000	0.000000	0.347510	0.596780	-1.260050	-129.510160	-124.589954	168.871192	299.023289	200.880187	0.000000	300.000000	200.000000	0.000000	7.538440	10.682000	2231.980896	1964.560251	2179.999924	-1489.253973				-505.000000	200.000000	0.000000	-0.181110	-1.250690	14.157719	-74.546634	-665.326747	-118.660613
130				900.000000	200.000000	0.000000	0.347510	0.641820	-1.911800	-31.837900	-88.522037	173.732400	299.033387	200.926870	0.000000	300.000000	200.000000	0.000000	7.233240	9.613800	2232.743836	2069.463954	2158.199924	-1300.045476				-505.000000	200.000000	0.000000	-0.543330	-1.429360	11.011560	609.286363	1480.697007	233.663398
131				900.000000	200.000000	0.000000	0.515660	0.574260	-1.346950	-74.240139	-80.773855	175.905025	299.042300	200.902044	0.000000	300.000000	200.000000	0.000000	7.630000	9.796920	2230.760192	2012.243752	2136.399925	-1409.908474				-505.000000	200.000000	0.000000	-0.181110	-0.893350	11.798100	-284.744764	1060.322628	-0.833300
132				900.000000	200.000000	0.000000	0.201780	0.675600	-1.433850	-118.403348	-27.239700	183.553432	299.076945	200.875974	0.000000	300.000000	200.000000	0.000000	7.538440	11.322920	2231.828308	1955.023551	2060.099928	-1373.287475				-505.000000	200.000000	0.000000	0.181110	1.429360	2.359620	1129.023360	517.081785	-233.634421
133				900.000000	200.000000	0.000000	0.448400	0.596780	-1.086250	-77.063210	-78.246539	197.682591	299.037644	200.931747	0.000000	300.000000	200.000000	0.000000	7.477400	10.620960	2231.294250	2079.000654	2147.299925	-1428.218974				-505.000000	200.000000	0.000000	1.448880	-0.357340	8.651940	-1063.274505	1362.387666	175.777270
134				900.000000	200.000000	0.000000	0.325090	0.585520	-1.564200	-61.939932	-67.658170	171.293608	298.974874	200.943891	0.000000	300.000000	200.000000	0.000000	7.355320	10.498880	2232.896424	2107.610755	2288.999920	-1367.183975				-505.000000	200.000000	0.000000	1.267770	0.714680	11.011560	-187.505792	840.827323	-116.911388
135				900.000000	200.000000	0.000000	0.347510	0.675600	-1.042800	-122.018751	-74.132297	188.221776	299.013488	200.918673	0.000000	300.000000	200.000000	0.000000	7.538440	11.048240	2231.904602	2050.390553	2201.799923	-1379.390975				-505.000000	200.000000	0.000000	1.992210	1.786700	18.090419	1615.168475	1453.123660	-115.951996
136				900.000000	200.000000	0.000000	0.526870	0.641820	-1.390400	-63.461971	-126.788804	178.365903	299.018339	200.952889	0.000000	300.000000	200.000000	0.000000	7.416360	11.109280	2231.828308	2126.684155	2190.899923	-1275.631477				-505.000000	200.000000	0.000000	1.811100	0.893350	14.944259	634.332158	539.078280	-175.529395
137				900.000000	200.000000	0.000000	0.336300	0.641820	-1.520750	-11.330121	-103.621996	156.876392	298.974524	200.939941	0.000000	300.000000	200.000000	0.000000	7.568960	10.956680	2232.133484	2098.074055	2288.999920	-1434.322474				-505.000000	200.000000	0.000000	-0.543330	1.965370	14.157719	-459.022854	549.721250	1000.558280
138				900.000000	200.000000	0.000000	0.560500	0.653080	-1.651100	-51.206779	-132.997206	166.293233	299.008774	200.901427	0.000000	300.000000	200.000000	0.000000	7.446880	10.590440	2232.286072	2012.243752	2212.699923	-1409.908474				-505.000000	200.000000	0.000000	-1.811100	-0.178670	17.303879	-125.243013	1021.158324	-176.256966
139				900.000000	200.000000	0.000000	0.392350	0.540480	-0.782100	-38.861242	-30.627530	147.085438	299.032825	200.931683	0.000000	300.000000	200.000000	0.000000	7.477400	10.651480	2231.446838	2079.000654	2158.199924	-1397.701475				-505.000000	200.000000	0.000000	0.362220	0.536010	7.865400	496.327204	103.187812	587.920683
140				900.000000	200.000000	0.000000	0.291460	0.540480	-1.216600	-95.598807	-51.398645	144.780300	298.991471	200.955207	0.000000	300.000000	200.000000	0.000000	7.294280	10.865120	2226.411434	2126.684155	2245.399921	-1385.494475				-505.000000	200.000000	0.000000	0.181110	1.072020	8.651940	-860.967930	776.250388	588.443845
141				900.000000	200.000000	0.000000	0.302670	0.563000	-1.216600	-102.712494	-107.585942	183.344192	299.047218	200.927663	0.000000	300.000000	200.000000	0.000000	7.538440	10.834600	2230.836486	2069.463954	2125.499926	-1440.425974				-505.000000	200.000000	0.000000	1.448880	-1.072020	13.371180	283.649770	695.059071	-236.109652
142				900.000000	200.000000	0.000000	0.302670	0.698120	-1.651100	-133.783167	-91.983947	183.469853	299.018674	200.931205	0.000000	300.000000	200.000000	0.000000	7.599480	9.796920	2232.591248	2079.000654	2190.899923	-1354.976975				-505.000000	200.000000	0.000000	0.362220	-0.178670	14.944259	801.096232	1289.600040	469.754254
143				900.000000	200.000000	0.000000	0.470820	0.619300	-1.260050	-124.562256	-73.942191	166.354726	299.003482	200.991550	0.000000	300.000000	200.000000	0.000000	7.782600	10.651480	2231.370544	2212.514458	2223.599922	-1324.459476				-505.000000	200.000000	0.000000	2.173320	1.965370	9.438480	582.943624	1582.945392	177.923567
144				900.000000	200.000000	0.000000	0.381140	0.517960	-1.738000	-85.004761	-115.398404	163.943729	299.052849	200.999551	0.000000	300.000000	200.000000	0.000000	7.660520	10.987200	2232.591248	2231.587858	2114.599926	-1379.390975				-505.000000	200.000000	0.000000	1.629990	2.322710	11.011560	1299.588125	-904.500703	119.562050
145				900.000000	200.000000	0.000000	0.414770	0.675600	-2.129050	-70.877213	-111.353641	152.007193	299.032957	200.927282	0.000000	300.000000	200.000000	0.000000	7.111160	11.048240	2231.752014	2069.463954	2158.199924	-1373.287475				-505.000000	200.000000	0.000000	2.173320	0.000000	15.730799	117.074466	516.413922	-0.173866
146				900.000000	200.000000	0.000000	0.381140	0.585520	-1.260050	-81.727484	-70.249168	178.464520	299.053141	200.952270	0.000000	300.000000	200.000000	0.000000	7.568960	11.261880	2233.277894	2126.684155	2114.599926	-1318.355976				-505.000000	200.000000	0.000000	2.535540	0.178670	10.225020	127.445325	234.580962	-587.474272
147				900.000000	200.000000	0.000000	0.515660	0.630560	-1.564200	-100.290487	-65.373903	149.451123	298.989622	200.943794	0.000000	300.000000	200.000000	0.000000	7.385840	11.078760	2233.125306	2107.610755	2256.299921	-1416.011974				-505.000000	200.000000	0.000000	-1.267770	1.786700	2.359620	-354.962022	737.323516	-291.923493
148				900.000000	200.000000	0.000000	0.369930	0.608040	-1.477300	-81.025181	-94.915348	164.039117	299.023556	200.965378	0.000000	300.000000	200.000000	0.000000	7.446880	10.804080	2232.591248	2155.294256	2179.999924	-1324.459476				-505.000000	200.000000	0.000000	0.181110	0.536010	13.371180	-661.392352	506.631814	411.702875
149				900.000000	200.000000	0.000000	0.280250	0.776940	-1.303500	-77.910353	-86.317989	171.518082	299.008469	200.978627	0.000000	300.000000	200.000000	0.000000	7.416360	10.956680	2231.599426	2183.904357	2212.699923	-1336.666476				-505.000000	200.000000	0.000000	1.086660	-2.322710	6.292320	91.588208	1121.404862	173.941111
150				900.000000	200.000000	0.000000	0.381140	0.574260	-1.607650	-38.325452	-145.915449	142.309147	298.989139	200.969881	0.000000	300.000000	200.000000	0.000000	7.294280	10.559920	2232.057190	2164.830956	2256.299921	-1416.011974				-505.000000	200.000000	0.000000	1.629990	1.250690	13.371180	192.564948	418.960091	647.241591
151				900.000000	200.000000	0.000000	0.482030	0.495440	-1.433850	-69.534914	-124.901884	139.721662	299.013994	200.969451	0.000000	300.000000	200.000000	0.000000	7.904680	10.346280	2233.049012	2164.830956	2201.799923	-1385.494475				-505.000000	200.000000	0.000000	-0.905550	0.178670	7.078860	-336.070375	2434.337121	587.682988
152				900.000000	200.000000	0.000000	0.280250	0.563000	-1.955250	-39.149252	-111.041712	166.499798	299.062390	200.952791	0.000000	300.000000	200.000000	0.000000	7.263760	10.285240	2232.057190	2126.684155	2092.799927	-1507.564473				-505.000000	200.000000	0.000000	0.181110	0.178670	14.157719	-103.872063	240.745373	646.340154
153				900.000000	200.000000	0.000000	0.381140	0.630560	-1.607650	-68.171260	-105.387690	173.687087	299.018204	201.021397	0.000000	300.000000	200.000000	0.000000	7.141680	10.071600	2231.523132	2279.271359	2190.899923	-1342.769976				-505.000000	200.000000	0.000000	-0.724440	1.072020	6.292320	-861.156700	1230.994516	-351.389290
154				900.000000	200.000000	0.000000	0.325090	0.574260	-1.477300	-102.518893	-138.662566	147.186535	299.013623	200.892914	0.000000	300.000000	200.000000	0.000000	7.477400	10.315760	2232.209778	1993.170352	2201.799923	-1452.632974				-505.000000	200.000000	0.000000	0.000000	0.714680	11.011560	-650.769800	-408.159992	0.678231
155				900.000000	200.000000	0.000000	0.302670	0.529220	-1.086250	-59.742680	-87.443287	127.890594	299.008605	200.944310	0.000000	300.000000	200.000000	0.000000	7.477400	11.200840	2231.904602	2107.610755	2212.699923	-1269.527977				-505.000000	200.000000	0.000000	-0.905550	-1.072020	14.944259	-526.936397	2294.302850	351.519689
156				900.000000	200.000000	0.000000	0.269040	0.630560	-1.433850	-72.011733	-75.603196	154.525942	299.033222	200.956933	0.000000	300.000000	200.000000	0.000000	7.355320	11.139800	2232.362366	2136.220856	2158.199924	-1348.873476				-505.000000	200.000000	0.000000	-1.448880	-0.714680	13.371180	1231.800429	2063.532584	-176.794617
157				900.000000	200.000000	0.000000	0.190570	0.484180	-1.868350	-90.551394	-137.825326	195.435325	299.028106	200.918704	0.000000	300.000000	200.000000	0.000000	7.172200	11.170320	2231.828308	2050.390553	2169.099924	-1300.045476				-505.000000	200.000000	0.000000	0.724440	0.178670	7.865400	706.336565	81.269881	-176.120693
158				900.000000	200.000000	0.000000	0.358720	0.596780	-1.998700	-49.864797	-68.638968	185.727199	299.003687	200.922977	0.000000	300.000000	200.000000	0.000000	7.416360	11.200840	2231.828308	2059.927254	2223.599922	-1428.218974				-505.000000	200.000000	0.000000	2.535540	0.714680	4.719240	-535.457184	1432.936013	-234.501007
159				900.000000	200.000000	0.000000	0.493240	0.529220	-1.129700	-67.828754	-80.052642	139.741464	299.008639	200.935733	0.000000	300.000000	200.000000	0.000000	7.446880	10.376800	2231.980896	2088.537354	2212.699923	-1440.425974				-505.000000	200.000000	0.000000	-0.905550	-2.501380	4.719240	196.467042	1508.586349	56.442733
160				900.000000	200.000000	0.000000	0.381140	0.439140	-1.651100	-144.447963	-115.479221	156.641446	298.964651	200.922946	0.000000	300.000000	200.000000	0.000000	7.691040	10.163160	2231.904602	2059.927254	2310.799919	-1416.011974				-505.000000	200.000000	0.000000	0.181110	1.429360	4.719240	1360.844133	1707.972571	1.341974
161				900.000000	200.000000	0.000000	0.459610	0.675600	-1.260050	-126.264352	-63.348623	183.286320	299.042692	200.952954	0.000000	300.000000	200.000000	0.000000	7.599480	10.559920	2231.675720	2126.684155	2136.399925	-1452.632974				-505.000000	200.000000	0.000000	1.086660	-1.072020	8.651940	-2148.863809	-736.814520	-353.568872
162				900.000000	200.000000	0.000000	0.302670	0.641820	-1.477300	-79.634121	-51.617821	171.369194	298.979198	201.012781	0.000000	300.000000	200.000000	0.000000	7.843640	10.529400	2231.675720	2260.197959	2278.099920	-1434.322474				-505.000000	200.000000	0.000000	0.000000	-1.072020	3.932700	-991.081329	-3.732132	175.214949
163				900.000000	200.000000	0.000000	0.336300	0.619300	-1.260050	-36.110591	-93.732507	161.674769	298.977169	200.980538	0.000000	300.000000	200.000000	0.000000	7.691040	10.559920	2227.250668	2183.904357	2278.099920	-1477.046973				-505.000000	200.000000	0.000000	-0.724440	0.714680	11.798100	1086.533152	-232.500549	881.897666
164				900.000000	200.000000	0.000000	0.246620	0.641820	-1.520750	-83.699665	-64.467184	156.969301	298.994057	200.939941	0.000000	300.000000	200.000000	0.000000	7.874160	10.651480	2232.133484	2098.074055	2245.399921	-1428.218974				-505.000000	200.000000	0.000000	-0.543330	1.786700	5.505780	-1165.422342	160.221919	-291.981449
165				900.000000	200.000000	0.000000	0.425980	0.698120	-1.433850	-109.434914	-71.934046	178.522784	299.008876	200.948324	0.000000	300.000000	200.000000	0.000000	7.477400	10.010560	2232.514954	2117.147455	2212.699923	-1409.908474				-505.000000	200.000000	0.000000	-0.362220	0.893350	6.292320	286.191998	148.516527	-469.076023
166				900.000000	200.000000	0.000000	0.414770	0.619300	-1.129700	-100.304032	-132.546917	171.232114	298.969359	201.000029	0.000000	300.000000	200.000000	0.000000	7.630000	11.353440	2231.523132	2231.587858	2299.899920	-1354.976975				-505.000000	200.000000	0.000000	1.992210	1.429360	6.292320	-376.270049	-524.230054	59.941185
167				900.000000	200.000000	0.000000	0.347510	0.585520	-0.825550	-57.154160	-89.532250	132.715819	299.018640	200.875705	0.000000	300.000000	200.000000	0.000000	7.385840	11.322920	2232.514954	1955.023551	2190.899923	-1257.320977				-505.000000	200.000000	0.000000	0.181110	0.536010	11.011560	1538.922914	774.011108	352.958777
168				900.000000	200.000000	0.000000	0.100890	0.619300	-0.955900	-104.144505	-145.112822	183.605595	299.062710	200.956737	0.000000	300.000000	200.000000	0.000000	7.385840	10.682000	2232.820130	2136.220856	2092.799927	-1379.390975				-505.000000	200.000000	0.000000	1.086660	0.714680	7.078860	43.811595	192.668384	118.079496
169				900.000000	200.000000	0.000000	0.493240	0.506700	-1.868350	-117.767732	-59.101818	161.407461	299.066986	200.940263	0.000000	300.000000	200.000000	0.000000	7.507920	10.987200	2231.370544	2098.074055	2081.899927	-1324.459476				-505.000000	200.000000	0.000000	1.086660	1.786700	2.359620	803.197997	197.146943	119.096843
170				900.000000	200.000000	0.000000	0.392350	0.641820	-1.694550	-71.818131	-80.438651	176.095605	299.047284	200.970346	0.000000	300.000000	200.000000	0.000000	7.050120	11.292400	2230.989074	2164.830956	2125.499926	-1354.976975				-505.000000	200.000000	0.000000	1.267770	0.178670	2.359620	590.080101	1511.888050	352.532728
171				900.000000	200.000000	0.000000	0.493240	0.551740	-1.651100	-131.770035	-99.831620	185.545949	299.116318	200.824416	0.000000	300.000000	200.000000	0.000000	7.202720	11.017720	2232.591248	1840.583148	1972.899931	-1342.769976				-505.000000	200.000000	0.000000	0.905550	1.786700	0.000000	108.113216	-585.074857	-527.073754
172				900.000000	200.000000	0.000000	0.470820	0.563000	-1.346950	-78.724356	-43.465554	161.483047	298.993988	200.957096	0.000000	300.000000	200.000000	0.000000	7.660520	10.346280	2231.980896	2136.220856	2245.399921	-1275.631477				-505.000000	200.000000	0.000000	0.905550	-0.178670	10.225020	-9.993320	-462.208393	704.687182
173				900.000000	200.000000	0.000000	0.257830	0.709380	-2.259400	-49.518544	-109.835596	178.707459	298.989208	200.991177	0.000000	300.000000	200.000000	0.000000	7.630000	11.139800	2232.209778	2212.514458	2256.299921	-1318.355976				-505.000000	200.000000	0.000000	0.724440	0.893350	11.798100	286.632460	-1380.732332	-175.442462
174				900.000000	200.000000	0.000000	0.425980	0.608040	-1.433850	-40.774865	-82.065985	149.523088	299.082237	200.961008	0.000000	300.000000	200.000000	0.000000	7.660520	10.712520	2232.820130	2145.757556	2049.199928	-1336.666476				-505.000000	200.000000	0.000000	2.173320	1.965370	9.438480	467.127622	-670.744732	-233.285124
175				900.000000	200.000000	0.000000	0.459610	0.529220	-1.824900	-108.754284	-93.219132	159.053585	298.998632	200.931683	0.000000	300.000000	200.000000	0.000000	7.507920	9.796920	2231.446838	2079.000654	2234.499922	-1379.390975				-505.000000	200.000000	0.000000	-0.362220	-0.536010	0.000000	199.198039	287.057946	234.496699
176				900.000000	200.000000	0.000000	0.504450	0.484180	-1.216600	-109.978832	-65.235543	158.965244	298.993953	200.927219	0.000000	300.000000	200.000000	0.000000	7.538440	10.010560	2231.904602	2069.463954	2245.399921	-1379.390975				-505.000000	200.000000	0.000000	-0.905550	1.786700	5.505780	-1397.054346	447.279864	-233.208372
177				900.000000	200.000000	0.000000	0.302670	0.574260	-1.651100	-78.575768	-81.852007	144.800102	299.033122	201.008300	0.000000	300.000000	200.000000	0.000000	7.599480	9.857960	2232.133484	2250.661259	2158.199924	-1367.183975				-505.000000	200.000000	0.000000	1.086660	-0.536010	4.719240	431.207582	-202.802359	116.892591
178				900.000000	200.000000	0.000000	0.291460	0.686860	-1.477300	-57.676722	-157.541562	140.097113	299.028239	200.931396	0.000000	300.000000	200.000000	0.000000	7.111160	11.261880	2232.133484	2079.000654	2169.099924	-1373.287475				-505.000000	200.000000	0.000000	1.629990	0.536010	9.438480	33.189043	-637.867836	176.610570
179				900.000000	200.000000	0.000000	0.347510	0.653080	-1.520750	-55.092267	-68.621834	171.333211	299.013320	200.953019	0.000000	300.000000	200.000000	0.000000	7.568960	11.261880	2231.523132	2126.684155	2201.799923	-1477.046973				-505.000000	200.000000	0.000000	3.259980	0.536010	11.798100	1191.537832	852.102284	-293.472618
180				900.000000	200.000000	0.000000	0.392350	0.551740	-1.173150	-54.884804	-85.989523	137.457269	298.989346	200.892791	0.000000	300.000000	200.000000	0.000000	7.141680	10.712520	2232.514954	1993.170352	2256.299921	-1391.597975				-505.000000	200.000000	0.000000	1.629990	1.786700	6.292320	1035.144617	823.387951	412.773870
181				900.000000	200.000000	0.000000	0.224200	0.596780	-1.607650	-101.726562	-98.924901	181.047242	299.047642	200.952889	0.000000	300.000000	200.000000	0.000000	7.477400	10.865120	2231.828308	2126.684155	2125.499926	-1464.839973				-505.000000	200.000000	0.000000	-0.905550	1.429360	9.438480	-839.282364	-86.732297	295.149400
182				900.000000	200.000000	0.000000	0.403560	0.686860	-1.738000	-86.090519	-121.387630	144.800298	299.076914	200.918736	0.000000	300.000000	200.000000	0.000000	7.233240	10.376800	2231.752014	2050.390553	2060.099928	-1367.183975				-505.000000	200.000000	0.000000	3.078870	-0.357340	5.505780	94.633821	-589.237420	-118.073623
183				900.000000	200.000000	0.000000	0.425980	0.698120	-2.042150	-41.716099	-91.632206	139.968222	299.047414	200.914650	0.000000	300.000000	200.000000	0.000000	7.355320	10.468360	2231.294250	2040.853853	2125.499926	-1379.390975				-505.000000	200.000000	0.000000	1.992210	0.893350	5.505780	-1103.662948	537.076431	-586.752574
184				900.000000	200.000000	0.000000	0.392350	0.731900	-1.651100	-68.063623	-90.610999	154.492439	298.915888	200.910065	0.000000	300.000000	200.000000	0.000000	7.446880	10.346280	2232.057190	2031.317153	2419.799915	-1416.011974				-505.000000	200.000000	0.000000	0.905550	0.000000	5.505780	-694.455549	735.400232	-528.769332
185				900.000000	200.000000	0.000000	0.459610	0.529220	-1.303500	-84.090932	-119.033884	156.643925	298.984290	200.978393	0.000000	300.000000	200.000000	0.000000	7.385840	10.437840	2232.133484	2183.904357	2267.199921	-1379.390975				-505.000000	200.000000	0.000000	-1.448880	-1.429360	12.584640	-85.483802	1268.858967	821.176829
186				900.000000	200.000000	0.000000	0.493240	0.709380	-1.477300	-92.934121	-115.191163	185.692555	299.018473	200.965576	0.000000	300.000000	200.000000	0.000000	7.202720	10.773560	2232.133484	2155.294256	2190.899923	-1361.080475				-505.000000	200.000000	0.000000	0.905550	0.714680	11.011560	1318.102232	-860.664841	235.582182
187				900.000000	200.000000	0.000000	0.369930	0.743160	-1.564200	-31.325135	-120.164380	183.442059	299.106554	200.952563	0.000000	300.000000	200.000000	0.000000	7.446880	11.231360	2232.591248	2126.684155	1994.699930	-1367.183975				-505.000000	200.000000	0.000000	2.716650	0.000000	11.798100	464.207856	1017.549187	587.223655
188				900.000000	200.000000	0.000000	0.414770	0.540480	-1.433850	-123.967590	-61.340478	183.207112	298.954991	200.982666	0.000000	300.000000	200.000000	0.000000	7.446880	10.956680	2232.133484	2193.441057	2332.599918	-1361.080475				-505.000000	200.000000	0.000000	0.724440	1.608030	17.303879	561.950213	-60.257243	353.932657
189				900.000000	200.000000	0.000000	0.358720	0.619300	-1.694550	-80.786565	-104.383617	171.290182	298.915888	201.004062	0.000000	300.000000	200.000000	0.000000	7.355320	11.200840	2232.057190	2241.124558	2419.799915	-1348.873476				-505.000000	200.000000	0.000000	2.173320	2.680050	7.865400	46.983055	656.448194	531.066390
190				900.000000	200.000000	0.000000	0.347510	0.698120	-1.824900	-61.593679	-98.734794	140.049517	299.057377	201.012746	0.000000	300.000000	200.000000	0.000000	7.385840	11.048240	2231.752014	2260.197959	2103.699926	-1379.390975				-505.000000	200.000000	0.000000	0.362220	0.357340	7.078860	-1251.787069	236.504246	-645.874947
191				900.000000	200.000000	0.000000	0.425980	0.619300	-2.085600	-45.006921	-111.855678	188.088122	299.023356	200.999756	0.000000	300.000000	200.000000	0.000000	7.568960	11.048240	2232.133484	2231.587858	2179.999924	-1385.494475				-505.000000	200.000000	0.000000	1.629990	-0.536010	13.371180	431.899737	-906.739983	175.593223
192				900.000000	200.000000	0.000000	0.437190	0.427880	-0.999350	-91.969544	-72.799758	175.850187	299.013724	200.978260	0.000000	300.000000	200.000000	0.000000	7.630000	10.315760	2232.438660	2183.904357	2201.799923	-1306.148976				-505.000000	200.000000	0.000000	0.905550	-0.536010	8.651940	894.786205	997.554540	-0.581117
193				900.000000	200.000000	0.000000	0.448400	0.461660	-0.869000	-110.546092	-53.118732	180.689309	298.994469	200.943826	0.000000	300.000000	200.000000	0.000000	7.782600	10.163160	2233.049012	2107.610755	2245.399921	-1336.666476				-505.000000	200.000000	0.000000	1.267770	1.250690	4.719240	-503.023219	979.368742	-468.867306
194				900.000000	200.000000	0.000000	0.482030	0.653080	-1.781450	-55.362352	-43.523097	176.013169	298.955062	200.952693	0.000000	300.000000	200.000000	0.000000	7.294280	10.590440	2232.286072	2126.684155	2332.599918	-1391.597975				-505.000000	200.000000	0.000000	-0.181110	-0.178670	12.584640	800.907463	396.726165	469.797720
195				900.000000	200.000000	0.000000	0.347510	0.596780	-1.607650	-69.562320	-28.013257	185.738813	299.022922	200.953182	0.000000	300.000000	200.000000	0.000000	7.477400	10.590440	2231.141662	2126.684155	2179.999924	-1354.976975	-577.286153	224.769624	0.000000	-505.000000	200.000000	0.000000	1.448880	-0.893350	25.955819	642.915869	1876.246314	762.709583
196				900.000000	200.000000	0.000000	0.347510	0.664340	-1.564200	-90.858366	-58.449486	144.837422	299.033222	200.982565	0.000000	300.000000	200.000000	0.000000	7.507920	10.865120	2232.362366	2193.441057	2158.199924	-1458.736474				-505.000000	200.000000	0.000000	0.000000	0.357340	4.719240	-325.447823	260.661456	176.571412
197				900.000000	200.000000	0.000000	0.504450	0.630560	-1.651100	-60.175213	-39.501608	163.920697	299.114442	200.873253	0.000000	300.000000	200.000000	0.000000	7.843640	10.712520	2227.861020	1945.486851	1972.899931	-1501.460973				-505.000000	200.000000	0.000000	0.362220	0.357340	18.090419	-440.194131	-171.655746	-293.410355
198				900.000000	200.000000	0.000000	0.414770	0.686860	-1.477300	-130.046266	-86.629919	139.969364	298.959874	200.952759	0.000000	300.000000	200.000000	0.000000	7.752080	9.613800	2232.133484	2126.684155	2321.699919	-1434.322474				-505.000000	200.000000	0.000000	0.000000	-0.893350	7.078860	-516.754307	1318.982235	645.337296
199				900.000000	200.000000	0.000000	0.257830	0.698120	-1.477300	-69.274626	-64.969220	161.829366	299.062293	200.999892	0.000000	300.000000	200.000000	0.000000	7.385840	11.017720	2231.828308	2231.587858	2092.799927	-1318.355976				-505.000000	200.000000	0.000000	-0.543330	0.893350	6.292320	633.640003	424.615507	-410.317435
200				900.000000	200.000000	0.000000	0.347510	0.596780	-1.260050	-73.222737	-73.930255	161.642212	298.959910	200.952726	0.000000	300.000000	200.000000	0.000000	7.538440	10.071600	2232.209778	2126.684155	2321.699919	-1354.976975				-505.000000	200.000000	0.000000	1.629990	-0.714680	11.011560	305.083644	1481.759429	234.167764
201				900.000000	200.000000	0.000000	0.369930	0.517960	-1.781450	-97.111366	-135.160248	161.545682	298.984360	200.918516	0.000000	300.000000	200.000000	0.000000	7.294280	11.231360	2232.286072	2050.390553	2267.199921	-1397.701475				-505.000000	200.000000	0.000000	0.181110	1.072020	4.719240	296.877473	-545.717553	177.235154
202				900.000000	200.000000	0.000000	0.392350	0.574260	-1.520750	-98.543377	-95.798195	183.261755	299.018808	200.943891	0.000000	300.000000	200.000000	0.000000	7.263760	11.597600	2232.896424	2107.610755	2190.899923	-1361.080475				-505.000000	200.000000	0.000000	1.086660	0.714680	6.292320	-419.515335	-469.435226	-116.896899
203				900.000000	200.000000	0.000000	0.403560	0.529220	-1.781450	-112.729800	-101.083342	154.292333	299.028073	200.999926	0.000000	300.000000	200.000000	0.000000	7.446880	11.719680	2231.752014	2231.587858	2169.099924	-1336.666476				-505.000000	200.000000	0.000000	0.181110	1.250690	3.932700	-271.454138	-14.691098	529.869304
204				900.000000	200.000000	0.000000	0.325090	0.585520	-1.607650	-41.882295	-92.947611	178.522588	299.028073	200.974287	0.000000	300.000000	200.000000	0.000000	7.324800	10.346280	2231.752014	2174.367657	2169.099924	-1385.494475				-505.000000	200.000000	0.000000	-0.181110	0.536010	2.359620	-662.273277	538.999715	411.731853
205				900.000000	200.000000	0.000000	0.269040	0.641820	-1.390400	-99.646743	-106.039424	154.536414	298.999111	200.888520	0.000000	300.000000	200.000000	0.000000	7.691040	10.620960	2232.514954	1983.633652	2234.499922	-1428.218974				-505.000000	200.000000	0.000000	1.448880	1.072020	14.157719	992.528563	826.882652	-586.539550
206				900.000000	200.000000	0.000000	0.358720	0.585520	-0.955900	-85.432915	-79.740712	154.391146	299.038433	200.960876	0.000000	300.000000	200.000000	0.000000	7.538440	10.834600	2233.125306	2145.757556	2147.299925	-1361.080475				-505.000000	200.000000	0.000000	2.354430	-0.893350	7.865400	-53.427376	-17.360808	-236.012538
207				900.000000	200.000000	0.000000	0.336300	0.608040	-1.433850	-72.939107	2.682556	166.483617	299.047902	200.918453	0.000000	300.000000	200.000000	0.000000	7.233240	10.468360	2232.438660	2050.390553	2125.499926	-1293.941977				-505.000000	200.000000	0.000000	0.724440	0.714680	11.011560	-71.689791	210.854183	118.108473
208				900.000000	200.000000	0.000000	0.302670	0.641820	-1.651100	-71.773117	-56.522157	171.369194	298.930538	200.939973	0.000000	300.000000	200.000000	0.000000	7.202720	10.529400	2232.057190	2098.074055	2387.099916	-1330.562976				-505.000000	200.000000	0.000000	-0.724440	0.714680	11.011560	-534.953798	563.665921	705.665370
209				900.000000	200.000000	0.000000	0.212990	0.585520	-1.260050	-121.932786	-103.852511	123.216541	298.965394	200.879586	0.000000	300.000000	200.000000	0.000000	7.538440	10.102120	2233.506776	1964.560251	2310.799919	-1446.529474	-622.933824	215.484080	0.000000	-505.000000	200.000000	0.000000	1.448880	-0.536010	20.450039	316.650044	2411.751328	116.863613
210				900.000000	200.000000	0.000000	0.470820	0.754420	-1.477300	-127.264146	-33.212389	173.709368	298.955348	200.948162	0.000000	300.000000	200.000000	0.000000	7.843640	11.200840	2232.896424	2117.147455	2332.599918	-1440.425974				-505.000000	200.000000	0.000000	1.629990	-0.893350	3.146160	177.827088	1224.083678	997.671489
211				900.000000	200.000000	0.000000	0.381140	0.754420	-1.346950	-42.697968	-75.234321	149.705676	299.008300	200.893310	0.000000	300.000000	200.000000	0.000000	7.507920	10.224200	2231.217956	1993.170352	2212.699923	-1300.045476				-505.000000	200.000000	0.000000	0.543330	1.608030	8.651940	1140.338067	356.622435	471.435343
212				900.000000	200.000000	0.000000	0.369930	0.630560	-1.129700	-83.758224	-105.370556	197.795302	299.047577	200.999961	0.000000	300.000000	200.000000	0.000000	7.660520	11.017720	2231.675720	2231.587858	2125.499926	-1300.045476				-505.000000	200.000000	0.000000	1.992210	-0.536010	11.011560	-610.633050	531.851446	704.261134
213				900.000000	200.000000	0.000000	0.403560	0.619300	-1.520750	-52.462797	-91.193853	154.376107	299.062742	200.918265	0.000000	300.000000	200.000000	0.000000	7.141680	11.383960	2232.896424	2050.390553	2092.799927	-1348.873476				-505.000000	200.000000	0.000000	1.086660	0.714680	10.225020	-303.384718	1382.812744	118.079496
214				900.000000	200.000000	0.000000	0.470820	0.675600	-1.086250	-73.817402	-99.433675	163.997425	299.003755	200.974187	0.000000	300.000000	200.000000	0.000000	7.233240	10.987200	2231.980896	2174.367657	2223.599922	-1416.011974				-505.000000	200.000000	0.000000	0.724440	0.714680	9.438480	-303.447641	79.777028	235.596671
215				900.000000	200.000000	0.000000	0.313880	0.630560	-1.303500	-71.876690	-47.175113	193.034049	299.037973	200.969881	0.000000	300.000000	200.000000	0.000000	7.691040	10.987200	2232.057190	2164.830956	2147.299925	-1324.459476				-505.000000	200.000000	0.000000	1.448880	0.357340	11.011560	-1019.840449	962.438365	235.199600
216				900.000000	200.000000	0.000000	0.392350	0.551740	-1.564200	-87.454174	-121.087636	178.421491	299.009214	200.930919	0.000000	300.000000	200.000000	0.000000	7.294280	10.620960	2233.277894	2079.000654	2212.699923	-1403.804975				-505.000000	200.000000	0.000000	-1.086660	0.357340	14.944259	138.634186	714.421727	117.914246
217				900.000000	200.000000	0.000000	0.358720	0.664340	-1.173150	-114.576420	-160.594189	140.006488	299.023089	200.957293	0.000000	300.000000	200.000000	0.000000	7.630000	10.071600	2231.523132	2136.220856	2179.999924	-1391.597975				-505.000000	200.000000	0.000000	-1.629990	1.072020	17.303879	413.700246	745.059344	471.100536
218				900.000000	200.000000	0.000000	0.403560	0.731900	-1.781450	-88.301316	-70.687522	176.167766	298.984429	200.905638	0.000000	300.000000	200.000000	0.000000	7.599480	10.193680	2232.438660	2021.780453	2267.199921	-1342.769976				-505.000000	200.000000	0.000000	1.629990	-0.357340	6.292320	905.408757	160.537914	-176.701811
219				900.000000	200.000000	0.000000	0.280250	0.653080	-1.955250	-83.686120	-111.041712	178.631873	299.003755	200.910096	0.000000	300.000000	200.000000	0.000000	7.477400	10.041080	2231.980896	2031.317153	2223.599922	-1306.148976				-505.000000	200.000000	0.000000	1.448880	-1.786700	11.011560	-1033.760307	829.868357	115.676709
220				900.000000	200.000000	0.000000	0.493240	0.619300	-1.433850	-92.578071	-74.703812	178.379800	298.940051	200.965840	0.000000	300.000000	200.000000	0.000000	7.141680	10.682000	2231.523132	2155.294256	2365.299917	-1318.355976				-505.000000	200.000000	0.000000	1.629990	1.250690	7.865400	192.124485	689.325090	-292.663988
221				900.000000	200.000000	0.000000	0.392350	0.608040	-0.999350	-92.591616	-70.953247	176.064190	299.047284	200.936149	0.000000	300.000000	200.000000	0.000000	7.691040	9.980040	2230.989074	2088.537354	2125.499926	-1440.425974				-505.000000	200.000000	0.000000	-0.362220	-2.144040	3.146160	-13.668165	946.922276	291.714777
222				900.000000	200.000000	0.000000	0.336300	0.596780	-1.564200	-73.537836	-73.185768	161.653825	299.008774	200.939877	0.000000	300.000000	200.000000	0.000000	7.477400	9.796920	2232.286072	2098.074055	2212.699923	-1489.253973				-505.000000	200.000000	0.000000	1.629990	0.536010	6.292320	-546.142659	-237.172108	940.283853
223				900.000000	200.000000	0.000000	0.459610	0.574260	-1.173150	-70.039552	-88.759290	137.408532	298.994022	200.918610	0.000000	300.000000	200.000000	0.000000	7.813120	11.139800	2232.057190	2050.390553	2245.399921	-1306.148976				-505.000000	200.000000	0.000000	0.724440	-0.357340	7.078860	905.471681	-978.543751	704.532113
224				900.000000	200.000000	0.000000	0.414770	0.641820	-1.433850	-63.506986	-20.812718	178.482038	298.988931	201.008542	0.000000	300.000000	200.000000	0.000000	7.691040	11.139800	2231.599426	2250.661259	2256.299921	-1348.873476				-505.000000	200.000000	0.000000	0.000000	0.714680	19.663499	-997.525651	-18.660661	294.398725
225				900.000000	200.000000	0.000000	0.257830	0.450400	-1.477300	-87.516796	-100.431010	156.779667	299.018506	200.961271	0.000000	300.000000	200.000000	0.000000	8.026760	11.322920	2232.209778	2145.757556	2190.899923	-1373.287475				-505.000000	200.000000	0.000000	-0.543330	-0.357340	8.651940	-252.562492	1217.796272	-411.504340
226				900.000000	200.000000	0.000000	0.325090	0.686860	-1.564200	-106.013114	-87.922050	135.242952	299.018506	200.982632	0.000000	300.000000	200.000000	0.000000	7.599480	11.017720	2232.209778	2193.441057	2190.899923	-1391.597975				-505.000000	200.000000	0.000000	1.992210	1.429360	8.651940	-491.897281	534.090726	236.173481
227				900.000000	200.000000	0.000000	0.381140	0.596780	-1.824900	-81.848982	-29.196098	154.378391	299.077198	200.905638	0.000000	300.000000	200.000000	0.000000	7.111160	10.529400	2232.438660	2021.780453	2060.099928	-1409.908474				-505.000000	200.000000	0.000000	2.173320	1.429360	1.573080	665.696429	529.849598	-410.026094
228				900.000000	200.000000	0.000000	0.190570	0.720640	-1.781450	-88.765003	-127.774203	159.510331	299.077702	200.986264	0.000000	300.000000	200.000000	0.000000	7.599480	10.376800	2233.659364	2202.977757	2060.099928	-1293.941977				-505.000000	200.000000	0.000000	0.724440	0.714680	0.786540	-999.035807	1413.687792	-234.356119
229				900.000000	200.000000	0.000000	0.459610	0.720640	-1.607650	-20.235933	-78.223265	137.544665	299.008876	200.918422	0.000000	300.000000	200.000000	0.000000	6.836480	10.590440	2232.514954	2050.390553	2212.699923	-1342.769976				-505.000000	200.000000	0.000000	-1.448880	1.608030	7.865400	561.195134	610.487489	177.874227
230				900.000000	200.000000	0.000000	0.437190	0.506700	-1.781450	-69.431341	-67.006435	163.875189	299.089605	200.920719	0.000000	300.000000	200.000000	0.000000	7.477400	10.468360	2226.945492	2050.390553	2027.399929	-1373.287475				-505.000000	200.000000	0.000000	-0.724440	1.072020	3.932700	528.446553	570.383759	-410.133388
231				900.000000	200.000000	0.000000	0.437190	0.641820	-1.738000	-75.883676	-102.508634	176.049151	299.011224	200.903651	0.000000	300.000000	200.000000	0.000000	7.477400	10.285240	2226.792904	2012.243752	2201.799923	-1397.701475				-505.000000	200.000000	0.000000	0.362220	0.178670	12.584640	-335.629913	-431.570776	352.605172
232				900.000000	200.000000	0.000000	0.425980	0.585520	-1.477300	-77.932025	-61.761697	185.647046	298.998871	200.995551	0.000000	300.000000	200.000000	0.000000	7.355320	11.261880	2231.980896	2222.051158	2234.499922	-1342.769976				-505.000000	200.000000	0.000000	-1.086660	-0.178670	1.573080	-242.317479	1655.101028	-58.826724
233				900.000000	200.000000	0.000000	0.257830	0.608040	-1.086250	-72.578993	-60.266927	188.251853	299.037578	200.991651	0.000000	300.000000	200.000000	0.000000	7.324800	10.193680	2231.141662	2212.514458	2147.299925	-1324.459476				-505.000000	200.000000	0.000000	-1.086660	-1.429360	15.730799	146.399895	846.245308	586.171457
234				900.000000	200.000000	0.000000	0.437190	0.619300	-1.477300	-76.540964	-117.948994	178.437868	298.988724	200.966005	0.000000	300.000000	200.000000	0.000000	7.599480	11.200840	2231.141662	2155.294256	2256.299921	-1416.011974				-505.000000	200.000000	0.000000	1.086660	1.786700	12.584640	-6.696014	585.153421	-233.367749
235				900.000000	200.000000	0.000000	0.358720	0.450400	-1.477300	-47.311494	-79.255810	161.494465	299.003687	200.884520	0.000000	300.000000	200.000000	0.000000	7.721560	11.139800	2231.828308	1974.096951	2223.599922	-1409.908474				-505.000000	200.000000	0.000000	-0.905550	1.072020	9.438480	-397.640999	1371.537783	412.298482
236				900.000000	200.000000	0.000000	0.403560	0.484180	-1.303500	-93.986740	-116.725745	156.660106	298.979546	200.961172	0.000000	300.000000	200.000000	0.000000	7.294280	11.078760	2232.438660	2145.757556	2278.099920	-1330.562976				-505.000000	200.000000	0.000000	0.905550	1.965370	11.798100	-690.843627	1127.138842	119.280890
237				900.000000	200.000000	0.000000	0.425980	0.596780	-1.868350	-1.483391	-91.793840	171.199557	299.052429	200.965807	0.000000	300.000000	200.000000	0.000000	7.691040	11.506040	2231.599426	2155.294256	2114.599926	-1324.459476				-505.000000	200.000000	0.000000	2.535540	0.357340	5.505780	832.775119	1167.049572	117.624470
238				900.000000	200.000000	0.000000	0.358720	0.731900	-1.477300	-43.760385	-109.651630	173.804560	299.018473	200.905761	0.000000	300.000000	200.000000	0.000000	7.111160	11.017720	2232.133484	2021.780453	2190.899923	-1422.115474				-505.000000	200.000000	0.000000	0.362220	-0.893350	10.225020	178.393397	631.228562	234.099628
239				900.000000	200.000000	0.000000	0.358720	0.653080	-1.260050	-46.781121	-135.183522	152.044317	299.077702	200.909412	0.000000	300.000000	200.000000	0.000000	7.416360	10.285240	2233.659364	2031.317153	2060.099928	-1470.943473				-505.000000	200.000000	0.000000	0.543330	-1.965370	9.438480	924.174557	621.016023	350.555989
240				900.000000	200.000000	0.000000	0.470820	0.585520	-1.390400	-85.883057	-94.084845	183.190932	299.033255	200.948356	0.000000	300.000000	200.000000	0.000000	7.843640	10.834600	2232.438660	2117.147455	2158.199924	-1354.976975				-505.000000	200.000000	0.000000	0.543330	-0.536010	11.798100	-494.754125	618.776744	-411.760831
241				900.000000	200.000000	0.000000	0.448400	0.585520	-1.477300	-61.849904	-72.816893	188.033479	299.027774	200.940391	0.000000	300.000000	200.000000	0.000000	7.263760	10.590440	2231.065368	2098.074055	2169.099924	-1397.701475				-505.000000	200.000000	0.000000	0.543330	1.608030	9.438480	1024.584988	1151.296052	1.482554
242				900.000000	200.000000	0.000000	0.470820	0.664340	-1.390400	-62.534598	-58.623055	154.348313	299.028040	200.978594	0.000000	300.000000	200.000000	0.000000	7.172200	10.315760	2231.675720	2183.904357	2169.099924	-1342.769976				-505.000000	200.000000	0.000000	3.259980	-1.429360	10.225020	609.223440	-74.394915	174.615035
243				900.000000	200.000000	0.000000	0.313880	0.686860	-0.999350	-85.325278	-67.721853	173.809127	298.969887	200.867102	0.000000	300.000000	200.000000	0.000000	7.538440	9.613800	2232.667542	1935.950150	2299.899920	-1477.046973				-505.000000	200.000000	0.000000	-0.905550	0.536010	12.584640	265.072740	838.272048	529.278005
244				900.000000	200.000000	0.000000	0.526870	0.653080	-1.433850	-99.228071	-60.890786	175.966714	298.984117	200.987107	0.000000	300.000000	200.000000	0.000000	7.416360	9.735880	2231.752014	2202.977757	2267.199921	-1373.287475				-505.000000	200.000000	0.000000	-0.724440	1.965370	13.371180	930.706246	428.856634	-291.797402
245				900.000000	200.000000	0.000000	0.369930	0.664340	-1.868350	-30.865512	1.701758	147.223855	299.042594	200.931683	0.000000	300.000000	200.000000	0.000000	7.507920	11.506040	2231.446838	2079.000654	2136.399925	-1361.080475				-505.000000	200.000000	0.000000	-1.629990	0.000000	4.719240	116.193541	1684.992219	176.362695
246				900.000000	200.000000	0.000000	0.336300	0.551740	-2.042150	-83.928800	-108.203064	147.153978	299.013623	200.978360	0.000000	300.000000	200.000000	0.000000	7.233240	10.956680	2232.209778	2183.904357	2201.799923	-1373.287475				-505.000000	200.000000	0.000000	0.724440	0.178670	7.078860	-451.886377	-183.123707	176.343899
247				900.000000	200.000000	0.000000	0.414770	0.619300	-1.390400	-88.512526	-122.172526	171.232114	299.033222	200.939845	0.000000	300.000000	200.000000	0.000000	7.996240	11.139800	2232.362366	2098.074055	2158.199924	-1452.632974				-505.000000	200.000000	0.000000	0.000000	-0.536010	15.730799	-1073.519518	1575.911559	-881.670153
248				900.000000	200.000000	0.000000	0.459610	0.585520	-0.869000	-69.260765	-53.580360	161.515604	298.993919	200.927251	0.000000	300.000000	200.000000	0.000000	7.599480	10.712520	2231.828308	2069.463954	2245.399921	-1422.115474				-505.000000	200.000000	0.000000	0.724440	0.714680	13.371180	-1113.845038	473.754918	-234.356119
249				900.000000	200.000000	0.000000	0.425980	0.675600	-1.086250	-45.673691	-102.653133	173.682520	299.033089	200.995517	0.000000	300.000000	200.000000	0.000000	7.416360	10.743040	2232.057190	2222.051158	2158.199924	-1379.390975				-505.000000	200.000000	0.000000	0.181110	-0.536010	4.719240	431.207582	-413.147546	410.685528
250				900.000000	200.000000	0.000000	0.493240	0.517960	-1.694550	-133.206109	-104.857181	171.056573	299.018506	200.918547	0.000000	300.000000	200.000000	0.000000	7.416360	10.926160	2232.209778	2050.390553	2190.899923	-1403.804975				-505.000000	200.000000	0.000000	0.181110	0.536010	6.292320	-661.958661	1706.479718	59.238283
251				900.000000	200.000000	0.000000	0.257830	0.461660	-1.998700	-59.449569	-49.286408	161.609459	299.013893	200.961008	0.000000	300.000000	200.000000	0.000000	7.385840	10.498880	2232.820130	2145.757556	2201.799923	-1385.494475				-505.000000	200.000000	0.000000	0.905550	1.429360	7.865400	1361.095826	-62.259092	-57.460080
252				900.000000	200.000000	0.000000	0.425980	0.540480	-1.738000	-100.159508	-107.112976	163.918218	298.989173	200.931396	0.000000	300.000000	200.000000	0.000000	7.446880	10.163160	2232.133484	2079.000654	2256.299921	-1397.701475				-505.000000	200.000000	0.000000	1.811100	0.357340	9.438480	-93.438280	1870.003338	176.426524
253				900.000000	200.000000	0.000000	0.325090	0.619300	-2.172500	-89.322782	-46.828571	193.011964	299.062646	200.986702	0.000000	300.000000	200.000000	0.000000	7.752080	10.254720	2232.667542	2202.977757	2092.799927	-1409.908474				-505.000000	200.000000	0.000000	0.362220	0.357340	-1.573080	-905.031218	1968.125032	-117.178059
254				900.000000	200.000000	0.000000	0.358720	0.585520	-1.303500	-45.587726	-84.483414	156.800806	298.979163	200.931619	0.000000	300.000000	200.000000	0.000000	6.958560	9.919000	2231.599426	2079.000654	2278.099920	-1281.734977				-505.000000	200.000000	0.000000	1.086660	1.429360	11.798100	782.330432	55.619818	412.478221
255				900.000000	200.000000	0.000000	0.358720	0.585520	-1.694550	-70.116035	-94.251677	130.294545	299.048032	200.918328	0.000000	300.000000	200.000000	0.000000	7.721560	9.552760	2232.743836	2050.390553	2125.499926	-1452.632974				-505.000000	200.000000	0.000000	1.267770	-0.536010	11.011560	-2000.425072	840.827323	351.854497
256				900.000000	200.000000	0.000000	0.347510	0.517960	-1.216600	-52.300349	-79.036633	180.846190	298.969887	200.892730	0.000000	300.000000	200.000000	0.000000	7.843640	9.857960	2232.667542	1993.170352	2299.899920	-1336.666476				-505.000000	200.000000	0.000000	1.992210	1.429360	1.573080	781.512431	805.948578	59.941185
257				900.000000	200.000000	0.000000	0.381140	0.641820	-1.868350	-39.833946	-74.749419	156.829938	299.057281	200.987208	0.000000	300.000000	200.000000	0.000000	7.538440	11.292400	2231.523132	2202.977757	2103.699926	-1416.011974				-505.000000	200.000000	0.000000	-1.086660	1.072020	-0.786540	-1093.355012	861.920263	471.057069
258				900.000000	200.000000	0.000000	0.493240	0.596780	-1.564200	-93.640487	-49.252737	147.033275	298.983873	200.961698	0.000000	300.000000	200.000000	0.000000	7.172200	11.322920	2231.217956	2145.757556	2267.199921	-1428.218974				-505.000000	200.000000	0.000000	-1.448880	1.429360	7.865400	-955.224212	875.627503	295.192866
259				900.000000	200.000000	0.000000	0.493240	0.563000	-1.303500	-134.966765	-135.616677	168.688800	299.033288	200.935509	0.000000	300.000000	200.000000	0.000000	7.568960	11.292400	2232.514954	2088.537354	2158.199924	-1379.390975				-505.000000	200.000000	0.000000	-1.629990	0.536010	14.157719	1191.726601	1013.185065	-175.593223
260				900.000000	200.000000	0.000000	0.269040	0.540480	-1.477300	-99.889423	-70.496818	135.164887	299.018540	200.961238	0.000000	300.000000	200.000000	0.000000	7.691040	11.445000	2232.286072	2145.757556	2190.899923	-1403.804975				-505.000000	200.000000	0.000000	-0.543330	1.786700	14.944259	-1164.667264	1079.254853	1.739045
261				900.000000	200.000000	0.000000	0.392350	0.641820	-1.303500	-115.638836	-70.670388	151.999004	299.072473	200.879856	0.000000	300.000000	200.000000	0.000000	7.416360	10.071600	2232.820130	1964.560251	2070.999928	-1464.839973				-505.000000	200.000000	0.000000	0.905550	2.322710	4.719240	-322.339287	736.146658	237.108202
262				900.000000	200.000000	0.000000	0.369930	0.709380	-1.694550	-73.056541	-59.251516	171.362343	299.110980	200.935957	0.000000	300.000000	200.000000	0.000000	7.355320	10.468360	2231.446838	2088.537354	1983.799931	-1336.666476				-505.000000	200.000000	0.000000	0.181110	0.536010	8.651940	-1588.297906	1041.390402	411.702875
263				900.000000	200.000000	0.000000	0.459610	0.630560	-1.564200	-92.249427	-123.857403	159.147831	298.955241	200.961073	0.000000	300.000000	200.000000	0.000000	7.355320	10.285240	2232.667542	2145.757556	2332.599918	-1434.322474				-505.000000	200.000000	0.000000	-1.267770	2.501380	10.225020	731.256514	862.429259	354.939823
264				900.000000	200.000000	0.000000	0.280250	0.664340	-1.173150	-78.391648	-101.637125	164.184384	299.023556	200.884218	0.000000	300.000000	200.000000	0.000000	7.233240	10.315760	2232.591248	1974.096951	2179.999924	-1403.804975				-505.000000	200.000000	0.000000	0.362220	-2.501380	11.798100	197.033351	629.735709	-296.123281
265				900.000000	200.000000	0.000000	0.347510	0.517960	-1.173150	-28.132153	-129.736741	176.026870	299.028040	200.931587	0.000000	300.000000	200.000000	0.000000	7.630000	9.613800	2231.675720	2079.000654	2169.099924	-1342.769976				-505.000000	200.000000	0.000000	0.181110	-0.893350	5.505780	-748.512157	1574.656137	-0.862278
266				900.000000	200.000000	0.000000	0.403560	0.450400	-1.694550	-87.741867	-85.966249	178.315631	299.042889	200.901489	0.000000	300.000000	200.000000	0.000000	7.477400	10.132640	2232.133484	2012.243752	2136.399925	-1348.873476				-505.000000	200.000000	0.000000	1.448880	-0.714680	9.438480	-1084.834225	1096.501225	234.182253
267				900.000000	200.000000	0.000000	0.347510	0.596780	-1.433850	-25.156431	-78.834591	188.148473	299.028803	200.888156	0.000000	300.000000	200.000000	0.000000	7.019600	9.857960	2233.430482	1983.633652	2169.099924	-1409.908474	-591.446436	205.170896	0.000000	-505.000000	200.000000	0.000000	0.000000	1.786700	21.236579	109.812143	1835.826589	119.183776
268				900.000000	200.000000	0.000000	0.381140	0.686860	-1.129700	-65.357669	-105.832183	176.149106	298.989415	200.918359	0.000000	300.000000	200.000000	0.000000	7.385840	9.674840	2232.667542	2050.390553	2256.299921	-1379.390975				-505.000000	200.000000	0.000000	1.992210	1.072020	4.719240	412.693475	670.392865	294.578464
269				900.000000	200.000000	0.000000	0.437190	0.563000	-1.651100	-95.121576	-51.929751	135.011627	299.081923	200.931428	0.000000	300.000000	200.000000	0.000000	7.782600	11.445000	2232.057190	2079.000654	2049.199928	-1440.425974				-505.000000	200.000000	0.000000	0.000000	-0.357340	7.078860	673.839677	390.992184	293.381378
270				900.000000	200.000000	0.000000	0.448400	0.799460	-1.520750	-61.125929	-32.248725	178.593803	299.086713	200.948616	0.000000	300.000000	200.000000	0.000000	7.172200	11.322920	2231.828308	2117.147455	2038.299929	-1385.494475				-505.000000	200.000000	0.000000	1.992210	0.714680	9.438480	275.632369	1859.044372	-175.713441
271				900.000000	200.000000	0.000000	0.425980	0.630560	-0.955900	-103.680818	-21.718840	188.098593	298.998837	200.944310	0.000000	300.000000	200.000000	0.000000	7.691040	10.895640	2231.904602	2107.610755	2234.499922	-1403.804975				-505.000000	200.000000	0.000000	-0.724440	-0.536010	10.225020	1126.544056	829.552362	410.757972
272				900.000000	200.000000	0.000000	0.347510	0.641820	-1.346950	-71.458018	-18.123768	161.684099	298.940739	200.956671	0.000000	300.000000	200.000000	0.000000	7.721560	10.468360	2232.972718	2136.220856	2365.299917	-1397.701475				-505.000000	200.000000	0.000000	1.811100	0.714680	18.876959	-186.876561	-127.503889	411.742034
273				900.000000	200.000000	0.000000	0.448400	0.551740	-1.520750	-83.388629	-77.842454	168.724783	299.042758	200.969981	0.000000	300.000000	200.000000	0.000000	7.752080	10.193680	2231.828308	2164.830956	2136.399925	-1367.183975				-505.000000	200.000000	0.000000	1.448880	-2.501380	3.146160	775.421205	-620.937459	173.742576
274				900.000000	200.000000	0.000000	0.336300	0.540480	-1.260050	-91.623291	-124.128326	171.240107	299.062902	200.935189	0.000000	300.000000	200.000000	0.000000	7.599480	10.468360	2233.277894	2088.537354	2092.799927	-1373.287475				-505.000000	200.000000	0.000000	0.362220	-0.893350	12.584640	1452.558188	-166.430761	-294.597260
275				900.000000	200.000000	0.000000	0.347510	0.619300	-1.433850	-72.475420	-109.230410	176.121116	299.072315	200.880006	0.000000	300.000000	200.000000	0.000000	7.599480	10.956680	2232.438660	1964.560251	2070.999928	-1348.873476				-505.000000	200.000000	0.000000	0.362220	-0.357340	6.292320	-21.119258	1297.810731	117.120104
276				900.000000	200.000000	0.000000	0.448400	0.720640	-0.869000	-119.983947	-53.118732	168.881860	298.994194	200.905638	0.000000	300.000000	200.000000	0.000000	7.263760	9.583280	2232.438660	2021.780453	2245.399921	-1385.494475				-505.000000	200.000000	0.000000	1.086660	-0.714680	10.225020	-505.691293	57.112671	-0.765164
277				900.000000	200.000000	0.000000	0.414770	0.630560	-1.781450	-104.536088	-50.885270	188.110207	298.989519	200.884097	0.000000	300.000000	200.000000	0.000000	7.843640	9.949520	2232.896424	1974.096951	2256.299921	-1409.908474				-505.000000	200.000000	0.000000	0.543330	0.714680	6.292320	507.012680	-171.418315	-234.341630
278				900.000000	200.000000	0.000000	0.470820	0.619300	-1.477300	-104.684676	-139.597758	151.896766	299.023523	200.931237	0.000000	300.000000	200.000000	0.000000	7.568960	9.796920	2232.514954	2079.000654	2179.999924	-1324.459476				-505.000000	200.000000	0.000000	2.354430	0.714680	9.438480	1433.792388	-549.133690	294.210370
279				900.000000	200.000000	0.000000	0.403560	0.596780	-1.433850	-97.525975	-45.680940	195.319385	299.125784	200.948616	0.000000	300.000000	200.000000	0.000000	7.416360	11.017720	2231.828308	2117.147455	1951.099932	-1330.562976				-505.000000	200.000000	0.000000	1.086660	1.965370	2.359620	-807.414707	462.286957	589.219190
280				900.000000	200.000000	0.000000	0.437190	0.551740	-1.477300	-139.631038	-67.289295	180.784697	299.027973	200.935925	0.000000	300.000000	200.000000	0.000000	7.660520	11.200840	2231.523132	2088.537354	2169.099924	-1300.045476				-505.000000	200.000000	0.000000	0.724440	0.893350	9.438480	-524.268323	-52.792979	-175.442462
281				900.000000	200.000000	0.000000	0.560500	0.540480	-1.303500	-111.770957	-92.792715	156.549875	298.964580	200.948648	0.000000	300.000000	200.000000	0.000000	7.660520	10.956680	2231.752014	2117.147455	2310.799919	-1446.529474				-505.000000	200.000000	0.000000	0.905550	0.714680	5.505780	-1114.474270	-192.589820	646.790873
282				900.000000	200.000000	0.000000	0.414770	0.698120	-1.129700	-101.078754	-97.085127	135.160516	298.994160	201.021013	0.000000	300.000000	200.000000	0.000000	7.599480	11.383960	2232.362366	2279.271359	2245.399921	-1391.597975				-505.000000	200.000000	0.000000	-0.362220	-0.357340	7.078860	94.759667	678.050130	-0.310138
283				900.000000	200.000000	0.000000	0.313880	0.551740	-1.868350	-115.912985	-41.583833	144.767545	299.042365	200.966104	0.000000	300.000000	200.000000	0.000000	7.416360	11.078760	2230.912780	2155.294256	2136.399925	-1324.459476				-505.000000	200.000000	0.000000	2.897760	-0.714680	9.438480	-621.570218	-316.870572	351.554540
284				900.000000	200.000000	0.000000	0.403560	0.686860	-1.955250	-98.377181	-85.723798	144.800298	299.003959	200.986803	0.000000	300.000000	200.000000	0.000000	7.233240	10.712520	2232.438660	2202.977757	2223.599922	-1373.287475				-505.000000	200.000000	0.000000	1.448880	1.072020	13.371180	297.569628	297.349049	-116.586761
285				900.000000	200.000000	0.000000	0.392350	0.551740	-1.477300	-83.343615	-95.838603	139.866929	298.950359	200.905545	0.000000	300.000000	200.000000	0.000000	7.782600	10.315760	2232.667542	2021.780453	2343.499918	-1452.632974				-505.000000	200.000000	0.000000	0.181110	-0.536010	11.798100	-2000.362149	242.984653	293.197331
286				900.000000	200.000000	0.000000	0.392350	0.439140	-1.868350	-112.508792	-95.474927	178.316773	299.023556	201.012365	0.000000	300.000000	200.000000	0.000000	7.263760	10.376800	2232.591248	2260.197959	2179.999924	-1385.494475				-505.000000	200.000000	0.000000	-1.086660	-0.536010	-0.786540	894.031127	861.920263	234.554654
287				900.000000	200.000000	0.000000	0.493240	0.630560	-1.346950	-75.942235	-125.444329	161.522651	299.055505	200.920561	0.000000	300.000000	200.000000	0.000000	7.324800	10.407320	2227.326962	2050.390553	2103.699926	-1385.494475				-505.000000	200.000000	0.000000	1.448880	-0.178670	7.078860	1032.099004	701.030482	-0.285468
288				900.000000	200.000000	0.000000	0.437190	0.619300	-1.042800	-124.337185	-67.693380	166.389567	299.032891	200.965807	0.000000	300.000000	200.000000	0.000000	7.263760	9.796920	2231.599426	2155.294256	2158.199924	-1361.080475				-505.000000	200.000000	0.000000	2.535540	-1.429360	6.292320	-896.699201	503.453109	57.184793
289				900.000000	200.000000	0.000000	0.515660	0.574260	-1.216600	-118.330928	-116.356870	166.266385	298.985019	200.862418	0.000000	300.000000	200.000000	0.000000	7.385840	9.644320	2233.735658	1926.413450	2267.199921	-1391.597975				-505.000000	200.000000	0.000000	0.724440	-1.072020	6.292320	-1106.708561	1806.172829	410.133388
290				900.000000	200.000000	0.000000	0.437190	0.529220	-1.651100	-96.512636	-67.127661	161.486473	299.003687	200.978527	0.000000	300.000000	200.000000	0.000000	7.385840	10.987200	2231.828308	2183.904357	2223.599922	-1403.804975				-505.000000	200.000000	0.000000	1.992210	-0.714680	-7.865400	-854.586532	1345.185725	57.906491
291				900.000000	200.000000	0.000000	0.336300	0.574260	-1.433850	-66.289107	-83.438933	159.223222	299.038137	201.008163	0.000000	300.000000	200.000000	0.000000	7.233240	11.383960	2232.438660	2250.661259	2147.299925	-1324.459476				-505.000000	200.000000	0.000000	0.905550	1.250690	14.157719	-386.452139	196.909511	-57.629638
292				900.000000	200.000000	0.000000	0.336300	0.596780	-1.564200	-89.619957	-128.911437	164.063485	299.028073	200.931555	0.000000	300.000000	200.000000	0.000000	7.446880	10.834600	2231.752014	2079.000654	2169.099924	-1373.287475				-505.000000	200.000000	0.000000	2.535540	1.429360	13.371180	435.008273	1027.015300	-762.519663
293				900.000000	200.000000	0.000000	0.381140	0.810720	-1.433850	-108.818576	-29.559775	144.938715	298.965076	200.888398	0.000000	300.000000	200.000000	0.000000	7.599480	10.865120	2232.820130	1983.633652	2310.799919	-1409.908474				-505.000000	200.000000	0.000000	-0.362220	1.250690	-1.573080	-156.078599	553.690813	-116.272315
294				900.000000	200.000000	0.000000	0.459610	0.709380	-1.173150	-68.495840	-68.495410	166.450114	299.042889	200.948486	0.000000	300.000000	200.000000	0.000000	7.416360	10.743040	2232.133484	2117.147455	2136.399925	-1434.322474				-505.000000	200.000000	0.000000	1.629990	1.250690	3.146160	2392.250982	-499.326417	647.241591
295				900.000000	200.000000	0.000000	0.257830	0.619300	-1.173150	-68.184804	-120.977749	164.165724	299.096234	200.948875	0.000000	300.000000	200.000000	0.000000	7.233240	10.559920	2231.217956	2117.147455	2016.499929	-1452.632974				-505.000000	200.000000	0.000000	-0.543330	-2.322710	11.011560	-1761.090283	2673.827073	-237.137180
296				900.000000	200.000000	0.000000	0.246620	0.743160	-1.607650	-55.493331	-84.650246	159.473207	299.096326	200.978694	0.000000	300.000000	200.000000	0.000000	7.385840	10.712520	2231.446838	2183.904357	2016.499929	-1391.597975				-505.000000	200.000000	0.000000	-1.629990	-0.178670	4.719240	-589.513792	1154.712189	117.449039
297				900.000000	200.000000	0.000000	0.425980	0.698120	-1.390400	-53.102477	-56.776544	168.884143	299.038137	200.999619	0.000000	300.000000	200.000000	0.000000	7.324800	10.590440	2232.438660	2231.587858	2147.299925	-1428.218974				-505.000000	200.000000	0.000000	1.992210	-0.357340	14.944259	-367.875108	925.829336	-59.242591
298				900.000000	200.000000	0.000000	0.403560	0.664340	-1.694550	-107.075530	-70.768339	168.875955	298.998632	200.940230	0.000000	300.000000	200.000000	0.000000	7.843640	9.247560	2231.446838	2098.074055	2234.499922	-1342.769976				-505.000000	200.000000	0.000000	0.905550	0.000000	1.573080	231.757850	871.702371	-411.281135
299				900.000000	200.000000	0.000000	0.302670	0.551740	-1.564200	-59.310462	-81.932824	176.104739	299.057603	200.969782	0.000000	300.000000	200.000000	0.000000	7.324800	10.376800	2232.286072	2164.830956	2103.699926	-1263.424477				-505.000000	200.000000	0.000000	1.629990	0.714680	4.719240	275.254830	1090.020818	587.988819
300				900.000000	200.000000	0.000000	0.403560	0.709380	-1.564200	-109.106270	-151.945084	190.604783	299.037940	201.021188	0.000000	300.000000	200.000000	0.000000	7.538440	9.827440	2231.980896	2279.271359	2147.299925	-1367.183975				-505.000000	200.000000	0.000000	0.181110	0.714680	8.651940	738.833453	643.680380	-175.568553
301				900.000000	200.000000	0.000000	0.437190	0.551740	-1.303500	-119.348330	-133.308538	161.507416	298.989415	200.961073	0.000000	300.000000	200.000000	0.000000	7.538440	10.193680	2232.667542	2145.757556	2256.299921	-1306.148976				-505.000000	200.000000	0.000000	1.267770	1.072020	7.865400	760.393173	1374.093058	-234.060469
302				900.000000	200.000000	0.000000	0.358720	0.630560	-1.260050	-136.160160	-74.391883	161.662014	299.053367	200.934966	0.000000	300.000000	200.000000	0.000000	7.599480	10.926160	2233.811952	2088.537354	2114.599926	-1336.666476				-505.000000	200.000000	0.000000	3.803310	-0.714680	9.438480	189.141796	821.464666	351.482096
303				900.000000	200.000000	0.000000	0.358720	0.641820	-1.955250	-136.416700	-88.943256	156.853165	299.067305	200.931396	0.000000	300.000000	200.000000	0.000000	7.599480	10.834600	2232.133484	2079.000654	2081.899927	-1336.666476				-505.000000	200.000000	0.000000	2.716650	0.357340	-3.146160	-1136.789068	1694.581326	-234.854611
304				900.000000	200.000000	0.000000	0.425980	0.574260	-1.868350	-26.533946	-81.661900	147.082013	299.076914	200.957195	0.000000	300.000000	200.000000	0.000000	7.355320	11.445000	2231.752014	2136.220856	2060.099928	-1403.804975				-505.000000	200.000000	0.000000	2.354430	2.680050	19.663499	511.190910	-1089.117263	119.843210
305				900.000000	200.000000	0.000000	0.336300	0.664340	-1.520750	-118.957064	-113.753936	173.764957	298.994022	200.888702	0.000000	300.000000	200.000000	0.000000	7.507920	10.956680	2232.057190	1983.633652	2245.399921	-1409.908474				-505.000000	200.000000	0.000000	1.811100	0.714680	9.438480	44.000365	411.733257	-351.931249
306				900.000000	200.000000	0.000000	0.369930	0.664340	-1.564200	-78.796776	-94.834531	144.814195	298.930575	200.922851	0.000000	300.000000	200.000000	0.000000	7.782600	11.200840	2232.133484	2059.927254	2387.099916	-1416.011974				-505.000000	200.000000	0.000000	1.267770	-0.178670	8.651940	-241.751170	-350.063464	293.449514
307				900.000000	200.000000	0.000000	0.425980	0.574260	-0.869000	-93.847633	-52.195476	154.310993	298.945008	200.931587	0.000000	300.000000	200.000000	0.000000	7.630000	10.956680	2231.675720	2079.000654	2354.399918	-1409.908474				-505.000000	200.000000	0.000000	1.267770	0.357340	3.932700	-788.774754	1245.255183	-58.506405
308				900.000000	200.000000	0.000000	0.448400	0.574260	-1.607650	-66.469163	-128.421337	173.565047	298.989312	200.952628	0.000000	300.000000	200.000000	0.000000	7.385840	10.804080	2232.438660	2126.684155	2256.299921	-1324.459476				-505.000000	200.000000	0.000000	2.897760	-1.429360	18.090419	146.588664	-722.791285	-882.749763
309				900.000000	200.000000	0.000000	0.482030	0.653080	-1.607650	-99.408128	-8.222941	142.277927	298.959447	200.953149	0.000000	300.000000	200.000000	0.000000	7.782600	9.888480	2231.217956	2126.684155	2321.699919	-1330.562976				-505.000000	200.000000	0.000000	0.543330	1.429360	5.505780	-376.332972	1420.168199	471.265786
310				900.000000	200.000000	0.000000	0.325090	0.585520	-1.129700	-53.448730	-103.524044	164.064627	298.994744	200.883795	0.000000	300.000000	200.000000	0.000000	7.385840	9.613800	2233.659364	1974.096951	2245.399921	-1306.148976				-505.000000	200.000000	0.000000	-0.362220	0.714680	5.505780	1317.661770	1209.823012	-58.036890
311				900.000000	200.000000	0.000000	0.257830	0.585520	-0.912450	-97.449491	-70.560500	161.724648	299.018406	200.935733	0.000000	300.000000	200.000000	0.000000	7.446880	9.796920	2231.980896	2088.537354	2190.899923	-1385.494475				-505.000000	200.000000	0.000000	0.543330	0.893350	7.865400	-1219.290181	1417.928920	0.804323
312				900.000000	200.000000	0.000000	0.347510	0.472920	-1.607650	-58.580754	-114.134746	156.707702	299.053270	200.922252	0.000000	300.000000	200.000000	0.000000	6.897520	11.506040	2233.583070	2059.927254	2114.599926	-1318.355976				-505.000000	200.000000	0.000000	1.448880	0.357340	7.078860	253.820956	-1817.799657	-117.264992
313				900.000000	200.000000	0.000000	0.302670	0.641820	-1.520750	-67.617544	-56.643383	161.730553	298.998666	200.927377	0.000000	300.000000	200.000000	0.000000	6.989080	10.895640	2231.523132	2069.463954	2234.499922	-1397.701475				-505.000000	200.000000	0.000000	1.448880	1.072020	3.932700	1107.526563	969.156203	118.389634
314				900.000000	200.000000	0.000000	0.358720	0.709380	-1.520750	-80.917544	-89.347341	193.060898	299.013691	200.927029	0.000000	300.000000	200.000000	0.000000	7.324800	11.506040	2232.362366	2069.463954	2201.799923	-1452.632974				-505.000000	200.000000	0.000000	0.724440	0.000000	7.078860	-231.065695	1010.006359	-235.034350
315				900.000000	200.000000	0.000000	0.515660	0.563000	-1.477300	-98.962049	-131.312329	137.339992	298.964828	200.909972	0.000000	300.000000	200.000000	0.000000	7.660520	11.170320	2232.286072	2031.317153	2310.799919	-1342.769976				-505.000000	200.000000	0.000000	1.992210	0.000000	7.865400	-115.186770	-1453.712958	-235.135771
316				900.000000	200.000000	0.000000	0.437190	0.574260	-2.085600	-119.231212	-61.657606	192.853941	298.984464	200.931237	0.000000	300.000000	200.000000	0.000000	7.507920	11.139800	2232.514954	2079.000654	2267.199921	-1306.148976				-505.000000	200.000000	0.000000	1.086660	-1.250690	7.865400	40.765982	324.491965	-588.714824
317				900.000000	200.000000	0.000000	0.347510	0.641820	-1.042800	-47.019737	-129.857967	190.600020	299.043020	200.986803	0.000000	300.000000	200.000000	0.000000	7.782600	10.926160	2232.438660	2202.977757	2136.399925	-1391.597975	-511.831401	192.294904	0.000000	-505.000000	200.000000	0.000000	1.448880	0.893350	22.809659	-175.750623	155.821924	0.731879
318				900.000000	200.000000	0.000000	0.448400	0.551740	-1.520750	-87.409160	-118.370214	173.544103	298.974524	200.952759	0.000000	300.000000	200.000000	0.000000	7.385840	10.682000	2232.133484	2126.684155	2288.999920	-1489.253973				-505.000000	200.000000	0.000000	0.543330	2.501380	6.292320	-427.218121	491.431721	-56.413755
319				900.000000	200.000000	0.000000	0.414770	0.720640	-1.173150	-88.134804	-86.912779	159.278060	298.976854	200.920877	0.000000	300.000000	200.000000	0.000000	7.507920	10.559920	2226.564022	2050.390553	2278.099920	-1458.736474				-505.000000	200.000000	0.000000	0.724440	2.680050	17.303879	279.370137	2060.862874	707.414596
320				900.000000	200.000000	0.000000	0.403560	0.686860	-1.520750	-101.947569	-45.600123	166.487239	299.052040	200.987580	0.000000	300.000000	200.000000	0.000000	7.233240	10.926160	2230.683898	2202.977757	2114.599926	-1354.976975	-527.014399	226.138970	0.000000	-505.000000	200.000000	0.000000	-1.086660	1.608030	25.955819	678.458370	571.401750	177.845249
321				900.000000	200.000000	0.000000	0.313880	0.664340	-1.086250	-50.157908	-113.234765	176.197844	299.057152	201.038634	0.000000	300.000000	200.000000	0.000000	7.446880	10.224200	2231.217956	2317.418160	2103.699926	-1416.011974				-505.000000	200.000000	0.000000	-0.362220	2.501380	18.090419	1774.229763	-127.819884	-350.061805
322				900.000000	200.000000	0.000000	0.347510	0.596780	-1.346950	-65.271704	-63.717498	156.822892	299.027973	200.944472	0.000000	300.000000	200.000000	0.000000	7.477400	9.705360	2231.523132	2107.610755	2169.099924	-1434.322474				-505.000000	200.000000	0.000000	0.362220	-0.178670	8.651940	568.960843	-295.268636	-176.430831
323				900.000000	200.000000	0.000000	0.269040	0.608040	-1.173150	-100.812733	-65.713707	164.143639	298.964439	200.910314	0.000000	300.000000	200.000000	0.000000	7.691040	9.644320	2231.446838	2031.317153	2310.799919	-1409.908474				-505.000000	200.000000	0.000000	2.173320	0.714680	3.932700	506.823910	-930.659762	-116.983832
324				900.000000	200.000000	0.000000	0.437190	0.698120	-1.564200	-157.816320	-46.944598	149.595249	299.052558	200.931492	0.000000	300.000000	200.000000	0.000000	7.172200	9.705360	2231.904602	2079.000654	2114.599926	-1391.597975				-505.000000	200.000000	0.000000	1.811100	1.786700	6.292320	-702.095411	282.148956	119.038888
325				900.000000	200.000000	0.000000	0.482030	0.653080	-1.303500	-30.744014	-64.231470	144.687587	299.052558	200.969948	0.000000	300.000000	200.000000	0.000000	7.111160	11.383960	2231.904602	2164.830956	2114.599926	-1367.183975				-505.000000	200.000000	0.000000	1.267770	-0.893350	11.011560	62.640318	2696.807425	469.003579
326				900.000000	200.000000	0.000000	0.347510	0.675600	-1.781450	-66.496569	-78.511323	178.583135	299.013657	200.944149	0.000000	300.000000	200.000000	0.000000	7.294280	10.620960	2232.286072	2107.610755	2201.799923	-1385.494475				-505.000000	200.000000	0.000000	2.897760	1.250690	10.225020	76.497253	875.513067	412.163775
327				900.000000	200.000000	0.000000	0.482030	0.686860	-1.129700	-101.542441	-155.580563	156.767303	298.984811	200.866865	0.000000	300.000000	200.000000	0.000000	7.355320	11.109280	2233.277894	1935.950150	2267.199921	-1416.011974				-505.000000	200.000000	0.000000	0.362220	-0.178670	1.573080	1147.474544	374.299238	645.986550
328				900.000000	200.000000	0.000000	0.381140	0.630560	-1.129700	-75.717164	-29.842634	164.048447	299.023456	200.961205	0.000000	300.000000	200.000000	0.000000	8.026760	11.048240	2232.362366	2145.757556	2179.999924	-1391.597975				-505.000000	200.000000	0.000000	1.448880	0.714680	4.719240	738.518837	835.839769	-58.181778
329				900.000000	200.000000	0.000000	0.448400	0.563000	-2.085600	-63.407476	-62.119234	159.096614	299.081986	201.016811	0.000000	300.000000	200.000000	0.000000	7.233240	10.498880	2232.209778	2269.734659	2049.199928	-1373.287475				-505.000000	200.000000	0.000000	1.086660	-1.429360	10.225020	30.143430	189.682678	233.532999
330				900.000000	200.000000	0.000000	0.425980	0.776940	-1.694550	-5.945936	-86.889504	190.644387	298.994091	200.927092	0.000000	300.000000	200.000000	0.000000	7.507920	10.804080	2232.209778	2069.463954	2245.399921	-1373.287475				-505.000000	200.000000	0.000000	2.535540	0.714680	11.798100	160.005136	895.938145	-234.501007
331				900.000000	200.000000	0.000000	0.403560	0.540480	-1.824900	-100.249537	-106.108903	159.122125	299.009045	201.016498	0.000000	300.000000	200.000000	0.000000	7.843640	10.010560	2232.896424	2269.734659	2212.699923	-1336.666476				-505.000000	200.000000	0.000000	1.629990	0.536010	4.719240	264.443508	427.170781	-645.806811
332				900.000000	200.000000	0.000000	0.313880	0.619300	-1.129700	-128.447743	-158.788086	123.143434	299.003687	201.004165	0.000000	300.000000	200.000000	0.000000	7.721560	9.980040	2231.828308	2241.124558	2223.599922	-1367.183975				-505.000000	200.000000	0.000000	1.629990	0.357340	6.292320	-1483.481996	-1562.872181	0.208716
333				900.000000	200.000000	0.000000	0.425980	0.574260	-1.998700	-131.202775	-106.870525	139.853032	299.018775	200.999448	0.000000	300.000000	200.000000	0.000000	7.568960	10.041080	2232.820130	2231.587858	2190.899923	-1403.804975				-505.000000	200.000000	0.000000	0.724440	0.000000	14.157719	-809.579396	-454.981560	-763.731238
334				900.000000	200.000000	0.000000	0.336300	0.641820	-1.520750	-111.843377	-103.621996	152.057072	299.018204	200.965840	0.000000	300.000000	200.000000	0.000000	7.355320	11.322920	2231.523132	2155.294256	2190.899923	-1385.494475				-505.000000	200.000000	0.000000	-0.543330	1.429360	13.371180	319.192271	2008.737757	-57.344170
335				900.000000	200.000000	0.000000	0.325090	0.630560	-1.955250	-96.675085	-62.228523	185.793455	299.028671	200.909630	0.000000	300.000000	200.000000	0.000000	7.355320	10.529400	2233.125306	2031.317153	2169.099924	-1391.597975				-505.000000	200.000000	0.000000	1.448880	-1.072020	6.292320	398.899463	966.916923	-1.133257
336				900.000000	200.000000	0.000000	0.313880	0.517960	-1.346950	-132.845996	-62.332615	144.736129	298.935458	200.957031	0.000000	300.000000	200.000000	0.000000	7.660520	10.834600	2232.133484	2136.220856	2376.199917	-1373.287475				-505.000000	200.000000	0.000000	-0.905550	-0.536010	5.505780	1241.982518	977.559894	645.748856
337				900.000000	200.000000	0.000000	0.448400	0.641820	-0.825550	-74.938378	-88.620930	195.314818	299.052688	201.003994	0.000000	300.000000	200.000000	0.000000	7.263760	11.322920	2232.209778	2241.124558	2114.599926	-1287.838477	-501.907441	223.262123	0.000000	-505.000000	200.000000	0.000000	0.724440	0.178670	20.450039	475.711332	-63.242949	-58.632496
338				900.000000	200.000000	0.000000	0.515660	0.630560	-1.651100	-80.277864	-29.831296	173.547724	299.013825	200.901273	0.000000	300.000000	200.000000	0.000000	7.507920	11.109280	2232.667542	2012.243752	2201.799923	-1373.287475				-505.000000	200.000000	0.000000	1.629990	-2.501380	3.932700	-498.491893	-632.642851	-178.736505
339				900.000000	200.000000	0.000000	0.414770	0.540480	-1.520750	-43.647014	-132.183240	161.520171	299.023389	200.863007	0.000000	300.000000	200.000000	0.000000	7.416360	10.651480	2232.209778	1926.413450	2179.999924	-1416.011974				-505.000000	200.000000	0.000000	1.992210	0.714680	10.225020	44.063288	1858.297946	-58.225244
340				900.000000	200.000000	0.000000	0.403560	0.517960	-1.216600	-72.403000	-76.278802	163.920501	299.033420	200.935381	0.000000	300.000000	200.000000	0.000000	7.721560	10.743040	2232.820130	2088.537354	2158.199924	-1306.148976				-505.000000	200.000000	0.000000	0.905550	0.357340	16.517339	949.472046	1122.660283	-175.965624
341				900.000000	200.000000	0.000000	0.381140	0.630560	-1.564200	-88.228896	-39.570489	183.325727	299.042758	200.969981	0.000000	300.000000	200.000000	0.000000	7.416360	10.865120	2231.828308	2164.830956	2136.399925	-1397.701475				-505.000000	200.000000	0.000000	0.181110	0.178670	11.798100	-1030.588847	-22.155362	881.316549
342				900.000000	200.000000	0.000000	0.369930	0.551740	-1.173150	-87.049046	-95.198207	190.493019	298.998461	201.085724	0.000000	300.000000	200.000000	0.000000	7.233240	10.498880	2231.065368	2422.321863	2234.499922	-1367.183975				-505.000000	200.000000	0.000000	1.267770	2.680050	6.292320	-416.406799	977.875889	178.674242
343				900.000000	200.000000	0.000000	0.482030	0.551740	-1.564200	-39.207811	-155.176478	175.918922	298.994228	200.982498	0.000000	300.000000	200.000000	0.000000	7.599480	10.376800	2232.514954	2193.441057	2245.399921	-1403.804975				-505.000000	200.000000	0.000000	0.000000	0.178670	3.146160	1285.039035	394.724316	528.866446
344				900.000000	200.000000	0.000000	0.437190	0.551740	-1.824900	-119.888501	-41.636177	154.278436	299.013691	200.922757	0.000000	300.000000	200.000000	0.000000	7.263760	9.552760	2232.362366	2059.927254	2201.799923	-1367.183975				-505.000000	200.000000	0.000000	0.362220	-0.893350	7.078860	641.405712	634.214268	1056.517009
345				900.000000	200.000000	0.000000	0.470820	0.596780	-1.781450	-89.845028	-103.853108	180.791743	299.052720	200.974054	0.000000	300.000000	200.000000	0.000000	7.660520	9.949520	2232.286072	2174.367657	2114.599926	-1403.804975				-505.000000	200.000000	0.000000	0.543330	-0.178670	14.157719	-472.942712	616.537464	1174.668949
346				900.000000	200.000000	0.000000	0.403560	0.619300	-1.477300	-60.458843	-20.310682	183.292029	299.043118	200.961073	0.000000	300.000000	200.000000	0.000000	7.141680	10.010560	2232.667542	2145.757556	2136.399925	-1409.908474				-505.000000	200.000000	0.000000	-0.181110	-0.714680	7.865400	-274.248058	1064.054760	586.777244
347				900.000000	200.000000	0.000000	0.358720	0.416620	-1.607650	-173.474034	-69.002645	190.378971	298.964687	200.982733	0.000000	300.000000	200.000000	0.000000	7.477400	11.078760	2231.980896	2193.441057	2310.799919	-1361.080475				-505.000000	200.000000	0.000000	1.992210	1.072020	11.798100	1455.603801	-131.745017	-292.862523
348				900.000000	200.000000	0.000000	0.549290	0.630560	-1.520750	-84.163352	-132.656804	159.054923	298.974138	200.931747	0.000000	300.000000	200.000000	0.000000	7.691040	10.468360	2231.294250	2079.000654	2288.999920	-1348.873476				-505.000000	200.000000	0.000000	0.362220	-0.178670	12.584640	916.723465	98.709253	645.986550
349				900.000000	200.000000	0.000000	0.470820	0.619300	-1.564200	-76.630993	-139.516941	161.535406	299.033056	200.914369	0.000000	300.000000	200.000000	0.000000	7.355320	11.261880	2231.980896	2040.853853	2158.199924	-1306.148976				-505.000000	200.000000	0.000000	0.724440	1.429360	8.651940	434.630734	-52.046553	1.298507
350				900.000000	200.000000	0.000000	0.392350	0.675600	-1.303500	-45.898762	-126.396057	154.440080	299.072283	200.956933	0.000000	300.000000	200.000000	0.000000	7.630000	10.682000	2232.362366	2136.220856	2070.999928	-1318.355976				-505.000000	200.000000	0.000000	2.535540	-0.178670	3.146160	-473.823636	1301.858858	-646.557486
351				900.000000	200.000000	0.000000	0.358720	0.686860	-1.998700	-38.114242	-58.507028	154.485392	299.052785	200.833016	0.000000	300.000000	200.000000	0.000000	7.233240	10.407320	2232.438660	1859.656549	2114.599926	-1367.183975				-505.000000	200.000000	0.000000	1.811100	-0.893350	7.865400	757.284637	678.366125	-235.969072
352				900.000000	200.000000	0.000000	0.336300	0.472920	-1.868350	-111.117732	-72.902908	171.177276	298.969993	200.913994	0.000000	300.000000	200.000000	0.000000	6.958560	10.163160	2232.896424	2040.853853	2299.899920	-1452.632974				-505.000000	200.000000	0.000000	0.181110	1.250690	2.359620	770.764032	-676.048281	236.148811
353				900.000000	200.000000	0.000000	0.392350	0.563000	-0.999350	-86.405302	-86.151157	149.516042	298.979512	200.961205	0.000000	300.000000	200.000000	0.000000	7.477400	10.651480	2232.362366	2145.757556	2278.099920	-1452.632974				-505.000000	200.000000	0.000000	-0.905550	-0.536010	9.438480	-494.942894	310.977725	-176.668525
354				900.000000	200.000000	0.000000	0.470820	0.731900	-1.346950	-39.604812	-94.125254	147.182164	299.023089	200.961566	0.000000	300.000000	200.000000	0.000000	7.477400	10.926160	2231.523132	2145.757556	2179.999924	-1361.080475				-505.000000	200.000000	0.000000	-1.992210	2.322710	18.090419	257.810417	368.520827	2.363629
355				900.000000	200.000000	0.000000	0.482030	0.608040	-1.303500	-48.680883	-94.627290	185.609922	299.057152	200.970246	0.000000	300.000000	200.000000	0.000000	7.111160	10.315760	2231.217956	2164.830956	2103.699926	-1373.287475				-505.000000	200.000000	0.000000	0.905550	1.250690	4.719240	-387.207217	736.146658	-175.117835
356				900.000000	200.000000	0.000000	0.347510	0.529220	-1.607650	-80.385501	-104.002807	178.447002	298.964757	200.957031	0.000000	300.000000	200.000000	0.000000	7.843640	10.285240	2232.133484	2136.220856	2310.799919	-1379.390975				-505.000000	200.000000	0.000000	-0.724440	-0.893350	8.651940	294.083553	-362.084851	116.698363
357				900.000000	200.000000	0.000000	0.425980	0.855760	-1.477300	-86.906192	-137.751246	152.163128	298.979337	201.012642	0.000000	300.000000	200.000000	0.000000	7.446880	11.048240	2231.980896	2260.197959	2278.099920	-1391.597975				-505.000000	200.000000	0.000000	2.354430	1.250690	11.011560	-1081.599843	775.073530	353.463142
358				900.000000	200.000000	0.000000	0.313880	0.551740	-1.477300	-107.466797	-102.739149	166.454485	299.092186	200.973622	0.000000	300.000000	200.000000	0.000000	7.172200	11.322920	2233.277894	2174.367657	2027.399929	-1300.045476				-505.000000	200.000000	0.000000	-0.543330	2.322710	14.157719	141.679799	1345.141294	-232.728676
359				900.000000	200.000000	0.000000	0.381140	0.574260	-1.781450	-58.608160	-24.170537	176.044388	298.959767	200.910127	0.000000	300.000000	200.000000	0.000000	7.385840	11.078760	2231.904602	2031.317153	2321.699919	-1354.976975				-505.000000	200.000000	0.000000	2.173320	-0.178670	9.438480	-704.952255	-7.894696	-176.575719
360				900.000000	200.000000	0.000000	0.425980	0.517960	-1.433850	-140.977085	-71.934046	166.306934	299.038104	200.927029	0.000000	300.000000	200.000000	0.000000	7.324800	11.048240	2232.362366	2069.463954	2147.299925	-1330.562976				-505.000000	200.000000	0.000000	2.535540	-0.357340	4.719240	-1179.405123	239.805947	410.666732
361				900.000000	200.000000	0.000000	0.313880	0.630560	-1.911800	-128.794312	-122.598943	171.347108	299.052623	200.995517	0.000000	300.000000	200.000000	0.000000	7.385840	11.200840	2232.057190	2222.051158	2114.599926	-1361.080475				-505.000000	200.000000	0.000000	2.354430	0.357340	7.078860	1759.428980	-16.614382	411.359452
362				900.000000	200.000000	0.000000	0.280250	0.472920	-1.824900	-86.949536	-85.833087	130.271122	299.071839	200.948843	0.000000	300.000000	200.000000	0.000000	7.599480	11.170320	2231.294250	2117.147455	2070.999928	-1361.080475				-505.000000	200.000000	0.000000	1.086660	-0.178670	1.573080	684.210536	-597.526675	-117.744688
363				900.000000	200.000000	0.000000	0.459610	0.540480	-1.651100	-39.761526	-118.710616	147.015757	299.018271	200.944407	0.000000	300.000000	200.000000	0.000000	7.630000	10.804080	2231.675720	2107.610755	2190.899923	-1318.355976				-505.000000	200.000000	0.000000	1.992210	-0.178670	1.573080	-821.397488	2131.648651	234.647460
364				900.000000	200.000000	0.000000	0.381140	0.563000	-1.998700	-103.522750	-105.024013	139.889015	299.004265	200.948065	0.000000	300.000000	200.000000	0.000000	7.263760	10.804080	2233.125306	2117.147455	2223.599922	-1336.666476				-505.000000	200.000000	0.000000	0.181110	1.608030	12.584640	-596.587345	1037.658270	-527.185356
365				900.000000	200.000000	0.000000	0.482030	0.551740	-1.824900	-91.744789	-99.208358	149.412661	299.028903	200.943569	0.000000	300.000000	200.000000	0.000000	7.874160	10.559920	2233.659364	2107.610755	2169.099924	-1354.976975				-505.000000	200.000000	0.000000	0.724440	0.178670	11.798100	706.651181	210.107756	235.087997
366				900.000000	200.000000	0.000000	0.437190	0.484180	-1.607650	-70.178658	-77.300009	149.396285	298.969781	200.965444	0.000000	300.000000	200.000000	0.000000	7.752080	9.674840	2232.438660	2155.294256	2299.899920	-1361.080475				-505.000000	200.000000	0.000000	0.362220	2.144040	3.932700	-1491.373551	-25.650063	471.958506
367				900.000000	200.000000	0.000000	0.269040	0.664340	-1.477300	-38.501445	-60.364878	176.244298	299.028306	200.995415	0.000000	300.000000	200.000000	0.000000	7.141680	10.315760	2232.286072	2222.051158	2169.099924	-1416.011974				-505.000000	200.000000	0.000000	-0.724440	0.536010	1.573080	32.559811	-487.937020	-410.642062
368				900.000000	200.000000	0.000000	0.482030	0.698120	-1.607650	-89.512320	-69.014581	151.958455	298.969218	200.978795	0.000000	300.000000	200.000000	0.000000	7.111160	10.315760	2231.217956	2183.904357	2299.899920	-1397.701475				-505.000000	200.000000	0.000000	-0.543330	0.357340	10.225020	-93.375357	288.313367	646.567667
369				900.000000	200.000000	0.000000	0.414770	0.641820	-1.694550	-67.797601	-132.021606	144.746797	298.959590	200.931651	0.000000	300.000000	200.000000	0.000000	7.874160	11.139800	2231.523132	2079.000654	2321.699919	-1434.322474				-505.000000	200.000000	0.000000	1.086660	-3.394730	4.719240	1068.938449	-865.652395	466.644258
370				900.000000	200.000000	0.000000	0.437190	0.653080	-1.433850	-131.392313	-117.989403	161.601662	299.028239	200.931396	0.000000	300.000000	200.000000	0.000000	7.324800	11.139800	2232.133484	2079.000654	2169.099924	-1391.597975				-505.000000	200.000000	0.000000	1.086660	-1.072020	9.438480	862.415164	322.999112	116.383918
371				900.000000	200.000000	0.000000	0.325090	0.585520	-0.999350	-53.313687	-47.919601	166.474287	299.081735	200.940166	0.000000	300.000000	200.000000	0.000000	7.294280	11.261880	2231.599426	2098.074055	2049.199928	-1397.701475				-505.000000	200.000000	0.000000	-1.811100	-0.357340	18.090419	-483.439417	224.991854	411.014463
372				900.000000	200.000000	0.000000	0.347510	0.698120	-1.303500	-44.971388	-68.823876	173.784759	299.018674	200.965378	0.000000	300.000000	200.000000	0.000000	7.385840	11.597600	2232.591248	2155.294256	2190.899923	-1385.494475				-505.000000	200.000000	0.000000	0.000000	0.893350	7.078860	-61.193085	-404.427860	177.080085
373				900.000000	200.000000	0.000000	0.392350	0.720640	-1.260050	-140.491726	-101.106616	164.120607	298.950179	200.956966	0.000000	300.000000	200.000000	0.000000	7.294280	10.926160	2232.286072	2136.220856	2343.499918	-1348.873476				-505.000000	200.000000	0.000000	0.905550	1.250690	7.865400	-734.403530	733.160952	529.811349
374				900.000000	200.000000	0.000000	0.291460	0.720640	-0.782100	-115.873388	-102.462429	156.996149	298.998837	200.935765	0.000000	300.000000	200.000000	0.000000	7.233240	10.346280	2231.904602	2088.537354	2234.499922	-1446.529474				-505.000000	200.000000	0.000000	1.992210	0.893350	-3.146160	285.436919	-117.562914	294.408906
375				900.000000	200.000000	0.000000	0.313880	0.675600	-1.607650	-106.521815	-72.222103	181.027636	299.018070	200.940327	0.000000	300.000000	200.000000	0.000000	7.477400	10.407320	2231.217956	2098.074055	2190.899923	-1397.701475				-505.000000	200.000000	0.000000	0.000000	-0.714680	2.359620	-158.872519	1058.320779	-235.654626
376				900.000000	200.000000	0.000000	0.437190	0.653080	-1.651100	-75.329961	-107.655420	168.830643	299.062358	200.927187	0.000000	300.000000	200.000000	0.000000	7.416360	10.895640	2231.980896	2069.463954	2092.799927	-1403.804975				-505.000000	200.000000	0.000000	0.724440	1.072020	14.944259	1455.855493	1267.682109	-703.969792
377				900.000000	200.000000	0.000000	0.437190	0.619300	-1.303500	-84.401968	-62.384959	166.389567	299.048000	200.961073	0.000000	300.000000	200.000000	0.000000	7.294280	10.773560	2232.667542	2145.757556	2125.499926	-1403.804975				-505.000000	200.000000	0.000000	-0.543330	1.786700	10.225020	-6.884784	686.023389	530.435933
378				900.000000	200.000000	0.000000	0.448400	0.641820	-1.520750	-59.576484	-77.842454	163.989237	298.994194	200.982531	0.000000	300.000000	200.000000	0.000000	7.721560	9.796920	2232.438660	2193.441057	2245.399921	-1306.148976				-505.000000	200.000000	0.000000	1.811100	0.357340	7.865400	138.067877	1208.646154	646.379313
379				900.000000	200.000000	0.000000	0.347510	0.619300	-1.433850	-72.475420	-58.570711	173.711456	299.096203	200.918987	0.000000	300.000000	200.000000	0.000000	7.568960	11.078760	2231.141662	2050.390553	2016.499929	-1354.976975				-505.000000	200.000000	0.000000	1.448880	-0.714680	9.438480	73.325794	1494.211247	469.158648
380				900.000000	200.000000	0.000000	0.224200	0.608040	-2.042150	-45.425594	-128.916635	193.106014	298.988655	200.944698	0.000000	300.000000	200.000000	0.000000	6.897520	11.017720	2230.989074	2107.610755	2256.299921	-1403.804975				-505.000000	200.000000	0.000000	3.441090	-1.786700	-0.786540	-571.440147	720.516134	-530.667753
381				900.000000	200.000000	0.000000	0.381140	0.619300	-1.433850	-100.619131	-110.615294	192.953896	299.062133	200.927409	0.000000	300.000000	200.000000	0.000000	7.691040	11.292400	2231.446838	2069.463954	2092.799927	-1391.597975				-505.000000	200.000000	0.000000	2.354430	-0.714680	11.798100	-737.197450	-21.092940	-235.842980
382				900.000000	200.000000	0.000000	0.347510	0.653080	-0.955900	-138.938217	-94.476994	202.658793	299.028040	200.931587	0.000000	300.000000	200.000000	0.000000	7.568960	11.017720	2231.675720	2079.000654	2169.099924	-1379.390975				-505.000000	200.000000	0.000000	2.173320	0.000000	7.078860	463.830316	922.334635	528.523022
383				900.000000	200.000000	0.000000	0.201780	0.472920	-1.173150	-90.294854	-128.801550	156.858678	298.979616	200.939748	0.000000	300.000000	200.000000	0.000000	7.721560	10.926160	2232.591248	2098.074055	2278.099920	-1361.080475				-505.000000	200.000000	0.000000	0.181110	2.680050	14.157719	-299.961565	505.885388	2.528879
384				900.000000	200.000000	0.000000	0.358720	0.585520	-1.477300	-77.932025	-64.057900	168.849107	299.052752	200.948389	0.000000	300.000000	200.000000	0.000000	7.660520	10.773560	2232.362366	2117.147455	2114.599926	-1324.459476				-505.000000	200.000000	0.000000	1.811100	-0.714680	3.932700	-42.930671	-511.031809	-0.823119
385				900.000000	200.000000	0.000000	0.493240	0.720640	-1.564200	-84.519402	-44.186767	137.509824	299.043020	200.965444	0.000000	300.000000	200.000000	0.000000	7.813120	10.346280	2232.438660	2155.294256	2136.399925	-1361.080475				-505.000000	200.000000	0.000000	-0.181110	-0.536010	8.651940	-147.557812	533.028304	293.226309
386				900.000000	200.000000	0.000000	0.403560	0.608040	-1.390400	-97.017274	-55.853289	137.498015	298.994194	200.948356	0.000000	300.000000	200.000000	0.000000	7.538440	10.010560	2232.438660	2117.147455	2245.399921	-1361.080475				-505.000000	200.000000	0.000000	0.905550	1.072020	3.146160	875.831636	339.929489	294.665396
387				900.000000	200.000000	0.000000	0.459610	0.619300	-1.955250	-85.077181	-108.295817	144.679399	299.057506	200.914338	0.000000	300.000000	200.000000	0.000000	7.019600	10.498880	2232.057190	2040.853853	2103.699926	-1416.011974				-505.000000	200.000000	0.000000	0.181110	0.000000	3.932700	0.314616	515.588932	-411.223179
388				900.000000	200.000000	0.000000	0.369930	0.506700	-1.607650	-61.210224	-64.398303	161.535210	299.052461	200.970047	0.000000	300.000000	200.000000	0.000000	7.660520	9.888480	2231.675720	2164.830956	2114.599926	-1324.459476				-505.000000	200.000000	0.000000	1.992210	-0.178670	14.157719	1380.113319	1987.135821	-235.305329
389				900.000000	200.000000	0.000000	0.414770	0.596780	-2.042150	-78.053522	-141.830278	142.295250	298.998906	200.948518	0.000000	300.000000	200.000000	0.000000	7.599480	9.857960	2232.057190	2117.147455	2234.499922	-1361.080475				-505.000000	200.000000	0.000000	-0.724440	0.536010	11.798100	-198.254191	695.489502	235.543023
390				900.000000	200.000000	0.000000	0.582920	0.517960	-1.520750	-112.923401	-52.986168	151.686384	298.965182	200.977992	0.000000	300.000000	200.000000	0.000000	7.843640	9.705360	2233.049012	2183.904357	2310.799919	-1416.011974				-505.000000	200.000000	0.000000	2.897760	2.322710	3.932700	-90.770206	1676.904523	178.204727
391				900.000000	200.000000	0.000000	0.291460	0.709380	-1.477300	-137.159953	-137.277683	135.298736	298.989277	200.952661	0.000000	300.000000	200.000000	0.000000	7.416360	10.926160	2232.362366	2126.684155	2256.299921	-1495.357473				-505.000000	200.000000	0.000000	1.086660	-1.965370	8.651940	924.111634	-73.964484	409.256622
392				900.000000	200.000000	0.000000	0.358720	0.675600	-1.781450	-58.455509	-73.906981	180.981182	298.993781	200.940198	0.000000	300.000000	200.000000	0.000000	6.958560	10.041080	2231.523132	2098.074055	2245.399921	-1440.425974				-505.000000	200.000000	0.000000	0.905550	0.536010	9.438480	-430.074964	1527.088143	646.621315
393				900.000000	200.000000	0.000000	0.482030	0.585520	-1.955250	-86.468241	-104.153102	185.588978	298.999077	200.991075	0.000000	300.000000	200.000000	0.000000	7.721560	11.353440	2232.438660	2212.514458	2234.499922	-1397.701475				-505.000000	200.000000	0.000000	-0.905550	-0.714680	11.011560	-621.444371	1502.614938	-118.093985
394				900.000000	200.000000	0.000000	0.381140	0.675600	-1.390400	-78.153032	-75.193913	149.632373	299.057538	200.884399	0.000000	300.000000	200.000000	0.000000	7.172200	10.712520	2232.133484	1974.096951	2103.699926	-1434.322474				-505.000000	200.000000	0.000000	1.629990	1.072020	2.359620	296.688703	694.550075	235.863342
395				900.000000	200.000000	0.000000	0.269040	0.698120	-2.215950	-98.183579	-44.480023	161.817753	299.004095	200.952498	0.000000	300.000000	200.000000	0.000000	7.599480	10.834600	2232.743836	2126.684155	2223.599922	-1336.666476				-505.000000	200.000000	0.000000	1.992210	-0.893350	7.865400	1336.364646	137.127130	527.689722
396				900.000000	200.000000	0.000000	0.526870	0.439140	-1.564200	-67.967861	-55.703591	139.622849	299.037841	200.931555	0.000000	300.000000	200.000000	0.000000	6.867000	10.620960	2231.752014	2079.000654	2147.299925	-1318.355976				-505.000000	200.000000	0.000000	0.543330	0.536010	17.303879	265.450279	746.121766	235.441602
397				900.000000	200.000000	0.000000	0.212990	0.675600	-1.346950	-82.128548	-78.441844	157.035557	299.022989	200.918924	0.000000	300.000000	200.000000	0.000000	7.477400	10.498880	2231.294250	2050.390553	2179.999924	-1354.976975				-505.000000	200.000000	0.000000	3.078870	-0.178670	8.651940	-936.647182	-1122.503155	528.281021
398				900.000000	200.000000	0.000000	0.358720	0.574260	-1.868350	-86.841900	-53.562284	159.199995	298.986749	200.937913	0.000000	300.000000	200.000000	0.000000	7.385840	10.498880	2226.792904	2088.537354	2256.299921	-1403.804975				-505.000000	200.000000	0.000000	2.173320	1.786700	0.000000	687.193226	1.062422	-233.454682
399				900.000000	200.000000	0.000000	0.470820	0.664340	-1.129700	-102.469815	-119.657146	178.444914	299.042725	200.914463	0.000000	300.000000	200.000000	0.000000	7.355320	9.857960	2231.752014	2040.853853	2136.399925	-1434.322474				-505.000000	200.000000	0.000000	0.000000	-0.178670	-1.573080	683.958843	664.342889	-470.122347
400				900.000000	200.000000	0.000000	0.459610	0.788200	-1.303500	-45.282424	-98.770004	154.475116	299.037775	200.914525	0.000000	300.000000	200.000000	0.000000	7.111160	10.285240	2231.599426	2040.853853	2147.299925	-1403.804975				-505.000000	200.000000	0.000000	0.724440	1.250690	0.786540	-850.785840	750.837756	1.128950
401				900.000000	200.000000	0.000000	0.482030	0.596780	-1.738000	-57.635772	-94.223205	202.467071	299.047512	200.927377	0.000000	300.000000	200.000000	0.000000	7.752080	10.468360	2231.523132	2069.463954	2125.499926	-1367.183975				-505.000000	200.000000	0.000000	1.086660	1.786700	18.876959	572.887381	314.041995	-174.623650
402				900.000000	200.000000	0.000000	0.302670	0.563000	-1.564200	-62.867306	-41.405064	180.934531	299.062293	200.893066	0.000000	300.000000	200.000000	0.000000	7.568960	10.010560	2231.828308	1993.170352	2092.799927	-1440.425974				-505.000000	200.000000	0.000000	0.000000	1.429360	4.719240	-723.843901	-799.898603	177.588759
403				900.000000	200.000000	0.000000	0.504450	0.619300	-1.564200	-96.733644	-105.440034	154.271585	298.955027	200.922820	0.000000	300.000000	200.000000	0.000000	7.416360	11.109280	2232.209778	2059.927254	2332.599918	-1409.908474				-505.000000	200.000000	0.000000	0.181110	-1.429360	3.146160	377.025127	-146.514679	879.790528
404				900.000000	200.000000	0.000000	0.493240	0.495440	-1.346950	-81.506476	-89.982539	161.396989	299.066571	200.970611	0.000000	300.000000	200.000000	0.000000	7.691040	11.414480	2230.378722	2164.830956	2081.899927	-1312.252476				-505.000000	200.000000	0.000000	-1.267770	2.858720	9.438480	289.552227	598.035670	414.023038
405				900.000000	200.000000	0.000000	0.403560	0.686860	-1.607650	-81.934946	-30.321396	166.487239	299.013522	200.944278	0.000000	300.000000	200.000000	0.000000	7.080640	11.200840	2231.980896	2107.610755	2201.799923	-1391.597975				-505.000000	200.000000	0.000000	2.173320	1.072020	0.786540	296.562857	-529.964034	118.331679
406				900.000000	200.000000	0.000000	0.291460	0.731900	-1.042800	-91.556605	-61.692218	140.139000	298.974699	200.978226	0.000000	300.000000	200.000000	0.000000	7.721560	10.071600	2232.514954	2183.904357	2288.999920	-1403.804975				-505.000000	200.000000	0.000000	2.716650	-0.357340	17.303879	211.393671	1277.464217	-294.276941
407				900.000000	200.000000	0.000000	0.403560	0.641820	-1.260050	-47.244808	-116.766153	166.445351	299.003993	200.973954	0.000000	300.000000	200.000000	0.000000	7.599480	10.956680	2232.514954	2174.367657	2223.599922	-1409.908474				-505.000000	200.000000	0.000000	1.992210	0.893350	4.719240	-1566.989879	-522.737201	1058.082188
408				900.000000	200.000000	0.000000	0.470820	0.551740	-1.477300	-71.282025	-63.608208	173.520876	299.028505	200.990940	0.000000	300.000000	200.000000	0.000000	7.446880	10.071600	2232.743836	2212.514458	2169.099924	-1409.908474				-505.000000	200.000000	0.000000	-0.362220	1.429360	-0.786540	-261.020356	1746.074453	588.826427
409				900.000000	200.000000	0.000000	0.369930	0.630560	-1.868350	-132.769828	-104.683611	166.469720	299.042922	200.969815	0.000000	300.000000	200.000000	0.000000	7.202720	10.651480	2232.209778	2164.830956	2136.399925	-1354.976975				-505.000000	200.000000	0.000000	0.724440	1.429360	13.371180	-144.071736	208.614903	-57.445591
410				900.000000	200.000000	0.000000	0.291460	0.585520	-1.651100	-126.358444	-101.654259	188.196069	299.096882	200.922567	0.000000	300.000000	200.000000	0.000000	7.599480	10.132640	2232.820130	2059.927254	2016.499929	-1312.252476				-505.000000	200.000000	0.000000	2.535540	1.965370	-6.292320	1044.949168	1045.675961	589.103280
411				900.000000	200.000000	0.000000	0.392350	0.608040	-1.346950	-121.095441	-106.091769	161.606229	298.979058	200.927441	0.000000	300.000000	200.000000	0.000000	7.752080	10.498880	2231.370544	2069.463954	2278.099920	-1342.769976				-505.000000	200.000000	0.000000	0.905550	0.714680	2.359620	-767.277957	1931.516003	881.767267
412				900.000000	200.000000	0.000000	0.493240	0.743160	-1.477300	-119.686772	-79.729374	154.398389	299.018607	201.020978	0.000000	300.000000	200.000000	0.000000	7.568960	10.651480	2232.438660	2279.271359	2190.899923	-1367.183975				-505.000000	200.000000	0.000000	-0.905550	2.858720	8.651940	57.857300	-748.835907	-55.958729
413				900.000000	200.000000	0.000000	0.257830	0.608040	-1.042800	-64.492918	-45.109425	171.384232	298.969641	200.982666	0.000000	300.000000	200.000000	0.000000	7.385840	10.193680	2232.133484	2193.441057	2299.899920	-1434.322474				-505.000000	200.000000	0.000000	1.267770	0.178670	7.865400	127.256555	843.813029	587.509123
414				900.000000	200.000000	0.000000	0.459610	0.833240	-1.607650	-43.742776	-98.487145	202.710206	299.047642	200.952889	0.000000	300.000000	200.000000	0.000000	7.355320	11.475520	2231.828308	2126.684155	2125.499926	-1385.494475				-505.000000	200.000000	0.000000	0.905550	2.680050	11.798100	278.929674	729.428820	648.656009
415				900.000000	200.000000	0.000000	0.560500	0.382840	-1.738000	-98.610063	-97.454600	153.993610	298.949820	200.935925	0.000000	300.000000	200.000000	0.000000	7.630000	11.017720	2231.523132	2088.537354	2343.499918	-1354.976975				-505.000000	200.000000	0.000000	0.181110	1.786700	7.078860	224.495527	-282.816818	119.169287
416				900.000000	200.000000	0.000000	0.437190	0.461660	-1.520750	-83.077594	-92.578736	178.291262	298.901538	200.999516	0.000000	300.000000	200.000000	0.000000	7.446880	11.109280	2232.667542	2231.587858	2452.499914	-1409.908474				-505.000000	200.000000	0.000000	-1.086660	-1.072020	4.719240	-759.386402	1652.115322	234.045980
417				900.000000	200.000000	0.000000	0.425980	0.416620	-1.346950	-120.937056	-72.014863	154.164388	299.076882	201.029874	0.000000	300.000000	200.000000	0.000000	7.782600	11.292400	2231.675720	2298.344760	2060.099928	-1403.804975				-505.000000	200.000000	0.000000	1.629990	-0.357340	11.798100	-252.310799	818.162966	234.506880
418				900.000000	200.000000	0.000000	0.336300	0.405360	-1.520750	-97.457618	-108.687966	178.343425	299.062293	200.957162	0.000000	300.000000	200.000000	0.000000	7.416360	11.017720	2231.828308	2136.220856	2092.799927	-1373.287475				-505.000000	200.000000	0.000000	1.267770	-1.786700	10.225020	1166.680806	311.293720	-413.005691
419				900.000000	200.000000	0.000000	0.459610	0.619300	-1.868350	-64.884501	-128.640513	183.233961	298.935967	200.918139	0.000000	300.000000	200.000000	0.000000	7.477400	10.376800	2233.201600	2050.390553	2376.199917	-1354.976975				-505.000000	200.000000	0.000000	1.267770	1.072020	7.078860	-976.909778	1507.409492	-57.828173
420				900.000000	200.000000	0.000000	0.336300	0.596780	-1.433850	-77.423324	-73.306993	176.111786	299.009113	200.879766	0.000000	300.000000	200.000000	0.000000	7.538440	10.590440	2233.049012	1964.560251	2212.699923	-1385.494475				-505.000000	200.000000	0.000000	1.267770	1.250690	3.932700	655.073877	1377.825190	471.038273
421				900.000000	200.000000	0.000000	0.437190	0.495440	-1.520750	-133.953426	-57.116947	168.684037	299.003755	200.991278	0.000000	300.000000	200.000000	0.000000	7.477400	10.620960	2231.980896	2212.514458	2223.599922	-1342.769976				-505.000000	200.000000	0.000000	1.629990	1.250690	16.517339	540.264646	813.684407	177.288802
422				900.000000	200.000000	0.000000	0.381140	0.608040	-1.824900	-33.138932	-49.459978	183.304784	298.998940	200.892944	0.000000	300.000000	200.000000	0.000000	7.111160	10.682000	2232.133484	1993.170352	2234.499922	-1312.252476				-505.000000	200.000000	0.000000	0.181110	0.000000	5.505780	1158.600481	-148.753958	234.961906
423				900.000000	200.000000	0.000000	0.224200	0.731900	-1.694550	-76.149697	-134.305873	173.943923	299.047805	200.948454	0.000000	300.000000	200.000000	0.000000	7.416360	9.888480	2232.209778	2117.147455	2125.499926	-1483.150473				-505.000000	200.000000	0.000000	1.448880	0.536010	7.865400	843.775210	700.284056	-410.815928
424				900.000000	200.000000	0.000000	0.358720	0.608040	-1.173150	-84.730612	-94.736579	159.231410	299.013522	200.935733	0.000000	300.000000	200.000000	0.000000	7.568960	11.109280	2231.980896	2088.537354	2201.799923	-1416.011974				-505.000000	200.000000	0.000000	-1.267770	-1.608030	7.078860	-328.367590	1528.265001	-647.609684
425				900.000000	200.000000	0.000000	0.582920	0.529220	-1.651100	-108.574227	-88.326732	183.022437	299.047707	200.995551	0.000000	300.000000	200.000000	0.000000	7.355320	10.926160	2231.980896	2222.051158	2125.499926	-1324.459476				-505.000000	200.000000	0.000000	-2.354430	-0.714680	9.438480	1347.301814	663.789463	116.998320
426				900.000000	200.000000	0.000000	0.425980	0.743160	-1.433850	-27.169563	-97.263895	205.070932	298.974664	200.939813	0.000000	300.000000	200.000000	0.000000	7.477400	11.445000	2232.438660	2098.074055	2288.999920	-1428.218974				-505.000000	200.000000	0.000000	1.629990	0.000000	11.798100	-1157.216171	155.312929	352.334193
427				900.000000	200.000000	0.000000	0.425980	0.675600	-1.346950	-146.457032	-77.080833	151.995579	298.989070	200.948583	0.000000	300.000000	200.000000	0.000000	7.721560	11.261880	2231.904602	2117.147455	2256.299921	-1452.632974				-505.000000	200.000000	0.000000	-0.362220	0.000000	14.157719	580.212627	803.902299	117.517175
428				900.000000	200.000000	0.000000	0.358720	0.596780	-1.216600	-28.951890	-135.223931	164.040258	299.062454	200.965543	0.000000	300.000000	200.000000	0.000000	7.630000	11.170320	2232.209778	2155.294256	2092.799927	-1379.390975	-509.461849	143.446367	0.000000	-505.000000	200.000000	0.000000	0.362220	0.000000	20.450039	-1156.524016	91.244989	646.156108
429				900.000000	200.000000	0.000000	0.437190	0.563000	-0.999350	-54.241061	-103.195578	163.927548	299.012881	200.970545	0.000000	300.000000	200.000000	0.000000	7.385840	10.682000	2230.531310	2164.830956	2201.799923	-1354.976975				-505.000000	200.000000	0.000000	-1.448880	0.714680	11.011560	-534.953798	1005.211805	-175.438154
430				900.000000	200.000000	0.000000	0.347510	0.664340	-1.868350	-26.844982	-108.826325	193.030624	299.115532	200.974787	0.000000	300.000000	200.000000	0.000000	7.233240	10.529400	2230.607604	2174.367657	1972.899931	-1416.011974				-505.000000	200.000000	0.000000	1.086660	-1.786700	4.719240	-223.551679	990.327707	-119.270708
431				900.000000	200.000000	0.000000	0.235410	0.709380	-1.998700	-69.351110	-38.231213	193.188647	299.038269	200.909785	0.000000	300.000000	200.000000	0.000000	7.477400	10.712520	2232.743836	2031.317153	2147.299925	-1379.390975				-505.000000	200.000000	0.000000	0.181110	-0.714680	10.225020	189.204719	774.757535	-59.436819
432				900.000000	200.000000	0.000000	0.437190	0.641820	-1.564200	-111.888391	-122.934147	188.097452	299.019512	200.857855	0.000000	300.000000	200.000000	0.000000	7.904680	10.254720	2234.498598	1916.876750	2190.899923	-1416.011974				-505.000000	200.000000	0.000000	-0.724440	0.178670	2.359620	242.632095	1765.006678	-58.516586
433				900.000000	200.000000	0.000000	0.392350	0.653080	-0.825550	-86.536281	-91.378761	154.419136	299.062486	200.995415	0.000000	300.000000	200.000000	0.000000	7.660520	10.743040	2232.286072	2222.051158	2092.799927	-1354.976975				-505.000000	200.000000	0.000000	1.811100	0.893350	5.505780	-987.846946	548.035397	294.423394
434				900.000000	200.000000	0.000000	0.459610	0.686860	-1.520750	-65.762797	-17.512443	185.706452	299.057828	200.896941	0.000000	300.000000	200.000000	0.000000	7.416360	9.980040	2232.820130	2002.707052	2103.699926	-1391.597975				-505.000000	200.000000	0.000000	1.267770	-0.178670	12.584640	1727.435478	-221.225589	880.890501
435				900.000000	200.000000	0.000000	0.437190	0.698120	-1.564200	-129.672608	-112.802207	168.872530	299.072759	200.913744	0.000000	300.000000	200.000000	0.000000	7.233240	9.644320	2233.506776	2040.853853	2070.999928	-1397.701475				-505.000000	200.000000	0.000000	-0.181110	-1.072020	14.157719	-179.551314	-267.616725	175.229438
436				900.000000	200.000000	0.000000	0.381140	0.495440	-1.477300	-137.928942	-54.849216	154.284145	299.052558	200.952856	0.000000	300.000000	200.000000	0.000000	7.355320	9.827440	2231.904602	2126.684155	2114.599926	-1361.080475				-505.000000	200.000000	0.000000	0.000000	1.786700	17.303879	341.129531	-1209.551447	-233.280816
437				900.000000	200.000000	0.000000	0.470820	0.619300	-2.085600	-97.273814	-93.438309	188.041667	299.018137	200.974454	0.000000	300.000000	200.000000	0.000000	7.691040	11.261880	2231.370544	2174.367657	2190.899923	-1416.011974				-505.000000	200.000000	0.000000	0.905550	-0.357340	10.225020	674.091370	730.921673	352.053032
438				900.000000	200.000000	0.000000	0.414770	0.585520	-1.651100	-106.255793	-66.204405	144.694438	298.979128	200.957293	0.000000	300.000000	200.000000	0.000000	7.385840	11.109280	2231.523132	2136.220856	2278.099920	-1330.562976				-505.000000	200.000000	0.000000	-0.543330	-1.429360	12.584640	609.412209	816.354117	-764.986279
439				900.000000	200.000000	0.000000	0.448400	0.596780	-1.824900	-134.115875	-158.615114	175.995650	298.998734	200.987141	0.000000	300.000000	200.000000	0.000000	7.355320	10.895640	2231.675720	2202.977757	2234.499922	-1403.804975				-505.000000	200.000000	0.000000	-1.086660	-1.429360	9.438480	30.080507	321.936690	-60.013629
440				900.000000	200.000000	0.000000	0.515660	0.720640	-1.477300	-60.306192	-95.850539	161.583198	298.955169	200.935509	0.000000	300.000000	200.000000	0.000000	7.599480	10.773560	2232.514954	2088.537354	2332.599918	-1361.080475				-505.000000	200.000000	0.000000	-1.811100	1.429360	17.303879	-143.757120	2214.288390	-292.219143
441				900.000000	200.000000	0.000000	0.381140	0.495440	-1.173150	-129.572782	-60.198045	166.332445	299.013387	200.940134	0.000000	300.000000	200.000000	0.000000	7.660520	10.773560	2231.675720	2098.074055	2201.799923	-1324.459476				-505.000000	200.000000	0.000000	-0.362220	-0.357340	-0.786540	-600.765576	420.374379	-235.286533
442				900.000000	200.000000	0.000000	0.448400	0.551740	-1.433850	-71.237010	-67.791331	132.579881	299.032891	200.952987	0.000000	300.000000	200.000000	0.000000	7.477400	10.376800	2231.599426	2126.684155	2158.199924	-1361.080475				-505.000000	200.000000	0.000000	-0.362220	0.536010	4.719240	-430.452503	1873.419475	59.281750
443				900.000000	200.000000	0.000000	0.280250	0.472920	-1.824900	-70.867416	-85.833087	180.873984	298.993678	200.927472	0.000000	300.000000	200.000000	0.000000	7.630000	10.956680	2231.294250	2069.463954	2245.399921	-1336.666476				-505.000000	200.000000	0.000000	1.811100	2.144040	6.292320	-448.840764	17.008941	-56.854293
444				900.000000	200.000000	0.000000	0.347510	0.506700	-1.998700	-89.759063	-108.705100	139.871496	299.067305	200.918579	0.000000	300.000000	200.000000	0.000000	7.355320	10.407320	2232.133484	2050.390553	2081.899927	-1354.976975				-505.000000	200.000000	0.000000	-0.905550	1.429360	8.651940	-491.897281	1637.424224	236.405301
445				900.000000	200.000000	0.000000	0.369930	0.653080	-1.346950	-99.138042	-115.300453	144.803723	299.028272	200.935637	0.000000	300.000000	200.000000	0.000000	7.507920	10.743040	2232.209778	2088.537354	2169.099924	-1379.390975				-505.000000	200.000000	0.000000	0.000000	1.250690	14.944259	-38.941210	781.237942	764.860187
446				900.000000	200.000000	0.000000	0.381140	0.517960	-1.303500	-84.554619	-85.406670	175.992029	299.048065	200.948194	0.000000	300.000000	200.000000	0.000000	7.385840	9.857960	2232.820130	2117.147455	2125.499926	-1300.045476				-505.000000	200.000000	0.000000	3.441090	0.000000	0.786540	-115.753079	1116.733303	880.886193
447				900.000000	200.000000	0.000000	0.257830	0.551740	-1.781450	-91.699775	-105.214120	166.512553	299.081798	200.940102	0.000000	300.000000	200.000000	0.000000	7.721560	11.200840	2231.752014	2098.074055	2049.199928	-1275.631477				-505.000000	200.000000	0.000000	2.173320	0.536010	13.371180	-661.392352	-276.766842	-293.385685
448				900.000000	200.000000	0.000000	0.336300	0.653080	-1.564200	-99.363113	-47.855918	161.706184	298.998324	200.966170	0.000000	300.000000	200.000000	0.000000	7.538440	11.445000	2230.760192	2155.294256	2234.499922	-1373.287475				-505.000000	200.000000	0.000000	1.629990	0.714680	1.573080	159.187135	562.726495	-116.940365
449				900.000000	200.000000	0.000000	0.470820	0.641820	-1.173150	-35.093189	-58.825098	147.098389	298.964828	200.956966	0.000000	300.000000	200.000000	0.000000	7.172200	10.956680	2232.286072	2136.220856	2310.799919	-1428.218974				-505.000000	200.000000	0.000000	1.992210	0.714680	3.146160	390.944985	-256.104333	470.471644
450				900.000000	200.000000	0.000000	0.470820	0.698120	-1.824900	-73.655270	-93.680760	168.837689	298.974489	200.965609	0.000000	300.000000	200.000000	0.000000	7.111160	11.200840	2232.057190	2155.294256	2288.999920	-1361.080475				-505.000000	200.000000	0.000000	0.905550	0.714680	8.651940	-650.958570	599.844518	118.093985
451				900.000000	200.000000	0.000000	0.448400	0.653080	-1.303500	-99.093028	-83.110467	190.505970	299.018171	200.940230	0.000000	300.000000	200.000000	0.000000	7.874160	11.536560	2231.446838	2098.074055	2190.899923	-1458.736474				-505.000000	200.000000	0.000000	0.543330	-1.072020	7.078860	514.778388	358.115288	703.868371
452				900.000000	200.000000	0.000000	0.313880	0.698120	-1.260050	-44.926374	-123.205071	149.722998	298.989346	200.973954	0.000000	300.000000	200.000000	0.000000	7.416360	10.315760	2232.514954	2174.367657	2256.299921	-1391.597975				-505.000000	200.000000	0.000000	0.181110	1.250690	18.876959	-38.626594	103.696807	-175.059880
453				900.000000	200.000000	0.000000	0.571710	0.551740	-1.520750	-111.532341	-118.382150	175.826014	299.047967	200.956835	0.000000	300.000000	200.000000	0.000000	7.355320	10.376800	2232.591248	2136.220856	2125.499926	-1416.011974				-505.000000	200.000000	0.000000	1.086660	0.357340	6.292320	832.838042	723.694840	293.972676
454				900.000000	200.000000	0.000000	0.336300	0.506700	-1.651100	-37.132057	-88.302860	159.160391	299.033155	201.008266	0.000000	300.000000	200.000000	0.000000	7.446880	10.834600	2232.209778	2250.661259	2158.199924	-1342.769976				-505.000000	200.000000	0.000000	0.905550	-1.429360	5.505780	-780.946122	-457.729834	292.291587
455				900.000000	200.000000	0.000000	0.313880	0.709380	-1.216600	-148.951459	-118.179509	171.420411	299.032527	200.940520	0.000000	300.000000	200.000000	0.000000	7.111160	10.559920	2230.760192	2098.074055	2158.199924	-1379.390975				-505.000000	200.000000	0.000000	1.267770	1.965370	9.438480	814.575628	-350.809890	60.507813
456				900.000000	200.000000	0.000000	0.470820	0.731900	-1.607650	-35.854367	-144.542502	192.965706	299.028139	200.948583	0.000000	300.000000	200.000000	0.000000	7.385840	9.644320	2231.904602	2117.147455	2169.099924	-1367.183975				-505.000000	200.000000	0.000000	-0.724440	1.072020	17.303879	876.964253	557.694510	-116.412895
457				900.000000	200.000000	0.000000	0.336300	0.641820	-1.303500	-99.556715	-22.768519	168.924693	298.973892	200.910594	0.000000	300.000000	200.000000	0.000000	7.660520	10.498880	2230.760192	2031.317153	2288.999920	-1367.183975				-505.000000	200.000000	0.000000	1.811100	0.357340	11.798100	-903.961524	-1048.776103	-411.014463
458				900.000000	200.000000	0.000000	0.313880	0.540480	-1.173150	-67.410082	-57.428279	156.805373	299.028405	200.939781	0.000000	300.000000	200.000000	0.000000	7.507920	10.773560	2232.514954	2098.074055	2169.099924	-1361.080475				-505.000000	200.000000	0.000000	0.724440	1.072020	7.078860	1802.674267	-978.543751	-645.225693
459				900.000000	200.000000	0.000000	0.403560	0.743160	-1.607650	-43.431740	-45.519306	195.455519	299.038301	200.952466	0.000000	300.000000	200.000000	0.000000	7.141680	11.139800	2232.820130	2126.684155	2147.299925	-1336.666476				-505.000000	200.000000	0.000000	1.811100	0.536010	5.505780	496.138435	945.745419	-234.612609
460				900.000000	200.000000	0.000000	0.347510	0.574260	-1.781450	-58.608160	-73.445353	197.766170	299.043020	200.918453	0.000000	300.000000	200.000000	0.000000	7.446880	11.017720	2232.438660	2050.390553	2136.399925	-1348.873476				-505.000000	200.000000	0.000000	1.629990	0.178670	14.157719	359.391945	815.923686	-176.193137
461				900.000000	200.000000	0.000000	0.358720	0.563000	-1.346950	-78.724356	-130.036735	166.418503	299.028007	200.944440	0.000000	300.000000	200.000000	0.000000	7.813120	11.353440	2231.599426	2107.610755	2169.099924	-1464.839973				-505.000000	200.000000	0.000000	0.724440	0.714680	7.865400	391.322524	478.979903	235.596671
462				900.000000	200.000000	0.000000	0.269040	0.529220	-1.173150	-63.853238	-75.845647	156.841356	298.969570	200.935733	0.000000	300.000000	200.000000	0.000000	7.935200	10.712520	2231.980896	2088.537354	2299.899920	-1416.011974				-505.000000	200.000000	0.000000	1.448880	1.608030	2.359620	-134.141339	1898.639107	-57.333989
463				900.000000	200.000000	0.000000	0.470820	0.574260	-1.564200	-102.608921	-83.791271	178.361140	299.062326	200.948583	0.000000	300.000000	200.000000	0.000000	7.538440	11.109280	2231.904602	2117.147455	2092.799927	-1367.183975				-505.000000	200.000000	0.000000	0.362220	1.786700	3.932700	-933.916185	-423.360085	-527.030287
464				900.000000	200.000000	0.000000	0.403560	0.641820	-1.607650	-67.707573	-126.574825	202.590253	299.022989	200.974487	0.000000	300.000000	200.000000	0.000000	7.294280	11.322920	2231.294250	2174.367657	2179.999924	-1409.908474				-505.000000	200.000000	0.000000	-0.543330	-0.714680	12.584640	-852.950529	551.214103	351.829827
465				900.000000	200.000000	0.000000	0.437190	0.585520	-1.520750	-53.853857	-117.908586	166.358152	299.013353	200.974354	0.000000	300.000000	200.000000	0.000000	7.446880	10.559920	2231.599426	2174.367657	2201.799923	-1300.045476				-505.000000	200.000000	0.000000	1.448880	-0.178670	13.371180	221.890376	695.059071	-470.238258
466				900.000000	200.000000	0.000000	0.336300	0.540480	-1.173150	-115.656444	-103.945264	159.191806	299.018137	200.970180	0.000000	300.000000	200.000000	0.000000	7.507920	10.712520	2231.370544	2164.830956	2190.899923	-1336.666476				-505.000000	200.000000	0.000000	0.905550	-0.893350	-2.359620	640.650634	-185.125555	351.544359
467				900.000000	200.000000	0.000000	0.302670	0.574260	-1.477300	-138.703665	-112.409461	147.209762	298.989381	200.948292	0.000000	300.000000	200.000000	0.000000	7.263760	10.285240	2232.591248	2117.147455	2256.299921	-1312.252476				-505.000000	200.000000	0.000000	1.629990	0.178670	8.651940	127.319479	1616.568715	-234.937236
468				900.000000	200.000000	0.000000	0.313880	0.608040	-1.173150	-52.566370	-118.219918	185.784125	299.003857	201.003994	0.000000	300.000000	200.000000	0.000000	7.172200	10.987200	2232.209778	2241.124558	2223.599922	-1342.769976				-505.000000	200.000000	0.000000	1.086660	1.072020	3.932700	412.630552	1123.644141	-821.486967
469				900.000000	200.000000	0.000000	0.302670	0.675600	-1.781450	-90.619750	-117.192571	181.039249	298.999145	200.948292	0.000000	300.000000	200.000000	0.000000	7.630000	9.674840	2232.591248	2117.147455	2234.499922	-1324.459476				-505.000000	200.000000	0.000000	0.181110	0.000000	11.011560	-1041.463092	641.441101	-58.758587
470				900.000000	200.000000	0.000000	0.414770	0.641820	-1.477300	-59.531470	-81.563949	147.156457	299.047772	200.871582	0.000000	300.000000	200.000000	0.000000	6.989080	9.644320	2232.133484	1945.486851	2125.499926	-1348.873476				-505.000000	200.000000	0.000000	2.535540	-2.144040	3.932700	102.210760	-952.577693	291.482956
471				900.000000	200.000000	0.000000	0.325090	0.574260	-1.607650	-58.428103	-52.419851	152.005855	298.993747	200.935957	0.000000	300.000000	200.000000	0.000000	7.111160	10.987200	2231.446838	2088.537354	2245.399921	-1281.734977				-505.000000	200.000000	0.000000	2.173320	1.250690	7.078860	-155.386444	922.334635	-410.195651
472				900.000000	200.000000	0.000000	0.448400	0.495440	-1.520750	-109.830245	-133.568124	156.624123	299.003517	201.012885	0.000000	300.000000	200.000000	0.000000	7.324800	11.567080	2231.446838	2260.197959	2223.599922	-1391.597975				-505.000000	200.000000	0.000000	1.629990	-0.357340	8.651940	-136.746490	821.148671	-235.445910
473				900.000000	200.000000	0.000000	0.493240	0.664340	-1.738000	-66.915242	-89.618863	166.373387	298.993988	200.905823	0.000000	300.000000	200.000000	0.000000	7.294280	11.383960	2231.980896	2021.780453	2245.399921	-1367.183975				-505.000000	200.000000	0.000000	0.362220	1.250690	4.719240	-155.575213	1829.583613	118.646125
474				900.000000	200.000000	0.000000	0.313880	0.653080	-1.564200	-111.424704	-87.460422	171.368052	299.003823	200.892944	0.000000	300.000000	200.000000	0.000000	8.026760	11.139800	2232.133484	1993.170352	2223.599922	-1397.701475				-505.000000	200.000000	0.000000	-0.362220	1.608030	11.011560	-133.449184	11.467961	-350.909594
475				900.000000	200.000000	0.000000	0.392350	0.754420	-1.651100	-71.156779	-34.885330	152.103722	298.950036	200.961369	0.000000	300.000000	200.000000	0.000000	7.721560	10.773560	2231.980896	2145.757556	2343.499918	-1348.873476				-505.000000	200.000000	0.000000	0.362220	-0.714680	8.651940	-1432.345154	2090.991495	58.036890
476				900.000000	200.000000	0.000000	0.313880	0.608040	-1.824900	-69.323704	-72.020061	159.277864	299.101702	200.969616	0.000000	300.000000	200.000000	0.000000	7.385840	10.651480	2232.667542	2164.830956	2005.599930	-1416.011974				-505.000000	200.000000	0.000000	0.000000	-0.357340	8.651940	210.701516	1582.629397	-352.803708
477				900.000000	200.000000	0.000000	0.358720	0.653080	-1.911800	-39.415274	-94.049635	149.634657	299.077103	200.956998	0.000000	300.000000	200.000000	0.000000	7.416360	10.590440	2232.209778	2136.220856	2060.099928	-1361.080475				-505.000000	200.000000	0.000000	1.448880	0.178670	0.000000	705.707333	177.468291	0.053647
478				900.000000	200.000000	0.000000	0.392350	0.686860	-1.998700	-70.278484	-125.749521	161.679532	298.984811	200.973622	0.000000	300.000000	200.000000	0.000000	7.630000	10.590440	2233.277894	2174.367657	2267.199921	-1409.908474				-505.000000	200.000000	0.000000	0.905550	-1.072020	9.438480	746.599162	-594.031974	-294.810284
479				900.000000	200.000000	0.000000	0.358720	0.574260	-1.738000	-54.542615	-68.881419	183.296596	298.994022	200.905792	0.000000	300.000000	200.000000	0.000000	7.660520	10.010560	2232.057190	2021.780453	2245.399921	-1403.804975				-505.000000	200.000000	0.000000	-0.724440	0.357340	1.573080	1295.724510	2561.173148	-352.067521
480				900.000000	200.000000	0.000000	0.437190	0.709380	-1.824900	-89.273704	-51.768117	176.111982	298.984603	200.978092	0.000000	300.000000	200.000000	0.000000	7.538440	10.071600	2232.820130	2183.904357	2267.199921	-1367.183975				-505.000000	200.000000	0.000000	0.362220	2.322710	13.371180	836.512887	230.532834	237.151669
481				900.000000	200.000000	0.000000	0.291460	0.551740	-1.955250	-55.695060	-86.173490	188.164654	299.013893	200.931110	0.000000	300.000000	200.000000	0.000000	7.019600	11.231360	2232.820130	2079.000654	2201.799923	-1348.873476				-505.000000	200.000000	0.000000	2.173320	0.714680	14.157719	1318.353925	1048.186804	-234.472029
482				900.000000	200.000000	0.000000	0.257830	0.551740	-1.129700	-119.168274	-50.094578	159.283573	299.013859	200.939684	0.000000	300.000000	200.000000	0.000000	7.568960	11.048240	2232.743836	2098.074055	2201.799923	-1367.183975				-505.000000	200.000000	0.000000	0.724440	1.250690	7.865400	-386.955524	611.549910	294.849443
483				900.000000	200.000000	0.000000	0.459610	0.461660	-1.738000	-87.323195	-47.706220	154.171434	299.047642	200.969981	0.000000	300.000000	200.000000	0.000000	7.324800	10.773560	2231.828308	2164.830956	2125.499926	-1409.908474				-505.000000	200.000000	0.000000	1.267770	0.000000	7.078860	-346.881697	1639.979499	469.851368
484				900.000000	200.000000	0.000000	0.358720	0.709380	-1.042800	-60.319737	-74.593925	178.602937	299.003073	200.962027	0.000000	300.000000	200.000000	0.000000	7.050120	11.231360	2230.455016	2145.757556	2223.599922	-1354.976975				-505.000000	200.000000	0.000000	0.000000	0.178670	8.651940	243.135481	1052.349368	235.145952
485				900.000000	200.000000	0.000000	0.347510	0.551740	-1.651100	-103.626323	-119.160308	188.106586	299.037742	200.944472	0.000000	300.000000	200.000000	0.000000	7.111160	11.109280	2231.523132	2107.610755	2147.299925	-1434.322474				-505.000000	200.000000	0.000000	0.181110	0.714680	6.292320	622.828682	513.349652	-58.080356
486				900.000000	200.000000	0.000000	0.493240	0.416620	-1.433850	-141.129736	-79.769782	144.456066	299.072347	200.939781	0.000000	300.000000	200.000000	0.000000	7.355320	11.078760	2232.514954	2098.074055	2070.999928	-1409.908474				-505.000000	200.000000	0.000000	0.543330	1.072020	0.000000	1107.211947	1823.103206	118.462078
487				900.000000	200.000000	0.000000	0.369930	0.664340	-1.129700	-106.490345	-64.842796	166.501136	298.960016	200.880006	0.000000	300.000000	200.000000	0.000000	7.904680	10.773560	2232.438660	1964.560251	2321.699919	-1354.976975				-505.000000	200.000000	0.000000	-1.086660	-0.178670	-5.505780	104.564218	1794.388873	352.381967
488				900.000000	200.000000	0.000000	0.414770	0.698120	-1.346950	-81.201174	-61.421295	159.257117	299.033122	200.939941	0.000000	300.000000	200.000000	0.000000	7.568960	11.078760	2232.133484	2098.074055	2158.199924	-1385.494475	-525.358803	189.172782	0.000000	-505.000000	200.000000	0.000000	-0.905550	0.000000	21.236579	-229.933077	432.351336	-469.880345
489				900.000000	200.000000	0.000000	0.235410	0.484180	-1.086250	-85.720608	-104.937400	176.111590	299.028239	201.016845	0.000000	300.000000	200.000000	0.000000	7.324800	10.865120	2232.133484	2269.734659	2169.099924	-1336.666476				-505.000000	200.000000	0.000000	2.535540	-1.429360	9.438480	261.712511	1693.597469	409.649385
490				900.000000	200.000000	0.000000	0.369930	0.630560	-1.694550	-96.404999	-89.647335	154.421420	299.028438	200.931205	0.000000	300.000000	200.000000	0.000000	7.507920	10.834600	2232.591248	2079.000654	2169.099924	-1416.011974				-505.000000	200.000000	0.000000	2.354430	0.893350	9.438480	170.627688	-814.273705	529.356323
491				900.000000	200.000000	0.000000	0.302670	0.506700	-1.738000	-97.530038	-147.628799	188.111153	299.038236	200.922631	0.000000	300.000000	200.000000	0.000000	7.446880	11.017720	2232.667542	2059.927254	2147.299925	-1428.218974				-505.000000	200.000000	0.000000	-0.362220	-1.072020	6.292320	283.083461	546.226549	-235.964764
492				900.000000	200.000000	0.000000	0.235410	0.495440	-1.868350	-106.169828	-114.341987	166.483421	299.155693	200.960745	0.000000	300.000000	200.000000	0.000000	7.446880	9.888480	2233.430482	2145.757556	1885.699934	-1391.597975				-505.000000	200.000000	0.000000	-1.086660	1.786700	10.225020	919.643231	1249.180315	60.526610
493				900.000000	200.000000	0.000000	0.425980	0.461660	-1.433850	-91.028626	-92.197925	180.712536	299.072378	200.931205	0.000000	300.000000	200.000000	0.000000	7.385840	10.041080	2232.591248	2079.000654	2070.999928	-1342.769976				-505.000000	200.000000	0.000000	1.267770	1.965370	-3.932700	697.689932	1252.719447	-350.700877
494				900.000000	200.000000	0.000000	0.347510	0.574260	-1.303500	-114.400427	-73.889846	151.982628	299.033222	200.965477	0.000000	300.000000	200.000000	0.000000	7.507920	11.536560	2232.362366	2155.294256	2158.199924	-1263.424477				-505.000000	200.000000	0.000000	0.724440	1.429360	12.584640	898.209358	739.641359	-292.421986
495				900.000000	200.000000	0.000000	0.235410	0.585520	-1.303500	-49.608256	-79.405508	156.928555	299.023756	200.939556	0.000000	300.000000	200.000000	0.000000	7.538440	11.109280	2233.049012	2098.074055	2179.999924	-1342.769976				-505.000000	200.000000	0.000000	-1.448880	0.536010	3.932700	843.460594	-181.200423	764.297867
496				900.000000	200.000000	0.000000	0.459610	0.675600	-1.520750	-102.411256	-58.040202	154.370398	298.999077	200.952628	0.000000	300.000000	200.000000	0.000000	7.324800	10.559920	2232.438660	2126.684155	2234.499922	-1293.941977				-505.000000	200.000000	0.000000	0.724440	1.429360	13.371180	-607.335744	-719.375148	236.274902
497				900.000000	200.000000	0.000000	0.224200	0.630560	-1.868350	-52.359224	-78.418570	144.933756	299.028007	200.974354	0.000000	300.000000	200.000000	0.000000	7.202720	10.895640	2231.599426	2174.367657	2169.099924	-1342.769976				-505.000000	200.000000	0.000000	1.629990	0.893350	8.651940	-1103.411256	1218.858693	588.158377
498				900.000000	200.000000	0.000000	0.381140	0.608040	-1.607650	-133.427117	-74.991870	139.930902	298.998803	200.987073	0.000000	300.000000	200.000000	0.000000	7.233240	10.682000	2231.828308	2202.977757	2234.499922	-1367.183975				-505.000000	200.000000	0.000000	0.362220	0.357340	7.865400	253.883879	766.037849	117.798335
499				900.000000	200.000000	0.000000	0.381140	0.495440	-1.346950	-93.568067	-85.366261	163.922785	298.964970	200.982464	0.000000	300.000000	200.000000	0.000000	7.691040	10.773560	2232.591248	2193.441057	2310.799919	-1385.494475				-505.000000	200.000000	0.000000	1.086660	-1.429360	6.292320	-549.251195	856.264847	-60.187494
500				900.000000	200.000000	0.000000	0.470820	0.630560	-1.129700	-95.819815	-89.261326	171.184518	298.954526	200.944633	0.000000	300.000000	200.000000	0.000000	7.965720	10.590440	2231.141662	2107.610755	2332.599918	-1422.115474				-505.000000	200.000000	0.000000	-1.629990	2.680050	8.651940	1089.389995	-1102.710067	296.394260
501				900.000000	200.000000	0.000000	0.302670	0.563000	-2.085600	-51.345885	-96.645832	144.789630	299.033222	200.982565	0.000000	300.000000	200.000000	0.000000	7.141680	10.041080	2232.362366	2193.441057	2158.199924	-1348.873476				-505.000000	200.000000	0.000000	-0.362220	0.178670	9.438480	243.198404	1338.660887	587.639522
502				900.000000	200.000000	0.000000	0.325090	0.495440	-1.607650	-77.756031	-82.815671	144.703572	299.096820	200.922631	0.000000	300.000000	200.000000	0.000000	7.294280	9.919000	2232.667542	2059.927254	2016.499929	-1403.804975				-505.000000	200.000000	0.000000	1.086660	-1.072020	3.932700	-527.817321	-69.485925	233.872115
503				900.000000	200.000000	0.000000	0.313880	0.563000	-1.477300	-50.715687	-148.332878	149.597337	299.131024	200.956769	0.000000	300.000000	200.000000	0.000000	7.630000	9.705360	2232.743836	2136.220856	1940.199932	-1464.839973				-505.000000	200.000000	0.000000	-0.724440	0.536010	3.932700	-83.067421	835.523774	-116.921569
504				900.000000	200.000000	0.000000	0.347510	0.551740	-1.129700	-26.696078	-38.589691	154.371344	298.994228	200.961139	0.000000	300.000000	200.000000	0.000000	7.324800	10.804080	2232.514954	2145.757556	2245.399921	-1342.769976				-505.000000	200.000000	0.000000	1.448880	1.608030	8.651940	329.626054	2025.237703	530.106998
505				900.000000	200.000000	0.000000	0.313880	0.495440	-1.086250	-85.256921	-87.904915	176.040767	299.023456	200.982565	0.000000	300.000000	200.000000	0.000000	7.813120	11.445000	2232.362366	2193.441057	2179.999924	-1367.183975				-505.000000	200.000000	0.000000	0.000000	-1.072020	13.371180	-63.798236	1578.150839	410.191344
506				900.000000	200.000000	0.000000	0.358720	0.754420	-0.955900	-78.477613	-74.674742	161.777203	299.096851	200.943955	0.000000	300.000000	200.000000	0.000000	7.477400	11.200840	2232.743836	2107.610755	2016.499929	-1361.080475				-505.000000	200.000000	0.000000	0.362220	-0.178670	11.798100	-936.395489	629.735709	528.498353
507				900.000000	200.000000	0.000000	0.347510	0.675600	-1.129700	-77.882947	-79.117450	171.354155	299.047805	200.905730	0.000000	300.000000	200.000000	0.000000	7.355320	11.139800	2232.209778	2021.780453	2125.499926	-1318.355976				-505.000000	200.000000	0.000000	0.000000	-0.536010	2.359620	1473.362829	2384.020853	-529.205561
508				900.000000	200.000000	0.000000	0.336300	0.641820	-0.912450	-91.110527	-7.934286	168.924693	299.013960	200.926775	0.000000	300.000000	200.000000	0.000000	7.477400	10.102120	2232.972718	2069.463954	2201.799923	-1354.976975				-505.000000	200.000000	0.000000	1.448880	0.714680	11.011560	-419.137796	2818.418467	118.050518
509				900.000000	200.000000	0.000000	0.504450	0.686860	-1.173150	-61.382153	-39.946102	180.840677	299.042954	200.978326	0.000000	300.000000	200.000000	0.000000	7.355320	10.956680	2232.286072	2183.904357	2136.399925	-1354.976975				-505.000000	200.000000	0.000000	0.362220	0.000000	10.225020	116.634003	1294.078599	-646.214063
510				900.000000	200.000000	0.000000	0.448400	0.686860	-1.868350	-58.081850	-128.178886	173.669765	299.086869	200.974088	0.000000	300.000000	200.000000	0.000000	6.989080	10.651480	2232.209778	2174.367657	2038.299929	-1428.218974				-505.000000	200.000000	0.000000	-1.086660	0.536010	4.719240	-1009.532513	193.845242	411.804297
511				900.000000	200.000000	0.000000	0.493240	0.709380	-1.390400	-52.638790	-74.744221	171.234594	299.076882	200.935861	0.000000	300.000000	200.000000	0.000000	7.385840	10.895640	2231.675720	2088.537354	2060.099928	-1354.976975				-505.000000	200.000000	0.000000	0.724440	0.178670	7.865400	822.152567	1406.969954	-704.817581
512				900.000000	200.000000	0.000000	0.347510	0.653080	-1.694550	-135.682928	-93.790050	140.007630	299.009011	200.956737	0.000000	300.000000	200.000000	0.000000	7.904680	10.651480	2232.820130	2136.220856	2212.699923	-1385.494475				-505.000000	200.000000	0.000000	-1.267770	-0.714680	3.932700	-158.746672	868.400670	58.167289
513				900.000000	200.000000	0.000000	0.437190	0.574260	-1.694550	-159.031387	-62.021282	149.480059	299.013286	200.987242	0.000000	300.000000	200.000000	0.000000	7.385840	10.620960	2231.446838	2202.977757	2201.799923	-1275.631477				-505.000000	200.000000	0.000000	1.992210	0.000000	4.719240	0.377539	802.962872	-235.135771
514				900.000000	200.000000	0.000000	0.201780	0.608040	-1.346950	-88.931199	-93.178126	156.984340	299.081641	200.965906	0.000000	300.000000	200.000000	0.000000	7.324800	9.919000	2231.370544	2155.294256	2049.199928	-1287.838477				-505.000000	200.000000	0.000000	0.724440	-0.536010	15.730799	1358.616522	2327.495741	175.665667
515				900.000000	200.000000	0.000000	0.280250	0.574260	-1.564200	-70.444679	-96.207478	173.739250	299.028040	200.944407	0.000000	300.000000	200.000000	0.000000	7.568960	10.834600	2231.675720	2107.610755	2169.099924	-1373.287475				-505.000000	200.000000	0.000000	0.724440	-0.178670	12.584640	2074.883484	474.501344	-293.948006
516				900.000000	200.000000	0.000000	0.336300	0.517960	-1.564200	-100.906825	-108.647557	161.580523	298.979686	200.990940	0.000000	300.000000	200.000000	0.000000	7.385840	11.017720	2232.743836	2212.514458	2278.099920	-1354.976975				-505.000000	200.000000	0.000000	1.448880	1.429360	15.730799	2288.253073	825.389799	-57.503546
517				900.000000	200.000000	0.000000	0.448400	0.596780	-1.564200	-85.599427	-52.472196	163.947350	299.140436	200.948616	0.000000	300.000000	200.000000	0.000000	7.355320	10.834600	2231.828308	2117.147455	1918.399933	-1348.873476				-505.000000	200.000000	0.000000	1.267770	0.357340	14.157719	254.387265	1235.551639	176.469990
518				900.000000	200.000000	0.000000	0.291460	0.698120	-1.260050	-69.049555	-36.160326	166.613846	299.072822	200.939299	0.000000	300.000000	200.000000	0.000000	7.294280	11.261880	2233.659364	2098.074055	2070.999928	-1287.838477				-505.000000	200.000000	0.000000	1.267770	0.357340	15.730799	-903.646908	1234.058786	-293.482799
519				900.000000	200.000000	0.000000	0.482030	0.664340	-1.607650	-74.821260	-38.618761	190.481601	299.047772	200.935669	0.000000	300.000000	200.000000	0.000000	7.385840	10.559920	2232.133484	2088.537354	2125.499926	-1318.355976				-505.000000	200.000000	0.000000	0.905550	-0.536010	7.078860	894.660359	1131.617401	-529.278005
520				900.000000	200.000000	0.000000	0.482030	0.596780	-1.607650	-57.500729	-99.410400	183.189790	299.057571	200.961271	0.000000	300.000000	200.000000	0.000000	7.416360	10.682000	2232.209778	2145.757556	2103.699926	-1379.390975				-505.000000	200.000000	0.000000	-0.543330	-0.536010	5.505780	-147.809504	1618.491999	528.231681
521				900.000000	200.000000	0.000000	0.493240	0.720640	-1.607650	-92.605477	-115.069938	164.016085	298.964899	200.914181	0.000000	300.000000	200.000000	0.000000	7.691040	10.651480	2232.438660	2040.853853	2310.799919	-1367.183975				-505.000000	200.000000	0.000000	0.362220	1.608030	3.146160	-18.262414	505.376393	236.473438
522				900.000000	200.000000	0.000000	0.470820	0.574260	-1.651100	-98.678419	-109.040304	151.854879	298.993953	200.987039	0.000000	300.000000	200.000000	0.000000	7.477400	10.590440	2231.904602	2202.977757	2245.399921	-1348.873476				-505.000000	200.000000	0.000000	0.724440	-1.786700	4.719240	-570.999685	614.535616	409.455157
523				900.000000	200.000000	0.000000	0.403560	0.608040	-1.781450	-57.217099	-85.885432	176.052576	298.986437	200.963906	0.000000	300.000000	200.000000	0.000000	7.263760	10.712520	2226.106258	2145.757556	2256.299921	-1409.908474				-505.000000	200.000000	0.000000	1.629990	-1.608030	10.225020	19.332109	1349.935848	174.575876
524				900.000000	200.000000	0.000000	0.526870	0.641820	-1.477300	-51.490409	-106.444107	173.546583	298.988897	200.927377	0.000000	300.000000	200.000000	0.000000	7.538440	9.583280	2231.523132	2069.463954	2256.299921	-1477.046973				-505.000000	200.000000	0.000000	-1.267770	1.072020	11.011560	1223.908874	861.682832	764.792051
525				900.000000	200.000000	0.000000	0.381140	0.495440	-1.129700	-117.466177	-105.832183	166.332445	299.013657	200.909972	0.000000	300.000000	200.000000	0.000000	7.416360	9.613800	2232.286072	2031.317153	2201.799923	-1318.355976				-505.000000	200.000000	0.000000	0.724440	0.178670	12.584640	359.266098	-55.778685	352.576195
526				900.000000	200.000000	0.000000	0.482030	0.529220	-1.520750	-80.295473	-119.755097	171.078659	298.988862	200.987242	0.000000	300.000000	200.000000	0.000000	7.355320	10.010560	2231.446838	2202.977757	2256.299921	-1373.287475				-505.000000	200.000000	0.000000	2.173320	-0.357340	2.359620	557.646136	661.673179	-646.698067
527				900.000000	200.000000	0.000000	0.347510	0.619300	-1.477300	-96.643615	-114.255972	161.663155	299.047837	200.918516	0.000000	300.000000	200.000000	0.000000	7.416360	11.506040	2232.286072	2050.390553	2125.499926	-1367.183975				-505.000000	200.000000	0.000000	2.173320	1.250690	7.078860	1234.405579	-535.935446	177.245335
528				900.000000	200.000000	0.000000	0.381140	0.608040	-1.390400	-97.017274	-85.325853	185.714444	299.062678	200.943955	0.000000	300.000000	200.000000	0.000000	7.507920	11.017720	2232.743836	2107.610755	2092.799927	-1434.322474				-505.000000	200.000000	0.000000	2.173320	-1.429360	8.651940	609.097593	-802.568313	-1.530328
529				900.000000	200.000000	0.000000	0.212990	0.585520	-0.782100	-73.191267	-73.901185	154.542122	299.004061	200.914088	0.000000	300.000000	200.000000	0.000000	7.355320	10.865120	2232.667542	2040.853853	2223.599922	-1391.597975				-505.000000	200.000000	0.000000	1.267770	0.536010	8.651940	-198.505884	-84.923449	-880.754228
530				900.000000	200.000000	0.000000	0.336300	0.461660	-1.824900	-83.392693	-78.009286	175.986124	298.999077	200.897094	0.000000	300.000000	200.000000	0.000000	7.202720	11.200840	2232.438660	2002.707052	2234.499922	-1348.873476				-505.000000	200.000000	0.000000	2.354430	0.893350	3.932700	-61.444778	118.941331	176.891731
531				900.000000	200.000000	0.000000	0.448400	0.540480	-2.172500	-76.486469	-92.434236	161.485331	299.013185	200.948875	0.000000	300.000000	200.000000	0.000000	7.233240	10.651480	2231.217956	2117.147455	2201.799923	-1348.873476				-505.000000	200.000000	0.000000	1.992210	-1.250690	6.292320	156.456138	6.049976	-765.019564
532				900.000000	200.000000	0.000000	0.425980	0.698120	-0.999350	-44.656289	-87.536040	161.655163	299.028173	200.978460	0.000000	300.000000	200.000000	0.000000	7.568960	10.468360	2231.980896	2183.904357	2169.099924	-1434.322474				-505.000000	200.000000	0.000000	2.354430	-1.429360	5.505780	-896.762124	912.868522	-588.985804
533				900.000000	200.000000	0.000000	0.425980	0.619300	-1.260050	-64.254302	-107.557469	166.401181	298.955348	200.922536	0.000000	300.000000	200.000000	0.000000	7.568960	10.193680	2232.896424	2059.927254	2332.599918	-1422.115474				-505.000000	200.000000	0.000000	1.992210	0.000000	-1.573080	-115.941848	411.224262	704.769807
534				900.000000	200.000000	0.000000	0.358720	0.754420	-1.651100	-47.033598	-74.028206	147.319243	298.994022	200.952791	0.000000	300.000000	200.000000	0.000000	7.111160	10.102120	2232.057190	2126.684155	2245.399921	-1397.701475				-505.000000	200.000000	0.000000	0.362220	2.858720	8.651940	1216.017318	-1355.828695	-291.036546
535				900.000000	200.000000	0.000000	0.381140	0.709380	-1.564200	-44.777787	-140.889888	176.170050	299.072315	200.965444	0.000000	300.000000	200.000000	0.000000	7.477400	10.620960	2232.438660	2155.294256	2070.999928	-1379.390975				-505.000000	200.000000	0.000000	0.724440	0.000000	11.011560	464.144932	-186.855839	58.686143
536				900.000000	200.000000	0.000000	0.325090	0.698120	-1.433850	-101.393854	-93.109245	168.988665	298.954741	200.974354	0.000000	300.000000	200.000000	0.000000	7.660520	9.919000	2231.599426	2174.367657	2332.599918	-1391.597975				-505.000000	200.000000	0.000000	-1.267770	0.536010	19.663499	613.087054	986.042149	294.330588
537				900.000000	200.000000	0.000000	0.291460	0.765680	-1.607650	-98.791790	-142.222427	135.351095	298.965429	200.935061	0.000000	300.000000	200.000000	0.000000	7.996240	11.048240	2233.583070	2088.537354	2310.799919	-1373.287475				-505.000000	200.000000	0.000000	1.629990	0.357340	14.944259	-92.997818	-377.952806	293.929210
538				900.000000	200.000000	0.000000	0.313880	0.585520	-1.868350	-90.398743	-102.375472	171.305221	299.028272	201.003994	0.000000	300.000000	200.000000	0.000000	7.660520	11.353440	2232.209778	2241.124558	2169.099924	-1434.322474				-505.000000	200.000000	0.000000	1.448880	0.178670	11.011560	822.404260	-98.121694	704.982831
539				900.000000	200.000000	0.000000	0.414770	0.596780	-1.303500	-133.575704	-107.055433	197.717432	299.086682	200.948648	0.000000	300.000000	200.000000	0.000000	7.630000	11.078760	2231.752014	2117.147455	2038.299929	-1379.390975				-505.000000	200.000000	0.000000	2.535540	-1.965370	0.000000	-698.004548	907.134542	-354.532571
540				900.000000	200.000000	0.000000	0.313880	0.754420	-1.651100	-55.074658	-11.390056	159.413998	299.028272	200.982632	0.000000	300.000000	200.000000	0.000000	6.683880	10.651480	2232.209778	2193.441057	2169.099924	-1324.459476				-505.000000	200.000000	0.000000	2.716650	-0.178670	4.719240	-705.329794	1024.267025	-176.619186
541				900.000000	200.000000	0.000000	0.470820	0.608040	-1.129700	-108.808779	-38.601627	168.753915	299.018406	200.918642	0.000000	300.000000	200.000000	0.000000	7.782600	10.590440	2231.980896	2050.390553	2190.899923	-1397.701475				-505.000000	200.000000	0.000000	0.543330	0.178670	4.719240	242.820865	758.064589	117.614289
542				900.000000	200.000000	0.000000	0.392350	0.743160	-1.651100	-99.764178	-29.819360	144.864270	299.047739	200.944246	0.000000	300.000000	200.000000	0.000000	7.599480	11.078760	2232.057190	2107.610755	2125.499926	-1361.080475				-505.000000	200.000000	0.000000	1.267770	-0.893350	13.371180	-516.250921	-221.972015	-177.181507
543				900.000000	200.000000	0.000000	0.515660	0.574260	-1.564200	-106.629451	-60.307933	142.169784	299.116228	200.974021	0.000000	300.000000	200.000000	0.000000	7.446880	10.620960	2232.362366	2174.367657	1972.899931	-1342.769976				-505.000000	200.000000	0.000000	2.716650	1.786700	9.438480	687.948304	-173.341599	-292.242247
544				900.000000	200.000000	0.000000	0.459610	0.630560	-1.824900	-128.704284	-133.746892	161.557492	299.086713	200.982800	0.000000	300.000000	200.000000	0.000000	7.568960	11.109280	2231.828308	2193.441057	2038.299929	-1385.494475				-505.000000	200.000000	0.000000	-0.181110	0.536010	13.371180	149.319661	793.689760	470.475952
545				900.000000	200.000000	0.000000	0.369930	0.641820	-1.520750	-83.699665	-165.798518	144.793251	299.023656	200.931110	0.000000	300.000000	200.000000	0.000000	7.874160	10.743040	2232.820130	2079.000654	2179.999924	-1428.218974				-505.000000	200.000000	0.000000	0.181110	0.714680	13.371180	507.578988	506.631814	411.872433
546				900.000000	200.000000	0.000000	0.425980	0.585520	-1.477300	-98.034676	-107.355427	144.682824	299.032924	200.935861	0.000000	300.000000	200.000000	0.000000	7.324800	9.857960	2231.675720	2088.537354	2158.199924	-1403.804975				-505.000000	200.000000	0.000000	-1.267770	2.144040	7.865400	-448.714918	466.958516	-232.840279
547				900.000000	200.000000	0.000000	0.313880	0.439140	-1.911800	-48.225323	-82.071184	185.627048	299.042725	201.004200	0.000000	300.000000	200.000000	0.000000	7.385840	9.644320	2231.752014	2241.124558	2136.399925	-1391.597975				-505.000000	200.000000	0.000000	1.448880	0.714680	3.932700	-535.520107	1101.726210	-58.181778
548				900.000000	200.000000	0.000000	0.358720	0.551740	-1.477300	-79.323085	-53.925960	159.179051	299.018271	200.995687	0.000000	300.000000	200.000000	0.000000	7.538440	9.857960	2231.675720	2222.051158	2190.899923	-1483.150473				-505.000000	200.000000	0.000000	2.897760	0.536010	12.584640	380.888742	1138.413803	528.973741
549				900.000000	200.000000	0.000000	0.302670	0.686860	-1.390400	-101.812526	-107.424308	142.495160	299.008740	200.961271	0.000000	300.000000	200.000000	0.000000	7.691040	11.139800	2232.209778	2145.757556	2212.699923	-1385.494475				-505.000000	200.000000	0.000000	1.448880	-0.178670	10.225020	453.270687	-760.225304	175.946828
550				900.000000	200.000000	0.000000	0.302670	0.563000	-1.520750	-94.986533	-56.643383	168.886231	299.057925	200.905390	0.000000	300.000000	200.000000	0.000000	7.263760	11.231360	2233.049012	2021.780453	2103.699926	-1367.183975				-505.000000	200.000000	0.000000	-0.905550	0.357340	7.865400	1064.595892	445.040585	-528.285328
551				900.000000	200.000000	0.000000	0.336300	0.551740	-1.607650	-91.519718	-42.749539	164.021598	299.013522	200.965642	0.000000	300.000000	200.000000	0.000000	7.294280	10.743040	2231.980896	2155.294256	2201.799923	-1373.287475				-505.000000	200.000000	0.000000	1.086660	0.000000	7.865400	927.157247	-338.358072	117.401265
552				900.000000	200.000000	0.000000	0.369930	0.495440	-1.346950	-109.650188	-155.828213	142.247458	299.037841	200.982834	0.000000	300.000000	200.000000	0.000000	7.385840	11.261880	2231.752014	2193.441057	2147.299925	-1293.941977				-505.000000	200.000000	0.000000	1.267770	0.357340	10.225020	948.968660	1769.563801	-58.506405
553				900.000000	200.000000	0.000000	0.381140	0.574260	-1.346950	-66.199078	-130.959991	137.489827	299.013589	200.880127	0.000000	300.000000	200.000000	0.000000	7.294280	10.315760	2232.133484	1964.560251	2201.799923	-1342.769976				-505.000000	200.000000	0.000000	0.543330	0.357340	0.000000	137.438645	-695.726933	470.248439
554				900.000000	200.000000	0.000000	0.414770	0.619300	-1.651100	-60.638900	-116.864105	154.364494	299.008537	200.927282	0.000000	300.000000	200.000000	0.000000	7.416360	10.254720	2231.752014	2069.463954	2212.699923	-1440.425974				-505.000000	200.000000	0.000000	0.543330	1.429360	3.146160	-1187.233755	-35.862602	706.242180
555				900.000000	200.000000	0.000000	0.392350	0.698120	-1.868350	-65.659224	-100.540897	188.196265	299.003687	200.974254	0.000000	300.000000	200.000000	0.000000	7.721560	10.346280	2231.828308	2174.367657	2223.599922	-1354.976975				-505.000000	200.000000	0.000000	0.905550	0.893350	7.078860	402.070923	866.477386	177.007641
556				900.000000	200.000000	0.000000	0.347510	0.551740	-1.738000	-7.223626	-114.013521	173.648625	299.037775	200.961533	0.000000	300.000000	200.000000	0.000000	7.202720	10.804080	2231.599426	2145.757556	2147.299925	-1434.322474				-505.000000	200.000000	0.000000	2.173320	1.072020	7.865400	-1440.110863	1319.298231	-351.621111
557				900.000000	200.000000	0.000000	0.381140	0.506700	-1.868350	-77.562430	-89.947329	156.704277	298.984325	200.897186	0.000000	300.000000	200.000000	0.000000	7.721560	10.834600	2232.209778	2002.707052	2267.199921	-1416.011974				-505.000000	200.000000	0.000000	-0.181110	0.357340	9.438480	369.825727	1990.551958	352.818196
558				900.000000	200.000000	0.000000	0.470820	0.608040	-1.477300	-48.860939	-83.872088	142.247654	298.926059	200.939620	0.000000	300.000000	200.000000	0.000000	7.233240	9.888480	2232.896424	2098.074055	2397.999916	-1501.460973				-505.000000	200.000000	0.000000	1.811100	1.250690	5.505780	655.199723	-114.814640	-821.375364
559				900.000000	200.000000	0.000000	0.369930	0.630560	-1.477300	-76.077277	-59.453558	144.782779	299.038269	200.922599	0.000000	300.000000	200.000000	0.000000	7.202720	10.956680	2232.743836	2059.927254	2147.299925	-1342.769976				-505.000000	200.000000	0.000000	2.354430	-1.429360	0.000000	1071.669446	652.953493	292.175676
560				900.000000	200.000000	0.000000	0.470820	0.608040	-1.564200	-20.807256	-63.527391	156.705614	299.032759	200.953117	0.000000	300.000000	200.000000	0.000000	7.568960	11.200840	2231.294250	2126.684155	2158.199924	-1391.597975				-505.000000	200.000000	0.000000	-0.181110	2.144040	13.371180	-564.090457	1058.829775	-174.183113
561				900.000000	200.000000	0.000000	0.448400	0.540480	-1.868350	-52.048188	-102.849036	185.581932	299.013421	200.901643	0.000000	300.000000	200.000000	0.000000	6.989080	11.353440	2231.752014	2012.243752	2201.799923	-1464.839973				-505.000000	200.000000	0.000000	1.629990	-1.072020	11.798100	-295.556086	950.732973	-294.868240
562				900.000000	200.000000	0.000000	0.302670	0.574260	-1.781450	-62.628690	-66.532872	164.077383	298.998974	200.910003	0.000000	300.000000	200.000000	0.000000	7.599480	10.834600	2232.209778	2031.317153	2234.499922	-1361.080475				-505.000000	200.000000	0.000000	0.181110	1.072020	8.651940	-745.151928	-682.019693	235.979253
563				900.000000	200.000000	0.000000	0.347510	0.427880	-1.303500	-72.181992	-63.757906	144.617514	299.003517	200.944504	0.000000	300.000000	200.000000	0.000000	7.477400	10.895640	2231.446838	2107.610755	2223.599922	-1348.873476				-505.000000	200.000000	0.000000	-0.362220	0.357340	2.359620	-1599.612614	-908.311400	-587.072893
564				900.000000	200.000000	0.000000	0.257830	0.596780	-1.564200	-13.229883	-75.020343	200.289682	298.949964	200.969981	0.000000	300.000000	200.000000	0.000000	6.897520	10.620960	2231.828308	2164.830956	2343.499918	-1336.666476				-505.000000	200.000000	0.000000	2.354430	-0.714680	6.292320	420.522107	1574.972133	234.109809
565				900.000000	200.000000	0.000000	0.246620	0.551740	-0.999350	-66.766338	-75.084026	166.524167	299.072378	200.965378	0.000000	300.000000	200.000000	0.000000	7.568960	10.407320	2232.591248	2155.294256	2070.999928	-1397.701475				-505.000000	200.000000	0.000000	0.362220	1.608030	9.438480	213.872975	-1356.575121	177.729339
566				900.000000	200.000000	0.000000	0.493240	0.596780	-1.303500	-85.329341	-105.220858	178.358856	298.994228	200.956867	0.000000	300.000000	200.000000	0.000000	7.538440	10.132640	2232.514954	2136.220856	2245.399921	-1409.908474				-505.000000	200.000000	0.000000	1.992210	-0.178670	14.157719	-9.678704	1059.145770	117.159263
567				900.000000	200.000000	0.000000	0.392350	0.596780	-1.738000	-97.841074	-55.068393	166.415078	299.028372	200.952628	0.000000	300.000000	200.000000	0.000000	7.721560	10.712520	2232.438660	2126.684155	2169.099924	-1385.494475				-505.000000	200.000000	0.000000	-0.543330	1.429360	14.157719	203.439193	1477.711301	-527.296959
568				900.000000	200.000000	0.000000	0.414770	0.506700	-1.260050	-60.850110	-66.568082	149.440456	298.984221	201.004097	0.000000	300.000000	200.000000	0.000000	7.507920	10.407320	2231.980896	2241.124558	2267.199921	-1336.666476				-505.000000	200.000000	0.000000	0.905550	1.429360	10.225020	-955.035442	-992.488422	-233.692376
569				900.000000	200.000000	0.000000	0.358720	0.698120	-2.172500	-98.138565	-103.939124	168.953825	299.023055	200.931683	0.000000	300.000000	200.000000	0.000000	7.385840	10.682000	2231.446838	2079.000654	2179.999924	-1354.976975				-505.000000	200.000000	0.000000	-0.362220	-1.608030	9.438480	945.797201	-252.179201	292.223450
570				900.000000	200.000000	0.000000	0.381140	0.619300	-1.477300	-48.397253	-105.508915	188.134576	299.013657	200.961238	0.000000	300.000000	200.000000	0.000000	7.782600	10.102120	2232.286072	2145.757556	2201.799923	-1354.976975				-505.000000	200.000000	0.000000	1.629990	0.714680	5.505780	622.765758	1354.414406	353.012424
571				900.000000	200.000000	0.000000	0.459610	0.540480	-1.390400	-87.737804	-68.293368	163.883377	298.930465	201.008404	0.000000	300.000000	200.000000	0.000000	7.599480	10.773560	2231.904602	2250.661259	2387.099916	-1379.390975				-505.000000	200.000000	0.000000	-0.181110	0.714680	2.359620	-767.277957	-654.130350	-116.795477
572				900.000000	200.000000	0.000000	0.369930	0.686860	-1.216600	-69.468228	-115.421679	164.112419	299.062261	200.982834	0.000000	300.000000	200.000000	0.000000	7.538440	11.170320	2231.752014	2193.441057	2092.799927	-1385.494475				-505.000000	200.000000	0.000000	0.181110	0.714680	16.517339	160.382676	768.786123	-58.080356
573				900.000000	200.000000	0.000000	0.302670	0.529220	-1.564200	-96.422608	-76.866854	188.132096	299.018305	200.952921	0.000000	300.000000	200.000000	0.000000	7.630000	11.353440	2231.752014	2126.684155	2190.899923	-1379.390975				-505.000000	200.000000	0.000000	1.811100	0.714680	15.730799	160.319752	-124.518183	294.253837
574				900.000000	200.000000	0.000000	0.291460	0.495440	-1.390400	-161.962095	-20.841191	159.196373	298.940414	200.944149	0.000000	300.000000	200.000000	0.000000	7.385840	11.078760	2232.286072	2107.610755	2365.299917	-1373.287475				-505.000000	200.000000	0.000000	1.267770	-0.536010	14.944259	-147.054426	-621.174890	116.878102
575				900.000000	200.000000	0.000000	0.425980	0.495440	-2.085600	-122.477020	-5.470309	154.237690	299.116741	200.956377	0.000000	300.000000	200.000000	0.000000	7.752080	10.956680	2233.659364	2136.220856	1972.899931	-1367.183975				-505.000000	200.000000	0.000000	2.535540	1.072020	-4.719240	-51.325611	-414.086973	294.534997
576				900.000000	200.000000	0.000000	0.414770	0.506700	-1.346950	-129.289152	-101.949054	159.079096	299.023423	200.995415	0.000000	300.000000	200.000000	0.000000	7.141680	10.712520	2232.286072	2222.051158	2179.999924	-1312.252476				-505.000000	200.000000	0.000000	1.267770	0.000000	-3.146160	-695.147704	-73.727053	176.130874
577				900.000000	200.000000	0.000000	0.482030	0.563000	-1.911800	-127.555903	-124.457391	159.061774	299.032659	201.055803	0.000000	300.000000	200.000000	0.000000	7.446880	10.498880	2231.065368	2355.564961	2158.199924	-1318.355976				-505.000000	200.000000	0.000000	0.362220	0.178670	2.359620	-683.895920	903.832841	352.605172
578				900.000000	200.000000	0.000000	0.482030	0.653080	-1.651100	-91.412081	-114.567902	159.145548	299.042889	200.897217	0.000000	300.000000	200.000000	0.000000	7.446880	10.834600	2232.133484	2002.707052	2136.399925	-1342.769976				-505.000000	200.000000	0.000000	-0.543330	-0.357340	4.719240	1021.098913	823.818382	58.448449
579				900.000000	200.000000	0.000000	0.538080	0.641820	-1.173150	-87.360082	-91.990685	144.619048	298.974559	200.922820	0.000000	300.000000	200.000000	0.000000	7.935200	10.651480	2232.209778	2059.927254	2288.999920	-1385.494475				-505.000000	200.000000	0.000000	-0.724440	1.250690	4.719240	539.320798	834.777347	118.733057
580				900.000000	200.000000	0.000000	0.336300	0.551740	-1.433850	-127.524433	-58.109083	120.647716	299.008808	200.914213	0.000000	300.000000	200.000000	0.000000	7.233240	9.827440	2232.362366	2040.853853	2212.699923	-1446.529474				-505.000000	200.000000	0.000000	0.181110	0.714680	11.798100	44.189135	1833.824741	235.640137
581				900.000000	200.000000	0.000000	0.437190	0.619300	-1.303500	-108.525149	-92.780779	163.979907	299.013151	201.004474	0.000000	300.000000	200.000000	0.000000	7.385840	9.949520	2231.141662	2241.124558	2201.799923	-1379.390975				-505.000000	200.000000	0.000000	1.267770	-0.536010	10.225020	-263.247967	443.863727	-529.306983
582				900.000000	200.000000	0.000000	0.392350	0.675600	-1.303500	-49.919292	-90.934267	161.669060	298.994022	200.969881	0.000000	300.000000	200.000000	0.000000	7.599480	11.261880	2232.057190	2164.830956	2245.399921	-1318.355976				-505.000000	200.000000	0.000000	-0.543330	0.714680	9.438480	391.448371	554.199809	-175.510598
583				900.000000	200.000000	0.000000	0.470820	0.551740	-1.694550	-99.650807	-78.604076	175.930536	298.906046	200.914400	0.000000	300.000000	200.000000	0.000000	7.599480	11.139800	2231.904602	2040.853853	2441.599915	-1446.529474				-505.000000	200.000000	0.000000	0.543330	0.357340	15.730799	717.777119	217.334590	587.736636
584				900.000000	200.000000	0.000000	0.448400	0.563000	-1.651100	-79.039455	-123.314958	156.686954	299.003585	200.940166	0.000000	300.000000	200.000000	0.000000	7.660520	11.078760	2231.599426	2098.074055	2223.599922	-1361.080475				-505.000000	200.000000	0.000000	-0.905550	2.680050	14.157719	1553.094465	41.359152	296.336305
585				900.000000	200.000000	0.000000	0.392350	0.563000	-1.346950	-66.662765	-50.366099	178.431963	299.076819	200.914556	0.000000	300.000000	200.000000	0.000000	7.324800	11.261880	2231.523132	2040.853853	2060.099928	-1324.459476	-544.070502	145.561047	0.000000	-505.000000	200.000000	0.000000	1.811100	0.714680	20.450039	-1113.278729	798.993309	176.765639
586				900.000000	200.000000	0.000000	0.347510	0.641820	-1.520750	-107.822847	-129.413473	166.503419	299.013657	200.986871	0.000000	300.000000	200.000000	0.000000	7.355320	11.078760	2232.286072	2202.977757	2201.799923	-1403.804975				-505.000000	200.000000	0.000000	1.267770	1.072020	6.292320	876.083329	977.875889	353.380517
587				900.000000	200.000000	0.000000	0.414770	0.517960	-1.477300	-52.570434	-96.761859	175.957188	299.004163	200.913994	0.000000	300.000000	200.000000	0.000000	7.385840	10.804080	2232.896424	2040.853853	2223.599922	-1391.597975				-505.000000	200.000000	0.000000	1.992210	2.501380	0.000000	962.070516	2663.421534	648.399518
588				900.000000	200.000000	0.000000	0.246620	0.664340	-1.129700	-90.408224	-49.632950	154.580584	298.999248	200.879856	0.000000	300.000000	200.000000	0.000000	7.446880	10.376800	2232.820130	1964.560251	2234.499922	-1336.666476				-505.000000	200.000000	0.000000	-0.362220	-0.357340	13.371180	326.895057	672.078718	-117.798335
589				900.000000	200.000000	0.000000	0.358720	0.743160	-1.607650	-63.534391	-104.464434	168.995712	299.008232	200.923293	0.000000	300.000000	200.000000	0.000000	7.202720	10.468360	2231.065368	2059.927254	2212.699923	-1361.080475				-505.000000	200.000000	0.000000	1.629990	-0.357340	2.359620	-21.433874	827.120083	293.250978
590				900.000000	200.000000	0.000000	0.347510	0.630560	-1.433850	-80.052793	-119.362350	185.770228	299.018607	200.944085	0.000000	300.000000	200.000000	0.000000	7.324800	10.407320	2232.438660	2107.610755	2190.899923	-1373.287475				-505.000000	200.000000	0.000000	1.267770	-0.714680	-2.359620	-738.330068	986.086580	-705.708837
591				900.000000	200.000000	0.000000	0.347510	0.608040	-1.173150	-40.504780	-94.274952	156.833363	299.023423	200.948421	0.000000	300.000000	200.000000	0.000000	7.385840	10.559920	2232.286072	2117.147455	2179.999924	-1440.425974				-505.000000	200.000000	0.000000	0.362220	-0.893350	10.225020	-400.686612	1426.648606	469.076023
592				900.000000	200.000000	0.000000	0.369930	0.664340	-1.694550	-58.829167	-170.702854	178.549436	299.042922	200.888641	0.000000	300.000000	200.000000	0.000000	7.660520	9.766400	2232.209778	1983.633652	2136.399925	-1391.597975				-505.000000	200.000000	0.000000	-0.362220	-0.178670	5.505780	221.261145	414.402968	469.812209
593				900.000000	200.000000	0.000000	0.336300	0.630560	-1.564200	-72.146776	-83.317707	154.456260	299.008706	201.038208	0.000000	300.000000	200.000000	0.000000	7.477400	11.078760	2232.133484	2317.418160	2212.699923	-1324.459476				-505.000000	200.000000	0.000000	1.448880	-2.858720	5.505780	-1562.332707	1232.803364	-414.037526
594				900.000000	200.000000	0.000000	0.437190	0.664340	-1.694550	-74.911288	-87.351132	159.202474	298.993575	200.995960	0.000000	300.000000	200.000000	0.000000	7.630000	11.200840	2231.065368	2222.051158	2245.399921	-1464.839973				-505.000000	200.000000	0.000000	-0.543330	0.714680	18.876959	623.835453	280.102677	-410.486993
595				900.000000	200.000000	0.000000	0.313880	0.698120	-1.651100	-69.454683	-51.917815	202.735520	298.920845	200.961271	0.000000	300.000000	200.000000	0.000000	7.538440	11.200840	2232.209778	2145.757556	2408.899916	-1409.908474				-505.000000	200.000000	0.000000	1.992210	0.536010	18.090419	265.513202	1055.413638	-410.859394
596				900.000000	200.000000	0.000000	0.504450	0.506700	-1.390400	-89.128864	-65.073909	175.853808	299.013724	200.914181	0.000000	300.000000	200.000000	0.000000	7.446880	11.078760	2232.438660	2040.853853	2201.799923	-1373.287475				-505.000000	200.000000	0.000000	0.362220	1.965370	3.932700	466.687160	2228.040061	354.300751
597				900.000000	200.000000	0.000000	0.313880	0.619300	-1.694550	-84.807096	-107.603076	154.469016	298.988689	201.013058	0.000000	300.000000	200.000000	0.000000	7.874160	10.773560	2231.065368	2260.197959	2256.299921	-1342.769976				-505.000000	200.000000	0.000000	0.543330	-0.178670	12.584640	-125.620552	618.030317	-763.886307
598				900.000000	200.000000	0.000000	0.291460	0.619300	-1.824900	-84.942138	-101.492625	200.275785	299.018204	200.995755	0.000000	300.000000	200.000000	0.000000	7.599480	10.407320	2231.523132	2222.051158	2190.899923	-1348.873476				-505.000000	200.000000	0.000000	-1.267770	-0.178670	9.438480	-357.504249	1128.315700	-117.556334
599				900.000000	200.000000	0.000000	0.291460	0.551740	-1.607650	-31.211765	-111.826607	161.658392	299.038499	200.922378	0.000000	300.000000	200.000000	0.000000	6.958560	10.315760	2233.277894	2059.927254	2147.299925	-1373.287475				-505.000000	200.000000	0.000000	-0.905550	0.893350	17.303879	171.256920	1231.503512	177.152529
600				900.000000	200.000000	0.000000	0.414770	0.484180	-1.955250	-126.826195	-141.911095	168.696793	298.979825	200.935285	0.000000	300.000000	200.000000	0.000000	7.660520	10.407320	2233.049012	2088.537354	2278.099920	-1324.459476				-505.000000	200.000000	0.000000	1.448880	-0.714680	1.573080	188.512564	-89.164577	175.438154
601				900.000000	200.000000	0.000000	0.526870	0.641820	-1.607650	-111.933405	-15.135423	154.269302	299.062806	200.943826	0.000000	300.000000	200.000000	0.000000	7.477400	10.559920	2233.049012	2107.610755	2092.799927	-1348.873476				-505.000000	200.000000	0.000000	1.992210	0.536010	11.798100	844.089826	928.815042	117.837494
602				900.000000	200.000000	0.000000	0.392350	0.506700	-1.390400	-81.087804	-106.051360	171.150624	299.052299	201.012954	0.000000	300.000000	200.000000	0.000000	6.714400	10.895640	2231.294250	2260.197959	2114.599926	-1336.666476				-505.000000	200.000000	0.000000	1.086660	0.714680	9.438480	1665.424391	588.139127	588.032285
603				900.000000	200.000000	0.000000	0.392350	0.720640	-0.825550	-79.733630	-126.840551	193.036529	298.969641	200.969848	0.000000	300.000000	200.000000	0.000000	7.538440	10.041080	2232.133484	2164.830956	2299.899920	-1324.459476				-505.000000	200.000000	0.000000	3.078870	-0.178670	10.225020	-241.625324	69.134058	-235.392262
604				900.000000	200.000000	0.000000	0.437190	0.608040	-1.520750	-36.844363	-77.380826	125.414874	298.999487	200.965048	0.000000	300.000000	200.000000	0.000000	7.752080	10.102120	2233.354188	2155.294256	2234.499922	-1342.769976				-505.000000	200.000000	0.000000	1.629990	0.893350	7.078860	1096.966934	159.791487	-175.514906
605				900.000000	200.000000	0.000000	0.403560	0.686860	-1.911800	-102.352697	-55.368387	156.848598	298.979372	200.910065	0.000000	300.000000	200.000000	0.000000	7.477400	11.200840	2232.057190	2031.317153	2278.099920	-1434.322474				-505.000000	200.000000	0.000000	2.173320	0.893350	0.000000	-61.759394	-926.927630	588.114910
606				900.000000	200.000000	0.000000	0.414770	0.698120	-1.824900	-150.045344	-106.570531	144.799156	299.062229	200.987141	0.000000	300.000000	200.000000	0.000000	7.630000	11.078760	2231.675720	2202.977757	2092.799927	-1373.287475				-505.000000	200.000000	0.000000	1.086660	0.893350	8.651940	-292.699242	721.455560	529.457744
607				900.000000	200.000000	0.000000	0.381140	0.484180	-1.694550	-26.042854	-145.834632	175.960614	299.033288	201.008128	0.000000	300.000000	200.000000	0.000000	7.294280	11.445000	2232.514954	2250.661259	2158.199924	-1336.666476				-505.000000	200.000000	0.000000	1.086660	-0.178670	8.651940	-357.567172	-604.244513	1057.137285
608				900.000000	200.000000	0.000000	0.425980	0.743160	-1.086250	-91.137933	-112.785073	159.287390	298.979477	200.905700	0.000000	300.000000	200.000000	0.000000	7.263760	10.651480	2232.286072	2021.780453	2278.099920	-1470.943473				-505.000000	200.000000	0.000000	1.992210	2.144040	6.292320	-1375.368779	138.619983	-174.356979
609				900.000000	200.000000	0.000000	0.291460	0.608040	-1.738000	-45.110494	-121.837322	164.120412	298.974594	200.927060	0.000000	300.000000	200.000000	0.000000	7.172200	10.682000	2232.286072	2069.463954	2288.999920	-1379.390975				-505.000000	200.000000	0.000000	1.267770	1.429360	11.798100	666.514431	-220.479162	118.743238
610				900.000000	200.000000	0.000000	0.235410	0.506700	-1.738000	-37.222085	-63.803513	144.806952	299.032792	200.931715	0.000000	300.000000	200.000000	0.000000	7.385840	10.682000	2231.370544	2079.000654	2158.199924	-1354.976975				-505.000000	200.000000	0.000000	0.905550	-0.536010	3.146160	-32.182272	1267.919540	-59.325216
611				900.000000	200.000000	0.000000	0.336300	0.585520	-1.086250	-65.465306	-109.092051	171.281994	299.018406	200.965642	0.000000	300.000000	200.000000	0.000000	7.233240	10.895640	2231.980896	2155.294256	2190.899923	-1367.183975				-505.000000	200.000000	0.000000	-0.724440	-0.893350	6.292320	-516.817230	435.574472	-294.510327
612				900.000000	200.000000	0.000000	0.414770	0.630560	-0.869000	-51.323897	-117.591458	159.194286	299.043150	200.926870	0.000000	300.000000	200.000000	0.000000	6.836480	10.315760	2232.743836	2069.463954	2136.399925	-1367.183975				-505.000000	200.000000	0.000000	1.267770	-0.536010	14.157719	-31.301347	440.131595	293.110398
613				900.000000	200.000000	0.000000	0.369930	0.675600	-1.303500	-49.919292	-105.208922	171.330928	299.013691	200.927029	0.000000	300.000000	200.000000	0.000000	7.477400	10.193680	2232.362366	2069.463954	2201.799923	-1342.769976				-505.000000	200.000000	0.000000	1.629990	-0.536010	10.225020	-379.063969	289.375789	-235.615467
614				900.000000	200.000000	0.000000	0.482030	0.619300	-1.303500	-88.422498	-54.099530	156.704472	298.988793	200.923198	0.000000	300.000000	200.000000	0.000000	7.538440	9.735880	2231.294250	2059.927254	2256.299921	-1403.804975				-505.000000	200.000000	0.000000	0.362220	-0.178670	7.865400	-125.998092	-161.952203	-293.919029
615				900.000000	200.000000	0.000000	0.347510	0.563000	-1.216600	-74.568783	-63.838723	176.068757	299.037775	200.944440	0.000000	300.000000	200.000000	0.000000	7.263760	11.109280	2231.599426	2107.610755	2147.299925	-1336.666476				-505.000000	200.000000	0.000000	1.448880	0.178670	0.786540	474.138252	309.291872	587.494634
616				900.000000	200.000000	0.000000	0.403560	0.743160	-1.607650	-23.329089	-55.651246	183.407218	298.984568	200.969583	0.000000	300.000000	200.000000	0.000000	7.263760	9.857960	2232.743836	2164.830956	2267.199921	-1361.080475				-505.000000	200.000000	0.000000	2.354430	0.893350	11.011560	634.017542	1305.353559	411.868125
617				900.000000	200.000000	0.000000	0.482030	0.664340	-1.303500	-82.547221	-84.495350	183.252621	298.994263	200.944020	0.000000	300.000000	200.000000	0.000000	7.843640	11.200840	2232.591248	2107.610755	2245.399921	-1446.529474				-505.000000	200.000000	0.000000	-1.086660	0.357340	6.292320	832.838042	-72.787626	59.170147
618				900.000000	200.000000	0.000000	0.459610	0.630560	-0.869000	-99.570260	-78.910209	139.870551	298.993541	201.008818	0.000000	300.000000	200.000000	0.000000	7.599480	11.353440	2230.989074	2250.661259	2245.399921	-1281.734977				-505.000000	200.000000	0.000000	0.000000	-1.250690	8.651940	272.460909	1582.629397	644.998180
619				900.000000	200.000000	0.000000	0.302670	0.653080	-1.738000	-71.399459	-122.298950	181.018306	299.071807	200.953149	0.000000	300.000000	200.000000	0.000000	7.416360	11.658640	2231.217956	2126.684155	2070.999928	-1416.011974				-505.000000	200.000000	0.000000	1.267770	1.608030	7.865400	-1407.676898	48.392985	236.400994
620				900.000000	200.000000	0.000000	0.381140	0.754420	-1.868350	-75.402381	-105.145239	147.296016	298.926169	200.956606	0.000000	300.000000	200.000000	0.000000	7.630000	10.651480	2233.125306	2136.220856	2397.999916	-1409.908474	-581.025541	184.737352	0.000000	-505.000000	200.000000	0.000000	-0.724440	0.357340	21.236579	-324.126436	1614.522436	117.885268
621				900.000000	200.000000	0.000000	0.302670	0.585520	-1.824900	-110.456380	-56.360523	161.678194	298.994091	200.910003	0.000000	300.000000	200.000000	0.000000	7.630000	10.468360	2232.209778	2031.317153	2245.399921	-1434.322474				-505.000000	200.000000	0.000000	2.173320	0.357340	4.719240	832.712196	1454.853944	-763.508033
622				900.000000	200.000000	0.000000	0.369930	0.416620	-1.303500	-124.912572	-140.670711	151.812795	299.023323	200.974154	0.000000	300.000000	200.000000	0.000000	7.355320	10.224200	2232.057190	2174.367657	2179.999924	-1391.597975				-505.000000	200.000000	0.000000	1.992210	2.144040	2.359620	-217.523376	805.202152	471.828107
623				900.000000	200.000000	0.000000	0.414770	0.630560	-1.173150	-91.844299	-91.978749	200.158507	299.013353	200.918799	0.000000	300.000000	200.000000	0.000000	7.538440	10.559920	2231.599426	2050.390553	2201.799923	-1293.941977				-505.000000	200.000000	0.000000	-1.267770	-0.536010	3.932700	546.960661	338.120641	352.057340
624				900.000000	200.000000	0.000000	0.358720	0.585520	-1.477300	-77.932025	-109.651630	168.849107	299.038104	200.961205	0.000000	300.000000	200.000000	0.000000	7.416360	10.682000	2232.362366	2145.757556	2147.299925	-1446.529474				-505.000000	200.000000	0.000000	0.724440	-0.178670	3.932700	-821.208719	-47.567994	410.981178
625				900.000000	200.000000	0.000000	0.257830	0.563000	-1.738000	-59.026832	-115.386468	178.571326	298.998974	200.888641	0.000000	300.000000	200.000000	0.000000	7.965720	10.437840	2232.209778	1983.633652	2234.499922	-1367.183975				-505.000000	200.000000	0.000000	1.086660	-0.357340	8.651940	-600.010498	1914.585626	528.270840
626				900.000000	200.000000	0.000000	0.493240	0.484180	-1.390400	-61.912526	-64.612281	142.109237	299.057732	200.986736	0.000000	300.000000	200.000000	0.000000	7.446880	9.644320	2232.591248	2202.977757	2103.699926	-1312.252476				-505.000000	200.000000	0.000000	2.173320	-0.714680	0.786540	999.161654	2916.856156	1056.541679
627				900.000000	200.000000	0.000000	0.302670	0.709380	-1.477300	-48.708288	-132.673340	149.745084	299.028272	200.922820	0.000000	300.000000	200.000000	0.000000	7.630000	11.261880	2232.209778	2059.927254	2169.099924	-1312.252476				-505.000000	200.000000	0.000000	-0.543330	2.501380	11.798100	-774.225664	1214.810566	-937.488303
628				900.000000	200.000000	0.000000	0.257830	0.630560	-1.998700	-88.679038	-3.692679	156.947215	299.004061	200.965345	0.000000	300.000000	200.000000	0.000000	6.928040	10.102120	2232.667542	2155.294256	2223.599922	-1330.562976				-505.000000	200.000000	0.000000	2.173320	0.893350	8.651940	-524.331246	-404.858291	59.418022
629				900.000000	200.000000	0.000000	0.336300	0.776940	-1.129700	-45.566054	-114.117612	149.773074	298.989519	200.973788	0.000000	300.000000	200.000000	0.000000	7.691040	10.987200	2232.896424	2174.367657	2256.299921	-1367.183975				-505.000000	200.000000	0.000000	-0.543330	-0.178670	11.798100	-357.315479	-110.889507	117.362106
630				900.000000	200.000000	0.000000	0.280250	0.630560	-1.564200	-76.167306	-45.547779	135.237047	299.013387	200.974321	0.000000	300.000000	200.000000	0.000000	7.660520	11.322920	2231.675720	2174.367657	2201.799923	-1385.494475				-505.000000	200.000000	0.000000	-0.543330	1.786700	8.651940	-701.906642	1482.936286	-291.981449
631				900.000000	200.000000	0.000000	0.515660	0.788200	-1.694550	-69.810733	-110.846407	185.742630	298.993850	200.952954	0.000000	300.000000	200.000000	0.000000	7.385840	10.529400	2231.675720	2126.684155	2245.399921	-1275.631477				-505.000000	200.000000	0.000000	0.905550	0.893350	16.517339	-176.254008	-335.609797	470.728134
632				900.000000	200.000000	0.000000	0.414770	0.776940	-1.651100	-106.414178	-147.259924	147.282119	299.067114	200.991414	0.000000	300.000000	200.000000	0.000000	7.568960	10.529400	2231.675720	2212.514458	2081.899927	-1391.597975				-505.000000	200.000000	0.000000	1.629990	1.965370	7.078860	119.490847	27.221480	236.711132
633				900.000000	200.000000	0.000000	0.358720	0.472920	-1.346950	-134.700743	-94.574945	173.563709	299.033816	200.956345	0.000000	300.000000	200.000000	0.000000	7.782600	10.712520	2233.735658	2136.220856	2158.199924	-1434.322474				-505.000000	200.000000	0.000000	1.992210	1.965370	9.438480	-691.032397	1063.624329	354.170351
634				900.000000	200.000000	0.000000	0.470820	0.529220	-1.651100	-108.574227	-83.710454	168.680612	299.081609	200.970213	0.000000	300.000000	200.000000	0.000000	7.355320	10.498880	2231.294250	2164.830956	2049.199928	-1354.976975				-505.000000	200.000000	0.000000	-0.543330	1.072020	3.932700	-513.897464	1619.984852	-527.636075
635				900.000000	200.000000	0.000000	0.414770	0.675600	-1.042800	-57.690267	-92.099974	144.778212	298.965076	200.935381	0.000000	300.000000	200.000000	0.000000	6.867000	10.620960	2232.820130	2088.537354	2310.799919	-1379.390975				-505.000000	200.000000	0.000000	1.629990	0.000000	8.651940	1043.036172	953.718679	587.310587
636				900.000000	200.000000	0.000000	0.369930	0.664340	-2.302850	-63.479896	-84.015646	168.910796	299.037973	200.944246	0.000000	300.000000	200.000000	0.000000	7.630000	10.559920	2232.057190	2107.610755	2147.299925	-1354.976975				-505.000000	200.000000	0.000000	1.629990	1.429360	7.865400	782.015816	424.185076	-175.006233
637				900.000000	200.000000	0.000000	0.414770	0.472920	-0.955900	-90.069783	-102.312731	175.915301	298.974348	200.978560	0.000000	300.000000	200.000000	0.000000	7.385840	9.491720	2231.752014	2183.904357	2288.999920	-1391.597975				-505.000000	200.000000	0.000000	-0.905550	-1.965370	9.438480	-233.985462	1106.397769	-295.513185
638				900.000000	200.000000	0.000000	0.526870	0.540480	-1.260050	-87.602761	-137.041969	168.633016	298.974944	200.918202	0.000000	300.000000	200.000000	0.000000	7.446880	10.620960	2233.049012	2050.390553	2288.999920	-1385.494475				-505.000000	200.000000	0.000000	0.362220	1.965370	7.078860	-691.221166	236.504246	295.556652
639				900.000000	200.000000	0.000000	0.493240	0.574260	-1.216600	-106.269338	-59.707945	149.421991	299.023556	200.969649	0.000000	300.000000	200.000000	0.000000	7.843640	11.139800	2232.591248	2164.830956	2179.999924	-1336.666476				-505.000000	200.000000	0.000000	-0.362220	1.072020	8.651940	181.376087	941.697291	118.534522
640				900.000000	200.000000	0.000000	0.212990	0.664340	-1.086250	-13.973136	-124.278025	171.483046	299.052234	200.927536	0.000000	300.000000	200.000000	0.000000	7.446880	11.445000	2231.141662	2069.463954	2114.599926	-1348.873476				-505.000000	200.000000	0.000000	1.629990	0.893350	8.651940	-292.699242	1218.858693	-645.467695
641				900.000000	200.000000	0.000000	0.302670	0.641820	-1.607650	-55.645982	-97.090325	185.827154	299.018339	200.910158	0.000000	300.000000	200.000000	0.000000	7.355320	11.200840	2231.828308	2031.317153	2190.899923	-1519.771472				-505.000000	200.000000	0.000000	1.448880	0.536010	14.157719	381.014588	429.172630	0.392763
642				900.000000	200.000000	0.000000	0.246620	0.709380	-1.607650	-68.945982	-94.782186	154.622472	299.008639	200.931460	0.000000	300.000000	200.000000	0.000000	7.385840	10.498880	2231.980896	2079.000654	2212.699923	-1385.494475				-505.000000	200.000000	0.000000	3.259980	0.178670	16.517339	-1493.475316	52.203681	234.885154
643				900.000000	200.000000	0.000000	0.448400	0.596780	-1.390400	-65.316719	-62.765770	163.947350	298.964899	200.948356	0.000000	300.000000	200.000000	0.000000	7.599480	10.590440	2232.438660	2117.147455	2310.799919	-1342.769976				-505.000000	200.000000	0.000000	-1.992210	1.786700	10.225020	-354.332790	375.985091	-350.609637
644				900.000000	200.000000	0.000000	0.280250	0.529220	-1.477300	-100.353110	-76.024415	164.058722	299.062518	200.978293	0.000000	300.000000	200.000000	0.000000	7.813120	10.254720	2232.362366	2183.904357	2092.799927	-1379.390975				-505.000000	200.000000	0.000000	0.000000	-0.357340	11.798100	-136.494797	519.083633	-411.547806
645				900.000000	200.000000	0.000000	0.403560	0.675600	-1.129700	-65.821356	-157.415139	178.525067	299.008706	200.905761	0.000000	300.000000	200.000000	0.000000	7.568960	10.468360	2232.133484	2021.780453	2212.699923	-1440.425974				-505.000000	200.000000	0.000000	0.543330	0.536010	11.798100	-198.254191	883.916758	59.209306
646				900.000000	200.000000	0.000000	0.347510	0.495440	-0.651750	-104.909431	-59.298064	147.090005	299.008639	200.969915	0.000000	300.000000	200.000000	0.000000	7.294280	10.376800	2231.980896	2164.830956	2212.699923	-1354.976975				-505.000000	200.000000	0.000000	1.629990	0.357340	17.303879	370.454959	680.367973	411.417407
647				900.000000	200.000000	0.000000	0.459610	0.641820	-1.216600	-91.425626	-73.520972	173.616264	298.999248	200.965279	0.000000	300.000000	200.000000	0.000000	7.599480	9.308600	2232.820130	2155.294256	2234.499922	-1361.080475				-505.000000	200.000000	0.000000	1.448880	0.893350	11.011560	-408.326475	167.018321	411.940569
648				900.000000	200.000000	0.000000	0.325090	0.461660	-1.303500	-54.708811	-143.890170	204.913659	299.077040	200.965609	0.000000	300.000000	200.000000	0.000000	7.294280	9.919000	2232.057190	2155.294256	2060.099928	-1336.666476				-505.000000	200.000000	0.000000	1.992210	2.858720	8.651940	-868.670716	799.230740	-291.166945
649				900.000000	200.000000	0.000000	0.302670	0.585520	-1.477300	-89.993615	-112.409461	168.907175	299.052849	200.926934	0.000000	300.000000	200.000000	0.000000	7.111160	10.590440	2232.591248	2069.463954	2114.599926	-1312.252476				-505.000000	200.000000	0.000000	0.181110	-0.714680	9.438480	189.141796	1570.924005	234.283675
650				900.000000	200.000000	0.000000	0.336300	0.698120	-1.477300	-105.459398	-68.200615	173.796372	299.018406	200.961369	0.000000	300.000000	200.000000	0.000000	7.691040	11.048240	2231.980896	2145.757556	2190.899923	-1422.115474				-505.000000	200.000000	0.000000	1.992210	0.893350	5.505780	2139.185105	802.216446	-175.543884
651				900.000000	200.000000	0.000000	0.313880	0.517960	-1.781450	-109.172956	-122.720169	156.784430	298.999111	200.982498	0.000000	300.000000	200.000000	0.000000	7.507920	10.895640	2232.514954	2193.441057	2234.499922	-1306.148976				-505.000000	200.000000	0.000000	0.181110	3.216060	3.932700	773.998415	1311.008976	238.013947
652				900.000000	200.000000	0.000000	0.313880	0.686860	-1.694550	-122.230277	-56.943377	176.218787	299.062326	200.905854	0.000000	300.000000	200.000000	0.000000	7.385840	11.383960	2231.904602	2021.780453	2092.799927	-1403.804975				-505.000000	200.000000	0.000000	0.362220	2.680050	9.438480	-531.971108	234.264966	178.746686
653				900.000000	200.000000	0.000000	0.414770	0.720640	-1.955250	-117.088772	-116.581245	164.097380	298.979128	200.970114	0.000000	300.000000	200.000000	0.000000	7.721560	11.200840	2231.523132	2164.830956	2278.099920	-1391.597975				-505.000000	200.000000	0.000000	1.086660	3.752070	9.438480	-235.471175	190.429105	-290.246712
654				900.000000	200.000000	0.000000	0.325090	0.540480	-1.520750	-128.078149	-6.906939	161.613080	298.930977	200.948130	0.000000	300.000000	200.000000	0.000000	7.843640	11.200840	2232.972718	2117.147455	2387.099916	-1385.494475				-505.000000	200.000000	0.000000	-0.362220	-0.178670	13.371180	-9.741627	937.218733	293.579913
655				900.000000	200.000000	0.000000	0.358720	0.720640	-1.694550	-80.633914	-63.855858	181.023069	298.984255	200.948518	0.000000	300.000000	200.000000	0.000000	7.813120	10.620960	2232.057190	2117.147455	2267.199921	-1373.287475				-505.000000	200.000000	0.000000	1.992210	-0.714680	3.932700	999.413346	1068.849314	292.882885
656				900.000000	200.000000	0.000000	0.246620	0.630560	-1.781450	-108.556619	-89.554582	207.561691	299.037742	200.982934	0.000000	300.000000	200.000000	0.000000	7.721560	10.682000	2231.523132	2193.441057	2147.299925	-1257.320977				-505.000000	200.000000	0.000000	-1.448880	1.608030	3.146160	-713.158426	217.256025	-57.102168
657				900.000000	200.000000	0.000000	0.313880	0.551740	-1.260050	-58.995363	-113.073131	173.683466	299.037775	200.982901	0.000000	300.000000	200.000000	0.000000	7.263760	10.834600	2231.599426	2193.441057	2147.299925	-1409.908474				-505.000000	200.000000	0.000000	0.362220	1.608030	10.225020	445.567902	1161.508591	-233.479352
658				900.000000	200.000000	0.000000	0.257830	0.506700	-1.868350	-97.665081	-89.935393	178.518967	298.999145	200.867131	0.000000	300.000000	200.000000	0.000000	7.172200	9.522240	2232.591248	1935.950150	2234.499922	-1440.425974				-505.000000	200.000000	0.000000	-0.724440	-0.357340	13.371180	442.711059	693.996649	175.951136
659				900.000000	200.000000	0.000000	0.212990	0.563000	-1.998700	-99.502220	-82.901686	140.063218	299.033122	200.905761	0.000000	300.000000	200.000000	0.000000	7.111160	9.552760	2232.133484	2021.780453	2158.199924	-1367.183975				-505.000000	200.000000	0.000000	1.811100	-1.608030	5.505780	-96.861432	813.175412	-765.344191
660				900.000000	200.000000	0.000000	0.313880	0.596780	-1.129700	-73.087694	-103.062417	171.315693	299.052590	200.969915	0.000000	300.000000	200.000000	0.000000	7.538440	9.796920	2231.980896	2164.830956	2114.599926	-1452.632974				-505.000000	200.000000	0.000000	3.441090	-2.144040	10.225020	-13.101856	577.496156	232.666413
661				900.000000	200.000000	0.000000	0.336300	0.709380	-1.433850	-68.765925	-58.109083	176.216504	299.062454	200.995449	0.000000	300.000000	200.000000	0.000000	7.202720	11.506040	2232.209778	2222.051158	2092.799927	-1373.287475				-505.000000	200.000000	0.000000	-0.181110	-1.072020	5.505780	-411.875473	1464.004061	762.670424
662				900.000000	200.000000	0.000000	0.392350	0.484180	-1.346950	-81.970163	-85.827889	180.768320	298.994263	200.926934	0.000000	300.000000	200.000000	0.000000	7.294280	11.200840	2232.591248	2069.463954	2245.399921	-1483.150473				-505.000000	200.000000	0.000000	1.629990	1.608030	10.225020	213.935898	819.655818	295.116115
663				900.000000	200.000000	0.000000	0.403560	0.517960	-1.477300	-84.734676	-55.772472	156.691521	299.008672	200.965609	0.000000	300.000000	200.000000	0.000000	7.416360	10.590440	2232.057190	2155.294256	2212.699923	-1409.908474				-505.000000	200.000000	0.000000	0.724440	-1.429360	4.719240	492.966975	-711.164457	468.538371
664				900.000000	200.000000	0.000000	0.448400	0.619300	-1.564200	-68.589932	-92.999955	149.510333	298.989173	200.965576	0.000000	300.000000	200.000000	0.000000	7.538440	10.254720	2232.133484	2155.294256	2256.299921	-1306.148976				-505.000000	200.000000	0.000000	1.267770	-0.178670	0.000000	-821.523335	-209.282766	175.961317
665				900.000000	200.000000	0.000000	0.302670	0.596780	-1.564200	-85.599427	-112.328644	183.375607	299.042070	200.979230	0.000000	300.000000	200.000000	0.000000	7.111160	10.834600	2230.226134	2183.904357	2136.399925	-1318.355976				-505.000000	200.000000	0.000000	0.181110	0.000000	13.371180	116.885696	639.201822	-0.014489
666				900.000000	200.000000	0.000000	0.403560	0.664340	-2.042150	-47.127690	-29.917311	173.695275	299.003857	200.931364	0.000000	300.000000	200.000000	0.000000	7.507920	10.834600	2232.209778	2079.000654	2223.599922	-1409.908474				-505.000000	200.000000	0.000000	0.000000	1.786700	15.730799	-353.892327	515.351501	295.416072
667				900.000000	200.000000	0.000000	0.549290	0.574260	-1.477300	-70.354651	-132.697212	163.821884	298.999179	200.892730	0.000000	300.000000	200.000000	0.000000	8.057280	10.651480	2232.667542	1993.170352	2234.499922	-1464.839973				-505.000000	200.000000	0.000000	-0.181110	1.786700	15.730799	-6.444322	1056.590495	1.710067
668				900.000000	200.000000	0.000000	0.482030	0.754420	-1.346950	-30.636378	-104.718821	171.288095	299.052785	200.956900	0.000000	300.000000	200.000000	0.000000	7.294280	10.559920	2232.438660	2136.220856	2114.599926	-1324.459476	-566.526339	195.644570	0.000000	-505.000000	200.000000	0.000000	2.173320	0.357340	21.236579	-92.494432	1306.608981	176.397546
669				900.000000	200.000000	0.000000	0.414770	0.596780	-1.694550	-85.734469	-56.032057	202.536752	298.986506	200.950989	0.000000	300.000000	200.000000	0.000000	7.172200	10.804080	2226.258846	2117.147455	2256.299921	-1306.148976				-505.000000	200.000000	0.000000	1.448880	-1.608030	10.225020	-328.115897	-495.085289	409.566760
670				900.000000	200.000000	0.000000	0.470820	0.472920	-1.564200	-74.617861	-144.582911	134.893012	298.964545	200.901674	0.000000	300.000000	200.000000	0.000000	7.568960	9.980040	2231.675720	2012.243752	2310.799919	-1397.701475				-505.000000	200.000000	0.000000	1.992210	0.536010	17.303879	-661.077736	-534.680024	1057.743073
671				900.000000	200.000000	0.000000	0.381140	0.720640	-1.086250	-100.106367	-95.740652	168.951541	299.033222	200.875764	0.000000	300.000000	200.000000	0.000000	7.630000	11.078760	2232.362366	1955.023551	2158.199924	-1416.011974				-505.000000	200.000000	0.000000	0.905550	0.714680	6.292320	854.460685	867.223812	529.302675
672				900.000000	200.000000	0.000000	0.504450	0.641820	-1.216600	-123.589868	-85.499423	161.521509	299.008842	200.978260	0.000000	300.000000	200.000000	0.000000	7.416360	10.468360	2232.438660	2183.904357	2212.699923	-1416.011974				-505.000000	200.000000	0.000000	2.173320	-1.608030	14.944259	-1022.634369	1047.440378	644.485199
673				900.000000	200.000000	0.000000	0.325090	0.731900	-1.303500	-128.011462	-113.494350	173.839401	299.072283	200.892853	0.000000	300.000000	200.000000	0.000000	7.294280	11.475520	2232.362366	1993.170352	2070.999928	-1422.115474				-505.000000	200.000000	0.000000	2.897760	-1.072020	4.719240	-411.938396	1013.308060	292.471326
674				900.000000	200.000000	0.000000	0.381140	0.641820	-1.738000	-39.698904	-59.672735	161.649258	299.028438	200.982464	0.000000	300.000000	200.000000	0.000000	7.599480	11.231360	2232.591248	2193.441057	2169.099924	-1342.769976				-505.000000	200.000000	0.000000	-1.448880	0.714680	7.865400	738.770530	-847.782592	177.026438
675				900.000000	200.000000	0.000000	0.381140	0.653080	-1.433850	-50.981708	-130.879174	132.743809	299.028604	200.926775	0.000000	300.000000	200.000000	0.000000	7.813120	10.132640	2232.972718	2069.463954	2169.099924	-1385.494475				-505.000000	200.000000	0.000000	-0.181110	1.429360	-1.573080	-29.451275	-517.828211	-644.814134
676				900.000000	200.000000	0.000000	0.437190	0.506700	-1.477300	-73.136772	-77.421235	132.549608	299.091783	200.905700	0.000000	300.000000	200.000000	0.000000	7.752080	10.468360	2232.286072	2021.780453	2027.399929	-1416.011974				-505.000000	200.000000	0.000000	3.078870	0.714680	10.225020	-71.752714	334.274073	-293.288572
677				900.000000	200.000000	0.000000	0.414770	0.585520	-1.477300	-102.055206	-122.091709	142.284778	299.077103	200.956998	0.000000	300.000000	200.000000	0.000000	7.813120	10.865120	2232.209778	2136.220856	2060.099928	-1391.597975				-505.000000	200.000000	0.000000	0.181110	-0.357340	0.786540	-716.455731	916.284659	-764.026887
678				900.000000	200.000000	0.000000	0.369930	0.596780	-1.346950	-117.538597	-74.772693	178.486605	298.984255	200.995517	0.000000	300.000000	200.000000	0.000000	7.507920	10.865120	2232.057190	2222.051158	2267.199921	-1428.218974				-505.000000	200.000000	0.000000	-1.629990	1.786700	11.798100	109.057064	352.574307	530.522866
679				900.000000	200.000000	0.000000	0.280250	0.698120	-1.129700	-117.160875	-101.677533	169.035120	298.989104	200.940005	0.000000	300.000000	200.000000	0.000000	7.874160	10.834600	2231.980896	2098.074055	2256.299921	-1391.597975				-505.000000	200.000000	0.000000	0.905550	0.893350	19.663499	-1565.794338	1649.954607	-292.945148
680				900.000000	200.000000	0.000000	0.347510	0.596780	-1.477300	-69.427277	-78.794182	173.690512	299.003380	200.983103	0.000000	300.000000	200.000000	0.000000	7.691040	10.743040	2231.141662	2193.441057	2223.599922	-1385.494475				-505.000000	200.000000	0.000000	1.811100	1.608030	18.090419	-943.594889	1596.652633	765.054415
681				900.000000	200.000000	0.000000	0.325090	0.506700	-1.564200	-41.062558	-47.394290	176.039625	299.031003	201.010511	0.000000	300.000000	200.000000	0.000000	7.477400	10.895640	2227.250668	2250.661259	2158.199924	-1373.287475				-505.000000	200.000000	0.000000	2.535540	0.000000	1.573080	-231.506157	507.931667	-352.667435
682				900.000000	200.000000	0.000000	0.302670	0.495440	-1.607650	-126.002394	-122.420175	183.281361	299.116318	200.952563	0.000000	300.000000	200.000000	0.000000	7.385840	10.041080	2232.591248	2126.684155	1972.899931	-1336.666476				-505.000000	200.000000	0.000000	2.354430	1.429360	-5.505780	317.682115	525.608471	353.632700
683				900.000000	200.000000	0.000000	0.414770	0.709380	-1.607650	-93.069163	-101.706603	166.496569	299.037973	200.982699	0.000000	300.000000	200.000000	0.000000	7.294280	11.383960	2232.057190	2193.441057	2147.299925	-1428.218974				-505.000000	200.000000	0.000000	-0.543330	1.429360	7.078860	87.056882	1882.139161	-57.344170
684				900.000000	200.000000	0.000000	0.358720	0.596780	-1.173150	-44.988997	-79.538670	151.991958	299.038367	200.849900	0.000000	300.000000	200.000000	0.000000	7.935200	11.139800	2232.972718	1897.803349	2147.299925	-1348.873476				-505.000000	200.000000	0.000000	2.535540	-0.178670	6.292320	-705.203947	370.883101	-587.813388
685				900.000000	200.000000	0.000000	0.313880	0.709380	-1.303500	-80.692473	-47.175113	181.059051	298.945116	200.995585	0.000000	300.000000	200.000000	0.000000	7.141680	11.200840	2231.904602	2222.051158	2354.399918	-1397.701475				-505.000000	200.000000	0.000000	0.905550	2.322710	4.719240	-901.419296	-987.263437	-56.612291
686				900.000000	200.000000	0.000000	0.437190	0.517960	-1.260050	-12.140061	-52.293428	163.885661	299.003585	200.978627	0.000000	300.000000	200.000000	0.000000	7.385840	11.658640	2231.599426	2183.904357	2223.599922	-1245.113977	-576.483645	229.077493	0.000000	-505.000000	200.000000	0.000000	1.811100	2.144040	20.450039	594.635870	1461.843346	-174.342490
687				900.000000	200.000000	0.000000	0.291460	0.608040	-1.781450	-69.278690	-116.730943	183.397692	299.096512	200.927219	0.000000	300.000000	200.000000	0.000000	7.935200	10.834600	2231.904602	2069.463954	2016.499929	-1385.494475				-505.000000	200.000000	0.000000	0.181110	1.786700	6.292320	-470.463407	1043.629682	119.169287
688				900.000000	200.000000	0.000000	0.381140	0.799460	-1.390400	-93.155128	-59.996003	154.566883	299.023423	200.922788	0.000000	300.000000	200.000000	0.000000	7.630000	10.773560	2232.286072	2059.927254	2179.999924	-1330.562976				-505.000000	200.000000	0.000000	1.448880	-0.536010	2.359620	662.650816	2031.209114	-235.600979
689				900.000000	200.000000	0.000000	0.347510	0.698120	-0.999350	-64.758940	-109.634495	147.278497	299.023323	200.965609	0.000000	300.000000	200.000000	0.000000	7.904680	10.651480	2232.057190	2155.294256	2179.999924	-1330.562976				-505.000000	200.000000	0.000000	2.535540	0.178670	6.292320	474.578715	1696.583174	117.454912
690				900.000000	200.000000	0.000000	0.291460	0.776940	-1.260050	-49.721627	-91.885996	193.193410	299.023055	201.012885	0.000000	300.000000	200.000000	0.000000	7.538440	10.437840	2231.446838	2260.197959	2179.999924	-1367.183975				-505.000000	200.000000	0.000000	0.181110	0.893350	13.371180	170.942304	506.631814	940.738879
691				900.000000	200.000000	0.000000	0.381140	0.675600	-1.260050	-73.997459	-151.304687	200.235235	299.047772	200.974121	0.000000	300.000000	200.000000	0.000000	6.867000	10.682000	2232.133484	2174.367657	2125.499926	-1428.218974				-505.000000	200.000000	0.000000	2.716650	-0.357340	13.371180	-136.368951	1281.196349	234.419947
692				900.000000	200.000000	0.000000	0.459610	0.596780	-1.824900	-53.705270	-83.087192	159.116416	299.003755	200.935733	0.000000	300.000000	200.000000	0.000000	7.630000	10.346280	2231.980896	2088.537354	2223.599922	-1452.632974				-505.000000	200.000000	0.000000	0.905550	0.714680	7.865400	-535.205491	-459.969114	-116.882410
693				900.000000	200.000000	0.000000	0.437190	0.720640	-1.433850	-132.630722	-57.197764	144.796872	299.023122	200.927346	0.000000	300.000000	200.000000	0.000000	7.630000	9.949520	2231.599426	2069.463954	2179.999924	-1367.183975				-505.000000	200.000000	0.000000	1.448880	0.714680	15.730799	160.319752	162.539762	470.515110
694				900.000000	200.000000	0.000000	0.358720	0.776940	-1.651100	-58.167815	-68.962236	166.617467	299.067401	200.914213	0.000000	300.000000	200.000000	0.000000	7.538440	9.949520	2232.362366	2040.853853	2081.899927	-1416.011974				-505.000000	200.000000	0.000000	0.362220	-0.357340	8.651940	789.781525	1163.001444	234.608301
695				900.000000	200.000000	0.000000	0.325090	0.675600	-1.477300	-110.407302	-169.058386	173.787042	299.013488	201.021223	0.000000	300.000000	200.000000	0.000000	7.507920	11.078760	2231.904602	2279.271359	2201.799923	-1403.804975				-505.000000	200.000000	0.000000	3.078870	1.786700	14.944259	-122.323247	197.225507	-762.224014
696				900.000000	200.000000	0.000000	0.448400	0.754420	-1.738000	-95.369989	-92.838321	144.816674	298.965005	200.982431	0.000000	300.000000	200.000000	0.000000	7.599480	10.865120	2232.667542	2193.441057	2310.799919	-1361.080475				-505.000000	200.000000	0.000000	2.173320	-0.893350	-1.573080	-864.894468	135.125282	-59.765753
697				900.000000	200.000000	0.000000	0.336300	0.551740	-1.260050	-71.056954	-58.270717	185.708539	299.013589	200.918579	0.000000	300.000000	200.000000	0.000000	7.446880	11.139800	2232.133484	2050.390553	2201.799923	-1446.529474				-505.000000	200.000000	0.000000	-0.181110	0.178670	-8.651940	-221.512837	1742.579751	-117.304151
698				900.000000	200.000000	0.000000	0.482030	0.574260	-1.173150	-49.936900	-89.682545	151.843265	299.062486	200.952693	0.000000	300.000000	200.000000	0.000000	6.805960	10.773560	2232.286072	2126.684155	2092.799927	-1354.976975				-505.000000	200.000000	0.000000	2.535540	-0.357340	9.438480	905.660450	-692.662663	-294.262452
699				900.000000	200.000000	0.000000	0.269040	0.754420	-1.433850	-115.157541	-75.603196	178.737733	299.057732	200.922662	0.000000	300.000000	200.000000	0.000000	7.477400	10.132640	2232.591248	2059.927254	2103.699926	-1293.941977				-505.000000	200.000000	0.000000	2.897760	1.429360	14.157719	-375.640817	76.360891	-292.595851
700				900.000000	200.000000	0.000000	0.538080	0.596780	-1.260050	-105.386978	-112.173747	168.673762	298.905859	200.982934	0.000000	300.000000	200.000000	0.000000	7.691040	10.498880	2231.523132	2193.441057	2441.599915	-1477.046973				-505.000000	200.000000	0.000000	2.354430	-1.072020	11.798100	283.523924	1834.887162	175.026595
701				900.000000	200.000000	0.000000	0.414770	0.574260	-1.738000	-114.850569	-76.255528	180.828868	298.965182	200.977992	0.000000	300.000000	200.000000	0.000000	7.507920	10.529400	2233.049012	2183.904357	2310.799919	-1379.390975				-505.000000	200.000000	0.000000	1.267770	-1.250690	2.359620	-1581.098507	451.327992	351.176266
702				900.000000	200.000000	0.000000	0.392350	0.450400	-1.086250	-95.152729	-35.410641	163.869284	299.013589	200.944214	0.000000	300.000000	200.000000	0.000000	7.507920	10.468360	2232.133484	2107.610755	2201.799923	-1403.804975				-505.000000	200.000000	0.000000	1.267770	0.000000	11.011560	0.880925	177.977286	704.827762
703				900.000000	200.000000	0.000000	0.437190	0.664340	-1.564200	-54.673594	-92.538328	156.792814	299.052072	200.953345	0.000000	300.000000	200.000000	0.000000	7.355320	10.529400	2230.760192	2126.684155	2114.599926	-1354.976975				-505.000000	200.000000	0.000000	0.362220	-0.536010	3.932700	-147.935351	372.059959	-176.769947
704				900.000000	200.000000	0.000000	0.179360	0.608040	-1.346950	-68.828548	-66.925021	164.236547	299.003891	200.995415	0.000000	300.000000	200.000000	0.000000	7.843640	10.620960	2232.286072	2222.051158	2223.599922	-1391.597975				-505.000000	200.000000	0.000000	2.897760	0.893350	18.876959	-755.145248	-193.257682	646.801054
705				900.000000	200.000000	0.000000	0.381140	0.596780	-1.607650	-117.808683	-85.123810	183.294312	298.940088	200.952987	0.000000	300.000000	200.000000	0.000000	7.660520	9.400160	2231.599426	2126.684155	2365.299917	-1391.597975				-505.000000	200.000000	0.000000	3.259980	-0.357340	-0.786540	94.130435	-63.944945	-59.344013
706				900.000000	200.000000	0.000000	0.291460	0.427880	-1.520750	-108.591835	-111.907424	188.049464	298.969394	201.012815	0.000000	300.000000	200.000000	0.000000	7.111160	10.956680	2231.599426	2260.197959	2299.899920	-1385.494475				-505.000000	200.000000	0.000000	1.267770	-0.357340	-0.786540	904.842449	-738.816368	-411.649228
707				900.000000	200.000000	0.000000	0.392350	0.551740	-1.564200	-79.413113	-110.955696	154.324890	299.106065	200.931715	0.000000	300.000000	200.000000	0.000000	7.385840	10.865120	2231.370544	2079.000654	1994.699930	-1373.287475				-505.000000	200.000000	0.000000	-1.267770	0.000000	17.303879	233.016314	-602.558660	235.077816
708				900.000000	200.000000	0.000000	0.347510	0.630560	-2.085600	-76.707476	-93.426373	159.263967	299.038301	200.926839	0.000000	300.000000	200.000000	0.000000	7.599480	11.109280	2232.820130	2069.463954	2147.299925	-1324.459476				-505.000000	200.000000	0.000000	0.181110	2.322710	-4.719240	-902.174375	-404.190429	119.677960
709				900.000000	200.000000	0.000000	0.493240	0.585520	-2.042150	-82.537739	-104.533913	171.119404	299.013758	200.935509	0.000000	300.000000	200.000000	0.000000	7.752080	10.224200	2232.514954	2088.537354	2201.799923	-1354.976975				-505.000000	200.000000	0.000000	1.086660	1.608030	5.505780	-133.889647	459.301251	-468.513702
710				900.000000	200.000000	0.000000	0.403560	0.517960	-2.085600	-101.446995	-186.921971	163.920501	299.042889	200.961303	0.000000	300.000000	200.000000	0.000000	7.752080	11.231360	2232.133484	2145.757556	2136.399925	-1342.769976				-505.000000	200.000000	0.000000	1.448880	0.893350	5.505780	401.945076	569.953328	-234.244516
711				900.000000	200.000000	0.000000	0.291460	0.596780	-1.868350	-57.770814	-30.528637	154.471299	298.993988	200.978460	0.000000	300.000000	200.000000	0.000000	7.355320	10.437840	2231.980896	2183.904357	2245.399921	-1385.494475				-505.000000	200.000000	0.000000	1.811100	-0.357340	1.573080	-600.576806	-906.502552	234.492391
712				900.000000	200.000000	0.000000	0.549290	0.686860	-2.085600	-82.430103	-91.603734	144.649321	299.008367	201.000097	0.000000	300.000000	200.000000	0.000000	7.111160	10.682000	2231.370544	2231.587858	2212.699923	-1330.562976				-505.000000	200.000000	0.000000	1.267770	0.000000	8.651940	-1852.363875	180.216566	469.851368
713				900.000000	200.000000	0.000000	0.414770	0.698120	-1.520750	-73.340171	-101.787420	132.750855	298.993953	200.927219	0.000000	300.000000	200.000000	0.000000	7.355320	10.590440	2231.904602	2069.463954	2245.399921	-1373.287475				-505.000000	200.000000	0.000000	0.362220	0.000000	6.292320	463.767393	1430.380738	117.459220
714				900.000000	200.000000	0.000000	0.459610	0.540480	-1.607650	-47.757573	-128.882964	163.883377	298.940051	200.927377	0.000000	300.000000	200.000000	0.000000	7.233240	10.163160	2231.523132	2069.463954	2365.299917	-1434.322474				-505.000000	200.000000	0.000000	0.000000	-1.250690	15.730799	41.395214	1045.631530	-118.675102
715				900.000000	200.000000	0.000000	0.336300	0.585520	-1.303500	-61.669847	-88.626128	173.691654	299.028438	200.982464	0.000000	300.000000	200.000000	0.000000	7.538440	10.132640	2232.591248	2193.441057	2169.099924	-1361.080475				-505.000000	200.000000	0.000000	0.724440	0.178670	10.225020	-104.186679	79.030602	0.111603
716				900.000000	200.000000	0.000000	0.470820	0.596780	-1.520750	-49.369640	-78.765710	168.743443	299.013387	200.978594	0.000000	300.000000	200.000000	0.000000	7.202720	11.292400	2231.675720	2183.904357	2201.799923	-1409.908474				-505.000000	200.000000	0.000000	0.905550	0.178670	12.584640	-683.077919	1258.962423	-411.111577
717				900.000000	200.000000	0.000000	0.313880	0.608040	-1.520750	-97.152316	-67.236950	168.916505	298.994297	200.956802	0.000000	300.000000	200.000000	0.000000	7.660520	9.919000	2232.667542	2136.220856	2245.399921	-1416.011974				-505.000000	200.000000	0.000000	-1.629990	-2.858720	14.944259	-171.785606	349.588602	408.626164
718				900.000000	200.000000	0.000000	0.325090	0.563000	-1.520750	-82.924943	-93.028428	176.091984	298.950179	200.935605	0.000000	300.000000	200.000000	0.000000	7.630000	11.078760	2232.286072	2088.537354	2343.499918	-1379.390975				-505.000000	200.000000	0.000000	0.181110	-0.536010	4.719240	-495.320433	249.702491	645.661923
719				900.000000	200.000000	0.000000	0.381140	0.686860	-1.607650	-45.750174	-90.189780	164.100806	299.047512	201.008576	0.000000	300.000000	200.000000	0.000000	7.233240	11.475520	2231.523132	2250.661259	2125.499926	-1348.873476				-505.000000	200.000000	0.000000	-0.181110	-1.786700	8.651940	355.842946	1858.728377	-119.169287
720				900.000000	200.000000	0.000000	0.358720	0.619300	-1.564200	-76.630993	-109.570813	161.651542	299.008401	200.927409	0.000000	300.000000	200.000000	0.000000	7.385840	10.743040	2231.446838	2069.463954	2212.699923	-1483.150473				-505.000000	200.000000	0.000000	1.086660	1.786700	6.292320	340.248606	1253.974869	177.840942
721				900.000000	200.000000	0.000000	0.347510	0.630560	-1.303500	-104.040932	-28.296117	156.854307	298.979721	200.965279	0.000000	300.000000	200.000000	0.000000	7.263760	11.017720	2232.820130	2155.294256	2278.099920	-1428.218974				-505.000000	200.000000	0.000000	1.267770	1.072020	11.011560	-513.331155	443.117301	0.915925
722				900.000000	200.000000	0.000000	0.493240	0.709380	-1.520750	-56.794363	-115.150755	139.909013	299.067432	200.897094	0.000000	300.000000	200.000000	0.000000	7.507920	10.407320	2232.438660	2002.707052	2081.899927	-1397.701475				-505.000000	200.000000	0.000000	0.000000	0.178670	12.584640	938.346108	1048.617236	0.169558
723				900.000000	200.000000	0.000000	0.392350	0.563000	-1.260050	-34.408495	-75.776766	168.793322	298.984151	200.905885	0.000000	300.000000	200.000000	0.000000	7.416360	10.834600	2231.828308	2021.780453	2267.199921	-1373.287475				-505.000000	200.000000	0.000000	1.992210	0.357340	14.944259	22.818184	1456.109365	58.923838
724				900.000000	200.000000	0.000000	0.369930	0.641820	-1.390400	-55.420911	-54.468405	178.528493	299.092279	200.956443	0.000000	300.000000	200.000000	0.000000	7.019600	10.651480	2233.506776	2136.220856	2027.399929	-1373.287475				-505.000000	200.000000	0.000000	-0.362220	1.608030	13.371180	793.267600	-255.911333	-938.350581
725				900.000000	200.000000	0.000000	0.448400	0.731900	-1.998700	-24.197904	-107.793780	152.024711	299.028538	200.952466	0.000000	300.000000	200.000000	0.000000	7.599480	10.743040	2232.820130	2126.684155	2169.099924	-1391.597975				-505.000000	200.000000	0.000000	0.905550	1.072020	8.651940	181.376087	-593.285547	-351.519689
726				900.000000	200.000000	0.000000	0.482030	0.698120	-1.868350	-125.967177	-48.508250	142.319814	298.989277	200.935573	0.000000	300.000000	200.000000	0.000000	7.538440	10.071600	2232.362366	2088.537354	2256.299921	-1367.183975				-505.000000	200.000000	0.000000	0.724440	-0.357340	7.078860	326.391671	1407.716381	410.811620
727				900.000000	200.000000	0.000000	0.302670	0.574260	-0.738650	-73.609940	-67.502676	166.487043	299.013387	200.948681	0.000000	300.000000	200.000000	0.000000	7.752080	10.132640	2231.675720	2117.147455	2201.799923	-1434.322474				-505.000000	200.000000	0.000000	0.181110	1.608030	16.517339	909.335295	371.076101	236.487926
728				900.000000	200.000000	0.000000	0.482030	0.585520	-1.260050	-89.768544	-84.535759	154.263397	299.048097	200.931078	0.000000	300.000000	200.000000	0.000000	7.507920	11.231360	2232.896424	2079.000654	2125.499926	-1409.908474				-505.000000	200.000000	0.000000	0.000000	1.965370	18.876959	699.514704	1042.645824	883.026616
729				900.000000	200.000000	0.000000	0.224200	0.653080	-1.694550	-131.662398	-78.580204	149.774019	298.955134	200.956900	0.000000	300.000000	200.000000	0.000000	7.538440	11.322920	2232.438660	2136.220856	2332.599918	-1391.597975				-505.000000	200.000000	0.000000	1.811100	2.501380	5.505780	1541.590988	1210.885433	-56.515177
730				900.000000	200.000000	0.000000	0.482030	0.461660	-1.260050	-54.663797	-125.063518	137.280586	299.018808	200.939620	0.000000	300.000000	200.000000	0.000000	7.355320	10.926160	2232.896424	2098.074055	2190.899923	-1385.494475				-505.000000	200.000000	0.000000	1.267770	0.714680	8.651940	-187.694562	-615.203478	0.576810
731				900.000000	200.000000	0.000000	0.224200	0.608040	-1.260050	-100.902761	-23.258619	137.683832	299.003891	200.965510	0.000000	300.000000	200.000000	0.000000	7.080640	10.895640	2232.286072	2155.294256	2223.599922	-1361.080475				-505.000000	200.000000	0.000000	3.622200	1.072020	3.932700	-166.449458	705.078610	-116.760626
732				900.000000	200.000000	0.000000	0.313880	0.551740	-1.346950	-75.167512	-72.464554	178.502786	299.087056	200.909816	0.000000	300.000000	200.000000	0.000000	6.622840	10.895640	2232.667542	2031.317153	2038.299929	-1336.666476	-572.202801	214.913559	0.000000	-505.000000	200.000000	0.000000	0.181110	-0.536010	21.236579	316.712967	1427.157601	821.894219
733				900.000000	200.000000	0.000000	0.302670	0.641820	-1.911800	-96.166384	-41.081796	154.501573	299.037742	200.935925	0.000000	300.000000	200.000000	0.000000	7.477400	10.285240	2231.523132	2088.537354	2147.299925	-1342.769976				-505.000000	200.000000	0.000000	0.362220	-1.786700	2.359620	123.707557	903.832841	409.484135
734				900.000000	200.000000	0.000000	0.493240	0.664340	-1.520750	-78.751761	-69.557025	161.554066	299.008740	200.948454	0.000000	300.000000	200.000000	0.000000	7.477400	10.224200	2232.209778	2117.147455	2212.699923	-1373.287475				-505.000000	200.000000	0.000000	2.535540	0.536010	5.505780	-82.941575	239.059520	117.794028
735				900.000000	200.000000	0.000000	0.403560	0.529220	-1.173150	-108.079071	-81.385181	144.653692	298.970204	200.956508	0.000000	300.000000	200.000000	0.000000	7.355320	10.163160	2233.354188	2136.220856	2299.899920	-1354.976975				-505.000000	200.000000	0.000000	1.448880	1.072020	5.505780	-977.035625	39.673299	-57.842662
736				900.000000	200.000000	0.000000	0.392350	0.551740	-1.738000	-31.346808	-34.804513	144.686250	299.032990	200.948616	0.000000	300.000000	200.000000	0.000000	7.233240	9.827440	2231.828308	2117.147455	2158.199924	-1324.459476				-505.000000	200.000000	0.000000	0.724440	-0.536010	19.663499	316.587121	-195.066530	-411.775319
737				900.000000	200.000000	0.000000	0.302670	0.754420	-1.824900	-87.418957	-107.020223	166.654591	299.018540	200.969782	0.000000	300.000000	200.000000	0.000000	7.294280	10.529400	2232.286072	2164.830956	2190.899923	-1354.976975				-505.000000	200.000000	0.000000	-1.448880	0.178670	5.505780	937.779799	1540.716819	411.494159
738				900.000000	200.000000	0.000000	0.280250	0.427880	-1.824900	-68.701633	-106.096967	144.687195	299.033387	200.986668	0.000000	300.000000	200.000000	0.000000	7.355320	10.529400	2232.743836	2202.977757	2158.199924	-1385.494475				-505.000000	200.000000	0.000000	1.992210	0.536010	11.798100	1191.537832	796.245035	-469.603493
739				900.000000	200.000000	0.000000	0.448400	0.641820	-1.477300	-87.675181	-103.212712	168.808557	299.052817	200.944052	0.000000	300.000000	200.000000	0.000000	7.538440	9.857960	2232.514954	2107.610755	2114.599926	-1385.494475				-505.000000	200.000000	0.000000	0.543330	-0.893350	-1.573080	-54.182455	1161.746022	-999.540933
740				900.000000	200.000000	0.000000	0.369930	0.574260	-1.607650	-50.387042	-89.728152	159.188381	298.993850	200.910221	0.000000	300.000000	200.000000	0.000000	7.874160	11.139800	2231.675720	2031.317153	2245.399921	-1293.941977				-505.000000	200.000000	0.000000	-1.086660	-0.178670	12.584640	106.011451	-211.329045	-0.082625
741				900.000000	200.000000	0.000000	0.325090	0.608040	-1.173150	-68.648491	-68.021846	173.724211	299.008469	200.961533	0.000000	300.000000	200.000000	0.000000	7.752080	11.048240	2231.599426	2145.757556	2212.699923	-1416.011974				-505.000000	200.000000	0.000000	-0.181110	0.357340	7.865400	253.883879	533.774730	-293.366889
742				900.000000	200.000000	0.000000	0.392350	0.664340	-1.433850	-90.723324	-106.010952	149.610288	298.965005	200.905545	0.000000	300.000000	200.000000	0.000000	7.660520	11.048240	2232.667542	2021.780453	2310.799919	-1379.390975				-505.000000	200.000000	0.000000	1.992210	-0.178670	11.011560	1148.229622	266.711432	469.623855
743				900.000000	200.000000	0.000000	0.246620	0.596780	-1.260050	-89.304857	-90.039484	156.927414	298.989070	200.978494	0.000000	300.000000	200.000000	0.000000	7.446880	10.987200	2231.904602	2183.904357	2256.299921	-1367.183975				-505.000000	200.000000	0.000000	1.992210	0.178670	15.730799	822.781799	659.942895	763.683464
744				900.000000	200.000000	0.000000	0.392350	0.619300	-1.564200	-120.856825	-166.681366	173.665002	299.057828	200.948194	0.000000	300.000000	200.000000	0.000000	7.202720	10.743040	2232.820130	2117.147455	2103.699926	-1391.597975				-505.000000	200.000000	0.000000	0.724440	0.714680	3.146160	159.312981	-179.391575	294.340769
745				900.000000	200.000000	0.000000	0.403560	0.720640	-1.303500	-27.961894	-96.461865	195.434575	299.081546	200.936085	0.000000	300.000000	200.000000	0.000000	7.111160	10.804080	2231.141662	2088.537354	2049.199928	-1379.390975				-505.000000	200.000000	0.000000	-0.724440	0.714680	10.225020	854.775301	1094.692377	-292.984307
746				900.000000	200.000000	0.000000	0.369930	0.641820	-1.564200	-119.929451	-110.032441	159.251212	299.018506	200.910003	0.000000	300.000000	200.000000	0.000000	7.416360	10.407320	2232.209778	2031.317153	2190.899923	-1391.597975				-505.000000	200.000000	0.000000	2.173320	0.893350	11.011560	1213.097552	-1202.517614	-880.487556
747				900.000000	200.000000	0.000000	0.493240	0.675600	-1.477300	-94.325181	-64.531464	156.745218	298.965182	200.892578	0.000000	300.000000	200.000000	0.000000	7.538440	10.468360	2233.049012	1993.170352	2310.799919	-1318.355976				-505.000000	200.000000	0.000000	0.000000	-0.178670	6.292320	-126.123938	2777.998742	234.806837
748				900.000000	200.000000	0.000000	0.425980	0.619300	-1.651100	-76.721021	-56.534093	135.075599	299.033023	200.995585	0.000000	300.000000	200.000000	0.000000	7.660520	10.315760	2231.904602	2222.051158	2158.199924	-1403.804975				-505.000000	200.000000	0.000000	2.173320	0.714680	2.359620	1549.042081	396.533164	59.248464
749				900.000000	200.000000	0.000000	0.414770	0.641820	-1.564200	-71.683089	-127.076862	168.843398	299.057120	200.910438	0.000000	300.000000	200.000000	0.000000	7.385840	9.796920	2231.141662	2031.317153	2103.699926	-1324.459476				-505.000000	200.000000	0.000000	-1.811100	0.178670	9.438480	1401.358423	100.632538	-117.173752
750				900.000000	200.000000	0.000000	0.381140	0.754420	-1.651100	-63.115719	-39.489672	154.524996	299.047739	201.004062	0.000000	300.000000	200.000000	0.000000	7.691040	9.613800	2232.057190	2241.124558	2125.499926	-1367.183975				-505.000000	200.000000	0.000000	2.173320	-0.178670	13.371180	106.074375	-1072.186886	-470.296213
751				900.000000	200.000000	0.000000	0.347510	0.630560	-1.607650	-120.438152	-68.541017	144.806006	299.063030	201.020455	0.000000	300.000000	200.000000	0.000000	7.324800	10.682000	2233.583070	2279.271359	2092.799927	-1428.218974				-505.000000	200.000000	0.000000	1.629990	0.714680	18.090419	1087.036537	1740.181605	-469.404957
752				900.000000	200.000000	0.000000	0.403560	0.585520	-1.173150	-81.637455	-71.253241	154.344692	299.018607	200.952628	0.000000	300.000000	200.000000	0.000000	7.813120	10.773560	2232.438660	2126.684155	2190.899923	-1361.080475				-505.000000	200.000000	0.000000	1.629990	0.714680	13.371180	-650.581030	286.390083	353.012424
753				900.000000	200.000000	0.000000	0.369930	0.619300	-1.694550	-108.930277	-114.977185	168.868909	299.003482	200.970180	0.000000	300.000000	200.000000	0.000000	7.568960	11.353440	2231.370544	2164.830956	2223.599922	-1403.804975				-505.000000	200.000000	0.000000	1.448880	1.608030	14.944259	330.129439	958.706233	353.874702
754				900.000000	200.000000	0.000000	0.493240	0.574260	-1.651100	-94.657889	-130.227439	156.650972	298.988966	200.965774	0.000000	300.000000	200.000000	0.000000	7.080640	10.651480	2231.675720	2155.294256	2256.299921	-1361.080475				-505.000000	200.000000	0.000000	1.267770	0.536010	11.011560	844.026903	443.117301	294.127745
755				900.000000	200.000000	0.000000	0.392350	0.675600	-1.607650	-102.501284	-60.255588	156.849740	299.038203	200.931205	0.000000	300.000000	200.000000	0.000000	7.507920	10.865120	2232.591248	2079.000654	2147.299925	-1342.769976				-505.000000	200.000000	0.000000	0.362220	0.893350	10.225020	633.954619	1691.788621	647.003897
756				900.000000	200.000000	0.000000	0.381140	0.675600	-1.086250	-73.817402	-70.410802	166.499994	299.038203	200.982464	0.000000	300.000000	200.000000	0.000000	7.172200	10.285240	2232.591248	2193.441057	2147.299925	-1385.494475				-505.000000	200.000000	0.000000	1.448880	0.000000	3.146160	579.331702	-1283.787495	-822.533292
757				900.000000	200.000000	0.000000	0.515660	0.574260	-1.868350	-82.821369	-85.354923	132.531144	299.047837	200.956966	0.000000	300.000000	200.000000	0.000000	7.477400	10.804080	2232.286072	2136.220856	2125.499926	-1281.734977				-505.000000	200.000000	0.000000	-1.086660	-0.357340	11.011560	789.970295	983.293874	-176.484479
758				900.000000	200.000000	0.000000	0.448400	0.585520	-1.433850	-114.071782	-113.385061	163.936878	299.082017	200.969782	0.000000	300.000000	200.000000	0.000000	7.538440	10.773560	2232.286072	2164.830956	2049.199928	-1318.355976				-505.000000	200.000000	0.000000	0.724440	-0.536010	3.932700	-263.751353	-445.278016	-176.798925
759				900.000000	200.000000	0.000000	0.392350	0.574260	-1.477300	-134.683135	-90.772633	154.345834	298.975014	200.905328	0.000000	300.000000	200.000000	0.000000	7.111160	9.339120	2233.201600	2021.780453	2288.999920	-1367.183975				-505.000000	200.000000	0.000000	1.811100	0.357340	15.730799	-1482.726917	936.041875	-645.990858
760				900.000000	200.000000	0.000000	0.325090	0.675600	-1.086250	-41.653161	-68.102663	144.871121	298.930648	200.935605	0.000000	300.000000	200.000000	0.000000	7.568960	9.613800	2232.286072	2088.537354	2387.099916	-1397.701475				-505.000000	200.000000	0.000000	0.543330	-0.714680	9.438480	-621.570218	-439.544036	234.254697
761				900.000000	200.000000	0.000000	0.381140	0.675600	-1.477300	-106.386772	-130.838765	142.403393	298.969182	200.978828	0.000000	300.000000	200.000000	0.000000	7.416360	9.766400	2231.141662	2183.904357	2299.899920	-1385.494475				-505.000000	200.000000	0.000000	2.535540	0.893350	17.303879	171.256920	227.863124	999.294623
762				900.000000	200.000000	0.000000	0.358720	0.495440	-1.564200	-97.813668	-114.636783	175.994313	298.954348	200.953345	0.000000	300.000000	200.000000	0.000000	7.538440	10.163160	2230.760192	2126.684155	2332.599918	-1409.908474				-505.000000	200.000000	0.000000	-0.362220	0.714680	14.157719	-1229.598117	803.902299	176.939505
763				900.000000	200.000000	0.000000	0.347510	0.540480	-1.781450	-116.286643	-129.171022	163.999513	298.920882	200.982599	0.000000	300.000000	200.000000	0.000000	7.630000	11.475520	2232.286072	2193.441057	2408.899916	-1373.287475				-505.000000	200.000000	0.000000	1.086660	2.322710	9.438480	488.750265	985.849149	-409.091372
764				900.000000	200.000000	0.000000	0.414770	0.517960	-1.520750	-137.046583	-91.655481	137.402627	298.984949	200.935061	0.000000	300.000000	200.000000	0.000000	7.813120	10.956680	2233.583070	2088.537354	2267.199921	-1306.148976				-505.000000	200.000000	0.000000	0.000000	1.965370	7.865400	235.369772	1318.235809	-585.575850
765				900.000000	200.000000	0.000000	0.347510	0.551740	-1.173150	-107.151697	-28.417342	149.552024	299.067401	200.867220	0.000000	300.000000	200.000000	0.000000	7.385840	10.712520	2232.362366	1935.950150	2081.899927	-1361.080475				-505.000000	200.000000	0.000000	1.629990	-1.429360	7.078860	724.787749	557.501509	350.977730
766				900.000000	200.000000	0.000000	0.313880	0.686860	-2.085600	-114.594344	-51.513730	185.857428	298.998529	200.901859	0.000000	300.000000	200.000000	0.000000	7.050120	10.712520	2231.217956	2012.243752	2234.499922	-1306.148976				-505.000000	200.000000	0.000000	1.992210	0.357340	4.719240	-672.895829	-1053.017230	58.923838
767				900.000000	200.000000	0.000000	0.470820	0.653080	-1.607650	-47.141235	-124.278622	154.337841	299.043118	200.922631	0.000000	300.000000	200.000000	0.000000	7.752080	10.651480	2232.667542	2059.927254	2136.399925	-1397.701475				-505.000000	200.000000	0.000000	1.086660	-0.178670	1.573080	-10.685475	65.323362	-293.976984
768				900.000000	200.000000	0.000000	0.403560	0.563000	-1.216600	-90.650904	-101.608652	144.685108	298.994297	200.943988	0.000000	300.000000	200.000000	0.000000	7.752080	10.529400	2232.667542	2107.610755	2245.399921	-1446.529474				-505.000000	200.000000	0.000000	0.000000	0.178670	10.225020	-914.898692	1448.566537	0.169558
769				900.000000	200.000000	0.000000	0.425980	0.540480	-1.173150	-71.430612	-62.044557	159.098898	299.076850	200.957260	0.000000	300.000000	200.000000	0.000000	7.752080	10.285240	2231.599426	2136.220856	2060.099928	-1318.355976				-505.000000	200.000000	0.000000	0.905550	0.714680	6.292320	622.828682	-856.186283	118.093985
770				900.000000	200.000000	0.000000	0.336300	0.743160	-1.260050	-2.866324	-73.468627	183.476900	299.120780	200.965840	0.000000	300.000000	200.000000	0.000000	6.897520	10.468360	2231.523132	2155.294256	1961.999931	-1361.080475				-505.000000	200.000000	0.000000	3.259980	-1.072020	17.303879	-990.011635	51.457255	57.465953
771				900.000000	200.000000	0.000000	0.414770	0.608040	-1.651100	-81.205238	-76.336345	178.450623	299.086619	200.927346	0.000000	300.000000	200.000000	0.000000	7.355320	9.552760	2231.599426	2069.463954	2038.299929	-1416.011974				-505.000000	200.000000	0.000000	-1.448880	-0.357340	10.225020	95.011360	740.818217	293.497288
772				900.000000	200.000000	0.000000	0.369930	0.596780	-0.912450	-68.842093	-130.902448	200.173546	298.970063	200.918202	0.000000	300.000000	200.000000	0.000000	7.416360	9.766400	2233.049012	2050.390553	2299.899920	-1416.011974				-505.000000	200.000000	0.000000	1.267770	-1.072020	6.292320	746.347469	1110.445896	175.113527
773				900.000000	200.000000	0.000000	0.470820	0.608040	-1.433850	-68.918576	-88.978467	192.850516	299.013556	200.969881	0.000000	300.000000	200.000000	0.000000	7.324800	9.766400	2232.057190	2164.830956	2201.799923	-1391.597975				-505.000000	200.000000	0.000000	-1.086660	2.322710	-1.573080	1182.765352	-728.173398	237.267579
774				900.000000	200.000000	0.000000	0.437190	0.608040	-1.738000	-97.377387	-102.508634	168.788755	298.955134	200.897094	0.000000	300.000000	200.000000	0.000000	7.538440	11.231360	2232.438660	2002.707052	2332.599918	-1373.287475				-505.000000	200.000000	0.000000	0.000000	-0.893350	5.505780	641.279866	1585.615103	234.128605
775				900.000000	200.000000	0.000000	0.347510	0.653080	-1.607650	-103.428658	-154.662506	171.333211	298.964580	200.978560	0.000000	300.000000	200.000000	0.000000	7.446880	11.231360	2231.752014	2183.904357	2310.799919	-1367.183975				-505.000000	200.000000	0.000000	1.267770	0.178670	3.146160	-1031.281003	318.011558	293.788630
776				900.000000	200.000000	0.000000	0.358720	0.563000	-1.607650	-107.138152	-129.794284	168.828163	298.979302	200.905854	0.000000	300.000000	200.000000	0.000000	7.691040	10.956680	2231.904602	2021.780453	2278.099920	-1477.046973				-505.000000	200.000000	0.000000	1.267770	1.786700	14.157719	225.061836	837.841617	706.523341
777				900.000000	200.000000	0.000000	0.437190	0.686860	-1.173150	-73.443744	-128.363794	178.500698	298.994366	201.016533	0.000000	300.000000	200.000000	0.000000	7.630000	11.353440	2232.820130	2269.734659	2245.399921	-1403.804975				-505.000000	200.000000	0.000000	2.897760	-1.250690	7.865400	851.477996	745.182339	-1.418726
778				900.000000	200.000000	0.000000	0.392350	0.517960	-1.260050	-52.345363	-35.249007	214.534977	299.018271	200.961501	0.000000	300.000000	200.000000	0.000000	7.324800	10.590440	2231.675720	2145.757556	2190.899923	-1312.252476				-505.000000	200.000000	0.000000	3.441090	2.322710	11.798100	720.571039	-86.846733	60.673063
779				900.000000	200.000000	0.000000	0.246620	0.720640	-1.433850	-44.179057	-74.679941	169.090904	299.018171	200.935957	0.000000	300.000000	200.000000	0.000000	7.630000	10.529400	2231.446838	2088.537354	2190.899923	-1379.390975				-505.000000	200.000000	0.000000	2.173320	0.714680	11.798100	-534.890875	-142.703982	235.480760
780				900.000000	200.000000	0.000000	0.437190	0.563000	-1.694550	-99.187120	-92.417102	173.566188	299.021181	200.912060	0.000000	300.000000	200.000000	0.000000	7.599480	10.712520	2227.174374	2031.317153	2179.999924	-1342.769976				-505.000000	200.000000	0.000000	-0.181110	-0.357340	13.371180	-599.632958	793.689760	234.651768
781				900.000000	200.000000	0.000000	0.358720	0.517960	-0.999350	-132.485882	-79.700304	130.231714	299.130787	200.969848	0.000000	300.000000	200.000000	0.000000	7.874160	9.857960	2232.133484	2164.830956	1940.199932	-1464.839973				-505.000000	200.000000	0.000000	0.000000	-0.536010	7.865400	-263.436737	787.955780	58.235425
782				900.000000	200.000000	0.000000	0.291460	0.653080	-1.955250	-43.480818	-101.371399	166.571959	299.062614	200.995279	0.000000	300.000000	200.000000	0.000000	7.355320	10.468360	2232.591248	2222.051158	2092.799927	-1306.148976				-505.000000	200.000000	0.000000	2.354430	1.072020	1.573080	296.625780	1049.170662	177.061289
783				900.000000	200.000000	0.000000	0.414770	0.653080	-1.564200	-47.096221	-122.010892	156.805569	299.038038	201.003994	0.000000	300.000000	200.000000	0.000000	7.355320	10.163160	2232.209778	2241.124558	2147.299925	-1428.218974				-505.000000	200.000000	0.000000	1.267770	0.714680	14.157719	623.457914	1765.831668	353.041402
784				900.000000	200.000000	0.000000	0.291460	0.529220	-1.520750	-84.316003	-106.841454	178.505070	298.993850	200.923041	0.000000	300.000000	200.000000	0.000000	7.416360	9.796920	2231.675720	2059.927254	2245.399921	-1361.080475				-505.000000	200.000000	0.000000	-0.362220	-0.357340	11.011560	-599.821728	276.607976	-352.774730
785				900.000000	200.000000	0.000000	0.369930	0.619300	-1.781450	-60.773943	-130.094278	154.410948	298.969676	200.918547	0.000000	300.000000	200.000000	0.000000	7.965720	11.078760	2232.209778	2050.390553	2299.899920	-1312.252476				-505.000000	200.000000	0.000000	-0.362220	2.322710	3.932700	1067.389812	-246.954216	119.721427
786				900.000000	200.000000	0.000000	0.369930	0.619300	-1.477300	-64.479373	-74.651468	152.001288	299.018573	201.021013	0.000000	300.000000	200.000000	0.000000	7.691040	11.078760	2232.362366	2279.271359	2190.899923	-1391.597975	-542.998723	221.299450	0.000000	-505.000000	200.000000	0.000000	2.173320	1.429360	20.450039	435.574582	777.075378	-292.537896
787				900.000000	200.000000	0.000000	0.470820	0.664340	-1.911800	-59.054238	-93.599943	176.035254	298.988828	201.059932	0.000000	300.000000	200.000000	0.000000	7.141680	11.414480	2231.370544	2365.101662	2256.299921	-1391.597975				-505.000000	200.000000	0.000000	1.267770	-1.072020	4.719240	-527.754398	183.948698	116.369429
788				900.000000	200.000000	0.000000	0.358720	0.551740	-1.651100	-107.646853	-48.698356	151.950071	298.984603	200.969550	0.000000	300.000000	200.000000	0.000000	7.416360	11.139800	2232.820130	2164.830956	2267.199921	-1354.976975				-505.000000	200.000000	0.000000	1.448880	1.608030	13.371180	-828.156426	-100.360973	588.851097
789				900.000000	200.000000	0.000000	0.392350	0.630560	-1.607650	-68.171260	-146.377077	178.494794	298.974839	200.965279	0.000000	300.000000	200.000000	0.000000	7.385840	10.804080	2232.820130	2155.294256	2288.999920	-1495.357473				-505.000000	200.000000	0.000000	2.173320	1.072020	-3.932700	759.449325	800.214598	294.563975
790				900.000000	200.000000	0.000000	0.336300	0.394100	-1.390400	-81.704142	-53.083522	163.874993	299.032990	200.961435	0.000000	300.000000	200.000000	0.000000	7.233240	10.773560	2231.828308	2145.757556	2158.199924	-1336.666476				-505.000000	200.000000	0.000000	0.724440	-0.178670	9.438480	105.759759	-583.073008	293.492980
791				900.000000	200.000000	0.000000	0.291460	0.686860	-1.651100	-65.897840	-86.456349	149.735753	299.120750	200.893219	0.000000	300.000000	200.000000	0.000000	7.141680	10.773560	2231.446838	1993.170352	1961.999931	-1300.045476				-505.000000	200.000000	0.000000	-0.362220	0.178670	15.730799	-798.642228	1862.969505	528.895423
792				900.000000	200.000000	0.000000	0.325090	0.439140	-1.520750	-84.004967	-98.094398	147.060873	299.028372	200.978260	0.000000	300.000000	200.000000	0.000000	7.263760	10.498880	2232.438660	2183.904357	2169.099924	-1324.459476				-505.000000	200.000000	0.000000	0.905550	1.072020	10.225020	-50.130070	333.211651	-116.543294
793				900.000000	200.000000	0.000000	0.425980	0.563000	-1.346950	-14.395872	-127.740532	171.168142	299.013960	200.892608	0.000000	300.000000	200.000000	0.000000	7.172200	10.376800	2232.972718	1993.170352	2201.799923	-1373.287475				-505.000000	200.000000	0.000000	0.000000	1.072020	2.359620	759.952711	-399.949301	-762.655936
794				900.000000	200.000000	0.000000	0.403560	0.653080	-1.781450	-91.547124	-55.489612	149.588202	299.057442	200.897309	0.000000	300.000000	200.000000	0.000000	7.660520	9.583280	2231.904602	2002.707052	2103.699926	-1330.562976				-505.000000	200.000000	0.000000	0.724440	-1.072020	-3.146160	-644.199632	-173.420163	527.621586
795				900.000000	200.000000	0.000000	0.336300	0.754420	-1.694550	-111.407096	-27.470813	149.752130	299.053011	200.952400	0.000000	300.000000	200.000000	0.000000	7.263760	11.322920	2232.972718	2126.684155	2114.599926	-1367.183975				-505.000000	200.000000	0.000000	2.354430	0.893350	11.011560	-1219.038488	1040.213545	-997.990242
796				900.000000	200.000000	0.000000	0.459610	0.731900	-1.260050	-27.453193	-73.480563	168.880718	298.964545	200.918767	0.000000	300.000000	200.000000	0.000000	7.172200	11.353440	2231.675720	2050.390553	2310.799919	-1342.769976				-505.000000	200.000000	0.000000	0.724440	0.536010	17.303879	-81.997727	1530.582844	-175.781578
797				900.000000	200.000000	0.000000	0.425980	0.720640	-1.520750	-32.207495	-51.589349	164.085767	298.999555	200.922284	0.000000	300.000000	200.000000	0.000000	7.538440	10.773560	2233.506776	2059.927254	2234.499922	-1397.701475				-505.000000	200.000000	0.000000	1.086660	-0.178670	14.157719	916.849311	-874.609513	117.231707
798				900.000000	200.000000	0.000000	0.358720	0.630560	-1.086250	-75.672150	-94.817396	164.071674	298.998632	200.931683	0.000000	300.000000	200.000000	0.000000	7.599480	10.559920	2231.446838	2079.000654	2234.499922	-1452.632974				-505.000000	200.000000	0.000000	0.543330	-0.714680	14.944259	421.214262	-47.058999	351.742894
799				900.000000	200.000000	0.000000	0.470820	0.664340	-1.564200	-82.817306	-129.385001	195.312535	299.096573	200.965609	0.000000	300.000000	200.000000	0.000000	7.538440	10.498880	2232.057190	2155.294256	2016.499929	-1422.115474				-505.000000	200.000000	0.000000	0.543330	-0.357340	10.225020	-484.068649	-42.580440	-0.382582
800				900.000000	200.000000	0.000000	0.313880	0.585520	-1.651100	-25.845188	-62.049755	185.763182	299.027940	200.965873	0.000000	300.000000	200.000000	0.000000	7.385840	10.895640	2231.446838	2155.294256	2169.099924	-1428.218974				-505.000000	200.000000	0.000000	0.181110	0.178670	16.517339	591.212718	1033.926138	293.875562
801				900.000000	200.000000	0.000000	0.302670	0.608040	-1.477300	-52.881470	-6.024092	168.928118	298.983734	200.944730	0.000000	300.000000	200.000000	0.000000	7.172200	10.682000	2230.912780	2107.610755	2267.199921	-1348.873476				-505.000000	200.000000	0.000000	1.629990	0.714680	7.865400	159.690520	159.045061	-175.684464
802				900.000000	200.000000	0.000000	0.347510	0.675600	-1.520750	-46.123833	-93.951684	185.812115	299.013286	200.927409	0.000000	300.000000	200.000000	0.000000	7.630000	10.498880	2231.446838	2069.463954	2201.799923	-1361.080475				-505.000000	200.000000	0.000000	-0.905550	1.429360	13.371180	87.560267	439.815600	-292.291587
803				900.000000	200.000000	0.000000	0.325090	0.664340	-1.346950	-106.715416	-103.322002	178.595890	299.037973	200.957064	0.000000	300.000000	200.000000	0.000000	7.355320	10.193680	2232.057190	2136.220856	2147.299925	-1348.873476				-505.000000	200.000000	0.000000	0.543330	-0.536010	4.719240	315.391580	1023.204604	-411.760831
804				900.000000	200.000000	0.000000	0.235410	0.585520	-1.260050	-89.768544	-54.116067	173.796176	299.008571	200.940070	0.000000	300.000000	200.000000	0.000000	7.355320	10.193680	2231.828308	2098.074055	2212.699923	-1361.080475				-505.000000	200.000000	0.000000	0.724440	-0.714680	5.505780	-158.620826	216.079168	351.728405
805				900.000000	200.000000	0.000000	0.403560	0.517960	-1.303500	-68.472498	-71.132015	151.872201	298.984151	200.922977	0.000000	300.000000	200.000000	0.000000	7.599480	9.766400	2231.828308	2059.927254	2267.199921	-1385.494475				-505.000000	200.000000	0.000000	2.354430	-0.178670	5.505780	1031.973158	647.728508	528.338976
806				900.000000	200.000000	0.000000	0.425980	0.495440	-1.216600	-93.433024	-72.136088	139.779730	298.984255	200.875884	0.000000	300.000000	200.000000	0.000000	7.630000	9.766400	2232.057190	1955.023551	2267.199921	-1361.080475				-505.000000	200.000000	0.000000	-0.905550	-0.357340	9.438480	94.948437	841.257754	-117.754869
807				900.000000	200.000000	0.000000	0.470820	0.608040	-0.564850	-132.346776	-94.852607	173.573235	299.101580	200.905669	0.000000	300.000000	200.000000	0.000000	7.568960	11.292400	2232.362366	2021.780453	2005.599930	-1324.459476				-505.000000	200.000000	0.000000	1.267770	1.786700	14.157719	-354.018174	440.131595	-57.149942
808				900.000000	200.000000	0.000000	0.325090	0.653080	-1.868350	-99.678213	-67.375310	185.814399	298.984047	200.987174	0.000000	300.000000	200.000000	0.000000	7.324800	11.231360	2231.599426	2202.977757	2267.199921	-1361.080475				-505.000000	200.000000	0.000000	0.181110	-1.072020	11.011560	-179.803007	111.161072	-353.496428
809				900.000000	200.000000	0.000000	0.403560	0.574260	-1.042800	-77.945569	-71.374466	190.479122	298.994022	200.957064	0.000000	300.000000	200.000000	0.000000	8.087800	10.651480	2232.057190	2136.220856	2245.399921	-1373.287475	-587.378188	176.240352	0.000000	-505.000000	200.000000	0.000000	2.535540	0.893350	22.023119	-523.261552	1814.224653	588.085933
810				900.000000	200.000000	0.000000	0.347510	0.585520	-1.260050	-117.912256	-84.062195	137.535139	298.984394	200.935573	0.000000	300.000000	200.000000	0.000000	7.630000	11.414480	2232.362366	2088.537354	2267.199921	-1367.183975				-505.000000	200.000000	0.000000	2.354430	1.072020	14.944259	-49.752531	771.341398	177.061289
811				900.000000	200.000000	0.000000	0.269040	0.540480	-0.782100	-91.128135	-61.011414	142.393867	298.998769	201.017019	0.000000	300.000000	200.000000	0.000000	7.507920	11.017720	2231.752014	2269.734659	2234.499922	-1373.287475				-505.000000	200.000000	0.000000	0.000000	1.786700	7.865400	108.742448	257.675750	471.648368
812				900.000000	200.000000	0.000000	0.336300	0.675600	-1.651100	-102.546299	-93.368830	183.414069	299.062582	200.978226	0.000000	300.000000	200.000000	0.000000	7.691040	10.895640	2232.514954	2183.904357	2092.799927	-1385.494475				-505.000000	200.000000	0.000000	-1.629990	0.893350	9.438480	-61.004315	-573.176465	177.210484
813				900.000000	200.000000	0.000000	0.414770	0.664340	-1.303500	-10.177677	-81.725583	171.274002	299.033816	200.977691	0.000000	300.000000	200.000000	0.000000	7.080640	10.743040	2233.735658	2183.904357	2158.199924	-1403.804975				-505.000000	200.000000	0.000000	-0.181110	2.144040	16.517339	-1837.814785	392.994032	2.049183
814				900.000000	200.000000	0.000000	0.414770	0.439140	-0.999350	-131.711160	-41.480683	185.522526	298.975049	200.913838	0.000000	300.000000	200.000000	0.000000	7.416360	10.193680	2233.277894	2040.853853	2288.999920	-1422.115474				-505.000000	200.000000	0.000000	-0.905550	0.178670	4.719240	-1610.235166	1243.446335	587.682988
815				900.000000	200.000000	0.000000	0.403560	0.675600	-1.260050	-61.935868	-35.710634	176.115407	299.003346	200.889097	0.000000	300.000000	200.000000	0.000000	7.355320	9.583280	2231.065368	1983.633652	2223.599922	-1361.080475				-505.000000	200.000000	0.000000	0.000000	-0.893350	4.719240	62.136933	-4.478559	57.896309
816				900.000000	200.000000	0.000000	0.313880	0.596780	-1.346950	-85.374356	-107.926344	159.267392	299.052526	200.965708	0.000000	300.000000	200.000000	0.000000	7.080640	9.583280	2231.828308	2155.294256	2114.599926	-1306.148976				-505.000000	200.000000	0.000000	3.078870	-0.893350	12.584640	-53.049837	464.604801	292.626395
817				900.000000	200.000000	0.000000	0.381140	0.608040	-1.303500	-52.701413	-39.812940	180.895124	299.038071	200.935605	0.000000	300.000000	200.000000	0.000000	7.630000	9.674840	2232.286072	2088.537354	2147.299925	-1306.148976				-505.000000	200.000000	0.000000	1.086660	-0.536010	8.651940	84.074192	854.025568	-176.827902
818				900.000000	200.000000	0.000000	0.448400	0.698120	-1.520750	-109.524943	-57.578574	137.535335	298.954955	200.884429	0.000000	300.000000	200.000000	0.000000	7.599480	11.231360	2232.057190	1974.096951	2332.599918	-1367.183975				-505.000000	200.000000	0.000000	2.716650	1.965370	7.078860	466.938853	491.747717	530.344692
819				900.000000	200.000000	0.000000	0.459610	0.540480	-1.520750	-95.913907	-113.765872	209.666919	299.003857	200.910003	0.000000	300.000000	200.000000	0.000000	7.477400	11.353440	2232.209778	2031.317153	2223.599922	-1361.080475				-505.000000	200.000000	0.000000	-0.181110	-0.536010	3.932700	-32.119349	7.226833	-529.191073
820				900.000000	200.000000	0.000000	0.549290	0.529220	-1.433850	-52.061733	-46.616132	175.828298	298.978709	200.957686	0.000000	300.000000	200.000000	0.000000	7.477400	11.261880	2230.607604	2136.220856	2278.099920	-1361.080475				-505.000000	200.000000	0.000000	0.362220	0.714680	10.225020	-71.752714	631.228562	411.857944
821				900.000000	200.000000	0.000000	0.280250	0.596780	-1.520750	-61.431231	-126.643706	190.627814	298.998598	200.957358	0.000000	300.000000	200.000000	0.000000	7.446880	11.109280	2231.370544	2136.220856	2234.499922	-1361.080475				-505.000000	200.000000	0.000000	1.086660	0.714680	16.517339	971.094689	-611.708777	0.591299
822				900.000000	200.000000	0.000000	0.403560	0.540480	-2.042150	-116.556728	-60.313131	163.941445	298.989104	200.905823	0.000000	300.000000	200.000000	0.000000	7.416360	10.590440	2231.980896	2021.780453	2256.299921	-1409.908474				-505.000000	200.000000	0.000000	0.724440	0.714680	3.932700	159.375904	1012.992065	470.573065
823				900.000000	200.000000	0.000000	0.369930	0.596780	-1.738000	-77.738423	-59.211107	154.390004	298.969676	200.952726	0.000000	300.000000	200.000000	0.000000	7.477400	10.834600	2232.209778	2126.684155	2299.899920	-1409.908474				-505.000000	200.000000	0.000000	1.448880	0.714680	2.359620	-188.197948	307.799019	235.538716
824				900.000000	200.000000	0.000000	0.280250	0.540480	-1.607650	-71.880754	-80.969160	188.165795	299.022989	200.970213	0.000000	300.000000	200.000000	0.000000	7.599480	10.682000	2231.294250	2164.830956	2179.999924	-1403.804975				-505.000000	200.000000	0.000000	0.362220	0.000000	11.011560	232.512929	1028.192158	587.412009
825				900.000000	200.000000	0.000000	0.414770	0.585520	-1.433850	-49.743299	-61.340478	183.249000	298.998358	200.961862	0.000000	300.000000	200.000000	0.000000	7.416360	11.261880	2230.836486	2145.757556	2234.499922	-1342.769976				-505.000000	200.000000	0.000000	0.905550	0.714680	11.011560	-998.217806	199.895217	-469.347002
826				900.000000	200.000000	0.000000	0.392350	0.675600	-1.173150	-126.174324	-151.847132	132.753139	298.956915	200.908338	0.000000	300.000000	200.000000	0.000000	7.599480	10.834600	2225.801082	2021.780453	2321.699919	-1428.218974				-505.000000	200.000000	0.000000	1.448880	-1.072020	6.292320	514.715465	-756.493172	-59.877356
827				900.000000	200.000000	0.000000	0.212990	0.517960	-1.303500	-84.554619	-43.020463	144.840651	298.964722	200.918610	0.000000	300.000000	200.000000	0.000000	7.263760	9.278080	2232.057190	2050.390553	2310.799919	-1428.218974				-505.000000	200.000000	0.000000	2.535540	1.250690	3.932700	-618.902144	1035.972417	-292.736432
828				900.000000	200.000000	0.000000	0.313880	0.653080	-1.303500	-83.010907	-118.098692	156.910091	299.052947	200.939652	0.000000	300.000000	200.000000	0.000000	7.294280	9.980040	2232.820130	2098.074055	2114.599926	-1428.218974				-505.000000	200.000000	0.000000	0.000000	-0.893350	9.438480	1568.122497	1581.882971	234.128605
829				900.000000	200.000000	0.000000	0.414770	0.495440	-1.086250	-101.339042	-107.257475	192.803866	299.066890	200.961731	0.000000	300.000000	200.000000	0.000000	7.141680	10.895640	2231.141662	2145.757556	2081.899927	-1367.183975				-505.000000	200.000000	0.000000	0.543330	-0.178670	8.651940	1727.120862	1549.752501	-176.445320
830				900.000000	200.000000	0.000000	0.347510	0.630560	-1.086250	-83.713210	-114.619648	173.721928	298.993541	200.897677	0.000000	300.000000	200.000000	0.000000	7.538440	11.078760	2230.989074	2002.707052	2245.399921	-1379.390975				-505.000000	200.000000	0.000000	2.535540	-0.536010	7.078860	-842.579669	370.136675	586.729470
831				900.000000	200.000000	0.000000	0.526870	0.675600	-1.477300	-94.325181	-70.982317	161.529697	299.052590	200.914369	0.000000	300.000000	200.000000	0.000000	7.324800	10.773560	2231.980896	2040.853853	2114.599926	-1324.459476				-505.000000	200.000000	0.000000	1.448880	2.501380	4.719240	-1006.423977	570.699754	61.001998
832				900.000000	200.000000	0.000000	0.246620	0.551740	-2.215950	-23.800903	-99.282437	178.572467	299.047414	200.936021	0.000000	300.000000	200.000000	0.000000	7.263760	11.109280	2231.294250	2088.537354	2125.499926	-1361.080475				-505.000000	200.000000	0.000000	-0.181110	-0.178670	9.438480	105.759759	532.281878	58.589030
833				900.000000	200.000000	0.000000	0.549290	0.641820	-1.129700	-75.253477	-41.833021	173.523355	299.032759	201.012954	0.000000	300.000000	200.000000	0.000000	7.568960	11.170320	2231.294250	2260.197959	2158.199924	-1391.597975	-517.102132	217.968096	0.000000	-505.000000	200.000000	0.000000	1.992210	0.536010	21.236579	381.580897	257.007888	-117.138901
834				900.000000	200.000000	0.000000	0.414770	0.686860	-1.564200	-77.869402	-66.285222	137.559704	299.003380	200.953182	0.000000	300.000000	200.000000	0.000000	7.416360	11.048240	2231.141662	2126.684155	2223.599922	-1416.011974				-505.000000	200.000000	0.000000	-1.448880	1.965370	9.438480	-691.032397	-53.855401	589.422033
835				900.000000	200.000000	0.000000	0.257830	0.641820	-1.260050	-111.573292	-85.435142	188.283269	298.989277	200.948389	0.000000	300.000000	200.000000	0.000000	7.568960	10.620960	2232.362366	2117.147455	2256.299921	-1342.769976				-505.000000	200.000000	0.000000	0.181110	1.965370	-0.786540	234.677617	917.777512	-115.637550
836				900.000000	200.000000	0.000000	0.313880	0.551740	-0.912450	-82.758431	-47.538790	151.996525	299.033486	200.978026	0.000000	300.000000	200.000000	0.000000	7.752080	10.498880	2232.972718	2183.904357	2158.199924	-1379.390975				-505.000000	200.000000	0.000000	-1.267770	2.144040	14.944259	362.563404	725.380693	-56.607983
837				900.000000	200.000000	0.000000	0.470820	0.506700	-1.303500	-105.120957	-68.835812	187.936949	299.052688	201.003994	0.000000	300.000000	200.000000	0.000000	7.111160	10.834600	2232.209778	2241.124558	2114.599926	-1354.976975				-505.000000	200.000000	0.000000	2.716650	1.429360	11.011560	-723.340515	488.015584	-57.604968
838				900.000000	200.000000	0.000000	0.381140	0.619300	-1.824900	-88.962668	-100.119677	180.905596	299.018339	200.927251	0.000000	300.000000	200.000000	0.000000	7.294280	9.644320	2231.828308	2069.463954	2190.899923	-1477.046973				-505.000000	200.000000	0.000000	-1.267770	0.357340	9.438480	485.641729	1128.315700	294.161031
839				900.000000	200.000000	0.000000	0.347510	0.698120	-1.738000	-113.770544	-83.617701	173.784759	299.009214	200.926649	0.000000	300.000000	200.000000	0.000000	7.599480	9.156000	2233.277894	2069.463954	2212.699923	-1330.562976				-505.000000	200.000000	0.000000	0.905550	0.536010	10.225020	-661.644045	465.781658	59.180328
840				900.000000	200.000000	0.000000	0.515660	0.563000	-1.651100	-127.285818	-100.754875	175.894554	298.998803	200.957162	0.000000	300.000000	200.000000	0.000000	7.965720	11.017720	2231.828308	2136.220856	2234.499922	-1385.494475				-505.000000	200.000000	0.000000	1.629990	-1.250690	-4.719240	734.655223	833.837921	-236.293699
841				900.000000	200.000000	0.000000	0.358720	0.720640	-1.346950	-56.150619	-69.245096	185.842389	299.096573	201.004062	0.000000	300.000000	200.000000	0.000000	7.263760	11.414480	2232.057190	2241.124558	2016.499929	-1275.631477				-505.000000	200.000000	0.000000	-0.543330	0.536010	3.146160	-662.210354	692.741227	-234.424255
842				900.000000	200.000000	0.000000	0.369930	0.551740	-2.172500	-140.351266	-68.938962	161.577097	299.023856	200.935189	0.000000	300.000000	200.000000	0.000000	7.355320	11.200840	2233.277894	2088.537354	2179.999924	-1416.011974				-505.000000	200.000000	0.000000	2.173320	-0.178670	13.371180	685.154384	253.513187	-176.575719
843				900.000000	200.000000	0.000000	0.358720	0.653080	-1.303500	-103.113558	-74.351474	171.321598	298.930575	200.892944	0.000000	300.000000	200.000000	0.000000	7.385840	11.048240	2232.133484	1993.170352	2387.099916	-1403.804975				-505.000000	200.000000	0.000000	0.362220	0.893350	8.651940	518.012771	-427.838644	-57.925287
844				900.000000	200.000000	0.000000	0.482030	0.517960	-1.868350	-117.304045	-68.772130	154.200566	298.989277	200.965477	0.000000	300.000000	200.000000	0.000000	7.752080	10.437840	2232.362366	2155.294256	2256.299921	-1361.080475				-505.000000	200.000000	0.000000	-0.181110	-0.536010	5.505780	-611.073512	801.154024	-0.494185
845				900.000000	200.000000	0.000000	0.504450	0.563000	-1.520750	-86.945473	-115.612383	178.315827	299.028239	200.965576	0.000000	300.000000	200.000000	0.000000	7.416360	10.743040	2232.133484	2155.294256	2169.099924	-1373.287475				-505.000000	200.000000	0.000000	1.448880	0.893350	18.876959	2024.438797	292.124064	235.708273
846				900.000000	200.000000	0.000000	0.369930	0.596780	-1.824900	-118.033754	-59.130290	192.944566	299.013623	200.974088	0.000000	300.000000	200.000000	0.000000	7.263760	10.956680	2232.209778	2174.367657	2201.799923	-1354.976975				-505.000000	200.000000	0.000000	0.362220	-0.536010	3.146160	-958.710287	505.376393	116.950546
847				900.000000	200.000000	0.000000	0.437190	0.619300	-1.911800	-36.785804	-117.544909	156.750927	298.980139	200.922189	0.000000	300.000000	200.000000	0.000000	7.080640	10.254720	2233.735658	2059.927254	2278.099920	-1318.355976				-505.000000	200.000000	0.000000	0.543330	0.357340	-0.786540	253.191724	2354.129662	411.504340
848				900.000000	200.000000	0.000000	0.448400	0.563000	-1.173150	-90.605889	-103.495572	159.096614	298.999179	200.901273	0.000000	300.000000	200.000000	0.000000	7.416360	10.163160	2232.667542	2012.243752	2234.499922	-1403.804975				-505.000000	200.000000	0.000000	-0.724440	1.429360	14.944259	550.950121	825.073804	236.390813
849				900.000000	200.000000	0.000000	0.212990	0.619300	-1.564200	-116.836295	-68.107862	156.983198	299.076914	201.034112	0.000000	300.000000	200.000000	0.000000	7.446880	9.796920	2231.752014	2307.881460	2060.099928	-1342.769976				-505.000000	200.000000	0.000000	0.181110	0.536010	0.000000	-430.830043	1182.171100	352.958777
850				900.000000	200.000000	0.000000	0.302670	0.619300	-1.520750	-96.688629	-81.973233	197.854511	299.003755	200.935733	0.000000	300.000000	200.000000	0.000000	7.446880	11.536560	2231.980896	2088.537354	2223.599922	-1409.908474				-505.000000	200.000000	0.000000	-0.181110	1.429360	14.944259	1130.030131	1057.336922	295.091445
851				900.000000	200.000000	0.000000	0.369930	0.540480	-1.824900	-88.187946	-48.998350	163.976286	298.974594	200.948421	0.000000	300.000000	200.000000	0.000000	7.752080	11.170320	2232.286072	2117.147455	2288.999920	-1342.769976				-505.000000	200.000000	0.000000	1.267770	2.322710	12.584640	25.737951	43.914426	2.102830
852				900.000000	200.000000	0.000000	0.381140	0.596780	-1.346950	-69.292235	-60.036411	168.836351	298.975049	200.943730	0.000000	300.000000	200.000000	0.000000	7.843640	10.865120	2233.277894	2107.610755	2288.999920	-1361.080475				-505.000000	200.000000	0.000000	-0.362220	0.536010	3.146160	148.501660	284.072240	-351.926941
853				900.000000	200.000000	0.000000	0.291460	0.596780	-1.607650	-33.377548	-76.364818	183.387221	299.067432	200.931269	0.000000	300.000000	200.000000	0.000000	7.233240	11.292400	2232.438660	2079.000654	2081.899927	-1367.183975				-505.000000	200.000000	0.000000	0.000000	-1.250690	12.584640	967.671537	1446.327258	-647.371990
854				900.000000	200.000000	0.000000	0.302670	0.630560	-1.390400	-39.802477	-36.500729	188.226343	299.062454	200.986904	0.000000	300.000000	200.000000	0.000000	7.324800	10.224200	2232.209778	2202.977757	2092.799927	-1324.459476				-505.000000	200.000000	0.000000	3.259980	0.893350	11.798100	1097.344473	1117.242298	0.586991
855				900.000000	200.000000	0.000000	0.325090	0.585520	-1.694550	-50.013384	-62.470974	176.112928	298.969676	200.961271	0.000000	300.000000	200.000000	0.000000	7.263760	10.590440	2232.209778	2145.757556	2299.899920	-1361.080475				-505.000000	200.000000	0.000000	0.000000	1.429360	0.786540	1707.977523	1457.523654	-703.572721
856				900.000000	200.000000	0.000000	0.425980	0.540480	-1.390400	-59.594092	-82.106394	168.737538	299.052655	200.957031	0.000000	300.000000	200.000000	0.000000	7.721560	10.620960	2232.133484	2136.220856	2114.599926	-1483.150473				-505.000000	200.000000	0.000000	1.267770	1.250690	-0.786540	-156.015675	719.453712	529.782371
857				900.000000	200.000000	0.000000	0.425980	0.686860	-1.086250	-101.497427	-62.125374	192.970273	299.066954	200.974487	0.000000	300.000000	200.000000	0.000000	7.599480	11.017720	2231.294250	2174.367657	2081.899927	-1495.357473				-505.000000	200.000000	0.000000	-0.362220	-0.893350	10.225020	294.209399	675.064424	351.645780
858				900.000000	200.000000	0.000000	0.414770	0.653080	-1.607650	-79.305477	-40.914964	168.853870	299.023189	200.935829	0.000000	300.000000	200.000000	0.000000	7.355320	10.468360	2231.752014	2088.537354	2179.999924	-1354.976975				-505.000000	200.000000	0.000000	0.905550	1.072020	16.517339	645.269326	-468.179804	118.433100
859				900.000000	200.000000	0.000000	0.269040	0.653080	-1.433850	-87.166480	-85.735136	176.233826	298.988828	200.970180	0.000000	300.000000	200.000000	0.000000	7.446880	9.766400	2231.370544	2164.830956	2256.299921	-1409.908474				-505.000000	200.000000	0.000000	2.354430	1.072020	8.651940	1339.536106	644.742802	59.573091
860				900.000000	200.000000	0.000000	0.291460	0.529220	-1.520750	-88.336533	-61.247725	166.456769	299.023489	200.939813	0.000000	300.000000	200.000000	0.000000	7.752080	9.919000	2232.438660	2098.074055	2179.999924	-1428.218974				-505.000000	200.000000	0.000000	2.354430	-1.250690	9.438480	388.339834	-18.853661	-412.583950
861				900.000000	200.000000	0.000000	0.414770	0.619300	-1.303500	-48.217196	-122.253343	132.677553	299.043347	200.939492	0.000000	300.000000	200.000000	0.000000	7.660520	9.735880	2233.201600	2098.074055	2136.399925	-1391.597975				-505.000000	200.000000	0.000000	-1.448880	2.858720	9.438480	1216.080242	343.854621	472.781625
862				900.000000	200.000000	0.000000	0.358720	0.641820	-1.651100	-75.793647	-58.830296	173.720786	299.013353	200.995721	0.000000	300.000000	200.000000	0.000000	7.568960	10.743040	2231.599426	2222.051158	2201.799923	-1342.769976				-505.000000	200.000000	0.000000	0.543330	0.178670	18.876959	938.849493	-448.501153	-234.850303
863				900.000000	200.000000	0.000000	0.347510	0.563000	-1.651100	-91.101046	-93.830458	156.791476	299.086713	200.901612	0.000000	300.000000	200.000000	0.000000	7.446880	11.658640	2231.828308	2012.243752	2038.299929	-1379.390975				-505.000000	200.000000	0.000000	-0.724440	0.893350	13.371180	865.838316	561.426642	-234.070650
864				900.000000	200.000000	0.000000	0.414770	0.608040	-1.216600	-92.816687	-81.806400	188.089263	299.042922	200.850190	0.000000	300.000000	200.000000	0.000000	7.263760	10.743040	2232.209778	1897.803349	2136.399925	-1354.976975				-505.000000	200.000000	0.000000	-0.181110	0.357340	-3.146160	1295.346971	146.514679	0.353604
865				900.000000	200.000000	0.000000	0.381140	0.540480	-1.086250	-103.504825	-45.080953	178.422633	299.052914	200.922599	0.000000	300.000000	200.000000	0.000000	7.172200	11.048240	2232.743836	2059.927254	2114.599926	-1379.390975				-505.000000	200.000000	0.000000	1.086660	1.429360	11.798100	-28.381581	-76.950189	236.245925
866				900.000000	200.000000	0.000000	0.358720	0.653080	-1.607650	-63.223356	-74.068615	183.369898	299.038038	201.003994	0.000000	300.000000	200.000000	0.000000	7.446880	10.834600	2232.209778	2241.124558	2147.299925	-1330.562976				-505.000000	200.000000	0.000000	1.629990	-0.714680	7.865400	1462.991970	3340.725237	-177.040927
867				900.000000	200.000000	0.000000	0.392350	0.686860	-1.607650	-81.934946	-65.321558	171.318172	299.018204	201.004303	0.000000	300.000000	200.000000	0.000000	7.324800	10.498880	2231.523132	2241.124558	2190.899923	-1354.976975				-505.000000	200.000000	0.000000	2.535540	0.893350	14.157719	-639.706786	1423.978895	235.621341
868				900.000000	200.000000	0.000000	0.425980	0.563000	-0.955900	-86.360288	-36.916749	149.481201	299.023523	200.871433	0.000000	300.000000	200.000000	0.000000	7.507920	10.254720	2232.514954	1945.486851	2179.999924	-1422.115474				-505.000000	200.000000	0.000000	0.000000	1.608030	11.798100	98.245743	1579.643691	-585.914966
869				900.000000	200.000000	0.000000	0.414770	0.709380	-1.607650	-93.069163	-10.519144	185.773849	298.901576	200.935413	0.000000	300.000000	200.000000	0.000000	7.599480	10.743040	2232.743836	2088.537354	2452.499914	-1367.183975				-505.000000	200.000000	0.000000	-2.173320	1.608030	17.303879	677.766215	115.086204	177.932182
870				900.000000	200.000000	0.000000	0.448400	0.653080	-1.260050	-74.924833	-52.755055	142.312768	298.999077	200.965444	0.000000	300.000000	200.000000	0.000000	7.141680	10.804080	2232.438660	2155.294256	2234.499922	-1361.080475				-505.000000	200.000000	0.000000	-0.724440	0.357340	13.371180	-324.755668	1356.846686	-410.811620
871				900.000000	200.000000	0.000000	0.470820	0.574260	-1.651100	-78.575768	-63.446574	144.625898	299.052364	201.025706	0.000000	300.000000	200.000000	0.000000	7.080640	10.956680	2231.446838	2288.808060	2114.599926	-1342.769976				-505.000000	200.000000	0.000000	1.448880	2.144040	4.719240	-564.782612	2161.539842	354.383376
872				900.000000	200.000000	0.000000	0.381140	0.450400	-2.172500	-88.237024	-69.400590	161.471238	298.940450	201.033829	0.000000	300.000000	200.000000	0.000000	7.568960	9.888480	2232.362366	2307.881460	2365.299917	-1409.908474				-505.000000	200.000000	0.000000	-0.181110	0.000000	7.078860	-462.697699	932.231179	176.246785
873				900.000000	200.000000	0.000000	0.403560	0.596780	-1.477300	-97.570989	-162.157840	161.584144	298.994366	200.973821	0.000000	300.000000	200.000000	0.000000	7.568960	11.445000	2232.820130	2174.367657	2245.399921	-1422.115474				-505.000000	200.000000	0.000000	-0.362220	1.786700	4.719240	-7.325246	1608.279460	119.212753
874				900.000000	200.000000	0.000000	0.325090	0.574260	-0.999350	-49.756844	-134.041090	152.005855	299.096789	200.892761	0.000000	300.000000	200.000000	0.000000	7.294280	11.231360	2232.591248	1993.170352	2016.499929	-1342.769976				-505.000000	200.000000	0.000000	0.724440	0.178670	11.011560	706.588258	-186.855839	470.064392
875				900.000000	200.000000	0.000000	0.280250	0.630560	-1.868350	-76.482405	-126.320438	176.201269	299.047805	200.982632	0.000000	300.000000	200.000000	0.000000	7.385840	11.261880	2232.209778	2193.441057	2125.499926	-1281.734977				-505.000000	200.000000	0.000000	1.086660	0.893350	10.225020	1328.850631	1117.672729	0.760856
876				900.000000	200.000000	0.000000	0.403560	0.709380	-1.607650	-68.945982	-116.442885	188.195123	299.023256	200.948583	0.000000	300.000000	200.000000	0.000000	7.935200	11.506040	2231.904602	2117.147455	2179.999924	-1373.287475				-505.000000	200.000000	0.000000	0.905550	0.714680	18.876959	508.019451	987.850997	-528.091101
877				900.000000	200.000000	0.000000	0.313880	0.596780	-0.999350	-101.096363	-113.315582	161.677052	299.043216	200.905452	0.000000	300.000000	200.000000	0.000000	7.630000	10.926160	2232.896424	2021.780453	2136.399925	-1324.459476				-505.000000	200.000000	0.000000	2.354430	0.178670	11.798100	127.571171	1304.607133	646.166289
878				900.000000	200.000000	0.000000	0.313880	0.563000	-0.955900	-106.462939	-123.487930	183.332578	299.028306	200.939877	0.000000	300.000000	200.000000	0.000000	7.507920	11.048240	2232.286072	2098.074055	2169.099924	-1440.425974				-505.000000	200.000000	0.000000	1.086660	-2.501380	11.798100	-613.678663	-872.370233	761.212540
879				900.000000	200.000000	0.000000	0.459610	0.563000	-1.824900	-95.301633	-93.219132	139.807720	299.052137	200.936181	0.000000	300.000000	200.000000	0.000000	7.538440	10.895640	2230.912780	2088.537354	2114.599926	-1348.873476				-505.000000	200.000000	0.000000	0.000000	1.250690	7.865400	1118.652500	1053.095794	412.395595
880				900.000000	200.000000	0.000000	0.425980	0.788200	-1.651100	-57.704128	-76.797973	173.787238	298.998837	200.922946	0.000000	300.000000	200.000000	0.000000	7.538440	10.682000	2231.904602	2059.927254	2234.499922	-1434.322474				-505.000000	200.000000	0.000000	2.716650	-0.893350	14.944259	1221.114953	1014.563482	351.399471
881				900.000000	200.000000	0.000000	0.414770	0.686860	-1.390400	-33.463513	-5.655217	149.608004	299.038236	200.888459	0.000000	300.000000	200.000000	0.000000	7.691040	10.590440	2232.667542	1983.633652	2147.299925	-1428.218974				-505.000000	200.000000	0.000000	2.173320	-2.501380	3.146160	-266.922812	1058.636775	349.916917
882				900.000000	200.000000	0.000000	0.392350	0.731900	-1.564200	-51.891473	-40.032117	171.360060	299.038071	200.944149	0.000000	300.000000	200.000000	0.000000	7.568960	9.735880	2232.286072	2107.610755	2147.299925	-1379.390975				-505.000000	200.000000	0.000000	0.905550	1.072020	7.865400	528.761169	1926.291018	59.689002
883				900.000000	200.000000	0.000000	0.448400	0.551740	-1.651100	-79.503142	-118.248988	197.640704	299.032693	200.940359	0.000000	300.000000	200.000000	0.000000	7.324800	10.376800	2231.141662	2098.074055	2158.199924	-1428.218974				-505.000000	200.000000	0.000000	0.362220	0.714680	14.944259	391.888833	494.179996	0.649254
884				900.000000	200.000000	0.000000	0.381140	0.653080	-1.651100	-71.309430	-85.083402	171.298371	298.988862	200.995789	0.000000	300.000000	200.000000	0.000000	7.752080	11.048240	2231.446838	2222.051158	2256.299921	-1330.562976				-505.000000	200.000000	0.000000	1.448880	1.429360	16.517339	551.075968	1089.783387	-468.712237
885				900.000000	200.000000	0.000000	0.235410	0.664340	-1.390400	-74.596189	-59.060811	176.279139	299.023323	200.948518	0.000000	300.000000	200.000000	0.000000	8.057280	10.651480	2232.057190	2117.147455	2179.999924	-1446.529474				-505.000000	200.000000	0.000000	0.543330	-1.072020	9.438480	-295.744855	-1367.534087	292.659680
886				900.000000	200.000000	0.000000	0.313880	0.630560	-0.999350	-79.602651	-113.315582	166.527788	298.925655	200.982699	0.000000	300.000000	200.000000	0.000000	7.538440	10.743040	2232.057190	2193.441057	2397.999916	-1379.390975				-505.000000	200.000000	0.000000	-0.724440	-0.893350	3.932700	756.970021	1233.233796	351.674758
887				900.000000	200.000000	0.000000	0.403560	0.664340	-1.129700	-74.326103	-86.491559	166.466295	299.076945	200.982800	0.000000	300.000000	200.000000	0.000000	7.355320	11.078760	2231.828308	2193.441057	2060.099928	-1361.080475				-505.000000	200.000000	0.000000	-0.543330	-0.357340	8.651940	-20.930488	-240.473809	-235.272044
888				900.000000	200.000000	0.000000	0.369930	0.698120	-1.694550	-53.417576	-109.911215	164.122891	298.955062	200.965510	0.000000	300.000000	200.000000	0.000000	7.263760	11.109280	2232.286072	2155.294256	2332.599918	-1306.148976				-505.000000	200.000000	0.000000	1.992210	0.000000	3.932700	-115.501386	2394.549387	117.328821
889				900.000000	200.000000	0.000000	0.425980	0.641820	-1.260050	-79.409050	-61.963740	151.964164	298.994228	200.918422	0.000000	300.000000	200.000000	0.000000	7.568960	10.590440	2232.514954	2050.390553	2245.399921	-1422.115474				-505.000000	200.000000	0.000000	-0.362220	0.714680	11.798100	-303.258871	1866.701637	0.707209
890				900.000000	200.000000	0.000000	0.437190	0.619300	-1.390400	-80.471466	-97.765932	161.570247	299.058021	200.883946	0.000000	300.000000	200.000000	0.000000	7.477400	10.712520	2233.277894	1974.096951	2103.699926	-1422.115474				-505.000000	200.000000	0.000000	0.724440	-0.714680	0.000000	-1201.405305	88.734145	527.960701
891				900.000000	200.000000	0.000000	0.392350	0.619300	-1.346950	-124.652284	-95.959829	166.436021	299.135463	200.957260	0.000000	300.000000	200.000000	0.000000	7.782600	10.682000	2231.599426	2136.220856	1929.299932	-1348.873476				-505.000000	200.000000	0.000000	-1.086660	0.893350	7.865400	865.397853	190.859536	-469.018067
892				900.000000	200.000000	0.000000	0.313880	0.653080	-1.607650	-75.284946	-107.683893	166.548732	299.028106	200.991346	0.000000	300.000000	200.000000	0.000000	7.538440	10.712520	2231.828308	2212.514458	2169.099924	-1409.908474				-505.000000	200.000000	0.000000	1.267770	1.786700	8.651940	-470.274638	1108.206617	295.314650
893				900.000000	200.000000	0.000000	0.313880	0.653080	-1.520750	-127.461811	-72.302920	193.054993	299.033321	200.918390	0.000000	300.000000	200.000000	0.000000	7.538440	10.804080	2232.591248	2050.390553	2158.199924	-1391.597975				-505.000000	200.000000	0.000000	2.897760	-0.357340	3.146160	-1642.794977	-443.469168	-118.059134
894				900.000000	200.000000	0.000000	0.414770	0.585520	-1.694550	-86.198156	-50.966087	185.658660	298.989864	200.952108	0.000000	300.000000	200.000000	0.000000	7.446880	9.827440	2233.659364	2126.684155	2256.299921	-1434.322474				-505.000000	200.000000	0.000000	0.905550	-0.714680	7.078860	-969.206993	1661.897430	-764.423958
895				900.000000	200.000000	0.000000	0.425980	0.686860	-1.694550	-90.066035	-76.757565	159.235031	298.998803	200.974254	0.000000	300.000000	200.000000	0.000000	7.355320	11.078760	2231.828308	2174.367657	2234.499922	-1336.666476				-505.000000	200.000000	0.000000	0.362220	-0.178670	8.651940	-705.015178	1825.851481	528.498353
896				900.000000	200.000000	0.000000	0.369930	0.664340	-1.564200	-30.550413	-110.032441	173.730116	299.111861	200.994803	0.000000	300.000000	200.000000	0.000000	6.989080	9.796920	2233.659364	2222.051158	1983.799931	-1300.045476				-505.000000	200.000000	0.000000	-0.724440	2.144040	11.011560	478.064790	-1292.314181	295.813143
897				900.000000	200.000000	0.000000	0.369930	0.686860	-1.564200	-45.705160	-74.570651	209.895961	298.960301	200.948097	0.000000	300.000000	200.000000	0.000000	7.721560	10.071600	2233.049012	2117.147455	2321.699919	-1440.425974				-505.000000	200.000000	0.000000	1.267770	1.250690	9.438480	655.514339	-218.239883	236.061878
898				900.000000	200.000000	0.000000	0.403560	0.641820	-0.782100	-103.037075	-66.550948	171.264672	298.993953	200.974221	0.000000	300.000000	200.000000	0.000000	7.324800	10.773560	2231.904602	2174.367657	2245.399921	-1361.080475				-505.000000	200.000000	0.000000	1.811100	-1.072020	3.932700	746.158699	814.668264	762.511048
899				900.000000	200.000000	0.000000	0.627760	0.551740	-0.955900	-102.906096	-70.555900	142.032705	299.082049	200.935573	0.000000	300.000000	200.000000	0.000000	7.202720	11.017720	2232.362366	2088.537354	2049.199928	-1348.873476				-505.000000	200.000000	0.000000	0.362220	-1.072020	3.146160	167.015767	505.376393	821.371057
900				900.000000	200.000000	0.000000	0.336300	0.743160	-1.390400	-71.350381	-58.149492	178.657579	299.047870	200.978293	0.000000	300.000000	200.000000	0.000000	6.928040	10.712520	2232.362366	2183.904357	2125.499926	-1287.838477				-505.000000	200.000000	0.000000	1.629990	-1.072020	14.944259	399.591618	1212.887282	-59.891845
901				900.000000	200.000000	0.000000	0.257830	0.596780	-2.389750	-82.434166	-124.912281	185.831721	299.003551	200.910283	0.000000	300.000000	200.000000	0.000000	7.111160	10.346280	2231.523132	2031.317153	2223.599922	-1403.804975				-505.000000	200.000000	0.000000	1.448880	-0.357340	14.157719	211.141978	2682.862754	234.521369
902				900.000000	200.000000	0.000000	0.358720	0.698120	-1.651100	-129.762636	-74.028206	168.953825	298.950430	200.888398	0.000000	300.000000	200.000000	0.000000	7.538440	10.559920	2232.820130	1983.633652	2343.499918	-1361.080475				-505.000000	200.000000	0.000000	2.716650	-0.714680	4.719240	652.028264	891.697018	704.033621
903				900.000000	200.000000	0.000000	0.470820	0.641820	-1.651100	-35.588345	-73.578514	149.508049	298.974454	200.991278	0.000000	300.000000	200.000000	0.000000	7.660520	10.315760	2231.980896	2212.514458	2288.999920	-1318.355976				-505.000000	200.000000	0.000000	1.811100	-0.357340	5.505780	-136.998183	1210.885433	293.236490
904				900.000000	200.000000	0.000000	0.369930	0.765680	-1.564200	-82.664655	-69.504681	183.463003	298.944719	200.970313	0.000000	300.000000	200.000000	0.000000	7.507920	9.980040	2231.065368	2164.830956	2354.399918	-1367.183975				-505.000000	200.000000	0.000000	2.173320	0.714680	14.157719	160.193906	385.336768	-234.472029
905				900.000000	200.000000	0.000000	0.493240	0.720640	-1.564200	-32.252509	-64.450647	166.425746	298.993816	200.931619	0.000000	300.000000	200.000000	0.000000	7.355320	10.010560	2231.599426	2079.000654	2245.399921	-1403.804975				-505.000000	200.000000	0.000000	0.905550	-0.536010	10.225020	-31.615963	465.781658	175.651178
906				900.000000	200.000000	0.000000	0.392350	0.698120	-1.303500	-121.361462	-126.396057	137.593403	298.984603	200.909754	0.000000	300.000000	200.000000	0.000000	7.477400	10.010560	2232.820130	2031.317153	2267.199921	-1367.183975				-505.000000	200.000000	0.000000	0.724440	1.072020	15.730799	876.838407	604.085646	-527.737496
907				900.000000	200.000000	0.000000	0.448400	0.653080	-1.390400	-67.018815	-128.623379	154.361068	299.062582	200.918422	0.000000	300.000000	200.000000	0.000000	7.538440	10.010560	2232.514954	2050.390553	2092.799927	-1464.839973				-505.000000	200.000000	0.000000	-0.181110	2.501380	13.371180	847.324209	-1857.710386	119.876496
908				900.000000	200.000000	0.000000	0.313880	0.709380	-1.694550	-36.871769	-82.273226	185.878371	299.057216	200.927441	0.000000	300.000000	200.000000	0.000000	7.721560	11.322920	2231.370544	2069.463954	2103.699926	-1403.804975				-505.000000	200.000000	0.000000	0.000000	0.714680	11.011560	-882.401804	2906.090191	646.863317
909				900.000000	200.000000	0.000000	0.347510	0.563000	-1.651100	-26.772562	-83.698518	159.201136	298.989104	200.957096	0.000000	300.000000	200.000000	0.000000	7.111160	10.987200	2231.980896	2136.220856	2256.299921	-1361.080475				-505.000000	200.000000	0.000000	1.267770	1.429360	15.730799	666.829047	173.498728	236.231436
910				900.000000	200.000000	0.000000	0.313880	0.619300	-1.651100	-80.741551	-31.653935	156.878676	298.989208	200.939909	0.000000	300.000000	200.000000	0.000000	7.294280	11.231360	2232.209778	2098.074055	2256.299921	-1477.046973				-505.000000	200.000000	0.000000	0.181110	2.680050	12.584640	-300.087412	-155.471796	61.272977
911				900.000000	200.000000	0.000000	0.470820	0.585520	-1.651100	-66.050491	-154.634033	142.226710	298.999316	200.913963	0.000000	300.000000	200.000000	0.000000	7.294280	10.315760	2232.972718	2040.853853	2234.499922	-1403.804975				-505.000000	200.000000	0.000000	3.259980	-0.178670	15.730799	685.343154	2571.780247	234.546038
912				900.000000	200.000000	0.000000	0.414770	0.506700	-1.564200	-85.288391	-20.691493	159.079096	299.062742	200.922536	0.000000	300.000000	200.000000	0.000000	6.958560	10.468360	2232.896424	2059.927254	2092.799927	-1458.736474				-505.000000	200.000000	0.000000	1.629990	-1.072020	5.505780	167.204536	-103.855674	116.340451
913				900.000000	200.000000	0.000000	0.403560	0.686860	-1.433850	-65.672769	-50.746910	154.438938	299.101365	201.016984	0.000000	300.000000	200.000000	0.000000	7.294280	10.743040	2231.828308	2269.734659	2005.599930	-1379.390975				-505.000000	200.000000	0.000000	0.724440	1.965370	11.011560	467.253468	-186.855839	413.015872
914				900.000000	200.000000	0.000000	0.336300	0.731900	-1.520750	-96.072292	-103.621996	142.502206	299.048000	200.956802	0.000000	300.000000	200.000000	0.000000	7.599480	10.132640	2232.667542	2136.220856	2125.499926	-1373.287475				-505.000000	200.000000	0.000000	1.267770	-0.536010	4.719240	-379.504431	714.228727	645.574990
915				900.000000	200.000000	0.000000	0.291460	0.653080	-1.129700	-110.974562	-71.743341	166.571959	299.013792	200.922662	0.000000	300.000000	200.000000	0.000000	7.599480	10.559920	2232.591248	2059.927254	2201.799923	-1409.908474				-505.000000	200.000000	0.000000	0.181110	-0.357340	4.719240	1021.098913	-15.437524	-294.074098
916				900.000000	200.000000	0.000000	0.437190	0.698120	-1.477300	-97.418338	-77.421235	161.643550	298.979093	200.978694	0.000000	300.000000	200.000000	0.000000	7.752080	10.010560	2231.446838	2183.904357	2278.099920	-1397.701475				-505.000000	200.000000	0.000000	-0.181110	-0.893350	8.651940	1336.427570	1593.588363	-235.809695
917				900.000000	200.000000	0.000000	0.482030	0.619300	-2.259400	-65.289629	-149.463972	175.981753	298.998837	200.999858	0.000000	300.000000	200.000000	0.000000	7.355320	10.468360	2231.904602	2231.587858	2234.499922	-1416.011974				-505.000000	200.000000	0.000000	0.543330	0.536010	3.932700	-1472.859444	-169.179036	587.906194
918				900.000000	200.000000	0.000000	0.291460	0.574260	-1.868350	-94.882960	-60.924457	144.811715	299.023523	200.897063	0.000000	300.000000	200.000000	0.000000	7.233240	11.170320	2232.514954	2002.707052	2179.999924	-1489.253973				-505.000000	200.000000	0.000000	0.362220	-0.536010	3.932700	-727.015360	1167.480003	-705.466835
919				900.000000	200.000000	0.000000	0.313880	0.630560	-1.303500	-100.020402	-57.307053	154.479488	298.984429	200.935541	0.000000	300.000000	200.000000	0.000000	8.057280	11.383960	2232.438660	2088.537354	2267.199921	-1367.183975				-505.000000	200.000000	0.000000	1.629990	-0.536010	16.517339	84.703424	548.544392	410.569618
920				900.000000	200.000000	0.000000	0.493240	0.495440	-1.564200	-142.039501	-79.648557	166.216310	298.964757	200.957031	0.000000	300.000000	200.000000	0.000000	7.599480	11.506040	2232.133484	2136.220856	2310.799919	-1306.148976				-505.000000	200.000000	0.000000	3.259980	0.893350	15.730799	-523.764937	-875.039944	118.075188
921				900.000000	200.000000	0.000000	0.269040	0.675600	-2.129050	-54.795092	-39.494870	171.435450	299.066858	201.004509	0.000000	300.000000	200.000000	0.000000	7.477400	11.200840	2231.065368	2241.124558	2081.899927	-1306.148976				-505.000000	200.000000	0.000000	1.811100	-0.178670	11.011560	569.149613	145.100390	469.638343
922				900.000000	200.000000	0.000000	0.280250	0.653080	-1.738000	-63.358398	-90.979874	185.860853	299.057764	200.909816	0.000000	300.000000	200.000000	0.000000	7.355320	10.620960	2232.667542	2031.317153	2103.699926	-1367.183975				-505.000000	200.000000	0.000000	0.181110	-0.357340	6.292320	-484.383265	248.209638	-117.841802
923				900.000000	200.000000	0.000000	0.414770	0.529220	-1.303500	-144.398885	-61.461703	178.377320	298.960158	200.845716	0.000000	300.000000	200.000000	0.000000	7.233240	10.498880	2232.743836	1888.266649	2321.699919	-1342.769976				-505.000000	200.000000	0.000000	0.724440	0.893350	9.438480	286.443690	79.777028	705.719018
924				900.000000	200.000000	0.000000	0.369930	0.517960	-1.477300	-52.570434	-115.179228	151.907042	298.974979	200.913900	0.000000	300.000000	200.000000	0.000000	7.477400	10.132640	2233.125306	2040.853853	2288.999920	-1324.459476				-505.000000	200.000000	0.000000	-0.362220	-0.178670	2.359620	-473.886560	-1040.881407	587.300406
925				900.000000	200.000000	0.000000	0.571710	0.596780	-1.346950	-85.374356	-108.411844	151.771300	299.086494	200.927472	0.000000	300.000000	200.000000	0.000000	7.233240	11.200840	2231.294250	2069.463954	2038.299929	-1336.666476				-505.000000	200.000000	0.000000	3.078870	2.322710	16.517339	373.500572	1256.292712	119.446140
926				900.000000	200.000000	0.000000	0.425980	0.608040	-1.477300	-0.614577	-66.827667	202.535610	299.052817	200.935509	0.000000	300.000000	200.000000	0.000000	7.446880	10.712520	2232.514954	2088.537354	2114.599926	-1403.804975				-505.000000	200.000000	0.000000	-0.724440	0.357340	12.584640	717.525426	2020.443149	294.117564
927				900.000000	200.000000	0.000000	0.425980	0.585520	-1.086250	-77.526897	-46.927464	154.321465	298.994606	200.896726	0.000000	300.000000	200.000000	0.000000	7.538440	9.796920	2233.354188	2002.707052	2245.399921	-1336.666476				-505.000000	200.000000	0.000000	1.811100	-0.178670	13.371180	1264.234394	-122.278904	352.150146
928				900.000000	200.000000	0.000000	0.369930	0.495440	-1.477300	-73.600459	-49.321618	127.789497	298.989070	200.982766	0.000000	300.000000	200.000000	0.000000	7.599480	10.529400	2231.904602	2193.441057	2256.299921	-1379.390975				-505.000000	200.000000	0.000000	-0.543330	1.250690	3.932700	-1545.430159	-766.275280	412.439062
929				900.000000	200.000000	0.000000	0.291460	0.653080	-1.433850	-46.961178	-61.328542	135.246377	299.023156	200.948681	0.000000	300.000000	200.000000	0.000000	7.294280	11.628120	2231.675720	2117.147455	2179.999924	-1452.632974	-547.282704	142.635748	0.000000	-505.000000	200.000000	0.000000	2.354430	0.893350	21.236579	-1218.220486	897.939994	411.868125
930				900.000000	200.000000	0.000000	0.403560	0.563000	-1.477300	-66.797808	-116.564111	183.239670	299.033321	200.952563	0.000000	300.000000	200.000000	0.000000	7.477400	11.872280	2232.591248	2126.684155	2158.199924	-1464.839973				-505.000000	200.000000	0.000000	1.992210	-0.178670	2.359620	105.193450	805.202152	-117.817132
931				900.000000	200.000000	0.000000	0.313880	0.619300	-1.173150	-80.246395	-57.428279	144.830375	299.018339	200.944343	0.000000	300.000000	200.000000	0.000000	7.538440	10.926160	2231.828308	2107.610755	2190.899923	-1428.218974				-505.000000	200.000000	0.000000	0.181110	1.250690	16.517339	-270.447367	768.786123	-586.268571
932				900.000000	200.000000	0.000000	0.313880	0.664340	-0.999350	-66.150000	-82.919762	173.788184	298.959696	200.858911	0.000000	300.000000	200.000000	0.000000	7.752080	11.017720	2231.752014	1916.876750	2321.699919	-1373.287475				-505.000000	200.000000	0.000000	0.362220	-0.714680	18.090419	-505.062061	2082.034378	1115.430666
933				900.000000	200.000000	0.000000	0.302670	0.405360	-0.955900	-76.769783	-128.092273	156.691325	298.989312	200.978260	0.000000	300.000000	200.000000	0.000000	7.080640	11.261880	2232.438660	2183.904357	2256.299921	-1440.425974				-505.000000	200.000000	0.000000	0.724440	-0.178670	12.584640	-473.068558	1402.491396	528.469375
934				900.000000	200.000000	0.000000	0.358720	0.574260	-0.608300	-77.495427	-59.800100	200.164216	299.018204	200.910283	0.000000	300.000000	200.000000	0.000000	7.233240	11.536560	2231.523132	2031.317153	2190.899923	-1397.701475				-505.000000	200.000000	0.000000	-0.181110	0.357340	14.944259	833.530197	1852.756966	352.818196
935				900.000000	200.000000	0.000000	0.313880	0.653080	-1.738000	-71.399459	-41.705058	181.006692	298.998871	200.978460	0.000000	300.000000	200.000000	0.000000	7.477400	10.193680	2231.980896	2183.904357	2234.499922	-1464.839973				-505.000000	200.000000	0.000000	-0.362220	-0.357340	9.438480	-252.499569	940.950865	293.410355
936				900.000000	200.000000	0.000000	0.470820	0.551740	-1.564200	-115.597885	-134.450971	161.472575	299.033155	200.922820	0.000000	300.000000	200.000000	0.000000	7.019600	10.590440	2232.209778	2059.927254	2158.199924	-1391.597975				-505.000000	200.000000	0.000000	-0.543330	1.250690	15.730799	887.649729	415.658390	59.974470
937				900.000000	200.000000	0.000000	0.381140	0.765680	-1.520750	-94.681231	-85.204627	188.270709	299.048130	200.875525	0.000000	300.000000	200.000000	0.000000	6.989080	10.865120	2232.972718	1955.023551	2125.499926	-1306.148976				-505.000000	200.000000	0.000000	1.992210	-0.714680	5.505780	-621.884834	1332.496475	-235.814003
938				900.000000	200.000000	0.000000	0.403560	0.720640	-1.781450	-92.785533	-111.215281	183.386275	299.047707	200.897278	0.000000	300.000000	200.000000	0.000000	7.111160	9.949520	2231.980896	2002.707052	2125.499926	-1348.873476				-505.000000	200.000000	0.000000	0.905550	0.357340	11.798100	-209.065513	-1789.401319	411.475362
939				900.000000	200.000000	0.000000	0.302670	0.698120	-1.607650	-81.471260	-71.760476	169.011893	299.023590	200.948259	0.000000	300.000000	200.000000	0.000000	7.446880	10.620960	2232.667542	2117.147455	2179.999924	-1416.011974				-505.000000	200.000000	0.000000	1.811100	1.786700	11.798100	1383.033085	542.063985	295.271184
940				900.000000	200.000000	0.000000	0.504450	0.731900	-2.042150	-116.715113	-49.269871	188.111545	299.067719	200.935253	0.000000	300.000000	200.000000	0.000000	7.630000	9.674840	2233.125306	2088.537354	2081.899927	-1354.976975				-505.000000	200.000000	0.000000	-1.811100	-1.072020	11.011560	-179.803007	2087.689795	175.359837
941				900.000000	200.000000	0.000000	0.414770	0.686860	-0.912450	-109.358431	-127.682989	149.608004	299.022554	200.957817	0.000000	300.000000	200.000000	0.000000	7.813120	11.139800	2230.302428	2136.220856	2179.999924	-1391.597975				-505.000000	200.000000	0.000000	-0.181110	0.000000	4.719240	811.089552	669.330443	-293.706005
942				900.000000	200.000000	0.000000	0.381140	0.653080	-1.738000	-83.461049	-64.738705	159.250070	299.017835	200.983304	0.000000	300.000000	200.000000	0.000000	8.118320	10.743040	2230.683898	2193.441057	2190.899923	-1391.597975				-505.000000	200.000000	0.000000	1.629990	-0.536010	-1.573080	430.704196	-97.137836	-294.359566
943				900.000000	200.000000	0.000000	0.414770	0.540480	-1.520750	-51.688074	-162.579060	173.568472	298.964687	200.922914	0.000000	300.000000	200.000000	0.000000	7.721560	11.200840	2231.980896	2059.927254	2310.799919	-1409.908474				-505.000000	200.000000	0.000000	1.448880	-0.893350	9.438480	-169.117532	1096.501225	645.221386
944				900.000000	200.000000	0.000000	0.302670	0.788200	-1.260050	-73.381121	-41.687924	140.179746	299.048032	200.995211	0.000000	300.000000	200.000000	0.000000	7.874160	10.834600	2232.743836	2222.051158	2125.499926	-1416.011974				-505.000000	200.000000	0.000000	0.000000	-0.893350	10.225020	873.289408	-9.703544	-177.080085
945				900.000000	200.000000	0.000000	0.313880	0.540480	-1.564200	-83.897330	-92.526392	144.757073	299.052623	200.969881	0.000000	300.000000	200.000000	0.000000	7.385840	11.048240	2232.057190	2164.830956	2114.599926	-1434.322474				-505.000000	200.000000	0.000000	1.267770	-0.893350	9.438480	-284.933534	1505.170212	586.491776
946				900.000000	200.000000	0.000000	0.280250	0.720640	-1.390400	-80.318815	-71.039263	197.971984	299.076724	200.957391	0.000000	300.000000	200.000000	0.000000	7.233240	10.987200	2231.294250	2136.220856	2060.099928	-1367.183975				-505.000000	200.000000	0.000000	0.905550	0.178670	12.584640	-103.997909	-66.737650	528.794002
947				900.000000	200.000000	0.000000	0.325090	0.540480	-1.781450	-80.101871	-123.181797	166.432400	299.008910	200.969649	0.000000	300.000000	200.000000	0.000000	7.202720	10.651480	2232.591248	2164.830956	2212.699923	-1324.459476				-505.000000	200.000000	0.000000	1.267770	1.965370	3.146160	466.624237	-212.268471	-409.444976
948				900.000000	200.000000	0.000000	0.201780	0.731900	-1.955250	-64.358192	-128.074197	133.002928	299.033486	200.935317	0.000000	300.000000	200.000000	0.000000	7.630000	10.285240	2232.972718	2088.537354	2158.199924	-1330.562976				-505.000000	200.000000	0.000000	1.629990	-1.429360	6.292320	-896.699201	1618.807994	-177.719158
949				900.000000	200.000000	0.000000	0.582920	0.596780	-1.520750	-97.616003	-58.052138	118.024445	298.970098	200.896818	0.000000	300.000000	200.000000	0.000000	7.660520	10.102120	2233.125306	2002.707052	2299.899920	-1409.908474				-505.000000	200.000000	0.000000	-0.905550	-0.178670	15.730799	-472.816865	39.866299	-998.746791
950				900.000000	200.000000	0.000000	0.403560	0.686860	-1.998700	-98.422195	-55.287570	176.125879	299.038301	200.956737	0.000000	300.000000	200.000000	0.000000	7.355320	10.102120	2232.820130	2136.220856	2147.299925	-1422.115474				-505.000000	200.000000	0.000000	0.362220	0.893350	16.517339	518.642003	2348.667246	412.027502
951				900.000000	200.000000	0.000000	0.448400	0.574260	-1.651100	-86.616829	-128.380928	178.384367	299.043052	201.008128	0.000000	300.000000	200.000000	0.000000	7.355320	9.949520	2232.514954	2250.661259	2136.399925	-1300.045476				-505.000000	200.000000	0.000000	-0.543330	-1.965370	9.438480	-233.985462	819.339823	-295.542163
952				900.000000	200.000000	0.000000	0.482030	0.563000	-1.607650	-78.994441	-74.080551	159.061774	299.013286	200.957325	0.000000	300.000000	200.000000	0.000000	7.630000	9.766400	2231.446838	2136.220856	2201.799923	-1434.322474				-505.000000	200.000000	0.000000	1.629990	0.536010	14.944259	33.629506	417.467238	-58.365824
953				900.000000	200.000000	0.000000	0.448400	0.686860	-1.390400	-101.812526	-57.699800	171.260105	298.984255	200.952791	0.000000	300.000000	200.000000	0.000000	7.630000	10.987200	2232.057190	2126.684155	2267.199921	-1318.355976				-505.000000	200.000000	0.000000	0.000000	1.429360	17.303879	-27.941118	-1076.981440	295.076956
954				900.000000	200.000000	0.000000	0.414770	0.641820	-1.086250	-67.167402	-132.587325	180.891698	299.067145	201.017019	0.000000	300.000000	200.000000	0.000000	7.202720	11.231360	2231.752014	2269.734659	2081.899927	-1452.632974				-505.000000	200.000000	0.000000	0.000000	1.072020	3.932700	-861.345469	526.547897	-175.214949
955				900.000000	200.000000	0.000000	0.246620	0.675600	-1.651100	-34.197285	-120.071628	176.277997	299.066954	200.974487	0.000000	300.000000	200.000000	0.000000	7.294280	11.231360	2231.294250	2174.367657	2081.899927	-1428.218974				-505.000000	200.000000	0.000000	0.543330	-0.714680	7.865400	-390.064060	1550.498927	586.719289
956				900.000000	200.000000	0.000000	0.392350	0.540480	-1.260050	-59.459050	-80.842736	183.230339	298.964580	200.940102	0.000000	300.000000	200.000000	0.000000	7.660520	11.475520	2231.752014	2098.074055	2310.799919	-1452.632974				-505.000000	200.000000	0.000000	0.724440	1.250690	11.011560	1234.720195	1669.124263	-175.103346
957				900.000000	200.000000	0.000000	0.437190	0.574260	-0.869000	-73.744982	-108.382774	154.299379	298.945260	200.914275	0.000000	300.000000	200.000000	0.000000	7.385840	10.682000	2232.209778	2040.853853	2354.399918	-1446.529474				-505.000000	200.000000	0.000000	4.165530	-0.357340	16.517339	1022.042761	395.118876	-235.648753
958				900.000000	200.000000	0.000000	0.448400	0.585520	-1.346950	-65.735391	-113.465878	190.443139	299.047577	200.957227	0.000000	300.000000	200.000000	0.000000	7.599480	10.590440	2231.675720	2136.220856	2125.499926	-1324.459476				-505.000000	200.000000	0.000000	2.354430	-2.680050	7.865400	-740.620602	-547.640837	-178.964018
959				900.000000	200.000000	0.000000	0.313880	0.461660	-1.607650	-63.064971	-92.485983	163.961051	299.037348	200.987613	0.000000	300.000000	200.000000	0.000000	7.294280	10.559920	2230.607604	2202.977757	2147.299925	-1361.080475				-505.000000	200.000000	0.000000	1.629990	0.893350	10.225020	54.874610	156.805782	-175.514906
960				900.000000	200.000000	0.000000	0.538080	0.506700	-1.520750	-113.387088	-86.601447	156.541687	298.974348	200.927282	0.000000	300.000000	200.000000	0.000000	7.111160	10.132640	2231.752014	2069.463954	2288.999920	-1361.080475				-505.000000	200.000000	0.000000	1.267770	-1.786700	3.146160	-223.677526	715.721580	-178.029296
961				900.000000	200.000000	0.000000	0.403560	0.506700	-1.477300	-77.157302	-91.234261	185.596971	298.984498	200.897033	0.000000	300.000000	200.000000	0.000000	7.660520	10.315760	2232.591248	2002.707052	2267.199921	-1440.425974				-505.000000	200.000000	0.000000	0.905550	1.965370	17.303879	815.204860	-71.216209	1.792692
962				900.000000	200.000000	0.000000	0.336300	0.574260	-1.086250	-130.257476	-93.894141	168.861862	299.052396	200.923104	0.000000	300.000000	200.000000	0.000000	7.111160	11.261880	2231.523132	2059.927254	2114.599926	-1440.425974				-505.000000	200.000000	0.000000	1.086660	-0.178670	8.651940	1495.488858	-1267.094550	-0.256491
963				900.000000	200.000000	0.000000	0.336300	0.698120	-1.955250	-25.543950	-67.756121	178.615692	299.072188	200.918579	0.000000	300.000000	200.000000	0.000000	7.233240	11.200840	2232.133484	2050.390553	2070.999928	-1367.183975				-505.000000	200.000000	0.000000	2.897760	0.357340	11.798100	138.382493	1536.870251	293.827788
964				900.000000	200.000000	0.000000	0.369930	0.596780	-1.911800	-33.692647	-84.379323	161.618985	299.037808	200.931587	0.000000	300.000000	200.000000	0.000000	7.538440	11.139800	2231.675720	2079.000654	2147.299925	-1409.908474				-505.000000	200.000000	0.000000	-0.362220	0.714680	9.438480	854.712378	-252.179201	-58.036890
965				900.000000	200.000000	0.000000	0.482030	0.596780	-1.303500	-33.062448	-84.495350	159.093189	298.989381	200.948292	0.000000	300.000000	200.000000	0.000000	8.118320	11.292400	2232.591248	2117.147455	2256.299921	-1397.701475				-505.000000	200.000000	0.000000	0.362220	0.536010	7.078860	959.528289	-558.915798	294.200189
966				900.000000	200.000000	0.000000	0.437190	0.596780	-1.433850	-57.320672	-57.197764	154.320323	299.028339	200.939845	0.000000	300.000000	200.000000	0.000000	7.599480	10.865120	2232.362366	2098.074055	2169.099924	-1361.080475				-505.000000	200.000000	0.000000	2.354430	0.536010	13.371180	-82.312343	1037.974265	411.529010
967				900.000000	200.000000	0.000000	0.425980	0.686860	-1.781450	-70.053413	-76.676748	147.186731	299.022922	200.978828	0.000000	300.000000	200.000000	0.000000	7.416360	11.750200	2231.141662	2183.904357	2179.999924	-1397.701475				-505.000000	200.000000	0.000000	-0.181110	1.072020	6.292320	-1092.788703	800.407598	59.775934
968				900.000000	200.000000	0.000000	0.302670	0.551740	-2.085600	-63.871163	-101.711802	139.959838	298.994022	200.965609	0.000000	300.000000	200.000000	0.000000	7.477400	10.926160	2232.057190	2155.294256	2245.399921	-1416.011974				-505.000000	200.000000	0.000000	2.535540	-1.072020	14.157719	-758.631324	1556.548903	-177.452486
969				900.000000	200.000000	0.000000	0.358720	0.653080	-1.607650	-55.182295	-104.464434	178.550578	298.984464	200.926965	0.000000	300.000000	200.000000	0.000000	7.660520	10.071600	2232.514954	2069.463954	2267.199921	-1440.425974				-505.000000	200.000000	0.000000	2.354430	-1.072020	7.078860	167.330383	-149.184389	-236.182096
970				900.000000	200.000000	0.000000	0.235410	0.563000	-0.782100	-86.180231	-79.890410	166.546252	298.950323	200.926934	0.000000	300.000000	200.000000	0.000000	7.782600	10.071600	2232.591248	2069.463954	2343.499918	-1379.390975				-505.000000	200.000000	0.000000	-0.362220	-0.536010	4.719240	662.839586	282.579387	175.752600
971				900.000000	200.000000	0.000000	0.291460	0.619300	-1.433850	-100.619131	-56.262572	183.408164	299.047674	200.999858	0.000000	300.000000	200.000000	0.000000	7.294280	10.163160	2231.904602	2231.587858	2125.499926	-1312.252476				-505.000000	200.000000	0.000000	0.000000	-0.178670	7.865400	-473.446097	-405.174286	-293.890051
972				900.000000	200.000000	0.000000	0.269040	0.653080	-1.260050	-95.027484	-45.369010	171.414506	299.057603	200.922788	0.000000	300.000000	200.000000	0.000000	7.111160	10.865120	2232.286072	2059.927254	2103.699926	-1348.873476				-505.000000	200.000000	0.000000	0.905550	0.178670	11.011560	474.956254	1658.165298	-117.391083
973				900.000000	200.000000	0.000000	0.369930	0.608040	-1.303500	-76.824594	-59.615192	156.810136	298.989657	200.892517	0.000000	300.000000	200.000000	0.000000	7.568960	9.827440	2233.201600	1993.170352	2256.299921	-1403.804975				-505.000000	200.000000	0.000000	0.181110	0.178670	2.359620	-915.527924	-410.908267	176.387365
974				900.000000	200.000000	0.000000	0.168150	0.574260	-1.781450	-143.039294	-96.455128	159.397425	298.989242	200.931333	0.000000	300.000000	200.000000	0.000000	7.599480	9.644320	2232.286072	2079.000654	2256.299921	-1440.425974				-505.000000	200.000000	0.000000	-1.267770	0.536010	-5.505780	611.073512	479.647765	646.795180
975				900.000000	200.000000	0.000000	0.358720	0.484180	-1.651100	-98.367384	-79.094176	156.706560	299.003959	201.012435	0.000000	300.000000	200.000000	0.000000	7.202720	10.224200	2232.438660	2260.197959	2223.599922	-1287.838477				-505.000000	200.000000	0.000000	0.181110	0.714680	18.090419	623.772530	369.583249	-410.544948
976				900.000000	200.000000	0.000000	0.347510	0.664340	-1.607650	-90.903380	-109.068776	164.114703	299.043020	200.939813	0.000000	300.000000	200.000000	0.000000	7.477400	11.414480	2232.438660	2098.074055	2136.399925	-1318.355976				-505.000000	200.000000	0.000000	-0.181110	0.000000	11.798100	1043.287865	-0.237431	58.758587
977				900.000000	200.000000	0.000000	0.437190	0.585520	-1.520750	-57.874388	-128.040526	154.309851	298.974103	200.923230	0.000000	300.000000	200.000000	0.000000	7.874160	10.712520	2231.217956	2059.927254	2288.999920	-1403.804975				-505.000000	200.000000	0.000000	1.448880	0.000000	5.505780	347.888468	1232.803364	998.533767
978				900.000000	200.000000	0.000000	0.369930	0.540480	-1.173150	-95.553793	-110.396117	154.337645	299.033155	200.914275	0.000000	300.000000	200.000000	0.000000	7.782600	10.407320	2232.209778	2040.853853	2158.199924	-1416.011974				-505.000000	200.000000	0.000000	0.181110	0.357340	3.146160	832.586349	-279.084686	294.045120
979				900.000000	200.000000	0.000000	0.313880	0.653080	-1.390400	-54.957224	-31.896386	132.813490	299.091907	200.935477	0.000000	300.000000	200.000000	0.000000	7.538440	10.804080	2232.591248	2088.537354	2027.399929	-1379.390975				-505.000000	200.000000	0.000000	-0.905550	-0.893350	-1.573080	-169.998456	-606.562356	116.712852
980				900.000000	200.000000	0.000000	0.381140	0.619300	-1.651100	-88.782612	-44.555642	171.266955	299.032726	201.012988	0.000000	300.000000	200.000000	0.000000	7.233240	11.017720	2231.217956	2260.197959	2158.199924	-1373.287475				-505.000000	200.000000	0.000000	-0.362220	1.786700	15.730799	-6.444322	1597.829490	-468.228233
981				900.000000	200.000000	0.000000	0.381140	0.574260	-1.651100	-98.678419	-4.027883	149.538127	299.008774	200.961238	0.000000	300.000000	200.000000	0.000000	7.630000	10.743040	2232.286072	2145.757556	2212.699923	-1397.701475				-505.000000	200.000000	0.000000	2.535540	-0.536010	9.438480	1589.745140	235.327388	116.776681
982				900.000000	200.000000	0.000000	0.403560	0.619300	-1.173150	-92.307986	-35.791451	154.376107	298.954884	200.952856	0.000000	300.000000	200.000000	0.000000	7.477400	10.559920	2231.904602	2126.684155	2332.599918	-1477.046973				-505.000000	200.000000	0.000000	1.086660	1.429360	15.730799	1014.277052	-478.392343	-586.171457
983				900.000000	200.000000	0.000000	0.347510	0.608040	-1.346950	-64.808018	-63.717498	171.291324	298.993953	200.965675	0.000000	300.000000	200.000000	0.000000	7.080640	10.010560	2231.904602	2155.294256	2245.399921	-1379.390975				-505.000000	200.000000	0.000000	1.992210	0.893350	3.932700	980.899239	273.429270	-234.287982
984				900.000000	200.000000	0.000000	0.347510	0.563000	-1.520750	-66.842822	-43.291984	185.707397	299.077134	201.021048	0.000000	300.000000	200.000000	0.000000	7.507920	9.796920	2232.286072	2279.271359	2060.099928	-1330.562976				-505.000000	200.000000	0.000000	1.267770	-0.536010	7.865400	315.643273	578.673014	234.366300
985				900.000000	200.000000	0.000000	0.403560	0.585520	-1.260050	-73.686423	-101.568244	190.489593	298.999350	200.935285	0.000000	300.000000	200.000000	0.000000	7.691040	10.071600	2233.049012	2088.537354	2234.499922	-1434.322474				-505.000000	200.000000	0.000000	0.543330	0.178670	10.225020	243.261327	222.559575	352.590683
986				900.000000	200.000000	0.000000	0.470820	0.585520	-1.173150	-121.842758	7.032511	161.503991	298.969781	200.926997	0.000000	300.000000	200.000000	0.000000	7.538440	10.010560	2232.438660	2069.463954	2299.899920	-1379.390975				-505.000000	200.000000	0.000000	2.897760	0.714680	3.932700	159.375904	1411.764508	-58.297688
987				900.000000	200.000000	0.000000	0.358720	0.641820	-1.260050	-99.511701	-54.128003	173.720786	298.954741	200.948713	0.000000	300.000000	200.000000	0.000000	7.263760	10.926160	2231.599426	2117.147455	2332.599918	-1361.080475				-505.000000	200.000000	0.000000	0.724440	-0.357340	14.157719	-136.306028	340.438484	-529.093959
988				900.000000	200.000000	0.000000	0.381140	0.912060	-1.781450	-36.656495	-100.160086	161.900582	299.081609	200.957391	0.000000	300.000000	200.000000	0.000000	7.477400	11.200840	2231.294250	2136.220856	2049.199928	-1336.666476				-505.000000	200.000000	0.000000	-1.267770	0.714680	3.932700	-651.336109	338.120641	646.964738
989				900.000000	200.000000	0.000000	0.459610	0.529220	-1.346950	-72.074356	-108.861536	178.330866	299.076977	200.935765	0.000000	300.000000	200.000000	0.000000	7.630000	10.773560	2231.904602	2088.537354	2060.099928	-1354.976975				-505.000000	200.000000	0.000000	1.267770	-1.965370	14.944259	-1.912995	41.675147	-60.710656
990				900.000000	200.000000	0.000000	0.470820	0.585520	-1.651100	-102.235263	-98.908364	195.239232	299.033486	200.926775	0.000000	300.000000	200.000000	0.000000	7.477400	10.987200	2232.972718	2069.463954	2158.199924	-1403.804975	-530.168023	179.044651	0.000000	-505.000000	200.000000	0.000000	1.448880	0.000000	22.023119	-461.502158	554.278373	176.116386
991				900.000000	200.000000	0.000000	0.358720	0.517960	-1.520750	-129.005522	-48.819582	173.605596	299.018372	200.978494	0.000000	300.000000	200.000000	0.000000	7.813120	10.559920	2231.904602	2183.904357	2190.899923	-1458.736474				-505.000000	200.000000	0.000000	0.905550	1.250690	4.719240	423.504796	-589.553415	1.114461
992				900.000000	200.000000	0.000000	0.369930	0.630560	-1.607650	-116.417622	-79.596212	156.831080	299.047186	200.983271	0.000000	300.000000	200.000000	0.000000	7.355320	10.743040	2230.760192	2193.441057	2125.499926	-1354.976975				-505.000000	200.000000	0.000000	-0.362220	2.144040	15.730799	-216.453682	934.979454	-174.168624
993				900.000000	200.000000	0.000000	0.369930	0.596780	-1.303500	-105.431993	-59.615192	168.847965	299.042954	200.982599	0.000000	300.000000	200.000000	0.000000	7.446880	10.895640	2232.286072	2193.441057	2136.399925	-1318.355976	-534.598995	213.078876	0.000000	-505.000000	200.000000	0.000000	1.629990	1.072020	22.809659	298.324706	675.142988	177.119244
994				900.000000	200.000000	0.000000	0.313880	0.675600	-1.173150	-77.927961	-77.692158	149.702055	298.999213	200.956769	0.000000	300.000000	200.000000	0.000000	7.568960	10.437840	2232.743836	2136.220856	2234.499922	-1409.908474				-505.000000	200.000000	0.000000	2.535540	1.965370	11.798100	698.948395	1028.508153	295.382786
995				900.000000	200.000000	0.000000	0.425980	0.551740	-1.042800	-131.139836	-92.561602	156.699709	299.019076	200.973522	0.000000	300.000000	200.000000	0.000000	7.660520	9.888480	2233.506776	2174.367657	2190.899923	-1324.459476				-505.000000	200.000000	0.000000	2.354430	-0.178670	11.011560	684.965614	1040.213545	175.874384
996				900.000000	200.000000	0.000000	0.190570	0.608040	-1.564200	-73.074149	-97.580426	152.176633	299.043510	200.922252	0.000000	300.000000	200.000000	0.000000	7.294280	9.796920	2233.583070	2059.927254	2136.399925	-1300.045476				-505.000000	200.000000	0.000000	-0.181110	0.000000	11.798100	-1852.112182	264.902584	-704.914695
997				900.000000	200.000000	0.000000	0.437190	0.754420	-1.129700	-22.370246	-62.546593	183.382849	299.008706	201.004028	0.000000	300.000000	200.000000	0.000000	7.568960	10.132640	2232.133484	2241.124558	2212.699923	-1354.976975				-505.000000	200.000000	0.000000	0.724440	-0.178670	1.573080	-589.765485	219.811300	645.957572
998				900.000000	200.000000	0.000000	0.515660	0.641820	-1.477300	-31.387758	-85.718599	163.919556	299.057700	200.905607	0.000000	300.000000	200.000000	0.000000	7.630000	10.987200	2232.514954	2021.780453	2103.699926	-1373.287475				-505.000000	200.000000	0.000000	3.078870	0.178670	4.719240	-220.443143	339.499058	-293.797245
999				900.000000	200.000000	0.000000	0.459610	0.574260	-1.564200	-114.670512	-98.527553	178.372753	299.009214	200.922378	0.000000	300.000000	200.000000	0.000000	7.904680	10.926160	2233.277894	2059.927254	2212.699923	-1464.839973				-505.000000	200.000000	0.000000	0.181110	2.680050	13.371180	858.135530	771.771829	120.017076
1000				900.000000	200.000000	0.000000	0.437190	0.686860	-1.520750	-57.721737	-117.908586	151.994437	299.018204	200.970114	0.000000	300.000000	200.000000	0.000000	7.385840	11.322920	2231.523132	2164.830956	2190.899923	-1361.080475				-505.000000	200.000000	0.000000	-0.181110	1.965370	7.865400	1046.081785	798.914745	471.832414
1001				900.000000	200.000000	0.000000	0.313880	0.653080	-1.738000	-67.378929	-61.968938	173.777712	299.028007	200.935893	0.000000	300.000000	200.000000	0.000000	7.355320	10.834600	2231.599426	2088.537354	2169.099924	-1403.804975				-505.000000	200.000000	0.000000	0.543330	-0.536010	10.225020	-31.615963	-572.860469	-0.552140
1002				900.000000	200.000000	0.000000	0.448400	0.619300	-1.346950	-68.364861	-153.993637	180.835914	298.998837	200.940038	0.000000	300.000000	200.000000	0.000000	7.813120	10.804080	2231.904602	2098.074055	2234.499922	-1324.459476				-505.000000	200.000000	0.000000	1.267770	-0.714680	6.292320	1462.866124	182.455845	-0.779653
1003				900.000000	200.000000	0.000000	0.369930	0.450400	-1.129700	-147.464636	-105.370556	161.482851	298.959803	200.910096	0.000000	300.000000	200.000000	0.000000	7.904680	10.529400	2231.980896	2031.317153	2321.699919	-1391.597975	-479.080875	213.532666	0.000000	-505.000000	200.000000	0.000000	0.000000	0.893350	21.236579	287.387538	-550.433543	177.080085
1004				900.000000	200.000000	0.000000	0.269040	0.517960	-1.303500	-96.616209	-121.318151	176.108165	299.028239	200.939941	0.000000	300.000000	200.000000	0.000000	7.752080	10.559920	2232.133484	2098.074055	2169.099924	-1416.011974				-505.000000	200.000000	0.000000	-0.362220	1.072020	11.011560	876.460868	11.467961	-116.441873
1005				900.000000	200.000000	0.000000	0.325090	0.596780	-1.781450	-101.906619	-113.049857	161.665439	299.150494	200.999551	0.000000	300.000000	200.000000	0.000000	7.172200	10.926160	2232.591248	2231.587858	1896.599934	-1324.459476				-505.000000	200.000000	0.000000	1.086660	-0.536010	12.584640	-263.059198	-1403.396689	821.821775
1006				900.000000	200.000000	0.000000	0.325090	0.608040	-1.520750	-69.008605	-108.226338	149.627610	299.033255	200.918453	0.000000	300.000000	200.000000	0.000000	7.294280	10.926160	2232.438660	2050.390553	2158.199924	-1373.287475				-505.000000	200.000000	0.000000	1.629990	0.357340	6.292320	137.942031	160.537914	235.185111
1007				900.000000	200.000000	0.000000	0.302670	0.484180	-2.085600	-110.879116	-71.315982	163.993608	299.028803	200.930855	0.000000	300.000000	200.000000	0.000000	7.324800	11.017720	2233.430482	2079.000654	2169.099924	-1354.976975				-505.000000	200.000000	0.000000	1.448880	1.608030	8.651940	329.626054	1097.247651	236.386505
1008				900.000000	200.000000	0.000000	0.313880	0.574260	-1.433850	-102.473879	-87.581647	164.065769	299.047739	200.880157	0.000000	300.000000	200.000000	0.000000	7.965720	9.583280	2232.057190	1964.560251	2125.499926	-1422.115474				-505.000000	200.000000	0.000000	-1.267770	0.893350	7.865400	170.501842	-328.461528	294.669704
1009				900.000000	200.000000	0.000000	0.448400	0.563000	-1.694550	-103.207651	-108.076640	175.964235	299.052396	200.974387	0.000000	300.000000	200.000000	0.000000	7.172200	11.170320	2231.523132	2174.367657	2114.599926	-1318.355976				-505.000000	200.000000	0.000000	0.905550	0.357340	11.798100	254.198495	1524.848864	117.754869
1010				900.000000	200.000000	0.000000	0.313880	0.709380	-1.477300	-68.810939	-87.541239	161.781770	299.008605	200.927219	0.000000	300.000000	200.000000	0.000000	7.385840	10.987200	2231.904602	2069.463954	2212.699923	-1336.666476				-505.000000	200.000000	0.000000	2.897760	0.536010	10.225020	-430.012041	-980.467035	117.765050
1011				900.000000	200.000000	0.000000	0.482030	0.686860	-1.520750	-93.906509	-89.359277	144.719003	298.974664	200.948356	0.000000	300.000000	200.000000	0.000000	7.568960	11.078760	2232.438660	2117.147455	2288.999920	-1440.425974				-505.000000	200.000000	0.000000	0.362220	1.429360	12.584640	550.761352	1291.839319	118.815682
1012				900.000000	200.000000	0.000000	0.448400	0.563000	-1.564200	-82.969957	-118.329805	183.193215	299.042954	200.931333	0.000000	300.000000	200.000000	0.000000	7.446880	10.407320	2232.286072	2079.000654	2136.399925	-1409.908474				-505.000000	200.000000	0.000000	1.267770	0.357340	5.505780	-1367.728917	2967.172425	235.214089
1013				900.000000	200.000000	0.000000	0.302670	0.619300	-1.042800	-39.906050	-11.494147	173.757910	298.979163	200.948713	0.000000	300.000000	200.000000	0.000000	7.813120	10.559920	2231.599426	2117.147455	2278.099920	-1403.804975				-505.000000	200.000000	0.000000	1.629990	1.786700	11.011560	224.810143	288.629363	471.517968
1014				900.000000	200.000000	0.000000	0.448400	0.698120	-1.738000	-49.442060	-158.695931	168.860916	299.052234	200.983103	0.000000	300.000000	200.000000	0.000000	7.263760	10.865120	2231.141662	2193.441057	2114.599926	-1391.597975				-505.000000	200.000000	0.000000	0.724440	1.250690	15.730799	1003.465731	471.515639	-410.079741
1015				900.000000	200.000000	0.000000	0.437190	0.698120	-0.651750	-140.788900	-144.046606	132.727628	299.013387	200.940134	0.000000	300.000000	200.000000	0.000000	7.630000	10.651480	2231.675720	2098.074055	2201.799923	-1428.218974				-505.000000	200.000000	0.000000	2.354430	-0.893350	17.303879	1800.383732	1034.242133	-294.756637
1016				900.000000	200.000000	0.000000	0.425980	0.506700	-1.520750	-69.161256	-147.842778	156.657822	298.964333	200.965972	0.000000	300.000000	200.000000	0.000000	7.721560	10.529400	2231.217956	2155.294256	2310.799919	-1379.390975				-505.000000	200.000000	0.000000	-0.543330	0.714680	14.944259	-534.639182	-1174.435272	470.674487
1017				900.000000	200.000000	0.000000	0.414770	0.608040	-1.260050	-80.800110	-157.755541	178.450623	299.033188	200.952693	0.000000	300.000000	200.000000	0.000000	7.385840	10.041080	2232.286072	2126.684155	2158.199924	-1367.183975				-505.000000	200.000000	0.000000	1.086660	-0.536010	6.292320	547.149430	60.844803	528.101282
1018				900.000000	200.000000	0.000000	0.246620	0.630560	-1.781450	-104.536088	-43.960853	202.742371	298.999008	200.999687	0.000000	300.000000	200.000000	0.000000	7.324800	10.071600	2232.286072	2231.587858	2234.499922	-1367.183975				-505.000000	200.000000	0.000000	0.905550	1.786700	17.303879	-585.398485	591.633828	119.111332
1019				900.000000	200.000000	0.000000	0.392350	0.743160	-1.781450	-67.734978	-125.951564	193.057472	299.027741	200.906226	0.000000	300.000000	200.000000	0.000000	7.416360	11.261880	2230.989074	2021.780453	2169.099924	-1354.976975				-505.000000	200.000000	0.000000	0.905550	-0.357340	14.157719	906.037989	1390.039577	587.029427
1020				900.000000	200.000000	0.000000	0.392350	0.731900	-1.477300	-124.170989	-85.706663	161.721419	299.018842	200.901150	0.000000	300.000000	200.000000	0.000000	7.263760	10.926160	2232.972718	2012.243752	2190.899923	-1409.908474				-505.000000	200.000000	0.000000	0.905550	0.536010	5.505780	380.322433	2326.240319	352.900821
1021				900.000000	200.000000	0.000000	0.414770	0.630560	-1.520750	-51.999110	-101.787420	142.326665	299.072537	200.956671	0.000000	300.000000	200.000000	0.000000	6.958560	11.048240	2232.972718	2136.220856	2070.999928	-1293.941977				-505.000000	200.000000	0.000000	-0.181110	0.893350	13.371180	170.942304	1456.539797	353.326870
1022				900.000000	200.000000	0.000000	0.470820	0.551740	-1.173150	-103.131167	-119.616737	175.930536	299.047805	201.016811	0.000000	300.000000	200.000000	0.000000	7.874160	11.078760	2232.209778	2269.734659	2125.499926	-1416.011974				-505.000000	200.000000	0.000000	2.354430	0.357340	14.944259	370.266190	638.771391	176.383057
1023				900.000000	200.000000	0.000000	0.414770	0.653080	-1.607650	-99.408128	-76.376754	149.576589	299.033288	200.948324	0.000000	300.000000	200.000000	0.000000	7.568960	11.475520	2232.514954	2117.147455	2158.199924	-1324.459476	-542.538271	193.754588	0.000000	-505.000000	200.000000	0.000000	-0.362220	1.608030	21.236579	-132.631183	797.184461	-174.677298
1024				900.000000	200.000000	0.000000	0.459610	0.619300	-1.694550	-96.868686	-73.076478	139.860079	299.042791	200.918673	0.000000	300.000000	200.000000	0.000000	7.355320	10.682000	2231.904602	2050.390553	2136.399925	-1409.908474				-505.000000	200.000000	0.000000	-0.724440	-1.250690	7.078860	-306.744947	-625.732013	527.567938
1025				900.000000	200.000000	0.000000	0.482030	0.686860	-1.260050	-101.677484	-94.667698	161.586623	298.988931	200.952987	0.000000	300.000000	200.000000	0.000000	8.057280	10.651480	2231.599426	2126.684155	2256.299921	-1361.080475				-505.000000	200.000000	0.000000	-0.543330	1.786700	7.078860	-238.768480	1219.289124	530.435933
1026				900.000000	200.000000	0.000000	0.358720	0.653080	-2.042150	-91.817209	-159.786019	171.321598	299.043216	201.042124	0.000000	300.000000	200.000000	0.000000	7.202720	10.682000	2232.896424	2326.954861	2136.399925	-1287.838477				-505.000000	200.000000	0.000000	1.629990	1.965370	16.517339	-690.466088	-114.305644	-468.218052
1027				900.000000	200.000000	0.000000	0.425980	0.574260	-1.781450	-26.443918	-51.346898	151.901333	299.013455	200.961435	0.000000	300.000000	200.000000	0.000000	7.355320	10.102120	2231.828308	2145.757556	2201.799923	-1385.494475				-505.000000	200.000000	0.000000	1.811100	-0.357340	0.786540	904.968295	2010.784036	-529.180892
1028				900.000000	200.000000	0.000000	0.448400	0.675600	-1.477300	-102.366242	-77.882863	168.839973	299.033122	200.880127	0.000000	300.000000	200.000000	0.000000	7.507920	10.376800	2232.133484	1964.560251	2158.199924	-1385.494475				-505.000000	200.000000	0.000000	0.181110	-1.250690	6.292320	503.904144	513.349652	57.542705
1029				900.000000	200.000000	0.000000	0.235410	0.574260	-1.694550	-78.620782	-38.514072	164.147064	299.018372	200.952856	0.000000	300.000000	200.000000	0.000000	7.477400	11.628120	2231.904602	2126.684155	2190.899923	-1342.769976				-505.000000	200.000000	0.000000	-1.811100	-0.714680	13.371180	1000.168425	627.180435	-646.718429
1030				900.000000	200.000000	0.000000	0.291460	0.698120	-1.129700	-60.873452	-56.545431	156.975206	299.091379	200.936021	0.000000	300.000000	200.000000	0.000000	7.172200	10.407320	2231.294250	2088.537354	2027.399929	-1367.183975				-505.000000	200.000000	0.000000	0.362220	1.072020	11.798100	-976.532239	1425.155753	-175.243927
1031				900.000000	200.000000	0.000000	0.269040	0.608040	-1.824900	-93.446885	-65.107580	176.191939	299.037808	200.935861	0.000000	300.000000	200.000000	0.000000	7.263760	11.048240	2231.675720	2088.537354	2147.299925	-1409.908474				-505.000000	200.000000	0.000000	2.173320	-0.714680	18.876959	-620.815139	2104.268304	351.612495
1032				900.000000	200.000000	0.000000	0.425980	0.686860	-1.607650	-118.119718	-71.772412	147.186731	299.004231	200.909661	0.000000	300.000000	200.000000	0.000000	7.691040	10.987200	2233.049012	2031.317153	2223.599922	-1324.459476				-505.000000	200.000000	0.000000	1.267770	0.357340	12.584640	138.445416	971.904477	293.958187
1033				900.000000	200.000000	0.000000	0.381140	0.416620	-1.781450	-77.161366	-44.434417	137.343221	299.013792	200.999551	0.000000	300.000000	200.000000	0.000000	7.416360	10.865120	2232.591248	2231.587858	2201.799923	-1409.908474				-505.000000	200.000000	0.000000	0.362220	0.357340	0.000000	137.438645	508.362098	-58.433961
1034				900.000000	200.000000	0.000000	0.381140	0.574260	-1.260050	-86.211701	-80.381108	171.225068	299.023556	201.008094	0.000000	300.000000	200.000000	0.000000	7.324800	11.139800	2232.591248	2250.661259	2179.999924	-1342.769976				-505.000000	200.000000	0.000000	0.724440	-1.250690	4.719240	387.962295	1012.245638	-118.733057
1035				900.000000	200.000000	0.000000	0.504450	0.653080	-1.738000	-79.440519	-140.740190	159.122321	299.023289	200.952824	0.000000	300.000000	200.000000	0.000000	7.050120	10.834600	2231.980896	2126.684155	2179.999924	-1354.976975				-505.000000	200.000000	0.000000	0.724440	0.893350	0.786540	633.199541	-574.862318	0.789834
1036				900.000000	200.000000	0.000000	0.414770	0.596780	-1.173150	-85.194299	-107.176658	147.114570	299.008876	200.897063	0.000000	300.000000	200.000000	0.000000	7.294280	10.651480	2232.514954	2002.707052	2212.699923	-1348.873476				-505.000000	200.000000	0.000000	0.724440	2.144040	3.932700	593.314483	1543.272094	-409.231952
1037				900.000000	200.000000	0.000000	0.381140	0.596780	-2.302850	-90.385198	-114.873094	176.065332	298.999179	200.905545	0.000000	300.000000	200.000000	0.000000	7.630000	10.163160	2232.667542	2021.780453	2234.499922	-1391.597975				-505.000000	200.000000	0.000000	2.173320	-0.178670	3.146160	1495.048396	-399.633306	822.073958
1038				900.000000	200.000000	0.000000	0.425980	0.551740	-1.607650	-67.396537	-26.178682	192.844611	299.027641	200.953345	0.000000	300.000000	200.000000	0.000000	7.477400	10.620960	2230.760192	2126.684155	2169.099924	-1409.908474				-505.000000	200.000000	0.000000	0.905550	-0.536010	17.303879	548.030355	1652.193886	-118.069315
1039				900.000000	200.000000	0.000000	0.358720	0.709380	-1.477300	-52.728819	-79.255810	185.831917	299.047837	200.982599	0.000000	300.000000	200.000000	0.000000	7.416360	10.132640	2232.286072	2193.441057	2125.499926	-1434.322474				-505.000000	200.000000	0.000000	1.448880	0.178670	-6.292320	-221.324068	316.009710	117.541845
1040				900.000000	200.000000	0.000000	0.403560	0.574260	-1.086250	-98.093235	-56.136148	178.430821	298.979407	200.948486	0.000000	300.000000	200.000000	0.000000	7.599480	10.010560	2232.133484	2117.147455	2278.099920	-1428.218974				-505.000000	200.000000	0.000000	-1.086660	1.429360	8.651940	434.630734	-75.026905	295.163889
1041				900.000000	200.000000	0.000000	0.437190	0.563000	-1.216600	-78.589313	-102.993536	183.204829	299.023656	200.935381	0.000000	300.000000	200.000000	0.000000	7.294280	11.017720	2232.820130	2088.537354	2179.999924	-1483.150473				-505.000000	200.000000	0.000000	0.362220	0.536010	11.798100	-1472.230212	762.305716	470.432485
1042				900.000000	200.000000	0.000000	0.381140	0.619300	-1.911800	-101.114288	-64.577071	185.724916	299.004061	200.952531	0.000000	300.000000	200.000000	0.000000	7.416360	11.048240	2232.667542	2126.684155	2223.599922	-1391.597975				-505.000000	200.000000	0.000000	1.992210	1.429360	13.371180	319.192271	927.322189	412.405777
1043				900.000000	200.000000	0.000000	0.235410	0.574260	-1.694550	-54.497601	-129.701531	154.508424	298.993781	200.897462	0.000000	300.000000	200.000000	0.000000	7.324800	10.895640	2231.523132	2002.707052	2245.399921	-1409.908474				-505.000000	200.000000	0.000000	1.086660	-0.178670	14.157719	-588.758714	1379.080612	-235.232885
1044				900.000000	200.000000	0.000000	0.358720	0.574260	-1.303500	-118.420957	-140.209083	173.657955	299.057345	200.957227	0.000000	300.000000	200.000000	0.000000	7.477400	11.200840	2231.675720	2136.220856	2103.699926	-1354.976975				-505.000000	200.000000	0.000000	0.905550	-0.357340	14.157719	-1062.834043	-333.370518	528.285328
1045				900.000000	200.000000	0.000000	0.313880	0.517960	-1.086250	-88.350078	-108.168795	151.965109	298.999111	200.961139	0.000000	300.000000	200.000000	0.000000	7.507920	10.987200	2232.514954	2145.757556	2234.499922	-1470.943473				-505.000000	200.000000	0.000000	1.992210	1.429360	3.932700	318.437193	140.859262	588.638073
1046				900.000000	200.000000	0.000000	0.325090	0.630560	-0.912450	-55.389442	-113.858027	156.877534	299.077103	200.944181	0.000000	300.000000	200.000000	0.000000	7.172200	10.590440	2232.209778	2107.610755	2060.099928	-1257.320977				-505.000000	200.000000	0.000000	-0.724440	1.072020	1.573080	1802.233805	705.193046	236.051697
1047				900.000000	200.000000	0.000000	0.325090	0.698120	-1.607650	-45.286488	-113.211491	176.217646	299.062101	200.961632	0.000000	300.000000	200.000000	0.000000	7.141680	10.926160	2231.370544	2145.757556	2092.799927	-1367.183975				-505.000000	200.000000	0.000000	1.267770	1.250690	10.225020	192.313255	1371.853779	764.758766
1048				900.000000	200.000000	0.000000	0.459610	0.709380	-1.303500	-44.507701	-37.978365	142.353513	298.974944	200.999346	0.000000	300.000000	200.000000	0.000000	7.446880	10.865120	2233.049012	2231.587858	2288.999920	-1397.701475				-505.000000	200.000000	0.000000	1.448880	0.178670	11.011560	11.692246	-363.261709	-58.690451
1049				900.000000	200.000000	0.000000	0.650180	0.720640	-1.346950	-68.212210	-101.511299	144.576215	299.013758	200.952596	0.000000	300.000000	200.000000	0.000000	7.660520	9.919000	2232.514954	2126.684155	2201.799923	-1452.632974				-505.000000	200.000000	0.000000	1.267770	1.250690	13.371180	192.564948	-1547.672088	882.246963
1050				900.000000	200.000000	0.000000	0.347510	0.461660	-1.216600	-94.824085	-84.102603	159.106890	298.943310	200.937367	0.000000	300.000000	200.000000	0.000000	7.660520	10.895640	2228.089902	2088.537354	2354.399918	-1397.701475				-505.000000	200.000000	0.000000	1.629990	1.786700	11.011560	108.994141	156.059355	-174.667117
1051				900.000000	200.000000	0.000000	0.291460	0.698120	-1.564200	-121.631548	-81.471196	195.529767	299.027940	200.965873	0.000000	300.000000	200.000000	0.000000	7.355320	10.132640	2231.446838	2155.294256	2169.099924	-1416.011974				-505.000000	200.000000	0.000000	0.905550	0.357340	14.157719	370.203266	-731.080540	881.428152
1052				900.000000	200.000000	0.000000	0.493240	0.698120	-1.781450	-73.610256	-114.908304	144.717861	299.052817	200.969683	0.000000	300.000000	200.000000	0.000000	7.507920	10.102120	2232.514954	2164.830956	2114.599926	-1397.701475				-505.000000	200.000000	0.000000	-0.362220	0.714680	14.157719	-187.254100	936.472306	-175.525087
1053				900.000000	200.000000	0.000000	0.325090	0.585520	-1.477300	-102.055206	-103.200776	147.197007	298.994572	200.935189	0.000000	300.000000	200.000000	0.000000	7.324800	9.125480	2233.277894	2088.537354	2245.399921	-1477.046973				-505.000000	200.000000	0.000000	0.905550	-2.322710	5.505780	438.973290	1000.540246	702.652488
1054				900.000000	200.000000	0.000000	0.369930	0.551740	-1.303500	-91.204619	-69.747132	139.890157	299.043183	200.952466	0.000000	300.000000	200.000000	0.000000	7.477400	11.048240	2232.820130	2126.684155	2136.399925	-1385.494475				-505.000000	200.000000	0.000000	0.362220	0.000000	9.438480	-809.956935	-428.585070	528.667910
1055				900.000000	200.000000	0.000000	0.392350	0.630560	-1.694550	-168.774544	-50.042831	166.446493	299.048293	200.896726	0.000000	300.000000	200.000000	0.000000	7.141680	10.865120	2233.354188	2002.707052	2125.499926	-1312.252476				-505.000000	200.000000	0.000000	-0.905550	0.357340	6.292320	717.022040	48.823416	117.899757
1056				900.000000	200.000000	0.000000	0.470820	0.506700	-1.086250	-116.957476	-114.631584	166.250008	299.013792	200.948292	0.000000	300.000000	200.000000	0.000000	7.599480	11.200840	2232.591248	2117.147455	2201.799923	-1306.148976				-505.000000	200.000000	0.000000	0.905550	1.072020	6.292320	-1787.684715	-193.336246	235.921298
1057				900.000000	200.000000	0.000000	0.448400	0.461660	-1.607650	-115.331864	-57.497757	139.725087	298.969817	200.909878	0.000000	300.000000	200.000000	0.000000	7.538440	11.292400	2232.514954	2031.317153	2299.899920	-1354.976975				-505.000000	200.000000	0.000000	1.992210	-0.178670	2.359620	336.825454	1335.482181	234.647460
1058				900.000000	200.000000	0.000000	0.448400	0.551740	-0.651750	-122.693648	-83.716594	159.086142	299.018607	200.884278	0.000000	300.000000	200.000000	0.000000	7.782600	10.712520	2232.438660	1974.096951	2190.899923	-1385.494475				-505.000000	200.000000	0.000000	1.448880	0.357340	-1.573080	1642.920823	1637.231224	235.199600
1059				900.000000	200.000000	0.000000	0.313880	0.461660	-1.390400	-74.901491	-47.094296	156.732071	299.008876	200.956867	0.000000	300.000000	200.000000	0.000000	7.477400	10.529400	2232.514954	2136.220856	2212.699923	-1281.734977				-505.000000	200.000000	0.000000	0.181110	-0.714680	3.146160	767.718419	1709.465424	-235.669115
1060				900.000000	200.000000	0.000000	0.470820	0.698120	-1.520750	-65.299110	-114.227499	156.789389	298.998974	200.969815	0.000000	300.000000	200.000000	0.000000	7.416360	10.346280	2232.209778	2164.830956	2234.499922	-1397.701475				-505.000000	200.000000	0.000000	-1.629990	1.608030	11.011560	1024.710835	485.890741	-233.319975
1061				900.000000	200.000000	0.000000	0.347510	0.630560	-1.303500	-116.102523	-94.153726	166.492947	298.918109	200.963708	0.000000	300.000000	200.000000	0.000000	7.477400	10.682000	2226.564022	2145.757556	2408.899916	-1397.701475				-505.000000	200.000000	0.000000	1.629990	0.000000	12.584640	695.902782	1347.696568	-293.850893
1062				900.000000	200.000000	0.000000	0.392350	0.664340	-2.042150	-55.168750	-49.719563	132.742667	299.072600	200.935253	0.000000	300.000000	200.000000	0.000000	7.141680	9.888480	2233.125306	2088.537354	2070.999928	-1361.080475				-505.000000	200.000000	0.000000	1.086660	0.178670	6.292320	11.314707	-71.725204	-117.405572
1063				900.000000	200.000000	0.000000	0.381140	0.619300	-1.998700	-85.122195	-29.034464	156.808995	298.998769	200.970014	0.000000	300.000000	200.000000	0.000000	7.843640	9.827440	2231.752014	2164.830956	2234.499922	-1397.701475				-505.000000	200.000000	0.000000	-1.629990	1.072020	7.865400	876.209175	223.736432	-175.084550
1064				900.000000	200.000000	0.000000	0.425980	0.517960	-1.520750	-72.718099	-137.710838	154.258634	299.081578	201.004440	0.000000	300.000000	200.000000	0.000000	7.630000	9.949520	2231.217956	2241.124558	2049.199928	-1397.701475				-505.000000	200.000000	0.000000	-1.992210	-1.250690	10.225020	-538.125258	906.265120	-177.259824
1065				900.000000	200.000000	0.000000	0.358720	0.608040	-1.781450	-69.278690	-134.698620	154.412090	298.993334	200.889310	0.000000	300.000000	200.000000	0.000000	7.416360	11.170320	2230.531310	1983.633652	2245.399921	-1434.322474				-505.000000	200.000000	0.000000	-1.448880	-0.714680	10.225020	536.652724	77.968180	116.925876
1066				900.000000	200.000000	0.000000	0.336300	0.664340	-1.824900	-50.923149	-88.141226	190.632577	299.028239	200.927124	0.000000	300.000000	200.000000	0.000000	7.568960	11.292400	2232.133484	2069.463954	2169.099924	-1409.908474				-505.000000	200.000000	0.000000	0.724440	1.250690	9.438480	192.250332	344.917043	529.825838
1067				900.000000	200.000000	0.000000	0.414770	0.664340	-0.912450	-62.039442	-122.617019	178.502982	298.993781	200.982934	0.000000	300.000000	200.000000	0.000000	7.416360	11.048240	2231.523132	2193.441057	2245.399921	-1287.838477				-505.000000	200.000000	0.000000	0.724440	1.965370	11.798100	1741.292413	-452.742280	178.039477
1068				900.000000	200.000000	0.000000	0.414770	0.563000	-1.477300	-50.715687	-56.234099	178.408736	299.115895	200.987208	0.000000	300.000000	200.000000	0.000000	7.111160	10.895640	2231.523132	2202.977757	1972.899931	-1379.390975				-505.000000	200.000000	0.000000	-0.362220	0.714680	11.011560	44.126211	1204.598027	-351.757383
1069				900.000000	200.000000	0.000000	0.392350	0.698120	-1.303500	-101.258811	-106.132177	197.834905	298.994057	200.978393	0.000000	300.000000	200.000000	0.000000	7.233240	10.102120	2232.133484	2183.904357	2245.399921	-1287.838477				-505.000000	200.000000	0.000000	1.992210	1.608030	11.011560	-249.265186	-130.998590	-116.121554
1070				900.000000	200.000000	0.000000	0.369930	0.653080	-1.694550	-47.231263	-145.373005	144.803723	298.935749	200.965312	0.000000	300.000000	200.000000	0.000000	7.446880	9.949520	2232.743836	2155.294256	2376.199917	-1385.494475				-505.000000	200.000000	0.000000	1.086660	0.000000	13.371180	348.517700	1644.967053	528.609955
1071				900.000000	200.000000	0.000000	0.437190	0.653080	-1.173150	-82.875865	-47.308275	178.469283	299.003721	200.935765	0.000000	300.000000	200.000000	0.000000	7.446880	10.132640	2231.904602	2088.537354	2223.599922	-1361.080475				-505.000000	200.000000	0.000000	0.543330	2.501380	3.146160	35.794194	2350.397530	119.818541
1072				900.000000	200.000000	0.000000	0.403560	0.754420	-1.607650	-111.317067	-15.123487	176.188710	299.091721	200.969848	0.000000	300.000000	200.000000	0.000000	7.446880	10.590440	2232.133484	2164.830956	2027.399929	-1336.666476				-505.000000	200.000000	0.000000	-1.086660	0.357340	8.651940	1180.474817	587.823131	587.867035
1073				900.000000	200.000000	0.000000	0.291460	0.540480	-1.129700	-39.221356	-71.743341	200.202482	298.959981	200.944117	0.000000	300.000000	200.000000	0.000000	7.599480	10.163160	2232.362366	2107.610755	2321.699919	-1391.597975				-505.000000	200.000000	0.000000	0.362220	-1.429360	9.438480	30.080507	366.834974	351.079152
1074				900.000000	200.000000	0.000000	0.470820	0.698120	-1.433850	-137.578626	-33.252797	144.741088	298.984429	200.914181	0.000000	300.000000	200.000000	0.000000	7.691040	10.041080	2232.438660	2040.853853	2267.199921	-1373.287475				-505.000000	200.000000	0.000000	-0.362220	-0.357340	14.157719	-483.754033	1069.042314	-235.286533
1075				900.000000	200.000000	0.000000	0.549290	0.484180	-1.260050	-93.941725	-26.513886	161.328450	298.973892	200.974720	0.000000	300.000000	200.000000	0.000000	7.416360	11.567080	2230.760192	2174.367657	2288.999920	-1416.011974				-505.000000	200.000000	0.000000	1.086660	1.608030	14.157719	561.698520	-1139.749527	1.439088
1076				900.000000	200.000000	0.000000	0.381140	0.675600	-1.781450	-78.558160	-69.764266	193.006255	299.028206	201.029698	0.000000	300.000000	200.000000	0.000000	7.782600	11.200840	2232.057190	2298.344760	2169.099924	-1330.562976				-505.000000	200.000000	0.000000	0.181110	-0.178670	12.584640	-125.620552	1435.368292	-411.392737
1077				900.000000	200.000000	0.000000	0.246620	0.619300	-1.303500	-92.443028	-95.065046	164.177338	299.027907	200.961632	0.000000	300.000000	200.000000	0.000000	7.660520	11.445000	2231.370544	2145.757556	2169.099924	-1379.390975				-505.000000	200.000000	0.000000	0.362220	0.178670	14.944259	938.534878	1157.030033	293.861074
1078				900.000000	200.000000	0.000000	0.414770	0.630560	-1.694550	-84.343409	-96.559816	156.784626	299.067687	200.879766	0.000000	300.000000	200.000000	0.000000	7.233240	10.865120	2233.049012	1964.560251	2081.899927	-1379.390975				-505.000000	200.000000	0.000000	2.535540	0.000000	11.798100	116.759850	-694.901942	-0.202843
1079				900.000000	200.000000	0.000000	0.437190	0.720640	-1.694550	-116.818686	-87.351132	149.616193	299.028239	200.931396	0.000000	300.000000	200.000000	0.000000	7.233240	11.139800	2232.133484	2079.000654	2169.099924	-1324.459476				-505.000000	200.000000	0.000000	2.173320	-1.786700	4.719240	1513.688349	659.433900	56.874655
1080				900.000000	200.000000	0.000000	0.437190	0.585520	-1.607650	-53.943886	-82.365979	147.080871	299.043183	200.905483	0.000000	300.000000	200.000000	0.000000	7.233240	10.773560	2232.820130	2021.780453	2136.399925	-1385.494475				-505.000000	200.000000	0.000000	1.992210	0.000000	8.651940	695.588167	666.660733	-293.879870
1081				900.000000	200.000000	0.000000	0.459610	0.506700	-1.824900	-113.702188	-93.219132	197.587203	299.042823	200.952824	0.000000	300.000000	200.000000	0.000000	7.233240	10.895640	2231.980896	2126.684155	2136.399925	-1300.045476				-505.000000	200.000000	0.000000	-2.716650	0.714680	14.157719	-650.518107	1078.938858	235.871958
1082				900.000000	200.000000	0.000000	0.459610	0.641820	-1.564200	-35.498317	-128.923373	147.110003	299.042889	200.957031	0.000000	300.000000	200.000000	0.000000	7.141680	10.224200	2232.133484	2136.220856	2136.399925	-1330.562976				-505.000000	200.000000	0.000000	1.448880	0.178670	1.573080	-336.510838	175.975438	-763.619635
1083				900.000000	200.000000	0.000000	0.403560	0.540480	-1.607650	-96.003935	-96.179006	178.399406	298.974384	200.965708	0.000000	300.000000	200.000000	0.000000	7.507920	10.498880	2231.828308	2155.294256	2288.999920	-1324.459476				-505.000000	200.000000	0.000000	1.086660	-0.714680	11.011560	420.899646	454.076266	-176.997460
1084				900.000000	200.000000	0.000000	0.347510	0.574260	-1.694550	-102.743964	-63.394230	149.572968	299.032924	200.982867	0.000000	300.000000	200.000000	0.000000	7.477400	9.644320	2231.675720	2193.441057	2158.199924	-1409.908474				-505.000000	200.000000	0.000000	2.173320	-0.714680	7.865400	189.015949	258.738172	-353.316689
1085				900.000000	200.000000	0.000000	0.403560	0.686860	-1.260050	-53.431121	-66.106454	166.487239	299.071744	200.948940	0.000000	300.000000	200.000000	0.000000	7.111160	10.376800	2231.065368	2117.147455	2070.999928	-1385.494475				-505.000000	200.000000	0.000000	0.181110	-0.893350	5.505780	-516.880153	2104.936167	586.578709
1086				900.000000	200.000000	0.000000	0.369930	0.664340	-1.651100	-139.194757	-155.545353	176.139776	298.964474	200.965840	0.000000	300.000000	200.000000	0.000000	7.843640	11.445000	2231.523132	2155.294256	2310.799919	-1287.838477				-505.000000	200.000000	0.000000	-2.354430	-1.429360	13.371180	-1359.396900	1057.767353	586.272878
1087				900.000000	200.000000	0.000000	0.425980	0.653080	-1.955250	-79.665590	-76.515113	149.564975	298.994091	200.910003	0.000000	300.000000	200.000000	0.000000	7.477400	10.987200	2232.209778	2031.317153	2245.399921	-1397.701475				-505.000000	200.000000	0.000000	0.181110	0.000000	14.944259	348.643546	-1483.411148	411.194202
1088				900.000000	200.000000	0.000000	0.336300	0.484180	-1.390400	-61.912526	-78.413371	147.091147	299.052817	200.901335	0.000000	300.000000	200.000000	0.000000	7.507920	11.322920	2232.514954	2012.243752	2114.599926	-1367.183975				-505.000000	200.000000	0.000000	-0.543330	-0.536010	3.932700	-263.751353	29.144764	410.743484
1089				900.000000	200.000000	0.000000	0.448400	0.360320	-1.260050	-46.775387	-62.886995	154.088802	299.047479	201.004337	0.000000	300.000000	200.000000	0.000000	7.355320	11.109280	2231.446838	2241.124558	2125.499926	-1416.011974				-505.000000	200.000000	0.000000	-0.543330	1.250690	13.371180	-270.699060	1213.317713	59.974470
1090				900.000000	200.000000	0.000000	0.313880	0.563000	-1.260050	-90.695918	-153.600891	168.874617	298.974524	200.969848	0.000000	300.000000	200.000000	0.000000	7.477400	11.139800	2232.133484	2164.830956	2288.999920	-1483.150473				-505.000000	200.000000	0.000000	0.724440	3.216060	3.932700	-384.161604	1145.562072	2.994086
1091				900.000000	200.000000	0.000000	0.425980	0.540480	-1.781450	-92.163462	-112.138537	144.640937	298.935749	200.901243	0.000000	300.000000	200.000000	0.000000	7.477400	10.498880	2232.743836	2012.243752	2376.199917	-1379.390975				-505.000000	200.000000	0.000000	-1.992210	0.178670	12.584640	243.450097	1832.015892	176.561231
1092				900.000000	200.000000	0.000000	0.403560	0.653080	-0.869000	-74.519705	-117.129830	168.865483	299.038203	200.892761	0.000000	300.000000	200.000000	0.000000	7.416360	10.102120	2232.591248	1993.170352	2147.299925	-1361.080475				-505.000000	200.000000	0.000000	0.905550	-1.072020	9.438480	862.415164	731.668099	-353.554383
1093				900.000000	200.000000	0.000000	0.403560	0.664340	-2.085600	-31.090583	-70.404662	200.201536	299.042594	200.923135	0.000000	300.000000	200.000000	0.000000	7.294280	10.712520	2231.446838	2059.927254	2136.399925	-1397.701475				-505.000000	200.000000	0.000000	2.716650	-1.965370	10.225020	-697.186546	1416.752062	115.405729
1094				900.000000	200.000000	0.000000	0.414770	0.641820	-1.911800	-39.878961	-76.093894	171.253058	299.089823	200.989000	0.000000	300.000000	200.000000	0.000000	7.233240	10.804080	2227.479550	2202.977757	2027.399929	-1367.183975				-505.000000	200.000000	0.000000	2.173320	-0.536010	7.865400	431.459275	921.588209	58.061560
1095				900.000000	200.000000	0.000000	0.515660	0.653080	-1.216600	-54.777167	-55.565231	180.797648	299.024023	200.905143	0.000000	300.000000	200.000000	0.000000	7.324800	9.705360	2233.659364	2021.780453	2179.999924	-1397.701475				-505.000000	200.000000	0.000000	0.181110	-0.357340	8.651940	326.517518	1969.380454	410.855086
1096				900.000000	200.000000	0.000000	0.347510	0.630560	-1.651100	-84.298395	-33.038819	166.492947	298.979442	200.991177	0.000000	300.000000	200.000000	0.000000	7.752080	9.369640	2232.209778	2212.514458	2278.099920	-1452.632974				-505.000000	200.000000	0.000000	0.724440	0.893350	1.573080	980.710470	219.811300	353.254426
1097				900.000000	200.000000	0.000000	0.392350	0.585520	-1.390400	-130.108889	-95.919420	171.223926	299.082268	200.995143	0.000000	300.000000	200.000000	0.000000	7.660520	10.559920	2232.896424	2222.051158	2049.199928	-1385.494475				-505.000000	200.000000	0.000000	0.000000	-0.357340	9.438480	-715.763576	-936.947168	-529.036004
1098				900.000000	200.000000	0.000000	0.358720	0.698120	-1.433850	-89.332263	-69.164279	166.544165	299.028239	200.978393	0.000000	300.000000	200.000000	0.000000	7.660520	11.109280	2232.133484	2183.904357	2169.099924	-1446.529474				-505.000000	200.000000	0.000000	0.362220	1.608030	8.651940	213.810052	1163.001444	177.729339
1099				900.000000	200.000000	0.000000	0.179360	0.461660	-1.781450	-79.327149	-117.180635	176.148714	298.975014	200.905328	0.000000	300.000000	200.000000	0.000000	7.660520	11.200840	2233.201600	2021.780453	2288.999920	-1373.287475				-505.000000	200.000000	0.000000	1.267770	0.000000	13.371180	-693.826317	43.168000	-58.845520
1100				900.000000	200.000000	0.000000	0.381140	0.686860	-0.999350	-81.304748	-80.623559	168.920126	298.994160	200.948389	0.000000	300.000000	200.000000	0.000000	7.660520	11.139800	2232.362366	2117.147455	2245.399921	-1342.769976				-505.000000	200.000000	0.000000	0.905550	1.072020	5.505780	-397.955615	205.120202	0.944903
1101				900.000000	200.000000	0.000000	0.336300	0.630560	-1.433850	-80.052793	-58.109083	188.191502	299.013286	200.970147	0.000000	300.000000	200.000000	0.000000	7.111160	10.895640	2231.446838	2164.830956	2201.799923	-1367.183975				-505.000000	200.000000	0.000000	-0.543330	0.000000	-5.505780	-0.440462	1231.231947	117.531664
1102				900.000000	200.000000	0.000000	0.358720	0.675600	-1.955250	-102.861398	-63.613407	183.390842	299.106187	201.004234	0.000000	300.000000	200.000000	0.000000	7.630000	10.987200	2231.675720	2241.124558	1994.699930	-1312.252476				-505.000000	200.000000	0.000000	1.448880	-0.714680	12.584640	1000.105502	828.375505	527.902746
1103				900.000000	200.000000	0.000000	0.403560	0.596780	-1.781450	-69.742377	-116.281251	176.042105	299.062742	200.965246	0.000000	300.000000	200.000000	0.000000	7.172200	10.346280	2232.896424	2155.294256	2092.799927	-1440.425974				-505.000000	200.000000	0.000000	2.354430	0.893350	10.225020	-524.205400	1040.959971	-234.316960
1104				900.000000	200.000000	0.000000	0.212990	0.720640	-1.738000	-88.719989	-2.088618	152.258124	299.043183	200.909754	0.000000	300.000000	200.000000	0.000000	7.416360	10.254720	2232.820130	2031.317153	2136.399925	-1281.734977				-505.000000	200.000000	0.000000	0.543330	1.608030	14.157719	-133.197491	-1239.442638	706.411738
1105				900.000000	200.000000	0.000000	0.392350	0.596780	-1.955250	-102.086675	-105.526050	161.595758	298.974559	200.974088	0.000000	300.000000	200.000000	0.000000	7.446880	10.315760	2232.209778	2174.367657	2288.999920	-1373.287475				-505.000000	200.000000	0.000000	1.811100	0.357340	12.584640	22.629414	806.457574	0.194228
1106				900.000000	200.000000	0.000000	0.459610	0.653080	-1.955250	-47.501348	-128.559696	156.759115	299.051975	201.004749	0.000000	300.000000	200.000000	0.000000	7.172200	10.773560	2230.531310	2241.124558	2114.599926	-1269.527977				-505.000000	200.000000	0.000000	4.165530	-0.178670	2.359620	105.193450	-386.865492	58.241298
1107				900.000000	200.000000	0.000000	0.369930	0.563000	-1.868350	-39.059224	-109.749581	168.816550	299.023623	200.905514	0.000000	300.000000	200.000000	0.000000	7.172200	9.796920	2232.743836	2021.780453	2179.999924	-1379.390975				-505.000000	200.000000	0.000000	0.724440	1.608030	-3.932700	-597.908733	1285.596344	-57.276033
1108				900.000000	200.000000	0.000000	0.470820	0.596780	-1.433850	-105.567035	-104.176376	149.466162	298.974874	200.892639	0.000000	300.000000	200.000000	0.000000	7.782600	9.613800	2232.896424	1993.170352	2288.999920	-1397.701475				-505.000000	200.000000	0.000000	1.629990	-0.714680	7.078860	-274.310982	-237.918534	645.376455
1109				900.000000	200.000000	0.000000	0.437190	0.563000	-1.433850	-82.834914	-72.395673	135.011627	299.013455	201.025531	0.000000	300.000000	200.000000	0.000000	7.568960	10.193680	2231.828308	2288.808060	2201.799923	-1446.529474				-505.000000	200.000000	0.000000	1.267770	0.178670	9.438480	11.566400	1107.460190	235.044531
1110				900.000000	200.000000	0.000000	0.403560	0.596780	-1.651100	-101.771576	-116.402477	156.764824	298.984012	200.974387	0.000000	300.000000	200.000000	0.000000	7.477400	11.383960	2231.523132	2174.367657	2267.199921	-1409.908474				-505.000000	200.000000	0.000000	0.724440	-0.178670	13.371180	-704.637639	208.614903	117.260684
1111				900.000000	200.000000	0.000000	0.280250	0.765680	-0.912450	-106.112623	-41.087936	173.917271	299.004095	200.935413	0.000000	300.000000	200.000000	0.000000	7.080640	11.383960	2232.743836	2088.537354	2223.599922	-1336.666476				-505.000000	200.000000	0.000000	0.181110	-1.250690	14.944259	-769.379722	1167.988998	57.542705
1112				900.000000	200.000000	0.000000	0.526870	0.517960	-1.346950	-92.640693	-91.367423	166.202412	299.008367	200.927441	0.000000	300.000000	200.000000	0.000000	7.477400	10.468360	2231.370544	2069.463954	2212.699923	-1428.218974				-505.000000	200.000000	0.000000	-0.905550	0.714680	14.157719	623.457914	2295.049276	-116.737522
1113				900.000000	200.000000	0.000000	0.347510	0.551740	-1.781450	-115.822956	-48.115503	164.009985	298.984221	200.978460	0.000000	300.000000	200.000000	0.000000	7.477400	10.559920	2231.980896	2183.904357	2267.199921	-1361.080475				-505.000000	200.000000	0.000000	0.181110	-0.357340	11.011560	1021.602298	906.581116	-117.841802
1114				900.000000	200.000000	0.000000	0.448400	0.619300	-1.564200	-92.713113	-52.472196	156.739313	299.052590	200.978460	0.000000	300.000000	200.000000	0.000000	7.263760	10.865120	2231.980896	2183.904357	2114.599926	-1385.494475				-505.000000	200.000000	0.000000	1.992210	0.714680	3.932700	738.455914	-787.130789	-116.969343
1115				900.000000	200.000000	0.000000	0.459610	0.619300	-2.389750	-89.547853	-31.902182	163.956680	298.935531	200.935605	0.000000	300.000000	200.000000	0.000000	7.385840	10.346280	2232.286072	2088.537354	2376.199917	-1464.839973				-505.000000	200.000000	0.000000	2.716650	0.178670	16.517339	-103.683293	747.930614	469.905015
1116				900.000000	200.000000	0.000000	0.336300	0.540480	-1.173150	-83.492203	-88.747354	137.504865	298.984047	200.927346	0.000000	300.000000	200.000000	0.000000	7.446880	9.705360	2231.599426	2069.463954	2267.199921	-1361.080475				-505.000000	200.000000	0.000000	3.984420	1.786700	9.438480	456.316300	280.225672	118.865022
1117				900.000000	200.000000	0.000000	0.224200	0.608040	-1.086250	-92.681644	-74.079953	183.467374	298.965005	200.948259	0.000000	300.000000	200.000000	0.000000	7.874160	9.613800	2232.667542	2117.147455	2310.799919	-1416.011974				-505.000000	200.000000	0.000000	-0.543330	0.893350	4.719240	-872.093868	1354.098411	-1115.246619
1118				900.000000	200.000000	0.000000	0.336300	0.563000	-1.911800	-63.227419	-72.862500	190.538331	299.077229	200.961139	0.000000	300.000000	200.000000	0.000000	7.263760	10.559920	2232.514954	2145.757556	2060.099928	-1361.080475				-505.000000	200.000000	0.000000	3.441090	1.072020	5.505780	1455.100415	-1141.435380	-175.490236
1119				900.000000	200.000000	0.000000	0.515660	0.529220	-1.564200	-80.340487	-95.769722	209.598380	299.106523	200.956867	0.000000	300.000000	200.000000	0.000000	7.172200	10.285240	2232.514954	2136.220856	1994.699930	-1422.115474				-505.000000	200.000000	0.000000	0.181110	0.178670	9.438480	127.382402	510.363947	-58.589030
1120				900.000000	200.000000	0.000000	0.459610	0.641820	-1.477300	-87.675181	-58.080611	176.025924	299.062518	200.892853	0.000000	300.000000	200.000000	0.000000	7.691040	11.200840	2232.362366	1993.170352	2092.799927	-1361.080475				-505.000000	200.000000	0.000000	2.535540	0.893350	7.078860	-1450.985108	-27.573347	-469.307843
1121				900.000000	200.000000	0.000000	0.347510	0.574260	-1.738000	-74.645266	-103.881581	159.211608	299.062518	200.935573	0.000000	300.000000	200.000000	0.000000	7.660520	11.353440	2232.362366	2088.537354	2092.799927	-1464.839973				-505.000000	200.000000	0.000000	-0.181110	-1.072020	11.011560	-63.987005	1591.349083	351.461734
1122				900.000000	200.000000	0.000000	0.302670	0.619300	-1.433850	-68.454890	-31.394350	152.070969	299.072252	200.978326	0.000000	300.000000	200.000000	0.000000	7.324800	11.292400	2232.286072	2183.904357	2070.999928	-1403.804975	-618.014714	231.929852	0.000000	-505.000000	200.000000	0.000000	1.629990	1.608030	21.236579	678.080831	2400.045936	295.116115
1123				900.000000	200.000000	0.000000	0.482030	0.585520	-1.303500	-81.772498	-74.363410	168.721358	298.915295	201.004612	0.000000	300.000000	200.000000	0.000000	7.507920	11.658640	2230.836486	2241.124558	2419.799915	-1409.908474				-505.000000	200.000000	0.000000	0.362220	-0.714680	11.011560	768.347651	232.772114	234.269186
1124				900.000000	200.000000	0.000000	0.448400	0.619300	-1.260050	-80.336423	-22.359236	144.691013	298.998700	200.931619	0.000000	300.000000	200.000000	0.000000	7.721560	11.109280	2231.599426	2079.000654	2234.499922	-1403.804975				-505.000000	200.000000	0.000000	2.173320	-0.178670	17.303879	-1051.771028	780.061084	58.400675
1125				900.000000	200.000000	0.000000	0.369930	0.540480	-1.086250	-55.258463	-140.872754	190.482547	299.023923	200.918045	0.000000	300.000000	200.000000	0.000000	7.599480	10.285240	2233.430482	2050.390553	2179.999924	-1452.632974				-505.000000	200.000000	0.000000	1.448880	-1.250690	15.730799	620.475224	560.249784	-177.535111
1126				900.000000	200.000000	0.000000	0.246620	0.427880	-1.477300	-52.259398	-84.771472	197.734558	299.081609	200.970213	0.000000	300.000000	200.000000	0.000000	7.691040	10.376800	2231.294250	2164.830956	2049.199928	-1226.803478				-505.000000	200.000000	0.000000	-1.811100	0.893350	11.011560	-176.694471	-33.430323	118.480874
1127				900.000000	200.000000	0.000000	0.280250	0.563000	-0.825550	-50.040474	-101.960393	142.403197	299.047707	200.991278	0.000000	300.000000	200.000000	0.000000	7.019600	10.590440	2231.980896	2212.514458	2125.499926	-1293.941977				-505.000000	200.000000	0.000000	-1.448880	1.965370	11.798100	-343.395622	739.325364	941.886625
1128				900.000000	200.000000	0.000000	0.358720	0.653080	-1.390400	-111.244647	-74.270657	164.092617	299.043085	200.969649	0.000000	300.000000	200.000000	0.000000	7.050120	9.644320	2232.591248	2164.830956	2136.399925	-1428.218974	-515.194571	235.486205	0.000000	-505.000000	200.000000	0.000000	0.181110	-1.965370	22.809659	809.428250	232.534683	-178.111921
1129				900.000000	200.000000	0.000000	0.482030	0.495440	-1.694550	-77.846060	-33.471974	149.360302	298.999521	200.956475	0.000000	300.000000	200.000000	0.000000	7.446880	9.583280	2233.430482	2136.220856	2234.499922	-1354.976975				-505.000000	200.000000	0.000000	-0.905550	0.714680	7.865400	-882.653497	2566.160702	588.191662
1130				900.000000	200.000000	0.000000	0.448400	0.461660	-1.086250	-82.627452	-12.388930	137.315427	299.062229	200.978594	0.000000	300.000000	200.000000	0.000000	7.599480	10.254720	2231.675720	2183.904357	2092.799927	-1385.494475				-505.000000	200.000000	0.000000	0.905550	-0.536010	10.225020	-726.511975	465.781658	410.627573
1131				900.000000	200.000000	0.000000	0.437190	0.754420	-1.216600	-98.850349	-47.267866	185.792510	299.062293	200.935797	0.000000	300.000000	200.000000	0.000000	7.050120	11.353440	2231.828308	2088.537354	2092.799927	-1300.045476				-505.000000	200.000000	0.000000	-1.086660	0.178670	13.371180	-219.750988	1246.194609	411.465181
1132				900.000000	200.000000	0.000000	0.358720	0.653080	-1.911800	-107.764288	-53.521875	164.092617	298.959696	200.905916	0.000000	300.000000	200.000000	0.000000	7.660520	11.139800	2231.752014	2021.780453	2321.699919	-1367.183975				-505.000000	200.000000	0.000000	2.354430	1.250690	10.225020	539.761261	-549.880117	177.230846
1133				900.000000	200.000000	0.000000	0.347510	0.664340	-1.477300	-102.829928	-109.190002	183.391984	298.983943	200.940263	0.000000	300.000000	200.000000	0.000000	7.721560	10.956680	2231.370544	2098.074055	2267.199921	-1318.355976				-505.000000	200.000000	0.000000	1.086660	0.893350	1.573080	169.998456	1258.453428	0.760856
1134				900.000000	200.000000	0.000000	0.482030	0.608040	-0.912450	-64.357876	-94.990966	175.971281	299.028372	200.931269	0.000000	300.000000	200.000000	0.000000	7.752080	11.048240	2232.438660	2079.000654	2169.099924	-1422.115474				-505.000000	200.000000	0.000000	-0.362220	0.357340	14.157719	-1019.588756	671.332292	-469.584696
1135				900.000000	200.000000	0.000000	0.392350	0.686860	-1.607650	-85.955477	-70.387528	164.089192	299.057442	200.965675	0.000000	300.000000	200.000000	0.000000	7.477400	10.376800	2231.904602	2155.294256	2103.699926	-1483.150473				-505.000000	200.000000	0.000000	-1.267770	-1.072020	8.651940	630.720237	1791.912163	-353.380517
1136				900.000000	200.000000	0.000000	0.392350	0.664340	-1.824900	-95.148982	-80.317426	156.839268	298.954919	200.914369	0.000000	300.000000	200.000000	0.000000	7.050120	10.407320	2231.980896	2040.853853	2332.599918	-1446.529474				-505.000000	200.000000	0.000000	2.173320	-0.536010	6.292320	83.885423	-667.759026	645.502546
1137				900.000000	200.000000	0.000000	0.381140	0.551740	-1.216600	-99.155651	-126.015246	159.155824	298.965712	200.922000	0.000000	300.000000	200.000000	0.000000	7.538440	10.651480	2234.193422	2059.927254	2310.799919	-1397.701475				-505.000000	200.000000	0.000000	0.362220	1.786700	9.438480	340.500299	-561.155077	-115.821597
1138				900.000000	200.000000	0.000000	0.269040	0.585520	-1.303500	-73.731438	-131.450091	178.580656	298.999282	200.931078	0.000000	300.000000	200.000000	0.000000	7.721560	10.804080	2232.896424	2079.000654	2234.499922	-1324.459476				-505.000000	200.000000	0.000000	0.181110	-0.714680	9.438480	-158.306210	1173.213983	-118.180917
1139				900.000000	200.000000	0.000000	0.347510	0.574260	-1.607650	-138.838707	-78.672957	180.898549	299.006125	201.002359	0.000000	300.000000	200.000000	0.000000	6.989080	10.468360	2226.335140	2231.587858	2212.699923	-1379.390975				-505.000000	200.000000	0.000000	1.086660	1.429360	8.651940	782.078740	854.025568	353.734122
1140				900.000000	200.000000	0.000000	0.313880	0.596780	-1.346950	-81.353825	-52.200675	166.496373	298.989173	200.982666	0.000000	300.000000	200.000000	0.000000	7.172200	10.193680	2232.133484	2193.441057	2256.299921	-1330.562976				-505.000000	200.000000	0.000000	0.181110	-0.357340	7.078860	94.759667	1042.883255	-352.818196
1141				900.000000	200.000000	0.000000	0.313880	0.563000	-1.564200	-70.908366	-31.734752	173.693938	299.043249	200.986567	0.000000	300.000000	200.000000	0.000000	7.355320	9.735880	2232.972718	2202.977757	2136.399925	-1391.597975				-505.000000	200.000000	0.000000	1.086660	-0.893350	15.730799	-52.798144	184.457693	-823.352103
1142				900.000000	200.000000	0.000000	0.437190	0.698120	-1.781450	-65.569195	-97.402255	144.775929	298.979791	200.892608	0.000000	300.000000	200.000000	0.000000	7.874160	10.682000	2232.972718	1993.170352	2278.099920	-1434.322474				-505.000000	200.000000	0.000000	0.362220	0.357340	2.359620	1874.867443	1036.402848	-352.154454
1143				900.000000	200.000000	0.000000	0.246620	0.653080	-2.085600	-83.821163	-74.073813	176.257053	298.984012	200.970114	0.000000	300.000000	200.000000	0.000000	7.660520	11.322920	2231.523132	2164.830956	2267.199921	-1293.941977				-505.000000	200.000000	0.000000	0.362220	-0.357340	12.584640	-252.247876	1689.549341	645.816992
1144				900.000000	200.000000	0.000000	0.482030	0.630560	-1.955250	-76.572434	-134.548922	173.582565	299.032626	200.970346	0.000000	300.000000	200.000000	0.000000	7.568960	11.200840	2230.989074	2164.830956	2158.199924	-1477.046973				-505.000000	200.000000	0.000000	1.992210	0.178670	-4.719240	-684.462229	281.639960	-176.222115
1145				900.000000	200.000000	0.000000	0.358720	0.664340	-1.477300	-34.480915	-145.113419	156.874109	299.042660	200.961533	0.000000	300.000000	200.000000	0.000000	7.568960	10.590440	2231.599426	2145.757556	2136.399925	-1422.115474				-505.000000	200.000000	0.000000	0.543330	-0.536010	4.719240	-842.768439	-302.495470	704.377044
1146				900.000000	200.000000	0.000000	0.291460	0.517960	-0.955900	-80.173975	-51.641096	166.446297	299.008639	200.940005	0.000000	300.000000	200.000000	0.000000	7.630000	10.773560	2231.980896	2098.074055	2212.699923	-1409.908474				-505.000000	200.000000	0.000000	0.181110	1.072020	0.786540	1223.090872	783.714652	-233.973536
1147				900.000000	200.000000	0.000000	0.425980	0.686860	-0.999350	-61.202096	-138.195740	154.415711	299.003380	200.944633	0.000000	300.000000	200.000000	0.000000	7.538440	10.682000	2231.141662	2107.610755	2223.599922	-1342.769976				-505.000000	200.000000	0.000000	1.629990	0.714680	15.730799	-534.576259	-1174.119277	764.221115
1148				900.000000	200.000000	0.000000	0.381140	0.619300	-1.477300	-16.233011	-115.640855	147.170354	298.989173	200.918579	0.000000	300.000000	200.000000	0.000000	7.446880	10.743040	2232.133484	2050.390553	2256.299921	-1367.183975				-505.000000	200.000000	0.000000	0.724440	-0.357340	0.786540	94.256282	618.267748	410.811620
1149				900.000000	200.000000	0.000000	0.493240	0.619300	-1.651100	-84.762081	-145.425349	178.379800	298.976959	200.877955	0.000000	300.000000	200.000000	0.000000	7.233240	10.529400	2226.792904	1955.023551	2278.099920	-1403.804975				-505.000000	200.000000	0.000000	-0.724440	2.144040	9.438480	1520.282961	-97.691263	119.580847
1150				900.000000	200.000000	0.000000	0.403560	0.641820	-1.260050	-127.655412	-96.502274	149.577731	298.945657	200.931014	0.000000	300.000000	200.000000	0.000000	7.385840	9.644320	2233.049012	2079.000654	2354.399918	-1477.046973				-505.000000	200.000000	0.000000	-1.448880	2.144040	9.438480	-332.773069	211.284614	2.150604
1151				900.000000	200.000000	0.000000	0.425980	0.630560	-1.607650	-72.191790	-127.498081	154.363352	299.023222	201.016984	0.000000	300.000000	200.000000	0.000000	7.294280	10.346280	2231.828308	2269.734659	2179.999924	-1306.148976				-505.000000	200.000000	0.000000	-1.267770	0.357340	7.078860	-441.075056	-62.575087	-117.047660
1152				900.000000	200.000000	0.000000	0.336300	0.551740	-1.086250	-34.692125	-98.960111	166.431258	299.082049	200.948389	0.000000	300.000000	200.000000	0.000000	6.958560	9.888480	2232.362366	2117.147455	2049.199928	-1354.976975				-505.000000	200.000000	0.000000	1.448880	1.429360	8.651940	-723.529285	1229.817659	-174.991744
1153				900.000000	200.000000	0.000000	0.482030	0.720640	-1.738000	-76.658398	-114.487085	154.389059	299.013927	200.969517	0.000000	300.000000	200.000000	0.000000	7.233240	10.651480	2232.896424	2164.830956	2201.799923	-1428.218974				-505.000000	200.000000	0.000000	0.181110	0.893350	10.225020	749.770621	244.477506	-57.910798
1154				900.000000	200.000000	0.000000	0.470820	0.653080	-1.216600	-66.838758	-129.708269	173.615122	298.999248	200.909754	0.000000	300.000000	200.000000	0.000000	7.507920	11.231360	2232.820130	2031.317153	2234.499922	-1470.943473				-505.000000	200.000000	0.000000	2.535540	-0.178670	14.157719	-357.126710	-166.861192	-0.372401
1155				900.000000	200.000000	0.000000	0.414770	0.653080	-1.564200	-103.383644	-66.285222	147.166929	299.116590	200.926649	0.000000	300.000000	200.000000	0.000000	7.385840	10.773560	2233.277894	2069.463954	1972.899931	-1367.183975				-505.000000	200.000000	0.000000	0.362220	2.322710	3.932700	372.493801	106.919944	-174.057022
1156				900.000000	200.000000	0.000000	0.325090	0.529220	-1.390400	-80.160430	-22.226074	176.060569	298.974454	200.969915	0.000000	300.000000	200.000000	0.000000	7.355320	11.109280	2231.980896	2164.830956	2288.999920	-1354.976975				-505.000000	200.000000	0.000000	-0.362220	2.322710	18.090419	26.178413	2258.440247	-408.975461
1157				900.000000	200.000000	0.000000	0.437190	0.619300	-1.607650	-48.532295	-148.223589	183.257188	299.096326	200.910314	0.000000	300.000000	200.000000	0.000000	7.477400	11.353440	2231.446838	2031.317153	2016.499929	-1391.597975				-505.000000	200.000000	0.000000	-0.724440	1.965370	3.932700	235.055156	702.953766	-56.821007
1158				900.000000	200.000000	0.000000	0.246620	0.529220	-2.129050	-92.987262	-68.967435	152.045263	298.969711	200.948421	0.000000	300.000000	200.000000	0.000000	7.721560	10.620960	2232.286072	2117.147455	2299.899920	-1336.666476				-505.000000	200.000000	0.000000	0.905550	1.429360	16.517339	319.443964	1122.660283	177.516315
1159				900.000000	200.000000	0.000000	0.392350	0.506700	-1.998700	-89.759063	-70.023852	149.463683	298.930575	200.961303	0.000000	300.000000	200.000000	0.000000	7.630000	10.529400	2232.133484	2145.757556	2387.099916	-1422.115474				-505.000000	200.000000	0.000000	-0.181110	-1.608030	9.438480	-96.546816	532.281878	-295.232025
1160				900.000000	200.000000	0.000000	0.347510	0.551740	-1.781450	-71.597124	-149.434902	151.961684	299.062358	200.961369	0.000000	300.000000	200.000000	0.000000	7.324800	10.834600	2231.980896	2145.757556	2092.799927	-1342.769976				-505.000000	200.000000	0.000000	-0.724440	0.357340	9.438480	717.273733	1758.288840	235.373466
1161				900.000000	200.000000	0.000000	0.235410	0.675600	-1.477300	-58.140409	-74.177904	147.373689	299.071934	200.935925	0.000000	300.000000	200.000000	0.000000	7.660520	11.139800	2231.523132	2088.537354	2070.999928	-1361.080475				-505.000000	200.000000	0.000000	-0.181110	0.000000	8.651940	-346.755851	1063.308333	234.990883
1162				900.000000	200.000000	0.000000	0.414770	0.585520	-1.042800	-137.789836	-46.506245	151.923418	299.028106	200.927251	0.000000	300.000000	200.000000	0.000000	7.630000	9.827440	2231.828308	2069.463954	2169.099924	-1403.804975				-505.000000	200.000000	0.000000	1.448880	-0.536010	5.505780	315.454503	1100.233357	116.863613
1163				900.000000	200.000000	0.000000	0.403560	0.574260	-1.086250	-41.805812	-56.136148	161.563200	299.082300	200.965213	0.000000	300.000000	200.000000	0.000000	7.294280	10.559920	2232.972718	2155.294256	2049.199928	-1361.080475				-505.000000	200.000000	0.000000	0.905550	1.072020	6.292320	-745.340698	71.803768	-351.519689
1164				900.000000	200.000000	0.000000	0.280250	0.585520	-1.173150	-41.432153	-40.845485	154.472441	299.042856	200.875884	0.000000	300.000000	200.000000	0.000000	7.172200	9.827440	2232.057190	1955.023551	2136.399925	-1403.804975				-505.000000	200.000000	0.000000	0.362220	0.178670	10.225020	590.709333	-1092.181533	176.372876
1165				900.000000	200.000000	0.000000	0.336300	0.585520	-1.738000	-62.119989	-123.683833	168.872334	299.047512	200.927377	0.000000	300.000000	200.000000	0.000000	7.263760	11.322920	2231.523132	2069.463954	2125.499926	-1312.252476				-505.000000	200.000000	0.000000	2.354430	-0.536010	14.157719	-494.565355	-553.612249	175.535268
1166				900.000000	200.000000	0.000000	0.313880	0.608040	-1.738000	-89.336327	-112.628637	183.374465	299.004129	200.926839	0.000000	300.000000	200.000000	0.000000	7.324800	11.506040	2232.820130	2069.463954	2223.599922	-1391.597975				-505.000000	200.000000	0.000000	1.448880	-0.178670	12.584640	800.907463	-364.754561	234.690926
1167				900.000000	200.000000	0.000000	0.381140	0.551740	-1.390400	-71.191996	-85.325853	139.878543	298.979233	200.927282	0.000000	300.000000	200.000000	0.000000	7.630000	10.804080	2231.752014	2069.463954	2278.099920	-1342.769976				-505.000000	200.000000	0.000000	0.000000	-0.714680	13.371180	768.536421	517.590780	-0.678231
1168				900.000000	200.000000	0.000000	0.425980	0.675600	-1.607650	-74.357573	-86.970321	137.537618	299.042562	201.004371	0.000000	300.000000	200.000000	0.000000	7.050120	10.804080	2231.370544	2241.124558	2136.399925	-1391.597975				-505.000000	200.000000	0.000000	0.905550	2.144040	4.719240	361.745403	1929.276724	530.659138
1169				900.000000	200.000000	0.000000	0.392350	0.641820	-1.390400	-75.523562	-65.523601	161.637645	299.042725	200.999926	0.000000	300.000000	200.000000	0.000000	7.599480	10.743040	2231.752014	2231.587858	2136.399925	-1385.494475				-505.000000	200.000000	0.000000	0.724440	1.608030	5.505780	-1755.313673	83.509160	353.932657
1170				900.000000	200.000000	0.000000	0.313880	0.765680	-1.738000	-62.742060	-132.892517	140.147189	298.964899	200.901366	0.000000	300.000000	200.000000	0.000000	7.538440	10.743040	2232.438660	2012.243752	2310.799919	-1416.011974				-505.000000	200.000000	0.000000	1.448880	0.000000	13.371180	1043.413711	-365.500988	176.116386
1171				900.000000	200.000000	0.000000	0.425980	0.506700	-1.086250	-76.752174	-82.389253	149.428842	298.959767	200.944310	0.000000	300.000000	200.000000	0.000000	7.355320	10.773560	2231.904602	2107.610755	2321.699919	-1428.218974				-505.000000	200.000000	0.000000	3.259980	1.786700	7.078860	-122.952479	724.010835	118.922977
1172				900.000000	200.000000	0.000000	0.459610	0.608040	-1.433850	-60.877516	-47.989079	185.633149	298.989001	200.944375	0.000000	300.000000	200.000000	0.000000	7.904680	9.949520	2231.752014	2107.610755	2256.299921	-1348.873476				-505.000000	200.000000	0.000000	0.543330	1.608030	11.798100	-596.650269	1149.056773	118.970751
1173				900.000000	200.000000	0.000000	0.347510	0.574260	-1.129700	-98.138249	-109.513270	168.850249	298.950179	200.892883	0.000000	300.000000	200.000000	0.000000	7.385840	10.865120	2232.286072	1993.170352	2343.499918	-1367.183975				-505.000000	200.000000	0.000000	0.000000	0.000000	11.011560	-1041.463092	122.120037	58.744099
1174				900.000000	200.000000	0.000000	0.235410	0.551740	-1.824900	-47.518957	-53.590756	137.619859	299.014061	200.969384	0.000000	300.000000	200.000000	0.000000	7.080640	9.583280	2233.201600	2164.830956	2201.799923	-1361.080475				-505.000000	200.000000	0.000000	0.181110	0.536010	16.517339	844.467365	1299.066153	-58.249914
1175				900.000000	200.000000	0.000000	0.504450	0.641820	-1.564200	-83.744679	-75.044215	180.798790	298.916110	200.948324	0.000000	300.000000	200.000000	0.000000	7.416360	9.491720	2232.514954	2117.147455	2419.799915	-1391.597975				-505.000000	200.000000	0.000000	1.629990	0.357340	2.359620	485.075420	561.980068	-176.023580
1176				900.000000	200.000000	0.000000	0.358720	0.596780	-1.520750	-125.759715	-79.215402	173.678899	299.121291	200.922567	0.000000	300.000000	200.000000	0.000000	7.599480	11.017720	2232.820130	2059.927254	1961.999931	-1342.769976				-505.000000	200.000000	0.000000	0.000000	1.072020	3.932700	180.998548	1321.967941	294.737840
1177				900.000000	200.000000	0.000000	0.381140	0.641820	-1.824900	-71.953174	-79.855798	159.239598	299.106371	200.892944	0.000000	300.000000	200.000000	0.000000	7.294280	11.628120	2232.133484	1993.170352	1994.699930	-1257.320977				-505.000000	200.000000	0.000000	0.543330	-0.714680	15.730799	-273.618826	217.334590	527.975190
1178				900.000000	200.000000	0.000000	0.381140	0.641820	-1.303500	-83.474594	-90.472640	202.613480	299.062101	200.893249	0.000000	300.000000	200.000000	0.000000	7.660520	11.292400	2231.370544	1993.170352	2092.799927	-1385.494475	-528.961687	188.753273	0.000000	-505.000000	200.000000	0.000000	2.535540	0.000000	20.450039	-229.996001	490.017433	-705.132027
1179				900.000000	200.000000	0.000000	0.459610	0.664340	-1.738000	-66.915242	-133.827709	178.456528	299.013960	200.969484	0.000000	300.000000	200.000000	0.000000	7.324800	11.078760	2232.972718	2164.830956	2201.799923	-1440.425974				-505.000000	200.000000	0.000000	1.992210	1.608030	11.011560	213.998821	664.421454	412.575334
1180				900.000000	200.000000	0.000000	0.313880	0.574260	-1.955250	-139.198821	-36.437046	137.559508	299.003925	200.995381	0.000000	300.000000	200.000000	0.000000	7.874160	10.407320	2232.362366	2222.051158	2223.599922	-1379.390975				-505.000000	200.000000	0.000000	0.724440	0.536010	14.944259	33.629506	869.972087	-175.781578
1181				900.000000	200.000000	0.000000	0.381140	0.754420	-1.781450	-95.415003	-49.500387	152.115336	299.027973	201.008576	0.000000	300.000000	200.000000	0.000000	7.568960	10.620960	2231.523132	2250.661259	2169.099924	-1403.804975				-505.000000	200.000000	0.000000	-0.181110	-1.786700	8.651940	355.842946	135.318282	644.503996
1182				900.000000	200.000000	0.000000	0.347510	0.641820	-1.781450	-35.723388	-83.577293	154.455119	298.989381	200.944020	0.000000	300.000000	200.000000	0.000000	7.599480	10.834600	2232.591248	2107.610755	2256.299921	-1446.529474				-505.000000	200.000000	0.000000	0.000000	0.000000	14.157719	-114.683384	1577.404412	528.696888
1183				900.000000	200.000000	0.000000	0.381140	0.641820	-1.738000	-79.904206	-130.596314	171.287899	298.994194	200.961172	0.000000	300.000000	200.000000	0.000000	7.630000	10.620960	2232.438660	2145.757556	2245.399921	-1452.632974				-505.000000	200.000000	0.000000	0.362220	0.178670	-3.932700	-105.319296	114.384209	-58.603518
1184				900.000000	200.000000	0.000000	0.369930	0.765680	-1.433850	-78.509082	-79.757846	166.595382	298.974629	200.978293	0.000000	300.000000	200.000000	0.000000	7.568960	11.017720	2232.362366	2183.904357	2288.999920	-1477.046973				-505.000000	200.000000	0.000000	1.811100	1.786700	-3.146160	223.677526	-371.743964	1.550690
1185				900.000000	200.000000	0.000000	0.425980	0.574260	-1.086250	-73.970053	-36.795524	168.768954	299.023423	200.952693	0.000000	300.000000	200.000000	0.000000	7.385840	9.644320	2232.286072	2126.684155	2179.999924	-1330.562976				-505.000000	200.000000	0.000000	0.543330	-0.536010	13.371180	895.163745	1545.273942	-0.552140
1186				900.000000	200.000000	0.000000	0.403560	0.563000	-1.694550	-115.269241	-20.108640	135.046467	299.023423	200.918516	0.000000	300.000000	200.000000	0.000000	6.989080	11.322920	2232.286072	2050.390553	2179.999924	-1391.597975				-505.000000	200.000000	0.000000	-0.724440	-0.714680	13.371180	-157.991594	163.716620	234.356119
1187				900.000000	200.000000	0.000000	0.168150	0.517960	-1.694550	-153.308760	-71.206095	173.803027	299.023523	200.901335	0.000000	300.000000	200.000000	0.000000	7.202720	9.857960	2232.514954	2012.243752	2179.999924	-1373.287475				-505.000000	200.000000	0.000000	0.181110	-1.608030	9.438480	-328.178820	510.363947	350.924083
1188				900.000000	200.000000	0.000000	0.425980	0.630560	-1.260050	-95.954857	-46.765830	144.724712	299.004334	200.943730	0.000000	300.000000	200.000000	0.000000	7.752080	11.017720	2233.277894	2107.610755	2223.599922	-1385.494475				-505.000000	200.000000	0.000000	-0.181110	-0.714680	-3.932700	-159.375904	412.401120	-235.640137
1189				900.000000	200.000000	0.000000	0.437190	0.664340	-1.346950	-82.592235	-97.806340	149.563834	299.057345	200.961501	0.000000	300.000000	200.000000	0.000000	7.965720	10.865120	2231.675720	2145.757556	2103.699926	-1342.769976				-505.000000	200.000000	0.000000	-0.181110	-1.608030	3.932700	-212.803281	7.226833	-647.696617
1190				900.000000	200.000000	0.000000	0.347510	0.619300	-1.998700	-77.081135	-98.573160	142.385875	299.023089	200.982934	0.000000	300.000000	200.000000	0.000000	7.111160	11.353440	2231.523132	2193.441057	2179.999924	-1379.390975				-505.000000	200.000000	0.000000	2.173320	0.536010	11.798100	-661.518198	1182.996091	235.311203
1191				900.000000	200.000000	0.000000	0.414770	0.709380	-1.173150	-92.619021	-76.780839	152.038608	298.994057	200.931396	0.000000	300.000000	200.000000	0.000000	7.477400	10.651480	2232.133484	2079.000654	2245.399921	-1379.390975				-505.000000	200.000000	0.000000	0.905550	1.429360	7.078860	1245.216901	2059.607452	-57.460080
1192				900.000000	200.000000	0.000000	0.381140	0.551740	-1.260050	-79.098014	-90.513048	154.336504	299.028737	200.939459	0.000000	300.000000	200.000000	0.000000	7.691040	10.743040	2233.277894	2098.074055	2169.099924	-1397.701475				-505.000000	200.000000	0.000000	1.811100	0.357340	6.292320	717.022040	1077.569000	528.891116
1193				900.000000	200.000000	0.000000	0.459610	0.517960	-1.607650	-52.705476	-57.959385	156.633453	299.072220	200.931364	0.000000	300.000000	200.000000	0.000000	7.446880	10.712520	2232.209778	2079.000654	2070.999928	-1379.390975				-505.000000	200.000000	0.000000	1.992210	-0.893350	8.651940	-169.180455	-526.469333	-294.727659
1194				900.000000	200.000000	0.000000	0.347510	0.788200	-1.781450	-106.085533	-83.577293	178.687853	298.984394	201.012469	0.000000	300.000000	200.000000	0.000000	7.263760	10.926160	2232.362366	2260.197959	2267.199921	-1367.183975				-505.000000	200.000000	0.000000	0.724440	-0.357340	18.876959	-135.928488	1529.089992	234.579324
1195				900.000000	200.000000	0.000000	0.459610	0.653080	-1.955250	-87.706651	-82.965967	180.855716	299.018540	200.880067	0.000000	300.000000	200.000000	0.000000	7.019600	10.651480	2232.286072	1964.560251	2190.899923	-1440.425974				-505.000000	200.000000	0.000000	0.181110	0.357340	4.719240	137.816184	-280.577539	176.556923
1196				900.000000	200.000000	0.000000	0.482030	0.563000	-1.520750	-107.048124	-48.831518	147.013473	299.013556	200.948518	0.000000	300.000000	200.000000	0.000000	7.568960	9.857960	2232.057190	2117.147455	2201.799923	-1409.908474				-505.000000	200.000000	0.000000	-0.362220	-1.072020	13.371180	-758.694247	539.508711	-235.964764
1197				900.000000	200.000000	0.000000	0.605340	0.563000	-1.216600	-82.609843	-125.115863	170.982325	299.009113	200.965180	0.000000	300.000000	200.000000	0.000000	7.355320	11.048240	2233.049012	2155.294256	2212.699923	-1300.045476				-505.000000	200.000000	0.000000	1.992210	-2.144040	9.438480	-592.244789	-262.075745	232.782324
1198				900.000000	200.000000	0.000000	0.291460	0.686860	-1.390400	-61.607224	-81.632830	140.097113	299.038038	200.969815	0.000000	300.000000	200.000000	0.000000	7.233240	11.261880	2232.209778	2164.830956	2147.299925	-1367.183975				-505.000000	200.000000	0.000000	1.811100	0.893350	6.292320	-61.256008	-778.411103	0.702901
1199				900.000000	200.000000	0.000000	0.269040	0.608040	-1.651100	-101.307889	-75.401154	181.011259	298.950466	201.012227	0.000000	300.000000	200.000000	0.000000	7.477400	11.231360	2232.896424	2260.197959	2343.499918	-1367.183975				-505.000000	200.000000	0.000000	-1.086660	0.000000	5.505780	116.256464	855.948852	176.319229
1200				900.000000	200.000000	0.000000	0.414770	0.608040	-1.520750	-97.152316	-101.787420	166.402322	298.989622	200.939524	0.000000	300.000000	200.000000	0.000000	7.355320	11.109280	2233.125306	2098.074055	2256.299921	-1391.597975				-505.000000	200.000000	0.000000	1.811100	-0.357340	2.359620	210.198130	1346.441147	58.260095
1201				900.000000	200.000000	0.000000	0.392350	0.540480	-1.520750	-128.078149	-65.402375	151.904758	299.076882	200.927314	0.000000	300.000000	200.000000	0.000000	7.538440	10.926160	2231.675720	2069.463954	2060.099928	-1434.322474				-505.000000	200.000000	0.000000	1.629990	0.536010	8.651940	-430.137887	2014.278737	411.586965
1202				900.000000	200.000000	0.000000	0.504450	0.664340	-1.868350	-87.152935	-155.816874	163.952113	299.062358	200.918642	0.000000	300.000000	200.000000	0.000000	7.507920	11.475520	2231.980896	2050.390553	2092.799927	-1403.804975				-505.000000	200.000000	0.000000	1.992210	-0.178670	19.663499	222.393762	258.500741	-294.049428
1203				900.000000	200.000000	0.000000	0.392350	0.608040	-1.346950	-60.787487	-85.827889	178.473850	299.092062	200.892608	0.000000	300.000000	200.000000	0.000000	7.202720	10.559920	2232.972718	1993.170352	2027.399929	-1312.252476				-505.000000	200.000000	0.000000	0.000000	0.357340	17.303879	138.822955	646.428655	-234.637279
1204				900.000000	200.000000	0.000000	0.381140	0.641820	-1.607650	-83.789694	-95.255750	168.878239	299.028372	200.914181	0.000000	300.000000	200.000000	0.000000	7.294280	10.254720	2232.438660	2040.853853	2169.099924	-1409.908474				-505.000000	200.000000	0.000000	1.629990	0.893350	9.438480	-524.268323	1615.822289	235.693785
1205				900.000000	200.000000	0.000000	0.302670	0.653080	-1.781450	-27.218640	-76.664812	152.102385	299.003414	200.961698	0.000000	300.000000	200.000000	0.000000	7.691040	10.498880	2231.217956	2145.757556	2223.599922	-1342.769976				-505.000000	200.000000	0.000000	0.181110	0.893350	5.505780	517.761078	1176.946115	588.274287
1206				900.000000	200.000000	0.000000	0.347510	0.731900	-1.303500	-103.888281	-43.494027	149.719573	299.032891	200.952987	0.000000	300.000000	200.000000	0.000000	7.263760	10.102120	2231.599426	2126.684155	2158.199924	-1373.287475				-505.000000	200.000000	0.000000	1.267770	2.322710	7.865400	604.440421	1108.953043	-56.641268
[truncated: 7,794 more rows]
