# Supplementary material for: A Plyometric Warm-Up Protocol Improves Running Economy in Recreational Endurance Athletes
Source: Front Physiol. 2020 Mar 12;11:197. doi: 10.3389/fphys.2020.00197 (PMC7080849; doi:10.3389/fphys.2020.00197)
Supplement: Supplementary file 1 [file Data_Sheet_1.zip › Datasheet 1/Force plate data -leg stiffness/5/5 Plyometric .csv]

FORCE PLATES
600.000000	Hz
	Corner 1			Corner 2			Corner 3			Corner 4
Plate#	X	Y	Z	X	Y	Z	X	Y	Z	X	Y	Z
1	1200.000000	400.000000	0.000000	1200.000000	0.000000	0.000000	600.000000	0.000000	0.000000	600.000000	400.000000	0.000000
2	600.000000	400.000000	0.000000	600.000000	0.000000	0.000000	0.000000	0.000000	0.000000	0.000000	400.000000	0.000000
3	-55.000000	500.000000	0.000000	-55.000000	-100.000000	0.000000	-955.000000	-100.000000	0.000000	-955.000000	500.000000	0.000000
	Force Plate 1												Force Plate 2												Force Plate 3
Sample #	COP:X	COP:Y	COP:Z	Ref:X	Ref:Y	Ref:Z	Force:X	Force:Y	Force:Z	Moment:X	Moment:Y	Moment:Z	COP:X	COP:Y	COP:Z	Ref:X	Ref:Y	Ref:Z	Force:X	Force:Y	Force:Z	Moment:X	Moment:Y	Moment:Z	COP:X	COP:Y	COP:Z	Ref:X	Ref:Y	Ref:Z	Force:X	Force:Y	Force:Z	Moment:X	Moment:Y	Moment:Z
Units:	mm	mm	mm	mm	mm	mm	N	N	N	Nmm	Nmm	Nmm	mm	mm	mm	mm	mm	mm	N	N	N	Nmm	Nmm	Nmm	mm	mm	mm	mm	mm	mm	N	N	N	Nmm	Nmm	Nmm
1				900.000000	200.000000	0.000000	0.560500	0.664340	-1.173150	-74.371118	-27.056331	192.809966	298.968900	200.944892	0.000000	300.000000	200.000000	0.000000	7.477400	10.987200	2230.531310	2107.610755	2299.899920	-1428.218974				-505.000000	200.000000	0.000000	0.905550	-1.072020	14.157719	52.080690	594.619533	-471.042580
2				900.000000	200.000000	0.000000	0.571710	0.675600	-1.607650	-54.254922	-87.905513	178.350864	298.988862	200.965873	0.000000	300.000000	200.000000	0.000000	7.355320	11.506040	2231.446838	2155.294256	2256.299921	-1336.666476				-505.000000	200.000000	0.000000	1.448880	1.429360	10.225020	434.756580	1228.324806	412.449243
3				900.000000	200.000000	0.000000	0.482030	0.630560	-1.129700	-83.758224	-84.656984	166.353585	298.999077	200.969716	0.000000	300.000000	200.000000	0.000000	7.691040	11.048240	2232.438660	2164.830956	2234.499922	-1391.597975				-505.000000	200.000000	0.000000	-0.181110	-2.680050	3.146160	1459.505895	803.393304	-2.528879
4				900.000000	200.000000	0.000000	0.482030	0.574260	-1.173150	-86.121672	-140.342245	166.301226	299.062454	200.884369	0.000000	300.000000	200.000000	0.000000	7.599480	10.468360	2232.209778	1974.096951	2092.799927	-1452.632974				-505.000000	200.000000	0.000000	1.267770	-1.786700	16.517339	703.920184	437.892316	644.388085
5				900.000000	200.000000	0.000000	0.425980	0.630560	-1.520750	-27.875929	-152.908748	176.050293	298.983908	200.970213	0.000000	300.000000	200.000000	0.000000	7.507920	10.346280	2231.294250	2164.830956	2267.199921	-1385.494475				-505.000000	200.000000	0.000000	0.905550	1.072020	14.944259	-1786.992560	859.013122	-116.543294
6				900.000000	200.000000	0.000000	0.459610	0.596780	-1.433850	-105.567035	-83.450869	175.984037	299.052558	200.944310	0.000000	300.000000	200.000000	0.000000	7.019600	10.773560	2231.904602	2107.610755	2114.599926	-1348.873476				-505.000000	200.000000	0.000000	2.354430	1.072020	3.932700	-977.161471	2372.631456	-527.867895
7				900.000000	200.000000	0.000000	0.459610	0.630560	-1.346950	-79.962765	-98.729596	180.834772	298.984151	200.901612	0.000000	300.000000	200.000000	0.000000	7.355320	9.644320	2231.828308	2012.243752	2267.199921	-1403.804975				-505.000000	200.000000	0.000000	1.086660	-0.893350	3.146160	62.011086	726.680545	-0.934722
8				900.000000	200.000000	0.000000	0.403560	0.619300	-0.782100	-99.943918	-81.748857	207.388630	299.072537	200.986567	0.000000	300.000000	200.000000	0.000000	7.630000	10.285240	2232.972718	2202.977757	2070.999928	-1385.494475				-505.000000	200.000000	0.000000	2.535540	-0.357340	3.146160	-832.082964	373.868807	175.690337
9				900.000000	200.000000	0.000000	0.403560	0.720640	-1.738000	-132.945821	-60.595991	171.337974	299.023489	200.973988	0.000000	300.000000	200.000000	0.000000	7.568960	9.827440	2232.438660	2174.367657	2179.999924	-1348.873476				-505.000000	200.000000	0.000000	-0.724440	-1.250690	6.292320	-190.991868	1893.844553	-353.593542
10				900.000000	200.000000	0.000000	0.325090	0.664340	-1.346950	-94.653825	-52.662302	166.547590	299.072220	201.016811	0.000000	300.000000	200.000000	0.000000	7.294280	11.292400	2232.209778	2269.734659	2070.999928	-1342.769976				-505.000000	200.000000	0.000000	2.535540	0.178670	3.932700	-336.322068	107.982366	-235.009680
11				900.000000	200.000000	0.000000	0.470820	0.630560	-1.260050	-51.729025	-139.799800	171.184518	298.989346	200.939781	0.000000	300.000000	200.000000	0.000000	7.141680	10.682000	2232.514954	2098.074055	2256.299921	-1373.287475				-505.000000	200.000000	0.000000	1.086660	0.714680	10.225020	-419.200719	-1003.447388	-116.896899
12				900.000000	200.000000	0.000000	0.504450	0.585520	-1.564200	-106.165765	-49.714365	175.927111	298.959483	200.918924	0.000000	300.000000	200.000000	0.000000	7.477400	11.200840	2231.294250	2050.390553	2321.699919	-1385.494475				-505.000000	200.000000	0.000000	-3.259980	0.714680	7.078860	-766.900418	1516.243614	-234.037365
13				900.000000	200.000000	0.000000	0.448400	0.551740	-1.651100	-115.687914	-103.051078	161.495803	299.008503	201.012781	0.000000	300.000000	200.000000	0.000000	7.446880	11.353440	2231.675720	2260.197959	2212.699923	-1458.736474				-505.000000	200.000000	0.000000	-0.362220	-0.357340	14.157719	95.325976	141.052262	352.154454
14				900.000000	200.000000	0.000000	0.347510	0.720640	-1.998700	-72.907953	-128.968980	178.625022	299.042856	201.012608	0.000000	300.000000	200.000000	0.000000	7.874160	11.475520	2232.057190	2260.197959	2136.399925	-1306.148976				-505.000000	200.000000	0.000000	2.354430	0.178670	11.798100	11.755170	1702.317155	411.189894
15				900.000000	200.000000	0.000000	0.437190	0.574260	-1.651100	-98.678419	-62.061691	144.660739	299.047837	200.969782	0.000000	300.000000	200.000000	0.000000	7.294280	10.743040	2232.286072	2164.830956	2125.499926	-1361.080475				-505.000000	200.000000	0.000000	1.086660	-1.250690	3.146160	40.388443	859.250553	351.190754
16				900.000000	200.000000	0.000000	0.403560	0.540480	-1.433850	-111.905999	-71.010790	190.447706	298.989070	200.952856	0.000000	300.000000	200.000000	0.000000	7.660520	10.590440	2231.904602	2126.684155	2256.299921	-1354.976975				-505.000000	200.000000	0.000000	1.992210	-0.357340	4.719240	673.650907	-1583.297259	645.686593
17				900.000000	200.000000	0.000000	0.448400	0.653080	-1.346950	-87.076452	-83.070058	166.409369	298.996676	201.010580	0.000000	300.000000	200.000000	0.000000	7.111160	10.376800	2227.098080	2250.661259	2234.499922	-1312.252476				-505.000000	200.000000	0.000000	1.086660	0.178670	10.225020	-914.898692	1382.812744	-117.405572
18				900.000000	200.000000	0.000000	0.269040	0.585520	-1.433850	-65.825420	-30.009467	154.484055	299.047739	200.999790	0.000000	300.000000	200.000000	0.000000	7.599480	9.827440	2232.057190	2231.587858	2125.499926	-1403.804975				-505.000000	200.000000	0.000000	1.448880	1.608030	7.078860	329.500207	1894.160548	-57.333989
19				900.000000	200.000000	0.000000	0.347510	0.608040	-2.085600	-97.737501	-52.898614	156.833363	298.939580	200.932065	0.000000	300.000000	200.000000	0.000000	6.928040	11.078760	2230.531310	2079.000654	2365.299917	-1348.873476				-505.000000	200.000000	0.000000	1.086660	-0.536010	4.719240	-263.688430	-600.512381	-235.572001
20				900.000000	200.000000	0.000000	0.437190	0.608040	-1.781450	-85.360811	-127.798075	173.608076	299.028372	200.922725	0.000000	300.000000	200.000000	0.000000	7.172200	9.857960	2232.438660	2059.927254	2169.099924	-1318.355976				-505.000000	200.000000	0.000000	0.724440	3.216060	4.719240	-615.730684	-180.884428	590.435072
21				900.000000	200.000000	0.000000	0.325090	0.754420	-1.216600	-74.727167	-47.717558	164.221704	298.950144	200.931364	0.000000	300.000000	200.000000	0.000000	7.385840	11.139800	2232.209778	2079.000654	2343.499918	-1354.976975				-505.000000	200.000000	0.000000	2.354430	0.714680	3.146160	275.128983	1577.957838	235.466272
22				900.000000	200.000000	0.000000	0.358720	0.574260	-1.607650	-58.428103	-109.530404	180.886935	298.993953	200.952856	0.000000	300.000000	200.000000	0.000000	7.446880	11.322920	2231.904602	2126.684155	2245.399921	-1361.080475				-505.000000	200.000000	0.000000	2.716650	-1.072020	-2.359620	-759.952711	-29.575195	-294.955172
23				900.000000	200.000000	0.000000	0.246620	0.653080	-1.824900	-23.243124	-89.514174	185.895694	298.974173	200.931715	0.000000	300.000000	200.000000	0.000000	6.989080	11.414480	2231.370544	2079.000654	2288.999920	-1367.183975				-505.000000	200.000000	0.000000	1.267770	0.714680	13.371180	-303.133025	1899.148102	235.553204
24				900.000000	200.000000	0.000000	0.336300	0.641820	-1.564200	-31.477786	-93.449647	183.382653	299.003721	200.987039	0.000000	300.000000	200.000000	0.000000	7.752080	11.200840	2231.904602	2202.977757	2223.599922	-1501.460973				-505.000000	200.000000	0.000000	1.629990	-1.250690	18.876959	-305.801099	-779.394960	-295.037797
25				900.000000	200.000000	0.000000	0.347510	0.630560	-1.173150	-59.680057	-109.472861	188.179888	298.964722	200.969881	0.000000	300.000000	200.000000	0.000000	7.904680	11.017720	2232.057190	2164.830956	2310.799919	-1416.011974				-505.000000	200.000000	0.000000	1.448880	0.893350	4.719240	749.330159	1763.829820	-58.012220
26				900.000000	200.000000	0.000000	0.392350	0.698120	-1.694550	-65.479167	-29.778952	180.967285	299.057506	200.935701	0.000000	300.000000	200.000000	0.000000	7.355320	10.529400	2232.057190	2088.537354	2103.699926	-1367.183975				-505.000000	200.000000	0.000000	-1.267770	0.893350	11.798100	-60.815546	860.936406	-116.538987
27				900.000000	200.000000	0.000000	0.313880	0.731900	-1.607650	-35.854367	-67.156133	190.718635	299.018238	200.982901	0.000000	300.000000	200.000000	0.000000	7.355320	10.407320	2231.599426	2193.441057	2190.899923	-1306.148976				-505.000000	200.000000	0.000000	2.535540	-2.858720	7.078860	-1678.022862	1165.556719	114.572429
28				900.000000	200.000000	0.000000	0.347510	0.608040	-1.086250	-124.845886	-89.289799	195.387925	298.999350	200.952368	0.000000	300.000000	200.000000	0.000000	7.172200	10.346280	2233.049012	2126.684155	2234.499922	-1409.908474				-505.000000	200.000000	0.000000	0.543330	-0.536010	19.663499	-146.676887	-51.537557	116.936057
29				900.000000	200.000000	0.000000	0.403560	0.540480	-1.346950	-83.672259	-45.761757	156.712465	298.950108	200.901489	0.000000	300.000000	200.000000	0.000000	7.568960	10.041080	2232.133484	2012.243752	2343.499918	-1409.908474				-505.000000	200.000000	0.000000	1.992210	0.178670	13.371180	938.409031	-530.947892	117.498378
30				900.000000	200.000000	0.000000	0.403560	0.686860	-1.607650	-118.119718	-101.244976	171.306559	299.135670	200.892944	0.000000	300.000000	200.000000	0.000000	6.836480	9.552760	2232.133484	1993.170352	1929.299932	-1330.562976				-505.000000	200.000000	0.000000	-0.362220	0.714680	3.932700	-303.888103	1476.455879	294.427702
31				900.000000	200.000000	0.000000	0.392350	0.664340	-1.042800	-30.010242	-116.506568	188.164849	299.086775	200.910096	0.000000	300.000000	200.000000	0.000000	6.867000	10.071600	2231.980896	2031.317153	2038.299929	-1379.390975				-505.000000	200.000000	0.000000	1.086660	1.250690	3.146160	423.378950	-466.449521	-175.132324
32				900.000000	200.000000	0.000000	0.347510	0.619300	-1.477300	-80.561494	-83.860152	180.940436	298.983873	200.970246	0.000000	300.000000	200.000000	0.000000	7.630000	9.888480	2231.217956	2164.830956	2267.199921	-1354.976975				-505.000000	200.000000	0.000000	1.811100	-0.714680	0.000000	-1085.589304	950.970404	351.641473
33				900.000000	200.000000	0.000000	0.437190	0.653080	-1.216600	-90.961939	-128.323385	154.372682	298.989898	200.917920	0.000000	300.000000	200.000000	0.000000	7.538440	10.834600	2233.735658	2050.390553	2256.299921	-1263.424477				-505.000000	200.000000	0.000000	1.629990	-1.250690	8.651940	967.356921	158.298635	-60.061403
34				900.000000	200.000000	0.000000	0.403560	0.563000	-2.042150	-51.300871	-70.445071	151.914088	299.023289	200.952824	0.000000	300.000000	200.000000	0.000000	7.996240	11.109280	2231.980896	2126.684155	2179.999924	-1348.873476				-505.000000	200.000000	0.000000	0.905550	-2.144040	4.719240	1144.617700	205.866629	115.381059
35				900.000000	200.000000	0.000000	0.313880	0.596780	-1.694550	-65.631818	-107.603076	173.725353	299.081515	201.008783	0.000000	300.000000	200.000000	0.000000	7.721560	11.353440	2231.065368	2250.661259	2049.199928	-1373.287475				-505.000000	200.000000	0.000000	3.259980	0.357340	1.573080	-788.963524	198.955791	-352.386275
36				900.000000	200.000000	0.000000	0.325090	0.653080	-1.607650	-47.141235	-32.155972	149.669497	299.066795	200.940455	0.000000	300.000000	200.000000	0.000000	7.660520	11.109280	2230.912780	2098.074055	2081.899927	-1403.804975				-505.000000	200.000000	0.000000	-0.724440	1.429360	12.584640	-28.318658	1755.303134	1.414418
37				900.000000	200.000000	0.000000	0.526870	0.653080	-1.216600	-70.859288	-35.762979	175.966714	298.984186	200.969948	0.000000	300.000000	200.000000	0.000000	7.904680	10.987200	2231.904602	2164.830956	2267.199921	-1409.908474				-505.000000	200.000000	0.000000	0.181110	-1.072020	12.584640	-758.757170	507.378241	292.688658
38				900.000000	200.000000	0.000000	0.448400	0.585520	-1.346950	-122.022814	-12.146479	185.623819	299.018171	200.953052	0.000000	300.000000	200.000000	0.000000	7.935200	10.559920	2231.446838	2126.684155	2190.899923	-1391.597975				-505.000000	200.000000	0.000000	1.267770	2.322710	11.798100	-669.220984	-87.909155	-526.594058
39				900.000000	200.000000	0.000000	0.336300	0.563000	-1.911800	-155.699614	-82.994439	164.032070	298.981784	201.019354	0.000000	300.000000	200.000000	0.000000	8.057280	10.682000	2226.640316	2269.734659	2267.199921	-1416.011974				-505.000000	200.000000	0.000000	0.905550	1.608030	14.157719	1835.674541	196.909511	-527.243311
40				900.000000	200.000000	0.000000	0.336300	0.608040	-1.911800	-125.701156	3.127050	147.206337	299.003482	200.961632	0.000000	300.000000	200.000000	0.000000	7.538440	10.804080	2231.370544	2145.757556	2223.599922	-1312.252476				-505.000000	200.000000	0.000000	0.905550	0.178670	11.011560	127.508248	-197.814805	117.585311
41				900.000000	200.000000	0.000000	0.414770	0.506700	-1.694550	-117.587675	-66.163997	185.585357	299.008808	200.944117	0.000000	300.000000	200.000000	0.000000	7.324800	10.132640	2232.362366	2107.610755	2212.699923	-1342.769976				-505.000000	200.000000	0.000000	1.267770	0.536010	8.651940	1075.470137	312.786573	59.151351
42				900.000000	200.000000	0.000000	0.269040	0.563000	-1.042800	-130.676149	-121.560602	176.150052	299.067209	200.893036	0.000000	300.000000	200.000000	0.000000	7.355320	9.522240	2231.904602	1993.170352	2081.899927	-1379.390975				-505.000000	200.000000	0.000000	2.897760	-0.357340	3.146160	-1063.714968	-841.179190	-0.570936
43				900.000000	200.000000	0.000000	0.403560	0.574260	-1.955250	-38.685565	-90.789768	183.250141	299.023289	200.927187	0.000000	300.000000	200.000000	0.000000	7.172200	10.010560	2231.980896	2069.463954	2179.999924	-1385.494475				-505.000000	200.000000	0.000000	1.629990	-0.893350	3.146160	62.011086	1224.083678	175.254108
44				900.000000	200.000000	0.000000	0.448400	0.709380	-1.607650	-24.720150	-133.487307	144.774787	299.042692	200.948681	0.000000	300.000000	200.000000	0.000000	7.538440	11.322920	2231.675720	2117.147455	2136.399925	-1385.494475				-505.000000	200.000000	0.000000	1.267770	-1.608030	11.011560	-212.236972	1371.107352	-1.627442
45				900.000000	200.000000	0.000000	0.425980	0.596780	-1.955250	-81.984024	-71.449144	183.247858	299.008605	200.927219	0.000000	300.000000	200.000000	0.000000	7.141680	11.139800	2231.904602	2069.463954	2212.699923	-1416.011974				-505.000000	200.000000	0.000000	2.354430	-1.072020	9.438480	51.703150	1571.986427	-588.646688
46				900.000000	200.000000	0.000000	0.358720	0.472920	-1.216600	-98.380928	-135.223931	159.105748	298.965076	200.965279	0.000000	300.000000	200.000000	0.000000	7.843640	10.834600	2232.820130	2155.294256	2310.799919	-1373.287475				-505.000000	200.000000	0.000000	-0.362220	-0.893350	-1.573080	-864.894468	-1434.859297	57.925287
47				900.000000	200.000000	0.000000	0.325090	0.664340	-1.477300	-82.727277	-113.332716	183.415211	298.993988	200.999824	0.000000	300.000000	200.000000	0.000000	7.721560	10.743040	2231.980896	2231.587858	2245.399921	-1300.045476				-505.000000	200.000000	0.000000	0.181110	-0.357340	13.371180	558.527061	241.491800	-176.585900
48				900.000000	200.000000	0.000000	0.448400	0.540480	-1.651100	-31.720466	-113.183018	144.617710	298.993506	201.008852	0.000000	300.000000	200.000000	0.000000	7.233240	11.017720	2230.912780	2250.661259	2245.399921	-1342.769976				-505.000000	200.000000	0.000000	3.803310	0.357340	13.371180	-903.835678	-1038.247568	-117.453346
49				900.000000	200.000000	0.000000	0.459610	0.641820	-1.781450	-79.949220	-78.061631	195.303205	299.067560	200.999482	0.000000	300.000000	200.000000	0.000000	7.263760	10.804080	2232.743836	2231.587858	2081.899927	-1452.632974				-505.000000	200.000000	0.000000	1.267770	0.714680	4.719240	275.254830	51.378690	470.529599
50				900.000000	200.000000	0.000000	0.538080	0.675600	-1.129700	-85.924007	-21.107514	178.385705	299.028405	200.918422	0.000000	300.000000	200.000000	0.000000	7.294280	10.468360	2232.514954	2050.390553	2169.099924	-1397.701475				-505.000000	200.000000	0.000000	0.362220	-1.608030	6.292320	-96.798509	1165.240724	409.653693
51				900.000000	200.000000	0.000000	0.437190	0.653080	-1.738000	-87.481580	-107.574603	166.420983	298.989035	200.935797	0.000000	300.000000	200.000000	0.000000	7.477400	10.590440	2231.828308	2088.537354	2256.299921	-1403.804975				-505.000000	200.000000	0.000000	0.543330	0.714680	9.438480	275.632369	753.586030	294.355258
52				900.000000	200.000000	0.000000	0.459610	0.596780	-1.086250	-93.145331	-68.576227	192.851658	299.052364	200.944504	0.000000	300.000000	200.000000	0.000000	7.782600	11.139800	2231.446838	2107.610755	2114.599926	-1324.459476				-505.000000	200.000000	0.000000	0.724440	-0.536010	10.225020	-842.327977	-451.249428	116.921569
53				900.000000	200.000000	0.000000	0.381140	0.495440	-1.520750	-33.440171	-130.798357	202.477347	299.018305	200.940102	0.000000	300.000000	200.000000	0.000000	7.691040	10.132640	2231.752014	2098.074055	2190.899923	-1391.597975				-505.000000	200.000000	0.000000	3.259980	0.000000	11.011560	-1273.095096	720.278703	352.203794
54				900.000000	200.000000	0.000000	0.246620	0.529220	-1.911800	-88.741661	-38.773657	166.503223	298.984186	200.940038	0.000000	300.000000	200.000000	0.000000	7.385840	9.522240	2231.904602	2098.074055	2267.199921	-1293.941977				-505.000000	200.000000	0.000000	1.267770	-1.429360	6.292320	145.644816	1243.015903	938.447694
55				900.000000	200.000000	0.000000	0.482030	0.563000	-1.390400	-66.707779	-140.140202	156.652113	299.013252	200.944536	0.000000	300.000000	200.000000	0.000000	7.721560	9.949520	2231.370544	2107.610755	2201.799923	-1470.943473				-505.000000	200.000000	0.000000	2.535540	-0.178670	11.798100	105.948528	2221.638219	645.812684
56				900.000000	200.000000	0.000000	0.470820	0.653080	-1.129700	-82.830851	-63.931476	188.073083	299.032891	200.961533	0.000000	300.000000	200.000000	0.000000	7.172200	11.536560	2231.599426	2145.757556	2158.199924	-1385.494475				-505.000000	200.000000	0.000000	-0.905550	0.714680	17.303879	-187.002407	1098.933504	-234.225719
57				900.000000	200.000000	0.000000	0.392350	0.574260	-1.390400	-86.346743	-95.919420	176.032775	298.989242	200.939877	0.000000	300.000000	200.000000	0.000000	7.813120	11.383960	2232.286072	2098.074055	2256.299921	-1367.183975				-505.000000	200.000000	0.000000	1.448880	-1.608030	8.651940	-791.505751	-891.302458	-119.130128
58				900.000000	200.000000	0.000000	0.437190	0.641820	-1.433850	-67.527516	-97.725523	176.049151	299.062005	200.948908	0.000000	300.000000	200.000000	0.000000	7.660520	10.926160	2231.141662	2117.147455	2092.799927	-1379.390975				-505.000000	200.000000	0.000000	-1.267770	1.072020	1.573080	-629.902235	340.359920	-57.625330
59				900.000000	200.000000	0.000000	0.448400	0.630560	-1.564200	-64.105715	-113.263835	149.520805	298.974524	200.974121	0.000000	300.000000	200.000000	0.000000	7.752080	11.109280	2232.133484	2174.367657	2288.999920	-1373.287475				-505.000000	200.000000	0.000000	2.897760	-0.178670	-5.505780	-1516.859809	757.871589	528.295509
60				900.000000	200.000000	0.000000	0.425980	0.619300	-1.260050	-68.274833	-153.151199	176.039821	299.076661	200.944633	0.000000	300.000000	200.000000	0.000000	7.233240	10.193680	2231.141662	2107.610755	2060.099928	-1391.597975				-505.000000	200.000000	0.000000	2.173320	2.858720	12.584640	-173.460088	651.969635	178.771356
61				900.000000	200.000000	0.000000	0.493240	0.641820	-1.651100	-95.896298	-104.897590	190.449044	299.022621	200.974854	0.000000	300.000000	200.000000	0.000000	7.416360	10.987200	2230.455016	2174.367657	2179.999924	-1422.115474				-505.000000	200.000000	0.000000	1.448880	-1.072020	14.944259	-411.120395	1754.126277	-236.109652
62				900.000000	200.000000	0.000000	0.302670	0.664340	-1.564200	-86.837836	-92.064764	168.980477	299.013488	200.965675	0.000000	300.000000	200.000000	0.000000	7.568960	10.682000	2231.904602	2155.294256	2201.799923	-1409.908474				-505.000000	200.000000	0.000000	-0.543330	-0.536010	11.011560	200.078964	1348.127000	293.255286
63				900.000000	200.000000	0.000000	0.560500	0.664340	-1.433850	-78.661733	-77.473579	190.400306	299.018104	200.961665	0.000000	300.000000	200.000000	0.000000	7.874160	10.498880	2231.294250	2145.757556	2190.899923	-1379.390975				-505.000000	200.000000	0.000000	0.905550	-1.429360	14.944259	-548.559040	1654.433166	233.547488
64				900.000000	200.000000	0.000000	0.347510	0.630560	-1.390400	-104.130961	-78.874999	178.541248	298.993541	200.966071	0.000000	300.000000	200.000000	0.000000	7.507920	10.071600	2230.989074	2155.294256	2245.399921	-1367.183975				-505.000000	200.000000	0.000000	1.629990	0.178670	2.359620	821.712104	-366.009983	176.271455
65				900.000000	200.000000	0.000000	0.336300	0.574260	-1.868350	-86.841900	-72.902908	168.861862	299.037578	200.953182	0.000000	300.000000	200.000000	0.000000	7.568960	10.254720	2231.141662	2126.684155	2147.299925	-1373.287475				-505.000000	200.000000	0.000000	1.992210	-0.357340	3.932700	-1295.284048	273.429270	586.942494
66				900.000000	200.000000	0.000000	0.246620	0.686860	-1.564200	-57.766751	-140.416324	200.385070	299.057700	200.952596	0.000000	300.000000	200.000000	0.000000	7.233240	9.949520	2232.514954	2126.684155	2103.699926	-1403.804975				-505.000000	200.000000	0.000000	0.181110	-0.357340	-2.359620	-716.707424	1979.830424	-411.562295
67				900.000000	200.000000	0.000000	0.358720	0.540480	-1.303500	-164.037850	-99.681324	188.084500	299.047479	200.944504	0.000000	300.000000	200.000000	0.000000	7.385840	10.926160	2231.446838	2107.610755	2125.499926	-1422.115474				-505.000000	200.000000	0.000000	-0.181110	-1.072020	-1.573080	282.454229	1205.581884	410.205832
68				900.000000	200.000000	0.000000	0.414770	0.540480	-1.433850	-83.762288	-91.736298	166.339492	299.042954	200.935605	0.000000	300.000000	200.000000	0.000000	7.172200	11.353440	2232.286072	2088.537354	2136.399925	-1361.080475				-505.000000	200.000000	0.000000	2.354430	0.536010	2.359620	-314.825271	1313.564250	-704.608865
69				900.000000	200.000000	0.000000	0.448400	0.698120	-1.390400	-57.123007	-88.095620	164.041596	298.979512	201.003925	0.000000	300.000000	200.000000	0.000000	7.233240	11.139800	2232.362366	2241.124558	2278.099920	-1348.873476				-505.000000	200.000000	0.000000	1.267770	-1.072020	16.517339	631.349469	40.182294	-118.606966
70				900.000000	200.000000	0.000000	0.358720	0.720640	-1.781450	-60.621292	-84.038921	154.516808	299.042922	200.901458	0.000000	300.000000	200.000000	0.000000	7.965720	10.987200	2232.209778	2012.243752	2136.399925	-1391.597975				-505.000000	200.000000	0.000000	0.905550	-1.429360	9.438480	724.976518	-63.751945	-60.173005
71				900.000000	200.000000	0.000000	0.392350	0.686860	-1.303500	-73.578787	-35.208598	144.811911	298.984186	200.952856	0.000000	300.000000	200.000000	0.000000	7.385840	10.895640	2231.904602	2126.684155	2267.199921	-1367.183975				-505.000000	200.000000	0.000000	2.173320	-0.893350	1.573080	61.885240	264.709583	703.907529
72				900.000000	200.000000	0.000000	0.369930	0.619300	-0.912450	-100.078961	-65.044839	176.097889	299.003687	200.969981	0.000000	300.000000	200.000000	0.000000	7.843640	10.498880	2231.828308	2164.830956	2223.599922	-1403.804975				-505.000000	200.000000	0.000000	2.173320	-1.608030	4.719240	-1370.900376	-3.416137	115.788311
73				900.000000	200.000000	0.000000	0.336300	0.743160	-1.477300	-67.419879	-93.530464	159.380299	299.003380	200.983103	0.000000	300.000000	200.000000	0.000000	7.538440	10.926160	2231.141662	2193.441057	2223.599922	-1403.804975				-505.000000	200.000000	0.000000	1.267770	0.714680	2.359620	-419.829951	-78.952038	294.297303
74				900.000000	200.000000	0.000000	0.425980	0.675600	-0.955900	-77.702890	-72.378539	159.224559	298.988620	200.919081	0.000000	300.000000	200.000000	0.000000	7.233240	10.529400	2230.912780	2050.390553	2256.299921	-1397.701475				-505.000000	200.000000	0.000000	1.448880	-1.250690	8.651940	-769.883108	1760.097688	-295.023309
75				900.000000	200.000000	0.000000	0.437190	0.585520	-1.303500	-105.895679	-158.638388	168.767812	298.984012	200.961566	0.000000	300.000000	200.000000	0.000000	7.355320	11.017720	2231.523132	2145.757556	2267.199921	-1452.632974				-505.000000	200.000000	0.000000	0.905550	-0.178670	13.371180	-1167.901646	-200.054084	-528.938890
76				900.000000	200.000000	0.000000	0.313880	0.619300	-1.651100	-76.721021	-132.973334	154.469016	299.037907	200.927219	0.000000	300.000000	200.000000	0.000000	7.904680	9.857960	2231.904602	2069.463954	2147.299925	-1416.011974				-505.000000	200.000000	0.000000	1.267770	0.893350	5.505780	749.393082	-479.647765	176.978664
77				900.000000	200.000000	0.000000	0.336300	0.608040	-1.694550	-20.942299	-93.328422	173.712598	299.101580	200.884308	0.000000	300.000000	200.000000	0.000000	7.691040	11.048240	2232.362366	1974.096951	2005.599930	-1336.666476				-505.000000	200.000000	0.000000	0.905550	-1.072020	7.865400	167.393306	-857.679136	-177.322087
78				900.000000	200.000000	0.000000	0.302670	0.630560	-1.868350	-64.420814	-81.649964	166.539402	299.003993	200.961139	0.000000	300.000000	200.000000	0.000000	7.355320	9.674840	2232.514954	2145.757556	2223.599922	-1354.976975				-505.000000	200.000000	0.000000	1.448880	-0.714680	4.719240	-158.683749	968.409776	821.623240
79				900.000000	200.000000	0.000000	0.425980	0.653080	-1.303500	-42.805605	-46.725421	142.335995	299.032924	200.901674	0.000000	300.000000	200.000000	0.000000	7.507920	11.506040	2231.675720	2012.243752	2158.199924	-1391.597975				-505.000000	200.000000	0.000000	0.543330	0.714680	5.505780	-1230.290272	-966.091933	470.587554
80				900.000000	200.000000	0.000000	0.582920	0.574260	-1.173150	-86.121672	-48.243466	149.329083	299.037973	200.918610	0.000000	300.000000	200.000000	0.000000	7.477400	11.109280	2232.057190	2050.390553	2147.299925	-1312.252476				-505.000000	200.000000	0.000000	2.897760	0.893350	7.078860	-408.641091	1673.918817	-116.872229
81				900.000000	200.000000	0.000000	0.448400	0.900800	-1.868350	-25.148620	-118.046946	205.194310	299.101365	200.935797	0.000000	300.000000	200.000000	0.000000	7.416360	11.322920	2231.828308	2088.537354	2005.599930	-1416.011974				-505.000000	200.000000	0.000000	-1.448880	0.714680	10.225020	275.695292	1138.528239	-586.646845
82				900.000000	200.000000	0.000000	0.347510	0.675600	-1.607650	-106.521815	-48.277137	188.221776	299.023489	200.926997	0.000000	300.000000	200.000000	0.000000	7.691040	11.139800	2232.438660	2069.463954	2179.999924	-1361.080475				-505.000000	200.000000	0.000000	1.811100	1.250690	11.011560	2045.432208	-650.319654	-57.702082
83				900.000000	200.000000	0.000000	0.414770	0.495440	-1.520750	-109.830245	-96.721450	183.165225	299.023489	200.956900	0.000000	300.000000	200.000000	0.000000	7.935200	10.102120	2232.438660	2136.220856	2179.999924	-1416.011974				-505.000000	200.000000	0.000000	1.267770	-0.178670	8.651940	-705.015178	843.066602	410.937711
84				900.000000	200.000000	0.000000	0.482030	0.517960	-1.651100	-117.078974	-33.512383	175.887507	299.018271	200.931587	0.000000	300.000000	200.000000	0.000000	7.996240	10.346280	2231.675720	2079.000654	2190.899923	-1416.011974				-505.000000	200.000000	0.000000	2.354430	0.893350	4.719240	-61.381855	-146.945110	646.844520
85				900.000000	200.000000	0.000000	0.538080	0.484180	-1.564200	-74.154174	-142.286707	175.798024	299.011190	201.002188	0.000000	300.000000	200.000000	0.000000	7.630000	10.987200	2226.716610	2231.587858	2201.799923	-1397.701475				-505.000000	200.000000	0.000000	-0.362220	-2.144040	5.505780	-1287.455416	16.692946	761.667566
86				900.000000	200.000000	0.000000	0.403560	0.608040	-0.869000	-64.312861	-36.074311	183.281557	299.027907	200.965906	0.000000	300.000000	200.000000	0.000000	7.294280	10.254720	2231.370544	2155.294256	2169.099924	-1361.080475				-505.000000	200.000000	0.000000	4.346640	0.000000	6.292320	695.399397	1056.713490	-764.021014
87				900.000000	200.000000	0.000000	0.381140	0.698120	-1.651100	-125.742106	-135.743101	183.388558	298.999042	200.974021	0.000000	300.000000	200.000000	0.000000	7.691040	9.857960	2232.362366	2174.367657	2234.499922	-1403.804975				-505.000000	200.000000	0.000000	1.086660	-0.714680	7.078860	883.849037	457.808399	234.211231
88				900.000000	200.000000	0.000000	0.425980	0.540480	-1.781450	-68.040281	-137.468387	151.869917	298.974664	200.922725	0.000000	300.000000	200.000000	0.000000	7.843640	9.766400	2232.438660	2059.927254	2288.999920	-1483.150473				-505.000000	200.000000	0.000000	3.441090	-0.893350	6.292320	-1095.897240	1641.788347	-118.611274
89				900.000000	200.000000	0.000000	0.437190	0.675600	-1.216600	-53.849794	-87.795626	173.670906	299.027973	200.974387	0.000000	300.000000	200.000000	0.000000	7.721560	9.644320	2231.523132	2174.367657	2169.099924	-1379.390975				-505.000000	200.000000	0.000000	1.267770	-1.429360	3.932700	-781.071969	-213.014898	-1.457884
90				900.000000	200.000000	0.000000	0.325090	0.461660	-1.998700	-59.449569	-112.847814	163.949437	299.096357	200.982934	0.000000	300.000000	200.000000	0.000000	7.630000	11.414480	2231.523132	2193.441057	2016.499929	-1342.769976				-505.000000	200.000000	0.000000	1.448880	1.250690	11.798100	-386.640908	-98.868120	-233.905400
91				900.000000	200.000000	0.000000	0.437190	0.472920	-1.520750	-122.819209	-1.391277	185.530715	298.984255	200.952791	0.000000	300.000000	200.000000	0.000000	7.263760	10.743040	2232.057190	2126.684155	2267.199921	-1391.597975				-505.000000	200.000000	0.000000	-0.543330	1.429360	7.865400	1245.279824	25.412632	-174.832367
92				900.000000	200.000000	0.000000	0.302670	0.529220	-1.781450	-84.586088	-86.796751	166.445155	299.052688	200.995449	0.000000	300.000000	200.000000	0.000000	7.233240	10.926160	2232.209778	2222.051158	2114.599926	-1367.183975				-505.000000	200.000000	0.000000	2.354430	-1.072020	-2.359620	-180.872701	-272.797279	-59.949800
93				900.000000	200.000000	0.000000	0.616550	0.641820	-1.607650	-103.892345	-74.554114	171.044014	299.057667	200.935541	0.000000	300.000000	200.000000	0.000000	7.446880	10.743040	2232.438660	2088.537354	2103.699926	-1361.080475				-505.000000	200.000000	0.000000	1.629990	0.178670	15.730799	-682.826226	-1174.119277	-58.704940
94				900.000000	200.000000	0.000000	0.358720	0.698120	-1.694550	-109.705000	-114.515557	144.857224	299.047642	200.931524	0.000000	300.000000	200.000000	0.000000	7.446880	10.834600	2231.828308	2079.000654	2125.499926	-1312.252476				-505.000000	200.000000	0.000000	1.811100	-0.714680	0.000000	-622.325296	1348.680426	-294.543613
95				900.000000	200.000000	0.000000	0.448400	0.517960	-1.738000	-52.840519	-133.366081	171.103028	299.028206	200.999790	0.000000	300.000000	200.000000	0.000000	7.813120	10.682000	2232.057190	2231.587858	2169.099924	-1477.046973				-505.000000	200.000000	0.000000	-1.086660	1.786700	11.798100	-1049.102955	187.127404	119.270708
96				900.000000	200.000000	0.000000	0.482030	0.596780	-1.694550	-93.775530	-129.725403	154.273869	298.950000	200.965675	0.000000	300.000000	200.000000	0.000000	7.630000	10.254720	2231.904602	2155.294256	2343.499918	-1409.908474				-505.000000	200.000000	0.000000	0.724440	0.357340	0.000000	484.886651	1281.864211	528.978048
97				900.000000	200.000000	0.000000	0.347510	0.686860	-1.173150	-33.238442	-144.934651	181.003267	298.984429	200.978260	0.000000	300.000000	200.000000	0.000000	7.568960	10.651480	2232.438660	2183.904357	2267.199921	-1428.218974				-505.000000	200.000000	0.000000	0.724440	-0.714680	14.157719	-852.824682	738.148506	58.007912
98				900.000000	200.000000	0.000000	0.347510	0.630560	-1.955250	-104.716145	-42.887899	164.083287	299.066667	201.004715	0.000000	300.000000	200.000000	0.000000	7.263760	10.132640	2230.607604	2241.124558	2081.899927	-1367.183975				-505.000000	200.000000	0.000000	1.992210	1.786700	6.292320	-238.831404	668.900012	412.744892
99				900.000000	200.000000	0.000000	0.459610	0.517960	-1.694550	-117.123988	-113.604238	149.404473	298.988793	200.970213	0.000000	300.000000	200.000000	0.000000	7.538440	10.620960	2231.294250	2164.830956	2256.299921	-1440.425974				-505.000000	200.000000	0.000000	-0.181110	0.714680	14.157719	-303.070102	527.803319	-351.771872
100				900.000000	200.000000	0.000000	0.369930	0.630560	-1.303500	-100.020402	-105.208922	166.469720	299.008910	200.965378	0.000000	300.000000	200.000000	0.000000	7.324800	11.292400	2232.591248	2155.294256	2212.699923	-1354.976975				-505.000000	200.000000	0.000000	1.629990	0.357340	2.359620	600.891422	-233.439976	0.208716
101				900.000000	200.000000	0.000000	0.280250	0.529220	-1.520750	-116.480245	-45.588187	135.142801	298.969500	200.944343	0.000000	300.000000	200.000000	0.000000	7.385840	10.865120	2231.828308	2107.610755	2299.899920	-1422.115474				-505.000000	200.000000	0.000000	2.354430	-0.357340	11.011560	-831.453732	907.643537	-118.015667
102				900.000000	200.000000	0.000000	0.504450	0.405360	-1.086250	-97.007476	-166.676167	190.217523	299.018573	200.969749	0.000000	300.000000	200.000000	0.000000	7.385840	11.353440	2232.362366	2164.830956	2190.899923	-1336.666476				-505.000000	200.000000	0.000000	3.441090	0.714680	14.944259	44.440827	-222.402446	-352.061648
103				900.000000	200.000000	0.000000	0.336300	0.563000	-2.302850	-87.755728	-87.696733	142.345129	299.037973	200.939973	0.000000	300.000000	200.000000	0.000000	7.233240	11.170320	2232.057190	2098.074055	2147.299925	-1367.183975				-505.000000	200.000000	0.000000	2.897760	0.536010	10.225020	-198.380037	2731.493170	-352.187739
104				900.000000	200.000000	0.000000	0.347510	0.517960	-0.999350	-56.095808	-114.700465	176.026870	298.940703	200.948162	0.000000	300.000000	200.000000	0.000000	7.477400	10.987200	2232.896424	2117.147455	2365.299917	-1458.736474				-505.000000	200.000000	0.000000	1.629990	-0.178670	6.292320	-705.203947	-502.312123	58.444142
105				900.000000	200.000000	0.000000	0.381140	0.585520	-1.086250	-61.444776	-85.608712	149.548599	299.077071	200.948486	0.000000	300.000000	200.000000	0.000000	7.141680	10.651480	2232.133484	2117.147455	2060.099928	-1409.908474				-505.000000	200.000000	0.000000	0.543330	-0.714680	5.505780	-158.620826	889.888170	-764.394980
106				900.000000	200.000000	0.000000	0.358720	0.574260	-1.564200	-74.465210	-38.647234	192.935236	298.994091	200.974088	0.000000	300.000000	200.000000	0.000000	7.385840	10.437840	2232.209778	2174.367657	2245.399921	-1318.355976				-505.000000	200.000000	0.000000	2.173320	-0.893350	3.932700	-517.006000	129.900297	-118.509852
107				900.000000	200.000000	0.000000	0.381140	0.641820	-1.651100	-103.937359	-69.885492	161.649258	299.008503	200.918767	0.000000	300.000000	200.000000	0.000000	7.202720	10.498880	2231.675720	2050.390553	2212.699923	-1373.287475				-505.000000	200.000000	0.000000	-0.543330	3.573400	19.663499	333.615515	146.786243	414.643314
108				900.000000	200.000000	0.000000	0.347510	0.664340	-2.215950	-47.307747	-57.843358	168.934023	298.978709	200.944859	0.000000	300.000000	200.000000	0.000000	7.813120	10.468360	2230.607604	2107.610755	2278.099920	-1373.287475				-505.000000	200.000000	0.000000	1.629990	-1.786700	7.078860	239.901098	-1033.338578	174.406318
109				900.000000	200.000000	0.000000	0.425980	0.698120	-0.999350	-60.738410	-97.667980	168.884143	299.033552	200.918171	0.000000	300.000000	200.000000	0.000000	7.263760	9.949520	2233.125306	2050.390553	2158.199924	-1379.390975				-505.000000	200.000000	0.000000	1.086660	-1.072020	-3.146160	-528.383630	865.221964	-177.336576
110				900.000000	200.000000	0.000000	0.257830	0.743160	-1.911800	-79.931612	-69.631105	142.593973	299.047902	200.973988	0.000000	300.000000	200.000000	0.000000	7.324800	9.613800	2232.438660	2174.367657	2125.499926	-1342.769976				-505.000000	200.000000	0.000000	0.543330	0.178670	-0.786540	589.828408	895.859581	-293.594402
111				900.000000	200.000000	0.000000	0.448400	0.619300	-1.042800	-68.049762	-113.748737	202.522855	299.071807	200.961698	0.000000	300.000000	200.000000	0.000000	7.324800	10.193680	2231.217956	2145.757556	2070.999928	-1348.873476				-505.000000	200.000000	0.000000	1.448880	-1.072020	6.292320	51.451458	436.636894	527.563631
112				900.000000	200.000000	0.000000	0.392350	0.484180	-1.651100	-98.367384	-90.610999	171.129680	298.998837	200.940038	0.000000	300.000000	200.000000	0.000000	7.294280	10.224200	2231.904602	2098.074055	2234.499922	-1391.597975				-505.000000	200.000000	0.000000	-0.724440	-0.536010	4.719240	315.391580	967.347355	-117.938916
113				900.000000	200.000000	0.000000	0.392350	0.540480	-1.303500	-107.750427	-30.142628	176.001359	298.955526	200.969351	0.000000	300.000000	200.000000	0.000000	7.935200	11.078760	2233.277894	2164.830956	2332.599918	-1422.115474				-505.000000	200.000000	0.000000	3.259980	-0.536010	7.865400	-31.804733	192.984379	234.206923
114				900.000000	200.000000	0.000000	0.381140	0.563000	-1.433850	-135.101807	-85.285444	173.624256	299.008639	200.982733	0.000000	300.000000	200.000000	0.000000	7.721560	10.956680	2231.980896	2193.441057	2212.699923	-1379.390975				-505.000000	200.000000	0.000000	0.362220	-0.178670	6.292320	-473.571944	-558.169372	176.033761
115				900.000000	200.000000	0.000000	0.425980	0.540480	-1.651100	-71.925768	-66.666033	180.785839	299.027508	200.974854	0.000000	300.000000	200.000000	0.000000	7.935200	11.109280	2230.455016	2174.367657	2169.099924	-1336.666476				-505.000000	200.000000	0.000000	0.905550	-0.178670	8.651940	-473.383174	334.704504	-58.986100
116				900.000000	200.000000	0.000000	0.425980	0.698120	-1.346950	-65.119053	-72.014863	195.390404	299.047544	200.999995	0.000000	300.000000	200.000000	0.000000	7.691040	11.048240	2231.599426	2231.587858	2125.499926	-1324.459476				-505.000000	200.000000	0.000000	0.543330	-0.536010	7.078860	547.212353	-437.304756	-176.784436
117				900.000000	200.000000	0.000000	0.482030	0.630560	-0.999350	-75.582121	-74.646270	183.221205	299.037710	200.957325	0.000000	300.000000	200.000000	0.000000	7.507920	11.048240	2231.446838	2136.220856	2147.299925	-1452.632974				-505.000000	200.000000	0.000000	2.897760	-0.893350	5.505780	-53.616146	1675.411670	527.617278
118				900.000000	200.000000	0.000000	0.482030	0.675600	-1.824900	-78.603174	-109.340298	178.443772	299.042922	200.965543	0.000000	300.000000	200.000000	0.000000	7.324800	10.620960	2232.209778	2155.294256	2136.399925	-1379.390975				-505.000000	200.000000	0.000000	1.448880	0.893350	4.719240	980.962163	438.129747	-58.012220
119				900.000000	200.000000	0.000000	0.437190	0.731900	-1.911800	-72.354238	-46.621330	161.674965	299.082300	200.982296	0.000000	300.000000	200.000000	0.000000	7.416360	10.346280	2232.972718	2193.441057	2049.199928	-1348.873476				-505.000000	200.000000	0.000000	0.181110	-0.357340	14.944259	211.204901	-290.281082	-0.353604
120				900.000000	200.000000	0.000000	0.425980	0.484180	-1.477300	-53.961494	-92.157517	159.046539	299.032792	200.953084	0.000000	300.000000	200.000000	0.000000	7.691040	10.956680	2231.370544	2126.684155	2158.199924	-1330.562976				-505.000000	200.000000	0.000000	-2.535540	-1.250690	11.011560	-74.798327	673.255576	-412.192752
121				900.000000	200.000000	0.000000	0.358720	0.731900	-1.520750	-31.743808	-74.149432	190.672181	298.979233	200.952921	0.000000	300.000000	200.000000	0.000000	7.721560	10.620960	2231.752014	2126.684155	2278.099920	-1385.494475				-505.000000	200.000000	0.000000	1.629990	-1.072020	3.932700	-759.449325	-500.072843	-294.868240
122				900.000000	200.000000	0.000000	0.313880	0.596780	-1.564200	-101.681548	-51.998632	159.267392	298.979512	200.961205	0.000000	300.000000	200.000000	0.000000	7.446880	11.170320	2232.362366	2145.757556	2278.099920	-1385.494475				-505.000000	200.000000	0.000000	0.543330	-1.429360	-1.573080	145.015584	366.325978	-1.399929
123				900.000000	200.000000	0.000000	0.325090	0.619300	-1.564200	-88.692583	-92.988020	190.602304	298.978918	200.944666	0.000000	300.000000	200.000000	0.000000	7.568960	11.109280	2231.065368	2107.610755	2278.099920	-1446.529474				-505.000000	200.000000	0.000000	-1.267770	0.357340	9.438480	601.457731	1791.165736	587.881524
124				900.000000	200.000000	0.000000	0.369930	0.517960	-1.824900	-44.889487	-119.921929	188.051943	299.027807	200.974554	0.000000	300.000000	200.000000	0.000000	7.324800	11.506040	2231.141662	2174.367657	2169.099924	-1403.804975				-505.000000	200.000000	0.000000	1.448880	-0.178670	11.798100	453.396534	166.271894	410.923222
125				900.000000	200.000000	0.000000	0.358720	0.585520	-1.303500	-77.751968	-104.747294	192.945708	299.023456	200.927029	0.000000	300.000000	200.000000	0.000000	7.782600	10.956680	2232.362366	2069.463954	2179.999924	-1379.390975				-505.000000	200.000000	0.000000	2.535540	-1.786700	7.865400	471.596025	1695.090322	-178.130718
126				900.000000	200.000000	0.000000	0.392350	0.709380	-1.694550	-89.138662	-65.240741	154.471495	298.970344	200.896604	0.000000	300.000000	200.000000	0.000000	7.446880	10.254720	2233.659364	2002.707052	2299.899920	-1330.562976				-505.000000	200.000000	0.000000	1.448880	-0.893350	2.359620	-864.579852	1633.499092	116.524498
127				900.000000	200.000000	0.000000	0.493240	0.495440	-1.738000	-85.932134	-145.344532	190.312911	299.037545	200.970313	0.000000	300.000000	200.000000	0.000000	6.836480	11.017720	2231.065368	2164.830956	2147.299925	-1373.287475				-505.000000	200.000000	0.000000	1.267770	-1.608030	9.438480	-1138.890833	312.040146	-471.580231
128				900.000000	200.000000	0.000000	0.257830	0.540480	-1.955250	-36.056096	-74.656666	190.598682	299.071966	200.982901	0.000000	300.000000	200.000000	0.000000	7.538440	10.682000	2231.599426	2193.441057	2070.999928	-1379.390975				-505.000000	200.000000	0.000000	0.181110	0.178670	0.000000	-915.716693	519.321064	-352.309523
129				900.000000	200.000000	0.000000	0.358720	0.641820	-1.607650	-79.769163	-33.540855	156.853165	299.023756	200.952368	0.000000	300.000000	200.000000	0.000000	7.355320	10.712520	2233.049012	2126.684155	2179.999924	-1458.736474				-505.000000	200.000000	0.000000	1.448880	0.357340	5.505780	-788.648908	1365.373372	-763.450077
130				900.000000	200.000000	0.000000	0.437190	0.551740	-1.520750	-127.614462	-52.050977	163.917076	298.955027	200.914275	0.000000	300.000000	200.000000	0.000000	7.538440	10.529400	2232.209778	2040.853853	2332.599918	-1324.459476				-505.000000	200.000000	0.000000	1.086660	1.429360	0.000000	1707.914600	464.526236	294.990023
131				900.000000	200.000000	0.000000	0.392350	0.574260	-1.738000	-54.542615	-105.728092	159.165154	299.042692	200.923041	0.000000	300.000000	200.000000	0.000000	7.385840	9.613800	2231.675720	2059.927254	2136.399925	-1391.597975				-505.000000	200.000000	0.000000	0.181110	-0.178670	3.932700	-1052.840723	-279.831112	-235.160441
132				900.000000	200.000000	0.000000	0.369930	0.698120	-1.911800	-65.704238	-84.379323	156.893911	299.052590	200.927187	0.000000	300.000000	200.000000	0.000000	7.294280	10.743040	2231.980896	2069.463954	2114.599926	-1373.287475				-505.000000	200.000000	0.000000	-0.543330	0.714680	0.786540	-651.587802	429.840492	-586.719289
133				900.000000	200.000000	0.000000	0.313880	0.529220	-1.303500	-68.008811	-62.373023	142.336941	298.979233	200.982834	0.000000	300.000000	200.000000	0.000000	7.324800	9.766400	2231.752014	2193.441057	2278.099920	-1391.597975				-505.000000	200.000000	0.000000	1.629990	1.250690	4.719240	-39.759211	957.450811	294.776999
134				900.000000	200.000000	0.000000	0.313880	0.596780	-1.173150	-53.030057	-92.890068	171.315693	298.959732	200.931524	0.000000	300.000000	200.000000	0.000000	7.721560	11.200840	2231.828308	2079.000654	2321.699919	-1458.736474				-505.000000	200.000000	0.000000	0.724440	-1.429360	5.505780	608.845901	481.219182	-60.158517
135				900.000000	200.000000	0.000000	0.403560	0.619300	-1.260050	-104.459605	-45.842574	171.243728	299.042954	201.025320	0.000000	300.000000	200.000000	0.000000	7.355320	11.292400	2232.286072	2288.808060	2136.399925	-1391.597975				-505.000000	200.000000	0.000000	-0.181110	0.893350	7.865400	865.397853	666.344738	-116.625919
136				900.000000	200.000000	0.000000	0.313880	0.596780	-1.173150	-77.153238	-72.626188	195.412294	299.091535	200.999961	0.000000	300.000000	200.000000	0.000000	7.263760	11.200840	2231.675720	2231.587858	2027.399929	-1361.080475				-505.000000	200.000000	0.000000	0.181110	0.714680	7.865400	-766.837495	511.856799	-469.289047
137				900.000000	200.000000	0.000000	0.504450	0.754420	-1.086250	-82.633185	-110.950498	159.216567	299.009214	200.879676	0.000000	300.000000	200.000000	0.000000	7.721560	11.078760	2233.277894	1964.560251	2212.699923	-1434.322474				-505.000000	200.000000	0.000000	1.811100	0.714680	4.719240	43.622826	1476.771875	-58.210755
138				900.000000	200.000000	0.000000	0.381140	0.551740	-1.781450	-119.843487	-69.764266	197.710385	298.930794	200.939748	0.000000	300.000000	200.000000	0.000000	7.660520	10.620960	2232.591248	2098.074055	2387.099916	-1397.701475				-505.000000	200.000000	0.000000	1.267770	0.893350	13.371180	-523.953707	573.448029	-57.997731
139				900.000000	200.000000	0.000000	0.403560	0.574260	-1.607650	-90.592345	-162.036615	183.250141	299.018238	200.982901	0.000000	300.000000	200.000000	0.000000	7.294280	10.163160	2231.599426	2193.441057	2190.899923	-1318.355976				-505.000000	200.000000	0.000000	1.448880	-0.178670	9.438480	-473.320251	-96.628841	293.435025
140				900.000000	200.000000	0.000000	0.459610	0.450400	-1.607650	-99.713430	-63.025355	175.847903	299.106462	200.974021	0.000000	300.000000	200.000000	0.000000	7.263760	10.773560	2232.362366	2174.367657	1994.699930	-1409.908474				-505.000000	200.000000	0.000000	1.811100	0.357340	-4.719240	-557.834905	822.878955	-117.293970
141				900.000000	200.000000	0.000000	0.425980	0.664340	-1.651100	-82.907334	-117.325733	178.491368	299.032626	200.953247	0.000000	300.000000	200.000000	0.000000	7.691040	10.346280	2230.989074	2126.684155	2158.199924	-1391.597975				-505.000000	200.000000	0.000000	1.267770	-0.893350	5.505780	-53.616146	713.482301	-588.390197
142				900.000000	200.000000	0.000000	0.369930	0.641820	-1.824900	-67.932644	1.661349	166.480192	298.993885	200.923009	0.000000	300.000000	200.000000	0.000000	7.538440	9.857960	2231.752014	2059.927254	2245.399921	-1324.459476				-505.000000	200.000000	0.000000	-1.086660	-0.357340	9.438480	-947.395580	1117.356734	234.724212
143				900.000000	200.000000	0.000000	0.257830	0.731900	-1.303500	-103.888281	-100.592644	181.138063	299.033387	200.965312	0.000000	300.000000	200.000000	0.000000	7.233240	10.468360	2232.743836	2155.294256	2158.199924	-1428.218974				-505.000000	200.000000	0.000000	1.448880	0.357340	3.932700	-325.510746	306.306166	235.199600
144				900.000000	200.000000	0.000000	0.381140	0.664340	-1.433850	-46.497491	-85.285444	164.079862	299.022822	200.953280	0.000000	300.000000	200.000000	0.000000	7.294280	10.315760	2230.912780	2126.684155	2179.999924	-1342.769976				-505.000000	200.000000	0.000000	1.811100	3.573400	9.438480	564.429517	279.163250	-584.194718
145				900.000000	200.000000	0.000000	0.392350	0.619300	-1.651100	-24.454128	-100.742939	178.484322	299.071776	200.940359	0.000000	300.000000	200.000000	0.000000	7.843640	10.193680	2231.141662	2098.074055	2070.999928	-1379.390975				-505.000000	200.000000	0.000000	0.181110	-1.786700	5.505780	-1150.016771	-1076.744009	-119.198264
146				900.000000	200.000000	0.000000	0.425980	0.551740	-2.172500	-67.981722	-147.236650	161.519030	299.027707	200.953280	0.000000	300.000000	200.000000	0.000000	7.446880	11.414480	2230.912780	2126.684155	2169.099924	-1391.597975				-505.000000	200.000000	0.000000	-1.086660	-0.357340	4.719240	-368.693110	61.275234	-411.460874
147				900.000000	200.000000	0.000000	0.392350	0.630560	-1.781450	-100.515558	-80.357834	219.459015	299.003721	200.922946	0.000000	300.000000	200.000000	0.000000	7.477400	11.261880	2231.904602	2059.927254	2223.599922	-1440.425974				-505.000000	200.000000	0.000000	1.267770	2.680050	9.438480	278.740905	179.470139	61.186045
148				900.000000	200.000000	0.000000	0.403560	0.630560	-1.260050	-51.729025	-91.436304	168.844540	298.974313	201.004234	0.000000	300.000000	200.000000	0.000000	7.355320	10.865120	2231.675720	2241.124558	2288.999920	-1397.701475				-505.000000	200.000000	0.000000	1.992210	1.072020	7.865400	760.393173	1065.117181	-410.350720
149				900.000000	200.000000	0.000000	0.369930	0.619300	-1.260050	-88.377484	-105.249330	149.591628	298.998974	200.969815	0.000000	300.000000	200.000000	0.000000	7.294280	11.353440	2232.209778	2164.830956	2234.499922	-1336.666476				-505.000000	200.000000	0.000000	0.181110	0.357340	11.011560	-556.576441	641.441101	117.812824
150				900.000000	200.000000	0.000000	0.269040	0.529220	-1.651100	-72.389455	-95.665033	168.889656	299.013522	200.931460	0.000000	300.000000	200.000000	0.000000	7.691040	10.773560	2231.980896	2079.000654	2201.799923	-1348.873476				-505.000000	200.000000	0.000000	3.259980	-1.965370	-0.786540	-1045.515476	-726.794981	-295.846428
151				900.000000	200.000000	0.000000	0.392350	0.585520	-1.781450	-90.308715	-100.621714	156.765966	299.003619	200.901674	0.000000	300.000000	200.000000	0.000000	7.477400	10.529400	2231.675720	2012.243752	2223.599922	-1226.803478				-505.000000	200.000000	0.000000	1.448880	0.357340	-3.932700	600.388037	1772.040511	0.223205
152				900.000000	200.000000	0.000000	0.403560	0.653080	-1.651100	-95.432612	-80.940687	164.046163	299.071871	201.012919	0.000000	300.000000	200.000000	0.000000	7.385840	10.376800	2231.370544	2260.197959	2070.999928	-1306.148976				-505.000000	200.000000	0.000000	2.716650	-1.429360	5.505780	-896.762124	1156.090606	57.170304
153				900.000000	200.000000	0.000000	0.302670	0.686860	-1.477300	-69.738313	-71.881701	193.098022	299.042692	200.931587	0.000000	300.000000	200.000000	0.000000	7.324800	10.468360	2231.675720	2079.000654	2136.399925	-1306.148976				-505.000000	200.000000	0.000000	1.811100	-1.786700	5.505780	1166.303267	-247.384647	-295.560960
154				900.000000	200.000000	0.000000	0.392350	0.596780	-1.607650	-25.336487	-115.981258	154.366777	299.077229	200.897063	0.000000	300.000000	200.000000	0.000000	6.836480	10.041080	2232.514954	2002.707052	2060.099928	-1397.701475				-505.000000	200.000000	0.000000	1.992210	1.072020	-1.573080	-861.785932	2134.634357	-175.374326
155				900.000000	200.000000	0.000000	0.493240	0.551740	-2.693900	-128.829845	-63.400026	146.991388	299.062550	200.939813	0.000000	300.000000	200.000000	0.000000	7.660520	10.712520	2232.438660	2098.074055	2092.799927	-1361.080475				-505.000000	200.000000	0.000000	0.181110	0.536010	14.157719	612.646592	240.745373	-234.482210
156				900.000000	200.000000	0.000000	0.549290	0.585520	-1.042800	-85.522943	-112.837418	178.290317	298.994091	200.982632	0.000000	300.000000	200.000000	0.000000	7.965720	11.689160	2232.209778	2193.441057	2245.399921	-1385.494475				-505.000000	200.000000	0.000000	-0.543330	0.536010	7.865400	-2167.440839	290.552647	353.016732
157				900.000000	200.000000	0.000000	0.482030	0.551740	-1.390400	-115.417829	-109.744383	154.231982	299.018238	200.948713	0.000000	300.000000	200.000000	0.000000	7.538440	11.475520	2231.599426	2117.147455	2190.899923	-1293.941977				-505.000000	200.000000	0.000000	0.724440	-0.178670	14.944259	-1051.959798	1400.252116	-293.948006
158				900.000000	200.000000	0.000000	0.381140	0.653080	-1.955250	-75.645060	-110.130392	176.117691	298.969535	200.944310	0.000000	300.000000	200.000000	0.000000	7.111160	11.353440	2231.904602	2107.610755	2299.899920	-1385.494475				-505.000000	200.000000	0.000000	1.992210	0.000000	11.798100	-693.952163	1856.805093	763.513906
159				900.000000	200.000000	0.000000	0.392350	0.653080	-2.172500	-59.788010	-130.653857	164.057777	299.032825	200.931683	0.000000	300.000000	200.000000	0.000000	7.355320	10.895640	2231.446838	2079.000654	2158.199924	-1428.218974				-505.000000	200.000000	0.000000	1.992210	0.000000	-2.359620	1737.051259	411.970688	-470.112166
160				900.000000	200.000000	0.000000	0.291460	0.574260	-1.433850	-58.248046	-106.922271	200.233898	299.003551	200.961566	0.000000	300.000000	200.000000	0.000000	7.416360	10.865120	2231.523132	2145.757556	2223.599922	-1446.529474				-505.000000	200.000000	0.000000	-1.086660	-0.893350	6.292320	872.974792	722.632418	-59.504955
161				900.000000	200.000000	0.000000	0.437190	0.664340	-0.955900	-82.187107	-77.906137	178.479755	299.013320	200.978661	0.000000	300.000000	200.000000	0.000000	7.385840	11.597600	2231.523132	2183.904357	2201.799923	-1416.011974				-505.000000	200.000000	0.000000	0.905550	-1.608030	14.944259	-1254.266373	2980.133239	115.889733
162				900.000000	200.000000	0.000000	0.347510	0.653080	-1.129700	-38.605018	-79.117450	178.562192	299.057506	200.978427	0.000000	300.000000	200.000000	0.000000	7.080640	10.590440	2232.057190	2183.904357	2103.699926	-1373.287475				-505.000000	200.000000	0.000000	1.448880	-0.178670	14.157719	916.849311	826.882652	293.435025
163				900.000000	200.000000	0.000000	0.403560	0.641820	-0.955900	-83.114481	-101.851103	156.806711	298.974629	200.905669	0.000000	300.000000	200.000000	0.000000	7.477400	10.193680	2232.362366	2021.780453	2288.999920	-1354.976975				-505.000000	200.000000	0.000000	3.259980	0.714680	14.157719	-71.438098	452.152982	-293.303060
164				900.000000	200.000000	0.000000	0.414770	0.641820	-1.694550	-51.715480	-126.955636	185.711019	299.062614	200.879946	0.000000	300.000000	200.000000	0.000000	7.599480	10.193680	2232.591248	1964.560251	2092.799927	-1293.941977				-505.000000	200.000000	0.000000	-0.905550	-0.893350	16.517339	-979.263236	1099.679931	116.712852
165				900.000000	200.000000	0.000000	0.347510	0.563000	-1.173150	-74.523769	-53.747192	171.249437	299.042660	200.931619	0.000000	300.000000	200.000000	0.000000	7.141680	10.712520	2231.599426	2079.000654	2136.399925	-1354.976975				-505.000000	200.000000	0.000000	2.173320	-0.714680	2.359620	651.839494	926.813194	175.380199
166				900.000000	200.000000	0.000000	0.437190	0.619300	-1.651100	-84.762081	-51.929751	188.076508	298.964580	200.931555	0.000000	300.000000	200.000000	0.000000	7.141680	10.315760	2231.752014	2079.000654	2310.799919	-1403.804975				-505.000000	200.000000	0.000000	0.181110	-0.536010	0.786540	-843.083055	1048.854667	-235.499557
167				900.000000	200.000000	0.000000	0.392350	0.641820	-1.738000	-108.047918	-70.266303	144.770024	298.954812	200.944375	0.000000	300.000000	200.000000	0.000000	7.294280	10.102120	2231.752014	2107.610755	2332.599918	-1409.908474				-505.000000	200.000000	0.000000	0.905550	-1.250690	8.651940	504.092913	1395.264562	-353.723941
168				900.000000	200.000000	0.000000	0.482030	0.596780	-1.260050	-125.489629	-125.063518	149.454549	298.979407	200.867309	0.000000	300.000000	200.000000	0.000000	7.721560	10.498880	2232.133484	1935.950150	2278.099920	-1379.390975				-505.000000	200.000000	0.000000	0.362220	0.536010	11.798100	1075.721830	629.735709	-175.752600
169				900.000000	200.000000	0.000000	0.291460	0.698120	-1.433850	-101.393854	-91.724362	166.613846	299.057345	200.991414	0.000000	300.000000	200.000000	0.000000	7.355320	10.956680	2231.675720	2212.514458	2103.699926	-1391.597975				-505.000000	200.000000	0.000000	1.629990	0.714680	6.292320	159.564674	425.677929	-351.916760
170				900.000000	200.000000	0.000000	0.369930	0.630560	-1.173150	-87.823769	-110.396117	176.108361	299.003244	200.987512	0.000000	300.000000	200.000000	0.000000	7.691040	11.750200	2230.836486	2202.977757	2223.599922	-1391.597975				-505.000000	200.000000	0.000000	0.543330	-0.536010	11.011560	-842.265053	1149.803199	351.912452
171				900.000000	200.000000	0.000000	0.381140	0.585520	-1.998700	-74.451665	-69.562224	164.006559	298.979198	200.957227	0.000000	300.000000	200.000000	0.000000	7.294280	11.689160	2231.675720	2136.220856	2278.099920	-1367.183975				-505.000000	200.000000	0.000000	0.000000	0.893350	7.078860	170.438919	523.562191	-410.360901
172				900.000000	200.000000	0.000000	0.414770	0.698120	-1.607650	-41.265957	-91.574664	173.715077	298.994125	200.974054	0.000000	300.000000	200.000000	0.000000	7.843640	11.017720	2232.286072	2174.367657	2245.399921	-1428.218974				-505.000000	200.000000	0.000000	1.992210	1.072020	4.719240	-166.386535	405.252850	-116.630227
173				900.000000	200.000000	0.000000	0.437190	0.540480	-1.433850	-148.090771	-82.527613	192.822526	299.140230	200.970213	0.000000	300.000000	200.000000	0.000000	7.355320	10.468360	2231.294250	2164.830956	1918.399933	-1361.080475				-505.000000	200.000000	0.000000	1.629990	0.357340	13.371180	-1019.651679	816.670113	352.673308
174				900.000000	200.000000	0.000000	0.470820	0.574260	-1.346950	-46.096427	-78.927344	178.361140	299.043052	200.995313	0.000000	300.000000	200.000000	0.000000	7.233240	10.590440	2232.514954	2222.051158	2136.399925	-1452.632974				-505.000000	200.000000	0.000000	2.173320	-1.250690	6.292320	-654.255875	657.941047	116.127427
175				900.000000	200.000000	0.000000	0.313880	0.585520	-1.564200	-86.063113	-87.460422	166.485901	299.033420	200.926839	0.000000	300.000000	200.000000	0.000000	7.568960	9.552760	2232.820130	2069.463954	2158.199924	-1324.459476				-505.000000	200.000000	0.000000	0.000000	0.893350	7.865400	170.501842	-935.454316	529.544677
176				900.000000	200.000000	0.000000	0.358720	0.585520	-1.607650	-74.046537	-53.804735	161.620126	299.023523	200.956867	0.000000	300.000000	200.000000	0.000000	7.477400	10.529400	2232.514954	2136.220856	2179.999924	-1348.873476				-505.000000	200.000000	0.000000	1.267770	1.250690	7.865400	-1660.931545	-84.177023	177.317779
177				900.000000	200.000000	0.000000	0.381140	0.540480	-0.869000	-99.259224	-19.953145	178.422633	299.043020	200.961172	0.000000	300.000000	200.000000	0.000000	7.263760	9.522240	2232.438660	2145.757556	2136.399925	-1403.804975				-505.000000	200.000000	0.000000	1.992210	-0.178670	-2.359620	452.263916	-250.879348	-587.769921
178				900.000000	200.000000	0.000000	0.313880	0.630560	-1.781450	-100.515558	-82.192409	152.069827	299.032891	200.957260	0.000000	300.000000	200.000000	0.000000	7.172200	10.346280	2231.599426	2136.220856	2158.199924	-1312.252476				-505.000000	200.000000	0.000000	-1.629990	-1.965370	6.292320	-350.053156	888.079322	409.473954
179				900.000000	200.000000	0.000000	0.358720	0.641820	-1.868350	-55.916067	-109.287953	171.311126	298.998871	200.961369	0.000000	300.000000	200.000000	0.000000	7.538440	10.010560	2231.980896	2145.757556	2234.499922	-1379.390975				-505.000000	200.000000	0.000000	0.905550	0.178670	13.371180	-1146.279003	-730.334113	-822.320267
180				900.000000	200.000000	0.000000	0.313880	0.517960	-1.520750	-100.861811	-52.039041	151.965109	298.949856	200.970080	0.000000	300.000000	200.000000	0.000000	7.691040	11.322920	2231.599426	2164.830956	2343.499918	-1367.183975				-505.000000	200.000000	0.000000	0.543330	-0.893350	7.078860	293.957706	-172.164742	175.341040
181				900.000000	200.000000	0.000000	0.459610	0.630560	-1.694550	-76.302348	-103.472298	173.605792	298.999384	200.901089	0.000000	300.000000	200.000000	0.000000	7.538440	11.170320	2233.125306	2012.243752	2234.499922	-1354.976975				-505.000000	200.000000	0.000000	0.362220	-1.072020	14.944259	-874.384402	1157.030033	57.697774
182				900.000000	200.000000	0.000000	0.403560	0.619300	-1.694550	-112.950807	-80.900279	161.605088	299.027940	201.008611	0.000000	300.000000	200.000000	0.000000	7.263760	11.414480	2231.446838	2250.661259	2169.099924	-1446.529474				-505.000000	200.000000	0.000000	0.905550	0.178670	14.157719	-103.872063	329.479519	470.049903
183				900.000000	200.000000	0.000000	0.392350	0.608040	-1.738000	-69.233676	-120.926002	183.293170	299.013353	200.927346	0.000000	300.000000	200.000000	0.000000	7.996240	10.620960	2231.599426	2069.463954	2201.799923	-1379.390975				-505.000000	200.000000	0.000000	1.448880	1.250690	4.719240	-850.471224	40.419725	-762.602288
184				900.000000	200.000000	0.000000	0.313880	0.574260	-2.129050	-34.845092	-97.067051	166.475429	298.999077	200.995347	0.000000	300.000000	200.000000	0.000000	7.355320	10.498880	2232.438660	2222.051158	2234.499922	-1409.908474				-505.000000	200.000000	0.000000	1.629990	-0.714680	-1.573080	1114.788886	2023.982281	-470.761420
185				900.000000	200.000000	0.000000	0.493240	0.619300	-1.129700	-104.324562	-120.580401	151.873539	298.998974	200.935637	0.000000	300.000000	200.000000	0.000000	7.324800	10.468360	2232.209778	2088.537354	2234.499922	-1385.494475				-505.000000	200.000000	0.000000	2.716650	0.536010	0.786540	495.760896	-960.550952	705.220525
186				900.000000	200.000000	0.000000	0.425980	0.641820	-0.912450	-22.761513	-128.144617	190.518725	299.047902	200.931269	0.000000	300.000000	200.000000	0.000000	7.385840	10.712520	2232.438660	2079.000654	2125.499926	-1348.873476				-505.000000	200.000000	0.000000	1.267770	-0.178670	12.584640	-588.884560	971.904477	410.937711
187				900.000000	200.000000	0.000000	0.403560	0.574260	-1.868350	-86.841900	-106.068495	163.972860	298.989346	200.905607	0.000000	300.000000	200.000000	0.000000	7.599480	10.834600	2232.514954	2021.780453	2256.299921	-1293.941977				-505.000000	200.000000	0.000000	-0.362220	-0.357340	6.292320	94.696744	413.656541	410.898553
188				900.000000	200.000000	0.000000	0.336300	0.495440	-1.477300	-45.456747	-83.398524	168.788559	298.994263	200.995279	0.000000	300.000000	200.000000	0.000000	7.630000	10.010560	2232.591248	2222.051158	2245.399921	-1342.769976				-505.000000	200.000000	0.000000	0.543330	0.000000	12.584640	-809.705242	485.460310	-469.996256
189				900.000000	200.000000	0.000000	0.437190	0.698120	-1.390400	-69.184598	-102.831902	152.004909	299.028505	200.914056	0.000000	300.000000	200.000000	0.000000	7.782600	10.987200	2232.743836	2040.853853	2169.099924	-1348.873476				-505.000000	200.000000	0.000000	2.173320	0.000000	-7.078860	1041.777708	2394.040391	234.802529
190				900.000000	200.000000	0.000000	0.448400	0.698120	-1.173150	-89.062178	-68.033782	202.596158	299.081578	200.961698	0.000000	300.000000	200.000000	0.000000	7.507920	11.139800	2231.217956	2145.757556	2049.199928	-1318.355976				-505.000000	200.000000	0.000000	1.086660	0.536010	7.078860	-661.895738	-470.181653	764.095023
191				900.000000	200.000000	0.000000	0.414770	0.630560	-1.260050	-63.790616	-157.755541	188.110207	299.052267	200.974521	0.000000	300.000000	200.000000	0.000000	7.233240	11.506040	2231.217956	2174.367657	2114.599926	-1489.253973				-505.000000	200.000000	0.000000	1.629990	-1.072020	14.944259	-1221.832408	550.037245	351.316846
192				900.000000	200.000000	0.000000	0.392350	0.709380	-1.738000	-65.060494	-60.134363	178.568096	299.071903	200.884671	0.000000	300.000000	200.000000	0.000000	7.752080	11.322920	2231.446838	1974.096951	2070.999928	-1434.322474				-505.000000	200.000000	0.000000	1.267770	-0.357340	17.303879	-715.134344	-1418.834213	-294.161031
193				900.000000	200.000000	0.000000	0.414770	0.619300	-1.738000	-60.728928	-50.925678	183.280415	299.028239	200.935669	0.000000	300.000000	200.000000	0.000000	7.019600	11.048240	2232.133484	2088.537354	2169.099924	-1391.597975				-505.000000	200.000000	0.000000	-0.181110	0.357340	13.371180	-324.755668	1191.399782	-352.110988
194				900.000000	200.000000	0.000000	0.392350	0.551740	-1.173150	-62.925865	-65.725643	159.144210	299.057700	200.956867	0.000000	300.000000	200.000000	0.000000	7.721560	11.322920	2232.514954	2136.220856	2103.699926	-1342.769976				-505.000000	200.000000	0.000000	1.267770	-1.608030	14.157719	-1717.593304	2030.971683	-177.859738
195				900.000000	200.000000	0.000000	0.313880	0.563000	-1.955250	-71.313494	-71.898835	197.790539	299.013387	200.961501	0.000000	300.000000	200.000000	0.000000	7.691040	11.017720	2231.675720	2145.757556	2201.799923	-1403.804975				-505.000000	200.000000	0.000000	-0.905550	-1.250690	12.584640	-74.672480	1103.412063	233.861934
196				900.000000	200.000000	0.000000	0.313880	0.653080	-1.738000	-123.666352	-102.496698	197.874313	299.013353	200.940166	0.000000	300.000000	200.000000	0.000000	7.599480	10.834600	2231.599426	2098.074055	2201.799923	-1354.976975				-505.000000	200.000000	0.000000	3.259980	-1.429360	3.932700	-201.991959	1389.846577	-60.361360
197				900.000000	200.000000	0.000000	0.325090	0.574260	-1.346950	-110.424911	-72.926182	176.102456	298.999111	200.995313	0.000000	300.000000	200.000000	0.000000	7.721560	10.590440	2232.514954	2222.051158	2234.499922	-1409.908474				-505.000000	200.000000	0.000000	0.181110	-1.072020	-3.932700	-528.446553	257.913181	292.688658
198				900.000000	200.000000	0.000000	0.392350	0.686860	-1.173150	-45.300032	-80.923553	171.318172	299.087025	200.871403	0.000000	300.000000	200.000000	0.000000	7.477400	10.651480	2232.591248	1945.486851	2038.299929	-1416.011974				-505.000000	200.000000	0.000000	2.173320	-0.357340	11.011560	1369.050304	653.462488	-59.257080
199				900.000000	200.000000	0.000000	0.526870	0.574260	-0.912450	-57.707876	-167.761057	178.303072	298.994503	200.918171	0.000000	300.000000	200.000000	0.000000	7.568960	10.407320	2233.125306	2050.390553	2245.399921	-1373.287475				-505.000000	200.000000	0.000000	0.724440	-0.178670	13.371180	453.522380	1799.454991	-235.203908
200				900.000000	200.000000	0.000000	0.313880	0.450400	-1.694550	-107.844519	-92.405166	192.866500	299.009214	200.948000	0.000000	300.000000	200.000000	0.000000	7.446880	9.735880	2233.277894	2117.147455	2212.699923	-1361.080475				-505.000000	200.000000	0.000000	-0.181110	-1.786700	8.651940	-1033.949076	135.318282	409.527601
201				900.000000	200.000000	0.000000	0.403560	0.563000	-1.129700	-98.601936	-91.557529	178.420349	298.984741	200.948065	0.000000	300.000000	200.000000	0.000000	7.660520	9.430680	2233.125306	2117.147455	2267.199921	-1354.976975				-505.000000	200.000000	0.000000	1.086660	-0.178670	3.932700	684.399306	725.934119	-235.232885
202				900.000000	200.000000	0.000000	0.414770	0.596780	-1.477300	-117.673640	-106.893799	147.114570	298.999042	200.948389	0.000000	300.000000	200.000000	0.000000	7.416360	9.430680	2232.362366	2117.147455	2234.499922	-1312.252476				-505.000000	200.000000	0.000000	-1.629990	0.357340	7.078860	1180.348971	357.052866	0.469515
203				900.000000	200.000000	0.000000	0.347510	0.630560	-1.564200	-80.187836	-134.439035	168.902608	299.052007	200.996164	0.000000	300.000000	200.000000	0.000000	7.630000	10.895640	2230.607604	2222.051158	2114.599926	-1318.355976				-505.000000	200.000000	0.000000	-0.724440	-0.536010	7.865400	1473.803292	1494.641678	175.781578
204				900.000000	200.000000	0.000000	0.269040	0.596780	-1.781450	-65.721847	-65.147988	185.820108	299.008333	200.953117	0.000000	300.000000	200.000000	0.000000	7.568960	11.414480	2231.294250	2126.684155	2212.699923	-1440.425974				-505.000000	200.000000	0.000000	1.992210	-1.608030	-1.573080	597.468270	2134.634357	115.802800
205				900.000000	200.000000	0.000000	0.414770	0.563000	-0.955900	-94.401349	-102.312731	161.541115	298.930465	200.875944	0.000000	300.000000	200.000000	0.000000	7.843640	10.529400	2231.904602	1955.023551	2387.099916	-1428.218974				-505.000000	200.000000	0.000000	1.448880	-0.178670	6.292320	-126.123938	1629.766960	-117.773666
206				900.000000	200.000000	0.000000	0.291460	0.675600	-1.651100	-114.607889	-86.456349	161.773582	298.950036	200.931460	0.000000	300.000000	200.000000	0.000000	7.660520	10.682000	2231.980896	2079.000654	2343.499918	-1367.183975				-505.000000	200.000000	0.000000	2.354430	0.714680	6.292320	738.644683	1177.262111	294.210370
207				900.000000	200.000000	0.000000	0.358720	0.529220	-1.824900	-64.528451	-78.932542	147.109807	299.032527	200.970445	0.000000	300.000000	200.000000	0.000000	6.958560	10.682000	2230.760192	2164.830956	2158.199924	-1428.218974				-505.000000	200.000000	0.000000	0.905550	-0.536010	5.505780	547.086507	2193.670312	-470.533907
208				900.000000	200.000000	0.000000	0.336300	0.675600	-1.651100	-46.258875	-32.577191	154.498148	299.076882	200.970047	0.000000	300.000000	200.000000	0.000000	7.202720	10.651480	2231.675720	2164.830956	2060.099928	-1354.976975				-505.000000	200.000000	0.000000	1.086660	-1.072020	-1.573080	-64.993776	1128.869126	527.592608
209				900.000000	200.000000	0.000000	0.493240	0.641820	-1.781450	-104.072402	-49.050695	154.304142	299.028472	200.922631	0.000000	300.000000	200.000000	0.000000	7.721560	10.285240	2232.667542	2059.927254	2169.099924	-1403.804975				-505.000000	200.000000	0.000000	1.086660	-1.429360	13.371180	-1011.948894	1777.537060	-295.163889
210				900.000000	200.000000	0.000000	0.437190	0.619300	-1.651100	-72.700491	-41.797811	161.570247	298.964687	200.914369	0.000000	300.000000	200.000000	0.000000	7.965720	10.376800	2231.980896	2040.853853	2310.799919	-1507.564473				-505.000000	200.000000	0.000000	0.543330	0.000000	4.719240	0.377539	360.354567	-58.787565
211				900.000000	200.000000	0.000000	0.414770	0.495440	-1.651100	-57.698394	-51.006495	190.394205	299.027973	200.974387	0.000000	300.000000	200.000000	0.000000	7.355320	10.132640	2231.523132	2174.367657	2169.099924	-1397.701475				-505.000000	200.000000	0.000000	2.897760	0.714680	13.371180	-882.213034	739.957354	470.399200
212				900.000000	200.000000	0.000000	0.414770	0.608040	-2.042150	-25.322943	-111.434458	166.402322	299.072030	200.978560	0.000000	300.000000	200.000000	0.000000	7.355320	9.735880	2231.752014	2183.904357	2070.999928	-1281.734977				-505.000000	200.000000	0.000000	1.086660	0.536010	13.371180	-1703.736369	982.117016	-175.810555
213				900.000000	200.000000	0.000000	0.504450	0.653080	-1.520750	-39.010146	-146.008202	173.580281	298.974454	200.893005	0.000000	300.000000	200.000000	0.000000	7.385840	11.200840	2231.980896	1993.170352	2288.999920	-1361.080475				-505.000000	200.000000	0.000000	0.905550	-0.178670	11.011560	105.885605	1127.885268	175.990294
214				900.000000	200.000000	0.000000	0.425980	0.529220	-1.520750	-52.151761	-92.117108	173.546387	299.008639	200.922914	0.000000	300.000000	200.000000	0.000000	7.538440	11.048240	2231.980896	2059.927254	2212.699923	-1342.769976				-505.000000	200.000000	0.000000	2.897760	0.178670	7.865400	358.888559	1805.742398	469.890526
215				900.000000	200.000000	0.000000	0.392350	0.574260	-1.564200	-70.444679	-65.361967	200.129376	299.013623	201.029628	0.000000	300.000000	200.000000	0.000000	7.355320	11.139800	2232.209778	2298.344760	2201.799923	-1361.080475				-505.000000	200.000000	0.000000	-1.448880	0.714680	2.359620	159.250058	85.432444	0.794142
216				900.000000	200.000000	0.000000	0.358720	0.675600	-1.738000	-18.205192	-119.541119	176.161861	299.027508	201.017611	0.000000	300.000000	200.000000	0.000000	7.324800	11.109280	2230.455016	2269.734659	2169.099924	-1397.701475				-505.000000	200.000000	0.000000	1.448880	0.893350	9.438480	-1450.796338	1494.211247	59.475977
217				900.000000	200.000000	0.000000	0.381140	0.563000	-1.998700	-79.399569	-74.628194	178.443576	299.018439	200.965609	0.000000	300.000000	200.000000	0.000000	7.233240	11.658640	2232.057190	2155.294256	2190.899923	-1446.529474				-505.000000	200.000000	0.000000	-0.724440	-1.072020	19.663499	-642.374859	157.745208	410.249299
218				900.000000	200.000000	0.000000	0.414770	0.619300	-1.564200	-52.507811	-127.076862	192.919055	299.111224	201.012608	0.000000	300.000000	200.000000	0.000000	7.477400	10.590440	2232.057190	2260.197959	1983.799931	-1324.459476				-505.000000	200.000000	0.000000	1.629990	-0.893350	1.573080	525.149248	297.586480	1056.415588
219				900.000000	200.000000	0.000000	0.302670	0.641820	-1.694550	-15.530708	-142.603238	197.875455	299.009316	200.913744	0.000000	300.000000	200.000000	0.000000	7.385840	10.376800	2233.506776	2040.853853	2212.699923	-1306.148976				-505.000000	200.000000	0.000000	0.181110	-0.357340	10.225020	-599.884651	-550.942538	234.622790
220				900.000000	200.000000	0.000000	0.448400	0.641820	-1.607650	-115.953935	-128.421337	161.579577	299.042398	200.983170	0.000000	300.000000	200.000000	0.000000	7.691040	10.468360	2230.989074	2193.441057	2136.399925	-1373.287475				-505.000000	200.000000	0.000000	0.362220	-0.714680	13.371180	-737.071604	-1095.167239	175.525087
221				900.000000	200.000000	0.000000	0.347510	0.540480	-0.912450	-107.345299	-64.121583	159.180193	299.050025	200.946835	0.000000	300.000000	200.000000	0.000000	7.660520	11.017720	2225.953670	2107.610755	2114.599926	-1464.839973				-505.000000	200.000000	0.000000	-0.362220	1.250690	4.719240	1118.400808	415.149394	-175.016414
222				900.000000	200.000000	0.000000	0.504450	0.653080	-1.346950	-91.096982	-70.180287	178.399602	299.013724	200.965444	0.000000	300.000000	200.000000	0.000000	7.538440	10.346280	2232.438660	2155.294256	2201.799923	-1379.390975				-505.000000	200.000000	0.000000	0.905550	-1.608030	1.573080	18.639953	1932.262430	233.377930
223				900.000000	200.000000	0.000000	0.336300	0.551740	-0.825550	-66.586281	-58.674802	166.431258	298.950466	200.943891	0.000000	300.000000	200.000000	0.000000	7.233240	10.163160	2232.896424	2107.610755	2343.499918	-1342.769976				-505.000000	200.000000	0.000000	2.716650	1.786700	7.865400	-1281.049574	623.571298	60.222345
224				900.000000	200.000000	0.000000	0.425980	0.686860	-1.694550	-45.840203	-112.219354	171.283332	299.096944	200.969484	0.000000	300.000000	200.000000	0.000000	7.202720	9.980040	2232.972718	2164.830956	2016.499929	-1379.390975				-505.000000	200.000000	0.000000	-0.543330	-0.714680	4.719240	-969.395763	558.678367	-0.634765
225				900.000000	200.000000	0.000000	0.381140	0.641820	-1.520750	-35.453303	-105.468507	161.649258	299.032957	200.961468	0.000000	300.000000	200.000000	0.000000	7.477400	10.865120	2231.752014	2145.757556	2158.199924	-1367.183975				-505.000000	200.000000	0.000000	0.724440	-0.536010	9.438480	-610.758896	1272.907094	116.921569
226				900.000000	200.000000	0.000000	0.470820	0.619300	-1.824900	-117.106380	-88.614790	171.174047	299.013623	201.008266	0.000000	300.000000	200.000000	0.000000	7.538440	10.682000	2232.209778	2250.661259	2201.799923	-1379.390975				-505.000000	200.000000	0.000000	0.905550	-0.178670	4.719240	-242.065786	-59.273386	998.407675
227				900.000000	200.000000	0.000000	0.369930	0.596780	-1.781450	-105.927149	-140.226218	159.209325	299.023690	200.952433	0.000000	300.000000	200.000000	0.000000	7.630000	10.956680	2232.896424	2126.684155	2179.999924	-1391.597975				-505.000000	200.000000	0.000000	0.724440	-0.536010	5.505780	-611.073512	746.359197	-176.798925
228				900.000000	200.000000	0.000000	0.437190	0.653080	-2.172500	-67.829071	-97.038579	185.698263	299.018171	200.965873	0.000000	300.000000	200.000000	0.000000	7.507920	11.841760	2231.446838	2155.294256	2190.899923	-1391.597975				-505.000000	200.000000	0.000000	1.811100	0.178670	11.011560	-914.835769	1205.660448	176.256966
229				900.000000	200.000000	0.000000	0.459610	0.664340	-1.564200	-50.653064	-108.659493	154.359927	298.949856	200.957260	0.000000	300.000000	200.000000	0.000000	7.630000	11.658640	2231.599426	2136.220856	2343.499918	-1354.976975				-505.000000	200.000000	0.000000	0.724440	-0.178670	15.730799	-704.448869	736.655653	-176.459809
230				900.000000	200.000000	0.000000	0.403560	0.506700	-1.694550	-57.279722	-85.966249	156.681049	298.915480	200.940327	0.000000	300.000000	200.000000	0.000000	7.813120	10.559920	2231.217956	2098.074055	2419.799915	-1409.908474				-505.000000	200.000000	0.000000	2.354430	0.357340	9.438480	254.009725	1174.276405	-411.057929
231				900.000000	200.000000	0.000000	0.369930	0.529220	-0.955900	-67.648698	-70.070400	166.375474	298.965111	200.960975	0.000000	300.000000	200.000000	0.000000	7.752080	10.743040	2232.896424	2145.757556	2310.799919	-1440.425974	-519.211768	241.838223	0.000000	-505.000000	200.000000	0.000000	1.448880	0.714680	20.450039	855.593303	290.631211	235.538716
232				900.000000	200.000000	0.000000	0.269040	0.427880	-1.564200	-84.513668	-121.075700	163.976090	299.003482	201.034289	0.000000	300.000000	200.000000	0.000000	7.446880	11.109280	2231.370544	2307.881460	2223.599922	-1367.183975				-505.000000	200.000000	0.000000	0.362220	0.357340	7.865400	-441.012132	-427.092217	-117.178059
233				900.000000	200.000000	0.000000	0.269040	0.585520	-1.824900	-34.066306	-70.173550	132.797114	298.983908	200.931747	0.000000	300.000000	200.000000	0.000000	7.385840	10.895640	2231.294250	2079.000654	2267.199921	-1361.080475				-505.000000	200.000000	0.000000	2.173320	-0.893350	4.719240	62.136933	261.723878	-529.718543
234				900.000000	200.000000	0.000000	0.369930	0.551740	-1.433850	-87.319131	-59.493967	166.396418	299.092217	200.947968	0.000000	300.000000	200.000000	0.000000	7.324800	10.010560	2233.354188	2117.147455	2027.399929	-1385.494475				-505.000000	200.000000	0.000000	1.086660	-1.608030	-2.359620	18.325338	-63.514514	292.107540
235				900.000000	200.000000	0.000000	0.448400	0.551740	-1.824900	-55.560017	-128.219294	147.037842	298.965288	200.926649	0.000000	300.000000	200.000000	0.000000	7.416360	9.857960	2233.277894	2069.463954	2310.799919	-1470.943473				-505.000000	200.000000	0.000000	1.992210	-0.357340	12.584640	442.648135	662.928601	-294.218986
236				900.000000	200.000000	0.000000	0.459610	0.506700	-1.651100	-69.296298	-103.512706	163.851962	299.047479	200.944504	0.000000	300.000000	200.000000	0.000000	7.019600	11.261880	2231.446838	2107.610755	2125.499926	-1318.355976				-505.000000	200.000000	0.000000	2.173320	0.714680	8.651940	-303.510564	1848.831833	294.224859
237				900.000000	200.000000	0.000000	0.392350	0.630560	-1.607650	-40.027548	-80.519468	171.265813	299.033089	200.948518	0.000000	300.000000	200.000000	0.000000	7.172200	11.048240	2232.057190	2117.147455	2158.199924	-1391.597975				-505.000000	200.000000	0.000000	0.362220	-0.536010	8.651940	-147.557812	500.151408	58.206448
238				900.000000	200.000000	0.000000	0.313880	0.529220	-1.607650	-52.241790	-138.079713	178.481842	299.037611	200.940327	0.000000	300.000000	200.000000	0.000000	7.324800	10.987200	2231.217956	2098.074055	2147.299925	-1391.597975				-505.000000	200.000000	0.000000	0.905550	-0.536010	7.078860	83.948346	71.057342	469.371672
239				900.000000	200.000000	0.000000	0.369930	0.551740	-1.303500	-87.184089	-24.153403	147.119137	299.003517	200.927409	0.000000	300.000000	200.000000	0.000000	7.416360	10.773560	2231.446838	2069.463954	2223.599922	-1397.701475				-505.000000	200.000000	0.000000	0.000000	0.357340	-3.932700	137.124029	1462.002213	352.803708
240				900.000000	200.000000	0.000000	0.560500	0.686860	-1.129700	-65.357669	-82.822409	180.782609	299.052590	200.948551	0.000000	300.000000	200.000000	0.000000	7.568960	10.620960	2231.980896	2117.147455	2114.599926	-1385.494475				-505.000000	200.000000	0.000000	1.448880	3.752070	4.719240	-1046.560727	-357.290297	590.885791
241				900.000000	200.000000	0.000000	0.493240	0.563000	-0.825550	-98.286836	-136.061171	151.821180	299.013353	200.957260	0.000000	300.000000	200.000000	0.000000	7.172200	10.224200	2231.599426	2136.220856	2201.799923	-1391.597975				-505.000000	200.000000	0.000000	1.448880	0.714680	1.573080	159.187135	1369.105504	235.538716
242				900.000000	200.000000	0.000000	0.448400	0.630560	-1.781450	-84.433437	-62.402093	161.569105	298.993816	200.935893	0.000000	300.000000	200.000000	0.000000	7.416360	10.773560	2231.599426	2088.537354	2245.399921	-1452.632974				-505.000000	200.000000	0.000000	0.181110	-0.536010	14.944259	-262.870428	239.998947	586.917824
243				900.000000	200.000000	0.000000	0.313880	0.698120	-1.346950	-77.180644	-52.200675	193.096880	299.038006	200.978393	0.000000	300.000000	200.000000	0.000000	8.057280	10.651480	2232.133484	2183.904357	2147.299925	-1470.943473				-505.000000	200.000000	0.000000	1.448880	1.072020	18.090419	182.131165	1220.860541	1117.039311
244				900.000000	200.000000	0.000000	0.448400	0.563000	-1.260050	-70.593267	-93.282815	159.096614	299.033288	200.969683	0.000000	300.000000	200.000000	0.000000	7.538440	10.773560	2232.514954	2164.830956	2158.199924	-1324.459476				-505.000000	200.000000	0.000000	1.629990	0.178670	11.011560	-1262.283774	-374.220674	469.991948
245				900.000000	200.000000	0.000000	0.313880	0.675600	-1.216600	-86.014036	-47.255930	173.798656	299.027874	201.008680	0.000000	300.000000	200.000000	0.000000	7.538440	10.437840	2231.294250	2250.661259	2169.099924	-1330.562976				-505.000000	200.000000	0.000000	0.000000	1.429360	9.438480	203.061653	-539.237147	295.076956
246				900.000000	200.000000	0.000000	0.313880	0.788200	-1.564200	-41.531979	-102.658332	157.035753	299.066986	200.953084	0.000000	300.000000	200.000000	0.000000	7.172200	9.949520	2231.370544	2126.684155	2081.899927	-1409.908474				-505.000000	200.000000	0.000000	2.173320	-0.714680	13.371180	-1200.335611	916.363224	527.844791
247				900.000000	200.000000	0.000000	0.336300	0.686860	-1.303500	-97.701968	-63.296279	178.605220	298.935385	200.922914	0.000000	300.000000	200.000000	0.000000	7.843640	10.773560	2231.980896	2059.927254	2376.199917	-1409.908474				-505.000000	200.000000	0.000000	-0.362220	-0.178670	4.719240	337.014223	680.289409	176.091716
248				900.000000	200.000000	0.000000	0.482030	0.619300	-1.694550	-84.807096	-99.329583	161.523793	298.969711	200.927060	0.000000	300.000000	200.000000	0.000000	7.385840	10.804080	2232.286072	2069.463954	2299.899920	-1416.011974				-505.000000	200.000000	0.000000	2.173320	-1.786700	-2.359620	-1150.646003	-659.548336	468.083345
249				900.000000	200.000000	0.000000	0.347510	0.641820	-1.129700	-111.438249	-53.787601	173.732400	299.037742	200.978661	0.000000	300.000000	200.000000	0.000000	7.050120	11.017720	2231.523132	2183.904357	2147.299925	-1452.632974				-505.000000	200.000000	0.000000	0.905550	-1.250690	11.011560	-653.878336	-462.954819	116.228848
250				900.000000	200.000000	0.000000	0.403560	0.641820	-1.955250	-76.108747	-55.327978	200.180593	299.125754	201.004200	0.000000	300.000000	200.000000	0.000000	7.294280	11.292400	2231.752014	2241.124558	1951.099932	-1342.769976				-505.000000	200.000000	0.000000	0.724440	0.714680	2.359620	-767.277957	749.344903	235.596671
251				900.000000	200.000000	0.000000	0.414770	0.664340	-1.303500	-42.341918	-56.395733	171.274002	299.038433	200.986500	0.000000	300.000000	200.000000	0.000000	7.630000	10.987200	2233.125306	2202.977757	2147.299925	-1348.873476				-505.000000	200.000000	0.000000	0.000000	-1.786700	0.000000	7.702785	-132.570007	174.536718
252				900.000000	200.000000	0.000000	0.392350	0.664340	-1.173150	-106.535359	-126.517283	173.706889	299.003857	200.974088	0.000000	300.000000	200.000000	0.000000	7.385840	10.437840	2232.209778	2174.367657	2223.599922	-1458.736474				-505.000000	200.000000	0.000000	1.086660	0.714680	0.786540	-1462.299815	994.059839	529.288187
253				900.000000	200.000000	0.000000	0.291460	0.675600	-1.651100	-118.628419	-152.313958	169.002563	299.032858	200.965840	0.000000	300.000000	200.000000	0.000000	8.026760	10.834600	2231.523132	2155.294256	2158.199924	-1428.218974				-505.000000	200.000000	0.000000	2.535540	2.501380	13.371180	-658.283816	-298.684773	-409.037724
254				900.000000	200.000000	0.000000	0.437190	0.619300	-1.260050	-64.254302	-133.348947	192.895828	298.991298	201.002497	0.000000	300.000000	200.000000	0.000000	7.385840	10.559920	2226.029964	2231.587858	2245.399921	-1361.080475				-505.000000	200.000000	0.000000	0.724440	-0.893350	11.011560	873.352332	-584.565861	-588.346731
255				900.000000	200.000000	0.000000	0.347510	0.653080	-1.086250	-38.560004	-74.091889	152.055930	298.974138	200.893280	0.000000	300.000000	200.000000	0.000000	7.385840	10.437840	2231.294250	1993.170352	2288.999920	-1434.322474				-505.000000	200.000000	0.000000	2.716650	1.429360	10.225020	-723.403439	1019.042040	-233.837264
256				900.000000	200.000000	0.000000	0.381140	0.608040	-1.868350	-41.225007	-110.211209	139.930902	298.974454	200.987006	0.000000	300.000000	200.000000	0.000000	7.813120	10.132640	2231.980896	2202.977757	2288.999920	-1464.839973				-505.000000	200.000000	0.000000	1.086660	-0.178670	-3.932700	336.322068	1263.678413	-0.256491
257				900.000000	200.000000	0.000000	0.280250	0.596780	-1.607650	-109.767622	-91.101100	180.989174	299.076914	200.974287	0.000000	300.000000	200.000000	0.000000	7.691040	10.102120	2231.752014	2174.367657	2060.099928	-1348.873476				-505.000000	200.000000	0.000000	1.811100	-2.680050	10.225020	70.280181	-119.293198	-237.664650
258				900.000000	200.000000	0.000000	0.392350	0.551740	-1.564200	-35.187281	-24.834207	183.240811	299.091597	200.897339	0.000000	300.000000	200.000000	0.000000	6.958560	9.980040	2231.828308	2002.707052	2027.399929	-1385.494475				-505.000000	200.000000	0.000000	0.000000	-1.072020	1.573080	-1222.902102	-134.062860	-59.761446
259				900.000000	200.000000	0.000000	0.358720	0.551740	-1.694550	-75.527626	-68.921828	173.637012	299.106096	200.935957	0.000000	300.000000	200.000000	0.000000	7.507920	11.078760	2231.446838	2088.537354	1994.699930	-1318.355976				-505.000000	200.000000	0.000000	0.543330	-0.357340	0.786540	-484.823728	894.366728	234.593813
260				900.000000	200.000000	0.000000	0.313880	0.563000	-1.390400	-106.913081	-72.424146	164.055297	299.062550	200.914181	0.000000	300.000000	200.000000	0.000000	7.752080	10.834600	2232.438660	2040.853853	2092.799927	-1361.080475				-505.000000	200.000000	0.000000	0.181110	1.786700	14.157719	-6.570168	1036.165417	-292.039404
261				900.000000	200.000000	0.000000	0.493240	0.664340	-1.694550	-66.870227	-109.923151	142.276786	298.998769	200.931555	0.000000	300.000000	200.000000	0.000000	7.446880	11.261880	2231.752014	2079.000654	2234.499922	-1263.424477				-505.000000	200.000000	0.000000	1.629990	0.357340	-3.146160	-557.709059	-625.925013	-293.511777
262				900.000000	200.000000	0.000000	0.437190	0.641820	-1.216600	-63.281915	-92.861596	180.868471	299.018137	200.983002	0.000000	300.000000	200.000000	0.000000	7.721560	11.048240	2231.370544	2193.441057	2190.899923	-1293.941977				-505.000000	200.000000	0.000000	1.992210	0.178670	7.865400	-104.375448	1993.107233	-234.966214
263				900.000000	200.000000	0.000000	0.414770	0.641820	-1.520750	-63.597014	-122.051300	188.120679	299.018607	200.926997	0.000000	300.000000	200.000000	0.000000	7.202720	10.865120	2232.438660	2069.463954	2190.899923	-1354.976975				-505.000000	200.000000	0.000000	1.267770	-0.178670	18.876959	-125.117167	-624.907022	-411.479670
264				900.000000	200.000000	0.000000	0.369930	0.720640	-1.824900	-92.830548	-59.130290	156.914854	298.969570	200.922914	0.000000	300.000000	200.000000	0.000000	7.630000	10.346280	2231.980896	2059.927254	2299.899920	-1489.253973				-505.000000	200.000000	0.000000	2.897760	0.178670	-3.146160	126.375631	-172.357742	-117.550460
265				900.000000	200.000000	0.000000	0.381140	0.517960	-1.433850	-56.545950	-49.823655	200.088630	299.018607	200.999619	0.000000	300.000000	200.000000	0.000000	7.263760	10.712520	2232.438660	2231.587858	2190.899923	-1495.357473				-505.000000	200.000000	0.000000	0.362220	-0.536010	4.719240	-32.056426	1299.303584	58.206448
266				900.000000	200.000000	0.000000	0.437190	0.596780	-1.651100	-89.709985	-122.853330	178.416924	299.038170	200.939781	0.000000	300.000000	200.000000	0.000000	7.172200	10.834600	2232.514954	2098.074055	2147.299925	-1342.769976				-505.000000	200.000000	0.000000	1.086660	-0.536010	10.225020	1010.728054	2045.662781	-59.339705
267				900.000000	200.000000	0.000000	0.425980	0.619300	-1.607650	-36.470705	-102.168231	183.268801	298.954955	200.974154	0.000000	300.000000	200.000000	0.000000	7.752080	10.651480	2232.057190	2174.367657	2332.599918	-1373.287475				-505.000000	200.000000	0.000000	3.078870	-0.536010	14.157719	1126.858672	1656.242014	-0.754983
268				900.000000	200.000000	0.000000	0.369930	0.517960	-1.433850	-108.812843	-110.153666	168.774662	298.955277	201.012296	0.000000	300.000000	200.000000	0.000000	7.660520	10.163160	2232.743836	2260.197959	2332.599918	-1391.597975				-505.000000	200.000000	0.000000	3.259980	-0.178670	7.865400	-1399.974112	-337.295650	-176.662652
269				900.000000	200.000000	0.000000	0.403560	0.698120	-1.651100	-53.372562	-96.138597	147.220430	298.945441	200.931205	0.000000	300.000000	200.000000	0.000000	7.477400	10.254720	2232.591248	2079.000654	2354.399918	-1367.183975				-505.000000	200.000000	0.000000	1.629990	1.250690	1.573080	-40.010904	960.436516	-703.872678
270				900.000000	200.000000	0.000000	0.313880	0.608040	-1.607650	-61.057573	-143.145683	212.290386	298.989070	201.008404	0.000000	300.000000	200.000000	0.000000	7.263760	11.048240	2231.904602	2250.661259	2256.299921	-1397.701475				-505.000000	200.000000	0.000000	-0.724440	-0.714680	2.359620	883.471498	571.876612	-353.084868
271				900.000000	200.000000	0.000000	0.470820	0.765680	-1.346950	-74.398523	-119.455103	192.997121	298.999077	200.969716	0.000000	300.000000	200.000000	0.000000	7.538440	11.017720	2232.438660	2164.830956	2234.499922	-1336.666476				-505.000000	200.000000	0.000000	0.181110	-1.429360	16.517339	-432.617192	901.356131	-236.347346
272				900.000000	200.000000	0.000000	0.358720	0.686860	-1.955250	-38.069228	-104.141166	185.810974	299.052720	200.867250	0.000000	300.000000	200.000000	0.000000	7.355320	11.200840	2232.286072	1935.950150	2114.599926	-1367.183975				-505.000000	200.000000	0.000000	-0.543330	0.714680	13.371180	-1229.661040	20.187647	118.209895
273				900.000000	200.000000	0.000000	0.437190	0.698120	-1.520750	-113.545473	-41.919037	166.462870	299.013252	200.923167	0.000000	300.000000	200.000000	0.000000	7.446880	11.139800	2231.370544	2059.927254	2201.799923	-1312.252476				-505.000000	200.000000	0.000000	0.905550	-0.178670	11.798100	800.844540	199.148791	58.502097
274				900.000000	200.000000	0.000000	0.538080	0.743160	-1.086250	-58.973691	-16.081952	190.496836	299.106951	200.990567	0.000000	300.000000	200.000000	0.000000	6.683880	10.407320	2233.583070	2212.514458	1994.699930	-1324.459476				-505.000000	200.000000	0.000000	0.543330	-0.357340	12.584640	-947.143887	1678.590376	-352.847174
275				900.000000	200.000000	0.000000	0.392350	0.799460	-1.651100	-101.466274	-29.819360	190.700171	299.061780	201.017541	0.000000	300.000000	200.000000	0.000000	7.599480	10.590440	2230.607604	2269.734659	2092.799927	-1397.701475				-505.000000	200.000000	0.000000	0.000000	-0.536010	10.225020	-1305.591984	1581.136544	293.211820
276				900.000000	200.000000	0.000000	0.358720	0.551740	-1.520750	-115.552871	-124.809131	168.817691	299.013387	200.952954	0.000000	300.000000	200.000000	0.000000	7.691040	10.437840	2231.675720	2126.684155	2201.799923	-1336.666476				-505.000000	200.000000	0.000000	1.629990	-1.608030	6.292320	19.017493	-104.602101	350.808172
277				900.000000	200.000000	0.000000	0.437190	0.698120	-1.738000	-85.626832	-31.585054	171.282190	298.954848	200.927251	0.000000	300.000000	200.000000	0.000000	7.691040	10.651480	2231.828308	2069.463954	2332.599918	-1422.115474				-505.000000	200.000000	0.000000	1.448880	-0.714680	3.932700	304.517335	-754.253893	234.182253
278				900.000000	200.000000	0.000000	0.403560	0.574260	-1.260050	-54.047459	-66.106454	144.695580	298.989001	200.995653	0.000000	300.000000	200.000000	0.000000	7.568960	10.376800	2231.752014	2222.051158	2256.299921	-1354.976975				-505.000000	200.000000	0.000000	1.267770	0.714680	11.798100	-303.258871	707.510889	-821.840572
279				900.000000	200.000000	0.000000	0.381140	0.619300	-1.607650	-68.634946	-140.849480	180.905596	299.023256	200.969948	0.000000	300.000000	200.000000	0.000000	7.630000	11.506040	2231.904602	2164.830956	2179.999924	-1397.701475				-505.000000	200.000000	0.000000	1.448880	0.893350	11.798100	-1682.239572	696.551924	-351.732713
280				900.000000	200.000000	0.000000	0.403560	0.551740	-1.868350	-87.769273	-90.870585	176.000217	299.116258	200.965444	0.000000	300.000000	200.000000	0.000000	7.355320	10.559920	2232.438660	2155.294256	1972.899931	-1354.976975				-505.000000	200.000000	0.000000	1.992210	-1.250690	3.932700	-1117.708653	273.429270	57.397817
281				900.000000	200.000000	0.000000	0.369930	0.686860	-1.694550	-134.291868	-69.383456	161.702759	299.048162	200.931014	0.000000	300.000000	200.000000	0.000000	7.568960	10.956680	2233.049012	2079.000654	2125.499926	-1348.873476				-505.000000	200.000000	0.000000	0.905550	-1.786700	1.573080	123.644634	1932.262430	233.208372
282				900.000000	200.000000	0.000000	0.459610	0.596780	-1.390400	-85.419370	-48.029488	161.526076	299.072061	201.008438	0.000000	300.000000	200.000000	0.000000	7.721560	11.597600	2231.828308	2250.661259	2070.999928	-1300.045476				-505.000000	200.000000	0.000000	1.811100	0.536010	-5.505780	379.441508	691.055374	59.107884
283				900.000000	200.000000	0.000000	0.437190	0.653080	-1.086250	-42.580534	-98.048791	192.927244	299.028372	201.046610	0.000000	300.000000	200.000000	0.000000	7.385840	11.353440	2232.438660	2336.491561	2169.099924	-1312.252476				-505.000000	200.000000	0.000000	0.724440	-0.536010	5.505780	83.822499	1276.639226	234.409766
284				900.000000	200.000000	0.000000	0.280250	0.574260	-1.694550	-74.600252	-70.756403	147.232989	299.052720	200.922788	0.000000	300.000000	200.000000	0.000000	7.172200	10.529400	2232.286072	2059.927254	2114.599926	-1300.045476				-505.000000	200.000000	0.000000	1.448880	-1.608030	-1.573080	-1487.219764	444.101158	820.775450
285				900.000000	200.000000	0.000000	0.414770	0.619300	-1.216600	-112.455651	-76.740430	149.545174	299.043085	200.879946	0.000000	300.000000	200.000000	0.000000	7.843640	10.926160	2232.591248	1964.560251	2136.399925	-1367.183975				-505.000000	200.000000	0.000000	4.165530	1.250690	11.011560	887.272189	267.773853	59.597761
286				900.000000	200.000000	0.000000	0.482030	0.506700	-1.694550	-45.218131	-23.340034	173.467375	299.042954	200.965510	0.000000	300.000000	200.000000	0.000000	7.691040	10.712520	2232.286072	2155.294256	2136.399925	-1348.873476				-505.000000	200.000000	0.000000	2.173320	0.536010	0.000000	-1357.358058	531.342451	235.311203
287				900.000000	200.000000	0.000000	0.358720	0.664340	-1.911800	-87.197950	-159.907244	180.970710	299.013218	200.978761	0.000000	300.000000	200.000000	0.000000	7.721560	10.651480	2231.294250	2183.904357	2201.799923	-1324.459476				-505.000000	200.000000	0.000000	0.724440	0.000000	6.292320	-231.128618	1938.742837	-117.546153
288				900.000000	200.000000	0.000000	0.347510	0.596780	-1.477300	-77.468338	-93.992092	144.774591	299.008164	200.957555	0.000000	300.000000	200.000000	0.000000	7.111160	10.651480	2230.912780	2136.220856	2212.699923	-1422.115474				-505.000000	200.000000	0.000000	1.267770	0.000000	8.651940	-925.835860	710.496595	176.130874
289				900.000000	200.000000	0.000000	0.291460	0.574260	-1.738000	-70.624736	-50.913743	176.137297	298.979302	200.948583	0.000000	300.000000	200.000000	0.000000	7.507920	10.559920	2231.904602	2117.147455	2278.099920	-1379.390975				-505.000000	200.000000	0.000000	1.992210	0.357340	3.932700	21.937259	1068.849314	528.876627
290				900.000000	200.000000	0.000000	0.459610	0.619300	-1.651100	-104.864733	-47.787037	168.776000	299.057828	200.943923	0.000000	300.000000	200.000000	0.000000	7.477400	9.583280	2232.820130	2107.610755	2103.699926	-1391.597975				-505.000000	200.000000	0.000000	1.629990	-1.250690	13.371180	-1696.033584	-641.599968	-706.246488
291				900.000000	200.000000	0.000000	0.392350	0.585520	-1.781450	-118.452426	-85.423804	202.549507	299.091348	201.025811	0.000000	300.000000	200.000000	0.000000	7.721560	11.261880	2231.217956	2288.808060	2027.399929	-1391.597975				-505.000000	200.000000	0.000000	1.086660	0.000000	1.573080	-231.506157	728.173398	-352.551525
292				900.000000	200.000000	0.000000	0.403560	0.551740	-1.651100	-127.749504	-126.534417	192.867838	299.057700	200.935509	0.000000	300.000000	200.000000	0.000000	7.446880	11.353440	2232.514954	2088.537354	2103.699926	-1416.011974				-505.000000	200.000000	0.000000	1.629990	-1.429360	8.651940	30.017584	158.298635	527.210026
293				900.000000	200.000000	0.000000	0.336300	0.585520	-1.173150	-81.637455	-114.077204	159.233693	298.989001	200.923009	0.000000	300.000000	200.000000	0.000000	7.446880	10.620960	2231.752014	2059.927254	2256.299921	-1385.494475				-505.000000	200.000000	0.000000	0.543330	-1.965370	4.719240	-1276.707018	360.354567	233.067792
294				900.000000	200.000000	0.000000	0.493240	0.698120	-1.781450	-150.000330	-89.578454	183.272423	298.969746	200.956933	0.000000	300.000000	200.000000	0.000000	7.324800	11.048240	2232.362366	2136.220856	2299.899920	-1354.976975				-505.000000	200.000000	0.000000	1.086660	0.357340	14.944259	370.266190	1245.764178	470.204972
295				900.000000	200.000000	0.000000	0.425980	0.608040	-1.607650	-48.995982	-127.498081	204.945270	299.052364	200.931683	0.000000	300.000000	200.000000	0.000000	7.477400	11.322920	2231.446838	2079.000654	2114.599926	-1397.701475				-505.000000	200.000000	0.000000	-0.543330	-0.178670	15.730799	-704.448869	415.658390	-176.358387
296				900.000000	200.000000	0.000000	0.347510	0.709380	-1.260050	-52.503748	-73.930255	166.566250	299.052461	200.952954	0.000000	300.000000	200.000000	0.000000	7.507920	11.475520	2231.675720	2126.684155	2114.599926	-1342.769976				-505.000000	200.000000	0.000000	0.181110	0.893350	6.292320	170.375996	513.349652	-292.887193
297				900.000000	200.000000	0.000000	0.425980	0.653080	-1.303500	-38.785075	-127.780940	192.938857	298.994160	200.905669	0.000000	300.000000	200.000000	0.000000	7.446880	10.224200	2232.362366	2021.780453	2245.399921	-1391.597975				-505.000000	200.000000	0.000000	2.535540	0.178670	7.865400	590.520563	236.820241	-58.777384
298				900.000000	200.000000	0.000000	0.470820	0.619300	-1.260050	-84.356954	-124.601890	175.993367	299.077008	200.888732	0.000000	300.000000	200.000000	0.000000	7.813120	10.804080	2231.980896	1983.633652	2060.099928	-1348.873476				-505.000000	200.000000	0.000000	0.181110	-1.072020	13.371180	-63.798236	1036.911844	997.617841
299				900.000000	200.000000	0.000000	0.403560	0.574260	-1.173150	-61.998491	-147.242790	151.924560	299.008300	200.944601	0.000000	300.000000	200.000000	0.000000	7.355320	10.712520	2231.217956	2107.610755	2212.699923	-1416.011974				-505.000000	200.000000	0.000000	2.716650	-0.178670	1.573080	568.394534	496.972702	293.333603
300				900.000000	200.000000	0.000000	0.414770	0.709380	-1.520750	-48.753303	-96.721450	202.641470	299.028040	200.995687	0.000000	300.000000	200.000000	0.000000	7.538440	9.857960	2231.675720	2222.051158	2169.099924	-1373.287475				-505.000000	200.000000	0.000000	-0.543330	0.893350	7.078860	-177.009087	556.439088	823.308637
301				900.000000	200.000000	0.000000	0.280250	0.596780	-2.129050	-102.266732	-85.550228	185.808494	298.965076	200.999448	0.000000	300.000000	200.000000	0.000000	7.446880	10.102120	2232.820130	2231.587858	2310.799919	-1495.357473				-505.000000	200.000000	0.000000	0.724440	-0.357340	7.865400	94.822591	-449.010148	175.835225
302				900.000000	200.000000	0.000000	0.358720	0.619300	-1.651100	-60.638900	-94.292086	171.290182	298.989208	200.961271	0.000000	300.000000	200.000000	0.000000	7.752080	11.322920	2232.209778	2145.757556	2256.299921	-1385.494475				-505.000000	200.000000	0.000000	1.267770	0.178670	3.146160	358.511020	715.721580	117.556334
303				900.000000	200.000000	0.000000	0.549290	0.540480	-1.173150	-71.430612	-51.924553	195.116050	299.042725	200.940102	0.000000	300.000000	200.000000	0.000000	7.874160	11.322920	2231.752014	2098.074055	2136.399925	-1324.459476				-505.000000	200.000000	0.000000	1.448880	-1.786700	17.303879	9.087096	558.756931	56.932610
304				900.000000	200.000000	0.000000	0.291460	0.619300	-1.781450	-129.122956	-66.071244	183.408164	299.027874	201.000132	0.000000	300.000000	200.000000	0.000000	7.202720	11.567080	2231.294250	2231.587858	2169.099924	-1275.631477				-505.000000	200.000000	0.000000	3.078870	-0.178670	11.798100	-473.131481	2321.331330	-294.136361
305				900.000000	200.000000	0.000000	0.493240	0.720640	-1.520750	-112.618099	-115.150755	173.654726	298.959696	200.965741	0.000000	300.000000	200.000000	0.000000	7.233240	11.139800	2231.752014	2155.294256	2321.699919	-1379.390975				-505.000000	200.000000	0.000000	-0.543330	-0.714680	14.944259	305.398260	-1307.005279	293.085728
306				900.000000	200.000000	0.000000	0.235410	0.585520	-1.129700	-105.715623	-59.303262	142.470595	299.053044	200.986534	0.000000	300.000000	200.000000	0.000000	7.050120	10.620960	2233.049012	2202.977757	2114.599926	-1416.011974				-505.000000	200.000000	0.000000	2.535540	-0.178670	4.719240	-589.513792	-688.184105	117.115796
307				900.000000	200.000000	0.000000	0.347510	0.585520	-1.477300	-106.075736	-83.860152	168.860720	299.067592	200.986635	0.000000	300.000000	200.000000	0.000000	7.233240	10.651480	2232.820130	2202.977757	2081.899927	-1361.080475				-505.000000	200.000000	0.000000	0.000000	-0.714680	9.438480	-505.754216	1449.312963	-235.654626
308				900.000000	200.000000	0.000000	0.280250	0.551740	-1.433850	-79.278071	-30.471094	183.356947	299.077229	200.982498	0.000000	300.000000	200.000000	0.000000	7.294280	10.682000	2232.514954	2193.441057	2060.099928	-1379.390975				-505.000000	200.000000	0.000000	4.165530	1.072020	11.011560	-281.699151	267.773853	-528.012783
309				900.000000	200.000000	0.000000	0.425980	0.698120	-1.911800	-77.765829	-71.489552	171.293803	299.008876	200.905607	0.000000	300.000000	200.000000	0.000000	7.446880	10.773560	2232.514954	2021.780453	2212.699923	-1342.769976				-505.000000	200.000000	0.000000	1.811100	0.357340	6.292320	-672.769982	17.008941	-234.782167
310				900.000000	200.000000	0.000000	0.493240	0.675600	-1.955250	-98.840868	-8.361301	178.432159	298.994057	200.867309	0.000000	300.000000	200.000000	0.000000	7.507920	10.407320	2232.133484	1935.950150	2245.399921	-1354.976975				-505.000000	200.000000	0.000000	0.362220	0.714680	6.292320	-651.147339	1297.810731	-763.024029
311				900.000000	200.000000	0.000000	0.325090	0.574260	-1.390400	-102.428864	-67.819804	161.644495	299.013421	200.944375	0.000000	300.000000	200.000000	0.000000	7.660520	10.712520	2231.752014	2107.610755	2201.799923	-1409.908474				-505.000000	200.000000	0.000000	0.543330	-0.893350	2.359620	-401.315844	-830.536220	57.852843
312				900.000000	200.000000	0.000000	0.280250	0.563000	-1.955250	-63.272434	-55.316042	154.451497	298.988793	200.978761	0.000000	300.000000	200.000000	0.000000	7.141680	10.529400	2231.294250	2183.904357	2256.299921	-1312.252476				-505.000000	200.000000	0.000000	0.000000	-1.072020	4.719240	-759.386402	393.231463	292.703146
313				900.000000	200.000000	0.000000	0.437190	0.596780	-1.520750	-73.492822	-46.985007	178.416924	299.052040	200.966203	0.000000	300.000000	200.000000	0.000000	7.172200	10.163160	2230.683898	2155.294256	2114.599926	-1403.804975				-505.000000	200.000000	0.000000	1.267770	1.072020	12.584640	760.770712	574.194455	-234.060469
314				900.000000	200.000000	0.000000	0.414770	0.641820	-1.694550	-99.961843	-81.361907	180.891698	299.003789	200.914338	0.000000	300.000000	200.000000	0.000000	7.538440	9.735880	2232.057190	2040.853853	2223.599922	-1342.769976				-505.000000	200.000000	0.000000	-0.905550	2.322710	-4.719240	140.169642	456.983408	-467.676093
315				900.000000	200.000000	0.000000	0.347510	0.551740	-1.303500	-87.184089	-94.153726	139.913384	298.998837	200.999858	0.000000	300.000000	200.000000	0.000000	7.630000	11.139800	2231.904602	2231.587858	2234.499922	-1409.908474				-505.000000	200.000000	0.000000	0.724440	0.178670	0.000000	-105.004680	486.444167	117.599800
316				900.000000	200.000000	0.000000	0.179360	0.517960	-1.781450	-28.762352	-96.916755	168.972093	299.027940	200.965873	0.000000	300.000000	200.000000	0.000000	7.630000	11.567080	2231.446838	2155.294256	2169.099924	-1409.908474				-505.000000	200.000000	0.000000	0.905550	0.178670	10.225020	243.261327	1128.631695	-646.087971
317				900.000000	200.000000	0.000000	0.190570	0.450400	-1.260050	-31.004302	-82.665375	176.126629	299.037907	200.931492	0.000000	300.000000	200.000000	0.000000	7.202720	11.383960	2231.904602	2079.000654	2147.299925	-1379.390975				-505.000000	200.000000	0.000000	2.535540	2.144040	11.011560	1057.144800	1294.394594	1.831851
318				900.000000	200.000000	0.000000	0.403560	0.585520	-1.607650	-37.861765	-101.244976	171.212313	298.911116	200.969782	0.000000	300.000000	200.000000	0.000000	7.630000	10.987200	2232.286072	2164.830956	2430.699915	-1440.425974				-505.000000	200.000000	0.000000	2.535540	-0.357340	3.932700	-21.308027	-157.157649	351.922633
319				900.000000	200.000000	0.000000	0.437190	0.551740	-1.390400	-83.253587	-87.633992	156.688096	299.033354	200.969616	0.000000	300.000000	200.000000	0.000000	7.538440	10.437840	2232.667542	2164.830956	2158.199924	-1397.701475				-505.000000	200.000000	0.000000	0.362220	-2.501380	11.011560	-1192.821595	365.342121	-296.123281
320				900.000000	200.000000	0.000000	0.437190	0.585520	-1.346950	-25.530089	-118.070220	159.129171	298.993781	200.935925	0.000000	300.000000	200.000000	0.000000	7.416360	10.590440	2231.523132	2088.537354	2245.399921	-1354.976975				-505.000000	200.000000	0.000000	0.543330	-0.178670	3.932700	-705.392717	-699.459065	117.275173
321				900.000000	200.000000	0.000000	0.515660	0.540480	-1.390400	-91.758334	-90.865386	178.283270	299.071839	200.961665	0.000000	300.000000	200.000000	0.000000	7.172200	10.651480	2231.294250	2145.757556	2070.999928	-1391.597975				-505.000000	200.000000	0.000000	0.724440	0.178670	-8.651940	-1727.120862	1555.214917	-411.097088
322				900.000000	200.000000	0.000000	0.459610	0.630560	-1.346950	-100.065416	-83.531686	159.147831	299.013421	200.914463	0.000000	300.000000	200.000000	0.000000	7.294280	10.773560	2231.752014	2040.853853	2201.799923	-1348.873476				-505.000000	200.000000	0.000000	1.267770	1.072020	11.798100	644.891787	1768.070948	-292.804568
323				900.000000	200.000000	0.000000	0.437190	0.686860	-1.086250	-45.210004	-82.850881	185.729679	299.082268	200.913994	0.000000	300.000000	200.000000	0.000000	7.874160	10.315760	2232.896424	2040.853853	2049.199928	-1391.597975				-505.000000	200.000000	0.000000	1.811100	-0.893350	13.371180	-1095.330931	-917.698948	175.239619
324				900.000000	200.000000	0.000000	0.313880	0.765680	-1.303500	-90.435630	-148.494512	149.785829	298.969464	200.961468	0.000000	300.000000	200.000000	0.000000	7.599480	9.980040	2231.752014	2145.757556	2299.899920	-1440.425974				-505.000000	200.000000	0.000000	-0.362220	-1.429360	14.157719	-1243.517975	141.052262	-471.280274
325				900.000000	200.000000	0.000000	0.403560	0.686860	-1.694550	-61.922324	-91.032219	180.945199	299.091348	201.000166	0.000000	300.000000	200.000000	0.000000	7.721560	11.506040	2231.217956	2231.587858	2027.399929	-1330.562976				-505.000000	200.000000	0.000000	1.992210	0.714680	10.225020	-419.200719	1990.867953	294.239348
326				900.000000	200.000000	0.000000	0.313880	0.596780	-2.172500	-78.188565	-46.366943	193.002634	299.027907	200.940263	0.000000	300.000000	200.000000	0.000000	7.294280	11.383960	2231.370544	2098.074055	2169.099924	-1379.390975				-505.000000	200.000000	0.000000	-0.181110	-0.357340	11.011560	-1063.085736	1193.639061	-176.556923
327				900.000000	200.000000	0.000000	0.538080	0.574260	-1.303500	-74.195124	-46.275730	180.701118	298.944756	200.923262	0.000000	300.000000	200.000000	0.000000	8.118320	11.139800	2231.141662	2059.927254	2354.399918	-1379.390975				-505.000000	200.000000	0.000000	1.267770	-0.714680	3.932700	-1316.906691	-345.584905	175.452643
328				900.000000	200.000000	0.000000	0.302670	0.619300	-1.694550	-88.827626	4.309891	193.035191	299.057410	200.944343	0.000000	300.000000	200.000000	0.000000	7.660520	11.383960	2231.828308	2107.610755	2103.699926	-1379.390975				-505.000000	200.000000	0.000000	0.000000	1.608030	12.584640	-17.507336	1313.757250	353.990612
329				900.000000	200.000000	0.000000	0.504450	0.585520	-1.781450	-82.267654	-100.172022	156.649830	299.032759	200.978761	0.000000	300.000000	200.000000	0.000000	7.813120	11.139800	2231.294250	2183.904357	2158.199924	-1354.976975				-505.000000	200.000000	0.000000	2.535540	1.072020	6.292320	760.267327	-159.396928	412.023194
330				900.000000	200.000000	0.000000	0.246620	0.585520	-1.564200	-74.001523	-69.492745	171.374902	298.994366	200.943923	0.000000	300.000000	200.000000	0.000000	7.477400	10.437840	2232.820130	2107.610755	2245.399921	-1348.873476				-505.000000	200.000000	0.000000	0.181110	-0.178670	9.438480	-125.872245	1173.213983	411.024644
331				900.000000	200.000000	0.000000	0.313880	0.698120	-1.216600	-44.881360	-11.794141	173.819599	298.935749	200.961041	0.000000	300.000000	200.000000	0.000000	7.721560	9.857960	2232.743836	2145.757556	2376.199917	-1379.390975				-505.000000	200.000000	0.000000	3.259980	1.786700	14.157719	456.693840	187.012968	-57.309319
332				900.000000	200.000000	0.000000	0.291460	0.653080	-1.433850	-95.207541	-122.120181	173.800939	299.023623	200.952498	0.000000	300.000000	200.000000	0.000000	7.355320	10.468360	2232.743836	2126.684155	2179.999924	-1361.080475				-505.000000	200.000000	0.000000	2.354430	-1.072020	0.786540	630.091005	1580.197118	-471.158491
333				900.000000	200.000000	0.000000	0.358720	0.653080	-1.651100	-43.165719	-144.951785	166.502277	299.086838	200.986938	0.000000	300.000000	200.000000	0.000000	7.385840	10.315760	2232.133484	2202.977757	2038.299929	-1342.769976				-505.000000	200.000000	0.000000	2.354430	1.072020	0.786540	1223.090872	-143.212978	-57.915106
334				900.000000	200.000000	0.000000	0.325090	0.641820	-0.955900	-50.950239	-108.751648	159.297666	298.993919	200.961435	0.000000	300.000000	200.000000	0.000000	7.385840	10.834600	2231.828308	2145.757556	2245.399921	-1446.529474				-505.000000	200.000000	0.000000	1.267770	-0.536010	13.371180	663.531741	706.018036	-235.586490
335				900.000000	200.000000	0.000000	0.369930	0.596780	-1.564200	-81.578896	-99.900501	164.028645	299.004027	200.897033	0.000000	300.000000	200.000000	0.000000	7.599480	10.468360	2232.591248	2002.707052	2223.599922	-1281.734977				-505.000000	200.000000	0.000000	0.724440	0.000000	3.932700	-578.765393	880.422057	293.662538
336				900.000000	200.000000	0.000000	0.437190	0.686860	-1.346950	-93.726452	-72.476490	154.404097	298.940124	200.944407	0.000000	300.000000	200.000000	0.000000	7.599480	11.200840	2231.675720	2107.610755	2365.299917	-1452.632974				-505.000000	200.000000	0.000000	0.362220	0.536010	6.292320	612.017360	-425.599364	-351.984896
337				900.000000	200.000000	0.000000	0.425980	0.551740	-1.607650	-55.334946	-56.574502	144.651409	299.042234	201.013266	0.000000	300.000000	200.000000	0.000000	7.477400	10.529400	2230.607604	2260.197959	2136.399925	-1379.390975				-505.000000	200.000000	0.000000	2.173320	-1.250690	2.359620	735.221531	263.963157	-353.825362
338				900.000000	200.000000	0.000000	0.313880	0.461660	-1.824900	-83.392693	-102.415881	185.647992	298.993816	200.987174	0.000000	300.000000	200.000000	0.000000	7.294280	11.445000	2231.599426	2202.977757	2245.399921	-1397.701475				-505.000000	200.000000	0.000000	-0.181110	-0.893350	7.078860	-53.490299	4.241128	-177.065596
339				900.000000	200.000000	0.000000	0.381140	0.596780	-1.260050	-37.037965	-24.655439	161.607371	299.028538	200.952466	0.000000	300.000000	200.000000	0.000000	7.355320	11.109280	2232.820130	2126.684155	2169.099924	-1391.597975				-505.000000	200.000000	0.000000	0.543330	-1.250690	8.651940	-1001.515111	489.192442	233.746023
340				900.000000	200.000000	0.000000	0.560500	0.540480	-1.216600	-107.660398	-168.863081	175.827156	298.984255	200.918610	0.000000	300.000000	200.000000	0.000000	7.507920	11.506040	2232.057190	2050.390553	2267.199921	-1391.597975				-505.000000	200.000000	0.000000	2.535540	-0.357340	4.719240	-1295.221125	107.235939	-59.286058
341				900.000000	200.000000	0.000000	0.381140	0.641820	-1.303500	-55.330883	-44.878910	173.697559	299.012813	200.944956	0.000000	300.000000	200.000000	0.000000	7.568960	10.743040	2230.378722	2107.610755	2201.799923	-1428.218974				-505.000000	200.000000	0.000000	1.267770	1.429360	6.292320	-1534.430068	1110.445896	-174.977255
342				900.000000	200.000000	0.000000	0.414770	0.653080	-1.216600	-99.003000	-147.664009	197.769791	299.008943	200.939716	0.000000	300.000000	200.000000	0.000000	7.233240	10.682000	2232.667542	2098.074055	2212.699923	-1348.873476				-505.000000	200.000000	0.000000	1.992210	-0.178670	-3.932700	-821.837951	-249.386495	-646.514020
343				900.000000	200.000000	0.000000	0.336300	0.563000	-1.173150	-94.626420	-63.417504	142.345129	299.042954	200.965510	0.000000	300.000000	200.000000	0.000000	7.538440	10.529400	2232.286072	2155.294256	2136.399925	-1403.804975				-505.000000	200.000000	0.000000	0.905550	-1.786700	2.359620	-687.004456	-985.024158	-236.744417
344				900.000000	200.000000	0.000000	0.369930	0.619300	-1.738000	-117.016352	-13.617378	178.507549	299.028438	200.961106	0.000000	300.000000	200.000000	0.000000	7.630000	10.468360	2232.591248	2145.757556	2169.099924	-1342.769976				-505.000000	200.000000	0.000000	0.362220	0.714680	4.719240	275.254830	1962.153620	176.881550
345				900.000000	200.000000	0.000000	0.358720	0.653080	-1.738000	-91.502110	-33.419630	152.044317	298.974559	200.965543	0.000000	300.000000	200.000000	0.000000	7.355320	10.620960	2232.209778	2155.294256	2288.999920	-1354.976975				-505.000000	200.000000	0.000000	2.716650	-1.250690	5.505780	-422.686795	758.380584	174.828059
346				900.000000	200.000000	0.000000	0.482030	0.675600	-1.129700	-61.800826	-54.261164	151.937511	299.033155	200.999721	0.000000	300.000000	200.000000	0.000000	7.324800	10.102120	2232.209778	2231.587858	2158.199924	-1324.459476				-505.000000	200.000000	0.000000	0.543330	-2.144040	13.371180	-476.114171	1810.413957	-648.263246
347				900.000000	200.000000	0.000000	0.437190	0.574260	-1.042800	-69.904509	-47.429500	171.167000	298.950753	200.956443	0.000000	300.000000	200.000000	0.000000	7.385840	10.132640	2233.506776	2136.220856	2343.499918	-1348.873476				-505.000000	200.000000	0.000000	0.724440	-2.144040	7.865400	-824.002639	213.839888	-60.836748
348				900.000000	200.000000	0.000000	0.437190	0.574260	-1.520750	-82.461256	-92.578736	163.938020	298.998769	200.940102	0.000000	300.000000	200.000000	0.000000	8.118320	11.048240	2231.752014	2098.074055	2234.499922	-1464.839973				-505.000000	200.000000	0.000000	1.267770	0.357340	11.011560	369.951574	840.827323	587.678681
349				900.000000	200.000000	0.000000	0.347510	0.540480	-1.477300	-75.766242	-12.936573	188.096114	299.086619	200.965807	0.000000	300.000000	200.000000	0.000000	7.538440	11.017720	2231.599426	2155.294256	2038.299929	-1416.011974				-505.000000	200.000000	0.000000	1.267770	0.357340	-2.359620	-1599.990153	323.236543	0.237694
350				900.000000	200.000000	0.000000	0.257830	0.540480	-1.390400	-55.573562	-100.511827	159.273101	299.042529	200.978761	0.000000	300.000000	200.000000	0.000000	7.355320	11.261880	2231.294250	2183.904357	2136.399925	-1403.804975				-505.000000	200.000000	0.000000	3.078870	-0.714680	14.944259	-621.129755	1522.925580	116.563656
351				900.000000	200.000000	0.000000	0.358720	0.653080	-1.868350	-67.513971	-78.892134	180.960238	298.984012	200.974387	0.000000	300.000000	200.000000	0.000000	7.996240	11.445000	2231.523132	2174.367657	2267.199921	-1501.460973				-505.000000	200.000000	0.000000	-0.724440	0.357340	8.651940	-440.949209	698.475208	59.141170
352				900.000000	200.000000	0.000000	0.437190	0.709380	-1.303500	-124.918306	-123.176598	152.015381	299.033155	200.944181	0.000000	300.000000	200.000000	0.000000	7.965720	10.804080	2232.209778	2107.610755	2158.199924	-1409.908474				-505.000000	200.000000	0.000000	2.354430	-1.608030	14.944259	-791.002365	-1482.348727	468.238414
353				900.000000	200.000000	0.000000	0.392350	0.630560	-1.042800	-79.647666	-15.187169	168.856153	299.042856	200.957064	0.000000	300.000000	200.000000	0.000000	7.538440	10.834600	2232.057190	2136.220856	2136.399925	-1397.701475				-505.000000	200.000000	0.000000	0.000000	0.000000	10.225020	464.082009	-274.843558	-234.976395
354				900.000000	200.000000	0.000000	0.358720	0.698120	-1.564200	-109.569957	-89.306933	171.363485	299.008537	201.008473	0.000000	300.000000	200.000000	0.000000	7.050120	10.346280	2231.752014	2250.661259	2212.699923	-1348.873476				-505.000000	200.000000	0.000000	0.000000	-1.072020	7.865400	-759.134709	920.525787	410.191344
355				900.000000	200.000000	0.000000	0.347510	0.551740	-1.564200	-115.597885	-114.175155	173.648625	299.018674	200.918390	0.000000	300.000000	200.000000	0.000000	7.355320	10.346280	2232.591248	2050.390553	2190.899923	-1312.252476				-505.000000	200.000000	0.000000	0.724440	-0.178670	4.719240	-1284.409803	1144.815645	-411.436204
356				900.000000	200.000000	0.000000	0.257830	0.574260	-1.911800	-58.743202	-44.301255	166.533497	299.052849	200.901304	0.000000	300.000000	200.000000	0.000000	7.263760	10.132640	2232.591248	2012.243752	2114.599926	-1403.804975				-505.000000	200.000000	0.000000	-1.448880	-0.357340	11.011560	-947.269734	209.791761	352.241387
357				900.000000	200.000000	0.000000	0.403560	0.641820	-1.346950	-123.724911	-71.091607	166.445351	298.974734	200.952563	0.000000	300.000000	200.000000	0.000000	7.691040	9.613800	2232.591248	2126.684155	2288.999920	-1385.494475				-505.000000	200.000000	0.000000	1.448880	0.178670	2.359620	242.632095	-487.621025	-528.643241
358				900.000000	200.000000	0.000000	0.291460	0.450400	-1.564200	-87.606825	-81.471196	163.973806	299.111284	200.931364	0.000000	300.000000	200.000000	0.000000	7.294280	11.322920	2232.209778	2079.000654	1983.799931	-1287.838477				-505.000000	200.000000	0.000000	1.448880	1.429360	10.225020	318.940578	1493.464820	-703.688632
359				900.000000	200.000000	0.000000	0.392350	0.551740	-1.998700	-55.740074	-80.155792	188.060131	298.989035	200.965708	0.000000	300.000000	200.000000	0.000000	7.263760	11.628120	2231.828308	2155.294256	2256.299921	-1263.424477				-505.000000	200.000000	0.000000	1.629990	0.357340	3.932700	-1599.486767	1886.187288	-58.535382
360				900.000000	200.000000	0.000000	0.392350	0.619300	-1.781450	-137.164017	-24.632165	154.387721	298.965005	200.956802	0.000000	300.000000	200.000000	0.000000	8.240400	10.956680	2232.667542	2136.220856	2310.799919	-1336.666476				-505.000000	200.000000	0.000000	1.267770	0.714680	3.932700	-419.704105	714.975153	705.505994
361				900.000000	200.000000	0.000000	0.347510	0.551740	-1.694550	-47.383914	-22.866470	154.371344	298.979163	200.961533	0.000000	300.000000	200.000000	0.000000	7.813120	11.200840	2231.599426	2145.757556	2278.099920	-1336.666476				-505.000000	200.000000	0.000000	1.086660	-0.893350	11.011560	-863.887697	454.076266	410.273969
362				900.000000	200.000000	0.000000	0.459610	0.517960	-1.564200	-100.906825	-133.989343	156.633453	298.964262	200.987411	0.000000	300.000000	200.000000	0.000000	7.233240	11.353440	2231.065368	2202.977757	2310.799919	-1397.701475				-505.000000	200.000000	0.000000	0.181110	-0.178670	6.292320	-1168.467955	115.639630	-235.160441
363				900.000000	200.000000	0.000000	0.482030	0.551740	-1.390400	-87.274117	-130.008263	187.967223	299.037710	200.974421	0.000000	300.000000	200.000000	0.000000	7.019600	10.895640	2231.446838	2174.367657	2147.299925	-1391.597975				-505.000000	200.000000	0.000000	1.811100	0.178670	7.078860	-451.886377	811.682559	58.768769
364				900.000000	200.000000	0.000000	0.493240	0.653080	-1.564200	-83.280993	-64.450647	156.724274	299.013589	200.939941	0.000000	300.000000	200.000000	0.000000	7.385840	10.895640	2232.133484	2098.074055	2201.799923	-1409.908474				-505.000000	200.000000	0.000000	1.629990	0.714680	-1.573080	-420.144567	698.282208	529.244720
365				900.000000	200.000000	0.000000	0.403560	0.574260	-1.694550	-102.743964	-85.966249	166.382521	299.081735	200.952987	0.000000	300.000000	200.000000	0.000000	7.782600	10.590440	2231.599426	2126.684155	2049.199928	-1373.287475				-505.000000	200.000000	0.000000	3.078870	-0.357340	-6.292320	-717.022040	-312.901009	-705.514609
366				900.000000	200.000000	0.000000	0.302670	0.653080	-1.564200	-59.157811	-97.130734	183.427966	299.086900	200.961238	0.000000	300.000000	200.000000	0.000000	7.538440	10.590440	2232.286072	2145.757556	2038.299929	-1342.769976				-505.000000	200.000000	0.000000	1.448880	0.178670	4.719240	821.900874	-755.000319	0.053647
367				900.000000	200.000000	0.000000	0.358720	0.540480	-1.564200	-79.876800	-74.109023	156.758919	299.057764	200.978159	0.000000	300.000000	200.000000	0.000000	7.233240	10.468360	2232.667542	2183.904357	2103.699926	-1251.217477				-505.000000	200.000000	0.000000	1.629990	1.072020	4.719240	296.877473	427.170781	470.839737
368				900.000000	200.000000	0.000000	0.425980	0.743160	-1.651100	-79.661527	-167.985432	164.106710	298.960194	200.926839	0.000000	300.000000	200.000000	0.000000	7.355320	10.376800	2232.820130	2069.463954	2321.699919	-1397.701475				-505.000000	200.000000	0.000000	1.267770	2.322710	-1.573080	-438.658674	189.920109	-56.641268
369				900.000000	200.000000	0.000000	0.482030	0.675600	-1.390400	-94.235153	-94.546473	159.166492	299.028438	200.922662	0.000000	300.000000	200.000000	0.000000	7.477400	9.796920	2232.591248	2059.927254	2169.099924	-1385.494475				-505.000000	200.000000	0.000000	0.543330	2.144040	-0.786540	245.488938	2486.699669	354.455820
370				900.000000	200.000000	0.000000	0.459610	0.596780	-1.520750	-45.349110	-78.304082	202.490298	299.052461	200.978594	0.000000	300.000000	200.000000	0.000000	7.507920	9.980040	2231.675720	2183.904357	2114.599926	-1409.908474				-505.000000	200.000000	0.000000	1.448880	0.714680	4.719240	854.334839	-1020.140334	176.794617
371				900.000000	200.000000	0.000000	0.392350	0.675600	-1.260050	-17.710036	-85.908706	159.259400	298.988655	200.936149	0.000000	300.000000	200.000000	0.000000	7.385840	10.071600	2230.989074	2088.537354	2256.299921	-1422.115474				-505.000000	200.000000	0.000000	1.267770	-1.429360	6.292320	-1591.595212	-215.254177	57.286214
372				900.000000	200.000000	0.000000	0.381140	0.551740	-1.346950	-83.208573	-115.762081	171.204124	298.979093	200.995789	0.000000	300.000000	200.000000	0.000000	7.446880	11.078760	2231.446838	2222.051158	2278.099920	-1409.908474				-505.000000	200.000000	0.000000	-1.811100	-0.536010	11.011560	-379.001046	231.709692	-352.828377
373				900.000000	200.000000	0.000000	0.448400	0.709380	-0.912450	-76.266815	-37.880414	166.461728	298.920550	200.901705	0.000000	300.000000	200.000000	0.000000	7.477400	11.322920	2231.599426	2012.243752	2408.899916	-1367.183975				-505.000000	200.000000	0.000000	1.086660	0.536010	7.078860	-198.631730	192.668384	-234.554654
374				900.000000	200.000000	0.000000	0.313880	0.585520	-1.694550	-29.910733	-132.932926	190.582502	299.052849	200.969649	0.000000	300.000000	200.000000	0.000000	7.935200	11.414480	2232.591248	2164.830956	2114.599926	-1434.322474				-505.000000	200.000000	0.000000	1.267770	0.000000	9.438480	0.755078	1505.170212	-176.333718
375				900.000000	200.000000	0.000000	0.482030	0.653080	-1.346950	-46.871150	-38.861212	149.506908	298.954455	200.931874	0.000000	300.000000	200.000000	0.000000	7.446880	10.926160	2230.989074	2079.000654	2332.599918	-1464.839973				-505.000000	200.000000	0.000000	0.362220	-1.608030	8.651940	-444.057745	2356.131510	-530.251886
376				900.000000	200.000000	0.000000	0.313880	0.641820	-1.781450	-27.682327	-112.588229	168.947920	298.998529	200.978795	0.000000	300.000000	200.000000	0.000000	7.416360	10.834600	2231.217956	2183.904357	2234.499922	-1434.322474				-505.000000	200.000000	0.000000	1.086660	-0.178670	15.730799	-1862.608888	-80.682322	58.487608
377				900.000000	200.000000	0.000000	0.358720	0.596780	-1.086250	-52.940029	-84.685457	173.678899	298.979546	200.926997	0.000000	300.000000	200.000000	0.000000	7.630000	10.346280	2232.438660	2069.463954	2278.099920	-1440.425974				-505.000000	200.000000	0.000000	2.535540	-0.178670	0.786540	-705.644410	508.678094	-0.372401
378				900.000000	200.000000	0.000000	0.482030	0.529220	-1.042800	-115.985089	-99.935711	161.440018	299.014196	200.973522	0.000000	300.000000	200.000000	0.000000	7.538440	10.529400	2233.506776	2174.367657	2201.799923	-1287.838477				-505.000000	200.000000	0.000000	0.543330	1.072020	4.719240	-166.386535	-567.635484	-175.258415
379				900.000000	200.000000	0.000000	0.392350	0.596780	-1.651100	-77.648395	-70.347120	151.957117	299.023189	200.957195	0.000000	300.000000	200.000000	0.000000	7.019600	10.437840	2231.752014	2136.220856	2179.999924	-1306.148976				-505.000000	200.000000	0.000000	0.362220	0.893350	9.438480	633.891696	-296.015063	-469.133978
380				900.000000	200.000000	0.000000	0.336300	0.427880	-1.346950	-112.432309	-149.377359	151.858108	298.988966	201.004234	0.000000	300.000000	200.000000	0.000000	7.080640	9.919000	2231.675720	2241.124558	2256.299921	-1336.666476				-505.000000	200.000000	0.000000	0.181110	-0.714680	2.359620	188.575487	1179.931821	293.027773
381				900.000000	200.000000	0.000000	0.325090	0.608040	-1.390400	-72.894092	-93.149654	205.049793	299.081923	200.952791	0.000000	300.000000	200.000000	0.000000	7.660520	11.139800	2232.057190	2126.684155	2049.199928	-1306.148976				-505.000000	200.000000	0.000000	2.173320	0.357340	6.292320	-441.137979	525.371039	-58.578849
382				900.000000	200.000000	0.000000	0.269040	0.484180	-1.738000	-78.354761	-120.914066	166.438109	299.062582	200.939781	0.000000	300.000000	200.000000	0.000000	7.385840	11.292400	2232.514954	2098.074055	2092.799927	-1373.287475				-505.000000	200.000000	0.000000	0.362220	-0.178670	16.517339	569.590075	1420.677195	-0.198535
383				900.000000	200.000000	0.000000	0.403560	0.596780	-1.520750	-61.431231	-136.787582	171.222784	299.018305	200.944375	0.000000	300.000000	200.000000	0.000000	7.599480	11.475520	2231.752014	2107.610755	2190.899923	-1391.597975				-505.000000	200.000000	0.000000	1.086660	0.178670	11.798100	-683.140842	851.039862	-58.661474
384				900.000000	200.000000	0.000000	0.347510	0.743160	-1.564200	-63.489377	-73.647395	178.645966	299.062293	200.978527	0.000000	300.000000	200.000000	0.000000	7.294280	11.506040	2231.828308	2183.904357	2092.799927	-1354.976975				-505.000000	200.000000	0.000000	0.724440	-0.893350	9.438480	-632.381539	-848.213023	-59.649843
385				900.000000	200.000000	0.000000	0.414770	0.675600	-1.651100	-70.382057	-76.336345	164.055493	298.988931	200.935893	0.000000	300.000000	200.000000	0.000000	7.691040	11.445000	2231.599426	2088.537354	2256.299921	-1385.494475				-505.000000	200.000000	0.000000	1.629990	-1.786700	4.719240	123.896327	294.600774	291.894516
386				900.000000	200.000000	0.000000	0.560500	0.574260	-1.781450	-102.833992	-137.941951	183.087551	298.969288	200.940263	0.000000	300.000000	200.000000	0.000000	7.477400	10.529400	2231.370544	2098.074055	2299.899920	-1385.494475				-505.000000	200.000000	0.000000	-0.543330	-2.322710	0.000000	-256.363183	563.156926	174.071511
387				900.000000	200.000000	0.000000	0.269040	0.540480	-1.173150	-99.574323	-75.845647	147.213187	299.111224	201.008335	0.000000	300.000000	200.000000	0.000000	7.721560	10.926160	2232.057190	2250.661259	1983.799931	-1385.494475				-505.000000	200.000000	0.000000	0.000000	-0.357340	17.303879	-483.502341	-16.421382	469.613674
388				900.000000	200.000000	0.000000	0.482030	0.563000	-1.694550	-71.043409	-119.593463	178.339054	299.057313	201.004268	0.000000	300.000000	200.000000	0.000000	7.141680	10.682000	2231.599426	2241.124558	2103.699926	-1409.908474				-505.000000	200.000000	0.000000	1.629990	-0.536010	11.011560	-494.817048	-109.080659	175.593223
389				900.000000	200.000000	0.000000	0.325090	0.585520	-1.911800	-86.423227	-57.202962	183.341908	298.989070	200.914400	0.000000	300.000000	200.000000	0.000000	7.263760	10.468360	2231.904602	2040.853853	2256.299921	-1354.976975				-505.000000	200.000000	0.000000	0.000000	-1.250690	3.932700	156.267368	261.407882	57.557194
390				900.000000	200.000000	0.000000	0.336300	0.551740	-1.694550	-59.445505	-128.790211	183.298879	299.018640	200.909878	0.000000	300.000000	200.000000	0.000000	7.446880	10.651480	2232.514954	2031.317153	2190.899923	-1361.080475				-505.000000	200.000000	0.000000	2.897760	0.893350	2.359620	54.245378	1678.397376	-704.313216
391				900.000000	200.000000	0.000000	0.358720	0.540480	-1.738000	-67.995266	-18.221720	139.891298	299.062678	200.943955	0.000000	300.000000	200.000000	0.000000	7.477400	10.682000	2232.743836	2107.610755	2092.799927	-1348.873476				-505.000000	200.000000	0.000000	1.992210	-1.072020	7.865400	167.393306	-260.582892	-529.873612
392				900.000000	200.000000	0.000000	0.392350	0.596780	-1.433850	-105.567035	-116.142892	171.234398	298.984290	200.922851	0.000000	300.000000	200.000000	0.000000	7.355320	9.796920	2232.133484	2059.927254	2267.199921	-1342.769976				-505.000000	200.000000	0.000000	0.543330	0.893350	6.292320	170.375996	358.861714	-351.660269
393				900.000000	200.000000	0.000000	0.470820	0.630560	-1.260050	-43.687965	-114.469950	173.594179	299.052169	200.970346	0.000000	300.000000	200.000000	0.000000	7.385840	9.827440	2230.989074	2164.830956	2114.599926	-1342.769976				-505.000000	200.000000	0.000000	2.535540	-0.714680	11.798100	73.514563	498.228123	116.607123
394				900.000000	200.000000	0.000000	0.291460	0.596780	-1.651100	-97.751046	-61.126499	173.748580	299.032891	200.944440	0.000000	300.000000	200.000000	0.000000	7.477400	10.987200	2231.599426	2107.610755	2158.199924	-1416.011974				-505.000000	200.000000	0.000000	1.086660	0.893350	8.651940	-640.147248	-1001.954535	-351.703736
395				900.000000	200.000000	0.000000	0.414770	0.686860	-1.651100	-49.815719	-45.940526	135.150044	299.008639	200.931460	0.000000	300.000000	200.000000	0.000000	7.843640	11.628120	2231.980896	2079.000654	2212.699923	-1306.148976				-505.000000	200.000000	0.000000	-0.181110	0.536010	13.371180	-661.392352	-1.730284	294.243656
396				900.000000	200.000000	0.000000	0.459610	0.596780	-1.911800	-25.651587	-57.676526	175.984037	299.003482	200.987276	0.000000	300.000000	200.000000	0.000000	7.233240	11.658640	2231.370544	2202.977757	2223.599922	-1324.459476				-505.000000	200.000000	0.000000	0.905550	-1.608030	7.865400	598.223349	70.310916	57.145634
397				900.000000	200.000000	0.000000	0.347510	0.641820	-1.346950	-75.478548	-58.651528	180.961380	299.023189	200.905916	0.000000	300.000000	200.000000	0.000000	7.782600	11.689160	2231.752014	2021.780453	2179.999924	-1354.976975				-505.000000	200.000000	0.000000	0.000000	-2.322710	19.663499	208.473904	-18.660661	232.772143
398				900.000000	200.000000	0.000000	0.482030	0.563000	-1.824900	-39.014210	-73.878508	166.290754	298.964687	200.922914	0.000000	300.000000	200.000000	0.000000	7.477400	10.682000	2231.980896	2059.927254	2310.799919	-1354.976975				-505.000000	200.000000	0.000000	1.629990	1.965370	3.932700	466.687160	162.777193	-174.497559
399				900.000000	200.000000	0.000000	0.414770	0.641820	-1.651100	-47.649936	-101.666195	180.891698	298.984221	200.952824	0.000000	300.000000	200.000000	0.000000	7.507920	10.804080	2231.980896	2126.684155	2267.199921	-1379.390975				-505.000000	200.000000	0.000000	-0.181110	-1.072020	5.505780	-411.875473	536.014010	468.949931
400				900.000000	200.000000	0.000000	0.448400	0.664340	-0.955900	-54.043395	-58.103885	149.552220	299.003517	200.970147	0.000000	300.000000	200.000000	0.000000	7.233240	10.468360	2231.446838	2164.830956	2223.599922	-1342.769976				-505.000000	200.000000	0.000000	-0.362220	2.144040	14.157719	709.948487	-124.087752	-115.424526
401				900.000000	200.000000	0.000000	0.425980	0.731900	-1.129700	-47.420801	-92.480785	183.373519	299.018305	200.910189	0.000000	300.000000	200.000000	0.000000	7.416360	11.170320	2231.752014	2031.317153	2190.899923	-1397.701475				-505.000000	200.000000	0.000000	2.897760	2.680050	9.438480	-763.603112	345.979465	-408.897144
402				900.000000	200.000000	0.000000	0.605340	0.574260	-1.042800	-45.781328	-140.475406	175.812117	299.043052	200.914150	0.000000	300.000000	200.000000	0.000000	7.507920	9.857960	2232.514954	2040.853853	2136.399925	-1379.390975				-505.000000	200.000000	0.000000	1.448880	-0.536010	4.719240	-1190.216445	-224.720290	-235.600979
403				900.000000	200.000000	0.000000	0.493240	0.495440	-1.477300	-73.600459	-39.201614	163.806649	298.974559	200.892914	0.000000	300.000000	200.000000	0.000000	7.355320	9.369640	2232.209778	1993.170352	2288.999920	-1397.701475				-505.000000	200.000000	0.000000	-0.181110	-0.357340	4.719240	673.650907	536.760436	528.372261
404				900.000000	200.000000	0.000000	0.448400	0.698120	-1.216600	-93.127722	-103.455163	166.451256	299.033056	200.914369	0.000000	300.000000	200.000000	0.000000	7.691040	11.048240	2231.980896	2040.853853	2158.199924	-1367.183975				-505.000000	200.000000	0.000000	-0.543330	1.250690	7.865400	-502.771526	2013.962742	-116.257826
405				900.000000	200.000000	0.000000	0.336300	0.495440	-1.346950	-149.855490	-53.123930	183.246520	299.017969	201.000268	0.000000	300.000000	200.000000	0.000000	7.141680	10.712520	2230.989074	2231.587858	2190.899923	-1239.010478				-505.000000	200.000000	0.000000	1.811100	0.357340	-3.932700	368.756033	424.422507	-176.038068
406				900.000000	200.000000	0.000000	0.392350	0.731900	-1.607650	-31.833836	-90.651408	176.179380	298.989553	200.948130	0.000000	300.000000	200.000000	0.000000	7.477400	11.017720	2232.972718	2117.147455	2256.299921	-1342.769976				-505.000000	200.000000	0.000000	1.811100	-1.250690	-1.573080	1313.986925	289.613220	-236.308187
407				900.000000	200.000000	0.000000	0.459610	0.664340	-1.738000	-119.182135	-103.431889	183.275848	298.979337	200.867369	0.000000	300.000000	200.000000	0.000000	8.026760	10.956680	2231.980896	1935.950150	2278.099920	-1409.908474				-505.000000	200.000000	0.000000	-0.905550	-0.357340	8.651940	-831.642501	974.574188	175.965624
408				900.000000	200.000000	0.000000	0.560500	0.653080	-1.694550	-111.559747	-56.967249	173.522214	299.067432	200.973988	0.000000	300.000000	200.000000	0.000000	7.630000	10.895640	2232.438660	2174.367657	2081.899927	-1330.562976				-505.000000	200.000000	0.000000	1.086660	0.714680	18.876959	-765.956570	1242.032046	-293.129195
409				900.000000	200.000000	0.000000	0.392350	0.720640	-1.520750	-56.330676	-55.270435	178.578568	298.983943	200.965906	0.000000	300.000000	200.000000	0.000000	7.324800	11.689160	2231.370544	2155.294256	2267.199921	-1397.701475				-505.000000	200.000000	0.000000	2.897760	0.357340	14.157719	486.019268	208.930899	587.548282
410				900.000000	200.000000	0.000000	0.291460	0.641820	-1.607650	-99.871814	-76.364818	176.200127	298.993472	200.927663	0.000000	300.000000	200.000000	0.000000	7.599480	10.773560	2230.836486	2069.463954	2245.399921	-1391.597975				-505.000000	200.000000	0.000000	0.905550	0.357340	14.944259	-787.893829	-996.966981	-117.221526
411				900.000000	200.000000	0.000000	0.369930	0.484180	-1.694550	-110.473988	-109.911215	159.104607	299.062774	200.943859	0.000000	300.000000	200.000000	0.000000	7.477400	11.322920	2232.972718	2107.610755	2092.799927	-1397.701475				-505.000000	200.000000	0.000000	-1.086660	-0.893350	11.798100	-400.560766	1777.967492	57.983242
412				900.000000	200.000000	0.000000	0.280250	0.540480	-1.477300	-35.560939	-101.354265	188.165795	299.047479	200.948778	0.000000	300.000000	200.000000	0.000000	7.599480	10.620960	2231.446838	2117.147455	2125.499926	-1416.011974				-505.000000	200.000000	0.000000	2.354430	-0.178670	0.786540	-242.380402	519.637059	-0.357912
413				900.000000	200.000000	0.000000	0.526870	0.664340	-1.651100	-94.968925	-151.876203	195.254467	299.028206	200.969881	0.000000	300.000000	200.000000	0.000000	7.263760	9.613800	2232.057190	2164.830956	2169.099924	-1507.564473				-505.000000	200.000000	0.000000	1.448880	-0.714680	11.011560	305.083644	167.018321	-0.794142
414				900.000000	200.000000	0.000000	0.381140	0.472920	-1.303500	-118.573608	-100.604580	183.179122	299.047577	200.940134	0.000000	300.000000	200.000000	0.000000	7.477400	10.163160	2231.675720	2098.074055	2125.499926	-1428.218974				-505.000000	200.000000	0.000000	0.724440	-0.893350	13.371180	526.093096	1269.174962	-177.138040
415				900.000000	200.000000	0.000000	0.425980	0.506700	-1.781450	-93.554522	-31.083018	156.657822	298.964934	200.875705	0.000000	300.000000	200.000000	0.000000	7.843640	11.200840	2232.514954	1955.023551	2310.799919	-1348.873476				-505.000000	200.000000	0.000000	0.543330	1.429360	10.225020	666.388584	885.409611	236.289391
416				900.000000	200.000000	0.000000	0.201780	0.653080	-1.868350	-75.555032	-118.023074	171.484187	298.999521	200.913775	0.000000	300.000000	200.000000	0.000000	7.691040	10.987200	2233.430482	2040.853853	2234.499922	-1257.320977				-505.000000	200.000000	0.000000	-0.543330	0.178670	3.932700	126.941940	2017.694874	998.862702
417				900.000000	200.000000	0.000000	0.269040	0.574260	-1.738000	-82.686327	-90.518246	176.160524	299.077008	200.961369	0.000000	300.000000	200.000000	0.000000	7.294280	11.170320	2231.980896	2145.757556	2060.099928	-1342.769976				-505.000000	200.000000	0.000000	1.448880	-0.178670	2.359620	915.905463	1103.219063	-176.517764
418				900.000000	200.000000	0.000000	0.358720	0.585520	-1.390400	-69.800936	-54.006777	185.716727	299.047284	200.914775	0.000000	300.000000	200.000000	0.000000	7.355320	10.865120	2230.989074	2040.853853	2125.499926	-1409.908474				-505.000000	200.000000	0.000000	0.724440	-3.037390	-0.786540	-299.671393	-440.799457	-649.125524
419				900.000000	200.000000	0.000000	0.504450	0.630560	-1.477300	-92.159398	-70.059062	192.836619	298.979546	200.935541	0.000000	300.000000	200.000000	0.000000	7.965720	11.475520	2232.438660	2088.537354	2278.099920	-1379.390975				-505.000000	200.000000	0.000000	1.448880	1.786700	9.438480	-238.579711	-626.908870	-57.164431
420				900.000000	200.000000	0.000000	0.347510	0.731900	-1.042800	-75.474484	-48.802448	178.635494	298.950108	200.957031	0.000000	300.000000	200.000000	0.000000	7.538440	11.078760	2232.133484	2136.220856	2343.499918	-1428.218974				-505.000000	200.000000	0.000000	1.629990	-1.072020	11.011560	-411.435011	156.059355	-294.868240
421				900.000000	200.000000	0.000000	0.448400	0.776940	-1.477300	-53.967228	-72.816893	161.705239	298.998769	200.987107	0.000000	300.000000	200.000000	0.000000	7.172200	11.200840	2231.752014	2202.977757	2234.499922	-1373.287475				-505.000000	200.000000	0.000000	0.905550	0.714680	9.438480	-882.527650	-726.601981	-116.882410
422				900.000000	200.000000	0.000000	0.347510	0.664340	-1.607650	-50.698078	-63.475047	164.114703	298.964934	201.008128	0.000000	300.000000	200.000000	0.000000	7.446880	10.468360	2232.514954	2250.661259	2310.799919	-1324.459476				-505.000000	200.000000	0.000000	-0.543330	-0.536010	18.876959	-841.635821	147.532669	-235.441602
423				900.000000	200.000000	0.000000	0.381140	0.596780	-1.607650	-93.685501	-125.651570	173.655672	299.042987	200.995381	0.000000	300.000000	200.000000	0.000000	7.721560	10.559920	2232.362366	2222.051158	2136.399925	-1409.908474				-505.000000	200.000000	0.000000	1.086660	-0.714680	9.438480	-1084.834225	1516.129178	-176.997460
424				900.000000	200.000000	0.000000	0.257830	0.563000	-1.303500	-98.781992	-49.932944	164.113365	299.018171	200.906040	0.000000	300.000000	200.000000	0.000000	7.507920	10.407320	2231.446838	2021.780453	2190.899923	-1391.597975				-505.000000	200.000000	0.000000	0.362220	0.357340	-1.573080	-94.319205	-683.275115	470.262927
425				900.000000	200.000000	0.000000	0.414770	0.574260	-1.129700	-65.974007	-51.491398	154.322607	299.042529	200.970213	0.000000	300.000000	200.000000	0.000000	7.324800	10.529400	2231.294250	2164.830956	2136.399925	-1385.494475				-505.000000	200.000000	0.000000	-0.724440	0.893350	4.719240	-408.829860	-358.352719	-57.838354
426				900.000000	200.000000	0.000000	0.403560	0.608040	-1.911800	-41.270021	-106.028086	219.426458	299.013724	200.948356	0.000000	300.000000	200.000000	0.000000	7.660520	9.705360	2232.438660	2117.147455	2201.799923	-1373.287475				-505.000000	200.000000	0.000000	0.724440	-1.786700	2.359620	7.891555	1014.484917	233.222861
427				900.000000	200.000000	0.000000	0.257830	0.495440	-1.738000	-110.055316	-74.858709	156.821554	298.964970	200.897033	0.000000	300.000000	200.000000	0.000000	7.691040	11.017720	2232.591248	2002.707052	2310.799919	-1330.562976	-563.065432	221.872157	0.000000	-505.000000	200.000000	0.000000	1.086660	-1.072020	23.596199	516.099775	1370.123495	-236.080674
428				900.000000	200.000000	0.000000	0.336300	0.743160	-0.999350	-123.212146	-99.040928	171.428599	298.989519	200.973788	0.000000	300.000000	200.000000	0.000000	7.935200	11.017720	2232.896424	2174.367657	2256.299921	-1434.322474				-505.000000	200.000000	0.000000	2.535540	0.178670	18.876959	359.769484	624.080293	-235.009680
429				900.000000	200.000000	0.000000	0.448400	0.506700	-1.564200	-57.144679	-128.461745	156.634595	298.950108	200.935669	0.000000	300.000000	200.000000	0.000000	7.538440	11.200840	2232.133484	2088.537354	2343.499918	-1251.217477				-505.000000	200.000000	0.000000	3.259980	0.357340	11.011560	-440.760440	-472.851363	-587.362669
430				900.000000	200.000000	0.000000	0.347510	0.630560	-1.173150	-59.680057	-114.538831	164.083287	299.008469	201.025636	0.000000	300.000000	200.000000	0.000000	7.111160	10.376800	2231.599426	2288.808060	2212.699923	-1373.287475				-505.000000	200.000000	0.000000	1.811100	-0.536010	3.932700	-842.831362	1742.658316	116.834636
431				900.000000	200.000000	0.000000	0.459610	0.720640	-1.173150	-47.929502	-93.825260	183.328207	299.047642	200.918704	0.000000	300.000000	200.000000	0.000000	7.477400	11.292400	2231.828308	2050.390553	2125.499926	-1428.218974				-505.000000	200.000000	0.000000	0.905550	0.536010	10.225020	-1356.540056	465.781658	176.668525
432				900.000000	200.000000	0.000000	0.369930	0.675600	-1.694550	-94.550252	-125.109125	142.415006	299.013691	200.944117	0.000000	300.000000	200.000000	0.000000	7.630000	10.559920	2232.362366	2107.610755	2201.799923	-1373.287475				-505.000000	200.000000	0.000000	0.362220	0.178670	-1.573080	-105.130527	112.144929	-646.044505
433				900.000000	200.000000	0.000000	0.571710	0.540480	-1.911800	-100.339565	-42.028924	178.225202	298.934948	200.978862	0.000000	300.000000	200.000000	0.000000	7.782600	10.773560	2231.065368	2183.904357	2376.199917	-1336.666476				-505.000000	200.000000	0.000000	3.259980	-0.357340	4.719240	-137.061106	328.540092	116.888283
434				900.000000	200.000000	0.000000	0.325090	0.709380	-1.433850	-84.848046	-108.307155	197.915058	299.023523	200.944052	0.000000	300.000000	200.000000	0.000000	7.752080	10.926160	2232.514954	2107.610755	2179.999924	-1391.597975				-505.000000	200.000000	0.000000	1.267770	0.178670	11.798100	-1493.852855	972.650904	411.276827
435				900.000000	200.000000	0.000000	0.313880	0.630560	-1.520750	-80.142822	-57.105011	188.214729	298.940160	200.944375	0.000000	300.000000	200.000000	0.000000	7.599480	10.376800	2231.752014	2107.610755	2365.299917	-1324.459476				-505.000000	200.000000	0.000000	1.629990	-1.072020	12.584640	-1337.837180	-905.993556	645.037339
436				900.000000	200.000000	0.000000	0.325090	0.563000	-0.434500	-101.902239	-68.708791	202.598245	298.964297	200.940359	0.000000	300.000000	200.000000	0.000000	7.630000	10.987200	2231.141662	2098.074055	2310.799919	-1361.080475				-505.000000	200.000000	0.000000	1.992210	-0.536010	4.719240	-726.952437	-522.737201	116.820147
437				900.000000	200.000000	0.000000	0.392350	0.619300	-1.433850	-68.454890	-100.944982	159.207041	299.071680	200.927631	0.000000	300.000000	200.000000	0.000000	7.446880	10.010560	2230.912780	2069.463954	2070.999928	-1434.322474				-505.000000	200.000000	0.000000	0.905550	0.357340	7.078860	601.268962	733.907379	-352.197920
438				900.000000	200.000000	0.000000	0.425980	0.585520	-1.346950	-109.961224	-56.816953	151.911805	299.140524	200.875884	0.000000	300.000000	200.000000	0.000000	6.928040	9.766400	2232.057190	1955.023551	1918.399933	-1348.873476				-505.000000	200.000000	0.000000	1.086660	-1.965370	6.292320	229.026853	988.834854	-295.672562
439				900.000000	200.000000	0.000000	0.414770	0.630560	-1.651100	-72.236804	-81.402315	164.013606	299.077229	200.918422	0.000000	300.000000	200.000000	0.000000	7.385840	11.200840	2232.514954	2050.390553	2060.099928	-1361.080475				-505.000000	200.000000	0.000000	2.354430	-1.250690	12.584640	-769.568492	508.440663	-530.072147
440				900.000000	200.000000	0.000000	0.392350	0.844500	-1.998700	-79.868989	-85.221761	164.235797	299.013825	200.862830	0.000000	300.000000	200.000000	0.000000	7.691040	11.139800	2232.667542	1926.413450	2201.799923	-1354.976975				-505.000000	200.000000	0.000000	3.441090	-0.714680	6.292320	-737.637912	978.938310	175.278777
441				900.000000	200.000000	0.000000	0.482030	0.495440	-1.173150	-121.531722	-74.484636	192.734184	299.047218	200.889188	0.000000	300.000000	200.000000	0.000000	7.660520	10.895640	2230.836486	1983.633652	2125.499926	-1379.390975				-505.000000	200.000000	0.000000	1.448880	1.429360	6.292320	-28.822043	2027.476982	-351.224040
442				900.000000	200.000000	0.000000	0.470820	0.563000	-1.738000	-79.129483	-73.497697	149.434747	299.067114	200.905947	0.000000	300.000000	200.000000	0.000000	7.385840	11.078760	2231.675720	2021.780453	2081.899927	-1403.804975				-505.000000	200.000000	0.000000	0.181110	-0.536010	7.078860	1126.292363	512.603226	175.709134
443				900.000000	200.000000	0.000000	0.448400	0.506700	-1.303500	-80.997775	-88.176437	178.321536	299.062005	200.995926	0.000000	300.000000	200.000000	0.000000	7.355320	10.895640	2231.141662	2222.051158	2092.799927	-1300.045476				-505.000000	200.000000	0.000000	1.086660	-2.501380	19.663499	-844.681434	1241.285620	-178.693038
444				900.000000	200.000000	0.000000	0.302670	0.551740	-1.129700	-115.147743	-26.611240	173.695079	298.984360	200.939877	0.000000	300.000000	200.000000	0.000000	7.691040	10.590440	2232.286072	2098.074055	2267.199921	-1397.701475				-505.000000	200.000000	0.000000	1.086660	-3.216060	-2.359620	-1005.504572	-196.084521	290.581520
445				900.000000	200.000000	0.000000	0.437190	0.731900	-0.999350	-95.532121	-138.657368	159.265305	299.009248	200.956508	0.000000	300.000000	200.000000	0.000000	7.507920	10.285240	2233.354188	2136.220856	2212.699923	-1464.839973				-505.000000	200.000000	0.000000	1.992210	-0.178670	13.371180	-704.637639	264.472152	-529.025823
446				900.000000	200.000000	0.000000	0.313880	0.619300	-1.173150	-64.164274	-67.560218	180.975277	299.003585	201.004268	0.000000	300.000000	200.000000	0.000000	7.355320	10.590440	2231.599426	2241.124558	2223.599922	-1348.873476				-505.000000	200.000000	0.000000	-0.181110	1.429360	-0.786540	-840.100365	-120.864615	-292.349542
447				900.000000	200.000000	0.000000	0.392350	0.686860	-1.433850	-21.446936	-111.076922	185.776133	299.071680	200.983203	0.000000	300.000000	200.000000	0.000000	6.897520	11.200840	2230.912780	2193.441057	2070.999928	-1281.734977				-505.000000	200.000000	0.000000	3.078870	1.965370	14.944259	-111.511925	-2056.464618	471.571616
448				900.000000	200.000000	0.000000	0.437190	0.709380	-1.042800	-132.689281	-77.825320	147.196061	299.125754	200.923009	0.000000	300.000000	200.000000	0.000000	7.691040	10.498880	2231.752014	2059.927254	1951.099932	-1397.701475				-505.000000	200.000000	0.000000	0.181110	1.429360	0.000000	665.570583	254.181049	295.062467
449				900.000000	200.000000	0.000000	0.280250	0.574260	-1.738000	-70.624736	-131.507634	200.245511	298.998563	200.901828	0.000000	300.000000	200.000000	0.000000	7.416360	9.888480	2231.294250	2012.243752	2234.499922	-1354.976975				-505.000000	200.000000	0.000000	0.362220	-0.536010	4.719240	199.575578	238.743525	293.182842
450				900.000000	200.000000	0.000000	0.358720	0.517960	-1.216600	-84.464590	-125.091991	200.111857	299.047512	200.957293	0.000000	300.000000	200.000000	0.000000	7.141680	11.261880	2231.523132	2136.220856	2125.499926	-1379.390975				-505.000000	200.000000	0.000000	0.362220	-1.786700	11.798100	-338.801372	99.455680	115.763641
451				900.000000	200.000000	0.000000	0.302670	0.698120	-1.868350	-113.905587	-106.979814	190.698833	299.072061	200.952889	0.000000	300.000000	200.000000	0.000000	7.416360	11.506040	2231.828308	2126.684155	2070.999928	-1342.769976				-505.000000	200.000000	0.000000	1.811100	0.893350	17.303879	-871.087097	1464.829052	0.702901
452				900.000000	200.000000	0.000000	0.425980	0.596780	-1.998700	-69.967448	-132.200374	188.067178	298.974278	200.914525	0.000000	300.000000	200.000000	0.000000	7.233240	11.048240	2231.599426	2040.853853	2288.999920	-1361.080475				-505.000000	200.000000	0.000000	2.535540	0.178670	6.292320	-104.501295	1696.583174	-352.497877
453				900.000000	200.000000	0.000000	0.347510	0.720640	-1.042800	-87.999762	-155.187816	178.625022	299.082707	200.909288	0.000000	300.000000	200.000000	0.000000	7.660520	9.919000	2233.964540	2031.317153	2049.199928	-1416.011974				-505.000000	200.000000	0.000000	2.354430	-1.429360	-0.786540	-318.185500	-274.290132	-236.521212
454				900.000000	200.000000	0.000000	0.358720	0.731900	-1.173150	-47.465815	-79.538670	144.888639	299.082300	200.999380	0.000000	300.000000	200.000000	0.000000	7.630000	10.407320	2232.972718	2231.587858	2049.199928	-1312.252476				-505.000000	200.000000	0.000000	0.362220	-0.536010	3.146160	-263.814276	372.806385	-176.769947
455				900.000000	200.000000	0.000000	0.482030	0.675600	-1.303500	-74.042473	-94.627290	178.443772	299.077008	200.995551	0.000000	300.000000	200.000000	0.000000	7.202720	10.956680	2231.980896	2222.051158	2060.099928	-1391.597975				-505.000000	200.000000	0.000000	1.629990	-0.536010	8.651940	-379.189815	2014.278737	234.337322
456				900.000000	200.000000	0.000000	0.381140	0.596780	-1.564200	-61.476245	-75.032279	171.246012	298.974278	200.974354	0.000000	300.000000	200.000000	0.000000	7.446880	10.956680	2231.599426	2174.367657	2288.999920	-1501.460973				-505.000000	200.000000	0.000000	2.173320	0.000000	11.798100	-114.872154	387.576047	234.802529
457				900.000000	200.000000	0.000000	0.526870	0.551740	-1.260050	-103.221195	-76.250330	178.282128	298.989104	200.982733	0.000000	300.000000	200.000000	0.000000	7.507920	10.590440	2231.980896	2193.441057	2256.299921	-1391.597975				-505.000000	200.000000	0.000000	1.267770	0.357340	4.719240	-1251.975838	979.368742	117.725891
458				900.000000	200.000000	0.000000	0.549290	0.506700	-1.651100	-77.337359	-46.414089	173.397694	299.008537	200.970014	0.000000	300.000000	200.000000	0.000000	7.599480	10.346280	2231.752014	2164.830956	2212.699923	-1440.425974				-505.000000	200.000000	0.000000	-0.905550	-0.536010	11.798100	-958.018132	308.738445	234.540165
459				900.000000	200.000000	0.000000	0.425980	0.619300	-1.564200	-48.487281	-112.340580	192.907442	299.032858	200.974387	0.000000	300.000000	200.000000	0.000000	7.630000	9.827440	2231.523132	2174.367657	2158.199924	-1385.494475				-505.000000	200.000000	0.000000	1.811100	1.786700	16.517339	-238.013402	405.015419	706.479874
460				900.000000	200.000000	0.000000	0.358720	0.675600	-1.781450	-22.270737	-99.236830	197.848802	299.013353	200.918799	0.000000	300.000000	200.000000	0.000000	7.477400	9.674840	2231.599426	2050.390553	2201.799923	-1391.597975				-505.000000	200.000000	0.000000	0.543330	0.178670	9.438480	243.198404	886.156038	-352.338501
461				900.000000	200.000000	0.000000	0.313880	0.619300	-1.868350	-105.089804	-56.781743	173.746297	299.023823	200.999277	0.000000	300.000000	200.000000	0.000000	7.080640	9.552760	2233.201600	2231.587858	2179.999924	-1385.494475				-505.000000	200.000000	0.000000	1.086660	-0.893350	14.944259	-284.493071	980.624164	645.250363
462				900.000000	200.000000	0.000000	0.347510	0.720640	-1.390400	-88.359875	-48.479180	154.528421	299.042856	200.944246	0.000000	300.000000	200.000000	0.000000	7.446880	11.231360	2232.057190	2107.610755	2136.399925	-1397.701475				-505.000000	200.000000	0.000000	1.267770	-0.178670	2.359620	568.457457	1644.458058	-117.759177
463				900.000000	200.000000	0.000000	0.347510	0.686860	-1.564200	-49.725690	-33.119636	176.183947	299.057538	200.978393	0.000000	300.000000	200.000000	0.000000	7.721560	11.383960	2232.133484	2183.904357	2103.699926	-1330.562976				-505.000000	200.000000	0.000000	2.535540	1.608030	0.000000	1834.541923	1172.274557	-57.420921
464				900.000000	200.000000	0.000000	0.358720	0.596780	-1.433850	-65.361733	-79.296219	180.907879	299.101887	200.956606	0.000000	300.000000	200.000000	0.000000	7.416360	10.682000	2233.125306	2136.220856	2005.599930	-1342.769976				-505.000000	200.000000	0.000000	-0.543330	-0.893350	9.438480	-1443.093553	2012.469889	-470.757112
465				900.000000	200.000000	0.000000	0.425980	0.720640	-1.607650	-64.461765	-137.630021	149.627806	299.018372	200.927219	0.000000	300.000000	200.000000	0.000000	7.599480	10.834600	2231.904602	2069.463954	2190.899923	-1446.529474				-505.000000	200.000000	0.000000	0.181110	-0.893350	7.865400	294.020629	246.716785	762.811005
466				900.000000	200.000000	0.000000	0.414770	0.517960	-1.346950	-88.620163	-117.146964	163.908888	299.067209	200.922946	0.000000	300.000000	200.000000	0.000000	7.111160	10.468360	2231.904602	2059.927254	2081.899927	-1293.941977				-505.000000	200.000000	0.000000	2.716650	0.536010	3.932700	-546.331429	229.593408	352.755933
467				900.000000	200.000000	0.000000	0.302670	0.754420	-1.738000	-111.452110	-81.771190	183.522212	299.115895	200.974387	0.000000	300.000000	200.000000	0.000000	7.752080	10.834600	2231.523132	2174.367657	1972.899931	-1342.769976				-505.000000	200.000000	0.000000	0.905550	1.250690	5.505780	76.119714	1530.820275	-468.838328
468				900.000000	200.000000	0.000000	0.425980	0.641820	-1.824900	-92.055825	-122.230069	132.686883	299.047512	200.974387	0.000000	300.000000	200.000000	0.000000	7.416360	10.590440	2231.523132	2174.367657	2125.499926	-1330.562976				-505.000000	200.000000	0.000000	2.535540	-1.072020	7.078860	283.146385	635.276689	-764.893473
469				900.000000	200.000000	0.000000	0.280250	0.619300	-1.738000	-56.708398	-55.518085	149.684536	299.008571	200.914431	0.000000	300.000000	200.000000	0.000000	7.568960	11.017720	2231.828308	2040.853853	2212.699923	-1385.494475				-505.000000	200.000000	0.000000	0.000000	0.357340	17.303879	-1250.969067	248.718633	-293.381378
470				900.000000	200.000000	0.000000	0.414770	0.517960	-1.824900	-117.259031	-71.108741	190.415149	298.989691	200.969351	0.000000	300.000000	200.000000	0.000000	7.599480	9.888480	2233.277894	2164.830956	2256.299921	-1367.183975				-505.000000	200.000000	0.000000	2.716650	-0.893350	5.505780	293.831860	1288.660613	-1.065121
471				900.000000	200.000000	0.000000	0.313880	0.416620	-1.564200	-121.162127	-77.328482	190.425425	298.984325	200.944181	0.000000	300.000000	200.000000	0.000000	7.233240	10.010560	2232.209778	2107.610755	2267.199921	-1263.424477				-505.000000	200.000000	0.000000	1.448880	0.536010	2.359620	-199.009269	440.369026	529.089651
472				900.000000	200.000000	0.000000	0.347510	0.484180	-1.564200	-110.338946	-33.119636	195.272735	299.003551	200.970114	0.000000	300.000000	200.000000	0.000000	7.752080	11.445000	2231.523132	2164.830956	2223.599922	-1330.562976				-505.000000	200.000000	0.000000	1.448880	-1.608030	6.292320	19.017493	436.636894	820.775450
473				900.000000	200.000000	0.000000	0.414770	0.551740	-1.346950	-71.146982	-96.883084	171.169284	298.973998	200.953247	0.000000	300.000000	200.000000	0.000000	7.477400	11.322920	2230.989074	2126.684155	2288.999920	-1336.666476				-505.000000	200.000000	0.000000	2.173320	-2.858720	7.865400	-288.167916	921.588209	-120.374988
474				900.000000	200.000000	0.000000	0.392350	0.517960	-1.477300	-149.063159	-85.706663	166.341775	298.993644	200.978795	0.000000	300.000000	200.000000	0.000000	7.324800	10.773560	2231.217956	2183.904357	2245.399921	-1354.976975				-505.000000	200.000000	0.000000	0.905550	1.965370	6.292320	814.323935	-591.046268	-115.695505
475				900.000000	200.000000	0.000000	0.403560	0.461660	-1.694550	-67.175530	-85.966249	185.555083	298.994572	200.965081	0.000000	300.000000	200.000000	0.000000	7.477400	11.353440	2233.277894	2155.294256	2245.399921	-1373.287475				-505.000000	200.000000	0.000000	0.724440	-0.178670	2.359620	221.009452	219.064873	-235.203908
476				900.000000	200.000000	0.000000	0.313880	0.641820	-1.433850	-67.527516	-47.053888	159.309280	299.013117	200.940391	0.000000	300.000000	200.000000	0.000000	7.355320	11.322920	2231.065368	2098.074055	2201.799923	-1324.459476				-505.000000	200.000000	0.000000	-0.362220	-0.714680	11.011560	305.083644	1337.168034	469.303536
477				900.000000	200.000000	0.000000	0.437190	0.788200	-1.651100	-97.909430	-117.787360	154.498344	298.954955	200.982699	0.000000	300.000000	200.000000	0.000000	7.385840	10.468360	2232.057190	2193.441057	2332.599918	-1342.769976				-505.000000	200.000000	0.000000	0.000000	-0.893350	9.438480	525.778480	1449.312963	351.616803
478				900.000000	200.000000	0.000000	0.358720	0.653080	-1.607650	-87.346537	-63.936675	185.779558	299.014230	200.917983	0.000000	300.000000	200.000000	0.000000	7.691040	10.315760	2233.583070	2050.390553	2201.799923	-1434.322474				-505.000000	200.000000	0.000000	2.897760	-0.536010	16.517339	-31.112578	-58.448395	-0.740494
479				900.000000	200.000000	0.000000	0.448400	0.608040	-1.346950	-100.992790	-83.070058	159.138501	299.130906	200.944085	0.000000	300.000000	200.000000	0.000000	7.202720	10.498880	2232.438660	2107.610755	1940.199932	-1367.183975				-505.000000	200.000000	0.000000	1.086660	-0.357340	6.292320	-136.935260	-469.435226	-705.355232
480				900.000000	200.000000	0.000000	0.482030	0.698120	-1.086250	-76.910559	-115.093212	166.416415	299.057281	200.982934	0.000000	300.000000	200.000000	0.000000	7.141680	10.102120	2231.523132	2193.441057	2103.699926	-1391.597975				-505.000000	200.000000	0.000000	1.811100	-0.357340	6.292320	-484.383265	17.008941	175.748292
481				900.000000	200.000000	0.000000	0.437190	0.709380	-1.781450	-69.126039	-77.138375	171.292662	299.096079	201.021712	0.000000	300.000000	200.000000	0.000000	7.416360	10.437840	2230.836486	2279.271359	2016.499929	-1446.529474				-505.000000	200.000000	0.000000	0.181110	0.178670	3.146160	-683.832997	1974.605439	-411.053622
482				900.000000	200.000000	0.000000	0.347510	0.630560	-1.303500	-71.876690	-114.417606	197.818529	298.989519	200.909723	0.000000	300.000000	200.000000	0.000000	7.996240	10.010560	2232.896424	2031.317153	2256.299921	-1489.253973				-505.000000	200.000000	0.000000	0.362220	-2.144040	8.651940	-1055.571720	-427.838644	174.168624
483				900.000000	200.000000	0.000000	0.336300	0.653080	-0.999350	-62.593157	-83.843018	188.212445	299.013320	200.940198	0.000000	300.000000	200.000000	0.000000	7.843640	10.071600	2231.523132	2098.074055	2201.799923	-1300.045476				-505.000000	200.000000	0.000000	-0.362220	1.786700	11.798100	456.505070	3590.111732	-1114.413319
484				900.000000	200.000000	0.000000	0.358720	0.506700	-0.999350	-88.723736	-160.755823	197.691725	299.042267	200.979029	0.000000	300.000000	200.000000	0.000000	7.355320	11.353440	2230.683898	2183.904357	2136.399925	-1373.287475				-505.000000	200.000000	0.000000	1.811100	0.714680	3.932700	-188.072101	549.528250	587.974330
485				900.000000	200.000000	0.000000	0.403560	0.450400	-1.260050	-95.332786	-137.030033	195.183252	298.978918	200.931842	0.000000	300.000000	200.000000	0.000000	7.630000	11.048240	2231.065368	2079.000654	2278.099920	-1361.080475				-505.000000	200.000000	0.000000	2.173320	-0.536010	16.517339	-494.376585	1576.227554	-529.379427
486				900.000000	200.000000	0.000000	0.325090	0.675600	-1.651100	-30.176754	-103.039142	188.245003	299.003789	200.961336	0.000000	300.000000	200.000000	0.000000	7.630000	10.773560	2232.057190	2145.757556	2223.599922	-1379.390975				-505.000000	200.000000	0.000000	1.811100	0.357340	11.011560	717.399579	940.520434	-234.782167
487				900.000000	200.000000	0.000000	0.336300	0.517960	-1.824900	-44.889487	-83.075256	166.399843	298.945224	200.957031	0.000000	300.000000	200.000000	0.000000	7.630000	10.987200	2232.133484	2136.220856	2354.399918	-1409.908474				-505.000000	200.000000	0.000000	2.354430	1.608030	4.719240	1371.655455	-677.225139	-233.638729
488				900.000000	200.000000	0.000000	0.448400	0.664340	-1.346950	-50.427993	-138.795727	185.697122	299.081641	200.957358	0.000000	300.000000	200.000000	0.000000	7.355320	10.743040	2231.370544	2136.220856	2049.199928	-1306.148976				-505.000000	200.000000	0.000000	0.181110	0.178670	8.651940	822.215490	511.110373	-646.030016
489				900.000000	200.000000	0.000000	0.257830	0.630560	-1.520750	4.288313	-105.456571	181.043816	299.087119	200.926839	0.000000	300.000000	200.000000	0.000000	7.630000	11.017720	2232.820130	2069.463954	2038.299929	-1318.355976				-505.000000	200.000000	0.000000	0.181110	-1.786700	7.865400	1050.676034	246.716785	-177.942363
490				900.000000	200.000000	0.000000	0.369930	0.630560	-2.259400	-88.949124	-48.594265	127.915159	299.023656	200.965279	0.000000	300.000000	200.000000	0.000000	7.630000	10.437840	2232.820130	2155.294256	2179.999924	-1330.562976				-505.000000	200.000000	0.000000	-0.181110	-0.178670	15.730799	337.895148	1189.160503	411.053622
491				900.000000	200.000000	0.000000	0.437190	0.653080	-1.564200	-119.465765	-102.670268	168.830643	299.038203	200.948292	0.000000	300.000000	200.000000	0.000000	7.599480	10.224200	2232.591248	2117.147455	2147.299925	-1409.908474				-505.000000	200.000000	0.000000	0.905550	-0.357340	9.438480	442.396443	731.668099	-59.155658
492				900.000000	200.000000	0.000000	0.414770	0.517960	-1.868350	-77.098743	-101.464152	173.547528	298.998358	201.043086	0.000000	300.000000	200.000000	0.000000	7.294280	10.895640	2230.836486	2326.954861	2234.499922	-1354.976975				-505.000000	200.000000	0.000000	3.078870	1.786700	8.651940	-2091.698664	1263.756977	588.890255
493				900.000000	200.000000	0.000000	0.437190	0.653080	-1.390400	-83.100936	-123.095781	176.059623	299.018372	200.978494	0.000000	300.000000	200.000000	0.000000	7.813120	10.041080	2231.904602	2183.904357	2190.899923	-1385.494475				-505.000000	200.000000	0.000000	-0.181110	-1.250690	11.798100	-769.631415	927.752620	116.315781
494				900.000000	200.000000	0.000000	0.470820	0.608040	-1.390400	-113.099395	-119.414695	183.211875	298.950287	200.918422	0.000000	300.000000	200.000000	0.000000	7.568960	9.796920	2232.514954	2050.390553	2343.499918	-1330.562976				-505.000000	200.000000	0.000000	0.000000	1.072020	16.517339	-49.626685	249.465060	-468.935442
495				900.000000	200.000000	0.000000	0.347510	0.596780	-1.086250	-56.960559	-89.289799	176.100172	298.998803	200.965708	0.000000	300.000000	200.000000	0.000000	7.721560	9.583280	2231.828308	2155.294256	2234.499922	-1440.425974				-505.000000	200.000000	0.000000	3.803310	1.965370	10.225020	1393.718560	-902.691855	-762.112411
496				900.000000	200.000000	0.000000	0.414770	0.551740	-0.955900	-70.741854	-41.521092	168.759624	299.032726	200.970246	0.000000	300.000000	200.000000	0.000000	7.660520	11.475520	2231.217956	2164.830956	2158.199924	-1409.908474				-505.000000	200.000000	0.000000	1.267770	-0.357340	9.438480	-136.683567	2168.020249	528.256351
497				900.000000	200.000000	0.000000	0.414770	0.563000	-1.520750	-42.719640	-91.655481	166.360435	298.998974	200.931364	0.000000	300.000000	200.000000	0.000000	7.233240	11.078760	2232.209778	2079.000654	2234.499922	-1361.080475				-505.000000	200.000000	0.000000	-0.362220	-1.608030	8.651940	250.838266	-914.282811	-765.170326
498				900.000000	200.000000	0.000000	0.269040	0.585520	-1.651100	-78.112081	-75.401154	183.399976	298.974524	200.944214	0.000000	300.000000	200.000000	0.000000	7.263760	11.383960	2232.133484	2107.610755	2288.999920	-1330.562976				-505.000000	200.000000	0.000000	0.543330	1.429360	13.371180	550.824275	352.143876	-409.895694
499				900.000000	200.000000	0.000000	0.325090	0.461660	-1.564200	-67.040487	-77.790110	190.455699	299.042660	200.888884	0.000000	300.000000	200.000000	0.000000	7.233240	10.163160	2231.599426	1983.633652	2136.399925	-1367.183975				-505.000000	200.000000	0.000000	1.448880	0.000000	5.505780	-231.191541	1365.373372	763.557372
500				900.000000	200.000000	0.000000	0.437190	0.720640	-1.260050	-84.204303	-77.623277	147.206533	299.008503	200.952954	0.000000	300.000000	200.000000	0.000000	7.080640	10.590440	2231.675720	2126.684155	2212.699923	-1342.769976				-505.000000	200.000000	0.000000	-0.181110	2.144040	0.786540	-217.649223	407.922561	119.537380
501				900.000000	200.000000	0.000000	0.381140	0.686860	-1.477300	-126.025736	-140.970705	166.510466	298.974454	200.969915	0.000000	300.000000	200.000000	0.000000	7.630000	10.590440	2231.980896	2164.830956	2288.999920	-1379.390975				-505.000000	200.000000	0.000000	2.897760	-1.608030	5.505780	-675.941442	482.281604	56.986257
502				900.000000	200.000000	0.000000	0.257830	0.517960	-1.216600	-104.567242	-75.343611	161.661818	299.013758	200.909878	0.000000	300.000000	200.000000	0.000000	7.782600	10.590440	2232.514954	2031.317153	2201.799923	-1300.045476				-505.000000	200.000000	0.000000	0.905550	-0.536010	6.292320	-842.642593	2060.353878	-0.581117
503				900.000000	200.000000	0.000000	0.403560	0.608040	-1.260050	-64.717989	-152.227943	130.269034	298.975189	200.947870	0.000000	300.000000	200.000000	0.000000	7.599480	9.888480	2233.583070	2117.147455	2288.999920	-1416.011974				-505.000000	200.000000	0.000000	0.724440	2.322710	4.719240	-206.523285	-48.314420	413.354987
504				900.000000	200.000000	0.000000	0.470820	0.540480	-1.738000	-80.056857	-48.167848	159.052444	298.979512	200.939845	0.000000	300.000000	200.000000	0.000000	7.416360	10.163160	2232.362366	2098.074055	2278.099920	-1361.080475				-505.000000	200.000000	0.000000	0.905550	0.357340	7.078860	-672.707059	1131.617401	-528.430216
505				900.000000	200.000000	0.000000	0.515660	0.551740	-1.868350	-99.830864	-44.827163	192.751703	299.028007	201.004268	0.000000	300.000000	200.000000	0.000000	7.538440	10.987200	2231.599426	2241.124558	2169.099924	-1336.666476				-505.000000	200.000000	0.000000	0.905550	1.250690	11.011560	192.376178	995.315261	647.299546
506				900.000000	200.000000	0.000000	0.369930	0.664340	-1.824900	-54.943679	-69.262230	188.188077	299.027807	200.944633	0.000000	300.000000	200.000000	0.000000	7.691040	11.506040	2231.141662	2107.610755	2169.099924	-1422.115474				-505.000000	200.000000	0.000000	-1.448880	1.429360	6.292320	-1302.798064	744.550349	60.216472
507				900.000000	200.000000	0.000000	0.392350	0.506700	-1.694550	-69.341313	-85.504621	185.608584	298.979163	200.910252	0.000000	300.000000	200.000000	0.000000	6.958560	11.261880	2231.599426	2031.317153	2278.099920	-1379.390975	-552.605758	184.822626	0.000000	-505.000000	200.000000	0.000000	-0.181110	0.714680	27.528899	-417.816409	1310.534114	-528.004168
508				900.000000	200.000000	0.000000	0.448400	0.608040	-1.433850	-105.103348	-77.923271	166.367482	298.949892	200.948681	0.000000	300.000000	200.000000	0.000000	7.843640	11.719680	2231.675720	2117.147455	2343.499918	-1373.287475				-505.000000	200.000000	0.000000	1.267770	3.216060	0.000000	194.603790	-606.992788	237.927014
509				900.000000	200.000000	0.000000	0.392350	0.574260	-1.433850	-78.350697	-75.615132	180.852095	298.983978	200.991516	0.000000	300.000000	200.000000	0.000000	7.202720	10.987200	2231.446838	2212.514458	2267.199921	-1342.769976				-505.000000	200.000000	0.000000	-0.362220	-0.893350	-1.573080	-864.894468	23.410784	351.645780
510				900.000000	200.000000	0.000000	0.425980	0.731900	-1.173150	-35.404225	-77.242467	161.686578	299.057957	200.939524	0.000000	300.000000	200.000000	0.000000	7.416360	11.109280	2233.125306	2098.074055	2103.699926	-1379.390975				-505.000000	200.000000	0.000000	0.000000	1.786700	-4.719240	686.815687	269.618573	-409.513112
511				900.000000	200.000000	0.000000	0.425980	0.686860	-1.433850	-77.734359	-66.868076	142.367410	299.023256	200.910127	0.000000	300.000000	200.000000	0.000000	7.813120	10.529400	2231.904602	2031.317153	2179.999924	-1367.183975				-505.000000	200.000000	0.000000	1.811100	-0.178670	8.651940	-1399.911189	-515.510367	175.917850
512				900.000000	200.000000	0.000000	0.313880	0.529220	-1.390400	-132.427323	-52.160266	144.746601	298.994538	200.909599	0.000000	300.000000	200.000000	0.000000	7.630000	10.590440	2233.201600	2031.317153	2245.399921	-1361.080475				-505.000000	200.000000	0.000000	2.173320	-0.893350	2.359620	293.580167	-1061.736916	116.466543
513				900.000000	200.000000	0.000000	0.403560	0.653080	-1.346950	-75.014861	-116.685336	168.865483	298.998495	200.966005	0.000000	300.000000	200.000000	0.000000	7.660520	10.193680	2231.141662	2155.294256	2234.499922	-1440.425974				-505.000000	200.000000	0.000000	1.086660	-1.250690	8.651940	-654.067106	-869.384528	-118.762035
514				900.000000	200.000000	0.000000	0.313880	0.596780	-1.216600	-81.218783	-52.321900	152.038412	299.054825	200.946932	0.000000	300.000000	200.000000	0.000000	7.446880	10.498880	2225.724788	2107.610755	2103.699926	-1354.976975				-505.000000	200.000000	0.000000	-0.181110	0.357340	0.000000	1179.782662	541.238995	59.097703
515				900.000000	200.000000	0.000000	0.347510	0.585520	-1.346950	-57.694331	-89.047348	166.451060	298.983978	200.935957	0.000000	300.000000	200.000000	0.000000	7.752080	9.949520	2231.446838	2088.537354	2267.199921	-1361.080475				-505.000000	200.000000	0.000000	0.000000	-1.786700	11.011560	8.583710	1712.960125	115.792619
516				900.000000	200.000000	0.000000	0.459610	0.619300	-1.346950	-48.262210	-37.937956	161.547020	299.048390	200.935061	0.000000	300.000000	200.000000	0.000000	7.752080	10.224200	2233.583070	2088.537354	2125.499926	-1422.115474				-505.000000	200.000000	0.000000	1.811100	0.357340	9.438480	-440.886286	-118.546772	-822.223154
517				900.000000	200.000000	0.000000	0.414770	0.641820	-1.738000	-67.842615	-40.793739	161.614418	298.979546	200.969716	0.000000	300.000000	200.000000	0.000000	7.446880	11.109280	2232.438660	2164.830956	2278.099920	-1361.080475				-505.000000	200.000000	0.000000	1.811100	1.786700	0.000000	-123.518787	288.120367	-350.913902
518				900.000000	200.000000	0.000000	0.269040	0.596780	-1.173150	-93.235359	-25.185948	171.362147	299.013353	200.957260	0.000000	300.000000	200.000000	0.000000	7.874160	11.231360	2231.599426	2136.220856	2201.799923	-1336.666476				-505.000000	200.000000	0.000000	0.362220	-0.357340	-2.359620	557.268597	2101.441466	-176.600389
519				900.000000	200.000000	0.000000	0.504450	0.596780	-1.433850	-73.402793	-49.835591	171.118262	298.984221	200.974187	0.000000	300.000000	200.000000	0.000000	7.568960	10.987200	2231.980896	2174.367657	2267.199921	-1458.736474				-505.000000	200.000000	0.000000	0.362220	2.144040	7.078860	-1491.121858	1429.634312	413.214407
520				900.000000	200.000000	0.000000	0.459610	0.754420	-1.781450	-95.415003	-67.929691	147.214721	299.013960	200.913963	0.000000	300.000000	200.000000	0.000000	7.416360	11.322920	2232.972718	2040.853853	2201.799923	-1342.769976				-505.000000	200.000000	0.000000	1.086660	0.357340	11.011560	-672.392443	719.216281	-175.980113
521				900.000000	200.000000	0.000000	0.470820	0.551740	-1.346950	-99.290694	-119.455103	166.291896	299.033354	200.879916	0.000000	300.000000	200.000000	0.000000	7.477400	10.743040	2232.667542	1964.560251	2158.199924	-1306.148976				-505.000000	200.000000	0.000000	3.441090	0.178670	2.359620	-336.447914	-210.459623	293.614764
522				900.000000	200.000000	0.000000	0.313880	0.585520	-1.607650	-37.861765	-51.958224	173.714881	299.106065	200.961632	0.000000	300.000000	200.000000	0.000000	6.775440	10.682000	2231.370544	2145.757556	1994.699930	-1391.597975				-505.000000	200.000000	0.000000	2.173320	-1.429360	5.505780	608.845901	-4.162563	-647.715414
523				900.000000	200.000000	0.000000	0.403560	0.709380	-1.738000	-117.327387	-75.793900	154.459882	299.008605	200.922946	0.000000	300.000000	200.000000	0.000000	7.599480	10.468360	2231.904602	2059.927254	2212.699923	-1373.287475				-505.000000	200.000000	0.000000	1.267770	0.714680	11.011560	-998.217806	310.547294	235.553204
524				900.000000	200.000000	0.000000	0.369930	0.585520	-1.911800	-118.587469	-135.039022	159.198853	298.974068	200.901890	0.000000	300.000000	200.000000	0.000000	7.507920	10.743040	2231.141662	2012.243752	2288.999920	-1391.597975				-505.000000	200.000000	0.000000	1.448880	2.680050	0.786540	-69.399256	44.151857	178.659753
525				900.000000	200.000000	0.000000	0.313880	0.653080	-1.868350	-127.821924	-87.177562	164.139072	298.979198	200.910221	0.000000	300.000000	200.000000	0.000000	7.294280	10.559920	2231.675720	2031.317153	2278.099920	-1293.941977				-505.000000	200.000000	0.000000	3.078870	-0.893350	11.011560	-53.175683	1394.087705	-294.814592
526				900.000000	200.000000	0.000000	0.414770	0.529220	-1.390400	-96.242551	-81.644766	147.051739	299.042889	200.910034	0.000000	300.000000	200.000000	0.000000	7.111160	10.498880	2232.133484	2031.317153	2136.399925	-1245.113977				-505.000000	200.000000	0.000000	0.905550	1.965370	0.000000	-112.707466	77.775180	354.257284
527				900.000000	200.000000	0.000000	0.369930	0.574260	-1.781450	-62.628690	-104.764428	166.417361	298.974033	200.983136	0.000000	300.000000	200.000000	0.000000	7.080640	9.888480	2231.065368	2193.441057	2288.999920	-1318.355976				-505.000000	200.000000	0.000000	1.629990	-1.608030	11.798100	-559.622054	818.162966	-412.865110
528				900.000000	200.000000	0.000000	0.381140	0.596780	-1.651100	-37.443092	-115.479221	192.932952	299.008198	200.940423	0.000000	300.000000	200.000000	0.000000	7.904680	9.644320	2230.989074	2098.074055	2212.699923	-1385.494475				-505.000000	200.000000	0.000000	1.811100	-0.357340	6.292320	673.776754	679.858978	-940.389582
529				900.000000	200.000000	0.000000	0.336300	0.574260	-1.216600	-62.043505	-48.179186	156.813562	298.999111	201.003856	0.000000	300.000000	200.000000	0.000000	7.568960	11.231360	2232.514954	2241.124558	2234.499922	-1385.494475				-505.000000	200.000000	0.000000	1.267770	-1.965370	2.359620	112.896235	1246.748036	467.986232
530				900.000000	200.000000	0.000000	0.448400	0.551740	-1.607650	-63.376007	-47.365817	168.724783	298.998803	200.982800	0.000000	300.000000	200.000000	0.000000	7.111160	11.445000	2231.828308	2193.441057	2234.499922	-1385.494475				-505.000000	200.000000	0.000000	-2.173320	-0.357340	-0.786540	-484.949574	1325.384078	234.811145
531				900.000000	200.000000	0.000000	0.369930	0.675600	-1.433850	-82.218576	-115.219636	178.559908	298.984117	200.927282	0.000000	300.000000	200.000000	0.000000	7.416360	11.383960	2231.752014	2069.463954	2267.199921	-1483.150473				-505.000000	200.000000	0.000000	0.543330	2.680050	7.078860	-763.791882	888.395317	-408.708790
532				900.000000	200.000000	0.000000	0.381140	0.574260	-1.738000	-70.624736	-24.210945	149.538127	298.950179	200.884339	0.000000	300.000000	200.000000	0.000000	7.202720	11.414480	2232.286072	1974.096951	2343.499918	-1397.701475				-505.000000	200.000000	0.000000	0.362220	0.357340	-1.573080	-94.319205	-20.425078	176.542434
533				900.000000	200.000000	0.000000	0.369930	0.540480	-1.216600	-63.434566	-74.893919	154.337645	298.940051	200.953019	0.000000	300.000000	200.000000	0.000000	7.385840	10.620960	2231.523132	2126.684155	2365.299917	-1385.494475				-505.000000	200.000000	0.000000	-0.362220	-0.357340	7.865400	558.086598	809.873711	117.178059
534				900.000000	200.000000	0.000000	0.448400	0.551740	-1.173150	-103.131167	-68.033782	180.773083	299.028007	200.948713	0.000000	300.000000	200.000000	0.000000	6.805960	10.193680	2231.599426	2117.147455	2169.099924	-1379.390975				-505.000000	200.000000	0.000000	1.629990	-0.714680	6.292320	-274.373905	690.817943	57.935468
535				900.000000	200.000000	0.000000	0.459610	0.641820	-0.738650	-98.971530	-104.361285	154.338983	298.993609	200.931810	0.000000	300.000000	200.000000	0.000000	7.813120	10.559920	2231.141662	2079.000654	2245.399921	-1336.666476				-505.000000	200.000000	0.000000	1.992210	0.714680	9.438480	507.264372	3.064270	235.495249
536				900.000000	200.000000	0.000000	0.381140	0.563000	-1.694550	-115.269241	-125.570753	188.082217	299.023623	200.961041	0.000000	300.000000	200.000000	0.000000	7.355320	10.071600	2232.743836	2145.757556	2179.999924	-1403.804975				-505.000000	200.000000	0.000000	0.181110	0.178670	6.292320	1169.474726	1706.479718	-176.077227
537				900.000000	200.000000	0.000000	0.459610	0.427880	-1.173150	-35.862178	-58.363470	161.368999	299.038038	200.952726	0.000000	300.000000	200.000000	0.000000	7.233240	10.407320	2232.209778	2126.684155	2147.299925	-1342.769976				-505.000000	200.000000	0.000000	-0.181110	-0.178670	7.078860	1379.547010	1462.511208	-58.899168
538				900.000000	200.000000	0.000000	0.448400	0.540480	-0.999350	-99.394267	-63.129446	195.220572	299.091535	200.923041	0.000000	300.000000	200.000000	0.000000	7.446880	10.529400	2231.675720	2059.927254	2027.399929	-1416.011974				-505.000000	200.000000	0.000000	2.354430	1.786700	6.292320	340.248606	646.982081	-233.469171
539				900.000000	200.000000	0.000000	0.381140	0.698120	-1.303500	-97.238281	-125.934429	178.569238	299.023189	200.970014	0.000000	300.000000	200.000000	0.000000	7.385840	10.071600	2231.752014	2164.830956	2179.999924	-1391.597975				-505.000000	200.000000	0.000000	1.448880	1.250690	12.584640	-502.393987	828.375505	-175.161302
540				900.000000	200.000000	0.000000	0.414770	0.799460	-1.260050	-64.876374	-71.634052	185.857624	298.993919	200.914431	0.000000	300.000000	200.000000	0.000000	7.507920	11.567080	2231.828308	2040.853853	2245.399921	-1416.011974				-505.000000	200.000000	0.000000	1.811100	-1.072020	3.146160	51.199765	550.274676	116.325962
541				900.000000	200.000000	0.000000	0.470820	0.529220	-2.042150	-141.143597	-103.610657	204.825514	298.940160	200.944375	0.000000	300.000000	200.000000	0.000000	7.568960	11.078760	2231.752014	2107.610755	2365.299917	-1483.150473				-505.000000	200.000000	0.000000	1.448880	-0.714680	15.730799	768.725191	1488.239835	-235.770536
542				900.000000	200.000000	0.000000	0.414770	0.641820	-1.390400	-47.379851	-86.710736	171.253058	299.052817	200.922694	0.000000	300.000000	200.000000	0.000000	7.721560	10.468360	2232.514954	2059.927254	2114.599926	-1367.183975				-505.000000	200.000000	0.000000	-0.362220	0.178670	4.719240	-336.259145	415.149394	411.407226
543				900.000000	200.000000	0.000000	0.448400	0.619300	-1.433850	-20.208527	-77.923271	176.016594	298.998563	200.970213	0.000000	300.000000	200.000000	0.000000	7.935200	11.078760	2231.294250	2164.830956	2234.499922	-1495.357473				-505.000000	200.000000	0.000000	0.724440	1.786700	11.011560	803.890153	475.994197	-350.826969
544				900.000000	200.000000	0.000000	0.425980	0.641820	-1.520750	-51.535423	-142.776808	192.928385	299.042692	200.970047	0.000000	300.000000	200.000000	0.000000	7.416360	10.895640	2231.675720	2164.830956	2136.399925	-1373.287475				-505.000000	200.000000	0.000000	3.259980	0.536010	13.371180	-313.944346	1778.599482	293.968368
545				900.000000	200.000000	0.000000	0.392350	0.630560	-1.303500	-87.958811	-101.066207	156.807853	299.037940	200.965642	0.000000	300.000000	200.000000	0.000000	7.385840	10.285240	2231.980896	2155.294256	2147.299925	-1458.736474				-505.000000	200.000000	0.000000	1.992210	-1.608030	13.371180	-559.496208	-1193.797928	-119.173595
546				900.000000	200.000000	0.000000	0.381140	0.563000	-1.564200	-155.339501	-80.098249	161.575956	299.057893	200.922504	0.000000	300.000000	200.000000	0.000000	7.660520	10.224200	2232.972718	2059.927254	2103.699926	-1397.701475				-505.000000	200.000000	0.000000	0.181110	0.714680	3.932700	-188.072101	1311.008976	-645.521343
547				900.000000	200.000000	0.000000	0.313880	0.653080	-1.564200	-67.198872	-82.394452	147.271451	299.057732	200.982464	0.000000	300.000000	200.000000	0.000000	7.355320	10.437840	2232.591248	2193.441057	2103.699926	-1354.976975				-505.000000	200.000000	0.000000	0.905550	2.501380	11.011560	383.871432	-595.524827	-173.930930
548				900.000000	200.000000	0.000000	0.448400	0.608040	-1.911800	-97.557444	-57.214898	154.319181	299.042627	200.991482	0.000000	300.000000	200.000000	0.000000	7.355320	10.498880	2231.523132	2212.514458	2136.399925	-1391.597975				-505.000000	200.000000	0.000000	0.000000	1.608030	14.944259	1140.841453	-1339.882175	-57.218078
549				900.000000	200.000000	0.000000	0.392350	0.563000	-1.651100	-38.834153	-126.072789	166.383662	298.960052	200.897063	0.000000	300.000000	200.000000	0.000000	7.172200	10.346280	2232.514954	2002.707052	2321.699919	-1385.494475				-505.000000	200.000000	0.000000	-0.543330	-1.608030	7.865400	-328.304667	25.412632	468.470235
550				900.000000	200.000000	0.000000	0.369930	0.675600	-1.651100	-98.525768	-109.951624	159.282627	299.042922	200.952726	0.000000	300.000000	200.000000	0.000000	7.630000	9.491720	2232.209778	2126.684155	2136.399925	-1361.080475				-505.000000	200.000000	0.000000	1.811100	-1.250690	11.011560	-1580.406351	1205.660448	-471.284582
551				900.000000	200.000000	0.000000	0.448400	0.698120	-1.216600	-101.168783	18.128115	190.547857	298.994160	200.961205	0.000000	300.000000	200.000000	0.000000	7.630000	11.567080	2232.362366	2145.757556	2245.399921	-1354.976975				-505.000000	200.000000	0.000000	-0.181110	1.072020	13.371180	-976.406393	263.409731	-351.432756
552				900.000000	200.000000	0.000000	0.414770	0.619300	-1.042800	-64.029231	-61.704154	168.822454	298.969394	200.944440	0.000000	300.000000	200.000000	0.000000	7.263760	11.628120	2231.599426	2107.610755	2299.899920	-1416.011974	-561.322877	237.912876	0.000000	-505.000000	200.000000	0.000000	0.362220	3.216060	20.450039	775.319802	1151.805048	296.743557
553				900.000000	200.000000	0.000000	0.336300	0.551740	-1.433850	-75.257541	-108.768783	156.792618	299.062710	200.914025	0.000000	300.000000	200.000000	0.000000	7.507920	11.017720	2232.820130	2040.853853	2092.799927	-1409.908474				-505.000000	200.000000	0.000000	0.181110	0.536010	0.786540	379.944894	-541.985421	294.214678
554				900.000000	200.000000	0.000000	0.381140	0.563000	-1.260050	-98.736978	-100.644988	154.346975	298.974944	200.999346	0.000000	300.000000	200.000000	0.000000	7.599480	11.231360	2233.049012	2231.587858	2288.999920	-1379.390975				-505.000000	200.000000	0.000000	3.259980	-0.357340	6.292320	557.960752	-203.232790	-176.832210
555				900.000000	200.000000	0.000000	0.414770	0.472920	-1.303500	-90.429896	-76.659613	187.963602	299.057120	200.966005	0.000000	300.000000	200.000000	0.000000	7.630000	10.407320	2231.141662	2155.294256	2103.699926	-1361.080475	-541.770006	158.142812	0.000000	-505.000000	200.000000	0.000000	3.078870	-2.144040	19.663499	-823.058791	723.026977	-61.025102
556				900.000000	200.000000	0.000000	0.448400	0.585520	-1.433850	-93.969131	-47.527451	149.478917	298.969676	201.012538	0.000000	300.000000	200.000000	0.000000	7.446880	11.017720	2232.209778	2260.197959	2299.899920	-1403.804975				-505.000000	200.000000	0.000000	2.535540	-0.536010	12.584640	-263.059198	-563.078362	586.729470
557				900.000000	200.000000	0.000000	0.448400	0.619300	-1.173150	-52.102683	-103.495572	144.691013	299.062422	200.948486	0.000000	300.000000	200.000000	0.000000	7.141680	10.559920	2232.133484	2117.147455	2092.799927	-1440.425974				-505.000000	200.000000	0.000000	2.173320	-0.536010	1.573080	-727.204130	1192.699635	234.293856
558				900.000000	200.000000	0.000000	0.392350	0.540480	-1.260050	-91.623291	-80.842736	202.507620	298.974804	200.943955	0.000000	300.000000	200.000000	0.000000	7.538440	10.376800	2232.743836	2107.610755	2288.999920	-1287.838477				-505.000000	200.000000	0.000000	-0.724440	0.000000	6.292320	-346.944620	435.574472	117.546153
559				900.000000	200.000000	0.000000	0.291460	0.810720	-1.042800	-48.105495	-107.285948	164.308904	299.101426	200.944278	0.000000	300.000000	200.000000	0.000000	7.324800	9.919000	2231.980896	2107.610755	2005.599930	-1361.080475				-505.000000	200.000000	0.000000	1.448880	-1.429360	8.651940	724.913595	301.827607	116.015824
560				900.000000	200.000000	0.000000	0.336300	0.405360	-1.346950	-85.215971	-98.717660	197.620706	299.067082	200.961533	0.000000	300.000000	200.000000	0.000000	7.080640	10.956680	2231.599426	2145.757556	2081.899927	-1428.218974				-505.000000	200.000000	0.000000	2.897760	-2.144040	8.651940	-129.043705	346.725891	56.477584
561				900.000000	200.000000	0.000000	0.358720	0.596780	-1.216600	-101.321434	-74.432291	161.630598	298.979128	200.914556	0.000000	300.000000	200.000000	0.000000	7.324800	11.109280	2231.523132	2040.853853	2278.099920	-1324.459476				-505.000000	200.000000	0.000000	1.267770	0.536010	10.225020	-1124.908052	46.153705	-410.801439
562				900.000000	200.000000	0.000000	0.246620	0.551740	-1.173150	-62.925865	-54.658512	185.801448	298.960301	200.896849	0.000000	300.000000	200.000000	0.000000	7.385840	10.804080	2233.049012	2002.707052	2321.699919	-1342.769976				-505.000000	200.000000	0.000000	0.362220	1.072020	-3.146160	991.144252	1174.197841	-233.988025
563				900.000000	200.000000	0.000000	0.470820	0.675600	-1.346950	-114.292790	-94.125254	149.539465	299.077008	200.922914	0.000000	300.000000	200.000000	0.000000	7.660520	11.383960	2231.980896	2059.927254	2060.099928	-1330.562976				-505.000000	200.000000	0.000000	1.086660	-0.536010	11.011560	431.710967	454.076266	58.148492
564				900.000000	200.000000	0.000000	0.403560	0.698120	-1.216600	-36.840299	-86.410742	202.642612	299.008096	200.923419	0.000000	300.000000	200.000000	0.000000	7.355320	11.292400	2230.760192	2059.927254	2212.699923	-1367.183975				-505.000000	200.000000	0.000000	0.543330	0.000000	12.584640	1.006771	-177.389727	763.629816
565				900.000000	200.000000	0.000000	0.448400	0.664340	-1.477300	-30.460384	-22.157193	171.239161	299.008062	200.966203	0.000000	300.000000	200.000000	0.000000	7.324800	11.200840	2230.683898	2155.294256	2212.699923	-1336.666476				-505.000000	200.000000	0.000000	0.181110	-1.608030	2.359620	250.334880	-1338.898318	174.691787
566				900.000000	200.000000	0.000000	0.369930	0.664340	-1.173150	-94.473769	-14.142688	178.549436	298.998837	200.978494	0.000000	300.000000	200.000000	0.000000	7.721560	10.987200	2231.904602	2183.904357	2234.499922	-1403.804975				-505.000000	200.000000	0.000000	0.362220	-1.072020	7.865400	978.105319	368.327827	-294.766818
567				900.000000	200.000000	0.000000	0.448400	0.596780	-1.520750	-89.574943	-82.908424	144.670069	299.003993	200.978226	0.000000	300.000000	200.000000	0.000000	7.752080	10.468360	2232.514954	2183.904357	2223.599922	-1379.390975				-505.000000	200.000000	0.000000	0.181110	-1.429360	3.932700	-781.071969	250.448917	-236.347346
568				900.000000	200.000000	0.000000	0.482030	0.788200	-1.694550	-65.790203	-84.131674	188.187131	298.978953	201.030120	0.000000	300.000000	200.000000	0.000000	7.233240	10.559920	2231.141662	2298.344760	2278.099920	-1312.252476				-505.000000	200.000000	0.000000	2.354430	-1.429360	11.011560	261.838357	-20.346514	703.384367
569				900.000000	200.000000	0.000000	0.392350	0.720640	-1.173150	-96.175865	-91.055493	154.481967	299.022688	200.983338	0.000000	300.000000	200.000000	0.000000	7.477400	10.682000	2230.607604	2193.441057	2179.999924	-1281.734977				-505.000000	200.000000	0.000000	2.354430	0.536010	3.146160	-1125.474361	384.827772	352.784911
570				900.000000	200.000000	0.000000	0.493240	0.675600	-1.260050	-94.100110	-59.667537	171.203179	299.062165	200.897462	0.000000	300.000000	200.000000	0.000000	7.507920	10.376800	2231.523132	2002.707052	2092.799927	-1391.597975				-505.000000	200.000000	0.000000	0.181110	-1.608030	0.000000	134.330109	121.611042	57.203589
571				900.000000	200.000000	0.000000	0.291460	0.596780	-1.346950	-53.210114	-76.607269	168.929260	298.998769	200.991380	0.000000	300.000000	200.000000	0.000000	7.935200	10.102120	2231.752014	2212.514458	2234.499922	-1397.701475				-505.000000	200.000000	0.000000	-0.181110	1.965370	7.865400	235.369772	3.494701	-174.352671
572				900.000000	200.000000	0.000000	0.325090	0.653080	-1.433850	-50.981708	-47.515516	202.682020	299.062101	200.897523	0.000000	300.000000	200.000000	0.000000	7.385840	9.644320	2231.370544	2002.707052	2092.799927	-1373.287475				-505.000000	200.000000	0.000000	0.905550	0.536010	9.438480	-1240.786978	1129.378121	-469.516560
573				900.000000	200.000000	0.000000	0.369930	0.731900	-1.651100	-56.002032	-54.225954	156.925326	299.028139	200.957129	0.000000	300.000000	200.000000	0.000000	7.782600	10.041080	2231.904602	2136.220856	2169.099924	-1324.459476				-505.000000	200.000000	0.000000	0.543330	-2.144040	7.078860	449.910459	1683.815361	56.665938
574				900.000000	200.000000	0.000000	0.437190	0.653080	-1.607650	-131.572369	-72.234039	154.372682	298.969781	200.982531	0.000000	300.000000	200.000000	0.000000	7.782600	11.048240	2232.438660	2193.441057	2299.899920	-1348.873476				-505.000000	200.000000	0.000000	-1.448880	0.178670	12.584640	359.266098	871.148945	176.517764
575				900.000000	200.000000	0.000000	0.336300	0.540480	-1.260050	-87.602761	-53.204747	171.240107	298.969394	200.991448	0.000000	300.000000	200.000000	0.000000	7.568960	11.139800	2231.599426	2212.514458	2299.899920	-1385.494475				-505.000000	200.000000	0.000000	1.811100	-1.429360	11.798100	30.269277	1337.484029	-118.989548
576				900.000000	200.000000	0.000000	0.459610	0.619300	-1.216600	-92.353000	-119.114701	183.233961	299.003448	201.012954	0.000000	300.000000	200.000000	0.000000	7.446880	11.200840	2231.294250	2260.197959	2223.599922	-1330.562976				-505.000000	200.000000	0.000000	1.267770	0.178670	10.225020	-335.818682	841.573749	528.765024
577				900.000000	200.000000	0.000000	0.313880	0.484180	-1.998700	-22.337423	-71.858427	183.259275	299.022922	200.931810	0.000000	300.000000	200.000000	0.000000	7.080640	10.651480	2231.141662	2079.000654	2179.999924	-1385.494475				-505.000000	200.000000	0.000000	2.354430	0.000000	3.932700	-1389.477407	-13.628676	763.484928
578				900.000000	200.000000	0.000000	0.403560	0.551740	-1.433850	-75.257541	-55.812880	168.771237	299.013792	200.905576	0.000000	300.000000	200.000000	0.000000	7.324800	10.865120	2232.591248	2021.780453	2201.799923	-1446.529474				-505.000000	200.000000	0.000000	1.448880	-0.357340	9.438480	-599.947574	1361.641240	880.706454
579				900.000000	200.000000	0.000000	0.235410	0.574260	-1.868350	-82.821369	-134.605867	140.050463	299.048260	200.943730	0.000000	300.000000	200.000000	0.000000	7.172200	10.773560	2233.277894	2107.610755	2125.499926	-1409.908474				-505.000000	200.000000	0.000000	1.448880	-1.250690	11.798100	-1117.079421	298.841902	292.417678
580				900.000000	200.000000	0.000000	0.313880	0.641820	-1.086250	-91.290584	-47.377156	149.670639	298.963907	200.970645	0.000000	300.000000	200.000000	0.000000	7.538440	10.804080	2230.302428	2164.830956	2310.799919	-1318.355976				-505.000000	200.000000	0.000000	2.173320	-0.536010	7.865400	84.011269	789.018201	58.061560
581				900.000000	200.000000	0.000000	0.336300	0.506700	-1.173150	-72.821672	-73.549444	183.256992	299.057152	200.991617	0.000000	300.000000	200.000000	0.000000	7.477400	11.231360	2231.217956	2212.514458	2103.699926	-1342.769976				-505.000000	200.000000	0.000000	2.354430	0.893350	12.584640	55.063379	-154.409374	646.844520
582				900.000000	200.000000	0.000000	0.313880	0.574260	-1.694550	-102.743964	-87.339196	154.427129	299.003585	200.970080	0.000000	300.000000	200.000000	0.000000	7.538440	9.491720	2231.599426	2164.830956	2223.599922	-1336.666476				-505.000000	200.000000	0.000000	0.362220	-2.680050	4.719240	648.919728	1299.303584	-413.781036
583				900.000000	200.000000	0.000000	0.459610	0.585520	-1.694550	-66.095505	-118.670207	175.973565	298.974699	200.982498	0.000000	300.000000	200.000000	0.000000	7.172200	9.705360	2232.514954	2193.441057	2288.999920	-1373.287475				-505.000000	200.000000	0.000000	0.724440	1.250690	5.505780	-155.512290	746.359197	-57.615149
584				900.000000	200.000000	0.000000	0.336300	0.540480	-1.303500	-111.770957	-73.428219	154.372486	299.027840	200.974521	0.000000	300.000000	200.000000	0.000000	7.019600	10.010560	2231.217956	2174.367657	2169.099924	-1385.494475				-505.000000	200.000000	0.000000	1.629990	-1.429360	3.932700	-433.623963	2283.897310	409.721829
585				900.000000	200.000000	0.000000	0.538080	0.529220	-1.086250	-31.598968	-97.137471	161.381950	298.964616	200.957162	0.000000	300.000000	200.000000	0.000000	7.111160	11.200840	2231.828308	2136.220856	2310.799919	-1397.701475				-505.000000	200.000000	0.000000	0.181110	-1.965370	8.651940	-465.680389	378.540366	-1.879625
586				900.000000	200.000000	0.000000	0.515660	0.686860	-1.042800	-101.452413	-55.726865	176.009743	299.033255	200.965444	0.000000	300.000000	200.000000	0.000000	7.141680	11.139800	2232.438660	2155.294256	2158.199924	-1379.390975				-505.000000	200.000000	0.000000	2.716650	0.357340	17.303879	138.822955	-48.235856	-176.110512
587				900.000000	200.000000	0.000000	0.392350	0.664340	-0.999350	-86.252651	-65.887277	173.706889	299.087212	201.024970	0.000000	300.000000	200.000000	0.000000	7.599480	11.506040	2233.049012	2288.808060	2038.299929	-1367.183975				-505.000000	200.000000	0.000000	0.724440	-0.714680	12.584640	421.025492	1800.201418	-235.712581
588				900.000000	200.000000	0.000000	0.392350	0.574260	-1.477300	-18.087758	-70.508754	159.165154	298.964616	200.948616	0.000000	300.000000	200.000000	0.000000	7.752080	11.078760	2231.828308	2117.147455	2310.799919	-1434.322474				-505.000000	200.000000	0.000000	2.535540	0.357340	13.371180	485.956345	-1491.814839	235.112667
589				900.000000	200.000000	0.000000	0.201780	0.686860	-1.781450	14.377722	-77.576131	217.299145	299.057248	200.948778	0.000000	300.000000	200.000000	0.000000	7.172200	10.651480	2231.446838	2117.147455	2103.699926	-1342.769976				-505.000000	200.000000	0.000000	3.622200	-1.429360	7.078860	29.891738	2558.073006	174.586057
590				900.000000	200.000000	0.000000	0.358720	0.596780	-1.868350	-57.770814	-73.826164	173.678899	299.062165	200.982934	0.000000	300.000000	200.000000	0.000000	7.996240	10.956680	2231.523132	2193.441057	2092.799927	-1354.976975				-505.000000	200.000000	0.000000	2.716650	0.893350	7.078860	1212.782936	624.317724	-293.090036
591				900.000000	200.000000	0.000000	0.538080	0.754420	-1.477300	-62.935662	-20.784246	171.230027	298.999111	200.931237	0.000000	300.000000	200.000000	0.000000	7.782600	10.315760	2232.514954	2079.000654	2234.499922	-1367.183975				-505.000000	200.000000	0.000000	0.000000	2.144040	3.932700	-333.213532	128.837875	2.034694
592				900.000000	200.000000	0.000000	0.414770	0.720640	-0.999350	-43.728915	-66.810533	159.278060	299.009011	200.939652	0.000000	300.000000	200.000000	0.000000	7.446880	9.857960	2232.820130	2098.074055	2212.699923	-1379.390975				-505.000000	200.000000	0.000000	2.354430	-0.893350	11.011560	-863.887697	-1346.046587	175.196152
593				900.000000	200.000000	0.000000	0.381140	0.743160	-1.781450	-19.488616	-125.489936	168.972485	298.950072	200.974154	0.000000	300.000000	200.000000	0.000000	7.233240	9.919000	2232.057190	2174.367657	2343.499918	-1361.080475				-505.000000	200.000000	0.000000	0.905550	-0.357340	14.944259	211.204901	328.733092	763.261723
594				900.000000	200.000000	0.000000	0.347510	0.608040	-1.955250	-49.356096	-32.755959	164.062344	299.013556	200.931428	0.000000	300.000000	200.000000	0.000000	7.355320	10.163160	2232.057190	2079.000654	2201.799923	-1440.425974				-505.000000	200.000000	0.000000	0.724440	0.714680	9.438480	507.264372	742.627065	588.061263
595				900.000000	200.000000	0.000000	0.392350	0.641820	-1.260050	-87.450110	-90.974676	171.276285	299.038531	200.935157	0.000000	300.000000	200.000000	0.000000	7.172200	9.491720	2233.354188	2088.537354	2147.299925	-1464.839973				-505.000000	200.000000	0.000000	-0.181110	-0.536010	11.798100	-1537.098142	530.042598	175.738111
596				900.000000	200.000000	0.000000	0.672600	0.517960	-0.999350	-112.383231	-193.945281	161.232116	298.974384	200.982800	0.000000	300.000000	200.000000	0.000000	7.599480	9.674840	2231.828308	2193.441057	2288.999920	-1391.597975				-505.000000	200.000000	0.000000	2.354430	-1.429360	1.573080	-317.996731	-541.669426	233.431578
597				900.000000	200.000000	0.000000	0.381140	0.506700	-1.824900	-109.681657	-120.383557	161.523597	299.067018	200.961599	0.000000	300.000000	200.000000	0.000000	7.630000	11.231360	2231.446838	2145.757556	2081.899927	-1312.252476				-505.000000	200.000000	0.000000	0.362220	-1.429360	7.078860	-85.924264	1827.344334	-177.617736
598				900.000000	200.000000	0.000000	0.269040	0.776940	-2.042150	-54.552413	-100.367327	205.264937	299.042791	201.016950	0.000000	300.000000	200.000000	0.000000	7.019600	11.139800	2231.904602	2269.734659	2136.399925	-1367.183975				-505.000000	200.000000	0.000000	0.181110	0.357340	7.865400	-441.012132	246.716785	59.068726
599				900.000000	200.000000	0.000000	0.347510	0.596780	-1.520750	-117.718654	-88.885714	166.461532	298.994022	200.965609	0.000000	300.000000	200.000000	0.000000	7.630000	10.895640	2232.057190	2155.294256	2245.399921	-1409.908474				-505.000000	200.000000	0.000000	0.181110	1.429360	9.438480	-28.570350	-285.056097	-409.866717
600				900.000000	200.000000	0.000000	0.493240	0.574260	-1.911800	-54.722672	-79.325289	171.108932	298.989070	200.922946	0.000000	300.000000	200.000000	0.000000	7.477400	11.017720	2231.904602	2059.927254	2256.299921	-1428.218974				-505.000000	200.000000	0.000000	2.535540	2.144040	1.573080	129.861706	1568.491726	413.040541
601				900.000000	200.000000	0.000000	0.425980	0.574260	-1.173150	-98.183263	-87.374406	173.588274	298.998837	200.922946	0.000000	300.000000	200.000000	0.000000	7.630000	10.498880	2231.904602	2059.927254	2234.499922	-1391.597975				-505.000000	200.000000	0.000000	0.724440	-1.429360	6.292320	-665.067197	1275.892800	703.514766
602				900.000000	200.000000	0.000000	0.381140	0.675600	-2.085600	-66.811669	-84.679317	185.777275	299.032990	201.025531	0.000000	300.000000	200.000000	0.000000	7.416360	10.651480	2231.828308	2288.808060	2158.199924	-1367.183975				-505.000000	200.000000	0.000000	-0.905550	-1.965370	10.225020	-118.106537	45.091284	291.927801
603				900.000000	200.000000	0.000000	0.313880	0.540480	-1.998700	-68.265352	-71.858427	180.901974	298.988482	200.944859	0.000000	300.000000	200.000000	0.000000	7.202720	10.620960	2230.607604	2107.610755	2256.299921	-1422.115474				-505.000000	200.000000	0.000000	-0.543330	-0.178670	6.292320	-1284.283957	424.615507	117.362106
604				900.000000	200.000000	0.000000	0.425980	0.619300	-1.651100	-76.721021	-56.534093	147.123900	299.013589	200.948486	0.000000	300.000000	200.000000	0.000000	7.843640	10.376800	2232.133484	2117.147455	2201.799923	-1464.839973				-505.000000	200.000000	0.000000	0.905550	-0.714680	-0.786540	-738.204221	211.091614	292.969818
605				900.000000	200.000000	0.000000	0.280250	0.686860	-1.303500	-37.394014	-106.581869	147.337707	299.072315	200.939813	0.000000	300.000000	200.000000	0.000000	7.477400	9.980040	2232.438660	2098.074055	2070.999928	-1428.218974				-505.000000	200.000000	0.000000	1.811100	0.357340	4.719240	22.000182	1344.201867	117.682425
606				900.000000	200.000000	0.000000	0.448400	0.608040	-1.564200	-65.033089	-57.538166	171.186802	299.057377	200.918736	0.000000	300.000000	200.000000	0.000000	7.507920	10.315760	2231.752014	2050.390553	2103.699926	-1403.804975				-505.000000	200.000000	0.000000	0.724440	-2.322710	2.359620	-603.622419	1279.624932	173.970089
607				900.000000	200.000000	0.000000	0.336300	0.563000	-1.477300	-74.838868	-63.134645	200.176972	299.047251	201.008852	0.000000	300.000000	200.000000	0.000000	6.928040	10.041080	2230.912780	2250.661259	2125.499926	-1416.011974				-505.000000	200.000000	0.000000	2.535540	-2.144040	14.157719	797.924773	2749.678969	291.482956
608				900.000000	200.000000	0.000000	0.425980	0.619300	-0.608300	-91.722801	-92.965687	183.268801	299.009350	200.930792	0.000000	300.000000	200.000000	0.000000	8.118320	10.987200	2233.583070	2079.000654	2212.699923	-1354.976975				-505.000000	200.000000	0.000000	0.362220	-0.178670	0.000000	799.900692	1038.642128	-411.407226
609				900.000000	200.000000	0.000000	0.347510	0.495440	-1.433850	-49.432263	-73.768621	156.728645	298.979651	200.952531	0.000000	300.000000	200.000000	0.000000	7.263760	10.437840	2232.667542	2126.684155	2278.099920	-1318.355976				-505.000000	200.000000	0.000000	2.535540	-1.072020	0.000000	-528.131937	-20.855509	-294.940684
610				900.000000	200.000000	0.000000	0.425980	0.709380	-1.738000	-85.163146	-127.376855	188.171896	299.096697	200.995381	0.000000	300.000000	200.000000	0.000000	7.263760	11.261880	2232.362366	2222.051158	2016.499929	-1354.976975				-505.000000	200.000000	0.000000	0.362220	-1.429360	5.505780	-896.762124	-27.142916	351.079152
611				900.000000	200.000000	0.000000	0.425980	0.596780	-1.173150	-73.132708	-72.176497	168.789897	299.042791	200.948583	0.000000	300.000000	200.000000	0.000000	7.752080	11.567080	2231.904602	2117.147455	2136.399925	-1379.390975				-505.000000	200.000000	0.000000	2.354430	0.893350	8.651940	286.380767	1175.022831	-293.061059
612				900.000000	200.000000	0.000000	0.482030	0.675600	-1.433850	-102.321227	-129.967854	132.660230	298.999487	200.935157	0.000000	300.000000	200.000000	0.000000	7.385840	11.506040	2233.354188	2088.537354	2234.499922	-1434.322474				-505.000000	200.000000	0.000000	2.173320	-2.144040	6.292320	-1171.576491	-932.899041	-119.696757
613				900.000000	200.000000	0.000000	0.369930	0.641820	-1.520750	-27.412242	-74.611059	159.251212	299.022822	200.949005	0.000000	300.000000	200.000000	0.000000	7.294280	10.743040	2230.912780	2117.147455	2179.999924	-1348.873476				-505.000000	200.000000	0.000000	1.448880	-1.965370	6.292320	-2.605151	304.066887	-295.701540
614				900.000000	200.000000	0.000000	0.403560	0.675600	-1.346950	-37.902716	-86.289517	164.067107	299.052040	201.047433	0.000000	300.000000	200.000000	0.000000	7.477400	10.865120	2230.683898	2336.491561	2114.599926	-1385.494475				-505.000000	200.000000	0.000000	1.448880	0.714680	10.225020	-419.200719	-1290.505333	235.538716
615				900.000000	200.000000	0.000000	0.280250	0.653080	-1.433850	-87.166480	-76.064824	171.402893	299.086713	200.914431	0.000000	300.000000	200.000000	0.000000	7.202720	11.109280	2231.828308	2040.853853	2038.299929	-1446.529474				-505.000000	200.000000	0.000000	3.078870	1.608030	9.438480	445.504979	1263.010550	-468.673078
616				900.000000	200.000000	0.000000	0.425980	0.585520	-1.433850	-138.194964	-107.395835	154.321465	298.983978	200.944504	0.000000	300.000000	200.000000	0.000000	7.446880	10.407320	2231.446838	2107.610755	2267.199921	-1452.632974				-505.000000	200.000000	0.000000	0.181110	-0.178670	8.651940	-820.831180	1041.390402	176.048249
617				900.000000	200.000000	0.000000	0.437190	0.551740	-1.303500	-131.409921	-113.044658	156.688096	298.950251	200.931269	0.000000	300.000000	200.000000	0.000000	7.691040	9.888480	2232.438660	2079.000654	2343.499918	-1428.218974				-505.000000	200.000000	0.000000	1.992210	-1.608030	0.786540	250.209034	-121.295047	703.243787
618				900.000000	200.000000	0.000000	0.448400	0.630560	-0.782100	-63.295459	-93.727308	161.569105	299.072505	200.960975	0.000000	300.000000	200.000000	0.000000	7.660520	10.834600	2232.896424	2145.757556	2070.999928	-1397.701475				-505.000000	200.000000	0.000000	0.543330	1.072020	14.944259	413.511476	-577.339028	353.438473
619				900.000000	200.000000	0.000000	0.437190	0.630560	-1.346950	-67.901174	-72.476490	185.677320	299.038006	200.995483	0.000000	300.000000	200.000000	0.000000	7.416360	10.712520	2232.133484	2222.051158	2147.299925	-1257.320977				-505.000000	200.000000	0.000000	2.354430	-0.893350	13.371180	526.093096	772.834251	-647.221229
620				900.000000	200.000000	0.000000	0.302670	0.574260	-1.346950	-118.465971	-122.662626	212.270585	299.003755	200.965642	0.000000	300.000000	200.000000	0.000000	7.477400	11.017720	2231.980896	2155.294256	2223.599922	-1434.322474				-505.000000	200.000000	0.000000	0.362220	0.357340	6.292320	-904.401986	-27.889342	-175.922158
621				900.000000	200.000000	0.000000	0.313880	0.709380	-1.216600	-64.520324	-108.047570	171.420411	299.018607	200.948356	0.000000	300.000000	200.000000	0.000000	7.568960	10.804080	2232.438660	2117.147455	2190.899923	-1434.322474				-505.000000	200.000000	0.000000	2.354430	2.144040	3.146160	245.803554	-278.022264	178.078636
622				900.000000	200.000000	0.000000	0.347510	0.574260	-1.694550	-90.682373	-114.053929	185.717869	299.018372	200.974221	0.000000	300.000000	200.000000	0.000000	7.233240	11.383960	2231.904602	2174.367657	2190.899923	-1275.631477				-505.000000	200.000000	0.000000	3.078870	1.429360	6.292320	-607.902053	1265.996256	59.854252
623				900.000000	200.000000	0.000000	0.280250	0.731900	-1.824900	-116.490042	-25.041448	193.163136	299.032825	201.034253	0.000000	300.000000	200.000000	0.000000	7.538440	11.048240	2231.446838	2307.881460	2158.199924	-1361.080475				-505.000000	200.000000	0.000000	0.362220	0.714680	9.438480	-419.263643	-958.865099	-528.047634
624				900.000000	200.000000	0.000000	0.381140	0.754420	-1.651100	-79.197840	-90.149372	176.211937	299.023389	200.944181	0.000000	300.000000	200.000000	0.000000	7.568960	10.559920	2232.209778	2107.610755	2179.999924	-1489.253973				-505.000000	200.000000	0.000000	2.354430	-1.965370	9.438480	-581.433467	511.426368	409.155200
625				900.000000	200.000000	0.000000	0.403560	0.608040	-1.129700	-80.665068	-45.963800	185.691217	298.916073	200.926997	0.000000	300.000000	200.000000	0.000000	7.904680	10.285240	2232.438660	2069.463954	2419.799915	-1361.080475				-505.000000	200.000000	0.000000	1.629990	-0.178670	3.932700	336.951300	693.057223	587.141030
626				900.000000	200.000000	0.000000	0.448400	0.664340	-1.173150	-54.268466	-98.429602	192.926102	298.915962	200.974088	0.000000	300.000000	200.000000	0.000000	7.691040	10.712520	2232.209778	2174.367657	2419.799915	-1367.183975				-505.000000	200.000000	0.000000	1.267770	-3.037390	4.719240	858.929088	316.518705	408.224786
627				900.000000	200.000000	0.000000	0.459610	0.540480	-1.433850	-51.598046	-27.725200	187.979978	299.012982	201.034572	0.000000	300.000000	200.000000	0.000000	7.660520	10.651480	2230.760192	2307.881460	2201.799923	-1348.873476				-505.000000	200.000000	0.000000	-0.181110	0.357340	7.865400	-672.644136	-129.075306	352.818196
628				900.000000	200.000000	0.000000	0.347510	0.596780	-1.260050	-65.181676	-68.864285	173.690512	298.993781	200.995755	0.000000	300.000000	200.000000	0.000000	7.385840	10.285240	2231.523132	2222.051158	2245.399921	-1446.529474				-505.000000	200.000000	0.000000	1.811100	0.357340	10.225020	-440.823363	941.266860	176.426524
629				900.000000	200.000000	0.000000	0.437190	0.653080	-1.260050	-42.760591	-92.821187	142.324382	298.998940	200.910034	0.000000	300.000000	200.000000	0.000000	7.782600	10.010560	2232.133484	2031.317153	2234.499922	-1452.632974				-505.000000	200.000000	0.000000	-0.724440	-0.893350	-7.078860	-633.702926	978.543751	351.674758
630				900.000000	200.000000	0.000000	0.504450	0.608040	-1.260050	-88.841171	-39.865285	166.309414	299.032825	200.931683	0.000000	300.000000	200.000000	0.000000	7.630000	11.048240	2231.446838	2079.000654	2158.199924	-1348.873476				-505.000000	200.000000	0.000000	1.992210	0.178670	5.505780	-1031.092233	139.366409	234.986576
631				900.000000	200.000000	0.000000	0.437190	0.641820	-1.346950	-111.663320	-118.070220	178.458811	299.067496	200.961106	0.000000	300.000000	200.000000	0.000000	7.630000	11.689160	2232.591248	2145.757556	2081.899927	-1324.459476				-505.000000	200.000000	0.000000	1.448880	-0.178670	11.011560	-125.746399	1890.428416	234.690926
632				900.000000	200.000000	0.000000	0.459610	0.596780	-1.564200	-81.578896	-47.867854	156.706756	299.037808	200.974321	0.000000	300.000000	200.000000	0.000000	7.568960	11.353440	2231.675720	2174.367657	2147.299925	-1300.045476				-505.000000	200.000000	0.000000	0.181110	-0.536010	9.438480	-263.310890	377.793939	-176.755458
633				900.000000	200.000000	0.000000	0.482030	0.641820	-1.998700	-19.866338	-48.387024	149.496436	298.960016	200.935541	0.000000	300.000000	200.000000	0.000000	7.813120	11.078760	2232.438660	2088.537354	2321.699919	-1385.494475				-505.000000	200.000000	0.000000	1.448880	0.000000	8.651940	116.508157	-228.452422	587.325076
634				900.000000	200.000000	0.000000	0.347510	0.551740	-1.477300	-111.487327	-73.728212	164.009985	299.037907	200.927219	0.000000	300.000000	200.000000	0.000000	7.446880	11.139800	2231.904602	2069.463954	2147.299925	-1409.908474				-505.000000	200.000000	0.000000	2.173320	1.250690	6.292320	-1313.609386	657.941047	294.733533
635				900.000000	200.000000	0.000000	0.448400	0.686860	-1.694550	-69.963384	-82.746790	176.079425	299.062326	200.948583	0.000000	300.000000	200.000000	0.000000	6.958560	10.498880	2231.904602	2117.147455	2092.799927	-1367.183975				-505.000000	200.000000	0.000000	0.362220	0.357340	0.786540	-209.946437	1435.605723	59.054237
636				900.000000	200.000000	0.000000	0.515660	0.675600	-1.868350	-70.607128	-125.882682	175.999272	298.989173	200.948486	0.000000	300.000000	200.000000	0.000000	7.263760	10.743040	2232.133484	2117.147455	2256.299921	-1324.459476				-505.000000	200.000000	0.000000	1.086660	1.786700	15.730799	-1048.788339	714.737722	-350.855946
637				900.000000	200.000000	0.000000	0.425980	0.664340	-1.520750	-78.751761	-142.776808	192.949329	298.950036	200.940005	0.000000	300.000000	200.000000	0.000000	7.904680	11.048240	2231.980896	2098.074055	2343.499918	-1495.357473				-505.000000	200.000000	0.000000	2.716650	0.357340	5.505780	1411.855128	890.950591	117.609981
638				900.000000	200.000000	0.000000	0.448400	0.563000	-1.607650	-58.891790	-67.629697	139.819333	298.998871	200.910096	0.000000	300.000000	200.000000	0.000000	7.935200	10.804080	2231.980896	2031.317153	2234.499922	-1367.183975				-505.000000	200.000000	0.000000	1.448880	-1.072020	6.292320	1441.243480	-226.213143	-177.365553
639				900.000000	200.000000	0.000000	0.313880	0.596780	-1.477300	-89.529928	-82.475269	168.906033	299.008469	200.987174	0.000000	300.000000	200.000000	0.000000	7.752080	10.285240	2231.599426	2202.977757	2212.699923	-1409.908474				-505.000000	200.000000	0.000000	0.905550	1.786700	14.157719	804.141845	727.189541	-57.120964
640				900.000000	200.000000	0.000000	0.448400	0.675600	-1.651100	-70.382057	-128.380928	159.201332	299.003482	200.918893	0.000000	300.000000	200.000000	0.000000	7.385840	10.224200	2231.370544	2050.390553	2223.599922	-1342.769976				-505.000000	200.000000	0.000000	1.267770	0.000000	9.438480	-809.956935	-218.239883	234.874973
641				900.000000	200.000000	0.000000	0.482030	0.619300	-0.955900	-80.021324	-115.214438	149.475492	298.984290	200.944214	0.000000	300.000000	200.000000	0.000000	7.446880	11.445000	2232.133484	2107.610755	2267.199921	-1318.355976				-505.000000	200.000000	0.000000	0.181110	-1.429360	7.865400	377.402666	-18.423230	-1.370951
642				900.000000	200.000000	0.000000	0.325090	0.596780	-1.390400	-133.665732	-72.885774	171.304079	299.008706	200.944214	0.000000	300.000000	200.000000	0.000000	7.721560	11.139800	2232.133484	2107.610755	2212.699923	-1440.425974				-505.000000	200.000000	0.000000	-0.181110	-0.178670	3.932700	1379.295317	537.506863	117.333128
643				900.000000	200.000000	0.000000	0.437190	0.596780	-1.607650	-53.480199	-92.497919	151.910663	299.062486	200.909972	0.000000	300.000000	200.000000	0.000000	7.477400	11.261880	2232.286072	2031.317153	2092.799927	-1324.459476				-505.000000	200.000000	0.000000	0.724440	-0.714680	5.505780	-1085.148841	1276.639226	292.984307
644				900.000000	200.000000	0.000000	0.437190	0.641820	-1.824900	-43.809462	-92.295877	178.458811	298.998769	200.923009	0.000000	300.000000	200.000000	0.000000	7.385840	11.109280	2231.752014	2059.927254	2234.499922	-1397.701475				-505.000000	200.000000	0.000000	-0.181110	-0.536010	16.517339	663.783434	1718.694106	-59.238283
645				900.000000	200.000000	0.000000	0.358720	0.641820	-1.520750	-75.658605	-94.413311	178.540106	299.008910	200.901304	0.000000	300.000000	200.000000	0.000000	7.294280	10.254720	2232.591248	2012.243752	2212.699923	-1428.218974				-505.000000	200.000000	0.000000	0.543330	-1.786700	6.292320	-802.505842	-38.848308	-354.203637
646				900.000000	200.000000	0.000000	0.403560	0.698120	-1.042800	-32.639712	-56.176557	188.184651	299.032858	200.965840	0.000000	300.000000	200.000000	0.000000	7.446880	10.590440	2231.523132	2155.294256	2158.199924	-1336.666476				-505.000000	200.000000	0.000000	-0.181110	-1.250690	7.865400	504.029990	-1454.775379	-412.381107
647				900.000000	200.000000	0.000000	0.448400	0.551740	-1.086250	-54.794776	-78.246539	163.905463	298.998666	200.987208	0.000000	300.000000	200.000000	0.000000	7.843640	10.529400	2231.523132	2202.977757	2234.499922	-1348.873476				-505.000000	200.000000	0.000000	-0.181110	1.072020	5.505780	991.836407	403.444002	-175.200460
648				900.000000	200.000000	0.000000	0.313880	0.563000	-2.172500	-99.682277	-41.300973	183.332578	299.027840	200.957424	0.000000	300.000000	200.000000	0.000000	7.660520	10.590440	2231.217956	2136.220856	2169.099924	-1391.597975	-531.235825	224.857229	0.000000	-505.000000	200.000000	0.000000	2.897760	-2.144040	22.809659	566.984924	598.430230	-413.475205
649				900.000000	200.000000	0.000000	0.482030	0.765680	-1.477300	-70.513036	-94.465656	178.527547	299.052461	200.995687	0.000000	300.000000	200.000000	0.000000	8.057280	9.766400	2231.675720	2222.051158	2114.599926	-1403.804975				-505.000000	200.000000	0.000000	-0.724440	-0.178670	1.573080	-705.581487	837.763053	234.864792
650				900.000000	200.000000	0.000000	0.493240	0.574260	-1.564200	-86.526800	-94.846467	192.795873	298.998974	200.956998	0.000000	300.000000	200.000000	0.000000	7.660520	9.888480	2232.209778	2136.220856	2234.499922	-1446.529474				-505.000000	200.000000	0.000000	1.267770	0.000000	12.584640	116.822773	43.914426	234.874973
651				900.000000	200.000000	0.000000	0.482030	0.563000	-1.173150	-90.605889	-104.880455	171.110074	299.003176	201.030332	0.000000	300.000000	200.000000	0.000000	7.782600	9.766400	2230.683898	2298.344760	2223.599922	-1373.287475				-505.000000	200.000000	0.000000	-0.181110	0.714680	-1.573080	506.383448	-385.258204	-645.492365
652				900.000000	200.000000	0.000000	0.280250	0.585520	-1.781450	-130.514017	-70.675586	166.520742	299.115956	200.952954	0.000000	300.000000	200.000000	0.000000	7.874160	10.102120	2231.675720	2126.684155	1972.899931	-1312.252476				-505.000000	200.000000	0.000000	0.724440	2.322710	0.786540	-785.917911	220.557726	2.146297
653				900.000000	200.000000	0.000000	0.403560	0.585520	-1.694550	-98.259747	-91.032219	168.802653	299.028372	200.995347	0.000000	300.000000	200.000000	0.000000	7.507920	10.956680	2232.438660	2222.051158	2169.099924	-1354.976975				-505.000000	200.000000	0.000000	1.267770	-0.893350	3.932700	-517.006000	-213.014898	175.283085
654				900.000000	200.000000	0.000000	0.381140	0.619300	-0.738650	-63.714132	-50.470191	156.808995	299.086775	200.897278	0.000000	300.000000	200.000000	0.000000	7.050120	10.834600	2231.980896	2002.707052	2038.299929	-1391.597975				-505.000000	200.000000	0.000000	0.724440	-0.893350	10.225020	525.841403	2200.150719	-412.114435
655				900.000000	200.000000	0.000000	0.571710	0.551740	-1.303500	-34.917196	-123.650162	166.187374	299.038400	200.871224	0.000000	300.000000	200.000000	0.000000	7.935200	11.017720	2233.049012	1945.486851	2147.299925	-1330.562976				-505.000000	200.000000	0.000000	-0.181110	0.357340	6.292320	1990.998061	1065.547613	-939.551974
656				900.000000	200.000000	0.000000	0.437190	0.630560	-1.086250	-51.548968	-128.444611	192.906300	299.062614	200.961106	0.000000	300.000000	200.000000	0.000000	7.355320	11.109280	2232.591248	2145.757556	2092.799927	-1422.115474	-480.629001	170.266506	0.000000	-505.000000	200.000000	0.000000	-0.543330	-0.893350	21.236579	-631.437691	-517.556647	57.939776
657				900.000000	200.000000	0.000000	0.313880	0.765680	-1.346950	-78.419054	-47.134705	166.653450	299.057248	200.944504	0.000000	300.000000	200.000000	0.000000	7.538440	10.468360	2231.446838	2107.610755	2103.699926	-1293.941977				-505.000000	200.000000	0.000000	3.259980	-1.608030	11.798100	945.985970	984.672291	-236.763214
658				900.000000	200.000000	0.000000	0.392350	0.608040	-1.564200	-56.992028	-100.823756	178.473850	299.028007	200.931619	0.000000	300.000000	200.000000	0.000000	7.874160	10.498880	2231.599426	2079.000654	2169.099924	-1446.529474				-505.000000	200.000000	0.000000	1.992210	1.608030	11.011560	-1291.609203	796.991461	-174.865652
659				900.000000	200.000000	0.000000	0.470820	0.608040	-1.346950	-100.992790	-109.323163	154.295954	298.955277	200.943955	0.000000	300.000000	200.000000	0.000000	7.507920	10.498880	2232.743836	2107.610755	2332.599918	-1330.562976				-505.000000	200.000000	0.000000	1.629990	-0.714680	2.359620	767.655496	1622.540127	-118.296828
660				900.000000	200.000000	0.000000	0.381140	0.698120	-1.564200	-81.426245	-64.900339	132.785696	299.053141	201.012054	0.000000	300.000000	200.000000	0.000000	7.782600	10.620960	2233.277894	2260.197959	2114.599926	-1458.736474				-505.000000	200.000000	0.000000	1.267770	-0.178670	11.798100	105.948528	177.230860	293.449514
661				900.000000	200.000000	0.000000	0.369930	0.664340	-1.607650	-78.841790	-104.926062	173.730116	299.057023	200.966104	0.000000	300.000000	200.000000	0.000000	7.141680	10.163160	2230.912780	2155.294256	2103.699926	-1428.218974				-505.000000	200.000000	0.000000	-1.086660	1.786700	13.371180	-354.081097	-212.075471	-468.170278
662				900.000000	200.000000	0.000000	0.470820	0.529220	-1.346950	-88.156476	-190.378683	161.451632	299.027840	200.970246	0.000000	300.000000	200.000000	0.000000	7.691040	10.224200	2231.217956	2164.830956	2169.099924	-1409.908474				-505.000000	200.000000	0.000000	2.535540	0.714680	11.798100	-303.258871	1028.508153	352.939980
663				900.000000	200.000000	0.000000	0.280250	0.596780	-1.651100	-65.586804	-85.994721	156.892573	298.901238	200.939973	0.000000	300.000000	200.000000	0.000000	8.209880	10.132640	2232.057190	2098.074055	2452.499914	-1464.839973				-505.000000	200.000000	0.000000	-2.897760	0.357340	0.786540	369.133572	572.307043	-234.405458
664				900.000000	200.000000	0.000000	0.257830	0.529220	-1.390400	-68.098840	-70.116007	171.310930	298.988551	200.970445	0.000000	300.000000	200.000000	0.000000	7.782600	11.017720	2230.760192	2164.830956	2256.299921	-1409.908474				-505.000000	200.000000	0.000000	3.803310	1.250690	1.573080	75.805098	33.508887	705.811824
665				900.000000	200.000000	0.000000	0.437190	0.574260	-1.694550	-90.682373	-102.549042	183.215301	299.047674	200.952856	0.000000	300.000000	200.000000	0.000000	7.233240	11.597600	2231.904602	2126.684155	2125.499926	-1385.494475				-505.000000	200.000000	0.000000	1.448880	1.429360	2.359620	665.759352	1766.069099	1.240552
666				900.000000	200.000000	0.000000	0.414770	0.506700	-1.477300	-93.239423	-127.157679	178.356377	299.032759	200.940295	0.000000	300.000000	200.000000	0.000000	7.263760	10.956680	2231.294250	2098.074055	2158.199924	-1483.150473				-505.000000	200.000000	0.000000	0.543330	0.357340	3.932700	253.569263	758.811015	176.527945
667				900.000000	200.000000	0.000000	0.437190	0.484180	-1.433850	-74.019131	-67.329703	180.721866	299.013994	200.939556	0.000000	300.000000	200.000000	0.000000	7.294280	11.139800	2233.049012	2098.074055	2201.799923	-1403.804975				-505.000000	200.000000	0.000000	-0.724440	-0.714680	9.438480	-853.202221	1493.148825	586.820710
668				900.000000	200.000000	0.000000	0.414770	0.551740	-1.346950	-38.982740	-25.959505	161.530643	299.033122	200.888672	0.000000	300.000000	200.000000	0.000000	7.172200	10.437840	2232.133484	1983.633652	2158.199924	-1318.355976				-505.000000	200.000000	0.000000	0.543330	1.608030	8.651940	1603.602075	-41.087587	-527.214334
669				900.000000	200.000000	0.000000	0.336300	0.664340	-1.781450	-58.919195	-128.709394	183.403597	299.110980	200.965873	0.000000	300.000000	200.000000	0.000000	7.385840	10.773560	2231.446838	2155.294256	1983.799931	-1354.976975				-505.000000	200.000000	0.000000	3.078870	-0.178670	18.876959	1033.042852	-204.216647	-587.856854
670				900.000000	200.000000	0.000000	0.358720	0.731900	-1.260050	-47.555844	-109.853672	178.623881	299.106493	200.952628	0.000000	300.000000	200.000000	0.000000	7.385840	10.254720	2232.438660	2126.684155	1994.699930	-1477.046973				-505.000000	200.000000	0.000000	-1.448880	-1.429360	11.011560	-1359.585669	2596.051893	-529.937440
671				900.000000	200.000000	0.000000	0.515660	0.529220	-1.651100	-60.327864	-75.425026	158.995517	299.013792	200.931205	0.000000	300.000000	200.000000	0.000000	7.691040	10.346280	2232.591248	2079.000654	2201.799923	-1409.908474				-505.000000	200.000000	0.000000	0.000000	2.144040	14.944259	246.747402	516.097927	295.755187
672				900.000000	200.000000	0.000000	0.515660	0.461660	-1.781450	-91.388739	-55.039920	183.029288	299.013455	200.999892	0.000000	300.000000	200.000000	0.000000	7.874160	9.796920	2231.828308	2231.587858	2201.799923	-1409.908474				-505.000000	200.000000	0.000000	-0.724440	3.573400	5.505780	-1983.837141	436.320899	-55.294987
673				900.000000	200.000000	0.000000	0.470820	0.754420	-1.346950	-70.841680	-99.191224	176.119028	299.052072	200.974720	0.000000	300.000000	200.000000	0.000000	7.782600	10.254720	2230.760192	2174.367657	2114.599926	-1336.666476				-505.000000	200.000000	0.000000	2.535540	-1.429360	6.292320	-1128.331205	-954.816972	-1.559306
674				900.000000	200.000000	0.000000	0.325090	0.653080	-1.433850	-107.269131	-113.373125	171.356438	298.964863	200.948389	0.000000	300.000000	200.000000	0.000000	7.691040	11.414480	2232.362366	2117.147455	2310.799919	-1409.908474				-505.000000	200.000000	0.000000	0.000000	0.357340	5.505780	716.959117	1453.045096	176.571412
675				900.000000	200.000000	0.000000	0.448400	0.551740	-1.303500	-83.163558	-113.506286	171.134443	298.959625	200.944440	0.000000	300.000000	200.000000	0.000000	7.721560	10.743040	2231.599426	2107.610755	2321.699919	-1385.494475				-505.000000	200.000000	0.000000	2.716650	0.357340	14.944259	-787.893829	1147.133489	58.865882
676				900.000000	200.000000	0.000000	0.459610	0.596780	-1.607650	-113.788152	-98.487145	180.803357	298.940486	200.986803	0.000000	300.000000	200.000000	0.000000	7.691040	10.620960	2232.438660	2202.977757	2365.299917	-1391.597975				-505.000000	200.000000	0.000000	1.448880	1.786700	7.865400	-1165.233572	-890.556032	236.556063
677				900.000000	200.000000	0.000000	0.325090	0.585520	-1.738000	-58.099459	-77.628476	176.112928	299.106340	200.948518	0.000000	300.000000	200.000000	0.000000	7.355320	11.139800	2232.057190	2117.147455	1994.699930	-1373.287475				-505.000000	200.000000	0.000000	-0.543330	-0.893350	3.932700	-748.638004	-898.845287	-412.013013
678				900.000000	200.000000	0.000000	0.291460	0.596780	-1.564200	-37.353064	-111.867016	195.435521	299.096419	200.910221	0.000000	300.000000	200.000000	0.000000	7.233240	11.109280	2231.675720	2031.317153	2016.499929	-1470.943473				-505.000000	200.000000	0.000000	2.354430	0.178670	9.438480	-2188.937636	-18.853661	-528.715685
679				900.000000	200.000000	0.000000	0.616550	0.653080	-1.477300	-75.149904	-89.873250	154.186865	298.993747	200.970147	0.000000	300.000000	200.000000	0.000000	7.568960	11.200840	2231.446838	2164.830956	2245.399921	-1336.666476				-505.000000	200.000000	0.000000	-0.181110	1.608030	3.932700	97.616511	-125.343174	-703.388675
680				900.000000	200.000000	0.000000	0.437190	0.506700	-2.085600	-138.095454	-21.129846	187.971790	299.003585	200.901705	0.000000	300.000000	200.000000	0.000000	7.294280	11.078760	2231.599426	2012.243752	2223.599922	-1312.252476				-505.000000	200.000000	0.000000	1.448880	0.893350	11.798100	981.528471	298.841902	470.684668
681				900.000000	200.000000	0.000000	0.358720	0.551740	-1.086250	-26.651064	-125.213216	151.950071	299.013387	201.021327	0.000000	300.000000	200.000000	0.000000	7.202720	10.376800	2231.675720	2279.271359	2201.799923	-1373.287475				-505.000000	200.000000	0.000000	2.716650	0.714680	7.865400	159.690520	-967.268790	-234.515495
682				900.000000	200.000000	0.000000	0.448400	0.563000	-1.346950	-82.744886	-62.806178	168.735255	299.023256	200.965675	0.000000	300.000000	200.000000	0.000000	7.538440	10.804080	2231.904602	2155.294256	2179.999924	-1348.873476				-505.000000	200.000000	0.000000	-0.724440	1.072020	13.371180	-165.694380	959.136664	-351.389290
683				900.000000	200.000000	0.000000	0.246620	0.574260	-1.346950	-102.383850	-100.090607	152.087150	299.047512	200.906009	0.000000	300.000000	200.000000	0.000000	7.721560	9.766400	2231.523132	2021.780453	2125.499926	-1367.183975				-505.000000	200.000000	0.000000	-0.181110	0.000000	6.292320	695.399397	402.697576	117.502686
684				900.000000	200.000000	0.000000	0.504450	0.608040	-1.129700	-76.644537	-34.920540	154.261113	299.062550	200.922725	0.000000	300.000000	200.000000	0.000000	7.172200	9.857960	2232.438660	2059.927254	2092.799927	-1336.666476				-505.000000	200.000000	0.000000	1.086660	-2.144040	11.798100	681.920001	320.759833	-413.330317
685				900.000000	200.000000	0.000000	0.347510	0.653080	-1.651100	-51.206779	-12.774939	185.791172	299.042791	200.982766	0.000000	300.000000	200.000000	0.000000	7.233240	10.163160	2231.904602	2193.441057	2136.399925	-1379.390975				-505.000000	200.000000	0.000000	0.362220	-0.893350	3.932700	-517.006000	-688.500100	-118.364964
686				900.000000	200.000000	0.000000	0.437190	0.686860	-1.564200	-110.033644	-67.208478	202.597299	299.057377	200.944375	0.000000	300.000000	200.000000	0.000000	7.752080	9.980040	2231.752014	2107.610755	2103.699926	-1391.597975	-491.621633	169.119834	0.000000	-505.000000	200.000000	0.000000	-0.181110	-0.893350	20.450039	-631.500615	-273.588136	175.398996
687				900.000000	200.000000	0.000000	0.403560	0.664340	-1.390400	-58.514068	-60.919259	192.972556	299.018674	200.922662	0.000000	300.000000	200.000000	0.000000	7.782600	11.231360	2232.591248	2059.927254	2190.899923	-1428.218974				-505.000000	200.000000	0.000000	-0.181110	-0.357340	6.292320	-831.831271	1860.967657	-0.324627
688				900.000000	200.000000	0.000000	0.414770	0.517960	-1.260050	-120.694377	-117.227781	151.860587	298.959945	200.931333	0.000000	300.000000	200.000000	0.000000	8.026760	11.200840	2232.286072	2079.000654	2321.699919	-1519.771472				-505.000000	200.000000	0.000000	1.267770	-0.178670	3.146160	-705.455640	450.581565	587.170007
689				900.000000	200.000000	0.000000	0.493240	0.686860	-1.173150	-81.484804	-85.078203	192.900591	298.950000	200.969948	0.000000	300.000000	200.000000	0.000000	7.507920	11.383960	2231.904602	2164.830956	2343.499918	-1403.804975				-505.000000	200.000000	0.000000	-0.362220	-1.072020	3.146160	-1222.776256	1212.062291	-588.429356
690				900.000000	200.000000	0.000000	0.381140	0.641820	-1.651100	-95.896298	-105.347281	183.336199	299.057506	200.982699	0.000000	300.000000	200.000000	0.000000	7.416360	11.292400	2232.057190	2193.441057	2103.699926	-1385.494475				-505.000000	200.000000	0.000000	2.173320	1.786700	5.505780	-7.262323	393.547459	-468.431077
691				900.000000	200.000000	0.000000	0.459610	0.574260	-1.694550	-54.497601	-98.406328	178.372753	298.998769	200.931555	0.000000	300.000000	200.000000	0.000000	7.385840	11.383960	2231.752014	2079.000654	2234.499922	-1416.011974				-505.000000	200.000000	0.000000	0.905550	-0.178670	1.573080	800.026538	606.562356	175.990294
692				900.000000	200.000000	0.000000	0.526870	0.641820	-1.260050	-119.614352	-101.580180	197.643184	298.959412	200.948908	0.000000	300.000000	200.000000	0.000000	7.904680	10.834600	2231.141662	2117.147455	2321.699919	-1367.183975				-505.000000	200.000000	0.000000	0.362220	0.357340	10.225020	717.336656	1294.078599	-469.642651
693				900.000000	200.000000	0.000000	0.291460	0.596780	-1.607650	-57.500729	-51.034968	178.567900	299.006056	200.951021	0.000000	300.000000	200.000000	0.000000	7.477400	10.437840	2226.182552	2117.147455	2212.699923	-1324.459476				-505.000000	200.000000	0.000000	3.078870	-0.178670	8.651940	-125.935168	1926.607013	234.560527
694				900.000000	200.000000	0.000000	0.347510	0.675600	-0.999350	-21.460481	-38.710916	149.667214	299.106462	200.880036	0.000000	300.000000	200.000000	0.000000	7.080640	10.834600	2232.362366	1964.560251	1994.699930	-1330.562976				-505.000000	200.000000	0.000000	-0.362220	-0.357340	7.078860	-1179.216353	15.200093	117.178059
695				900.000000	200.000000	0.000000	0.425980	0.709380	-1.651100	-36.826755	-112.259763	176.123595	299.062390	200.944246	0.000000	300.000000	200.000000	0.000000	7.477400	9.980040	2232.057190	2107.610755	2092.799927	-1385.494475				-505.000000	200.000000	0.000000	0.362220	-2.144040	1.573080	-708.690023	-155.980791	644.121414
696				900.000000	200.000000	0.000000	0.392350	0.484180	-1.260050	-114.044377	-90.974676	147.033079	298.920661	200.948616	0.000000	300.000000	200.000000	0.000000	7.721560	9.949520	2231.828308	2117.147455	2408.899916	-1397.701475				-505.000000	200.000000	0.000000	1.086660	1.072020	3.932700	644.262555	593.364112	177.162710
697				900.000000	200.000000	0.000000	0.403560	0.743160	-1.086250	-62.994221	-76.400028	180.997558	299.032759	200.936021	0.000000	300.000000	200.000000	0.000000	7.843640	9.674840	2231.294250	2088.537354	2158.199924	-1385.494475				-505.000000	200.000000	0.000000	2.173320	-1.072020	0.786540	-875.517020	663.166032	233.785182
698				900.000000	200.000000	0.000000	0.470820	0.517960	-1.173150	-116.583818	-94.286888	197.586062	299.038104	201.012469	0.000000	300.000000	200.000000	0.000000	7.904680	11.353440	2232.362366	2260.197959	2147.299925	-1403.804975				-505.000000	200.000000	0.000000	0.724440	1.608030	3.146160	-365.710420	616.028469	-879.693415
699				900.000000	200.000000	0.000000	0.369930	0.675600	-1.390400	-66.091441	-24.072586	183.379228	299.047512	200.957293	0.000000	300.000000	200.000000	0.000000	7.355320	11.689160	2231.523132	2136.220856	2125.499926	-1446.529474				-505.000000	200.000000	0.000000	0.724440	-1.429360	11.011560	493.470361	1934.264278	-1.414418
700				900.000000	200.000000	0.000000	0.381140	0.608040	-1.607650	-69.098633	-24.332171	185.714444	298.993713	200.987276	0.000000	300.000000	200.000000	0.000000	7.477400	11.048240	2231.370544	2202.977757	2245.399921	-1354.976975				-505.000000	200.000000	0.000000	1.629990	-1.072020	7.865400	514.841312	1087.035112	703.781438
701				900.000000	200.000000	0.000000	0.325090	0.641820	-1.433850	-115.773879	-133.637005	176.165287	299.038400	200.969451	0.000000	300.000000	200.000000	0.000000	7.141680	11.231360	2233.049012	2164.830956	2147.299925	-1220.699978				-505.000000	200.000000	0.000000	1.267770	1.786700	-1.573080	223.803372	1383.050175	530.291045
702				900.000000	200.000000	0.000000	0.482030	0.675600	-1.346950	-58.005367	-43.927182	185.672753	299.057055	200.983170	0.000000	300.000000	200.000000	0.000000	7.019600	10.590440	2230.989074	2193.441057	2103.699926	-1458.736474				-505.000000	200.000000	0.000000	1.448880	-0.357340	8.651940	210.701516	1362.387666	-235.431421
703				900.000000	200.000000	0.000000	0.392350	0.698120	-1.824900	-53.552619	-115.779215	173.738304	299.082017	200.935605	0.000000	300.000000	200.000000	0.000000	7.172200	10.376800	2232.286072	2088.537354	2049.199928	-1324.459476				-505.000000	200.000000	0.000000	1.629990	1.250690	16.517339	-849.527377	-246.875652	-351.408086
704				900.000000	200.000000	0.000000	0.448400	0.664340	-1.564200	-58.694124	-52.472196	137.503920	298.974664	200.905638	0.000000	300.000000	200.000000	0.000000	7.172200	10.468360	2232.438660	2021.780453	2288.999920	-1324.459476				-505.000000	200.000000	0.000000	1.629990	0.714680	7.078860	275.443599	-635.628556	118.036029
705				900.000000	200.000000	0.000000	0.470820	0.754420	-1.477300	-62.935662	-149.729697	183.348009	299.048227	200.973655	0.000000	300.000000	200.000000	0.000000	7.416360	10.285240	2233.201600	2174.367657	2125.499926	-1293.941977				-505.000000	200.000000	0.000000	1.267770	-0.714680	-1.573080	-159.187135	189.920109	-294.500146
706				900.000000	200.000000	0.000000	0.336300	0.517960	-2.042150	-81.299330	-108.203064	147.122562	299.042627	200.948745	0.000000	300.000000	200.000000	0.000000	7.507920	10.315760	2231.523132	2117.147455	2136.399925	-1379.390975				-505.000000	200.000000	0.000000	1.267770	0.893350	14.157719	-987.154791	1633.261661	-939.159211
707				900.000000	200.000000	0.000000	0.403560	0.574260	-2.172500	-54.992757	-126.049515	156.743880	299.027973	200.927377	0.000000	300.000000	200.000000	0.000000	7.355320	10.651480	2231.523132	2069.463954	2169.099924	-1397.701475				-505.000000	200.000000	0.000000	2.716650	0.714680	11.011560	-187.505792	-837.684489	-352.003693
708				900.000000	200.000000	0.000000	0.381140	0.517960	-1.303500	-60.431437	-90.472640	192.859650	299.067241	200.961369	0.000000	300.000000	200.000000	0.000000	6.989080	10.193680	2231.980896	2145.757556	2081.899927	-1342.769976				-505.000000	200.000000	0.000000	-0.181110	-1.072020	11.798100	51.891920	1060.322628	57.741240
709				900.000000	200.000000	0.000000	0.459610	0.574260	-1.738000	-86.706857	-78.102039	156.685812	299.033288	200.999585	0.000000	300.000000	200.000000	0.000000	7.691040	10.804080	2232.514954	2231.587858	2158.199924	-1324.459476				-505.000000	200.000000	0.000000	0.724440	-0.536010	9.438480	-1537.286911	-715.643016	58.177470
710				900.000000	200.000000	0.000000	0.291460	0.698120	-1.738000	-49.442060	-30.649863	164.204186	299.042922	201.016811	0.000000	300.000000	200.000000	0.000000	7.324800	11.506040	2232.209778	2269.734659	2136.399925	-1354.976975				-505.000000	200.000000	0.000000	0.724440	1.786700	0.000000	223.929218	353.874160	-57.106476
711				900.000000	200.000000	0.000000	0.269040	0.720640	-1.955250	-76.883469	-64.986354	176.296657	299.013623	200.956998	0.000000	300.000000	200.000000	0.000000	7.324800	11.628120	2232.209778	2136.220856	2201.799923	-1409.908474				-505.000000	200.000000	0.000000	0.362220	-1.250690	15.730799	-537.684795	95.723548	233.760512
712				900.000000	200.000000	0.000000	0.381140	0.630560	-1.477300	-68.036217	-80.179066	147.180826	298.998837	200.961402	0.000000	300.000000	200.000000	0.000000	7.630000	11.322920	2231.904602	2145.757556	2234.499922	-1348.873476				-505.000000	200.000000	0.000000	0.000000	0.714680	4.719240	43.622826	1984.071551	353.142823
713				900.000000	200.000000	0.000000	0.190570	0.461660	-1.260050	-82.807508	-87.731345	166.498460	298.969746	200.914213	0.000000	300.000000	200.000000	0.000000	7.630000	11.139800	2232.362366	2040.853853	2299.899920	-1385.494475				-505.000000	200.000000	0.000000	0.362220	-0.714680	4.719240	72.948254	371.313532	645.477876
714				900.000000	200.000000	0.000000	0.392350	0.551740	-1.607650	-67.396537	-95.717378	163.963530	299.057216	200.940263	0.000000	300.000000	200.000000	0.000000	7.630000	10.468360	2231.370544	2098.074055	2103.699926	-1324.459476				-505.000000	200.000000	0.000000	2.173320	0.178670	4.719240	358.636866	394.293885	-176.236604
715				900.000000	200.000000	0.000000	0.302670	0.427880	-1.260050	-128.424401	-122.743443	173.579890	299.072125	200.927187	0.000000	300.000000	200.000000	0.000000	6.989080	10.559920	2231.980896	2069.463954	2070.999928	-1361.080475				-505.000000	200.000000	0.000000	1.086660	-1.072020	3.146160	746.095776	-996.729550	-1.104280
716				900.000000	200.000000	0.000000	0.325090	0.641820	-1.564200	-83.744679	-82.856080	166.526646	299.057603	200.909972	0.000000	300.000000	200.000000	0.000000	7.446880	10.163160	2232.286072	2031.317153	2103.699926	-1361.080475				-505.000000	200.000000	0.000000	0.543330	-1.072020	0.000000	-528.131937	-165.446904	233.915581
717				900.000000	200.000000	0.000000	0.414770	0.675600	-1.260050	-53.894808	-91.897932	154.416853	299.038400	200.922473	0.000000	300.000000	200.000000	0.000000	7.324800	9.705360	2233.049012	2059.927254	2147.299925	-1300.045476				-505.000000	200.000000	0.000000	0.905550	0.357340	14.944259	833.530197	1256.723144	235.243066
718				900.000000	200.000000	0.000000	0.448400	0.551740	-1.433850	-63.195950	-108.319091	161.495803	299.008876	200.944052	0.000000	300.000000	200.000000	0.000000	7.477400	9.857960	2232.514954	2107.610755	2212.699923	-1403.804975				-505.000000	200.000000	0.000000	1.448880	-0.714680	1.573080	-506.383448	838.825475	292.926352
719				900.000000	200.000000	0.000000	0.459610	0.698120	-1.738000	-45.421530	-52.772190	188.126584	299.057442	200.974221	0.000000	300.000000	200.000000	0.000000	7.507920	10.224200	2231.904602	2174.367657	2103.699926	-1373.287475				-505.000000	200.000000	0.000000	-0.905550	-1.786700	14.157719	-1149.324616	836.779195	350.841458
720				900.000000	200.000000	0.000000	0.504450	0.675600	-0.999350	-65.686313	-111.031315	180.830205	298.998769	200.978560	0.000000	300.000000	200.000000	0.000000	7.294280	10.315760	2231.752014	2183.904357	2234.499922	-1397.701475				-505.000000	200.000000	0.000000	1.086660	0.357340	5.505780	832.775119	-203.548785	176.484479
721				900.000000	200.000000	0.000000	0.437190	0.709380	-1.564200	-89.003619	-26.680718	149.605721	298.964863	200.956933	0.000000	300.000000	200.000000	0.000000	7.568960	10.865120	2232.362366	2136.220856	2310.799919	-1391.597975				-505.000000	200.000000	0.000000	1.992210	-0.536010	-1.573080	-264.191815	1339.214313	-176.900346
722				900.000000	200.000000	0.000000	0.358720	0.574260	-1.477300	-98.498362	-124.849540	127.874413	299.018271	200.974321	0.000000	300.000000	200.000000	0.000000	7.996240	11.139800	2231.675720	2174.367657	2190.899923	-1373.287475				-505.000000	200.000000	0.000000	-1.448880	-1.786700	12.584640	-917.818459	1799.138996	409.629023
723				900.000000	200.000000	0.000000	0.369930	0.574260	-1.346950	-82.281199	-105.168513	159.188381	299.017700	200.974887	0.000000	300.000000	200.000000	0.000000	7.660520	11.139800	2230.378722	2174.367657	2190.899923	-1416.011974				-505.000000	200.000000	0.000000	0.905550	-0.178670	18.876959	-588.381174	1120.421004	-763.915284
724				900.000000	200.000000	0.000000	0.425980	0.754420	-1.390400	-95.009875	-158.095943	140.020581	298.993678	200.931747	0.000000	300.000000	200.000000	0.000000	7.294280	10.865120	2231.294250	2079.000654	2245.399921	-1367.183975				-505.000000	200.000000	0.000000	-0.181110	-1.608030	16.517339	483.099502	392.994032	527.185356
725				900.000000	200.000000	0.000000	0.313880	0.720640	-1.955250	-72.862939	-66.832865	188.298503	298.993953	200.944310	0.000000	300.000000	200.000000	0.000000	7.568960	10.559920	2231.904602	2107.610755	2245.399921	-1452.632974				-505.000000	200.000000	0.000000	1.267770	-1.608030	8.651940	250.838266	843.066602	527.069446
726				900.000000	200.000000	0.000000	0.257830	0.540480	-1.564200	-67.815210	-54.756463	168.911742	299.091628	200.863125	0.000000	300.000000	200.000000	0.000000	7.843640	10.224200	2231.904602	1926.413450	2027.399929	-1391.597975				-505.000000	200.000000	0.000000	1.086660	0.893350	11.011560	402.385539	454.076266	353.225448
727				900.000000	200.000000	0.000000	0.325090	0.495440	-1.651100	-118.006348	-52.379443	178.438813	299.009316	200.969252	0.000000	300.000000	200.000000	0.000000	7.630000	10.620960	2233.506776	2164.830956	2212.699923	-1281.734977				-505.000000	200.000000	0.000000	2.354430	2.322710	8.651940	-437.840673	1307.592839	-291.704596
728				900.000000	200.000000	0.000000	0.179360	0.653080	-1.433850	-59.022769	-76.976144	171.507415	299.021215	200.963411	0.000000	300.000000	200.000000	0.000000	7.660520	10.712520	2227.250668	2145.757556	2179.999924	-1336.666476				-505.000000	200.000000	0.000000	3.259980	-0.893350	7.078860	-285.122303	193.730806	175.123708
729				900.000000	200.000000	0.000000	0.381140	0.563000	-1.824900	-87.260572	-59.591918	147.117995	298.989070	200.957129	0.000000	300.000000	200.000000	0.000000	7.630000	9.919000	2231.904602	2136.220856	2256.299921	-1416.011974				-505.000000	200.000000	0.000000	4.346640	-1.072020	13.371180	-179.614237	-143.134413	-60.109177
730				900.000000	200.000000	0.000000	0.369930	0.731900	-1.173150	-75.609527	-64.802388	154.515666	299.013859	200.875615	0.000000	300.000000	200.000000	0.000000	7.721560	9.735880	2232.743836	1955.023551	2201.799923	-1336.666476				-505.000000	200.000000	0.000000	1.086660	2.144040	5.505780	709.256332	857.011273	648.132847
731				900.000000	200.000000	0.000000	0.403560	0.619300	-1.303500	-112.545679	-131.923655	142.327807	299.048293	200.900996	0.000000	300.000000	200.000000	0.000000	7.568960	9.796920	2233.354188	2012.243752	2125.499926	-1330.562976				-505.000000	200.000000	0.000000	3.259980	0.893350	11.011560	518.201541	-1400.841414	-175.645305
732				900.000000	200.000000	0.000000	0.369930	0.551740	-1.998700	-95.945376	-129.892235	178.444718	298.989242	201.008232	0.000000	300.000000	200.000000	0.000000	7.874160	10.346280	2232.286072	2250.661259	2256.299921	-1409.908474				-505.000000	200.000000	0.000000	0.905550	1.429360	12.584640	-375.766663	198.402364	412.492709
733				900.000000	200.000000	0.000000	0.425980	0.608040	-1.607650	-24.872801	-92.036291	161.571389	299.013185	201.012988	0.000000	300.000000	200.000000	0.000000	7.355320	11.261880	2231.217956	2260.197959	2201.799923	-1361.080475				-505.000000	200.000000	0.000000	0.000000	-0.714680	8.651940	-1432.345154	1184.919375	-235.654626
734				900.000000	200.000000	0.000000	0.437190	0.563000	-1.824900	-131.486405	-122.691696	159.108228	298.989588	200.965180	0.000000	300.000000	200.000000	0.000000	7.660520	11.048240	2233.049012	2155.294256	2256.299921	-1391.597975				-505.000000	200.000000	0.000000	2.354430	-1.786700	18.090419	-1264.826002	-424.774374	-413.092623
735				900.000000	200.000000	0.000000	0.313880	0.653080	-2.129050	-55.722466	-31.209442	176.187372	299.077071	200.939941	0.000000	300.000000	200.000000	0.000000	7.507920	10.956680	2232.133484	2098.074055	2060.099928	-1391.597975				-505.000000	200.000000	0.000000	1.811100	0.178670	10.225020	-683.266688	278.416824	117.512867
736				900.000000	200.000000	0.000000	0.515660	0.506700	-1.564200	-61.165209	-65.373903	166.203554	298.984117	200.987107	0.000000	300.000000	200.000000	0.000000	7.294280	11.170320	2231.752014	2202.977757	2267.199921	-1379.390975				-505.000000	200.000000	0.000000	0.543330	-0.536010	0.000000	-843.145978	-32.876896	-294.272633
737				900.000000	200.000000	0.000000	0.381140	0.540480	-1.303500	-75.586185	-105.670549	183.241953	298.999145	200.961106	0.000000	300.000000	200.000000	0.000000	7.507920	10.620960	2232.591248	2145.757556	2234.499922	-1367.183975				-505.000000	200.000000	0.000000	2.173320	-1.250690	6.292320	-306.807870	-4.908990	-706.289954
738				900.000000	200.000000	0.000000	0.414770	0.596780	-1.390400	-69.337249	-56.314916	163.982191	298.930867	200.926870	0.000000	300.000000	200.000000	0.000000	7.446880	10.590440	2232.743836	2069.463954	2387.099916	-1354.976975				-505.000000	200.000000	0.000000	0.905550	0.536010	0.786540	959.024903	77.028754	176.668525
739				900.000000	200.000000	0.000000	0.459610	0.641820	-1.564200	-103.847331	-63.065764	163.977623	299.023289	200.965642	0.000000	300.000000	200.000000	0.000000	7.538440	10.773560	2231.980896	2155.294256	2179.999924	-1324.459476				-505.000000	200.000000	0.000000	2.716650	-2.144040	6.292320	-360.864478	1155.344180	-589.693013
740				900.000000	200.000000	0.000000	0.549290	0.551740	-1.694550	-51.404444	-122.363230	171.029921	298.998906	200.999790	0.000000	300.000000	200.000000	0.000000	7.019600	9.674840	2232.057190	2231.587858	2234.499922	-1324.459476				-505.000000	200.000000	0.000000	0.724440	-1.250690	5.505780	-770.134800	-49.060847	-353.709452
741				900.000000	200.000000	0.000000	0.403560	0.608040	-1.346950	-68.828548	-116.685336	176.052576	299.047642	200.901612	0.000000	300.000000	200.000000	0.000000	6.958560	9.796920	2231.828308	2012.243752	2125.499926	-1330.562976				-505.000000	200.000000	0.000000	3.078870	-0.893350	-3.146160	177.323703	-2039.296810	-706.023283
742				900.000000	200.000000	0.000000	0.313880	0.563000	-1.911800	-99.412191	-56.741334	168.874617	298.955062	200.935605	0.000000	300.000000	200.000000	0.000000	7.813120	11.292400	2232.286072	2088.537354	2332.599918	-1391.597975				-505.000000	200.000000	0.000000	-0.181110	-0.178670	7.078860	105.570989	667.091164	-528.851957
743				900.000000	200.000000	0.000000	0.392350	0.585520	-1.173150	-93.699046	-75.857583	163.994946	299.038137	200.931269	0.000000	300.000000	200.000000	0.000000	7.355320	11.353440	2232.438660	2079.000654	2147.299925	-1342.769976				-505.000000	200.000000	0.000000	0.000000	0.536010	7.078860	-1009.343743	788.702206	176.740969
744				900.000000	200.000000	0.000000	0.482030	0.641820	-1.477300	-23.346698	-53.937896	171.183377	299.081452	200.987478	0.000000	300.000000	200.000000	0.000000	7.355320	11.322920	2230.912780	2202.977757	2049.199928	-1373.287475				-505.000000	200.000000	0.000000	1.267770	-0.714680	4.719240	-1316.843768	846.798734	-59.523752
745				900.000000	200.000000	0.000000	0.369930	0.698120	-1.520750	-53.237520	-18.885390	144.845610	299.013421	200.970014	0.000000	300.000000	200.000000	0.000000	7.538440	11.902800	2231.752014	2164.830956	2201.799923	-1409.908474				-505.000000	200.000000	0.000000	0.905550	1.608030	6.292320	-597.090731	2060.353878	60.197675
746				900.000000	200.000000	0.000000	0.425980	0.698120	-1.607650	-97.553380	-92.036291	183.342104	299.033089	200.931428	0.000000	300.000000	200.000000	0.000000	7.660520	10.651480	2232.057190	2079.000654	2158.199924	-1403.804975				-505.000000	200.000000	0.000000	0.362220	0.536010	3.146160	-778.026356	-820.323681	822.897077
747				900.000000	200.000000	0.000000	0.414770	0.675600	-1.868350	-78.648188	-106.530122	159.236173	298.979512	200.935573	0.000000	300.000000	200.000000	0.000000	7.538440	10.956680	2232.362366	2088.537354	2278.099920	-1428.218974				-505.000000	200.000000	0.000000	-0.543330	0.178670	11.011560	-104.123756	2673.827073	0.213024
748				900.000000	200.000000	0.000000	0.392350	0.675600	-1.173150	-114.112733	-40.395793	183.356001	298.959590	200.995755	0.000000	300.000000	200.000000	0.000000	7.385840	10.224200	2231.523132	2222.051158	2321.699919	-1354.976975				-505.000000	200.000000	0.000000	1.086660	1.429360	18.876959	-27.815272	1109.462039	60.013629
749				900.000000	200.000000	0.000000	0.325090	0.664340	-1.564200	-66.735185	-62.592200	195.463511	298.998940	200.957031	0.000000	300.000000	200.000000	0.000000	7.630000	10.926160	2232.133484	2136.220856	2234.499922	-1379.390975				-505.000000	200.000000	0.000000	2.173320	0.893350	3.932700	-524.708785	395.040311	353.138516
750				900.000000	200.000000	0.000000	0.269040	0.563000	-1.651100	-14.710971	-60.203244	209.885293	298.989208	200.944181	0.000000	300.000000	200.000000	0.000000	7.019600	10.376800	2232.209778	2107.610755	2256.299921	-1342.769976				-505.000000	200.000000	0.000000	2.354430	0.178670	16.517339	591.212718	769.848545	176.213499
751				900.000000	200.000000	0.000000	0.358720	0.641820	-0.521400	-30.397446	-95.342707	173.720786	298.989484	200.952466	0.000000	300.000000	200.000000	0.000000	7.294280	10.254720	2232.820130	2126.684155	2256.299921	-1428.218974				-505.000000	200.000000	0.000000	3.078870	-0.893350	2.359620	-517.131846	-1116.531744	57.650000
752				900.000000	200.000000	0.000000	0.291460	0.619300	-1.607650	-88.737597	-45.968998	164.130883	299.018238	200.987174	0.000000	300.000000	200.000000	0.000000	7.568960	9.888480	2231.599426	2202.977757	2190.899923	-1428.218974				-505.000000	200.000000	0.000000	-0.362220	0.357340	3.932700	369.385265	-114.384209	294.088587
753				900.000000	200.000000	0.000000	0.414770	0.720640	-1.086250	-71.962655	-97.125536	168.916701	299.106157	200.897431	0.000000	300.000000	200.000000	0.000000	7.568960	11.383960	2231.599426	2002.707052	1994.699930	-1336.666476				-505.000000	200.000000	0.000000	3.441090	1.608030	9.438480	213.872975	1241.092619	-57.493365
754				900.000000	200.000000	0.000000	0.280250	0.720640	-1.824900	-104.892138	-121.294877	171.465723	299.042692	200.918767	0.000000	300.000000	200.000000	0.000000	7.477400	10.804080	2231.675720	2050.390553	2136.399925	-1422.115474				-505.000000	200.000000	0.000000	0.000000	-0.536010	14.157719	-1073.645364	384.274346	-294.229167
755				900.000000	200.000000	0.000000	0.482030	0.608040	-1.260050	-84.820640	-79.469789	159.103661	299.057571	200.952726	0.000000	300.000000	200.000000	0.000000	7.172200	11.231360	2232.209778	2126.684155	2103.699926	-1416.011974				-505.000000	200.000000	0.000000	0.905550	0.714680	7.078860	507.075603	-194.082673	176.838083
756				900.000000	200.000000	0.000000	0.369930	0.484180	-1.738000	-102.477942	-74.409017	166.333587	299.047609	201.012746	0.000000	300.000000	200.000000	0.000000	7.294280	10.956680	2231.752014	2260.197959	2125.499926	-1409.908474				-505.000000	200.000000	0.000000	1.811100	0.357340	9.438480	948.905737	411.733257	-176.038068
757				900.000000	200.000000	0.000000	0.437190	0.686860	-1.868350	-54.061320	-61.859648	171.271718	299.081923	200.974154	0.000000	300.000000	200.000000	0.000000	7.233240	11.292400	2232.057190	2174.367657	2049.199928	-1367.183975				-505.000000	200.000000	0.000000	-1.448880	-2.144040	10.225020	-939.629871	873.388224	-60.662882
758				900.000000	200.000000	0.000000	0.459610	0.754420	-1.607650	-55.029644	-88.355205	176.130642	299.086619	200.978627	0.000000	300.000000	200.000000	0.000000	7.752080	10.926160	2231.599426	2183.904357	2038.299929	-1446.529474				-505.000000	200.000000	0.000000	1.448880	-0.714680	3.146160	-853.705607	1235.042644	57.949957
759				900.000000	200.000000	0.000000	0.470820	0.653080	-1.520750	-83.235978	-73.699740	139.879881	298.989553	200.931046	0.000000	300.000000	200.000000	0.000000	7.355320	10.468360	2232.972718	2079.000654	2256.299921	-1385.494475				-505.000000	200.000000	0.000000	1.629990	-1.072020	7.865400	-874.950711	689.325090	-1.147746
760				900.000000	200.000000	0.000000	0.403560	0.641820	-1.694550	-112.023434	-80.900279	171.264672	299.011122	200.997973	0.000000	300.000000	200.000000	0.000000	7.385840	10.712520	2226.564022	2222.051158	2201.799923	-1385.494475				-505.000000	200.000000	0.000000	1.992210	0.178670	4.719240	242.820865	-1053.017230	469.962970
761				900.000000	200.000000	0.000000	0.369930	0.720640	-1.694550	-56.510733	-79.515395	171.372815	299.057216	201.012919	0.000000	300.000000	200.000000	0.000000	7.507920	10.895640	2231.370544	2260.197959	2103.699926	-1354.976975				-505.000000	200.000000	0.000000	0.724440	0.178670	10.225020	11.629323	476.740624	235.087997
762				900.000000	200.000000	0.000000	0.246620	0.675600	-1.781450	-102.681341	-99.686522	171.458677	299.047349	200.966005	0.000000	300.000000	200.000000	0.000000	7.263760	9.888480	2231.141662	2155.294256	2125.499926	-1385.494475				-505.000000	200.000000	0.000000	0.362220	-0.536010	7.865400	547.275276	500.897834	-118.025848
763				900.000000	200.000000	0.000000	0.493240	0.664340	-1.694550	-82.952348	-84.593301	168.783047	299.018607	200.918453	0.000000	300.000000	200.000000	0.000000	7.416360	10.041080	2232.438660	2050.390553	2190.899923	-1373.287475				-505.000000	200.000000	0.000000	-0.905550	0.357340	3.146160	-1136.285683	184.379129	705.340744
764				900.000000	200.000000	0.000000	0.336300	0.427880	-1.781450	-112.882451	-47.653875	168.725729	299.057571	200.927092	0.000000	300.000000	200.000000	0.000000	7.477400	11.383960	2232.209778	2069.463954	2103.699926	-1342.769976				-505.000000	200.000000	0.000000	4.346640	-1.965370	9.438480	1039.990559	1053.727785	-295.933361
765				900.000000	200.000000	0.000000	0.302670	0.720640	-1.564200	-56.375690	-107.262674	176.261816	299.022989	200.970213	0.000000	300.000000	200.000000	0.000000	7.660520	10.346280	2231.294250	2164.830956	2179.999924	-1391.597975				-505.000000	200.000000	0.000000	0.724440	-0.536010	1.573080	662.587893	617.521322	-588.007615
766				900.000000	200.000000	0.000000	0.381140	0.619300	-1.173150	-88.287455	-126.055655	159.218655	299.037973	200.918610	0.000000	300.000000	200.000000	0.000000	7.172200	11.322920	2232.057190	2050.390553	2147.299925	-1367.183975				-505.000000	200.000000	0.000000	0.724440	0.357340	13.371180	-93.123664	208.614903	235.257555
767				900.000000	200.000000	0.000000	0.313880	0.574260	-1.564200	-122.711572	-57.064602	185.752710	298.994057	200.871582	0.000000	300.000000	200.000000	0.000000	7.752080	11.322920	2232.133484	1945.486851	2245.399921	-1391.597975				-505.000000	200.000000	0.000000	0.181110	-1.250690	6.292320	-1233.335885	778.489667	116.286804
768				900.000000	200.000000	0.000000	0.392350	0.608040	-1.173150	-104.833263	-50.527733	139.919288	299.023389	200.948454	0.000000	300.000000	200.000000	0.000000	7.538440	11.139800	2232.209778	2117.147455	2179.999924	-1367.183975				-505.000000	200.000000	0.000000	3.259980	-0.714680	-1.573080	-738.267144	-858.618562	-470.891819
769				900.000000	200.000000	0.000000	0.526870	0.495440	-1.564200	-89.772608	-25.307771	171.000789	299.081923	200.897247	0.000000	300.000000	200.000000	0.000000	7.538440	10.773560	2232.057190	2002.707052	2049.199928	-1293.941977				-505.000000	200.000000	0.000000	1.629990	-1.786700	5.505780	-223.488756	161.284340	115.662220
770				900.000000	200.000000	0.000000	0.437190	0.664340	-1.477300	-54.583566	-97.685115	156.792814	298.974454	200.969915	0.000000	300.000000	200.000000	0.000000	7.568960	11.261880	2231.980896	2164.830956	2288.999920	-1373.287475				-505.000000	200.000000	0.000000	-0.362220	1.965370	11.798100	351.500390	2794.691688	-115.594084
771				900.000000	200.000000	0.000000	0.347510	0.551740	-1.086250	-70.876897	-84.223829	192.925906	298.984325	200.914275	0.000000	300.000000	200.000000	0.000000	7.782600	10.743040	2232.209778	2040.853853	2267.199921	-1367.183975				-505.000000	200.000000	0.000000	0.000000	1.072020	8.651940	-1208.415936	2112.909426	118.505544
772				900.000000	200.000000	0.000000	0.437190	0.551740	-1.433850	-87.319131	-47.065824	156.688096	298.950502	200.978026	0.000000	300.000000	200.000000	0.000000	7.965720	10.407320	2232.972718	2183.904357	2343.499918	-1403.804975				-505.000000	200.000000	0.000000	2.897760	-0.893350	4.719240	62.136933	350.458023	821.337771
773				900.000000	200.000000	0.000000	0.403560	0.653080	-1.433850	-75.104890	-141.934369	168.865483	299.008639	200.935733	0.000000	300.000000	200.000000	0.000000	7.691040	11.048240	2231.980896	2088.537354	2212.699923	-1361.080475				-505.000000	200.000000	0.000000	3.259980	-0.536010	3.932700	-958.647364	2185.266621	-177.001768
774				900.000000	200.000000	0.000000	0.493240	0.596780	-1.129700	-69.067164	-156.042191	190.407157	299.096326	200.965873	0.000000	300.000000	200.000000	0.000000	7.324800	10.651480	2231.446838	2155.294256	2016.499929	-1269.527977				-505.000000	200.000000	0.000000	0.362220	0.178670	2.359620	-915.527924	1168.972856	-352.324012
775				900.000000	200.000000	0.000000	0.448400	0.686860	-1.260050	-85.595363	-143.942514	190.537385	298.993988	200.957096	0.000000	300.000000	200.000000	0.000000	7.568960	10.254720	2231.980896	2136.220856	2245.399921	-1348.873476				-505.000000	200.000000	0.000000	1.811100	-0.178670	14.944259	-241.247785	-123.771757	-294.034939
776				900.000000	200.000000	0.000000	0.347510	0.630560	-1.433850	-104.175975	-53.504741	137.577026	299.023556	200.905576	0.000000	300.000000	200.000000	0.000000	7.111160	11.048240	2232.591248	2021.780453	2179.999924	-1477.046973				-505.000000	200.000000	0.000000	-0.543330	-2.144040	4.719240	-824.254332	1884.378440	409.217463
777				900.000000	200.000000	0.000000	0.347510	0.585520	-1.173150	-57.514274	-94.274952	154.402760	299.067273	200.952791	0.000000	300.000000	200.000000	0.000000	7.660520	10.926160	2232.057190	2126.684155	2081.899927	-1312.252476				-505.000000	200.000000	0.000000	0.543330	0.000000	7.078860	232.198313	358.115288	176.188830
778				900.000000	200.000000	0.000000	0.302670	0.563000	-1.173150	-38.338997	-122.824260	154.428270	299.052752	201.042373	0.000000	300.000000	200.000000	0.000000	7.416360	11.445000	2232.362366	2326.954861	2114.599926	-1318.355976				-505.000000	200.000000	0.000000	0.724440	-0.357340	9.438480	210.764439	875.197072	-235.373466
779				900.000000	200.000000	0.000000	0.437190	0.664340	-1.129700	-58.243982	-108.140323	183.299075	298.983804	200.953215	0.000000	300.000000	200.000000	0.000000	7.172200	11.475520	2231.065368	2126.684155	2267.199921	-1416.011974				-505.000000	200.000000	0.000000	0.181110	-0.536010	5.505780	-726.889514	116.386057	-294.243656
780				900.000000	200.000000	0.000000	0.482030	0.630560	-1.173150	-115.967480	-94.748515	168.763245	298.968936	200.914932	0.000000	300.000000	200.000000	0.000000	8.148840	11.719680	2230.607604	2040.853853	2299.899920	-1416.011974				-505.000000	200.000000	0.000000	2.173320	-0.178670	6.292320	221.324068	1585.931098	704.585761
781				900.000000	200.000000	0.000000	0.291460	0.551740	-1.738000	-75.572640	-71.177622	168.887373	299.028139	200.897309	0.000000	300.000000	200.000000	0.000000	7.904680	10.743040	2231.904602	2002.707052	2169.099924	-1361.080475				-505.000000	200.000000	0.000000	0.181110	1.429360	-2.359620	-724.410210	-1732.129781	177.574270
782				900.000000	200.000000	0.000000	0.414770	0.619300	-1.781450	-60.773943	-76.215120	176.051435	299.077071	200.995483	0.000000	300.000000	200.000000	0.000000	7.263760	10.620960	2232.133484	2222.051158	2060.099928	-1409.908474				-505.000000	200.000000	0.000000	-0.181110	-0.178670	10.225020	221.638684	-661.594615	646.030016
783				900.000000	200.000000	0.000000	0.459610	0.641820	-2.259400	-76.423846	-26.957438	166.387284	299.037841	200.888824	0.000000	300.000000	200.000000	0.000000	7.355320	10.743040	2231.752014	1983.633652	2147.299925	-1348.873476				-505.000000	200.000000	0.000000	1.448880	0.357340	7.865400	832.963888	700.284056	-587.217781
784				900.000000	200.000000	0.000000	0.392350	0.619300	-0.912450	-100.078961	-91.297944	164.026361	298.974769	200.901273	0.000000	300.000000	200.000000	0.000000	7.599480	10.285240	2232.667542	2012.243752	2288.999920	-1452.632974				-505.000000	200.000000	0.000000	1.629990	-0.357340	1.573080	-484.760804	-1558.393623	175.762781
785				900.000000	200.000000	0.000000	0.291460	0.585520	-1.607650	-102.190249	-30.771088	159.280148	298.925361	200.970147	0.000000	300.000000	200.000000	0.000000	7.233240	9.766400	2231.446838	2164.830956	2397.999916	-1458.736474				-505.000000	200.000000	0.000000	1.267770	0.000000	6.292320	927.031401	182.455845	176.130874
786				900.000000	200.000000	0.000000	0.448400	0.551740	-1.520750	-111.532341	-148.766033	188.002064	299.072220	200.978360	0.000000	300.000000	200.000000	0.000000	7.782600	10.407320	2232.209778	2183.904357	2070.999928	-1336.666476				-505.000000	200.000000	0.000000	-0.905550	0.536010	5.505780	-1009.469590	2170.689960	529.278005
787				900.000000	200.000000	0.000000	0.246620	0.664340	-1.781450	-62.939726	-79.422642	166.628885	299.042627	200.970114	0.000000	300.000000	200.000000	0.000000	7.630000	11.109280	2231.523132	2164.830956	2136.399925	-1354.976975				-505.000000	200.000000	0.000000	1.992210	0.536010	3.146160	-1009.658359	9.035681	176.581593
788				900.000000	200.000000	0.000000	0.336300	0.596780	-2.129050	-98.246202	-62.528517	200.208387	299.038564	200.943665	0.000000	300.000000	200.000000	0.000000	6.989080	10.895640	2233.430482	2107.610755	2147.299925	-1367.183975				-505.000000	200.000000	0.000000	1.267770	0.000000	16.517339	232.953391	968.172345	-235.077816
789				900.000000	200.000000	0.000000	0.358720	0.517960	-1.694550	-137.226640	-73.987798	176.015256	299.043118	200.939716	0.000000	300.000000	200.000000	0.000000	7.630000	11.475520	2232.667542	2098.074055	2136.399925	-1312.252476				-505.000000	200.000000	0.000000	1.448880	0.000000	5.505780	-231.191541	-623.176738	117.372287
790				900.000000	200.000000	0.000000	0.313880	0.484180	-1.390400	-17.686694	-42.028326	185.668935	299.027940	200.961599	0.000000	300.000000	200.000000	0.000000	6.989080	11.231360	2231.446838	2145.757556	2169.099924	-1245.113977				-505.000000	200.000000	0.000000	-0.181110	0.893350	4.719240	517.698155	1729.890502	294.582771
791				900.000000	200.000000	0.000000	0.336300	0.551740	-1.477300	-35.097253	-103.662404	188.118199	299.013657	200.986871	0.000000	300.000000	200.000000	0.000000	7.538440	11.322920	2232.286072	2202.977757	2201.799923	-1464.839973				-505.000000	200.000000	0.000000	-0.181110	0.178670	14.944259	822.718876	1322.476936	-587.256940
792				900.000000	200.000000	0.000000	0.448400	0.653080	-1.564200	-79.260462	-103.131895	154.361068	299.028438	200.935477	0.000000	300.000000	200.000000	0.000000	7.599480	10.651480	2232.591248	2088.537354	2169.099924	-1391.597975				-505.000000	200.000000	0.000000	1.629990	1.786700	7.078860	-586.216486	1485.491561	530.262067
793				900.000000	200.000000	0.000000	0.403560	0.664340	-1.042800	-90.318196	-132.166106	149.598674	298.974489	201.021153	0.000000	300.000000	200.000000	0.000000	7.630000	10.590440	2232.057190	2279.271359	2288.999920	-1403.804975				-505.000000	200.000000	0.000000	1.811100	-1.429360	5.505780	-201.866113	17.755368	1055.892425
794				900.000000	200.000000	0.000000	0.459610	0.506700	-1.477300	-61.075181	-78.344490	159.032642	298.959447	200.970246	0.000000	300.000000	200.000000	0.000000	7.599480	10.773560	2231.217956	2164.830956	2321.699919	-1342.769976				-505.000000	200.000000	0.000000	-0.905550	-0.178670	4.719240	221.198221	182.886276	234.879281
795				900.000000	200.000000	0.000000	0.381140	0.596780	-1.651100	-69.607334	-59.753552	164.017031	299.003380	200.995926	0.000000	300.000000	200.000000	0.000000	7.782600	10.651480	2231.141662	2222.051158	2223.599922	-1318.355976				-505.000000	200.000000	0.000000	0.181110	-1.608030	7.865400	-675.752672	511.856799	-354.005101
796				900.000000	200.000000	0.000000	0.459610	0.630560	-1.651100	-92.339455	-128.842556	151.918851	299.005682	200.998521	0.000000	300.000000	200.000000	0.000000	7.385840	10.712520	2225.343318	2222.051158	2212.699923	-1409.908474				-505.000000	200.000000	0.000000	1.992210	0.178670	11.011560	822.404260	-1058.988642	117.498378
797				900.000000	200.000000	0.000000	0.336300	0.551740	-1.390400	-107.376768	-27.753672	171.250579	299.047902	200.914181	0.000000	300.000000	200.000000	0.000000	7.813120	10.041080	2232.438660	2040.853853	2125.499926	-1385.494475				-505.000000	200.000000	0.000000	3.259980	2.680050	3.932700	278.300443	-863.843547	237.258964
798				900.000000	200.000000	0.000000	0.403560	0.619300	-1.564200	-92.713113	-116.483294	204.978969	299.028505	201.012296	0.000000	300.000000	200.000000	0.000000	7.111160	10.987200	2232.743836	2260.197959	2169.099924	-1367.183975				-505.000000	200.000000	0.000000	0.543330	0.714680	7.078860	-1461.796429	490.685295	-645.550320
799				900.000000	200.000000	0.000000	0.403560	0.653080	-1.433850	-71.084359	-136.868399	166.455823	299.091876	200.939781	0.000000	300.000000	200.000000	0.000000	7.263760	11.353440	2232.514954	2098.074055	2027.399929	-1324.459476				-505.000000	200.000000	0.000000	3.259980	-0.178670	7.865400	1263.793931	-602.435665	-294.150850
800				900.000000	200.000000	0.000000	0.403560	0.698120	-1.390400	-73.205128	-141.974778	156.859070	298.954991	200.901489	0.000000	300.000000	200.000000	0.000000	7.172200	11.170320	2232.133484	2012.243752	2332.599918	-1416.011974				-505.000000	200.000000	0.000000	0.362220	0.178670	8.651940	822.215490	1163.001444	-117.347617
801				900.000000	200.000000	0.000000	0.504450	0.540480	-1.303500	-71.565655	-75.286666	175.885224	299.004061	200.926902	0.000000	300.000000	200.000000	0.000000	7.752080	11.017720	2232.667542	2069.463954	2223.599922	-1373.287475				-505.000000	200.000000	0.000000	0.181110	0.536010	0.000000	-894.094050	-541.238995	176.726481
802				900.000000	200.000000	0.000000	0.403560	0.574260	-1.346950	-50.116957	-66.025637	147.105240	299.062229	200.940134	0.000000	300.000000	200.000000	0.000000	7.355320	10.682000	2231.675720	2098.074055	2092.799927	-1403.804975				-505.000000	200.000000	0.000000	1.086660	2.144040	4.719240	-1028.046620	857.757700	-56.796337
803				900.000000	200.000000	0.000000	0.448400	0.551740	-2.042150	-55.785088	-128.017252	197.640704	299.012982	200.936245	0.000000	300.000000	200.000000	0.000000	7.263760	10.682000	2230.760192	2088.537354	2201.799923	-1324.459476				-505.000000	200.000000	0.000000	0.000000	0.357340	3.146160	-1136.285683	659.864331	294.059609
804				900.000000	200.000000	0.000000	0.392350	0.675600	-1.520750	-62.205954	-90.732225	137.572459	298.998461	200.987411	0.000000	300.000000	200.000000	0.000000	7.721560	11.597600	2231.065368	2202.977757	2234.499922	-1489.253973				-505.000000	200.000000	0.000000	-0.362220	1.786700	11.798100	-817.470951	275.861549	-57.019543
805				900.000000	200.000000	0.000000	0.325090	0.641820	-1.173150	-123.544854	-123.747516	195.442568	298.969429	200.948681	0.000000	300.000000	200.000000	0.000000	7.843640	10.407320	2231.675720	2117.147455	2299.899920	-1391.597975				-505.000000	200.000000	0.000000	1.629990	-0.178670	7.078860	-705.141024	-1033.338578	-235.276352
806				900.000000	200.000000	0.000000	0.414770	0.720640	-1.607650	-84.564416	-86.508694	176.145681	299.003959	200.973988	0.000000	300.000000	200.000000	0.000000	7.507920	10.559920	2232.438660	2174.367657	2223.599922	-1373.287475				-505.000000	200.000000	0.000000	-1.811100	-0.714680	4.719240	420.396260	1033.101147	351.931249
807				900.000000	200.000000	0.000000	0.549290	0.619300	-1.651100	-36.515719	-112.271699	166.273432	299.052137	200.966104	0.000000	300.000000	200.000000	0.000000	7.385840	10.071600	2230.912780	2155.294256	2114.599926	-1397.701475				-505.000000	200.000000	0.000000	0.181110	-1.072020	11.011560	-643.067015	1304.291138	-529.728724
808				900.000000	200.000000	0.000000	0.381140	0.608040	-1.260050	-100.902761	-80.381108	161.617843	299.013218	200.897554	0.000000	300.000000	200.000000	0.000000	7.843640	10.682000	2231.294250	2002.707052	2201.799923	-1428.218974				-505.000000	200.000000	0.000000	0.543330	-0.893350	9.438480	409.962478	621.016023	645.293830
809				900.000000	200.000000	0.000000	0.392350	0.574260	-1.346950	-118.465971	-136.487588	176.032775	299.096820	200.961073	0.000000	300.000000	200.000000	0.000000	7.538440	9.888480	2232.667542	2145.757556	2016.499929	-1434.322474				-505.000000	200.000000	0.000000	-0.181110	-0.178670	6.292320	684.588075	-127.582453	-646.340154
810				900.000000	200.000000	0.000000	0.392350	0.619300	-1.173150	-124.472227	-91.055493	202.580923	299.033122	200.914306	0.000000	300.000000	200.000000	0.000000	7.691040	10.529400	2232.133484	2040.853853	2158.199924	-1385.494475				-505.000000	200.000000	0.000000	1.448880	1.608030	10.225020	-1407.488128	698.044777	823.827491
811				900.000000	200.000000	0.000000	0.459610	0.686860	-1.260050	-77.554303	-103.876383	183.296792	299.018406	200.910096	0.000000	300.000000	200.000000	0.000000	7.355320	11.200840	2231.980896	2031.317153	2190.899923	-1287.838477				-505.000000	200.000000	0.000000	0.905550	0.357340	7.078860	253.820956	2324.747467	-117.221526
812				900.000000	200.000000	0.000000	0.381140	0.630560	-1.694550	-72.281818	-34.383294	168.867767	298.983769	201.000268	0.000000	300.000000	200.000000	0.000000	7.050120	11.170320	2230.989074	2231.587858	2267.199921	-1373.287475				-505.000000	200.000000	0.000000	1.086660	-1.608030	7.078860	-675.815595	-1265.601697	57.131145
813				900.000000	200.000000	0.000000	0.313880	0.619300	-1.520750	-80.606509	-122.962620	159.288336	299.027608	200.902075	0.000000	300.000000	200.000000	0.000000	7.630000	10.743040	2230.683898	2012.243752	2169.099924	-1397.701475				-505.000000	200.000000	0.000000	1.992210	0.000000	0.786540	0.062923	-121.295047	-0.159377
814				900.000000	200.000000	0.000000	0.269040	0.731900	-1.607650	-59.977548	-95.705442	166.668489	298.989346	200.969683	0.000000	300.000000	200.000000	0.000000	7.416360	10.132640	2232.514954	2164.830956	2256.299921	-1385.494475				-505.000000	200.000000	0.000000	1.629990	-1.250690	6.292320	-770.071877	1486.237987	-647.502389
815				900.000000	200.000000	0.000000	0.246620	0.574260	-0.869000	-126.011875	-60.007341	183.412731	299.003891	200.969782	0.000000	300.000000	200.000000	0.000000	7.355320	10.376800	2232.286072	2164.830956	2223.599922	-1330.562976				-505.000000	200.000000	0.000000	-0.905550	1.965370	9.438480	698.759626	-219.302304	-468.015209
816				900.000000	200.000000	0.000000	0.392350	0.608040	-1.260050	-80.800110	-96.040646	166.425550	299.013455	200.969981	0.000000	300.000000	200.000000	0.000000	7.233240	10.865120	2231.828308	2164.830956	2201.799923	-1354.976975				-505.000000	200.000000	0.000000	-1.629990	-0.357340	12.584640	-1062.959889	86.687866	-411.417407
817				900.000000	200.000000	0.000000	0.381140	0.720640	-1.433850	-80.363829	-95.417384	142.445280	298.999042	200.922757	0.000000	300.000000	200.000000	0.000000	7.691040	10.529400	2232.362366	2059.927254	2234.499922	-1458.736474				-505.000000	200.000000	0.000000	3.078870	-0.714680	18.090419	74.017949	1254.799860	586.516446
818				900.000000	200.000000	0.000000	0.336300	0.709380	-1.651100	-105.175768	-78.170920	156.939223	299.027907	200.923167	0.000000	300.000000	200.000000	0.000000	7.813120	9.705360	2231.370544	2059.927254	2169.099924	-1440.425974				-505.000000	200.000000	0.000000	0.905550	-0.178670	4.719240	452.830225	-191.843393	-117.730199
819				900.000000	200.000000	0.000000	0.437190	0.517960	-1.086250	-60.206366	-62.587002	142.198720	298.994228	200.986770	0.000000	300.000000	200.000000	0.000000	7.691040	10.041080	2232.514954	2202.977757	2245.399921	-1367.183975				-505.000000	200.000000	0.000000	-0.543330	1.072020	11.011560	65.748855	552.706956	353.525405
820				900.000000	200.000000	0.000000	0.269040	0.585520	-1.346950	-89.858573	-106.079833	149.664734	299.013455	201.021257	0.000000	300.000000	200.000000	0.000000	7.507920	10.041080	2231.828308	2279.271359	2201.799923	-1403.804975				-505.000000	200.000000	0.000000	1.086660	0.536010	14.944259	-545.450504	1643.474200	-234.554654
821				900.000000	200.000000	0.000000	0.459610	0.641820	-1.824900	-152.363778	-47.625403	176.025924	298.998666	200.910283	0.000000	300.000000	200.000000	0.000000	7.385840	11.750200	2231.523132	2031.317153	2234.499922	-1409.908474				-505.000000	200.000000	0.000000	2.354430	-1.965370	7.865400	-1044.823321	-415.070830	467.899299
822				900.000000	200.000000	0.000000	0.280250	0.630560	-1.173150	-79.782708	-106.703095	164.152969	298.945441	200.918390	0.000000	300.000000	200.000000	0.000000	7.263760	10.895640	2232.591248	2050.390553	2354.399918	-1416.011974				-505.000000	200.000000	0.000000	0.724440	-1.429360	11.798100	30.269277	-55.032258	292.306075
823				900.000000	200.000000	0.000000	0.246620	0.551740	-1.303500	-103.266210	-110.262956	176.162807	298.964828	200.978326	0.000000	300.000000	200.000000	0.000000	7.355320	10.712520	2232.286072	2183.904357	2310.799919	-1348.873476				-505.000000	200.000000	0.000000	1.811100	-0.178670	0.000000	-821.523335	-1037.579706	410.894245
824				900.000000	200.000000	0.000000	0.448400	0.630560	-1.911800	-36.322117	-97.742657	154.340125	299.091659	200.969915	0.000000	300.000000	200.000000	0.000000	7.294280	11.017720	2231.980896	2164.830956	2027.399929	-1306.148976				-505.000000	200.000000	0.000000	1.811100	1.429360	3.146160	318.374270	152.564654	118.699772
825				900.000000	200.000000	0.000000	0.358720	0.619300	-1.694550	-92.848156	-104.383617	192.977123	299.004129	200.943923	0.000000	300.000000	200.000000	0.000000	7.355320	10.987200	2232.820130	2107.610755	2223.599922	-1324.459476				-505.000000	200.000000	0.000000	1.992210	-0.357340	-0.786540	904.842449	-517.512216	469.454297
826				900.000000	200.000000	0.000000	0.437190	0.664340	-1.173150	-74.371118	-6.780515	137.515533	298.955277	200.901243	0.000000	300.000000	200.000000	0.000000	7.538440	10.895640	2232.743836	2012.243752	2332.599918	-1324.459476				-505.000000	200.000000	0.000000	-0.543330	0.536010	-1.573080	379.756124	2155.489866	59.296239
827				900.000000	200.000000	0.000000	0.381140	0.709380	-1.477300	-80.872530	-54.849216	152.073449	299.038071	200.922788	0.000000	300.000000	200.000000	0.000000	7.843640	10.498880	2232.286072	2059.927254	2147.299925	-1409.908474				-505.000000	200.000000	0.000000	0.543330	-0.357340	8.651940	789.781525	-173.657595	-646.567667
828				900.000000	200.000000	0.000000	0.448400	0.675600	-1.520750	-74.267544	-62.644544	171.249633	299.032891	200.940166	0.000000	300.000000	200.000000	0.000000	7.172200	10.743040	2231.599426	2098.074055	2158.199924	-1354.976975				-505.000000	200.000000	0.000000	-0.362220	-1.608030	4.719240	-560.188363	17.439372	-118.985240
829				900.000000	200.000000	0.000000	0.313880	0.686860	-1.390400	-69.648285	-123.083845	183.447768	298.964297	201.013023	0.000000	300.000000	200.000000	0.000000	7.477400	10.956680	2231.141662	2260.197959	2310.799919	-1342.769976				-505.000000	200.000000	0.000000	0.543330	0.178670	9.438480	-567.513609	223.306001	58.870190
830				900.000000	200.000000	0.000000	0.470820	0.585520	-0.825550	-49.113100	-119.940005	202.468213	299.067401	200.948389	0.000000	300.000000	200.000000	0.000000	7.691040	9.583280	2232.362366	2117.147455	2081.899927	-1434.322474				-505.000000	200.000000	0.000000	2.173320	-0.178670	3.146160	684.336382	660.926753	352.121169
831				900.000000	200.000000	0.000000	0.425980	0.585520	-1.346950	-65.735391	-127.740532	154.321465	298.960087	200.961106	0.000000	300.000000	200.000000	0.000000	7.935200	10.224200	2232.591248	2145.757556	2321.699919	-1391.597975				-505.000000	200.000000	0.000000	2.354430	2.501380	8.651940	267.866660	2500.722905	-291.535038
832				900.000000	200.000000	0.000000	0.336300	0.698120	-1.303500	-24.868737	-83.560158	176.206032	299.077071	200.969848	0.000000	300.000000	200.000000	0.000000	7.721560	10.102120	2232.133484	2164.830956	2060.099928	-1477.046973				-505.000000	200.000000	0.000000	1.448880	-1.608030	13.371180	-1486.024223	429.919056	-295.362424
833				900.000000	200.000000	0.000000	0.392350	0.788200	-1.260050	-73.381121	-106.172586	147.315818	299.043510	200.935061	0.000000	300.000000	200.000000	0.000000	7.172200	10.987200	2233.583070	2088.537354	2136.399925	-1330.562976				-505.000000	200.000000	0.000000	2.897760	-1.072020	9.438480	-759.008863	2467.099582	-999.898845
834				900.000000	200.000000	0.000000	0.470820	0.664340	-1.260050	-62.399555	-144.865770	188.083555	298.969394	200.940166	0.000000	300.000000	200.000000	0.000000	7.477400	11.170320	2231.599426	2098.074055	2299.899920	-1361.080475				-505.000000	200.000000	0.000000	0.362220	1.072020	7.078860	-50.381763	501.644260	118.476567
835				900.000000	200.000000	0.000000	0.358720	0.517960	-1.433850	-132.936024	-69.164279	161.557296	299.008639	200.850278	0.000000	300.000000	200.000000	0.000000	7.538440	11.200840	2231.980896	1897.803349	2212.699923	-1391.597975				-505.000000	200.000000	0.000000	1.992210	1.250690	8.651940	539.635414	268.950711	588.468515
836				900.000000	200.000000	0.000000	0.313880	0.450400	-1.129700	-91.177213	-57.468687	168.769899	299.008605	200.940038	0.000000	300.000000	200.000000	0.000000	8.118320	10.376800	2231.904602	2098.074055	2212.699923	-1300.045476				-505.000000	200.000000	0.000000	0.181110	0.000000	13.371180	-925.458321	1169.481851	352.450103
837				900.000000	200.000000	0.000000	0.470820	0.630560	-1.173150	-35.556876	-84.154948	185.642479	299.082017	200.969782	0.000000	300.000000	200.000000	0.000000	7.355320	10.590440	2232.286072	2164.830956	2049.199928	-1397.701475				-505.000000	200.000000	0.000000	0.543330	-1.429360	9.438480	-201.551497	223.306001	-177.632225
838				900.000000	200.000000	0.000000	0.313880	0.731900	-1.651100	-116.309985	-62.049755	154.573734	299.033023	200.910127	0.000000	300.000000	200.000000	0.000000	7.141680	10.407320	2231.904602	2031.317153	2158.199924	-1336.666476				-505.000000	200.000000	0.000000	-1.992210	0.357340	7.865400	-672.644136	1306.214422	-410.710198
839				900.000000	200.000000	0.000000	0.257830	0.596780	-1.694550	-77.693409	-90.097027	164.144780	299.052785	200.948356	0.000000	300.000000	200.000000	0.000000	7.874160	10.529400	2232.438660	2117.147455	2114.599926	-1428.218974				-505.000000	200.000000	0.000000	1.811100	0.357340	11.798100	1064.910508	674.633993	58.938326
840				900.000000	200.000000	0.000000	0.358720	0.585520	-1.564200	-61.939932	-48.779173	176.078087	299.021181	200.967726	0.000000	300.000000	200.000000	0.000000	7.324800	10.254720	2227.174374	2155.294256	2179.999924	-1416.011974				-505.000000	200.000000	0.000000	0.905550	1.429360	9.438480	-376.018356	-63.751945	-116.204179
841				900.000000	200.000000	0.000000	0.280250	0.799460	-1.824900	-73.502619	-75.701147	188.406647	299.062101	201.000097	0.000000	300.000000	200.000000	0.000000	7.324800	10.834600	2231.370544	2231.587858	2092.799927	-1403.804975				-505.000000	200.000000	0.000000	2.897760	0.000000	14.157719	116.948619	1269.490957	-176.464117
842				900.000000	200.000000	0.000000	0.291460	0.585520	-1.824900	-42.107366	-55.898895	144.822187	298.954598	200.961665	0.000000	300.000000	200.000000	0.000000	7.660520	10.712520	2231.294250	2145.757556	2332.599918	-1446.529474				-505.000000	200.000000	0.000000	-1.267770	0.357340	4.719240	-672.895829	-325.475822	646.625623
843				900.000000	200.000000	0.000000	0.403560	0.585520	-1.520750	-65.915448	-60.798033	173.621973	298.998461	200.974587	0.000000	300.000000	200.000000	0.000000	7.782600	9.430680	2231.065368	2174.367657	2234.499922	-1373.287475				-505.000000	200.000000	0.000000	0.724440	0.893350	-0.786540	-640.902326	1812.890667	-586.651153
844				900.000000	200.000000	0.000000	0.369930	0.709380	-1.781450	-101.290281	-130.094278	142.446422	299.013623	200.978360	0.000000	300.000000	200.000000	0.000000	7.691040	10.132640	2232.209778	2183.904357	2201.799923	-1422.115474				-505.000000	200.000000	0.000000	3.259980	-2.144040	8.651940	-13.227703	324.807960	-61.039591
845				900.000000	200.000000	0.000000	0.515660	0.551740	-1.824900	-83.703729	-100.593241	178.293742	298.988897	200.970114	0.000000	300.000000	200.000000	0.000000	7.141680	11.261880	2231.523132	2164.830956	2256.299921	-1373.287475				-505.000000	200.000000	0.000000	1.267770	-1.429360	-1.573080	-1013.144435	587.630131	116.030313
846				900.000000	200.000000	0.000000	0.381140	0.664340	-1.607650	-98.944441	-110.453660	178.537823	298.974348	200.935829	0.000000	300.000000	200.000000	0.000000	7.385840	11.231360	2231.752014	2088.537354	2288.999920	-1416.011974				-505.000000	200.000000	0.000000	0.543330	-0.714680	12.584640	-273.870519	352.890303	-176.953994
847				900.000000	200.000000	0.000000	0.414770	0.675600	-1.303500	-57.960352	-107.055433	142.368552	298.979686	200.973855	0.000000	300.000000	200.000000	0.000000	7.324800	11.200840	2232.743836	2174.367657	2278.099920	-1330.562976				-505.000000	200.000000	0.000000	0.905550	0.714680	11.798100	1318.165155	464.288805	0.605787
848				900.000000	200.000000	0.000000	0.425980	0.563000	-1.781450	-123.400330	-81.742717	166.348822	299.038071	200.935605	0.000000	300.000000	200.000000	0.000000	7.477400	10.193680	2232.286072	2088.537354	2147.299925	-1336.666476				-505.000000	200.000000	0.000000	2.897760	-0.536010	14.944259	895.289591	-454.665564	762.932788
849				900.000000	200.000000	0.000000	0.470820	0.585520	-1.607650	-98.169718	-53.355043	171.142631	299.067560	200.965312	0.000000	300.000000	200.000000	0.000000	6.989080	10.285240	2232.743836	2155.294256	2081.899927	-1342.769976				-505.000000	200.000000	0.000000	0.724440	0.000000	-0.786540	-1621.486950	1415.180645	117.430242
850				900.000000	200.000000	0.000000	0.381140	0.653080	-1.433850	-91.187010	-59.955594	178.527351	298.964934	200.961139	0.000000	300.000000	200.000000	0.000000	6.958560	10.346280	2232.514954	2145.757556	2310.799919	-1324.459476				-505.000000	200.000000	0.000000	0.724440	1.429360	4.719240	-1997.819922	84.255587	-233.677887
851				900.000000	200.000000	0.000000	0.313880	0.585520	-1.781450	-66.185533	-51.796590	161.666581	299.033122	200.901489	0.000000	300.000000	200.000000	0.000000	7.446880	10.559920	2232.133484	2012.243752	2158.199924	-1367.183975				-505.000000	200.000000	0.000000	0.181110	1.250690	5.505780	-966.224303	1574.656137	764.845699
852				900.000000	200.000000	0.000000	0.392350	0.563000	-1.129700	-130.766177	-91.095901	163.974002	298.989035	200.944343	0.000000	300.000000	200.000000	0.000000	7.874160	10.590440	2231.828308	2107.610755	2256.299921	-1397.701475				-505.000000	200.000000	0.000000	1.811100	-0.893350	7.865400	-632.507386	1341.216162	116.495520
853				900.000000	200.000000	0.000000	0.358720	0.686860	-1.477300	-61.697253	-53.925960	183.401314	298.973787	200.949167	0.000000	300.000000	200.000000	0.000000	7.538440	10.743040	2230.531310	2117.147455	2288.999920	-1483.150473				-505.000000	200.000000	0.000000	0.000000	0.357340	18.090419	-1019.274140	513.112221	-293.381378
854				900.000000	200.000000	0.000000	0.358720	0.641820	-1.651100	-91.875768	-84.160146	195.407727	299.033056	200.935733	0.000000	300.000000	200.000000	0.000000	7.050120	10.010560	2231.980896	2088.537354	2158.199924	-1434.322474				-505.000000	200.000000	0.000000	1.811100	2.501380	3.932700	-427.406890	-511.031809	648.414007
855				900.000000	200.000000	0.000000	0.347510	0.619300	-1.651100	-88.782612	-73.566578	164.072816	299.066858	200.983136	0.000000	300.000000	200.000000	0.000000	7.691040	10.834600	2231.065368	2193.441057	2081.899927	-1373.287475				-505.000000	200.000000	0.000000	0.362220	1.608030	0.786540	1023.892833	772.755687	60.241142
856				900.000000	200.000000	0.000000	0.482030	0.517960	-1.216600	-68.382470	-54.180347	204.803428	298.959732	200.965708	0.000000	300.000000	200.000000	0.000000	7.660520	10.865120	2231.828308	2155.294256	2321.699919	-1367.183975				-505.000000	200.000000	0.000000	1.448880	0.893350	7.865400	-61.130162	-360.276003	-527.965009
857				900.000000	200.000000	0.000000	0.515660	0.574260	-1.173150	-57.977961	-111.331309	197.591966	298.959447	200.953149	0.000000	300.000000	200.000000	0.000000	7.477400	11.048240	2231.217956	2126.684155	2321.699919	-1416.011974				-505.000000	200.000000	0.000000	1.992210	-0.536010	7.078860	-263.499660	270.443564	763.005232
858				900.000000	200.000000	0.000000	0.336300	0.686860	-1.433850	-85.775420	-88.504903	197.882501	299.027973	200.961566	0.000000	300.000000	200.000000	0.000000	7.141680	10.620960	2231.523132	2145.757556	2169.099924	-1409.908474				-505.000000	200.000000	0.000000	-0.362220	-0.893350	14.157719	-52.923991	1201.612321	-177.051108
859				900.000000	200.000000	0.000000	0.246620	0.619300	-0.912450	-88.017370	-100.494692	183.454618	299.008774	200.931333	0.000000	300.000000	200.000000	0.000000	7.385840	11.170320	2232.286072	2079.000654	2212.699923	-1373.287475				-505.000000	200.000000	0.000000	1.811100	-0.714680	14.157719	-852.824682	1600.384765	-294.543613
860				900.000000	200.000000	0.000000	0.403560	0.630560	-1.303500	-47.753509	-71.132015	171.254200	299.081892	200.897278	0.000000	300.000000	200.000000	0.000000	7.294280	10.407320	2231.980896	2002.707052	2049.199928	-1458.736474				-505.000000	200.000000	0.000000	2.716650	0.357340	9.438480	-209.254282	1417.498489	411.330474
861				900.000000	200.000000	0.000000	0.448400	0.630560	-1.390400	-11.658765	-77.963680	151.930465	299.028206	200.969881	0.000000	300.000000	200.000000	0.000000	7.446880	10.712520	2232.057190	2164.830956	2169.099924	-1293.941977				-505.000000	200.000000	0.000000	1.448880	0.178670	5.505780	706.147795	1100.233357	411.262338
862				900.000000	200.000000	0.000000	0.582920	0.698120	-1.651100	-105.639455	-57.930913	166.311893	299.045488	200.959326	0.000000	300.000000	200.000000	0.000000	7.538440	10.712520	2226.792904	2136.220856	2125.499926	-1397.701475				-505.000000	200.000000	0.000000	1.811100	0.178670	10.225020	127.445325	13.276809	176.256966
863				900.000000	200.000000	0.000000	0.224200	0.641820	-1.477300	-79.634121	-119.310006	183.498789	299.018640	200.909878	0.000000	300.000000	200.000000	0.000000	7.446880	10.559920	2232.514954	2031.317153	2190.899923	-1361.080475				-505.000000	200.000000	0.000000	-0.724440	0.893350	17.303879	-523.639091	1485.684561	0.905744
864				900.000000	200.000000	0.000000	0.448400	0.709380	-2.085600	-101.605380	-62.119234	176.100368	299.023289	200.978460	0.000000	300.000000	200.000000	0.000000	7.507920	10.010560	2231.980896	2183.904357	2179.999924	-1452.632974				-505.000000	200.000000	0.000000	3.078870	0.357340	8.651940	601.394808	70.626911	-234.883589
865				900.000000	200.000000	0.000000	0.515660	0.754420	-1.520750	-107.206509	-80.612221	183.301555	298.984290	200.961303	0.000000	300.000000	200.000000	0.000000	7.263760	9.186520	2232.133484	2145.757556	2267.199921	-1367.183975				-505.000000	200.000000	0.000000	0.724440	1.250690	5.505780	-502.960296	-181.630854	-175.103346
866				900.000000	200.000000	0.000000	0.470820	0.551740	-1.042800	-62.790822	-160.265722	161.472575	299.081672	200.961599	0.000000	300.000000	200.000000	0.000000	7.538440	10.132640	2231.446838	2145.757556	2049.199928	-1416.011974				-505.000000	200.000000	0.000000	0.905550	-0.357340	10.225020	-1526.412666	996.061688	-59.155658
867				900.000000	200.000000	0.000000	0.347510	0.517960	-1.607650	-52.705476	-83.738927	188.075170	299.042987	200.952661	0.000000	300.000000	200.000000	0.000000	7.477400	11.261880	2232.362366	2126.684155	2136.399925	-1379.390975				-505.000000	200.000000	0.000000	-0.362220	-0.714680	17.303879	-1084.204993	-127.073458	410.559437
868				900.000000	200.000000	0.000000	0.212990	0.540480	-1.781450	-128.348234	-22.312090	183.416156	298.989381	200.956835	0.000000	300.000000	200.000000	0.000000	7.538440	11.261880	2232.591248	2136.220856	2256.299921	-1379.390975				-505.000000	200.000000	0.000000	1.629990	-0.357340	11.011560	905.786297	-241.650667	117.018682
869				900.000000	200.000000	0.000000	0.336300	0.517960	-0.955900	-76.153445	-134.543126	149.532222	299.018640	200.926965	0.000000	300.000000	200.000000	0.000000	7.477400	10.834600	2232.514954	2069.463954	2190.899923	-1379.390975				-505.000000	200.000000	0.000000	0.724440	-0.178670	8.651940	-10.119166	610.803484	-176.459809
870				900.000000	200.000000	0.000000	0.437190	0.675600	-1.086250	-130.104825	-57.521032	212.225468	299.116167	201.003994	0.000000	300.000000	200.000000	0.000000	7.782600	10.895640	2232.209778	2241.124558	1972.899931	-1318.355976				-505.000000	200.000000	0.000000	1.992210	-1.072020	9.438480	-179.928853	1991.614380	233.799671
871				900.000000	200.000000	0.000000	0.269040	0.427880	-1.173150	-59.985359	-50.515797	166.385750	299.042692	200.923041	0.000000	300.000000	200.000000	0.000000	6.897520	10.834600	2231.675720	2059.927254	2136.399925	-1287.838477				-505.000000	200.000000	0.000000	0.362220	0.714680	12.584640	-303.195948	1689.549341	-175.583042
872				900.000000	200.000000	0.000000	0.369930	0.540480	-1.738000	-59.954206	-114.936777	183.253567	299.077166	200.888580	0.000000	300.000000	200.000000	0.000000	7.355320	10.437840	2232.362366	1983.633652	2060.099928	-1348.873476				-505.000000	200.000000	0.000000	1.267770	0.714680	8.651940	-419.326566	843.066602	-116.911388
873				900.000000	200.000000	0.000000	0.313880	0.608040	-1.781450	-133.607174	-41.664650	176.145485	298.989070	200.935765	0.000000	300.000000	200.000000	0.000000	7.385840	10.498880	2231.904602	2088.537354	2256.299921	-1342.769976				-505.000000	200.000000	0.000000	2.173320	-1.608030	-1.573080	-444.875747	-2383.704857	-354.164478
874				900.000000	200.000000	0.000000	0.358720	0.596780	-1.781450	-73.762907	-33.379221	161.630598	299.145320	201.025531	0.000000	300.000000	200.000000	0.000000	7.263760	10.559920	2231.828308	2288.808060	1907.499933	-1281.734977				-505.000000	200.000000	0.000000	1.448880	-2.322710	-0.786540	-24.794103	310.784725	-119.808360
875				900.000000	200.000000	0.000000	0.414770	0.585520	-1.390400	-85.883057	-96.842676	173.610359	298.998289	201.017506	0.000000	300.000000	200.000000	0.000000	7.294280	9.919000	2230.683898	2269.734659	2234.499922	-1293.941977				-505.000000	200.000000	0.000000	1.629990	-0.536010	6.292320	-842.642593	2414.228038	116.849125
876				900.000000	200.000000	0.000000	0.235410	0.698120	-1.260050	-52.967434	-79.445917	169.081574	298.988966	200.961501	0.000000	300.000000	200.000000	0.000000	7.446880	10.041080	2231.675720	2145.757556	2256.299921	-1312.252476				-505.000000	200.000000	0.000000	0.724440	-1.250690	0.786540	-1233.776347	1148.547778	-118.733057
877				900.000000	200.000000	0.000000	0.369930	0.675600	-1.433850	-86.239107	-54.427997	166.511607	299.052623	200.974154	0.000000	300.000000	200.000000	0.000000	7.446880	9.919000	2232.057190	2174.367657	2114.599926	-1416.011974				-505.000000	200.000000	0.000000	1.811100	-1.965370	5.505780	-1855.724104	813.175412	232.966370
878				900.000000	200.000000	0.000000	0.515660	0.698120	-1.477300	-12.987203	-116.114419	188.068516	299.003925	200.935573	0.000000	300.000000	200.000000	0.000000	7.721560	11.445000	2232.362366	2088.537354	2223.599922	-1367.183975				-505.000000	200.000000	0.000000	2.354430	2.858720	12.584640	289.803919	-21.839367	707.453755
879				900.000000	200.000000	0.000000	0.437190	0.596780	-1.303500	-41.103509	-97.846749	185.645904	298.978709	200.996164	0.000000	300.000000	200.000000	0.000000	7.660520	11.383960	2230.607604	2222.051158	2278.099920	-1367.183975				-505.000000	200.000000	0.000000	2.716650	1.429360	3.146160	897.454279	-34.800180	-527.557757
880				900.000000	200.000000	0.000000	0.347510	0.495440	-1.260050	-65.334327	-94.194135	171.186606	298.964793	200.961271	0.000000	300.000000	200.000000	0.000000	7.568960	11.597600	2232.209778	2145.757556	2310.799919	-1409.908474				-505.000000	200.000000	0.000000	3.259980	-2.680050	7.865400	301.723415	60.414372	55.939933
881				900.000000	200.000000	0.000000	0.381140	0.563000	-1.564200	-95.031547	-85.164219	166.395276	299.052882	200.935445	0.000000	300.000000	200.000000	0.000000	7.721560	11.078760	2232.667542	2088.537354	2114.599926	-1434.322474				-505.000000	200.000000	0.000000	1.448880	0.714680	4.719240	-419.641182	172.989732	-234.414074
882				900.000000	200.000000	0.000000	0.347510	0.517960	-1.260050	-96.571195	-33.402495	123.014348	299.062293	200.918704	0.000000	300.000000	200.000000	0.000000	7.630000	10.437840	2231.828308	2050.390553	2092.799927	-1330.562976				-505.000000	200.000000	0.000000	1.629990	-1.072020	3.932700	630.342697	560.487215	233.828648
883				900.000000	200.000000	0.000000	0.392350	0.596780	-1.520750	-69.472292	-186.985654	164.005418	299.018339	200.952889	0.000000	300.000000	200.000000	0.000000	7.233240	10.529400	2231.828308	2126.684155	2190.899923	-1342.769976				-505.000000	200.000000	0.000000	-0.905550	-1.429360	15.730799	-664.312119	1100.426357	351.180573
884				900.000000	200.000000	0.000000	0.358720	0.608040	-1.303500	-52.701413	-79.417444	176.099031	299.067114	200.854667	0.000000	300.000000	200.000000	0.000000	7.538440	10.773560	2231.675720	1907.340050	2081.899927	-1354.976975				-505.000000	200.000000	0.000000	0.543330	-0.536010	7.865400	-1421.596756	-40.341161	351.912452
885				900.000000	200.000000	0.000000	0.515660	0.585520	-1.738000	-154.592184	-115.871968	163.867197	299.047577	200.944407	0.000000	300.000000	200.000000	0.000000	7.874160	10.468360	2231.675720	2107.610755	2125.499926	-1367.183975				-505.000000	200.000000	0.000000	1.992210	0.714680	0.786540	-188.323794	674.124997	-293.201639
886				900.000000	200.000000	0.000000	0.313880	0.563000	-1.129700	-102.622466	-77.732567	166.464957	299.052849	200.935477	0.000000	300.000000	200.000000	0.000000	7.630000	10.529400	2232.591248	2088.537354	2114.599926	-1318.355976				-505.000000	200.000000	0.000000	1.992210	-1.072020	8.651940	1093.984244	3.810696	527.520164
887				900.000000	200.000000	0.000000	0.448400	0.563000	-1.346950	-78.724356	-123.597818	166.325595	298.998632	201.004337	0.000000	300.000000	200.000000	0.000000	7.599480	10.712520	2231.446838	2241.124558	2234.499922	-1324.459476				-505.000000	200.000000	0.000000	3.622200	-0.178670	11.011560	-1052.274414	-494.769294	234.517061
888				900.000000	200.000000	0.000000	0.369930	0.686860	-1.868350	-46.020260	-74.287791	173.751060	299.042627	200.948745	0.000000	300.000000	200.000000	0.000000	7.568960	10.407320	2231.523132	2117.147455	2136.399925	-1348.873476				-505.000000	200.000000	0.000000	1.992210	0.893350	3.932700	-1682.868804	671.139292	470.641202
889				900.000000	200.000000	0.000000	0.392350	0.551740	-1.086250	-115.102729	-60.740490	159.144210	298.945260	200.956998	0.000000	300.000000	200.000000	0.000000	7.141680	11.750200	2232.209778	2136.220856	2354.399918	-1373.287475				-505.000000	200.000000	0.000000	0.543330	-1.072020	2.359620	-759.575172	1290.583898	410.147877
890				900.000000	200.000000	0.000000	0.482030	0.608040	-1.477300	-121.230483	-28.608047	173.561621	299.057538	200.914306	0.000000	300.000000	200.000000	0.000000	7.630000	11.017720	2232.133484	2040.853853	2103.699926	-1342.769976	-526.440915	176.375582	0.000000	-505.000000	200.000000	0.000000	0.905550	1.250690	21.236579	-501.701832	455.331688	471.067250
891				900.000000	200.000000	0.000000	0.347510	0.574260	-1.260050	-46.006399	-78.996225	144.753647	299.082174	200.978159	0.000000	300.000000	200.000000	0.000000	7.660520	10.956680	2232.667542	2183.904357	2049.199928	-1342.769976				-505.000000	200.000000	0.000000	0.000000	-0.357340	14.944259	-367.875108	1841.798000	587.101871
892				900.000000	200.000000	0.000000	0.280250	0.641820	-1.607650	-75.748633	-75.903190	161.753780	299.071744	200.927568	0.000000	300.000000	200.000000	0.000000	7.660520	11.475520	2231.065368	2069.463954	2070.999928	-1397.701475				-505.000000	200.000000	0.000000	0.905550	0.714680	3.146160	622.576989	-720.630570	-175.626509
893				900.000000	200.000000	0.000000	0.313880	0.709380	-1.303500	-108.836185	-92.768843	178.649391	298.994022	200.931428	0.000000	300.000000	200.000000	0.000000	7.660520	10.834600	2232.057190	2079.000654	2245.399921	-1440.425974				-505.000000	200.000000	0.000000	1.811100	0.893350	0.000000	-525.023401	1083.540411	235.679296
894				900.000000	200.000000	0.000000	0.280250	0.450400	-1.607650	-87.651839	-106.299010	149.527459	299.013758	200.922694	0.000000	300.000000	200.000000	0.000000	7.538440	11.322920	2232.514954	2059.927254	2201.799923	-1342.769976				-505.000000	200.000000	0.000000	2.897760	0.357340	5.505780	716.959117	-710.848462	-998.542382
895				900.000000	200.000000	0.000000	0.347510	0.596780	-1.433850	-113.608096	-134.560260	168.871192	298.959874	200.939941	0.000000	300.000000	200.000000	0.000000	7.019600	10.498880	2232.133484	2098.074055	2321.699919	-1354.976975				-505.000000	200.000000	0.000000	2.716650	-1.072020	5.505780	-527.691475	1156.090606	-706.163863
896				900.000000	200.000000	0.000000	0.336300	0.517960	-1.738000	-125.210063	-98.353983	183.267464	299.018506	200.944181	0.000000	300.000000	200.000000	0.000000	7.263760	10.529400	2232.209778	2107.610755	2190.899923	-1287.838477				-505.000000	200.000000	0.000000	2.354430	0.536010	0.000000	-199.198039	387.813478	176.552615
897				900.000000	200.000000	0.000000	0.347510	0.574260	-1.520750	-118.646028	-114.215563	164.030928	299.018741	200.935413	0.000000	300.000000	200.000000	0.000000	7.477400	10.376800	2232.743836	2088.537354	2190.899923	-1306.148976				-505.000000	200.000000	0.000000	-0.181110	-1.250690	14.944259	157.148293	1057.336922	-353.637008
898				900.000000	200.000000	0.000000	0.392350	0.653080	-1.086250	-22.477883	-121.532130	152.009476	299.111709	200.965081	0.000000	300.000000	200.000000	0.000000	7.355320	10.346280	2233.277894	2155.294256	1983.799931	-1354.976975				-505.000000	200.000000	0.000000	0.724440	-0.357340	7.865400	-136.809413	876.689925	-176.629367
899				900.000000	200.000000	0.000000	0.291460	0.821980	-1.303500	-104.199317	-5.724098	186.006317	299.042823	200.927187	0.000000	300.000000	200.000000	0.000000	7.385840	11.139800	2231.980896	2069.463954	2136.399925	-1318.355976				-505.000000	200.000000	0.000000	0.181110	-2.144040	10.225020	-244.733860	1437.607571	232.927212
900				900.000000	200.000000	0.000000	0.347510	0.720640	-1.477300	-88.449904	-99.058062	188.263663	299.008571	201.012711	0.000000	300.000000	200.000000	0.000000	7.355320	11.750200	2231.828308	2260.197959	2212.699923	-1348.873476				-505.000000	200.000000	0.000000	0.362220	0.178670	8.651940	-335.944529	-427.838644	-469.812209
901				900.000000	200.000000	0.000000	0.459610	0.563000	-1.911800	-95.391661	-37.412646	159.085001	298.964793	200.935637	0.000000	300.000000	200.000000	0.000000	7.416360	11.292400	2232.209778	2088.537354	2310.799919	-1391.597975				-505.000000	200.000000	0.000000	-0.181110	-0.714680	5.505780	-2011.676856	-657.116056	351.800849
902				900.000000	200.000000	0.000000	0.549290	0.686860	-1.346950	-89.705922	-117.620528	173.565243	298.960407	200.956541	0.000000	300.000000	200.000000	0.000000	7.507920	11.261880	2233.277894	2136.220856	2321.699919	-1354.976975				-505.000000	200.000000	0.000000	0.362220	0.893350	4.719240	-1335.357875	-821.816533	-116.669386
903				900.000000	200.000000	0.000000	0.414770	0.619300	-1.390400	-28.204573	-91.776706	144.725853	298.964651	201.004131	0.000000	300.000000	200.000000	0.000000	8.026760	11.200840	2231.904602	2241.124558	2310.799919	-1416.011974				-505.000000	200.000000	0.000000	0.362220	-0.536010	10.225020	-494.879971	-296.761489	-0.537651
904				900.000000	200.000000	0.000000	0.280250	0.585520	-1.781450	-38.041822	-116.269315	183.388362	299.018238	200.944440	0.000000	300.000000	200.000000	0.000000	7.538440	11.170320	2231.599426	2107.610755	2190.899923	-1293.941977				-505.000000	200.000000	0.000000	-0.543330	1.786700	9.438480	-6.947707	1084.479838	-174.493251
905				900.000000	200.000000	0.000000	0.168150	0.529220	-1.216600	-104.103555	-51.386709	168.994178	298.984255	200.888702	0.000000	300.000000	200.000000	0.000000	6.989080	10.834600	2232.057190	1983.633652	2267.199921	-1373.287475				-505.000000	200.000000	0.000000	2.716650	-1.786700	0.000000	-1497.905239	-31.814475	-354.377502
906				900.000000	200.000000	0.000000	0.425980	0.653080	-1.955250	-31.419227	-76.515113	164.022936	299.003857	200.986904	0.000000	300.000000	200.000000	0.000000	7.935200	10.315760	2232.209778	2202.977757	2223.599922	-1397.701475				-505.000000	200.000000	0.000000	2.173320	0.714680	1.573080	622.451142	-265.570446	0.504366
907				900.000000	200.000000	0.000000	0.493240	0.596780	-1.694550	-105.837120	-130.187031	149.442935	299.082017	200.974054	0.000000	300.000000	200.000000	0.000000	7.446880	10.529400	2232.286072	2174.367657	2049.199928	-1330.562976				-505.000000	200.000000	0.000000	-0.181110	1.072020	11.798100	760.707789	397.472591	236.008230
908				900.000000	200.000000	0.000000	0.325090	0.585520	-1.390400	-53.718815	-67.819804	161.654967	299.017969	200.948973	0.000000	300.000000	200.000000	0.000000	7.385840	11.200840	2230.989074	2117.147455	2190.899923	-1306.148976				-505.000000	200.000000	0.000000	1.992210	-2.144040	-3.146160	-129.987552	412.717115	115.294127
909				900.000000	200.000000	0.000000	0.381140	0.585520	-1.738000	-86.243170	-125.530344	183.283840	299.043118	200.918359	0.000000	300.000000	200.000000	0.000000	7.294280	10.346280	2232.667542	2050.390553	2136.399925	-1391.597975				-505.000000	200.000000	0.000000	2.173320	-0.357340	11.011560	-136.557720	-539.667578	-587.953968
910				900.000000	200.000000	0.000000	0.425980	0.574260	-1.390400	-86.346743	-36.512664	149.491673	298.989346	200.914150	0.000000	300.000000	200.000000	0.000000	7.630000	9.919000	2232.514954	2040.853853	2256.299921	-1434.322474				-505.000000	200.000000	0.000000	1.811100	-0.536010	7.865400	547.275276	1076.076147	-59.397660
911				900.000000	200.000000	0.000000	0.425980	0.641820	-1.955250	-132.396170	-122.108843	144.735183	298.989346	200.969683	0.000000	300.000000	200.000000	0.000000	7.630000	11.017720	2232.514954	2164.830956	2256.299921	-1477.046973				-505.000000	200.000000	0.000000	2.535540	0.000000	-9.438480	462.508929	518.381637	411.005847
912				900.000000	200.000000	0.000000	0.347510	0.630560	-1.346950	-92.024356	-109.311227	197.818529	299.042431	201.000234	0.000000	300.000000	200.000000	0.000000	7.446880	11.750200	2231.065368	2231.587858	2136.399925	-1367.183975				-505.000000	200.000000	0.000000	1.992210	0.357340	11.011560	-2525.448474	399.281439	-528.517149
913				900.000000	200.000000	0.000000	0.448400	0.765680	-0.999350	-65.997349	-58.063476	173.743067	299.032825	200.965873	0.000000	300.000000	200.000000	0.000000	7.630000	11.322920	2231.446838	2155.294256	2158.199924	-1373.287475				-505.000000	200.000000	0.000000	0.000000	0.178670	3.932700	-220.506066	-136.302139	293.890051
914				900.000000	200.000000	0.000000	0.538080	0.788200	-1.651100	-65.745189	-96.612161	164.032462	298.969429	200.944407	0.000000	300.000000	200.000000	0.000000	7.172200	11.200840	2231.675720	2107.610755	2299.899920	-1354.976975				-505.000000	200.000000	0.000000	1.267770	0.178670	7.865400	-220.191450	180.962992	293.788630
915				900.000000	200.000000	0.000000	0.448400	0.641820	-0.955900	-111.258192	-73.301795	161.579577	299.047967	200.961106	0.000000	300.000000	200.000000	0.000000	7.813120	11.139800	2232.591248	2145.757556	2125.499926	-1391.597975				-505.000000	200.000000	0.000000	1.086660	1.786700	5.505780	-470.526331	857.011273	1.608646
916				900.000000	200.000000	0.000000	0.392350	0.529220	-1.477300	-108.394170	-70.508754	173.581227	299.028306	200.991143	0.000000	300.000000	200.000000	0.000000	7.202720	10.620960	2232.286072	2212.514458	2169.099924	-1397.701475				-505.000000	200.000000	0.000000	1.992210	0.178670	6.292320	-567.765302	668.900012	-411.198510
917				900.000000	200.000000	0.000000	0.313880	0.619300	-0.955900	-76.000794	-72.828231	176.155957	299.027973	200.974387	0.000000	300.000000	200.000000	0.000000	7.660520	10.620960	2231.523132	2174.367657	2169.099924	-1330.562976				-505.000000	200.000000	0.000000	0.362220	-0.178670	13.371180	-936.269642	-167.177188	293.521958
918				900.000000	200.000000	0.000000	0.437190	0.574260	-1.086250	-53.867402	-27.125212	166.347680	299.008706	200.957031	0.000000	300.000000	200.000000	0.000000	7.477400	10.926160	2232.133484	2136.220856	2212.699923	-1434.322474				-505.000000	200.000000	0.000000	1.086660	0.357340	7.078860	-209.443052	192.668384	411.460874
919				900.000000	200.000000	0.000000	0.437190	0.551740	-1.346950	-107.331754	-77.542460	175.965377	299.042594	200.897493	0.000000	300.000000	200.000000	0.000000	7.538440	10.376800	2231.446838	2002.707052	2136.399925	-1348.873476				-505.000000	200.000000	0.000000	0.000000	-0.357340	0.000000	557.457366	927.990051	-646.524201
920				900.000000	200.000000	0.000000	0.594130	0.563000	-1.086250	-82.474801	-104.511580	180.632579	299.038301	201.025075	0.000000	300.000000	200.000000	0.000000	7.630000	9.613800	2232.820130	2288.808060	2147.299925	-1281.734977				-505.000000	200.000000	0.000000	1.267770	2.144040	12.584640	-448.337379	1104.474485	-115.554925
921				900.000000	200.000000	0.000000	0.358720	0.641820	-1.173150	-67.257431	-125.132399	161.672485	299.062037	200.974521	0.000000	300.000000	200.000000	0.000000	7.233240	10.529400	2231.217956	2174.367657	2092.799927	-1312.252476				-505.000000	200.000000	0.000000	3.803310	0.000000	3.146160	-463.012315	-100.553973	58.439834
922				900.000000	200.000000	0.000000	0.269040	0.664340	-1.520750	-54.628580	-85.654319	142.509057	299.023456	200.875764	0.000000	300.000000	200.000000	0.000000	7.660520	11.383960	2232.362366	1955.023551	2179.999924	-1385.494475				-505.000000	200.000000	0.000000	2.354430	-0.536010	7.078860	-31.867656	-281.754396	-353.161620
923				900.000000	200.000000	0.000000	0.437190	0.664340	-1.564200	-62.714655	-117.868177	173.660435	299.028438	200.926934	0.000000	300.000000	200.000000	0.000000	7.660520	11.017720	2232.591248	2069.463954	2169.099924	-1318.355976				-505.000000	200.000000	0.000000	1.811100	0.000000	-2.359620	-0.188770	-1035.340427	411.063803
924				900.000000	200.000000	0.000000	0.414770	0.563000	-1.824900	-71.178451	-30.580982	175.999076	299.111224	201.016880	0.000000	300.000000	200.000000	0.000000	7.202720	11.017720	2232.057190	2269.734659	1983.799931	-1397.701475				-505.000000	200.000000	0.000000	2.897760	1.429360	7.078860	318.688886	745.928766	471.077431
925				900.000000	200.000000	0.000000	0.257830	0.776940	-1.564200	-102.303619	-64.888403	154.673689	298.978604	200.987715	0.000000	300.000000	200.000000	0.000000	7.599480	11.353440	2230.378722	2202.977757	2278.099920	-1361.080475				-505.000000	200.000000	0.000000	1.629990	-0.714680	8.651940	-1200.713150	290.868642	-235.785025
926				900.000000	200.000000	0.000000	0.336300	0.664340	-1.520750	-62.669640	-98.556026	144.849035	298.969323	200.923135	0.000000	300.000000	200.000000	0.000000	7.782600	10.773560	2231.446838	2059.927254	2299.899920	-1336.666476				-505.000000	200.000000	0.000000	1.448880	-1.608030	16.517339	-675.060517	-633.626708	174.590365
927				900.000000	200.000000	0.000000	0.459610	0.574260	-1.781450	-106.854522	-72.995661	168.734113	298.950430	200.952466	0.000000	300.000000	200.000000	0.000000	7.843640	11.170320	2232.820130	2126.684155	2343.499918	-1409.908474				-505.000000	200.000000	0.000000	0.905550	-1.072020	14.157719	167.896691	2715.739651	351.374801
928				900.000000	200.000000	0.000000	0.381140	0.619300	-1.477300	-44.376722	-110.574885	176.086275	299.042922	200.952726	0.000000	300.000000	200.000000	0.000000	7.965720	10.865120	2232.209778	2126.684155	2136.399925	-1409.908474				-505.000000	200.000000	0.000000	2.173320	-1.786700	-0.786540	-1266.336159	797.228892	233.106951
929				900.000000	200.000000	0.000000	0.414770	0.720640	-1.781450	-92.785533	-131.940789	180.965001	299.052267	200.965972	0.000000	300.000000	200.000000	0.000000	7.355320	10.834600	2231.217956	2155.294256	2114.599926	-1397.701475				-505.000000	200.000000	0.000000	-0.362220	0.714680	6.292320	-72.067330	2137.066637	353.171801
930				900.000000	200.000000	0.000000	0.336300	0.585520	-1.520750	-114.161811	-123.885875	197.788255	299.047121	200.923483	0.000000	300.000000	200.000000	0.000000	7.355320	10.651480	2230.607604	2059.927254	2125.499926	-1312.252476				-505.000000	200.000000	0.000000	0.724440	-0.536010	11.011560	200.078964	608.564205	-235.543023
931				900.000000	200.000000	0.000000	0.381140	0.551740	-1.477300	-147.672099	-70.047126	168.794464	299.053044	200.960909	0.000000	300.000000	200.000000	0.000000	7.385840	10.376800	2233.049012	2145.757556	2114.599926	-1354.976975				-505.000000	200.000000	0.000000	0.181110	-2.144040	10.225020	-360.549862	1437.607571	-60.793281
932				900.000000	200.000000	0.000000	0.347510	0.529220	-1.520750	-64.213352	-114.215563	171.218021	299.052461	200.944407	0.000000	300.000000	200.000000	0.000000	7.507920	10.559920	2231.675720	2107.610755	2114.599926	-1391.597975				-505.000000	200.000000	0.000000	-2.173320	-0.893350	4.719240	-516.943077	127.029027	-176.906220
933				900.000000	200.000000	0.000000	0.269040	0.675600	-1.651100	-50.279406	-60.203244	166.616130	299.042922	200.918547	0.000000	300.000000	200.000000	0.000000	7.416360	10.010560	2232.209778	2050.390553	2136.399925	-1354.976975				-505.000000	200.000000	0.000000	1.811100	-3.573400	4.719240	-100.032892	-1042.058265	-121.024242
934				900.000000	200.000000	0.000000	0.425980	0.720640	-1.433850	-48.199587	-31.406286	171.314747	298.973822	200.949135	0.000000	300.000000	200.000000	0.000000	7.599480	11.414480	2230.607604	2117.147455	2288.999920	-1312.252476				-505.000000	200.000000	0.000000	1.629990	-0.536010	5.505780	-379.441508	956.704384	-881.800553
935				900.000000	200.000000	0.000000	0.515660	0.585520	-1.390400	-114.026768	-60.469567	161.457537	298.959696	200.923009	0.000000	300.000000	200.000000	0.000000	7.599480	11.078760	2231.752014	2059.927254	2321.699919	-1391.597975				-505.000000	200.000000	0.000000	0.362220	0.893350	4.719240	401.882153	-689.246526	-586.622175
936				900.000000	200.000000	0.000000	0.347510	0.675600	-1.129700	-45.718705	-63.919540	159.305854	298.974384	200.974254	0.000000	300.000000	200.000000	0.000000	7.721560	11.292400	2231.828308	2174.367657	2288.999920	-1416.011974				-505.000000	200.000000	0.000000	0.905550	1.429360	3.146160	318.374270	-588.060562	-233.692376
937				900.000000	200.000000	0.000000	0.269040	0.675600	-1.955250	-74.717686	-34.590535	173.845110	298.983595	200.957686	0.000000	300.000000	200.000000	0.000000	7.538440	11.139800	2230.607604	2136.220856	2267.199921	-1385.494475				-505.000000	200.000000	0.000000	2.897760	0.178670	4.719240	-1494.419164	-577.532028	-176.294559
938				900.000000	200.000000	0.000000	0.459610	0.754420	-2.129050	-79.692996	-77.738363	183.359622	299.071966	200.880337	0.000000	300.000000	200.000000	0.000000	7.172200	11.322920	2231.599426	1964.560251	2070.999928	-1385.494475				-505.000000	200.000000	0.000000	2.173320	-1.786700	3.932700	123.833403	129.900297	115.618753
939				900.000000	200.000000	0.000000	0.448400	0.540480	-1.651100	-88.007889	-77.721229	156.666011	298.989277	200.974021	0.000000	300.000000	200.000000	0.000000	7.721560	11.139800	2232.362366	2174.367657	2256.299921	-1440.425974				-505.000000	200.000000	0.000000	0.724440	1.072020	16.517339	-1091.970702	470.769212	529.656280
940				900.000000	200.000000	0.000000	0.470820	0.630560	-1.694550	-88.363939	-88.736016	159.136218	298.950036	200.940005	0.000000	300.000000	200.000000	0.000000	7.568960	10.804080	2231.980896	2098.074055	2343.499918	-1342.769976				-505.000000	200.000000	0.000000	1.086660	0.536010	18.876959	-429.319886	-613.948057	529.118629
941				900.000000	200.000000	0.000000	0.381140	0.574260	-1.824900	-98.858476	-125.449527	202.550649	299.003823	200.935669	0.000000	300.000000	200.000000	0.000000	7.782600	10.529400	2232.133484	2088.537354	2223.599922	-1354.976975				-505.000000	200.000000	0.000000	3.078870	0.714680	5.505780	-419.578259	-721.807427	-234.544473
942				900.000000	200.000000	0.000000	0.257830	0.675600	-1.086250	-134.125356	-131.190506	154.579443	298.989173	200.948486	0.000000	300.000000	200.000000	0.000000	7.324800	10.682000	2232.133484	2117.147455	2256.299921	-1373.287475				-505.000000	200.000000	0.000000	-0.362220	0.357340	6.292320	-556.953981	281.086534	-117.120104
943				900.000000	200.000000	0.000000	0.291460	0.495440	-1.607650	-45.591790	-76.364818	176.063994	299.089917	200.890437	0.000000	300.000000	200.000000	0.000000	7.263760	10.804080	2227.708432	1983.633652	2027.399929	-1397.701475				-505.000000	200.000000	0.000000	-1.629990	1.072020	2.359620	-977.287318	1422.091483	353.612338
944				900.000000	200.000000	0.000000	0.358720	0.506700	-1.173150	-80.862733	-69.406730	156.727504	299.028538	200.956737	0.000000	300.000000	200.000000	0.000000	7.630000	10.407320	2232.820130	2136.220856	2169.099924	-1342.769976				-505.000000	200.000000	0.000000	4.165530	0.714680	9.438480	-71.815637	-261.013323	176.577285
945				900.000000	200.000000	0.000000	0.403560	0.506700	-0.955900	-116.822434	-91.719163	183.187311	299.047674	200.940038	0.000000	300.000000	200.000000	0.000000	7.263760	9.522240	2231.904602	2098.074055	2125.499926	-1300.045476				-505.000000	200.000000	0.000000	-0.362220	0.357340	5.505780	-441.200902	-1441.577135	-587.072893
946				900.000000	200.000000	0.000000	0.269040	0.664340	-1.216600	-102.559843	-60.607329	183.473278	299.076598	200.987444	0.000000	300.000000	200.000000	0.000000	7.324800	10.102120	2230.989074	2202.977757	2060.099928	-1342.769976				-505.000000	200.000000	0.000000	1.992210	-1.786700	11.798100	-1033.697384	1193.955057	174.377341
947				900.000000	200.000000	0.000000	0.470820	0.653080	-1.781450	-75.465003	-88.655199	176.024782	299.028538	200.935381	0.000000	300.000000	200.000000	0.000000	7.630000	10.987200	2232.820130	2088.537354	2169.099924	-1354.976975				-505.000000	200.000000	0.000000	0.905550	1.072020	3.932700	-166.449458	1134.603106	177.177199
948				900.000000	200.000000	0.000000	0.437190	0.686860	-1.303500	-85.640377	-72.516899	154.404097	299.009147	200.965147	0.000000	300.000000	200.000000	0.000000	7.446880	11.078760	2233.125306	2155.294256	2212.699923	-1422.115474				-505.000000	200.000000	0.000000	0.905550	-1.250690	8.651940	-654.067106	599.844518	821.158032
949				900.000000	200.000000	0.000000	0.347510	0.630560	-2.129050	-68.711430	-78.188055	188.179888	299.027840	200.944601	0.000000	300.000000	200.000000	0.000000	7.782600	11.261880	2231.217956	2107.610755	2169.099924	-1336.666476				-505.000000	200.000000	0.000000	0.181110	0.357340	13.371180	254.324341	506.631814	235.301022
950				900.000000	200.000000	0.000000	0.280250	0.551740	-1.173150	-70.966925	-15.515636	137.573405	299.037808	200.957227	0.000000	300.000000	200.000000	0.000000	7.752080	11.292400	2231.675720	2136.220856	2147.299925	-1391.597975				-505.000000	200.000000	0.000000	0.724440	0.536010	1.573080	380.007817	750.091329	117.938916
951				900.000000	200.000000	0.000000	0.336300	0.641820	-1.824900	-108.137946	-72.943317	202.659934	299.057442	200.957129	0.000000	300.000000	200.000000	0.000000	7.721560	10.987200	2231.904602	2136.220856	2103.699926	-1342.769976				-505.000000	200.000000	0.000000	1.629990	0.178670	14.944259	475.270870	284.897230	-352.425433
952				900.000000	200.000000	0.000000	0.414770	0.585520	-1.781450	-82.267654	-126.874819	173.610359	298.969746	200.982565	0.000000	300.000000	200.000000	0.000000	7.477400	10.651480	2232.362366	2193.441057	2299.899920	-1367.183975				-505.000000	200.000000	0.000000	1.267770	1.250690	11.798100	-39.192902	-1546.179235	-233.890911
953				900.000000	200.000000	0.000000	0.448400	0.484180	-1.694550	-94.391868	-62.482910	192.758553	298.959554	200.991516	0.000000	300.000000	200.000000	0.000000	7.355320	10.254720	2231.446838	2212.514458	2321.699919	-1214.596478				-505.000000	200.000000	0.000000	3.803310	-0.536010	11.011560	-610.633050	-505.728260	-177.045234
954				900.000000	200.000000	0.000000	0.347510	0.472920	-1.520750	-74.572846	-93.951684	161.527022	298.974278	200.952987	0.000000	300.000000	200.000000	0.000000	7.050120	9.491720	2231.599426	2126.684155	2288.999920	-1336.666476				-505.000000	200.000000	0.000000	0.905550	0.000000	8.651940	-2083.995879	-195.575525	-528.769332
955				900.000000	200.000000	0.000000	0.280250	0.653080	-1.651100	-87.391551	-60.664872	171.402893	298.994194	200.965444	0.000000	300.000000	200.000000	0.000000	7.172200	10.315760	2232.438660	2155.294256	2245.399921	-1379.390975				-505.000000	200.000000	0.000000	0.000000	-1.608030	15.730799	-327.675435	382.781493	-60.270119
956				900.000000	200.000000	0.000000	0.224200	0.619300	-1.129700	-80.201381	-58.841635	169.019885	298.974804	200.914056	0.000000	300.000000	200.000000	0.000000	7.630000	10.865120	2232.743836	2040.853853	2288.999920	-1379.390975				-505.000000	200.000000	0.000000	0.362220	-1.786700	14.944259	935.426341	1289.600040	174.507740
957				900.000000	200.000000	0.000000	0.459610	0.517960	-0.999350	-56.095808	-78.788984	168.681754	299.077229	200.918422	0.000000	300.000000	200.000000	0.000000	7.477400	9.980040	2232.514954	2050.390553	2060.099928	-1330.562976				-505.000000	200.000000	0.000000	3.259980	-0.536010	5.505780	199.638501	195.223658	116.718725
958				900.000000	200.000000	0.000000	0.347510	0.574260	-1.260050	-58.067989	-99.260105	176.079229	299.018238	200.927346	0.000000	300.000000	200.000000	0.000000	7.507920	10.651480	2231.599426	2069.463954	2190.899923	-1300.045476	-509.461849	192.453963	0.000000	-505.000000	200.000000	0.000000	0.362220	1.250690	20.450039	-154.316749	91.244989	-468.794862
959				900.000000	200.000000	0.000000	0.425980	0.675600	-1.651100	-58.320466	-81.863943	164.043880	299.013691	201.025285	0.000000	300.000000	200.000000	0.000000	7.385840	11.628120	2232.362366	2288.808060	2201.799923	-1361.080475				-505.000000	200.000000	0.000000	0.362220	0.357340	9.438480	601.457731	499.404981	-117.178059
960				900.000000	200.000000	0.000000	0.425980	0.731900	-1.433850	-47.735901	-92.197925	139.999638	299.048097	200.995143	0.000000	300.000000	200.000000	0.000000	7.385840	11.353440	2232.896424	2222.051158	2125.499926	-1391.597975				-505.000000	200.000000	0.000000	0.543330	-0.714680	18.090419	-852.510066	215.095310	292.998796
961				900.000000	200.000000	0.000000	0.403560	0.574260	-1.346950	-114.445441	-50.827727	135.056939	298.959874	200.905761	0.000000	300.000000	200.000000	0.000000	7.599480	10.346280	2232.133484	2021.780453	2321.699919	-1458.736474				-505.000000	200.000000	0.000000	1.267770	-0.178670	-0.786540	-705.770256	-75.966332	-0.270979
962				900.000000	200.000000	0.000000	0.358720	0.653080	-1.042800	-62.638171	-49.264075	144.815337	298.998734	200.995687	0.000000	300.000000	200.000000	0.000000	7.630000	11.139800	2231.675720	2222.051158	2234.499922	-1428.218974				-505.000000	200.000000	0.000000	1.629990	-0.893350	2.359620	-517.131846	561.980068	-294.698682
963				900.000000	200.000000	0.000000	0.336300	0.664340	-1.607650	-111.006032	-103.541179	176.174617	298.993437	200.927694	0.000000	300.000000	200.000000	0.000000	6.989080	10.743040	2230.760192	2069.463954	2245.399921	-1373.287475				-505.000000	200.000000	0.000000	1.267770	-0.357340	8.651940	-136.746490	975.636610	-235.416932
964				900.000000	200.000000	0.000000	0.291460	0.698120	-1.433850	-65.209082	-96.790332	161.794526	298.970028	200.969484	0.000000	300.000000	200.000000	0.000000	7.263760	10.651480	2232.972718	2164.830956	2299.899920	-1507.564473				-505.000000	200.000000	0.000000	0.362220	2.858720	10.225020	289.615150	631.228562	120.172145
965				900.000000	200.000000	0.000000	0.459610	0.574260	-1.607650	-26.263861	-103.553115	151.866492	298.935422	200.918610	0.000000	300.000000	200.000000	0.000000	7.507920	10.071600	2232.057190	2050.390553	2376.199917	-1507.564473				-505.000000	200.000000	0.000000	0.362220	-1.786700	7.078860	355.717100	-161.205776	350.740036
966				900.000000	200.000000	0.000000	0.403560	0.675600	-1.260050	-94.100110	-86.370334	183.344388	299.033288	200.922694	0.000000	300.000000	200.000000	0.000000	7.507920	9.949520	2232.514954	2059.927254	2158.199924	-1379.390975				-505.000000	200.000000	0.000000	1.448880	-0.536010	9.438480	1705.561142	1096.501225	-999.274261
967				900.000000	200.000000	0.000000	0.347510	0.653080	-1.129700	-74.789790	-84.183420	185.791172	299.052267	200.957424	0.000000	300.000000	200.000000	0.000000	7.416360	10.102120	2231.217956	2136.220856	2114.599926	-1379.390975				-505.000000	200.000000	0.000000	-0.181110	0.714680	13.371180	-418.949027	-134.300291	118.180917
968				900.000000	200.000000	0.000000	0.448400	0.596780	-1.781450	-69.742377	-163.721492	137.441089	298.998632	200.957325	0.000000	300.000000	200.000000	0.000000	7.324800	9.674840	2231.446838	2136.220856	2234.499922	-1354.976975				-505.000000	200.000000	0.000000	2.535540	2.322710	9.438480	-901.041757	1295.887447	-702.927775
969				900.000000	200.000000	0.000000	0.470820	0.596780	-0.955900	-97.030818	-74.225050	163.924123	299.018036	200.906164	0.000000	300.000000	200.000000	0.000000	7.538440	10.620960	2231.141662	2021.780453	2190.899923	-1409.908474				-505.000000	200.000000	0.000000	0.724440	-0.893350	10.225020	641.657405	1404.730675	-294.626238
970				900.000000	200.000000	0.000000	0.482030	0.563000	-0.738650	-126.340519	-59.690811	163.881094	299.057377	200.918736	0.000000	300.000000	200.000000	0.000000	7.630000	10.987200	2231.752014	2050.390553	2103.699926	-1293.941977				-505.000000	200.000000	0.000000	-0.905550	-1.965370	12.584640	-812.813778	838.272048	-178.024988
971				900.000000	200.000000	0.000000	0.257830	0.698120	-1.086250	-52.787378	-50.134987	173.877667	299.062165	201.008576	0.000000	300.000000	200.000000	0.000000	7.416360	11.322920	2231.523132	2250.661259	2092.799927	-1385.494475				-505.000000	200.000000	0.000000	0.543330	2.144040	15.730799	-563.901688	747.614619	60.735326
972				900.000000	200.000000	0.000000	0.313880	0.664340	-1.781450	-26.754954	-92.324349	176.197844	299.033122	200.999756	0.000000	300.000000	200.000000	0.000000	7.568960	10.468360	2232.133484	2231.587858	2158.199924	-1391.597975				-505.000000	200.000000	0.000000	-1.267770	1.608030	3.932700	-1060.543508	-722.439418	60.371541
973				900.000000	200.000000	0.000000	0.280250	0.563000	-1.433850	-74.793854	-55.800944	166.499798	299.052752	200.948389	0.000000	300.000000	200.000000	0.000000	7.599480	10.682000	2232.362366	2117.147455	2114.599926	-1354.976975				-505.000000	200.000000	0.000000	1.811100	-0.714680	0.000000	-853.957300	685.830389	-470.775909
974				900.000000	200.000000	0.000000	0.381140	0.484180	-1.346950	-85.990693	-44.838502	171.141294	299.033155	200.965543	0.000000	300.000000	200.000000	0.000000	7.141680	10.865120	2232.209778	2155.294256	2158.199924	-1336.666476				-505.000000	200.000000	0.000000	0.724440	-0.536010	5.505780	-726.889514	613.789190	-646.751714
975				900.000000	200.000000	0.000000	0.313880	0.563000	-1.824900	-127.465874	79.959037	161.645637	299.042332	201.030261	0.000000	300.000000	200.000000	0.000000	7.782600	11.200840	2230.836486	2298.344760	2136.399925	-1354.976975				-505.000000	200.000000	0.000000	-0.724440	0.178670	7.865400	-567.639456	168.941605	235.203908
976				900.000000	200.000000	0.000000	0.201780	0.540480	-1.433850	-111.905999	-88.031339	159.331169	299.018674	200.914119	0.000000	300.000000	200.000000	0.000000	7.568960	10.224200	2232.591248	2040.853853	2190.899923	-1391.597975				-505.000000	200.000000	0.000000	1.629990	-1.072020	6.292320	-411.812550	823.387951	468.805043
977				900.000000	200.000000	0.000000	0.392350	0.641820	-1.216600	-119.569338	-80.883145	192.963226	298.970133	200.939492	0.000000	300.000000	200.000000	0.000000	7.721560	10.620960	2233.201600	2098.074055	2299.899920	-1348.873476				-505.000000	200.000000	0.000000	0.905550	2.858720	13.371180	-1215.741182	-67.484077	531.337369
978				900.000000	200.000000	0.000000	0.347510	0.596780	-1.433850	-81.443854	7.286898	154.413231	298.945837	200.952205	0.000000	300.000000	200.000000	0.000000	7.874160	9.491720	2233.430482	2126.684155	2354.399918	-1336.666476				-505.000000	200.000000	0.000000	3.259980	-2.144040	2.359620	333.716917	330.779371	173.936804
979				900.000000	200.000000	0.000000	0.369930	0.574260	-1.694550	-42.436010	-74.449425	154.369061	299.013556	200.914338	0.000000	300.000000	200.000000	0.000000	7.263760	11.322920	2232.057190	2040.853853	2201.799923	-1348.873476				-505.000000	200.000000	0.000000	0.724440	-0.536010	3.932700	-263.751353	350.142028	-411.775319
980				900.000000	200.000000	0.000000	0.190570	0.630560	-1.694550	-64.240758	-122.789050	197.981119	299.081546	200.957456	0.000000	300.000000	200.000000	0.000000	7.568960	10.682000	2231.141662	2136.220856	2049.199928	-1361.080475				-505.000000	200.000000	0.000000	0.905550	0.178670	4.719240	-567.891149	-324.413401	-646.087971
981				900.000000	200.000000	0.000000	0.358720	0.720640	-1.607650	-96.626007	-94.332494	185.842389	299.052429	200.918799	0.000000	300.000000	200.000000	0.000000	7.263760	11.200840	2231.599426	2050.390553	2114.599926	-1446.529474				-505.000000	200.000000	0.000000	1.267770	0.000000	0.000000	-579.080009	851.277293	-117.589619
982				900.000000	200.000000	0.000000	0.325090	0.653080	-1.173150	-90.916925	-103.483636	154.488818	299.028206	200.905792	0.000000	300.000000	200.000000	0.000000	7.538440	10.926160	2232.057190	2021.780453	2169.099924	-1330.562976				-505.000000	200.000000	0.000000	0.181110	-1.072020	11.011560	-1453.779028	641.441101	175.200460
983				900.000000	200.000000	0.000000	0.425980	0.574260	-0.999350	-13.572072	-82.470070	163.949633	299.052655	200.961303	0.000000	300.000000	200.000000	0.000000	7.324800	11.200840	2232.133484	2145.757556	2114.599926	-1385.494475				-505.000000	200.000000	0.000000	1.086660	0.536010	11.011560	612.394899	321.506259	-352.042851
984				900.000000	200.000000	0.000000	0.448400	0.619300	-1.694550	-28.519672	-118.208580	195.293875	299.008435	200.974387	0.000000	300.000000	200.000000	0.000000	7.568960	10.926160	2231.523132	2174.367657	2212.699923	-1367.183975				-505.000000	200.000000	0.000000	0.181110	-0.714680	18.876959	-273.367134	633.976837	-176.925016
985				900.000000	200.000000	0.000000	0.358720	0.754420	-1.390400	-34.701922	-59.072747	183.464144	299.008469	200.957260	0.000000	300.000000	200.000000	0.000000	7.752080	10.926160	2231.599426	2136.220856	2212.699923	-1391.597975				-505.000000	200.000000	0.000000	0.181110	0.178670	-1.573080	-800.026538	255.673902	235.131464
986				900.000000	200.000000	0.000000	0.425980	0.608040	-1.260050	-76.779580	-82.227619	173.619689	298.999179	200.982431	0.000000	300.000000	200.000000	0.000000	7.599480	10.590440	2232.667542	2193.441057	2234.499922	-1489.253973				-505.000000	200.000000	0.000000	-1.086660	0.357340	3.932700	-325.510746	592.301690	529.122936
987				900.000000	200.000000	0.000000	0.425980	0.664340	-1.564200	-42.612004	-41.417000	142.346467	299.013387	200.974321	0.000000	300.000000	200.000000	0.000000	7.630000	10.010560	2231.675720	2174.367657	2201.799923	-1373.287475				-505.000000	200.000000	0.000000	-0.724440	0.000000	5.505780	-1041.903555	1496.880957	-234.918439
988				900.000000	200.000000	0.000000	0.336300	0.517960	-1.738000	-40.778928	-52.760254	176.038483	299.042758	200.940070	0.000000	300.000000	200.000000	0.000000	7.538440	10.804080	2231.828308	2098.074055	2136.399925	-1367.183975				-505.000000	200.000000	0.000000	0.181110	-1.608030	14.944259	19.709648	902.848984	-412.749200
989				900.000000	200.000000	0.000000	0.358720	0.563000	-1.564200	-50.805715	-109.570813	188.105444	298.896090	200.935925	0.000000	300.000000	200.000000	0.000000	7.568960	10.224200	2231.523132	2088.537354	2463.399914	-1446.529474				-505.000000	200.000000	0.000000	2.173320	-0.357340	12.584640	326.832134	386.829621	-118.001179
990				900.000000	200.000000	0.000000	0.392350	0.585520	-1.303500	-77.751968	-111.198147	166.404606	299.028306	200.939877	0.000000	300.000000	200.000000	0.000000	7.599480	9.552760	2232.286072	2098.074055	2169.099924	-1470.943473				-505.000000	200.000000	0.000000	2.716650	1.072020	4.719240	296.877473	-1096.853092	470.752804
991				900.000000	200.000000	0.000000	0.459610	0.653080	-1.173150	-94.937455	-48.231530	151.939795	299.023156	200.999961	0.000000	300.000000	200.000000	0.000000	7.660520	10.102120	2231.675720	2231.587858	2179.999924	-1354.976975				-505.000000	200.000000	0.000000	1.448880	0.714680	1.573080	-651.524878	308.545445	-293.158172
992				900.000000	200.000000	0.000000	0.425980	0.653080	-1.520750	-51.071737	-66.787259	185.709877	299.033288	200.931237	0.000000	300.000000	200.000000	0.000000	7.019600	11.109280	2232.514954	2079.000654	2158.199924	-1373.287475				-505.000000	200.000000	0.000000	0.181110	0.000000	7.865400	579.709241	511.856799	-411.223179
993				900.000000	200.000000	0.000000	0.347510	0.551740	-1.564200	-83.433644	-83.779335	164.009985	298.964651	200.897309	0.000000	300.000000	200.000000	0.000000	7.416360	11.170320	2231.904602	2002.707052	2310.799919	-1342.769976				-505.000000	200.000000	0.000000	1.811100	-1.072020	6.292320	-295.996548	17.008941	-1.162235
994				900.000000	200.000000	0.000000	0.347510	0.743160	-1.346950	-95.428548	-119.443167	169.007326	299.018104	200.893280	0.000000	300.000000	200.000000	0.000000	7.416360	11.261880	2231.294250	1993.170352	2190.899923	-1440.425974				-505.000000	200.000000	0.000000	-1.629990	0.000000	13.371180	464.333702	1809.351535	-58.613699
995				900.000000	200.000000	0.000000	0.358720	0.551740	-1.433850	-99.380722	-53.966369	173.637012	299.062486	200.918516	0.000000	300.000000	200.000000	0.000000	7.935200	10.712520	2232.286072	2050.390553	2092.799927	-1397.701475				-505.000000	200.000000	0.000000	0.724440	-1.786700	11.798100	471.910641	2066.087859	-589.194520
996				900.000000	200.000000	0.000000	0.425980	0.754420	-1.738000	-83.308398	-71.651186	154.478542	299.052104	200.978962	0.000000	300.000000	200.000000	0.000000	7.324800	10.651480	2230.836486	2183.904357	2114.599926	-1440.425974				-505.000000	200.000000	0.000000	0.181110	-0.714680	11.798100	-505.565446	375.554660	351.771872
997				900.000000	200.000000	0.000000	0.336300	0.585520	-1.868350	-34.111320	-67.836938	209.836556	299.067114	200.918767	0.000000	300.000000	200.000000	0.000000	7.446880	10.620960	2231.675720	2050.390553	2081.899927	-1361.080475				-505.000000	200.000000	0.000000	1.629990	1.072020	9.438480	-166.008996	157.552208	-57.857151
998				900.000000	200.000000	0.000000	0.448400	0.585520	-1.651100	-110.276323	-72.655259	178.394839	299.047870	200.961205	0.000000	300.000000	200.000000	0.000000	8.087800	10.376800	2232.362366	2145.757556	2125.499926	-1385.494475				-505.000000	200.000000	0.000000	-0.905550	1.072020	3.146160	-50.696379	714.659158	177.322087
999				900.000000	200.000000	0.000000	0.414770	0.517960	-1.694550	-109.082928	-76.295937	156.679908	298.969746	200.927029	0.000000	300.000000	200.000000	0.000000	7.568960	10.407320	2232.362366	2069.463954	2299.899920	-1416.011974				-505.000000	200.000000	0.000000	0.724440	-1.250690	3.146160	-307.059562	85.748440	703.684324
1000				900.000000	200.000000	0.000000	0.425980	0.709380	-1.824900	-77.212114	-31.042610	164.075295	298.979198	200.940134	0.000000	300.000000	200.000000	0.000000	7.294280	11.017720	2231.675720	2098.074055	2278.099920	-1373.287475				-505.000000	200.000000	0.000000	2.716650	-1.965370	11.798100	576.915321	487.269158	115.405729
1001				900.000000	200.000000	0.000000	0.347510	0.630560	-1.781450	-112.577149	-108.907142	185.770228	298.988793	201.094161	0.000000	300.000000	200.000000	0.000000	7.263760	11.536560	2231.294250	2441.395264	2256.299921	-1306.148976				-505.000000	200.000000	0.000000	1.448880	0.714680	2.359620	854.146069	-487.621025	-351.902271
1002				900.000000	200.000000	0.000000	0.470820	0.585520	-2.172500	-98.754903	-52.829733	183.190932	299.038466	200.888247	0.000000	300.000000	200.000000	0.000000	7.507920	9.857960	2233.201600	1983.633652	2147.299925	-1379.390975				-505.000000	200.000000	0.000000	0.000000	-0.893350	15.730799	63.017858	1045.631530	-118.335986
1003				900.000000	200.000000	0.000000	0.392350	0.608040	-1.216600	-88.796156	-75.817175	147.148269	298.974839	200.926839	0.000000	300.000000	200.000000	0.000000	7.843640	10.712520	2232.820130	2069.463954	2288.999920	-1312.252476				-505.000000	200.000000	0.000000	1.992210	-1.072020	1.573080	-991.270099	-254.611480	116.311474
1004				900.000000	200.000000	0.000000	0.493240	0.596780	-0.912450	-105.026865	-105.584534	151.852595	299.067177	200.944343	0.000000	300.000000	200.000000	0.000000	7.538440	11.200840	2231.828308	2107.610755	2081.899927	-1361.080475				-505.000000	200.000000	0.000000	3.078870	-3.216060	4.719240	-310.042252	-190.780972	114.189847
1005				900.000000	200.000000	0.000000	0.347510	0.551740	-1.651100	-55.379960	-124.226278	197.745226	299.027973	201.025671	0.000000	300.000000	200.000000	0.000000	7.416360	11.078760	2231.523132	2288.808060	2169.099924	-1373.287475				-505.000000	200.000000	0.000000	3.078870	-0.357340	8.651940	-1179.090507	203.196918	-940.491004
1006				900.000000	200.000000	0.000000	0.381140	0.698120	-1.781450	-97.733437	-29.236507	135.195356	299.018741	200.982397	0.000000	300.000000	200.000000	0.000000	7.416360	10.498880	2232.743836	2193.441057	2190.899923	-1367.183975				-505.000000	200.000000	0.000000	1.448880	0.536010	14.944259	844.341519	2549.546320	411.601454
1007				900.000000	200.000000	0.000000	0.392350	0.517960	-1.607650	-84.869718	-121.047228	190.438376	299.018707	200.884188	0.000000	300.000000	200.000000	0.000000	7.630000	10.041080	2232.667542	1974.096951	2190.899923	-1403.804975				-505.000000	200.000000	0.000000	-1.629990	-0.714680	6.292320	-42.741901	357.799292	-176.780128
1008				900.000000	200.000000	0.000000	0.470820	0.585520	-1.173150	-73.596395	-134.814647	159.094331	299.013387	200.978594	0.000000	300.000000	200.000000	0.000000	7.721560	10.468360	2231.675720	2183.904357	2201.799923	-1336.666476				-505.000000	200.000000	0.000000	0.000000	-1.250690	10.225020	-74.861250	-672.553580	175.045391
1009				900.000000	200.000000	0.000000	0.448400	0.495440	-1.520750	-89.727594	-123.436184	168.672424	298.954741	200.982901	0.000000	300.000000	200.000000	0.000000	7.324800	11.078760	2231.599426	2193.441057	2332.599918	-1391.597975				-505.000000	200.000000	0.000000	3.441090	-1.429360	13.371180	1304.371144	44.230421	-1.631750
1010				900.000000	200.000000	0.000000	0.302670	0.450400	-2.215950	-92.302568	-131.986396	166.371853	299.003959	200.952628	0.000000	300.000000	200.000000	0.000000	7.599480	10.804080	2232.438660	2126.684155	2223.599922	-1391.597975				-505.000000	200.000000	0.000000	1.992210	-1.250690	9.438480	-190.740175	533.344299	57.397817
1011				900.000000	200.000000	0.000000	0.425980	0.619300	-1.433850	-116.701252	-142.857625	154.352880	298.996470	200.937977	0.000000	300.000000	200.000000	0.000000	7.294280	10.346280	2226.640316	2088.537354	2234.499922	-1458.736474				-505.000000	200.000000	0.000000	1.267770	1.786700	15.730799	-701.340333	1366.628794	-1055.799619
1012				900.000000	200.000000	0.000000	0.313880	0.517960	-1.260050	-72.448014	-102.941191	183.290691	299.027840	200.965972	0.000000	300.000000	200.000000	0.000000	7.416360	11.322920	2231.217956	2155.294256	2169.099924	-1428.218974				-505.000000	200.000000	0.000000	3.078870	-0.714680	7.078860	-158.494980	-325.590258	-412.133232
1013				900.000000	200.000000	0.000000	0.392350	0.585520	-1.738000	-122.427942	-80.398243	159.175626	299.086526	200.918893	0.000000	300.000000	200.000000	0.000000	7.385840	11.292400	2231.370544	2050.390553	2038.299929	-1367.183975				-505.000000	200.000000	0.000000	2.716650	2.322710	9.438480	-785.225755	-571.051621	-350.477672
1014				900.000000	200.000000	0.000000	0.392350	0.675600	-1.911800	-46.528961	-39.708849	185.765661	299.047577	200.952954	0.000000	300.000000	200.000000	0.000000	6.958560	10.163160	2231.675720	2126.684155	2125.499926	-1367.183975				-505.000000	200.000000	0.000000	2.354430	-1.250690	11.011560	735.913686	-152.916521	174.857037
1015				900.000000	200.000000	0.000000	0.437190	0.698120	-1.042800	-60.783424	-62.627410	180.920830	299.067496	200.922662	0.000000	300.000000	200.000000	0.000000	7.599480	11.200840	2232.591248	2059.927254	2081.899927	-1391.597975				-505.000000	200.000000	0.000000	1.992210	-1.608030	4.719240	-1718.348382	140.112836	-177.917693
1016				900.000000	200.000000	0.000000	0.392350	0.641820	-1.216600	-71.322975	-80.883145	192.963226	298.989001	200.957195	0.000000	300.000000	200.000000	0.000000	7.202720	11.109280	2231.752014	2136.220856	2256.299921	-1416.011974				-505.000000	200.000000	0.000000	0.724440	0.714680	6.292320	-187.883332	2203.882851	-469.332513
1017				900.000000	200.000000	0.000000	0.392350	0.754420	-1.086250	-74.592125	-96.202280	181.019644	299.028073	200.927282	0.000000	300.000000	200.000000	0.000000	7.416360	11.017720	2231.752014	2069.463954	2169.099924	-1397.701475				-505.000000	200.000000	0.000000	2.354430	-0.536010	-7.078860	-380.448279	394.531316	-118.185225
1018				900.000000	200.000000	0.000000	0.313880	0.664340	-1.346950	-110.735946	-138.322164	178.607504	299.003551	200.940198	0.000000	300.000000	200.000000	0.000000	7.416360	10.773560	2231.523132	2098.074055	2223.599922	-1330.562976				-505.000000	200.000000	0.000000	0.905550	1.250690	13.371180	424.196952	1125.645989	-116.373736
1019				900.000000	200.000000	0.000000	0.437190	0.574260	-1.651100	-90.637359	-112.721390	156.709040	298.959732	200.935797	0.000000	300.000000	200.000000	0.000000	7.599480	10.437840	2231.828308	2088.537354	2321.699919	-1330.562976				-505.000000	200.000000	0.000000	1.992210	-0.714680	7.865400	73.199947	667.407159	-177.069904
1020				900.000000	200.000000	0.000000	0.414770	0.551740	-1.129700	-74.942441	-97.085127	154.301663	299.013859	200.939684	0.000000	300.000000	200.000000	0.000000	7.782600	10.346280	2232.743836	2098.074055	2201.799923	-1409.908474				-505.000000	200.000000	0.000000	1.267770	0.536010	15.730799	-1124.467590	-224.211294	470.360041
1021				900.000000	200.000000	0.000000	0.459610	0.698120	-1.824900	-93.757921	-78.021222	171.258963	298.998563	200.974487	0.000000	300.000000	200.000000	0.000000	7.721560	10.407320	2231.294250	2174.367657	2234.499922	-1409.908474				-505.000000	200.000000	0.000000	0.905550	-1.429360	-3.146160	1187.233755	743.610922	-765.102189
1022				900.000000	200.000000	0.000000	0.459610	0.743160	-1.260050	-35.030566	-108.942353	190.578131	299.028106	200.969981	0.000000	300.000000	200.000000	0.000000	7.538440	10.132640	2231.828308	2164.830956	2169.099924	-1385.494475				-505.000000	200.000000	0.000000	1.811100	0.178670	9.438480	-1609.857626	1074.583294	0.024670
1023				900.000000	200.000000	0.000000	0.392350	0.630560	-1.651100	-80.277864	-45.017270	173.675473	299.116077	200.922914	0.000000	300.000000	200.000000	0.000000	7.721560	10.437840	2231.980896	2059.927254	1972.899931	-1416.011974				-505.000000	200.000000	0.000000	0.724440	-0.714680	5.505780	-274.436828	83.509160	-353.200779
1024				900.000000	200.000000	0.000000	0.235410	0.540480	-1.477300	-99.889423	-48.848054	135.199727	299.008605	200.940038	0.000000	300.000000	200.000000	0.000000	7.752080	10.987200	2231.904602	2098.074055	2212.699923	-1452.632974				-505.000000	200.000000	0.000000	0.543330	1.965370	7.078860	-1038.669172	1153.535332	-233.154725
1025				900.000000	200.000000	0.000000	0.302670	0.495440	-1.564200	-109.875259	-81.932824	176.052380	299.047805	201.003994	0.000000	300.000000	200.000000	0.000000	7.568960	10.132640	2232.209778	2241.124558	2125.499926	-1348.873476				-505.000000	200.000000	0.000000	3.984420	-0.357340	14.944259	-136.243104	1070.420731	-588.098856
1026				900.000000	200.000000	0.000000	0.347510	0.585520	-1.738000	-82.222640	-98.815611	159.222080	299.047349	200.948908	0.000000	300.000000	200.000000	0.000000	7.904680	11.109280	2231.141662	2117.147455	2125.499926	-1403.804975				-505.000000	200.000000	0.000000	3.622200	1.250690	9.438480	-618.461681	-360.706434	118.385326
1027				900.000000	200.000000	0.000000	0.381140	0.664340	-1.694550	-115.116590	-155.966572	178.537823	298.989242	200.948421	0.000000	300.000000	200.000000	0.000000	7.843640	10.926160	2232.286072	2117.147455	2256.299921	-1348.873476				-505.000000	200.000000	0.000000	-0.362220	-1.965370	11.011560	-697.123623	-386.242061	468.116631
1028				900.000000	200.000000	0.000000	0.381140	0.608040	-1.303500	-121.050427	-55.010850	183.304784	299.032990	200.952889	0.000000	300.000000	200.000000	0.000000	7.599480	10.895640	2231.828308	2126.684155	2158.199924	-1416.011974				-505.000000	200.000000	0.000000	0.362220	0.000000	9.438480	116.571080	-561.155077	-117.517175
1029				900.000000	200.000000	0.000000	0.358720	0.585520	-1.520750	-106.120750	-129.875101	173.668427	299.043020	200.969716	0.000000	300.000000	200.000000	0.000000	7.202720	10.529400	2232.438660	2164.830956	2136.399925	-1330.562976				-505.000000	200.000000	0.000000	1.992210	1.250690	7.078860	-387.018447	800.723593	294.748021
1030				900.000000	200.000000	0.000000	0.369930	0.608040	-0.999350	-72.488965	-100.425811	147.171496	299.062486	200.995415	0.000000	300.000000	200.000000	0.000000	6.928040	11.048240	2232.286072	2222.051158	2092.799927	-1324.459476				-505.000000	200.000000	0.000000	2.716650	0.357340	7.865400	138.067877	1153.851327	-58.622315
1031				900.000000	200.000000	0.000000	0.381140	0.574260	-1.086250	-102.113765	-95.740652	192.912009	299.028505	200.943955	0.000000	300.000000	200.000000	0.000000	7.324800	10.407320	2232.743836	2107.610755	2169.099924	-1391.597975				-505.000000	200.000000	0.000000	0.000000	-0.357340	13.371180	-136.368951	2638.710897	58.404983
1032				900.000000	200.000000	0.000000	0.437190	0.630560	-1.651100	-68.216274	-62.061691	190.496640	299.013421	200.957195	0.000000	300.000000	200.000000	0.000000	7.568960	10.468360	2231.752014	2136.220856	2201.799923	-1367.183975				-505.000000	200.000000	0.000000	1.086660	-0.893350	5.505780	641.279866	-336.118793	-118.422919
1033				900.000000	200.000000	0.000000	0.201780	0.608040	-1.955250	-129.766700	-67.282557	173.851960	299.023656	201.020804	0.000000	300.000000	200.000000	0.000000	7.691040	9.949520	2232.820130	2279.271359	2179.999924	-1275.631477				-505.000000	200.000000	0.000000	0.000000	0.714680	9.438480	44.000365	256.182897	-58.065867
1034				900.000000	200.000000	0.000000	0.392350	0.619300	-0.825550	-116.071053	-45.785031	178.484322	299.018473	200.978393	0.000000	300.000000	200.000000	0.000000	7.416360	10.163160	2232.133484	2183.904357	2190.899923	-1373.287475				-505.000000	200.000000	0.000000	1.448880	-0.357340	17.303879	-1294.214354	161.046909	-59.199125
1035				900.000000	200.000000	0.000000	0.493240	0.731900	-1.824900	-76.284740	-109.801926	183.303838	299.017868	200.974720	0.000000	300.000000	200.000000	0.000000	7.355320	11.322920	2230.760192	2174.367657	2190.899923	-1379.390975				-505.000000	200.000000	0.000000	1.629990	-1.429360	9.438480	-548.999502	24.982201	-60.230961
1036				900.000000	200.000000	0.000000	0.224200	0.619300	-1.607650	-116.881309	-93.858931	176.248865	298.989173	200.897217	0.000000	300.000000	200.000000	0.000000	7.599480	9.796920	2232.133484	2002.707052	2256.299921	-1403.804975				-505.000000	200.000000	0.000000	1.086660	-0.536010	9.438480	-263.310890	853.279141	-294.316100
1037				900.000000	200.000000	0.000000	0.414770	0.596780	-1.173150	-129.420131	-117.308598	168.801511	298.989208	200.982632	0.000000	300.000000	200.000000	0.000000	6.867000	10.987200	2232.209778	2193.441057	2256.299921	-1342.769976				-505.000000	200.000000	0.000000	1.086660	-0.714680	-2.359620	-622.514066	334.195508	-0.765164
1038				900.000000	200.000000	0.000000	0.493240	0.720640	-1.260050	-48.019531	-130.591116	185.703026	299.037710	201.000063	0.000000	300.000000	200.000000	0.000000	7.324800	10.865120	2231.446838	2231.587858	2147.299925	-1342.769976				-505.000000	200.000000	0.000000	0.905550	0.536010	3.146160	-1472.922367	339.929489	-587.004757
1039				900.000000	200.000000	0.000000	0.403560	0.653080	-1.260050	-58.842712	-96.502274	192.962084	299.077387	200.939620	0.000000	300.000000	200.000000	0.000000	7.477400	11.353440	2232.896424	2098.074055	2060.099928	-1318.355976				-505.000000	200.000000	0.000000	1.992210	-0.178670	3.932700	-821.208719	-1052.270804	-294.049428
1040				900.000000	200.000000	0.000000	0.358720	0.596780	-1.651100	-73.627864	-53.764326	178.498219	298.944864	200.944536	0.000000	300.000000	200.000000	0.000000	7.172200	10.437840	2231.370544	2107.610755	2354.399918	-1379.390975				-505.000000	200.000000	0.000000	0.724440	0.178670	1.573080	242.569172	1280.371358	-176.120693
1041				900.000000	200.000000	0.000000	0.448400	0.506700	-1.433850	-85.153348	-128.582971	185.550516	298.994194	200.897094	0.000000	300.000000	200.000000	0.000000	7.660520	10.865120	2232.438660	2002.707052	2245.399921	-1409.908474				-505.000000	200.000000	0.000000	2.535540	0.178670	0.000000	-1147.348697	111.714498	117.454912
1042				900.000000	200.000000	0.000000	0.470820	0.630560	-1.477300	-112.262049	-33.212389	190.461799	298.969852	200.926934	0.000000	300.000000	200.000000	0.000000	7.660520	10.407320	2232.591248	2069.463954	2299.899920	-1428.218974				-505.000000	200.000000	0.000000	2.354430	0.536010	14.157719	-545.513427	-421.042242	-939.585260
1043				900.000000	200.000000	0.000000	0.448400	0.585520	-1.781450	-54.123943	-102.929853	207.310760	299.023022	200.978728	0.000000	300.000000	200.000000	0.000000	7.355320	10.712520	2231.370544	2183.904357	2179.999924	-1367.183975				-505.000000	200.000000	0.000000	0.000000	0.000000	14.157719	232.764621	384.274346	-587.440987
1044				900.000000	200.000000	0.000000	0.515660	0.731900	-1.607650	-72.039139	-131.191103	178.461291	298.935130	200.927409	0.000000	300.000000	200.000000	0.000000	7.538440	10.529400	2231.446838	2069.463954	2376.199917	-1336.666476				-505.000000	200.000000	0.000000	1.448880	0.178670	10.225020	359.077329	167.764747	-528.643241
1045				900.000000	200.000000	0.000000	0.414770	0.596780	-1.086250	-129.330103	-86.993596	197.717432	299.032990	200.931524	0.000000	300.000000	200.000000	0.000000	7.843640	9.796920	2231.828308	2079.000654	2158.199924	-1409.908474				-505.000000	200.000000	0.000000	1.086660	-0.178670	7.078860	-1863.301043	1120.658435	234.719904
1046				900.000000	200.000000	0.000000	0.369930	0.664340	-1.433850	-90.723324	-125.351576	180.959096	299.032825	200.901766	0.000000	300.000000	200.000000	0.000000	7.568960	9.613800	2231.446838	2012.243752	2158.199924	-1391.597975				-505.000000	200.000000	0.000000	-0.905550	-2.858720	-1.573080	-57.290991	188.857688	-355.105073
1047				900.000000	200.000000	0.000000	0.482030	0.686860	-1.694550	-78.004445	-84.131674	183.273564	299.042725	200.978560	0.000000	300.000000	200.000000	0.000000	7.538440	11.445000	2231.752014	2183.904357	2136.399925	-1361.080475				-505.000000	200.000000	0.000000	2.354430	1.429360	11.798100	1361.410442	1172.037126	-116.320089
1048				900.000000	200.000000	0.000000	0.392350	0.799460	-1.607650	-29.051716	-90.651408	183.471191	299.017801	200.906381	0.000000	300.000000	200.000000	0.000000	7.630000	11.109280	2230.607604	2021.780453	2190.899923	-1373.287475				-505.000000	200.000000	0.000000	-0.362220	-1.072020	9.438480	978.231166	1471.230894	-588.429356
1049				900.000000	200.000000	0.000000	0.392350	0.641820	-1.129700	-83.294537	-116.425751	188.143906	298.999145	200.926934	0.000000	300.000000	200.000000	0.000000	7.324800	11.109280	2232.591248	2069.463954	2234.499922	-1440.425974				-505.000000	200.000000	0.000000	1.448880	0.536010	7.078860	959.528289	568.460475	59.136862
1050				900.000000	200.000000	0.000000	0.392350	0.619300	-1.520750	-24.319085	-176.853714	171.255342	298.974559	200.969815	0.000000	300.000000	200.000000	0.000000	7.416360	11.200840	2232.209778	2164.830956	2288.999920	-1336.666476				-505.000000	200.000000	0.000000	0.362220	-1.072020	11.798100	-527.188089	1425.155753	175.185971
1051				900.000000	200.000000	0.000000	0.414770	0.551740	-2.042150	-67.846679	-81.038639	166.349963	299.037380	200.944827	0.000000	300.000000	200.000000	0.000000	7.630000	11.628120	2230.683898	2107.610755	2147.299925	-1312.252476				-505.000000	200.000000	0.000000	0.181110	0.714680	7.078860	-1114.348424	-680.526840	59.407841
1052				900.000000	200.000000	0.000000	0.347510	0.585520	-1.607650	-102.190249	-63.475047	166.451060	298.920587	200.940134	0.000000	300.000000	200.000000	0.000000	7.477400	10.743040	2231.675720	2098.074055	2408.899916	-1391.597975				-505.000000	200.000000	0.000000	2.354430	1.250690	-2.359620	307.122486	-140.227272	-527.698338
1053				900.000000	200.000000	0.000000	0.425980	0.743160	-0.999350	-46.822072	-57.140221	164.106710	299.057893	200.969484	0.000000	300.000000	200.000000	0.000000	7.080640	9.949520	2232.972718	2164.830956	2103.699926	-1397.701475				-505.000000	200.000000	0.000000	1.811100	-1.250690	0.786540	40.199674	-1303.466147	-295.052286
1054				900.000000	200.000000	0.000000	0.437190	0.517960	-1.868350	-137.406696	-112.519348	180.753282	299.082174	200.935445	0.000000	300.000000	200.000000	0.000000	7.263760	10.315760	2232.667542	2088.537354	2049.199928	-1361.080475				-505.000000	200.000000	0.000000	1.086660	0.536010	14.157719	33.566582	451.090561	646.606826
1055				900.000000	200.000000	0.000000	0.482030	0.698120	-1.520750	-45.196459	-74.161368	176.055056	299.027774	201.051528	0.000000	300.000000	200.000000	0.000000	7.416360	11.017720	2231.065368	2346.028261	2169.099924	-1336.666476				-505.000000	200.000000	0.000000	1.629990	1.965370	14.157719	-574.838856	815.923686	1.734737
1056				900.000000	200.000000	0.000000	0.381140	0.472920	-2.172500	-143.597073	-114.994319	173.540482	298.998803	200.952889	0.000000	300.000000	200.000000	0.000000	7.691040	10.956680	2231.828308	2126.684155	2234.499922	-1373.287475				-505.000000	200.000000	0.000000	1.811100	-1.072020	5.505780	-1801.667496	680.605404	116.325962
1057				900.000000	200.000000	0.000000	0.347510	0.788200	-1.955250	-62.039758	-47.953869	137.723631	298.945549	200.939652	0.000000	300.000000	200.000000	0.000000	7.477400	9.857960	2232.820130	2098.074055	2354.399918	-1391.597975				-505.000000	200.000000	0.000000	1.992210	-0.536010	13.371180	-1305.340291	2385.592270	-59.412149
1058				900.000000	200.000000	0.000000	0.403560	0.664340	-1.564200	-143.125259	-141.813144	192.972556	299.023489	200.935541	0.000000	300.000000	200.000000	0.000000	7.904680	11.353440	2232.438660	2088.537354	2179.999924	-1287.838477				-505.000000	200.000000	0.000000	-0.181110	-0.893350	3.146160	-1096.148932	1598.813348	116.654897
1059				900.000000	200.000000	0.000000	0.414770	0.619300	-1.042800	-76.090822	-46.506245	166.412794	299.052202	200.978862	0.000000	300.000000	200.000000	0.000000	7.782600	11.109280	2231.065368	2183.904357	2114.599926	-1312.252476				-505.000000	200.000000	0.000000	1.992210	2.322710	9.438480	-901.041757	-262.075745	-232.931520
1060				900.000000	200.000000	0.000000	0.246620	0.709380	-1.998700	-61.310049	-33.626870	161.851452	298.964510	200.987174	0.000000	300.000000	200.000000	0.000000	7.507920	10.987200	2231.599426	2202.977757	2310.799919	-1379.390975				-505.000000	200.000000	0.000000	-0.724440	-2.144040	2.359620	-708.627100	1499.866663	115.511459
1061				900.000000	200.000000	0.000000	0.369930	0.664340	-1.911800	-131.423782	-89.445293	164.091476	298.955348	201.016498	0.000000	300.000000	200.000000	0.000000	7.446880	10.926160	2232.896424	2269.734659	2332.599918	-1403.804975				-505.000000	200.000000	0.000000	1.448880	-0.893350	3.146160	-1096.148932	-90.657430	-59.707798
1062				900.000000	200.000000	0.000000	0.392350	0.619300	-1.260050	-72.295363	-65.644826	212.219563	299.067432	201.012435	0.000000	300.000000	200.000000	0.000000	7.294280	10.498880	2232.438660	2260.197959	2081.899927	-1422.115474				-505.000000	200.000000	0.000000	0.181110	0.000000	9.438480	695.651090	1438.353998	-0.014489
1063				900.000000	200.000000	0.000000	0.347510	0.529220	-1.607650	-72.344441	-104.002807	173.627682	299.023289	200.957096	0.000000	300.000000	200.000000	0.000000	7.172200	10.834600	2231.980896	2136.220856	2179.999924	-1397.701475				-505.000000	200.000000	0.000000	0.181110	-0.178670	6.292320	105.508066	1441.339704	-293.904540
1064				900.000000	200.000000	0.000000	0.336300	0.574260	-1.173150	-61.998491	-93.813324	185.729483	299.072347	200.952596	0.000000	300.000000	200.000000	0.000000	7.507920	10.865120	2232.514954	2126.684155	2070.999928	-1330.562976				-505.000000	200.000000	0.000000	3.622200	2.322710	11.011560	373.060110	168.080742	1.914476
1065				900.000000	200.000000	0.000000	0.414770	0.529220	-1.781450	-72.524498	-131.940789	154.280719	298.998563	200.918924	0.000000	300.000000	200.000000	0.000000	7.355320	10.285240	2231.294250	2050.390553	2234.499922	-1379.390975				-505.000000	200.000000	0.000000	2.897760	-1.072020	-7.865400	281.950844	494.970853	-294.969661
1066				900.000000	200.000000	0.000000	0.425980	0.776940	-1.477300	-86.131470	-31.365878	164.138126	298.998769	200.944375	0.000000	300.000000	200.000000	0.000000	7.294280	10.437840	2231.752014	2107.610755	2234.499922	-1342.769976				-505.000000	200.000000	0.000000	0.181110	1.250690	7.078860	76.245560	-1078.236862	177.404712
1067				900.000000	200.000000	0.000000	0.482030	0.585520	-1.651100	-90.173672	-79.106112	147.034417	298.993919	200.948616	0.000000	300.000000	200.000000	0.000000	7.568960	10.804080	2231.828308	2117.147455	2245.399921	-1391.597975				-505.000000	200.000000	0.000000	1.811100	-0.178670	7.078860	-705.141024	679.112551	293.406047
1068				900.000000	200.000000	0.000000	0.336300	0.675600	-1.303500	-29.816641	-63.296279	193.052709	298.989173	200.978393	0.000000	300.000000	200.000000	0.000000	7.263760	10.071600	2232.133484	2183.904357	2256.299921	-1397.701475				-505.000000	200.000000	0.000000	2.354430	1.250690	7.865400	-386.955524	380.349214	-292.721943
1069				900.000000	200.000000	0.000000	0.414770	0.619300	-1.216600	-48.127167	-132.466100	164.003134	299.003551	200.982934	0.000000	300.000000	200.000000	0.000000	7.538440	9.888480	2231.523132	2193.441057	2223.599922	-1434.322474				-505.000000	200.000000	0.000000	1.448880	2.144040	9.438480	-1954.197096	-96.628841	-233.057611
1070				900.000000	200.000000	0.000000	0.448400	0.596780	-0.912450	-80.903683	-63.210263	142.260409	299.027874	200.914650	0.000000	300.000000	200.000000	0.000000	7.538440	10.926160	2231.294250	2040.853853	2169.099924	-1434.322474				-505.000000	200.000000	0.000000	0.181110	0.357340	1.573080	137.564492	2638.948328	176.556923
1071				900.000000	200.000000	0.000000	0.347510	0.461660	-1.216600	-106.885676	-124.630363	156.697230	299.067145	200.927282	0.000000	300.000000	200.000000	0.000000	7.813120	11.322920	2231.752014	2069.463954	2081.899927	-1348.873476				-505.000000	200.000000	0.000000	1.086660	-0.536010	3.146160	-958.710287	-996.729550	175.636690
1072				900.000000	200.000000	0.000000	0.313880	0.675600	-1.390400	-41.968260	-123.083845	166.569675	299.018070	200.970246	0.000000	300.000000	200.000000	0.000000	7.294280	11.231360	2231.217956	2164.830956	2190.899923	-1367.183975				-505.000000	200.000000	0.000000	0.543330	0.357340	6.292320	-1599.297998	-303.988323	-645.889436
1073				900.000000	200.000000	0.000000	0.369930	0.720640	-0.695200	-19.290634	-75.378821	156.914854	299.018305	200.923009	0.000000	300.000000	200.000000	0.000000	6.897520	11.078760	2231.752014	2059.927254	2190.899923	-1416.011974				-505.000000	200.000000	0.000000	2.173320	-0.714680	11.798100	-621.381448	1580.706113	116.636100
1074				900.000000	200.000000	0.000000	0.347510	0.619300	-1.129700	-100.304032	-89.249390	137.566554	299.048358	200.930824	0.000000	300.000000	200.000000	0.000000	7.691040	10.712520	2233.506776	2079.000654	2125.499926	-1416.011974				-505.000000	200.000000	0.000000	1.267770	-2.858720	1.573080	-1215.199317	717.214433	584.626640
1075				900.000000	200.000000	0.000000	0.358720	0.529220	-1.564200	-88.381547	-119.702753	151.929127	299.033255	200.931269	0.000000	300.000000	200.000000	0.000000	7.141680	10.773560	2232.438660	2079.000654	2158.199924	-1348.873476				-505.000000	200.000000	0.000000	0.000000	0.893350	7.078860	-756.089096	-271.857853	-57.896309
1076				900.000000	200.000000	0.000000	0.302670	0.619300	-1.303500	-52.237726	-87.241245	190.625531	299.057667	200.982531	0.000000	300.000000	200.000000	0.000000	7.507920	10.895640	2232.438660	2193.441057	2103.699926	-1348.873476				-505.000000	200.000000	0.000000	0.724440	1.072020	3.932700	760.078557	1012.992065	-527.737496
1077				900.000000	200.000000	0.000000	0.381140	0.619300	-1.998700	-85.122195	-94.892074	192.953896	298.989519	200.960975	0.000000	300.000000	200.000000	0.000000	7.202720	10.407320	2232.896424	2145.757556	2256.299921	-1422.115474				-505.000000	200.000000	0.000000	0.905550	-1.250690	13.371180	-1001.137572	-67.484077	-412.468039
1078				900.000000	200.000000	0.000000	0.526870	0.653080	-1.520750	-91.277039	-106.403699	183.195695	299.052785	200.939813	0.000000	300.000000	200.000000	0.000000	7.843640	9.583280	2232.438660	2098.074055	2114.599926	-1409.908474				-505.000000	200.000000	0.000000	-0.181110	1.786700	11.011560	-1628.245887	928.499047	1.710067
1079				900.000000	200.000000	0.000000	0.504450	0.675600	-1.129700	-69.841886	-85.580240	161.552925	299.047805	200.948454	0.000000	300.000000	200.000000	0.000000	7.294280	10.437840	2232.209778	2117.147455	2125.499926	-1348.873476				-505.000000	200.000000	0.000000	0.905550	-0.357340	14.944259	327.020903	1521.863158	-294.132053
1080				900.000000	200.000000	0.000000	0.313880	0.630560	-1.477300	-100.200459	-112.871088	195.443709	299.140259	201.008645	0.000000	300.000000	200.000000	0.000000	7.691040	10.071600	2231.370544	2250.661259	1918.399933	-1342.769976				-505.000000	200.000000	0.000000	1.629990	0.178670	2.359620	937.528106	959.690090	-704.890025
1081				900.000000	200.000000	0.000000	0.280250	0.574260	-1.520750	-98.543377	-111.445797	166.510270	299.032527	200.897769	0.000000	300.000000	200.000000	0.000000	7.477400	10.315760	2230.760192	2002.707052	2158.199924	-1391.597975				-505.000000	200.000000	0.000000	2.535540	1.965370	7.078860	-691.221166	502.706682	295.382786
1082				900.000000	200.000000	0.000000	0.437190	0.653080	-1.564200	-75.239932	-117.868177	173.649963	298.959767	200.940038	0.000000	300.000000	200.000000	0.000000	7.904680	10.865120	2231.904602	2098.074055	2321.699919	-1409.908474				-505.000000	200.000000	0.000000	0.724440	-1.786700	12.584640	-1960.162476	474.501344	174.478762
1083				900.000000	200.000000	0.000000	0.448400	0.574260	-1.303500	-62.133534	-57.780617	154.287766	298.960087	200.969649	0.000000	300.000000	200.000000	0.000000	8.026760	11.231360	2232.591248	2164.830956	2321.699919	-1391.597975				-505.000000	200.000000	0.000000	1.086660	-1.072020	15.730799	-179.425468	51.887686	586.336707
1084				900.000000	200.000000	0.000000	0.448400	0.585520	-1.173150	-121.842758	-78.165722	178.394839	299.067082	200.952987	0.000000	300.000000	200.000000	0.000000	7.416360	11.414480	2231.599426	2126.684155	2081.899927	-1428.218974				-505.000000	200.000000	0.000000	0.543330	-0.536010	6.292320	83.885423	-38.848308	234.424255
1085				900.000000	200.000000	0.000000	0.291460	0.630560	-1.694550	-76.302348	-45.888181	205.105577	298.993850	200.948681	0.000000	300.000000	200.000000	0.000000	7.355320	11.902800	2231.675720	2117.147455	2245.399921	-1306.148976				-505.000000	200.000000	0.000000	2.716650	-1.250690	1.573080	-75.553405	894.682724	292.316256
1086				900.000000	200.000000	0.000000	0.347510	0.585520	-1.477300	-89.993615	-28.134483	190.547661	298.931159	200.922347	0.000000	300.000000	200.000000	0.000000	7.111160	11.017720	2233.354188	2059.927254	2387.099916	-1342.769976				-505.000000	200.000000	0.000000	0.000000	-0.893350	8.651940	294.083553	-140.780698	-0.847789
1087				900.000000	200.000000	0.000000	0.403560	0.439140	-1.390400	-107.993106	-81.183138	161.437539	299.028239	201.004028	0.000000	300.000000	200.000000	0.000000	7.599480	10.529400	2232.133484	2241.124558	2169.099924	-1354.976975				-505.000000	200.000000	0.000000	0.362220	-0.357340	11.798100	-831.390809	-298.254342	58.376005
1088				900.000000	200.000000	0.000000	0.392350	0.563000	-1.564200	-111.113668	-75.493907	183.251283	299.052396	200.978661	0.000000	300.000000	200.000000	0.000000	7.141680	10.559920	2231.523132	2183.904357	2114.599926	-1293.941977				-505.000000	200.000000	0.000000	0.181110	-1.072020	11.011560	51.828997	508.871094	-294.752329
1089				900.000000	200.000000	0.000000	0.325090	0.675600	-1.868350	-62.566067	-102.837100	176.196702	299.072347	200.939781	0.000000	300.000000	200.000000	0.000000	7.263760	10.834600	2232.514954	2098.074055	2070.999928	-1281.734977				-505.000000	200.000000	0.000000	2.173320	-0.714680	7.078860	-505.942985	657.194620	-235.828492
1090				900.000000	200.000000	0.000000	0.437190	0.484180	-1.303500	-89.966209	-92.780779	171.083226	298.979721	200.935381	0.000000	300.000000	200.000000	0.000000	7.416360	9.491720	2232.820130	2088.537354	2278.099920	-1348.873476				-505.000000	200.000000	0.000000	0.000000	-0.714680	6.292320	536.338108	-138.541419	-118.166429
1091				900.000000	200.000000	0.000000	0.336300	0.653080	-1.520750	-95.297569	-123.885875	173.754485	298.964722	200.952791	0.000000	300.000000	200.000000	0.000000	7.324800	10.071600	2232.057190	2126.684155	2310.799919	-1501.460973				-505.000000	200.000000	0.000000	-0.543330	-2.858720	4.719240	-56.787605	823.818382	-61.413558
1092				900.000000	200.000000	0.000000	0.414770	0.720640	-1.738000	-56.555747	-61.057618	154.458740	299.008706	200.935669	0.000000	300.000000	200.000000	0.000000	7.568960	10.285240	2232.133484	2088.537354	2212.699923	-1385.494475				-505.000000	200.000000	0.000000	2.535540	-0.893350	8.651940	-1327.340474	898.923851	410.158058
1093				900.000000	200.000000	0.000000	0.347510	0.675600	-1.520750	-50.144363	-53.423924	190.631436	298.993334	201.004749	0.000000	300.000000	200.000000	0.000000	7.233240	11.383960	2230.531310	2241.124558	2245.399921	-1409.908474				-505.000000	200.000000	0.000000	0.181110	1.965370	4.719240	235.118079	1575.402564	-233.125747
1094				900.000000	200.000000	0.000000	0.369930	0.698120	-1.303500	-101.258811	-59.615192	161.713231	298.950036	200.871641	0.000000	300.000000	200.000000	0.000000	7.507920	10.956680	2231.980896	1945.486851	2343.499918	-1434.322474				-505.000000	200.000000	0.000000	0.724440	0.893350	10.225020	633.954619	344.170616	-351.674758
1095				900.000000	200.000000	0.000000	0.392350	0.653080	-1.346950	-103.158573	-90.893859	166.467437	299.008198	200.936149	0.000000	300.000000	200.000000	0.000000	7.477400	10.773560	2230.989074	2088.537354	2212.699923	-1336.666476				-505.000000	200.000000	0.000000	0.905550	-0.357340	8.651940	1368.861535	1925.544592	-117.899757
1096				900.000000	200.000000	0.000000	0.448400	0.574260	-1.520750	-82.461256	-123.436184	175.974707	299.072410	200.935445	0.000000	300.000000	200.000000	0.000000	7.904680	10.712520	2232.667542	2088.537354	2070.999928	-1318.355976				-505.000000	200.000000	0.000000	1.086660	-0.178670	2.359620	1031.721465	1787.987030	704.672693
1097				900.000000	200.000000	0.000000	0.325090	0.608040	-1.433850	-36.754335	-82.977305	183.362852	299.061941	200.944698	0.000000	300.000000	200.000000	0.000000	7.446880	11.383960	2230.989074	2107.610755	2092.799927	-1379.390975				-505.000000	200.000000	0.000000	-1.629990	0.893350	6.292320	-292.888012	1153.219336	-233.998206
1098				900.000000	200.000000	0.000000	0.403560	0.653080	-1.129700	-102.933502	-91.557529	171.275143	299.028339	200.914213	0.000000	300.000000	200.000000	0.000000	7.568960	10.682000	2232.362366	2040.853853	2169.099924	-1373.287475				-505.000000	200.000000	0.000000	2.354430	1.429360	6.292320	2055.865991	249.272059	471.120898
1099				900.000000	200.000000	0.000000	0.291460	0.506700	-1.042800	-60.625039	-102.219978	183.303446	298.989450	200.918328	0.000000	300.000000	200.000000	0.000000	7.691040	10.254720	2232.743836	2050.390553	2256.299921	-1336.666476				-505.000000	200.000000	0.000000	1.811100	-1.786700	7.078860	587.349104	-514.017515	468.112323
1100				900.000000	200.000000	0.000000	0.470820	0.585520	-1.781450	-102.370305	-73.457289	139.817050	298.974629	200.952661	0.000000	300.000000	200.000000	0.000000	7.324800	10.559920	2232.362366	2126.684155	2288.999920	-1324.459476				-505.000000	200.000000	0.000000	-0.181110	0.714680	3.146160	-1230.479041	1068.533318	59.436819
1101				900.000000	200.000000	0.000000	0.358720	0.619300	-1.086250	-76.135836	-39.091727	200.206103	299.076819	200.978661	0.000000	300.000000	200.000000	0.000000	7.233240	10.651480	2231.523132	2183.904357	2060.099928	-1318.355976				-505.000000	200.000000	0.000000	0.905550	0.714680	5.505780	1317.661770	602.830224	705.534971
1102				900.000000	200.000000	0.000000	0.347510	0.574260	-1.173150	-86.121672	-53.747192	192.946850	299.086838	201.004028	0.000000	300.000000	200.000000	0.000000	7.568960	9.980040	2232.133484	2241.124558	2038.299929	-1342.769976				-505.000000	200.000000	0.000000	2.535540	-1.072020	6.292320	-2496.500584	1431.443160	468.732599
1103				900.000000	200.000000	0.000000	0.560500	0.686860	-1.477300	-61.697253	-67.301231	171.143969	298.945080	200.944343	0.000000	300.000000	200.000000	0.000000	7.507920	9.705360	2231.828308	2107.610755	2354.399918	-1391.597975				-505.000000	200.000000	0.000000	0.905550	0.893350	6.292320	-1219.416027	999.793820	646.960430
1104				900.000000	200.000000	0.000000	0.246620	0.574260	-1.260050	-66.109050	-74.841575	164.135450	299.057538	200.939941	0.000000	300.000000	200.000000	0.000000	7.904680	11.597600	2232.133484	2098.074055	2103.699926	-1470.943473				-505.000000	200.000000	0.000000	-0.724440	0.714680	6.292320	-419.515335	170.434458	235.712581
1105				900.000000	200.000000	0.000000	0.448400	0.754420	-1.477300	-107.161494	-52.553013	185.780896	298.959483	201.030050	0.000000	300.000000	200.000000	0.000000	7.416360	11.475520	2231.294250	2298.344760	2321.699919	-1330.562976				-505.000000	200.000000	0.000000	2.354430	-0.714680	11.011560	768.347651	907.643537	-59.610684
1106				900.000000	200.000000	0.000000	0.358720	0.686860	-1.564200	-45.705160	-53.845143	185.810974	299.023423	200.999687	0.000000	300.000000	200.000000	0.000000	7.630000	11.841760	2232.286072	2231.587858	2179.999924	-1489.253973				-505.000000	200.000000	0.000000	1.086660	-1.072020	11.011560	862.541010	188.936252	-1.104280
1107				900.000000	200.000000	0.000000	0.414770	0.574260	-0.912450	-77.810527	-112.485079	147.093626	298.930684	200.918485	0.000000	300.000000	200.000000	0.000000	7.874160	11.261880	2232.362366	2050.390553	2387.099916	-1391.597975				-505.000000	200.000000	0.000000	2.173320	-0.357340	6.292320	-1295.095279	-535.189019	175.719315
1108				900.000000	200.000000	0.000000	0.347510	0.574260	-1.042800	-114.130341	-89.330207	168.850249	298.974489	200.978427	0.000000	300.000000	200.000000	0.000000	7.538440	10.743040	2232.057190	2183.904357	2288.999920	-1385.494475				-505.000000	200.000000	0.000000	2.897760	-1.429360	15.730799	30.583893	-1118.262028	-1.588283
1109				900.000000	200.000000	0.000000	0.437190	0.664340	-1.173150	-114.576420	-47.308275	183.299075	299.028372	201.033794	0.000000	300.000000	200.000000	0.000000	7.385840	10.865120	2232.438660	2307.881460	2169.099924	-1379.390975				-505.000000	200.000000	0.000000	2.535540	-0.536010	4.719240	-379.504431	504.945961	-176.943813
1110				900.000000	200.000000	0.000000	0.358720	0.653080	-0.955900	-30.383901	-59.476832	168.911938	298.998461	200.940391	0.000000	300.000000	200.000000	0.000000	7.324800	10.956680	2231.065368	2098.074055	2234.499922	-1251.217477				-505.000000	200.000000	0.000000	2.535540	-0.893350	0.786540	-169.809687	1171.528130	-647.235718
1111				900.000000	200.000000	0.000000	0.482030	0.585520	-1.477300	-114.116797	-38.739987	173.540678	299.043150	200.935413	0.000000	300.000000	200.000000	0.000000	7.019600	10.376800	2232.743836	2088.537354	2136.399925	-1409.908474				-505.000000	200.000000	0.000000	0.905550	-0.536010	13.371180	200.267733	330.225945	-705.510301
1112				900.000000	200.000000	0.000000	0.381140	0.664340	-1.781450	-46.857605	-145.753815	159.260542	299.033321	200.871403	0.000000	300.000000	200.000000	0.000000	7.355320	9.461200	2232.591248	1945.486851	2158.199924	-1379.390975				-505.000000	200.000000	0.000000	1.992210	2.322710	7.865400	-437.903596	402.267145	-56.699224
1113				900.000000	200.000000	0.000000	0.493240	0.551740	-1.129700	-78.962971	-100.316522	163.859008	299.096697	200.961205	0.000000	300.000000	200.000000	0.000000	7.416360	9.644320	2232.362366	2145.757556	2016.499929	-1361.080475				-505.000000	200.000000	0.000000	1.992210	-1.072020	4.719240	398.773617	7.542829	-882.338204
1114				900.000000	200.000000	0.000000	0.392350	0.517960	-2.085600	-77.323814	-29.415275	192.848036	299.042889	201.004028	0.000000	300.000000	200.000000	0.000000	7.233240	9.888480	2232.133484	2241.124558	2136.399925	-1348.873476				-505.000000	200.000000	0.000000	-1.811100	0.357340	5.505780	22.063106	1827.774765	-117.004194
1115				900.000000	200.000000	0.000000	0.425980	0.619300	-1.781450	-125.102426	-107.072567	190.497782	299.013994	200.960909	0.000000	300.000000	200.000000	0.000000	7.599480	11.536560	2233.049012	2145.757556	2201.799923	-1293.941977				-505.000000	200.000000	0.000000	-0.181110	1.608030	7.078860	-1176.107817	1064.801186	1.540509
1116				900.000000	200.000000	0.000000	0.526870	0.641820	-1.129700	-51.130296	-142.229165	156.678962	298.935603	200.931269	0.000000	300.000000	200.000000	0.000000	7.507920	11.261880	2232.438660	2079.000654	2376.199917	-1391.597975				-505.000000	200.000000	0.000000	3.078870	-0.178670	1.573080	-1632.109502	-55.225259	-294.136361
1117				900.000000	200.000000	0.000000	0.459610	0.776940	-1.346950	-106.099078	-27.806017	205.067507	298.959910	200.965543	0.000000	300.000000	200.000000	0.000000	7.599480	11.383960	2232.209778	2155.294256	2321.699919	-1440.425974				-505.000000	200.000000	0.000000	-1.267770	0.893350	4.719240	170.250149	-590.615837	705.878395
1118				900.000000	200.000000	0.000000	0.269040	0.450400	-1.433850	-79.430722	-105.999016	180.864654	299.037742	201.000029	0.000000	300.000000	200.000000	0.000000	7.477400	11.353440	2231.523132	2231.587858	2147.299925	-1293.941977				-505.000000	200.000000	0.000000	-0.181110	-1.429360	17.303879	262.341743	1452.807664	-177.574270
1119				900.000000	200.000000	0.000000	0.448400	0.653080	-1.042800	-54.597111	-108.682767	192.915630	299.008266	200.974554	0.000000	300.000000	200.000000	0.000000	7.630000	10.437840	2231.141662	2174.367657	2212.699923	-1361.080475				-505.000000	200.000000	0.000000	4.527750	0.357340	14.157719	370.203266	375.440224	-469.975894
1120				900.000000	200.000000	0.000000	0.414770	0.585520	-1.520750	-65.915448	-91.655481	173.610359	299.009214	200.982162	0.000000	300.000000	200.000000	0.000000	7.660520	10.743040	2233.277894	2193.441057	2212.699923	-1428.218974				-505.000000	200.000000	0.000000	0.181110	-0.714680	4.719240	188.764256	-1738.847619	-0.692720
1121				900.000000	200.000000	0.000000	0.235410	0.619300	-0.825550	-128.132644	-59.586122	209.972493	299.066986	200.935989	0.000000	300.000000	200.000000	0.000000	7.630000	10.498880	2231.370544	2088.537354	2081.899927	-1434.322474				-505.000000	200.000000	0.000000	2.354430	-0.357340	-0.786540	94.130435	-1732.560213	-59.271569
1122				900.000000	200.000000	0.000000	0.336300	0.664340	-1.303500	-30.280328	-129.153888	178.584277	299.066858	200.987411	0.000000	300.000000	200.000000	0.000000	7.233240	10.620960	2231.065368	2202.977757	2081.899927	-1306.148976				-505.000000	200.000000	0.000000	-0.362220	1.250690	2.359620	1002.396036	-510.601378	-233.760512
1123				900.000000	200.000000	0.000000	0.336300	0.585520	-1.216600	-33.436107	-108.970825	166.462674	298.979163	200.978627	0.000000	300.000000	200.000000	0.000000	7.507920	10.529400	2231.599426	2183.904357	2278.099920	-1397.701475				-505.000000	200.000000	0.000000	1.992210	0.714680	7.078860	159.627597	1463.573630	118.007052
1124				900.000000	200.000000	0.000000	0.302670	0.720640	-0.999350	-39.708385	-92.590074	188.310117	299.008639	200.897278	0.000000	300.000000	200.000000	0.000000	7.752080	9.735880	2231.980896	2002.707052	2212.699923	-1428.218974				-505.000000	200.000000	0.000000	1.629990	0.536010	9.438480	-82.626959	1483.252281	59.122373
1125				900.000000	200.000000	0.000000	0.414770	0.551740	-1.390400	-75.212526	-71.512826	149.482343	299.033519	200.995075	0.000000	300.000000	200.000000	0.000000	7.385840	10.773560	2233.049012	2222.051158	2158.199924	-1361.080475				-505.000000	200.000000	0.000000	0.905550	0.178670	6.292320	-104.501295	734.653805	881.258594
1126				900.000000	200.000000	0.000000	0.448400	0.630560	-1.173150	-83.803238	-123.759452	171.207746	299.057184	200.987309	0.000000	300.000000	200.000000	0.000000	7.172200	10.224200	2231.294250	2202.977757	2103.699926	-1470.943473				-505.000000	200.000000	0.000000	-0.724440	0.893350	9.438480	-176.820317	1493.148825	-116.582453
1127				900.000000	200.000000	0.000000	0.459610	0.563000	-1.651100	-58.936804	-62.984947	166.313981	299.027774	200.953215	0.000000	300.000000	200.000000	0.000000	7.599480	10.102120	2231.065368	2126.684155	2169.099924	-1354.976975				-505.000000	200.000000	0.000000	1.811100	-1.072020	11.798100	51.891920	-783.636088	-118.650432
1128				900.000000	200.000000	0.000000	0.369930	0.619300	-1.173150	-100.349046	-80.000297	176.097889	299.057925	200.922473	0.000000	300.000000	200.000000	0.000000	7.385840	11.170320	2233.049012	2059.927254	2103.699926	-1373.287475				-505.000000	200.000000	0.000000	0.543330	-0.178670	1.573080	452.578532	-34.369749	528.483864
1129				900.000000	200.000000	0.000000	0.392350	0.664340	-1.346950	-94.653825	-80.761919	166.477909	298.974524	200.995483	0.000000	300.000000	200.000000	0.000000	7.904680	11.231360	2232.133484	2222.051158	2288.999920	-1385.494475				-505.000000	200.000000	0.000000	0.362220	-0.536010	6.292320	-842.642593	369.820680	116.950546
1130				900.000000	200.000000	0.000000	0.392350	0.585520	-1.042800	-41.297111	-45.582989	185.681887	299.027907	200.970180	0.000000	300.000000	200.000000	0.000000	7.477400	10.773560	2231.370544	2164.830956	2169.099924	-1434.322474				-505.000000	200.000000	0.000000	0.362220	0.714680	11.798100	-187.442869	1690.295768	176.881550
1131				900.000000	200.000000	0.000000	0.414770	0.608040	-1.824900	-93.446885	-91.372621	217.005185	299.033056	201.012642	0.000000	300.000000	200.000000	0.000000	7.477400	11.109280	2231.980896	2260.197959	2158.199924	-1403.804975	-531.105245	267.135026	0.000000	-505.000000	200.000000	0.000000	1.811100	1.608030	20.450039	1372.913919	533.853295	647.566218
1132				900.000000	200.000000	0.000000	0.482030	0.596780	-2.085600	-114.283309	-129.361726	168.731829	298.979686	200.961041	0.000000	300.000000	200.000000	0.000000	8.240400	10.193680	2232.743836	2145.757556	2278.099920	-1458.736474				-505.000000	200.000000	0.000000	1.267770	0.000000	5.505780	-578.639547	1774.042359	411.107269
1133				900.000000	200.000000	0.000000	0.212990	0.371580	-1.042800	-94.332992	-119.252463	183.259079	299.027973	200.948745	0.000000	300.000000	200.000000	0.000000	7.538440	10.407320	2231.523132	2117.147455	2169.099924	-1361.080475				-505.000000	200.000000	0.000000	0.362220	-1.965370	-1.573080	923.293633	-683.275115	-178.126410
1134				900.000000	200.000000	0.000000	0.246620	0.472920	-1.173150	-126.479626	-44.526572	171.270184	299.081578	201.004440	0.000000	300.000000	200.000000	0.000000	7.416360	10.773560	2231.217956	2241.124558	2049.199928	-1397.701475				-505.000000	200.000000	0.000000	2.354430	0.536010	1.573080	-83.256191	-11.389397	-469.632470
1135				900.000000	200.000000	0.000000	0.347510	0.698120	-1.868350	-85.761875	-48.034686	190.652379	299.028239	200.910034	0.000000	300.000000	200.000000	0.000000	6.989080	10.376800	2232.133484	2031.317153	2169.099924	-1354.976975				-505.000000	200.000000	0.000000	2.354430	1.072020	2.359620	-745.655314	-1072.695882	235.805387
1136				900.000000	200.000000	0.000000	0.269040	0.484180	-1.607650	-102.342900	-55.177682	176.076749	298.949497	200.953312	0.000000	300.000000	200.000000	0.000000	7.477400	10.041080	2230.836486	2126.684155	2343.499918	-1428.218974				-505.000000	200.000000	0.000000	0.543330	0.000000	9.438480	1158.915097	1018.726045	-58.787565
1137				900.000000	200.000000	0.000000	0.347510	0.506700	-1.564200	-157.657935	-68.581425	173.606738	299.008740	200.952726	0.000000	300.000000	200.000000	0.000000	7.599480	9.919000	2232.209778	2126.684155	2212.699923	-1367.183975				-505.000000	200.000000	0.000000	1.267770	-0.714680	10.225020	-621.507294	2034.703815	-0.779653
1138				900.000000	200.000000	0.000000	0.448400	0.630560	-1.042800	-83.668196	-47.891128	159.159445	299.047544	200.893158	0.000000	300.000000	200.000000	0.000000	7.355320	9.949520	2231.599426	1993.170352	2125.499926	-1348.873476				-505.000000	200.000000	0.000000	1.448880	0.536010	4.719240	-1356.980519	-357.290297	-117.095434
1139				900.000000	200.000000	0.000000	0.470820	0.675600	-1.564200	-102.456270	-93.923211	166.407085	298.964403	201.000097	0.000000	300.000000	200.000000	0.000000	7.538440	11.567080	2231.370544	2231.587858	2310.799919	-1269.527977				-505.000000	200.000000	0.000000	1.448880	-1.072020	9.438480	-1222.272870	-96.628841	-1117.271132
1140				900.000000	200.000000	0.000000	0.448400	0.551740	-1.477300	-95.405206	-27.223163	163.905463	298.959661	201.008507	0.000000	300.000000	200.000000	0.000000	7.630000	11.597600	2231.675720	2250.661259	2321.699919	-1373.287475				-505.000000	200.000000	0.000000	0.905550	-0.536010	11.011560	84.262962	-1258.374863	-118.069315
1141				900.000000	200.000000	0.000000	0.448400	0.585520	-1.346950	-150.166526	-72.938118	171.165858	298.906121	200.935701	0.000000	300.000000	200.000000	0.000000	7.141680	11.292400	2232.057190	2088.537354	2441.599915	-1458.736474				-505.000000	200.000000	0.000000	1.267770	0.893350	5.505780	-640.398941	978.622315	59.490466
1142				900.000000	200.000000	0.000000	0.347510	0.641820	-1.911800	-88.125323	-129.049797	183.371040	298.954884	200.974221	0.000000	300.000000	200.000000	0.000000	7.691040	10.834600	2231.904602	2174.367657	2332.599918	-1440.425974				-505.000000	200.000000	0.000000	-1.629990	0.357340	7.865400	-441.012132	356.306440	-410.739176
1143				900.000000	200.000000	0.000000	0.358720	0.608040	-1.303500	-88.886185	-54.087594	178.508691	299.042627	200.982934	0.000000	300.000000	200.000000	0.000000	7.813120	10.926160	2231.523132	2193.441057	2136.399925	-1342.769976				-505.000000	200.000000	0.000000	-1.086660	0.357340	14.157719	717.651272	-345.391905	529.122936
1144				900.000000	200.000000	0.000000	0.437190	0.596780	-0.999350	-93.055302	-108.261548	154.320323	298.964368	200.953117	0.000000	300.000000	200.000000	0.000000	7.752080	10.682000	2231.294250	2126.684155	2310.799919	-1391.597975				-505.000000	200.000000	0.000000	2.716650	-1.429360	2.359620	-86.301804	-1227.183820	409.634896
1145				900.000000	200.000000	0.000000	0.358720	0.484180	-1.390400	-45.830405	-140.128266	159.116220	298.989208	200.935637	0.000000	300.000000	200.000000	0.000000	7.782600	10.651480	2232.209778	2088.537354	2256.299921	-1483.150473				-505.000000	200.000000	0.000000	2.535540	0.714680	-2.359620	-536.023492	1041.943829	-293.245105
1146				900.000000	200.000000	0.000000	0.459610	0.563000	-0.477950	-49.680360	-114.735676	159.085001	299.003925	200.944117	0.000000	300.000000	200.000000	0.000000	7.385840	10.498880	2232.362366	2107.610755	2223.599922	-1342.769976				-505.000000	200.000000	0.000000	-0.362220	0.178670	7.078860	-683.518381	810.620137	-176.033761
1147				900.000000	200.000000	0.000000	0.313880	0.653080	-1.781450	-67.423943	-87.258379	166.548732	299.052234	200.940359	0.000000	300.000000	200.000000	0.000000	7.263760	10.468360	2231.141662	2098.074055	2114.599926	-1354.976975				-505.000000	200.000000	0.000000	-0.181110	0.357340	7.865400	22.251875	1594.334789	470.306394
1148				900.000000	200.000000	0.000000	0.291460	0.585520	-1.651100	-70.071021	-106.720229	135.183547	298.998700	201.012815	0.000000	300.000000	200.000000	0.000000	7.568960	11.078760	2231.599426	2260.197959	2234.499922	-1306.148976				-505.000000	200.000000	0.000000	0.724440	1.429360	7.865400	-376.144202	1539.539962	-116.189690
1149				900.000000	200.000000	0.000000	0.381140	0.641820	-1.260050	-103.532231	-75.315138	144.781638	299.062229	200.901674	0.000000	300.000000	200.000000	0.000000	7.660520	9.827440	2231.675720	2012.243752	2092.799927	-1336.666476				-505.000000	200.000000	0.000000	1.811100	-1.429360	6.292320	29.828814	414.718963	-1.501351
1150				900.000000	200.000000	0.000000	0.459610	0.653080	-1.086250	-118.970608	-104.038017	163.988095	299.008571	200.927251	0.000000	300.000000	200.000000	0.000000	7.660520	10.987200	2231.828308	2069.463954	2212.699923	-1391.597975				-505.000000	200.000000	0.000000	1.086660	0.536010	3.932700	-893.779434	-467.195947	-117.066457
1151				900.000000	200.000000	0.000000	0.381140	0.619300	-1.738000	-12.482566	-120.464374	176.086275	299.047316	201.034430	0.000000	300.000000	200.000000	0.000000	7.599480	10.926160	2231.065368	2307.881460	2125.499926	-1403.804975				-505.000000	200.000000	0.000000	1.267770	-0.714680	7.078860	-42.678978	314.279426	-0.779653
1152				900.000000	200.000000	0.000000	0.493240	0.675600	-1.477300	-62.160939	-99.993254	154.335558	299.082017	201.038137	0.000000	300.000000	200.000000	0.000000	7.477400	11.445000	2232.286072	2317.418160	2049.199928	-1428.218974				-505.000000	200.000000	0.000000	0.543330	-1.429360	11.011560	-780.505660	619.523170	586.041058
1153				900.000000	200.000000	0.000000	0.448400	0.720640	-1.651100	-68.527309	-72.655259	200.207441	299.008639	200.927187	0.000000	300.000000	200.000000	0.000000	7.630000	10.804080	2231.980896	2069.463954	2212.699923	-1409.908474				-505.000000	200.000000	0.000000	-0.543330	-0.893350	-4.719240	-2023.306180	1495.625536	-0.804323
1154				900.000000	200.000000	0.000000	0.515660	0.731900	-1.173150	-91.691648	-45.473699	171.232310	299.101518	200.927092	0.000000	300.000000	200.000000	0.000000	7.813120	10.254720	2232.209778	2069.463954	2005.599930	-1391.597975				-505.000000	200.000000	0.000000	-1.811100	-0.178670	0.786540	-242.380402	108.843228	704.904514
1155				900.000000	200.000000	0.000000	0.235410	0.596780	-2.085600	-74.078006	-104.008005	171.396988	299.037973	200.961336	0.000000	300.000000	200.000000	0.000000	7.477400	10.498880	2232.057190	2145.757556	2147.299925	-1403.804975				-505.000000	200.000000	0.000000	0.362220	-0.357340	11.798100	-483.942803	-33.114327	-0.368093
1156				900.000000	200.000000	0.000000	0.246620	0.720640	-1.520750	-92.515448	-89.797033	185.958525	299.003380	200.961731	0.000000	300.000000	200.000000	0.000000	7.233240	10.651480	2231.141662	2145.757556	2223.599922	-1336.666476	-547.873682	149.109730	0.000000	-505.000000	200.000000	0.000000	2.716650	0.000000	20.450039	-1040.708014	876.768489	880.944148
1157				900.000000	200.000000	0.000000	0.369930	0.608040	-1.260050	-88.841171	-64.721571	164.039117	298.969676	200.948454	0.000000	300.000000	200.000000	0.000000	7.416360	10.682000	2232.209778	2117.147455	2299.899920	-1397.701475				-505.000000	200.000000	0.000000	1.448880	0.178670	8.651940	-1146.656542	-361.022429	-352.410945
1158				900.000000	200.000000	0.000000	0.369930	0.506700	-1.564200	-81.267861	-44.174831	183.222151	298.994228	200.935509	0.000000	300.000000	200.000000	0.000000	7.782600	9.339120	2232.514954	2088.537354	2245.399921	-1361.080475				-505.000000	200.000000	0.000000	2.173320	0.178670	11.798100	11.755170	1050.426084	822.413074
1159				900.000000	200.000000	0.000000	0.313880	0.619300	-1.651100	-96.823672	-112.709454	183.384937	299.130638	200.965741	0.000000	300.000000	200.000000	0.000000	7.263760	9.980040	2231.752014	2155.294256	1940.199932	-1342.769976				-505.000000	200.000000	0.000000	0.724440	0.714680	10.225020	-419.200719	476.740624	529.317164
1160				900.000000	200.000000	0.000000	0.414770	0.495440	-1.564200	-117.916319	-132.142832	180.755565	299.057377	200.995653	0.000000	300.000000	200.000000	0.000000	7.111160	9.827440	2231.752014	2222.051158	2103.699926	-1348.873476				-505.000000	200.000000	0.000000	2.354430	0.000000	5.505780	-347.007543	250.018486	-470.141144
1161				900.000000	200.000000	0.000000	0.403560	0.675600	-1.781450	-86.599220	-60.555582	176.115407	299.072188	200.939941	0.000000	300.000000	200.000000	0.000000	7.599480	11.597600	2232.133484	2098.074055	2070.999928	-1336.666476				-505.000000	200.000000	0.000000	1.992210	0.357340	9.438480	-672.518290	1593.904358	-469.773050
1162				900.000000	200.000000	0.000000	0.235410	0.563000	-1.303500	-86.720402	-109.801328	168.955912	299.043869	200.943246	0.000000	300.000000	200.000000	0.000000	7.355320	10.895640	2234.422304	2107.610755	2136.399925	-1385.494475				-505.000000	200.000000	0.000000	-0.362220	-0.178670	2.359620	-1052.966569	19.678652	-293.861074
1163				900.000000	200.000000	0.000000	0.358720	0.686860	-1.738000	-106.193170	-79.013359	173.762673	299.047153	200.949102	0.000000	300.000000	200.000000	0.000000	7.568960	11.506040	2230.683898	2117.147455	2125.499926	-1403.804975				-505.000000	200.000000	0.000000	3.078870	0.893350	5.505780	-524.582939	603.892646	0.601480
1164				900.000000	200.000000	0.000000	0.425980	0.551740	-1.781450	-103.761366	-51.346898	144.651409	299.062229	200.961501	0.000000	300.000000	200.000000	0.000000	7.904680	11.383960	2231.675720	2145.757556	2092.799927	-1409.908474				-505.000000	200.000000	0.000000	0.905550	-0.357340	5.505780	789.529832	602.830224	-0.411560
1165				900.000000	200.000000	0.000000	0.459610	0.506700	-1.738000	-61.345266	-103.431889	142.165021	299.022955	200.961698	0.000000	300.000000	200.000000	0.000000	7.782600	11.750200	2231.217956	2145.757556	2179.999924	-1324.459476				-505.000000	200.000000	0.000000	1.629990	0.357340	14.944259	-92.997818	682.607252	-234.767678
1166				900.000000	200.000000	0.000000	0.235410	0.686860	-1.477300	-61.697253	-109.639694	123.287560	298.930648	200.944149	0.000000	300.000000	200.000000	0.000000	7.538440	10.315760	2232.286072	2107.610755	2387.099916	-1446.529474				-505.000000	200.000000	0.000000	0.181110	-0.536010	5.505780	-1074.337520	-1474.454031	-0.523162
1167				900.000000	200.000000	0.000000	0.336300	0.529220	-2.085600	-60.778006	-67.634896	164.000655	299.018271	200.982867	0.000000	300.000000	200.000000	0.000000	7.538440	10.682000	2231.675720	2193.441057	2190.899923	-1403.804975				-505.000000	200.000000	0.000000	0.905550	1.429360	11.798100	319.066425	-596.271253	412.492709
1168				900.000000	200.000000	0.000000	0.369930	0.686860	-1.738000	-45.885217	-120.002746	154.473779	299.018842	200.999380	0.000000	300.000000	200.000000	0.000000	7.538440	10.773560	2232.972718	2231.587858	2190.899923	-1403.804975				-505.000000	200.000000	0.000000	0.543330	0.893350	13.371180	-1566.297724	87.003862	59.548421
1169				900.000000	200.000000	0.000000	0.403560	0.619300	-1.390400	-60.368815	-91.315078	183.292029	299.008537	200.957195	0.000000	300.000000	200.000000	0.000000	7.202720	9.857960	2231.752014	2136.220856	2212.699923	-1385.494475				-505.000000	200.000000	0.000000	1.811100	-0.178670	8.651940	-1052.463184	1738.179757	-352.779038
1170				900.000000	200.000000	0.000000	0.381140	0.619300	-1.260050	-56.213242	-125.974838	135.122054	298.959767	200.905854	0.000000	300.000000	200.000000	0.000000	7.355320	9.644320	2231.904602	2021.780453	2321.699919	-1403.804975				-505.000000	200.000000	0.000000	1.448880	-1.072020	9.438480	-874.824865	-96.628841	-412.341948
1171				900.000000	200.000000	0.000000	0.347510	0.315280	-1.477300	-36.793615	-63.596272	144.512796	299.008977	200.952498	0.000000	300.000000	200.000000	0.000000	7.233240	9.674840	2232.743836	2126.684155	2212.699923	-1300.045476				-505.000000	200.000000	0.000000	1.086660	-1.429360	9.438480	-548.999502	588.139127	57.300703
1172				900.000000	200.000000	0.000000	0.336300	0.686860	-1.781450	-62.012352	-88.181635	188.243861	298.983943	200.948810	0.000000	300.000000	200.000000	0.000000	7.172200	11.383960	2231.370544	2117.147455	2267.199921	-1354.976975				-505.000000	200.000000	0.000000	2.535540	0.000000	7.865400	-810.082781	1429.950307	-411.411534
1173				900.000000	200.000000	0.000000	0.392350	0.641820	-1.607650	-99.871814	-70.387528	164.047305	299.042562	200.914619	0.000000	300.000000	200.000000	0.000000	7.385840	10.987200	2231.370544	2040.853853	2136.399925	-1403.804975				-505.000000	200.000000	0.000000	1.629990	-1.965370	12.584640	692.794246	949.986546	-824.412917
1174				900.000000	200.000000	0.000000	0.414770	0.720640	-1.520750	-72.412797	-91.655481	152.049080	298.964828	200.965510	0.000000	300.000000	200.000000	0.000000	7.568960	11.383960	2232.286072	2155.294256	2310.799919	-1367.183975				-505.000000	200.000000	0.000000	1.448880	-0.893350	18.090419	758.102639	1353.430549	-412.172390
1175				900.000000	200.000000	0.000000	0.425980	0.563000	-1.564200	-66.887836	-46.482970	147.071541	299.018506	200.956998	0.000000	300.000000	200.000000	0.000000	7.843640	10.315760	2232.209778	2136.220856	2190.899923	-1397.701475				-505.000000	200.000000	0.000000	0.905550	0.000000	14.157719	-1851.923413	462.049526	117.415753
1176				900.000000	200.000000	0.000000	0.650180	0.574260	-2.085600	-99.128561	-126.154204	192.633283	299.052267	200.991617	0.000000	300.000000	200.000000	0.000000	7.141680	10.407320	2231.217956	2212.514458	2114.599926	-1409.908474				-505.000000	200.000000	0.000000	3.803310	0.714680	10.225020	-419.200719	-770.121848	-58.370132
1177				900.000000	200.000000	0.000000	0.470820	0.596780	-2.042150	-53.930341	-88.412748	156.695142	299.057345	200.999961	0.000000	300.000000	200.000000	0.000000	7.172200	11.139800	2231.675720	2231.587858	2103.699926	-1330.562976				-505.000000	200.000000	0.000000	-0.905550	2.144040	-3.932700	940.133257	-604.323077	-56.636961
1178				900.000000	200.000000	0.000000	0.482030	0.529220	-1.390400	-84.180960	-99.612443	161.440018	299.033255	200.922725	0.000000	300.000000	200.000000	0.000000	7.385840	10.346280	2232.438660	2059.927254	2158.199924	-1470.943473				-505.000000	200.000000	0.000000	2.173320	0.714680	5.505780	854.397762	260.977451	-528.192522
1179				900.000000	200.000000	0.000000	0.414770	0.641820	-1.564200	-95.806270	-132.142832	176.072378	298.955134	200.973988	0.000000	300.000000	200.000000	0.000000	7.660520	10.132640	2232.438660	2174.367657	2332.599918	-1409.908474				-505.000000	200.000000	0.000000	-0.724440	-1.965370	11.798100	-1623.588715	32.639465	-1.807181
1180				900.000000	200.000000	0.000000	0.437190	0.641820	-1.129700	-107.417719	-72.678533	176.049151	298.993919	200.974254	0.000000	300.000000	200.000000	0.000000	7.477400	11.017720	2231.828308	2174.367657	2245.399921	-1403.804975				-505.000000	200.000000	0.000000	0.543330	0.000000	18.090419	1.447234	-580.324734	411.165224
1181				900.000000	200.000000	0.000000	0.403560	0.664340	-1.303500	-86.567751	-121.791715	168.875955	299.013589	200.986938	0.000000	300.000000	200.000000	0.000000	7.568960	10.102120	2232.133484	2202.977757	2201.799923	-1324.459476				-505.000000	200.000000	0.000000	1.448880	1.429360	15.730799	-722.962976	-102.600252	294.961046
1182				900.000000	200.000000	0.000000	0.336300	0.720640	-1.564200	-108.642583	-93.449647	176.226976	299.037677	200.965906	0.000000	300.000000	200.000000	0.000000	7.141680	10.804080	2231.370544	2155.294256	2147.299925	-1348.873476				-505.000000	200.000000	0.000000	3.078870	0.357340	14.944259	-92.997818	-995.904559	-646.092279
1183				900.000000	200.000000	0.000000	0.392350	0.596780	-1.868350	-77.873466	-65.079107	156.776437	299.042987	200.969749	0.000000	300.000000	200.000000	0.000000	7.446880	10.865120	2232.362366	2164.830956	2136.399925	-1403.804975				-505.000000	200.000000	0.000000	1.629990	-0.178670	0.786540	1263.227622	165.762899	469.652832
1184				900.000000	200.000000	0.000000	0.549290	0.540480	-1.303500	-87.647775	-97.397057	168.609789	299.033354	200.914088	0.000000	300.000000	200.000000	0.000000	7.507920	10.834600	2232.667542	2040.853853	2158.199924	-1324.459476				-505.000000	200.000000	0.000000	3.259980	0.536010	13.371180	1075.847676	850.609431	-234.728520
1185				900.000000	200.000000	0.000000	0.493240	0.574260	-1.911800	-54.722672	-109.721109	197.615193	299.013488	200.969948	0.000000	300.000000	200.000000	0.000000	7.172200	11.139800	2231.904602	2164.830956	2201.799923	-1379.390975				-505.000000	200.000000	0.000000	1.992210	-0.714680	6.292320	-274.373905	-126.520032	234.138787
1186				900.000000	200.000000	0.000000	0.493240	0.596780	-2.215950	-54.110398	-94.240339	202.455457	299.057313	200.905978	0.000000	300.000000	200.000000	0.000000	7.691040	10.987200	2231.599426	2021.780453	2103.699926	-1379.390975				-505.000000	200.000000	0.000000	0.181110	-0.357340	7.078860	326.391671	247.463211	-411.562295
1187				900.000000	200.000000	0.000000	0.336300	0.563000	-1.477300	-66.797808	-63.134645	168.851390	298.998563	200.936021	0.000000	300.000000	200.000000	0.000000	7.294280	11.322920	2231.294250	2088.537354	2234.499922	-1391.597975				-505.000000	200.000000	0.000000	-1.267770	0.893350	6.292320	-1682.680035	2854.711501	118.437408
1188				900.000000	200.000000	0.000000	0.381140	0.686860	-1.477300	-53.656192	-115.640855	164.100806	298.993850	200.982867	0.000000	300.000000	200.000000	0.000000	7.477400	10.712520	2231.675720	2193.441057	2245.399921	-1342.769976				-505.000000	200.000000	0.000000	0.905550	-0.893350	5.505780	-169.432148	72.550195	1056.473543
1189				900.000000	200.000000	0.000000	0.392350	0.686860	-1.781450	-78.094473	-95.555744	195.414773	299.047088	201.056056	0.000000	300.000000	200.000000	0.000000	7.568960	10.743040	2230.531310	2355.564961	2125.499926	-1373.287475				-505.000000	200.000000	0.000000	3.803310	-0.357340	-1.573080	-485.012497	831.914637	-0.643380
1190				900.000000	200.000000	0.000000	0.269040	0.675600	-1.260050	-98.120640	-111.226620	144.929189	299.032792	201.008645	0.000000	300.000000	200.000000	0.000000	7.721560	10.804080	2231.370544	2250.661259	2158.199924	-1416.011974				-505.000000	200.000000	0.000000	0.000000	-0.714680	12.584640	73.577486	1711.467272	234.298163
1191				900.000000	200.000000	0.000000	0.347510	0.619300	-1.477300	-112.725736	-99.058062	164.072816	298.959910	200.948454	0.000000	300.000000	200.000000	0.000000	7.172200	10.498880	2232.209778	2117.147455	2321.699919	-1397.701475				-505.000000	200.000000	0.000000	1.992210	0.536010	0.786540	148.312890	143.844968	-704.579887
1192				900.000000	200.000000	0.000000	0.448400	0.563000	-1.129700	-74.478754	-128.865830	197.651176	298.935858	200.973755	0.000000	300.000000	200.000000	0.000000	7.172200	9.491720	2232.972718	2174.367657	2376.199917	-1422.115474				-505.000000	200.000000	0.000000	0.362220	-0.536010	5.505780	-842.705516	105.427091	645.647434
1193				900.000000	200.000000	0.000000	0.470820	0.641820	-1.781450	-59.846569	-88.655199	168.785330	299.086994	200.956867	0.000000	300.000000	200.000000	0.000000	7.568960	9.857960	2232.514954	2136.220856	2038.299929	-1397.701475				-505.000000	200.000000	0.000000	1.086660	-2.144040	7.865400	681.605385	457.061972	-178.353923
1194				900.000000	200.000000	0.000000	0.347510	0.529220	-2.172500	-64.888565	-62.949736	154.350401	299.043281	200.939556	0.000000	300.000000	200.000000	0.000000	7.019600	11.506040	2233.049012	2098.074055	2136.399925	-1324.459476				-505.000000	200.000000	0.000000	1.448880	-0.714680	14.944259	-1200.209765	1356.416255	-412.002832
1195				900.000000	200.000000	0.000000	0.403560	0.461660	-1.607650	-91.208682	-91.113036	159.048822	299.048325	200.969285	0.000000	300.000000	200.000000	0.000000	7.477400	11.231360	2233.430482	2164.830956	2125.499926	-1312.252476				-505.000000	200.000000	0.000000	0.905550	3.573400	8.651940	332.734590	-593.285547	355.783305
1196				900.000000	200.000000	0.000000	0.504450	0.529220	-1.042800	-83.820847	-100.858966	151.778151	299.004300	200.909599	0.000000	300.000000	200.000000	0.000000	7.233240	11.017720	2233.201600	2031.317153	2223.599922	-1409.908474				-505.000000	200.000000	0.000000	1.811100	-1.608030	-0.786540	-97.364818	-1169.403287	996.978769
1197				900.000000	200.000000	0.000000	0.526870	0.754420	-1.998700	-115.742725	-131.289055	137.506399	299.028372	200.969716	0.000000	300.000000	200.000000	0.000000	6.989080	11.231360	2232.438660	2164.830956	2169.099924	-1354.976975				-505.000000	200.000000	0.000000	1.629990	-1.250690	0.000000	40.136750	696.789355	-60.061403
1198				900.000000	200.000000	0.000000	0.347510	0.709380	-1.607650	-52.863861	-53.343107	164.156590	298.993816	200.910252	0.000000	300.000000	200.000000	0.000000	7.141680	11.689160	2231.599426	2031.317153	2245.399921	-1336.666476				-505.000000	200.000000	0.000000	2.535540	1.072020	3.932700	-745.529467	770.832402	-175.417792
1199				900.000000	200.000000	0.000000	0.504450	0.517960	-1.868350	-81.119273	-105.157175	146.948359	298.998632	200.897493	0.000000	300.000000	200.000000	0.000000	7.294280	10.651480	2231.446838	2002.707052	2234.499922	-1434.322474				-505.000000	200.000000	0.000000	0.543330	0.178670	9.438480	-1030.777617	1416.436067	-352.338501
1200				900.000000	200.000000	0.000000	0.358720	0.630560	-1.260050	-124.098569	-49.062033	152.023373	298.984047	201.004268	0.000000	300.000000	200.000000	0.000000	7.965720	10.559920	2231.599426	2241.124558	2267.199921	-1348.873476				-505.000000	200.000000	0.000000	2.897760	-0.178670	3.146160	-821.271642	1014.800913	58.342720
1201				900.000000	200.000000	0.000000	0.582920	0.675600	-1.738000	-82.533676	-52.784126	166.290950	299.018036	200.983103	0.000000	300.000000	200.000000	0.000000	7.599480	10.193680	2231.141662	2193.441057	2190.899923	-1361.080475				-505.000000	200.000000	0.000000	0.181110	-1.608030	3.932700	-328.619283	1045.868961	-119.028707
1202				900.000000	200.000000	0.000000	0.482030	0.686860	-1.955250	-70.233469	-53.493403	156.767303	299.062582	200.926965	0.000000	300.000000	200.000000	0.000000	7.019600	11.109280	2232.514954	2069.463954	2092.799927	-1446.529474				-505.000000	200.000000	0.000000	0.362220	-0.893350	10.225020	-1558.846631	1294.078599	997.772911
1203				900.000000	200.000000	0.000000	0.358720	0.889540	-2.042150	-49.915545	-124.324229	166.722185	299.052461	200.944407	0.000000	300.000000	200.000000	0.000000	7.355320	9.888480	2231.675720	2107.610755	2114.599926	-1464.839973				-505.000000	200.000000	0.000000	0.724440	0.893350	7.865400	-408.578167	346.409896	-292.930659
1204				900.000000	200.000000	0.000000	0.313880	0.664340	-1.173150	-38.186346	-87.824098	147.281923	299.013825	200.926902	0.000000	300.000000	200.000000	0.000000	7.630000	9.949520	2232.667542	2069.463954	2201.799923	-1348.873476				-505.000000	200.000000	0.000000	1.811100	-1.608030	7.865400	-675.752672	-382.193934	350.793683
1205				900.000000	200.000000	0.000000	0.403560	0.563000	-1.520750	-46.740171	-91.193853	188.058990	298.998598	200.987276	0.000000	300.000000	200.000000	0.000000	7.355320	10.163160	2231.370544	2202.977757	2234.499922	-1422.115474				-505.000000	200.000000	0.000000	2.173320	-1.072020	-0.786540	50.885149	532.088877	410.017478
1206				900.000000	200.000000	0.000000	0.358720	0.641820	-1.564200	-39.518847	-139.966632	142.395205	299.038006	200.957031	0.000000	300.000000	200.000000	0.000000	7.507920	9.644320	2232.133484	2136.220856	2147.299925	-1330.562976				-505.000000	200.000000	0.000000	1.629990	-0.357340	0.786540	-21.559720	-231.947123	-999.119192
[truncated: 7,794 more rows]
