# Supplementary material for: A Plyometric Warm-Up Protocol Improves Running Economy in Recreational Endurance Athletes
Source: Front Physiol. 2020 Mar 12;11:197. doi: 10.3389/fphys.2020.00197 (PMC7080849; doi:10.3389/fphys.2020.00197)
Supplement: Supplementary file 1 [file Data_Sheet_1.zip › Datasheet 1/Force plate data -leg stiffness/5/5 Resistance .csv]

FORCE PLATES
600.000000	Hz
	Corner 1			Corner 2			Corner 3			Corner 4
Plate#	X	Y	Z	X	Y	Z	X	Y	Z	X	Y	Z
1	1200.000000	400.000000	0.000000	1200.000000	0.000000	0.000000	600.000000	0.000000	0.000000	600.000000	400.000000	0.000000
2	600.000000	400.000000	0.000000	600.000000	0.000000	0.000000	0.000000	0.000000	0.000000	0.000000	400.000000	0.000000
3	-55.000000	500.000000	0.000000	-55.000000	-100.000000	0.000000	-955.000000	-100.000000	0.000000	-955.000000	500.000000	0.000000
	Force Plate 1												Force Plate 2												Force Plate 3
Sample #	COP:X	COP:Y	COP:Z	Ref:X	Ref:Y	Ref:Z	Force:X	Force:Y	Force:Z	Moment:X	Moment:Y	Moment:Z	COP:X	COP:Y	COP:Z	Ref:X	Ref:Y	Ref:Z	Force:X	Force:Y	Force:Z	Moment:X	Moment:Y	Moment:Z	COP:X	COP:Y	COP:Z	Ref:X	Ref:Y	Ref:Z	Force:X	Force:Y	Force:Z	Moment:X	Moment:Y	Moment:Z
Units:	mm	mm	mm	mm	mm	mm	N	N	N	Nmm	Nmm	Nmm	mm	mm	mm	mm	mm	mm	N	N	N	Nmm	Nmm	Nmm	mm	mm	mm	mm	mm	mm	N	N	N	Nmm	Nmm	Nmm
1				900.000000	200.000000	0.000000	0.235410	0.551740	-1.564200	-107.556825	-89.294997	166.535780	299.052849	200.918390	0.000000	300.000000	200.000000	0.000000	7.233240	10.620960	2232.591248	2050.390553	2114.599926	-1385.494475				-505.000000	200.000000	0.000000	3.078870	-2.501380	4.719240	-614.244971	737.209080	-648.805205
2				900.000000	200.000000	0.000000	0.235410	0.608040	-1.694550	-41.044950	-23.316162	168.997800	299.032858	200.970114	0.000000	300.000000	200.000000	0.000000	7.721560	10.804080	2231.523132	2164.830956	2158.199924	-1373.287475				-505.000000	200.000000	0.000000	3.078870	0.178670	11.011560	590.772256	2587.217771	-763.750034
3				900.000000	200.000000	0.000000	0.369930	0.608040	-1.694550	-73.209192	-89.647335	139.942516	298.957844	200.916091	0.000000	300.000000	200.000000	0.000000	7.538440	10.712520	2227.784726	2040.853853	2321.699919	-1440.425974				-505.000000	200.000000	0.000000	1.992210	-1.965370	9.438480	-581.433467	-527.215759	-2.024513
4				900.000000	200.000000	0.000000	0.291460	0.675600	-1.260050	-122.243822	-96.951966	154.544602	299.004300	200.969384	0.000000	300.000000	200.000000	0.000000	7.294280	9.705360	2233.201600	2164.830956	2223.599922	-1409.908474				-505.000000	200.000000	0.000000	2.716650	1.786700	1.573080	1266.399082	-33.307328	-1114.659628
5				900.000000	200.000000	0.000000	0.336300	0.574260	-1.868350	-86.841900	-67.836938	161.632882	299.047642	200.940070	0.000000	300.000000	200.000000	0.000000	7.691040	11.445000	2231.828308	2098.074055	2125.499926	-1373.287475				-505.000000	200.000000	0.000000	0.905550	-1.250690	9.438480	-74.924173	1924.798165	-412.468039
6				900.000000	200.000000	0.000000	0.493240	0.574260	-1.651100	-82.596298	-94.765650	147.012331	299.042791	200.927219	0.000000	300.000000	200.000000	0.000000	7.446880	10.163160	2231.904602	2069.463954	2136.399925	-1379.390975				-505.000000	200.000000	0.000000	3.078870	0.178670	8.651940	127.319479	600.906940	-528.773640
7				900.000000	200.000000	0.000000	0.257830	0.630560	-1.998700	-128.884341	-89.814168	168.995516	299.062358	200.995551	0.000000	300.000000	200.000000	0.000000	7.355320	11.261880	2231.980896	2222.051158	2092.799927	-1409.908474				-505.000000	200.000000	0.000000	1.267770	0.536010	5.505780	-198.757576	1774.042359	-763.266031
8				900.000000	200.000000	0.000000	0.369930	0.585520	-1.346950	-113.981754	-79.838663	159.198853	298.940558	200.922662	0.000000	300.000000	200.000000	0.000000	7.752080	11.200840	2232.591248	2059.927254	2365.299917	-1489.253973				-505.000000	200.000000	0.000000	2.535540	-1.250690	10.225020	-769.757261	1957.991057	-941.295327
9				900.000000	200.000000	0.000000	0.313880	0.686860	-1.433850	-113.919131	-112.911497	185.857428	298.969852	200.969649	0.000000	300.000000	200.000000	0.000000	7.874160	11.109280	2232.591248	2164.830956	2299.899920	-1379.390975				-505.000000	200.000000	0.000000	3.078870	-0.357340	11.798100	-599.758805	1393.341278	-823.002807
10				900.000000	200.000000	0.000000	0.403560	0.596780	-1.520750	-81.533882	-116.523702	156.764824	299.061941	201.060114	0.000000	300.000000	200.000000	0.000000	7.141680	11.750200	2230.989074	2365.101662	2092.799927	-1391.597975				-505.000000	200.000000	0.000000	1.629990	-1.965370	15.730799	693.045939	1344.710863	115.492662
11				900.000000	200.000000	0.000000	0.358720	0.833240	-1.738000	-51.918879	-68.881419	149.802206	299.013387	201.034147	0.000000	300.000000	200.000000	0.000000	7.416360	10.804080	2231.675720	2307.881460	2201.799923	-1367.183975				-505.000000	200.000000	0.000000	0.000000	-1.429360	18.090419	-200.859342	1308.532265	-1000.006140
12				900.000000	200.000000	0.000000	0.459610	0.540480	-1.738000	-92.118448	-47.706220	159.064057	299.038269	200.918328	0.000000	300.000000	200.000000	0.000000	7.202720	10.315760	2232.743836	2050.390553	2147.299925	-1361.080475				-505.000000	200.000000	0.000000	2.354430	0.178670	18.876959	475.585486	104.759229	-939.924375
13				900.000000	200.000000	0.000000	0.291460	0.529220	-1.390400	-72.119370	-66.434920	154.408468	298.998837	200.940038	0.000000	300.000000	200.000000	0.000000	7.599480	10.529400	2231.904602	2098.074055	2234.499922	-1409.908474				-505.000000	200.000000	0.000000	3.803310	0.000000	8.651940	348.140161	1750.201144	-235.280659
14				900.000000	200.000000	0.000000	0.269040	0.574260	-0.912450	-93.892648	-76.088098	171.341204	299.062934	200.918077	0.000000	300.000000	200.000000	0.000000	7.111160	9.827440	2233.354188	2050.390553	2092.799927	-1306.148976				-505.000000	200.000000	0.000000	2.354430	0.178670	13.371180	-103.934986	2098.534324	-763.692079
15				900.000000	200.000000	0.000000	0.336300	0.675600	-1.390400	-62.070911	-78.413371	152.088488	299.003959	200.926997	0.000000	300.000000	200.000000	0.000000	6.836480	10.102120	2232.438660	2069.463954	2223.599922	-1354.976975				-505.000000	200.000000	0.000000	3.441090	-0.714680	2.359620	420.207491	1645.520479	57.790580
16				900.000000	200.000000	0.000000	0.425980	0.608040	-1.998700	-13.216338	-91.672615	159.161729	298.979581	200.999585	0.000000	300.000000	200.000000	0.000000	7.446880	9.461200	2232.514954	2231.587858	2278.099920	-1434.322474				-505.000000	200.000000	0.000000	0.905550	-2.144040	3.932700	-129.421244	-588.806989	-295.827631
17				900.000000	200.000000	0.000000	0.437190	0.382840	-1.651100	-66.355793	-82.325571	178.217960	299.032858	200.953019	0.000000	300.000000	200.000000	0.000000	7.446880	11.078760	2231.523132	2126.684155	2158.199924	-1300.045476				-505.000000	200.000000	0.000000	2.716650	-1.429360	13.371180	-201.236881	2341.756408	-941.479373
18				900.000000	200.000000	0.000000	0.325090	0.731900	-1.564200	-23.747762	-72.724140	166.610421	299.042725	200.970014	0.000000	300.000000	200.000000	0.000000	7.477400	11.353440	2231.752014	2164.830956	2136.399925	-1342.769976				-505.000000	200.000000	0.000000	2.535540	-1.072020	9.438480	1094.047167	1826.167476	-412.428881
19				900.000000	200.000000	0.000000	0.347510	0.720640	-1.173150	-92.155335	-165.198531	173.805702	298.950179	200.982599	0.000000	300.000000	200.000000	0.000000	7.233240	11.628120	2232.286072	2193.441057	2343.499918	-1391.597975				-505.000000	200.000000	0.000000	3.259980	0.893350	14.944259	-755.459864	2307.386658	-351.877601
20				900.000000	200.000000	0.000000	0.425980	0.675600	-1.651100	-70.382057	-66.666033	183.321160	298.945260	200.922820	0.000000	300.000000	200.000000	0.000000	7.477400	11.078760	2232.209778	2059.927254	2354.399918	-1428.218974				-505.000000	200.000000	0.000000	3.259980	-1.608030	14.944259	135.525650	1644.536622	-60.530918
21				900.000000	200.000000	0.000000	0.482030	0.731900	-1.129700	-115.769815	-54.261164	139.941570	298.945152	200.927187	0.000000	300.000000	200.000000	0.000000	7.630000	10.682000	2231.980896	2069.463954	2354.399918	-1379.390975				-505.000000	200.000000	0.000000	3.803310	-1.429360	3.932700	956.168060	561.549637	-824.078109
22				900.000000	200.000000	0.000000	0.246620	0.574260	-1.868350	-123.026672	-69.209886	221.967293	299.033023	201.012677	0.000000	300.000000	200.000000	0.000000	7.172200	10.437840	2231.904602	2260.197959	2158.199924	-1379.390975				-505.000000	200.000000	0.000000	-0.724440	1.608030	8.651940	-1755.061980	-1024.934887	-233.392419
23				900.000000	200.000000	0.000000	0.437190	0.776940	-1.433850	-41.860623	-77.461643	178.584473	298.988551	200.957620	0.000000	300.000000	200.000000	0.000000	7.294280	10.773560	2230.760192	2136.220856	2256.299921	-1397.701475				-505.000000	200.000000	0.000000	2.716650	-0.178670	4.719240	-936.961798	891.697018	-529.083778
24				900.000000	200.000000	0.000000	0.336300	0.563000	-1.694550	-91.146060	-78.130512	151.983770	299.035434	200.942454	0.000000	300.000000	200.000000	0.000000	7.691040	10.987200	2226.182552	2098.074055	2147.299925	-1428.218974				-505.000000	200.000000	0.000000	1.811100	-1.608030	11.011560	1061.739049	410.240404	-824.088290
25				900.000000	200.000000	0.000000	0.403560	0.540480	-1.086250	-95.463765	-76.400028	154.302805	299.032891	200.940166	0.000000	300.000000	200.000000	0.000000	7.355320	9.613800	2231.599426	2098.074055	2158.199924	-1354.976975				-505.000000	200.000000	0.000000	1.448880	0.178670	18.876959	-450.942529	954.974100	117.541845
26				900.000000	200.000000	0.000000	0.414770	0.619300	-1.260050	-88.377484	-36.172262	178.461095	299.013758	200.948324	0.000000	300.000000	200.000000	0.000000	7.568960	10.651480	2232.514954	2117.147455	2201.799923	-1367.183975				-505.000000	200.000000	0.000000	3.259980	0.000000	12.584640	-114.809231	1779.345908	-411.469489
27				900.000000	200.000000	0.000000	0.381140	0.596780	-1.564200	-89.619957	-54.768399	164.017031	299.028505	200.978126	0.000000	300.000000	200.000000	0.000000	7.385840	10.407320	2232.743836	2183.904357	2169.099924	-1391.597975	-633.755522	139.217007	0.000000	-505.000000	200.000000	0.000000	2.173320	-1.429360	20.450039	-1243.014589	2633.055481	-530.227216
28				900.000000	200.000000	0.000000	0.347510	0.619300	-1.868350	-109.110334	-78.430506	183.350096	299.047902	200.961172	0.000000	300.000000	200.000000	0.000000	7.324800	11.292400	2232.438660	2145.757556	2125.499926	-1348.873476				-505.000000	200.000000	0.000000	4.165530	-1.786700	10.225020	587.600796	1859.360368	-706.958005
29				900.000000	200.000000	0.000000	0.459610	0.596780	-1.520750	-117.718654	-118.831841	149.477776	299.013859	200.914056	0.000000	300.000000	200.000000	0.000000	7.965720	11.048240	2232.743836	2040.853853	2201.799923	-1391.597975				-505.000000	200.000000	0.000000	2.354430	-0.357340	12.584640	-252.247876	1834.140736	-646.712555
30				900.000000	200.000000	0.000000	0.369930	0.563000	-1.390400	-98.872021	-54.468405	168.816550	299.057120	200.918987	0.000000	300.000000	200.000000	0.000000	7.660520	10.712520	2231.141662	2050.390553	2103.699926	-1422.115474	-551.624910	253.012943	0.000000	-505.000000	200.000000	0.000000	1.448880	-1.250690	20.450039	1084.116771	953.481248	-529.999703
31				900.000000	200.000000	0.000000	0.526870	0.596780	-1.824900	-130.095344	-90.922929	159.046735	299.048032	201.042195	0.000000	300.000000	200.000000	0.000000	7.324800	11.536560	2232.743836	2326.954861	2125.499926	-1361.080475				-505.000000	200.000000	0.000000	1.448880	-1.965370	15.730799	-696.746084	1223.099821	-530.677935
32				900.000000	200.000000	0.000000	0.425980	0.540480	-1.651100	-51.823117	-91.995883	156.689238	299.082206	200.965312	0.000000	300.000000	200.000000	0.000000	7.630000	10.620960	2232.743836	2155.294256	2049.199928	-1336.666476				-505.000000	200.000000	0.000000	1.267770	-0.893350	4.719240	62.136933	-213.761324	-1234.575283
33				900.000000	200.000000	0.000000	0.403560	0.416620	-1.868350	-117.456696	-65.540735	144.548974	298.896317	200.952824	0.000000	300.000000	200.000000	0.000000	7.813120	10.926160	2231.980896	2126.684155	2463.399914	-1458.736474				-505.000000	200.000000	0.000000	2.354430	-0.357340	5.505780	94.633821	1178.008537	-352.992062
34				900.000000	200.000000	0.000000	0.392350	0.596780	-1.738000	-105.882135	-50.002423	166.415078	299.071871	200.901797	0.000000	300.000000	200.000000	0.000000	7.416360	10.590440	2231.370544	2012.243752	2070.999928	-1318.355976				-505.000000	200.000000	0.000000	3.078870	-2.322710	16.517339	671.486219	593.442676	173.781735
35				900.000000	200.000000	0.000000	0.437190	0.686860	-1.998700	-126.565907	-92.134243	178.500698	299.003312	201.025916	0.000000	300.000000	200.000000	0.000000	7.874160	10.529400	2230.989074	2288.808060	2223.599922	-1397.701475	-620.202423	159.227111	0.000000	-505.000000	200.000000	0.000000	0.181110	-2.322710	20.450039	-833.807190	2355.894079	-413.427431
36				900.000000	200.000000	0.000000	0.425980	0.731900	-2.129050	-108.764081	-56.089600	207.470120	299.057506	200.931428	0.000000	300.000000	200.000000	0.000000	7.568960	10.712520	2232.057190	2079.000654	2103.699926	-1373.287475				-505.000000	200.000000	0.000000	2.535540	-1.250690	7.865400	40.765982	-293.459788	-1352.504017
37				900.000000	200.000000	0.000000	0.347510	0.484180	-1.607650	-74.199188	-83.738927	168.766474	299.072156	200.918610	0.000000	300.000000	200.000000	0.000000	7.477400	10.346280	2232.057190	2050.390553	2070.999928	-1373.287475				-505.000000	200.000000	0.000000	0.000000	-0.893350	7.078860	62.325702	1981.832272	-235.824184
38				900.000000	200.000000	0.000000	0.347510	0.653080	-1.738000	-67.378929	-103.881581	156.875251	299.047870	200.922757	0.000000	300.000000	200.000000	0.000000	7.599480	9.644320	2232.362366	2059.927254	2125.499926	-1367.183975				-505.000000	200.000000	0.000000	3.622200	-1.072020	11.011560	978.357012	35.510735	-1058.700899
39				900.000000	200.000000	0.000000	0.325090	0.551740	-1.346950	-87.229103	-83.058122	154.394571	299.096728	200.978260	0.000000	300.000000	200.000000	0.000000	7.446880	11.048240	2232.438660	2183.904357	2016.499929	-1312.252476				-505.000000	200.000000	0.000000	2.897760	-1.072020	14.944259	862.855626	2329.304589	-823.666549
40				900.000000	200.000000	0.000000	0.224200	0.596780	-1.433850	-65.361733	-109.218475	161.769961	299.135847	200.939748	0.000000	300.000000	200.000000	0.000000	7.294280	11.475520	2232.591248	2098.074055	1929.299932	-1348.873476	-543.534613	290.541806	0.000000	-505.000000	200.000000	0.000000	1.992210	-1.965370	20.450039	1851.583497	788.034344	-589.465500
41				900.000000	200.000000	0.000000	0.403560	0.608040	-1.433850	-89.021227	-126.736459	171.233256	299.003619	200.957227	0.000000	300.000000	200.000000	0.000000	7.294280	10.773560	2231.675720	2136.220856	2223.599922	-1416.011974	-546.282638	210.052259	0.000000	-505.000000	200.000000	0.000000	3.803310	-2.501380	19.663499	197.662583	811.761123	-296.398568
42				900.000000	200.000000	0.000000	0.549290	0.563000	-1.042800	-66.347665	-117.903388	173.450053	298.984429	200.914181	0.000000	300.000000	200.000000	0.000000	7.660520	10.895640	2232.438660	2040.853853	2267.199921	-1409.908474				-505.000000	200.000000	0.000000	1.267770	0.893350	1.573080	-409.081553	584.644425	0.746368
43				900.000000	200.000000	0.000000	0.504450	0.641820	-1.129700	-63.191886	-136.239939	178.389130	299.052202	200.957489	0.000000	300.000000	200.000000	0.000000	7.538440	11.231360	2231.065368	2136.220856	2114.599926	-1379.390975				-505.000000	200.000000	0.000000	0.543330	-0.357340	7.865400	326.454594	1152.788905	-470.335371
44				900.000000	200.000000	0.000000	0.448400	0.630560	-1.520750	-84.163352	-32.248725	180.846386	299.052461	200.995687	0.000000	300.000000	200.000000	0.000000	7.172200	11.414480	2231.675720	2222.051158	2114.599926	-1336.666476				-505.000000	200.000000	0.000000	1.629990	-0.357340	19.663499	-599.129573	943.268708	-470.422304
45				900.000000	200.000000	0.000000	0.448400	0.506700	-1.346950	-64.960669	-103.333938	178.321536	299.008706	200.952759	0.000000	300.000000	200.000000	0.000000	7.507920	10.468360	2232.133484	2126.684155	2212.699923	-1428.218974				-505.000000	200.000000	0.000000	0.724440	-1.429360	16.517339	262.278820	1531.329271	-1058.808194
46				900.000000	200.000000	0.000000	0.425980	0.596780	-1.346950	-69.292235	-56.816953	161.560917	298.970063	200.986534	0.000000	300.000000	200.000000	0.000000	7.477400	10.559920	2233.049012	2202.977757	2299.899920	-1440.425974				-505.000000	200.000000	0.000000	1.448880	-0.357340	11.798100	674.217216	1624.541975	117.033171
47				900.000000	200.000000	0.000000	0.257830	0.630560	-1.651100	-100.380516	-39.477736	152.127895	298.959412	200.987377	0.000000	300.000000	200.000000	0.000000	7.935200	10.712520	2231.141662	2202.977757	2321.699919	-1385.494475				-505.000000	200.000000	0.000000	1.811100	-0.357340	7.078860	-252.688338	546.542544	-294.204497
48				900.000000	200.000000	0.000000	0.212990	0.630560	-1.607650	-68.171260	-123.793123	132.897069	299.037545	200.966038	0.000000	300.000000	200.000000	0.000000	7.202720	10.834600	2231.065368	2155.294256	2147.299925	-1361.080475				-505.000000	200.000000	0.000000	3.259980	-3.394730	14.157719	838.061523	849.863004	-767.155680
49				900.000000	200.000000	0.000000	0.212990	0.675600	-1.390400	-122.378864	-83.467405	142.577596	299.022855	200.914775	0.000000	300.000000	200.000000	0.000000	7.599480	9.980040	2230.989074	2040.853853	2179.999924	-1330.562976	-531.641135	222.356790	0.000000	-505.000000	200.000000	0.000000	1.629990	1.786700	20.450039	457.197225	544.812260	-174.667117
50				900.000000	200.000000	0.000000	0.515660	0.574260	-0.999350	-98.003206	-86.163093	192.772646	298.974489	200.935701	0.000000	300.000000	200.000000	0.000000	7.691040	10.865120	2232.057190	2088.537354	2288.999920	-1385.494475				-505.000000	200.000000	0.000000	2.897760	-0.714680	0.786540	-738.078375	1017.040192	-412.118743
51				900.000000	200.000000	0.000000	0.369930	0.731900	-1.477300	-128.191519	-94.915348	190.660567	299.003959	200.986803	0.000000	300.000000	200.000000	0.000000	7.507920	9.644320	2232.438660	2202.977757	2223.599922	-1348.873476				-505.000000	200.000000	0.000000	1.629990	-0.357340	14.157719	211.141978	683.353679	-822.886896
52				900.000000	200.000000	0.000000	0.459610	0.608040	-1.998700	-121.770654	-67.727649	192.862129	299.067145	200.965741	0.000000	300.000000	200.000000	0.000000	7.080640	11.017720	2231.752014	2155.294256	2081.899927	-1342.769976				-505.000000	200.000000	0.000000	4.708860	-2.501380	10.225020	-266.356503	1163.633435	-178.982814
53				900.000000	200.000000	0.000000	0.437190	0.563000	-1.651100	-103.162636	-51.929751	154.288908	299.081892	200.948551	0.000000	300.000000	200.000000	0.000000	7.324800	11.261880	2231.980896	2117.147455	2049.199928	-1367.183975				-505.000000	200.000000	0.000000	0.000000	-3.573400	14.157719	-99.277813	1444.834405	407.817534
54				900.000000	200.000000	0.000000	0.347510	0.675600	-1.520750	-102.411256	-109.149593	154.486534	299.038038	200.918547	0.000000	300.000000	200.000000	0.000000	7.263760	10.895640	2232.209778	2050.390553	2147.299925	-1348.873476				-505.000000	200.000000	0.000000	1.992210	-1.250690	12.584640	-190.488482	2916.618725	233.630113
55				900.000000	200.000000	0.000000	0.302670	0.596780	-1.346950	-85.374356	-82.134867	152.050026	299.013488	200.927219	0.000000	300.000000	200.000000	0.000000	7.660520	10.559920	2231.904602	2069.463954	2201.799923	-1385.494475				-505.000000	200.000000	0.000000	3.984420	-2.501380	8.651940	544.229664	-779.587960	-413.901254
56				900.000000	200.000000	0.000000	0.347510	0.630560	-1.738000	-88.408953	-103.881581	178.541248	299.003619	201.004234	0.000000	300.000000	200.000000	0.000000	7.691040	10.682000	2231.675720	2241.124558	2223.599922	-1391.597975				-505.000000	200.000000	0.000000	3.441090	-0.536010	8.651940	315.706196	2434.969112	-353.248553
57				900.000000	200.000000	0.000000	0.358720	0.608040	-1.303500	-113.009366	-109.813264	192.966651	299.042791	200.987039	0.000000	300.000000	200.000000	0.000000	7.843640	10.651480	2231.904602	2202.977757	2136.399925	-1379.390975				-505.000000	200.000000	0.000000	3.078870	-1.965370	5.505780	-118.484076	2194.732734	174.120850
58				900.000000	200.000000	0.000000	0.392350	0.596780	-1.520750	-81.533882	-126.194015	173.644058	299.008943	200.982431	0.000000	300.000000	200.000000	0.000000	7.721560	10.620960	2232.667542	2193.441057	2212.699923	-1513.667973				-505.000000	200.000000	0.000000	3.078870	-1.072020	7.078860	-1338.277642	602.399793	-999.913334
59				900.000000	200.000000	0.000000	0.336300	0.450400	-0.825550	-119.005825	-104.268532	178.385313	298.969852	200.973921	0.000000	300.000000	200.000000	0.000000	7.507920	10.041080	2232.591248	2174.367657	2299.899920	-1409.908474	-498.577269	186.125970	0.000000	-505.000000	200.000000	0.000000	1.992210	-1.250690	22.023119	-305.549406	-141.448560	-647.531367
60				900.000000	200.000000	0.000000	0.369930	0.630560	-1.911800	-104.671131	-84.379323	161.650400	299.052267	200.931778	0.000000	300.000000	200.000000	0.000000	7.355320	9.644320	2231.217956	2079.000654	2114.599926	-1330.562976				-505.000000	200.000000	0.000000	2.173320	-1.072020	5.505780	-180.243469	-667.012600	-1176.073186
61				900.000000	200.000000	0.000000	0.414770	0.472920	-1.390400	-78.458334	-76.578796	132.541419	298.983943	201.021467	0.000000	300.000000	200.000000	0.000000	6.989080	9.735880	2231.370544	2279.271359	2267.199921	-1409.908474				-505.000000	200.000000	0.000000	-1.629990	-2.680050	18.090419	-623.986599	1937.442984	-648.598054
62				900.000000	200.000000	0.000000	0.448400	0.540480	-1.651100	-100.069480	-128.380928	149.437030	299.028306	200.965510	0.000000	300.000000	200.000000	0.000000	7.233240	11.078760	2232.286072	2155.294256	2169.099924	-1312.252476				-505.000000	200.000000	0.000000	2.535540	-3.037390	11.798100	280.415388	100.518102	-179.317622
63				900.000000	200.000000	0.000000	0.325090	0.641820	-1.260050	-75.388520	-93.270879	123.152765	299.116530	200.905359	0.000000	300.000000	200.000000	0.000000	7.538440	11.048240	2233.125306	2021.780453	1972.899931	-1312.252476				-505.000000	200.000000	0.000000	2.535540	-1.965370	11.798100	808.547325	763.368138	-824.485361
64				900.000000	200.000000	0.000000	0.470820	0.709380	-1.651100	-77.032057	-98.908364	137.522580	299.042823	200.952824	0.000000	300.000000	200.000000	0.000000	7.538440	11.292400	2231.980896	2126.684155	2136.399925	-1306.148976				-505.000000	200.000000	0.000000	1.086660	-1.072020	9.438480	978.231166	190.429105	-764.777562
65				900.000000	200.000000	0.000000	0.504450	0.551740	-1.694550	-51.404444	-130.648659	163.847395	298.998563	201.030050	0.000000	300.000000	200.000000	0.000000	7.355320	11.383960	2231.294250	2298.344760	2234.499922	-1354.976975				-505.000000	200.000000	0.000000	1.086660	0.714680	17.303879	-71.186405	713.244870	-880.570181
66				900.000000	200.000000	0.000000	0.336300	0.720640	-1.824900	-48.604715	-93.207196	142.491734	298.994091	200.948454	0.000000	300.000000	200.000000	0.000000	7.599480	11.414480	2232.209778	2117.147455	2245.399921	-1367.183975				-505.000000	200.000000	0.000000	2.897760	-0.178670	14.944259	-241.247785	1533.884545	-529.098267
67				900.000000	200.000000	0.000000	0.381140	0.641820	-1.477300	-27.367228	-64.981156	171.287899	298.930575	200.918579	0.000000	300.000000	200.000000	0.000000	7.965720	10.346280	2232.133484	2050.390553	2387.099916	-1464.839973				-505.000000	200.000000	0.000000	2.354430	-0.714680	9.438480	652.405803	776.566383	-412.075276
68				900.000000	200.000000	0.000000	0.482030	0.551740	-1.260050	-75.077484	-64.271879	175.918922	299.047577	200.944407	0.000000	300.000000	200.000000	0.000000	7.996240	10.743040	2231.675720	2107.610755	2125.499926	-1354.976975				-505.000000	200.000000	0.000000	0.362220	-1.608030	6.292320	250.649496	1032.670716	-295.275491
69				900.000000	200.000000	0.000000	0.313880	0.619300	-1.694550	-40.581263	-112.669046	171.336636	299.008435	200.935925	0.000000	300.000000	200.000000	0.000000	7.477400	10.865120	2231.523132	2088.537354	2212.699923	-1397.701475				-505.000000	200.000000	0.000000	1.811100	0.893350	11.011560	-60.878469	1735.940478	-997.946776
70				900.000000	200.000000	0.000000	0.313880	0.439140	-1.564200	-84.049981	-102.658332	178.398068	298.959839	200.948518	0.000000	300.000000	200.000000	0.000000	7.446880	10.651480	2232.057190	2117.147455	2321.699919	-1470.943473				-505.000000	200.000000	0.000000	2.716650	-1.786700	18.876959	588.292952	2734.241445	-648.097996
71				900.000000	200.000000	0.000000	0.538080	0.517960	-1.781450	-97.111366	-71.161086	178.239099	298.979233	200.978560	0.000000	300.000000	200.000000	0.000000	7.324800	10.743040	2231.752014	2183.904357	2278.099920	-1428.218974				-505.000000	200.000000	0.000000	2.897760	-1.072020	7.865400	283.209308	1805.742398	-236.225562
72				900.000000	200.000000	0.000000	0.414770	0.653080	-1.477300	-87.211494	-117.025739	176.082850	299.013455	200.918704	0.000000	300.000000	200.000000	0.000000	7.019600	9.857960	2231.828308	2050.390553	2201.799923	-1379.390975				-505.000000	200.000000	0.000000	1.992210	-1.250690	12.584640	504.407529	1988.628674	-236.322676
73				900.000000	200.000000	0.000000	0.291460	0.675600	-1.042800	-81.813449	-41.428339	197.918484	298.998734	200.948681	0.000000	300.000000	200.000000	0.000000	7.141680	10.163160	2231.675720	2117.147455	2234.499922	-1379.390975				-505.000000	200.000000	0.000000	3.078870	-0.893350	14.944259	-516.125075	992.645551	-1234.720171
74				900.000000	200.000000	0.000000	0.403560	0.675600	-1.564200	-54.209907	-126.615234	168.886427	299.003585	201.029909	0.000000	300.000000	200.000000	0.000000	7.660520	11.139800	2231.599426	2298.344760	2223.599922	-1318.355976				-505.000000	200.000000	0.000000	1.448880	-1.608030	10.225020	250.964112	1891.174842	-60.386030
75				900.000000	200.000000	0.000000	0.425980	0.574260	-1.564200	-98.588391	-97.142670	178.407594	298.984047	200.897431	0.000000	300.000000	200.000000	0.000000	7.904680	10.773560	2231.599426	2002.707052	2267.199921	-1348.873476				-505.000000	200.000000	0.000000	2.716650	-0.714680	18.876959	-389.183136	1673.681386	-1117.033438
76				900.000000	200.000000	0.000000	0.235410	0.686860	-0.955900	-81.259733	-74.662806	183.529063	299.067910	200.909443	0.000000	300.000000	200.000000	0.000000	8.270920	10.865120	2233.583070	2031.317153	2081.899927	-1336.666476				-505.000000	200.000000	0.000000	2.354430	-0.178670	2.359620	915.905463	915.854228	-822.775294
77				900.000000	200.000000	0.000000	0.425980	0.788200	-1.651100	-29.560417	-127.457672	164.148598	299.003619	200.982867	0.000000	300.000000	200.000000	0.000000	6.989080	11.506040	2231.675720	2193.441057	2223.599922	-1318.355976				-505.000000	200.000000	0.000000	-1.086660	-1.786700	5.505780	123.959250	1253.658874	-471.561435
78				900.000000	200.000000	0.000000	0.291460	0.630560	-1.868350	-32.256573	-96.386247	161.731695	299.086744	200.965675	0.000000	300.000000	200.000000	0.000000	7.477400	10.193680	2231.904602	2155.294256	2038.299929	-1385.494475				-505.000000	200.000000	0.000000	3.803310	-1.250690	10.225020	-1001.389265	1218.428262	-353.955762
79				900.000000	200.000000	0.000000	0.325090	0.630560	-1.955250	-72.551903	-148.350012	161.696854	299.013320	200.948745	0.000000	300.000000	200.000000	0.000000	7.660520	10.376800	2231.523132	2117.147455	2201.799923	-1354.976975				-505.000000	200.000000	0.000000	2.173320	-1.072020	15.730799	-1916.665496	648.983930	-59.935311
80				900.000000	200.000000	0.000000	0.257830	0.551740	-1.564200	-135.700537	-64.888403	159.283573	298.955348	200.969517	0.000000	300.000000	200.000000	0.000000	7.599480	10.682000	2232.896424	2164.830956	2332.599918	-1409.908474				-505.000000	200.000000	0.000000	1.992210	-0.714680	7.078860	1347.113045	5.303549	-118.325805
81				900.000000	200.000000	0.000000	0.313880	0.686860	-2.172500	-102.622782	-61.564853	154.531847	299.091348	201.030085	0.000000	300.000000	200.000000	0.000000	7.294280	10.926160	2231.217956	2298.344760	2027.399929	-1403.804975				-505.000000	200.000000	0.000000	3.078870	0.714680	17.303879	44.629597	2183.536337	-645.753164
82				900.000000	200.000000	0.000000	0.347510	0.630560	-1.346950	-75.942235	-89.047348	176.131588	298.996401	200.946608	0.000000	300.000000	200.000000	0.000000	7.568960	10.895640	2226.487728	2107.610755	2234.499922	-1428.218974				-505.000000	200.000000	0.000000	1.267770	-1.608030	15.730799	-443.491437	2162.048838	-941.533021
83				900.000000	200.000000	0.000000	0.571710	0.686860	-1.911800	-94.311636	-112.952503	173.542016	299.003891	200.952693	0.000000	300.000000	200.000000	0.000000	7.813120	10.285240	2232.286072	2126.684155	2223.599922	-1330.562976				-505.000000	200.000000	0.000000	2.354430	0.893350	16.517339	-986.966022	504.708530	-410.549256
84				900.000000	200.000000	0.000000	0.448400	0.563000	-1.173150	-114.729071	-88.297662	171.144915	298.988897	200.923104	0.000000	300.000000	200.000000	0.000000	7.416360	9.644320	2231.523132	2059.927254	2256.299921	-1312.252476				-505.000000	200.000000	0.000000	2.535540	-1.608030	3.146160	366.213806	771.578829	-1059.122640
85				900.000000	200.000000	0.000000	0.358720	0.551740	-1.738000	-75.572640	-139.804998	159.179051	299.042529	200.965939	0.000000	300.000000	200.000000	0.000000	7.599480	10.926160	2231.294250	2155.294256	2136.399925	-1373.287475				-505.000000	200.000000	0.000000	3.259980	-0.357340	17.303879	558.841676	2040.007364	-353.064506
86				900.000000	200.000000	0.000000	0.347510	0.619300	-1.607650	-56.573356	-109.068776	168.892136	299.057474	200.944278	0.000000	300.000000	200.000000	0.000000	7.111160	11.170320	2231.980896	2107.610755	2103.699926	-1379.390975				-505.000000	200.000000	0.000000	-0.362220	-0.357340	12.584640	-599.695882	142.545115	-940.215717
87				900.000000	200.000000	0.000000	0.325090	0.675600	-1.477300	-126.489423	-108.266746	156.919421	298.965358	200.930855	0.000000	300.000000	200.000000	0.000000	7.630000	11.200840	2233.430482	2079.000654	2310.799919	-1342.769976				-505.000000	200.000000	0.000000	0.000000	-0.178670	14.944259	1148.544238	-809.602146	-176.401854
88				900.000000	200.000000	0.000000	0.302670	0.472920	-1.564200	-98.741042	-86.998794	147.115516	299.008842	200.880006	0.000000	300.000000	200.000000	0.000000	7.507920	10.834600	2232.438660	1964.560251	2212.699923	-1385.494475				-505.000000	200.000000	0.000000	3.259980	-0.893350	11.798100	62.703242	-473.597790	-412.317278
89				900.000000	200.000000	0.000000	0.369930	0.574260	-1.694550	-98.723434	-54.185546	154.369061	298.984151	200.931524	0.000000	300.000000	200.000000	0.000000	7.446880	10.682000	2231.828308	2079.000654	2267.199921	-1324.459476				-505.000000	200.000000	0.000000	0.724440	-1.965370	6.292320	-465.869158	1938.742837	233.053303
90				900.000000	200.000000	0.000000	0.313880	0.608040	-1.955250	-85.540868	-152.954355	164.097184	298.964297	201.004474	0.000000	300.000000	200.000000	0.000000	7.507920	10.804080	2231.141662	2241.124558	2310.799919	-1379.390975				-505.000000	200.000000	0.000000	2.354430	2.501380	14.157719	499.939126	109.237788	-174.046841
91				900.000000	200.000000	0.000000	0.414770	0.630560	-1.390400	-75.987249	-101.908646	176.061906	298.974489	200.974154	0.000000	300.000000	200.000000	0.000000	7.538440	10.895640	2232.057190	2174.367657	2288.999920	-1409.908474				-505.000000	200.000000	0.000000	0.000000	-2.680050	11.798100	-971.937990	1977.353713	-120.031565
92				900.000000	200.000000	0.000000	0.313880	0.630560	-1.173150	-99.885359	-72.626188	140.021527	298.989381	200.875675	0.000000	300.000000	200.000000	0.000000	7.385840	10.102120	2232.591248	1955.023551	2256.299921	-1379.390975				-505.000000	200.000000	0.000000	1.267770	-1.608030	11.011560	-212.236972	1105.967338	-1117.765317
93				900.000000	200.000000	0.000000	0.280250	0.675600	-1.173150	-25.661068	-40.845485	147.327235	299.042758	200.999892	0.000000	300.000000	200.000000	0.000000	7.599480	9.491720	2231.828308	2231.587858	2136.399925	-1379.390975				-505.000000	200.000000	0.000000	4.527750	-1.786700	11.011560	-570.496299	1041.275966	-883.219278
94				900.000000	200.000000	0.000000	0.336300	0.630560	-1.651100	-68.216274	-138.962560	205.059123	299.061973	200.983136	0.000000	300.000000	200.000000	0.000000	7.568960	10.010560	2231.065368	2193.441057	2092.799927	-1354.976975				-505.000000	200.000000	0.000000	1.992210	1.786700	10.225020	-354.332790	2256.007968	-1349.578068
95				900.000000	200.000000	0.000000	0.515660	0.686860	-1.477300	-37.574071	-111.048449	183.238724	299.081829	200.952889	0.000000	300.000000	200.000000	0.000000	7.294280	10.132640	2231.828308	2126.684155	2049.199928	-1403.804975				-505.000000	200.000000	0.000000	2.716650	-1.072020	13.371180	978.545782	1148.626342	174.997617
96				900.000000	200.000000	0.000000	0.403560	0.551740	-1.433850	-139.586024	-101.406610	122.987695	298.960158	200.896971	0.000000	300.000000	200.000000	0.000000	7.538440	10.590440	2232.743836	2002.707052	2321.699919	-1373.287475				-505.000000	200.000000	0.000000	4.527750	-3.394730	7.078860	721.679213	1045.008099	-1237.209891
97				900.000000	200.000000	0.000000	0.437190	0.709380	-1.260050	-52.503748	-77.623277	152.015381	299.032858	200.931651	0.000000	300.000000	200.000000	0.000000	7.355320	10.987200	2231.523132	2079.000654	2158.199924	-1428.218974				-505.000000	200.000000	0.000000	4.165530	-1.608030	10.225020	-212.299895	1063.940324	-883.020743
98				900.000000	200.000000	0.000000	0.403560	0.619300	-1.564200	-44.466751	-126.615234	171.243728	299.091535	201.025601	0.000000	300.000000	200.000000	0.000000	7.294280	11.383960	2231.675720	2288.808060	2027.399929	-1281.734977				-505.000000	200.000000	0.000000	2.716650	-0.536010	7.078860	1242.108365	1287.167761	-823.143387
99				900.000000	200.000000	0.000000	0.470820	0.698120	-1.390400	-53.102477	-129.546635	183.295650	299.018573	200.956933	0.000000	300.000000	200.000000	0.000000	7.599480	11.322920	2232.362366	2136.220856	2190.899923	-1348.873476				-505.000000	200.000000	0.000000	3.984420	0.357340	18.090419	-787.642136	669.725003	-587.420625
100				900.000000	200.000000	0.000000	0.369930	0.596780	-1.390400	-93.460430	-44.336465	195.354226	298.955419	200.909661	0.000000	300.000000	200.000000	0.000000	7.599480	11.658640	2233.049012	2031.317153	2332.599918	-1428.218974				-505.000000	200.000000	0.000000	1.992210	-0.536010	12.584640	84.388808	1193.208630	-411.876741
101				900.000000	200.000000	0.000000	0.526870	0.608040	-1.260050	-60.697459	-30.656600	149.418566	298.955098	200.961205	0.000000	300.000000	200.000000	0.000000	7.568960	10.865120	2232.362366	2145.757556	2332.599918	-1483.150473				-505.000000	200.000000	0.000000	1.448880	1.429360	-0.786540	202.243652	2564.474849	-409.968138
102				900.000000	200.000000	0.000000	0.336300	0.653080	-1.694550	-51.251793	-73.064542	178.573805	299.081923	200.974154	0.000000	300.000000	200.000000	0.000000	7.538440	10.956680	2232.057190	2174.367657	2049.199928	-1403.804975				-505.000000	200.000000	0.000000	1.448880	1.072020	9.438480	1223.783027	2422.201298	-762.771846
103				900.000000	200.000000	0.000000	0.302670	0.686860	-2.085600	-54.286391	-91.579862	152.133800	298.998495	201.004474	0.000000	300.000000	200.000000	0.000000	7.111160	10.590440	2231.141662	2241.124558	2234.499922	-1379.390975				-505.000000	200.000000	0.000000	1.448880	-0.714680	12.584640	-621.318525	32.955461	-940.699720
104				900.000000	200.000000	0.000000	0.459610	0.720640	-1.520750	-44.269086	-88.436022	168.870246	298.984047	200.914525	0.000000	300.000000	200.000000	0.000000	8.118320	10.682000	2231.599426	2040.853853	2267.199921	-1428.218974				-505.000000	200.000000	0.000000	0.362220	-0.893350	14.157719	-516.187998	1953.196503	-705.805951
105				900.000000	200.000000	0.000000	0.381140	0.709380	-1.260050	-124.873292	-80.381108	149.663789	298.955598	200.896695	0.000000	300.000000	200.000000	0.000000	7.355320	10.498880	2233.430482	2002.707052	2332.599918	-1452.632974				-505.000000	200.000000	0.000000	5.433300	0.714680	17.303879	623.709606	582.799706	176.475863
106				900.000000	200.000000	0.000000	0.325090	0.641820	-1.433850	-91.650697	-67.779395	154.478346	299.028007	200.961533	0.000000	300.000000	200.000000	0.000000	7.263760	9.735880	2231.599426	2145.757556	2169.099924	-1330.562976				-505.000000	200.000000	0.000000	1.629990	-2.501380	13.371180	197.159197	153.820076	-61.248308
107				900.000000	200.000000	0.000000	0.358720	0.641820	-2.085600	-84.284850	-63.492181	164.082146	298.974594	200.956966	0.000000	300.000000	200.000000	0.000000	7.660520	9.919000	2232.286072	2136.220856	2288.999920	-1342.769976				-505.000000	200.000000	0.000000	2.354430	-1.965370	7.865400	-581.559314	1440.909272	-237.029885
108				900.000000	200.000000	0.000000	0.246620	0.596780	-2.215950	-74.213049	-48.622738	181.024015	299.018439	200.957064	0.000000	300.000000	200.000000	0.000000	7.385840	11.017720	2232.057190	2136.220856	2190.899923	-1391.597975				-505.000000	200.000000	0.000000	2.354430	-2.322710	8.651940	1134.120995	1970.442875	-942.298185
109				900.000000	200.000000	0.000000	0.437190	0.551740	-1.477300	-139.631038	-82.487205	166.326736	298.979372	200.961336	0.000000	300.000000	200.000000	0.000000	7.568960	11.200840	2232.057190	2145.757556	2278.099920	-1385.494475				-505.000000	200.000000	0.000000	1.811100	-1.072020	8.651940	862.352240	2931.309823	-764.835518
110				900.000000	200.000000	0.000000	0.515660	0.608040	-1.260050	-88.841171	-65.656762	180.755761	298.994366	200.969550	0.000000	300.000000	200.000000	0.000000	7.538440	11.292400	2232.820130	2164.830956	2245.399921	-1379.390975				-505.000000	200.000000	0.000000	4.165530	-0.357340	3.146160	-716.266962	938.088154	-588.113345
111				900.000000	200.000000	0.000000	0.381140	0.641820	-1.781450	-112.113462	-69.764266	156.829938	299.066699	200.927726	0.000000	300.000000	200.000000	0.000000	7.538440	10.620960	2230.683898	2069.463954	2081.899927	-1385.494475				-505.000000	200.000000	0.000000	3.259980	-0.536010	11.011560	200.078964	1250.558732	-411.978163
112				900.000000	200.000000	0.000000	0.381140	0.506700	-1.955250	-109.816700	-74.668602	173.571897	299.008842	200.965444	0.000000	300.000000	200.000000	0.000000	7.721560	10.987200	2232.438660	2155.294256	2212.699923	-1342.769976				-505.000000	200.000000	0.000000	2.716650	-2.322710	12.584640	92.091594	619.092739	-413.630274
113				900.000000	200.000000	0.000000	0.493240	0.551740	-0.999350	-119.033231	-95.371777	120.485127	298.984637	200.918265	0.000000	300.000000	200.000000	0.000000	7.568960	10.407320	2232.896424	2050.390553	2267.199921	-1416.011974				-505.000000	200.000000	0.000000	2.897760	-0.357340	17.303879	906.289682	603.655215	-764.244219
114				900.000000	200.000000	0.000000	0.493240	0.427880	-1.042800	-128.199330	-29.473759	137.237558	299.013623	200.969815	0.000000	300.000000	200.000000	0.000000	7.660520	10.468360	2232.209778	2164.830956	2201.799923	-1342.769976				-505.000000	200.000000	0.000000	0.362220	-1.786700	6.292320	-223.425833	1430.380738	-882.886036
115				900.000000	200.000000	0.000000	0.425980	0.596780	-1.738000	-105.882135	-56.453276	176.018877	299.052655	201.055298	0.000000	300.000000	200.000000	0.000000	7.141680	10.956680	2232.133484	2355.564961	2114.599926	-1434.322474				-505.000000	200.000000	0.000000	3.078870	-1.429360	7.078860	724.787749	1530.389844	-354.067364
116				900.000000	200.000000	0.000000	0.381140	0.585520	-1.781450	-118.452426	-115.357996	147.138939	299.008740	200.944181	0.000000	300.000000	200.000000	0.000000	7.904680	9.552760	2232.209778	2107.610755	2212.699923	-1373.287475				-505.000000	200.000000	0.000000	2.535540	0.536010	14.157719	33.566582	495.988844	-410.902860
117				900.000000	200.000000	0.000000	0.381140	0.574260	-1.477300	-62.313590	-70.047126	166.405748	298.921177	200.995143	0.000000	300.000000	200.000000	0.000000	7.202720	10.102120	2232.896424	2222.051158	2408.899916	-1452.632974				-505.000000	200.000000	0.000000	2.354430	0.536010	10.225020	496.515974	2234.090037	-704.608865
118				900.000000	200.000000	0.000000	0.369930	0.585520	-1.651100	-90.173672	-79.555804	161.608513	298.999042	200.969749	0.000000	300.000000	200.000000	0.000000	7.568960	9.766400	2232.362366	2164.830956	2234.499922	-1342.769976				-505.000000	200.000000	0.000000	0.000000	0.536010	6.292320	-546.142659	1452.298669	-234.467721
119				900.000000	200.000000	0.000000	0.381140	0.563000	-1.520750	-86.945473	-135.864327	144.708335	298.998324	200.953345	0.000000	300.000000	200.000000	0.000000	7.660520	11.231360	2230.760192	2126.684155	2234.499922	-1403.804975				-505.000000	200.000000	0.000000	1.992210	-0.357340	11.798100	1137.481224	1061.385049	-235.474887
120				900.000000	200.000000	0.000000	0.280250	0.630560	-1.955250	-64.510843	-136.371561	152.104668	298.979546	200.995347	0.000000	300.000000	200.000000	0.000000	7.233240	11.506040	2232.438660	2222.051158	2278.099920	-1373.287475				-505.000000	200.000000	0.000000	4.708860	-0.357340	11.011560	-715.637730	-693.093094	-823.133206
121				900.000000	200.000000	0.000000	0.280250	0.529220	-1.781450	-40.360256	-65.609616	156.829742	298.998940	200.935669	0.000000	300.000000	200.000000	0.000000	7.568960	11.231360	2232.133484	2088.537354	2234.499922	-1312.252476				-505.000000	200.000000	0.000000	2.897760	-0.893350	3.932700	-748.638004	-46.505572	-412.288301
122				900.000000	200.000000	0.000000	0.437190	0.574260	-1.607650	-102.653935	-102.629859	151.889719	298.998666	200.931651	0.000000	300.000000	200.000000	0.000000	7.355320	11.231360	2231.523132	2079.000654	2234.499922	-1367.183975				-505.000000	200.000000	0.000000	2.173320	-0.178670	12.584640	569.275459	2507.949738	-998.993101
123				900.000000	200.000000	0.000000	0.493240	0.585520	-1.694550	-66.095505	-44.065542	173.529064	299.096635	200.974088	0.000000	300.000000	200.000000	0.000000	7.050120	10.437840	2232.209778	2174.367657	2016.499929	-1391.597975				-505.000000	200.000000	0.000000	1.992210	0.714680	15.730799	-650.392261	2250.782983	-528.178033
124				900.000000	200.000000	0.000000	0.448400	0.709380	-1.173150	-32.311068	-108.561542	188.148669	299.077103	200.939909	0.000000	300.000000	200.000000	0.000000	7.324800	10.529400	2232.209778	2098.074055	2060.099928	-1373.287475				-505.000000	200.000000	0.000000	1.992210	-0.357340	18.876959	443.151521	1584.947241	-529.195380
125				900.000000	200.000000	0.000000	0.482030	0.664340	-1.607650	-66.780199	-165.268010	147.107719	299.053205	200.879616	0.000000	300.000000	200.000000	0.000000	7.233240	10.468360	2233.430482	1964.560251	2114.599926	-1403.804975				-505.000000	200.000000	0.000000	0.724440	-1.429360	11.011560	-317.241652	2464.544307	-882.575898
126				900.000000	200.000000	0.000000	0.504450	0.720640	-1.433850	-80.363829	-110.627230	149.546511	298.984012	200.923104	0.000000	300.000000	200.000000	0.000000	8.087800	10.407320	2231.523132	2059.927254	2267.199921	-1373.287475				-505.000000	200.000000	0.000000	2.173320	1.608030	14.157719	-364.829495	1711.036841	-409.856536
127				900.000000	200.000000	0.000000	0.493240	0.574260	-1.998700	-58.833231	-114.706261	149.421991	299.052299	200.961665	0.000000	300.000000	200.000000	0.000000	7.416360	10.712520	2231.294250	2145.757556	2114.599926	-1428.218974				-505.000000	200.000000	0.000000	2.354430	-1.608030	17.303879	-1601.525609	238.822089	-177.946671
128				900.000000	200.000000	0.000000	0.347510	0.675600	-1.781450	-50.414448	-83.577293	166.534835	298.944792	200.995892	0.000000	300.000000	200.000000	0.000000	7.782600	10.315760	2231.217956	2222.051158	2354.399918	-1397.701475				-505.000000	200.000000	0.000000	1.992210	0.357340	16.517339	-1019.399987	1056.906491	-822.237642
129				900.000000	200.000000	0.000000	0.302670	0.675600	-1.346950	-102.231199	-102.398746	176.219929	298.935422	200.935701	0.000000	300.000000	200.000000	0.000000	7.660520	10.041080	2232.057190	2088.537354	2376.199917	-1446.529474	-516.725894	180.447007	0.000000	-505.000000	200.000000	0.000000	1.629990	0.000000	23.596199	-461.376312	276.686540	-235.106794
130				900.000000	200.000000	0.000000	0.482030	0.596780	-1.738000	-85.779483	-124.619025	197.647751	298.979651	200.914088	0.000000	300.000000	200.000000	0.000000	7.782600	9.949520	2232.667542	2040.853853	2278.099920	-1391.597975				-505.000000	200.000000	0.000000	0.724440	0.536010	14.944259	265.261509	2063.102153	-410.757972
131				900.000000	200.000000	0.000000	0.381140	0.720640	-1.346950	-84.294331	-80.300291	176.180522	298.984360	201.016776	0.000000	300.000000	200.000000	0.000000	7.568960	11.078760	2232.286072	2269.734659	2267.199921	-1379.390975				-505.000000	200.000000	0.000000	2.716650	-1.072020	14.944259	1210.303632	484.283452	-412.443370
132				900.000000	200.000000	0.000000	0.414770	0.630560	-1.607650	-96.314971	-76.376754	166.423266	298.940703	200.956704	0.000000	300.000000	200.000000	0.000000	7.141680	11.231360	2232.896424	2136.220856	2365.299917	-1385.494475	-486.985573	191.183074	0.000000	-505.000000	200.000000	0.000000	2.716650	-1.786700	25.169279	-221.915676	-453.410143	-1176.794884
133				900.000000	200.000000	0.000000	0.336300	0.563000	-1.520750	-115.089184	-78.292146	147.164449	299.091721	200.922851	0.000000	300.000000	200.000000	0.000000	7.355320	11.078760	2232.133484	2059.927254	2027.399929	-1428.218974				-505.000000	200.000000	0.000000	1.811100	-1.786700	10.225020	-1033.823230	1338.976882	-1.840466
134				900.000000	200.000000	0.000000	0.560500	0.596780	-1.651100	-105.792106	-148.195116	168.650534	299.033783	200.977725	0.000000	300.000000	200.000000	0.000000	7.446880	10.193680	2233.659364	2183.904357	2158.199924	-1464.839973				-505.000000	200.000000	0.000000	1.629990	-0.357340	15.730799	-1178.524198	814.430833	-1175.351488
135				900.000000	200.000000	0.000000	0.313880	0.529220	-1.042800	-79.800317	-108.209204	171.252862	299.086869	200.931364	0.000000	300.000000	200.000000	0.000000	7.568960	10.285240	2232.209778	2079.000654	2038.299929	-1354.976975				-505.000000	200.000000	0.000000	3.078870	0.536010	14.157719	149.382584	993.391977	-645.922721
136				900.000000	200.000000	0.000000	0.369930	0.506700	-1.651100	-101.460540	-115.017594	183.222151	299.072252	200.982599	0.000000	300.000000	200.000000	0.000000	7.233240	10.895640	2232.286072	2193.441057	2070.999928	-1312.252476	-510.666578	246.524371	0.000000	-505.000000	200.000000	0.000000	1.629990	0.178670	25.169279	1170.984883	142.623680	-881.122321
137				900.000000	200.000000	0.000000	0.336300	0.619300	-1.781450	-72.835533	-93.247605	195.410010	298.989173	200.892944	0.000000	300.000000	200.000000	0.000000	7.172200	10.743040	2232.133484	1993.170352	2256.299921	-1361.080475				-505.000000	200.000000	0.000000	0.905550	-1.250690	13.371180	157.022447	1125.645989	-1293.629519
138				900.000000	200.000000	0.000000	0.425980	0.495440	-1.477300	-85.662049	-107.355427	151.828030	298.999555	200.960712	0.000000	300.000000	200.000000	0.000000	7.935200	9.796920	2233.506776	2145.757556	2234.499922	-1373.287475				-505.000000	200.000000	0.000000	2.173320	-0.714680	7.865400	-737.512066	921.588209	-823.269478
139				900.000000	200.000000	0.000000	0.403560	0.551740	-1.868350	-136.015636	-85.804615	166.361577	299.028206	200.978427	0.000000	300.000000	200.000000	0.000000	7.538440	9.980040	2232.057190	2183.904357	2169.099924	-1367.183975				-505.000000	200.000000	0.000000	2.716650	-1.072020	6.292320	-1917.420575	-37.785886	-706.163863
140				900.000000	200.000000	0.000000	0.302670	0.619300	-1.477300	-92.623085	-66.815731	159.299950	299.072188	201.038208	0.000000	300.000000	200.000000	0.000000	6.744920	9.705360	2232.133484	2317.418160	2070.999928	-1336.666476				-505.000000	200.000000	0.000000	3.259980	1.250690	12.584640	539.950030	851.355857	-469.026683
141				900.000000	200.000000	0.000000	0.493240	0.731900	-2.129050	-100.723021	-89.255186	166.436217	299.023156	200.987141	0.000000	300.000000	200.000000	0.000000	7.477400	9.857960	2231.675720	2202.977757	2179.999924	-1483.150473				-505.000000	200.000000	0.000000	3.259980	-2.680050	12.584640	765.364962	453.645835	-414.012857
142				900.000000	200.000000	0.000000	0.325090	0.472920	-2.172500	-63.186469	-56.960511	137.453648	298.950395	200.918328	0.000000	300.000000	200.000000	0.000000	7.630000	11.200840	2232.743836	2050.390553	2343.499918	-1483.150473				-505.000000	200.000000	0.000000	0.905550	-0.357340	13.371180	-947.080964	1921.066033	117.076638
143				900.000000	200.000000	0.000000	0.414770	0.540480	-1.564200	-103.999982	-111.878952	171.158812	298.945549	200.973821	0.000000	300.000000	200.000000	0.000000	7.874160	11.200840	2232.820130	2174.367657	2354.399918	-1330.562976				-505.000000	200.000000	0.000000	1.086660	-2.501380	16.517339	-34.221114	2304.831384	-648.645828
144				900.000000	200.000000	0.000000	0.325090	0.529220	-1.651100	-116.615287	-92.907203	183.289549	299.047902	200.952628	0.000000	300.000000	200.000000	0.000000	7.507920	11.017720	2232.438660	2126.684155	2125.499926	-1300.045476				-505.000000	200.000000	0.000000	0.543330	-2.144040	8.651940	218.404301	2477.742552	-354.542752
145				900.000000	200.000000	0.000000	0.212990	0.484180	-1.824900	-66.383199	-7.073771	152.038216	299.052526	200.974254	0.000000	300.000000	200.000000	0.000000	7.477400	11.567080	2231.828308	2174.367657	2114.599926	-1391.597975				-505.000000	200.000000	0.000000	2.173320	-1.072020	18.090419	747.291317	1309.594687	-706.120397
146				900.000000	200.000000	0.000000	0.313880	0.619300	-1.955250	-89.097711	-122.558535	173.746297	298.930977	200.943859	0.000000	300.000000	200.000000	0.000000	7.813120	10.224200	2232.972718	2107.610755	2387.099916	-1403.804975				-505.000000	200.000000	0.000000	0.543330	-3.573400	9.438480	-447.103358	2609.566133	-238.411018
147				900.000000	200.000000	0.000000	0.313880	0.619300	-1.129700	-128.447743	-67.600627	140.011055	298.998974	200.939909	0.000000	300.000000	200.000000	0.000000	7.294280	10.193680	2232.209778	2098.074055	2234.499922	-1397.701475				-505.000000	200.000000	0.000000	1.267770	-2.680050	11.798100	-1782.650003	-485.619177	-1236.270861
148				900.000000	200.000000	0.000000	0.414770	0.551740	-1.086250	-58.815306	-66.729716	185.627244	298.993816	200.948713	0.000000	300.000000	200.000000	0.000000	7.813120	10.773560	2231.599426	2117.147455	2245.399921	-1373.287475				-505.000000	200.000000	0.000000	1.992210	1.965370	14.944259	1046.648094	1853.819387	-409.502931
149				900.000000	200.000000	0.000000	0.369930	0.619300	-1.607650	-76.676007	-104.926062	154.410948	299.018171	200.914588	0.000000	300.000000	200.000000	0.000000	7.874160	10.498880	2231.446838	2040.853853	2190.899923	-1336.666476				-505.000000	200.000000	0.000000	2.897760	1.429360	14.157719	-1070.536828	-586.489145	-1173.757331
150				900.000000	200.000000	0.000000	0.313880	0.664340	-0.999350	-58.108940	-128.513492	140.052942	298.954991	200.918579	0.000000	300.000000	200.000000	0.000000	7.691040	10.071600	2232.133484	2050.390553	2332.599918	-1434.322474				-505.000000	200.000000	0.000000	2.716650	0.357340	7.865400	1296.227896	-39.278739	-646.063302
151				900.000000	200.000000	0.000000	0.448400	0.619300	-1.477300	-72.520434	-57.618983	135.052372	298.964970	200.952563	0.000000	300.000000	200.000000	0.000000	7.874160	9.827440	2232.591248	2126.684155	2310.799919	-1452.632974				-505.000000	200.000000	0.000000	2.173320	-0.536010	5.505780	-842.705516	393.547459	-646.867624
152				900.000000	200.000000	0.000000	0.347510	0.664340	-1.173150	2.018957	-38.549282	178.572663	299.062101	200.974454	0.000000	300.000000	200.000000	0.000000	7.843640	9.980040	2231.370544	2174.367657	2092.799927	-1428.218974				-505.000000	200.000000	0.000000	3.441090	-0.893350	8.651940	641.531558	1904.689082	-1117.260951
153				900.000000	200.000000	0.000000	0.291460	0.799460	-1.477300	3.247569	-101.815893	183.575713	298.979058	201.000097	0.000000	300.000000	200.000000	0.000000	7.233240	9.674840	2231.370544	2231.587858	2278.099920	-1428.218974				-505.000000	200.000000	0.000000	-1.086660	-1.429360	-0.786540	-549.817504	1259.630285	-1176.151503
154				900.000000	200.000000	0.000000	0.470820	0.844500	-1.564200	-63.336726	-144.582911	142.467561	298.989070	200.957129	0.000000	300.000000	200.000000	0.000000	7.355320	10.987200	2231.904602	2136.220856	2256.299921	-1440.425974				-505.000000	200.000000	0.000000	3.441090	-1.072020	18.090419	-410.868702	2956.292024	-412.501325
155				900.000000	200.000000	0.000000	0.470820	0.709380	-1.651100	-77.032057	-149.568063	137.522580	299.013657	200.897155	0.000000	300.000000	200.000000	0.000000	7.477400	10.987200	2232.286072	2002.707052	2201.799923	-1422.115474				-505.000000	200.000000	0.000000	1.448880	0.536010	10.225020	-314.196039	830.614784	117.880960
156				900.000000	200.000000	0.000000	0.280250	0.630560	-1.607650	-72.191790	-101.233040	159.333648	299.013792	200.956835	0.000000	300.000000	200.000000	0.000000	7.141680	10.895640	2232.591248	2136.220856	2201.799923	-1367.183975				-505.000000	200.000000	0.000000	2.897760	-1.429360	14.157719	-548.621963	1402.060965	-589.029270
157				900.000000	200.000000	0.000000	0.369930	0.563000	-2.129050	-71.493551	-104.441160	139.900628	299.052655	200.986938	0.000000	300.000000	200.000000	0.000000	7.294280	10.651480	2232.133484	2202.977757	2114.599926	-1373.287475				-505.000000	200.000000	0.000000	1.811100	-2.144040	15.730799	218.970610	273.191839	-648.364667
158				900.000000	200.000000	0.000000	0.190570	0.608040	-1.346950	-76.869608	-92.716498	159.405613	299.038104	200.922757	0.000000	300.000000	200.000000	0.000000	7.324800	10.498880	2232.362366	2059.927254	2147.299925	-1367.183975				-505.000000	200.000000	0.000000	4.889970	-1.250690	7.078860	851.415072	1023.090168	-530.274990
159				900.000000	200.000000	0.000000	0.459610	0.529220	-0.912450	-91.726865	-83.935771	168.692226	298.974699	200.922694	0.000000	300.000000	200.000000	0.000000	7.446880	10.376800	2232.514954	2059.927254	2288.999920	-1440.425974				-505.000000	200.000000	0.000000	1.992210	-0.178670	13.371180	1611.682399	1192.462204	-1057.722711
160				900.000000	200.000000	0.000000	0.425980	0.709380	-1.738000	-113.306857	-51.387306	173.713935	299.033387	200.888429	0.000000	300.000000	200.000000	0.000000	7.568960	10.529400	2232.743836	1983.633652	2158.199924	-1354.976975				-505.000000	200.000000	0.000000	3.078870	-0.714680	14.944259	421.214262	727.505536	-529.621429
161				900.000000	200.000000	0.000000	0.381140	0.619300	-1.694550	-88.827626	-125.570753	159.218655	299.047512	200.987208	0.000000	300.000000	200.000000	0.000000	7.568960	10.559920	2231.523132	2202.977757	2125.499926	-1348.873476	-644.552976	162.514998	0.000000	-505.000000	200.000000	0.000000	2.173320	-1.250690	23.596199	-884.503569	3292.919812	-530.057658
162				900.000000	200.000000	0.000000	0.358720	0.608040	-1.694550	-61.147601	-160.109287	176.099031	299.106187	200.974321	0.000000	300.000000	200.000000	0.000000	7.752080	9.827440	2231.675720	2174.367657	1994.699930	-1361.080475				-505.000000	200.000000	0.000000	-1.086660	-1.786700	16.517339	124.840174	1375.778911	-647.793731
163				900.000000	200.000000	0.000000	0.448400	0.698120	-1.694550	-65.479167	-47.285000	154.402956	298.970063	200.960909	0.000000	300.000000	200.000000	0.000000	7.874160	11.048240	2233.049012	2145.757556	2299.899920	-1409.908474				-505.000000	200.000000	0.000000	0.905550	1.072020	6.292320	-2019.316719	734.653805	0.944903
164				900.000000	200.000000	0.000000	0.269040	0.551740	-1.390400	-75.212526	5.411914	193.007201	299.023723	200.956671	0.000000	300.000000	200.000000	0.000000	7.233240	9.980040	2232.972718	2136.220856	2179.999924	-1391.597975				-505.000000	200.000000	0.000000	2.716650	-0.893350	13.371180	-168.802916	2341.756408	-412.273812
165				900.000000	200.000000	0.000000	0.325090	0.574260	-1.694550	-122.846615	-72.602914	159.234835	299.047837	201.016776	0.000000	300.000000	200.000000	0.000000	7.416360	11.536560	2232.286072	2269.734659	2125.499926	-1391.597975				-505.000000	200.000000	0.000000	3.259980	-0.714680	3.146160	-42.993594	462.602952	-705.868214
166				900.000000	200.000000	0.000000	0.269040	0.675600	-0.912450	-37.452573	-60.890188	140.109868	298.988931	201.004268	0.000000	300.000000	200.000000	0.000000	7.507920	11.292400	2231.599426	2241.124558	2256.299921	-1446.529474	-541.533475	192.822024	0.000000	-505.000000	200.000000	0.000000	1.448880	0.714680	25.955819	-186.310252	948.256262	-58.181778
167				900.000000	200.000000	0.000000	0.325090	0.574260	-1.042800	-134.232992	-63.077102	190.560417	299.013758	200.939781	0.000000	300.000000	200.000000	0.000000	7.599480	10.407320	2232.514954	2098.074055	2201.799923	-1379.390975				-505.000000	200.000000	0.000000	0.724440	-1.429360	9.438480	2230.584543	212.347036	-60.158517
168				900.000000	200.000000	0.000000	0.437190	0.517960	-1.390400	-124.849949	-87.633992	183.162942	298.984464	200.914150	0.000000	300.000000	200.000000	0.000000	7.477400	11.078760	2232.514954	2040.853853	2267.199921	-1409.908474				-505.000000	200.000000	0.000000	2.173320	-0.357340	13.371180	-136.368951	1976.923282	-529.209869
169				900.000000	200.000000	0.000000	0.246620	0.641820	-1.781450	-83.969750	-49.026823	169.017601	299.081986	200.944181	0.000000	300.000000	200.000000	0.000000	7.568960	10.651480	2232.209778	2107.610755	2049.199928	-1367.183975				-505.000000	200.000000	0.000000	2.173320	-0.714680	8.651940	-505.817139	125.421738	-177.084393
170				900.000000	200.000000	0.000000	0.493240	0.664340	-2.085600	-111.501188	-119.691414	173.602367	299.047577	200.978594	0.000000	300.000000	200.000000	0.000000	6.958560	10.407320	2231.675720	2183.904357	2125.499926	-1263.424477				-505.000000	200.000000	0.000000	2.173320	-0.178670	1.573080	-242.317479	794.989613	-646.528509
171				900.000000	200.000000	0.000000	0.369930	0.698120	-1.694550	-109.705000	-69.383456	173.761531	299.023022	200.957358	0.000000	300.000000	200.000000	0.000000	7.263760	11.170320	2231.370544	2136.220856	2179.999924	-1434.322474				-505.000000	200.000000	0.000000	2.354430	0.714680	14.157719	507.641912	2760.637934	-1233.136195
172				900.000000	200.000000	0.000000	0.470820	0.630560	-1.477300	-112.262049	-73.740148	139.858937	299.057571	200.948454	0.000000	300.000000	200.000000	0.000000	7.385840	10.468360	2232.209778	2117.147455	2103.699926	-1409.908474				-505.000000	200.000000	0.000000	2.897760	-0.536010	7.078860	83.948346	215.648737	-176.972790
173				900.000000	200.000000	0.000000	0.414770	0.630560	-1.607650	-84.253380	-71.310784	161.603946	299.042725	200.965741	0.000000	300.000000	200.000000	0.000000	7.477400	9.888480	2231.752014	2155.294256	2136.399925	-1342.769976				-505.000000	200.000000	0.000000	3.259980	1.786700	8.651940	-817.722644	1252.798011	-527.262108
174				900.000000	200.000000	0.000000	0.392350	0.664340	-1.564200	-70.755715	-70.427937	132.742667	299.013353	201.025636	0.000000	300.000000	200.000000	0.000000	7.172200	10.407320	2231.599426	2288.808060	2201.799923	-1354.976975	-621.810092	212.464067	0.000000	-505.000000	200.000000	0.000000	-0.362220	0.357340	20.450039	254.890650	2388.770975	-1057.025683
175				900.000000	200.000000	0.000000	0.414770	0.585520	-1.477300	-73.911494	-51.168129	139.875118	299.028040	200.957227	0.000000	300.000000	200.000000	0.000000	7.355320	10.285240	2231.675720	2136.220856	2169.099924	-1342.769976				-505.000000	200.000000	0.000000	1.629990	1.786700	17.303879	341.129531	415.227958	-938.340399
176				900.000000	200.000000	0.000000	0.414770	0.596780	-1.346950	-97.435946	-41.157415	151.933890	298.964899	200.939813	0.000000	300.000000	200.000000	0.000000	7.477400	11.139800	2232.438660	2098.074055	2310.799919	-1470.943473				-505.000000	200.000000	0.000000	0.724440	-1.429360	4.719240	-201.929036	2072.805697	-236.390813
177				900.000000	200.000000	0.000000	0.403560	0.574260	-1.303500	-62.133534	-91.395895	163.972860	299.022621	201.004784	0.000000	300.000000	200.000000	0.000000	7.324800	11.383960	2230.455016	2241.124558	2179.999924	-1440.425974				-505.000000	200.000000	0.000000	2.173320	-1.965370	12.584640	-349.549771	784.539643	-295.759495
178				900.000000	200.000000	0.000000	0.403560	0.731900	-1.824900	-108.448982	-106.108903	164.119466	299.081735	201.008542	0.000000	300.000000	200.000000	0.000000	7.019600	11.170320	2231.599426	2250.661259	2049.199928	-1409.908474	-629.993447	223.097591	0.000000	-505.000000	200.000000	0.000000	0.724440	-0.893350	22.809659	526.848174	2851.057933	-764.579027
179				900.000000	200.000000	0.000000	0.313880	0.619300	-1.433850	-52.372769	-107.845527	161.697996	299.013421	200.957195	0.000000	300.000000	200.000000	0.000000	7.233240	11.048240	2231.752014	2136.220856	2201.799923	-1434.322474				-505.000000	200.000000	0.000000	3.259980	-0.714680	18.090419	-620.878063	1641.550916	-470.891819
180				900.000000	200.000000	0.000000	0.291460	0.720640	-1.042800	-75.938171	-107.285948	156.996149	299.019043	200.875346	0.000000	300.000000	200.000000	0.000000	7.721560	10.132640	2233.430482	1955.023551	2190.899923	-1397.701475	-581.075569	177.247384	0.000000	-505.000000	200.000000	0.000000	1.448880	-0.357340	21.236579	-483.187725	1615.584858	-646.640111
181				900.000000	200.000000	0.000000	0.246620	0.675600	-1.390400	-33.927199	-39.258559	166.639357	299.038400	200.969451	0.000000	300.000000	200.000000	0.000000	7.691040	10.590440	2233.049012	2164.830956	2147.299925	-1409.908474				-505.000000	200.000000	0.000000	0.000000	-1.072020	3.932700	861.974701	-268.872147	-882.178827
182				900.000000	200.000000	0.000000	0.538080	0.619300	-1.216600	-112.455651	-61.554456	168.694705	299.037742	200.974387	0.000000	300.000000	200.000000	0.000000	7.599480	10.590440	2231.523132	2174.367657	2147.299925	-1336.666476				-505.000000	200.000000	0.000000	3.441090	-1.429360	11.798100	-201.362727	1238.853340	-765.305032
183				900.000000	200.000000	0.000000	0.493240	0.833240	-1.173150	-47.313164	-130.671933	171.349784	299.001434	200.972174	0.000000	300.000000	200.000000	0.000000	7.172200	10.498880	2226.792904	2164.830956	2223.599922	-1318.355976				-505.000000	200.000000	0.000000	3.078870	-1.250690	6.292320	1082.984153	1265.996256	-823.850596
184				900.000000	200.000000	0.000000	0.437190	0.664340	-1.346950	-94.653825	-123.136190	168.841114	299.028671	200.948065	0.000000	300.000000	200.000000	0.000000	7.416360	10.163160	2233.125306	2117.147455	2169.099924	-1434.322474				-505.000000	200.000000	0.000000	3.622200	-1.608030	7.865400	482.407347	1894.476543	-648.000882
185				900.000000	200.000000	0.000000	0.381140	0.664340	-0.999350	-90.273182	-70.491619	159.260542	298.999111	200.948324	0.000000	300.000000	200.000000	0.000000	7.477400	9.796920	2232.514954	2117.147455	2234.499922	-1336.666476				-505.000000	200.000000	0.000000	1.992210	-0.357340	14.944259	-252.059106	1323.539358	-1351.612762
186				900.000000	200.000000	0.000000	0.470820	0.619300	-1.477300	-68.499904	-134.531788	156.716086	299.008300	200.927504	0.000000	300.000000	200.000000	0.000000	7.782600	11.261880	2231.217956	2069.463954	2212.699923	-1367.183975				-505.000000	200.000000	0.000000	1.448880	0.714680	15.730799	-2040.184284	825.389799	-528.134567
187				900.000000	200.000000	0.000000	0.381140	0.664340	-1.651100	-50.743092	-125.611161	168.899182	298.979442	200.999721	0.000000	300.000000	200.000000	0.000000	7.691040	11.109280	2232.209778	2231.587858	2278.099920	-1403.804975				-505.000000	200.000000	0.000000	3.259980	-2.144040	7.078860	-360.801555	61.160798	-413.504183
188				900.000000	200.000000	0.000000	0.257830	0.686860	-0.825550	-81.124691	-40.245498	169.047875	299.067114	200.893127	0.000000	300.000000	200.000000	0.000000	7.294280	11.475520	2231.675720	1993.170352	2081.899927	-1354.976975				-505.000000	200.000000	0.000000	-0.181110	-2.144040	8.651940	102.588299	2123.868392	-413.228896
189				900.000000	200.000000	0.000000	0.425980	0.630560	-0.869000	-99.570260	-77.525326	173.640633	298.940558	200.965378	0.000000	300.000000	200.000000	0.000000	7.660520	11.017720	2232.591248	2155.294256	2365.299917	-1348.873476				-505.000000	200.000000	0.000000	1.992210	-1.965370	8.651940	1271.559640	1462.080777	-60.768612
190				900.000000	200.000000	0.000000	0.470820	0.551740	-1.738000	-83.613700	-139.355307	190.388497	299.013623	201.012538	0.000000	300.000000	200.000000	0.000000	7.630000	11.139800	2232.209778	2260.197959	2201.799923	-1391.597975				-505.000000	200.000000	0.000000	2.897760	2.322710	9.438480	-669.409754	2201.959567	-467.980358
191				900.000000	200.000000	0.000000	0.369930	0.619300	-2.129050	-65.154587	-119.639070	176.097889	298.998803	200.987073	0.000000	300.000000	200.000000	0.000000	7.294280	11.139800	2231.828308	2202.977757	2234.499922	-1354.976975				-505.000000	200.000000	0.000000	3.078870	-1.608030	16.517339	-95.980508	-1395.107434	-354.236922
192				900.000000	200.000000	0.000000	0.448400	0.630560	-1.694550	-64.240758	-138.472459	163.978765	299.018473	200.974121	0.000000	300.000000	200.000000	0.000000	7.721560	10.620960	2232.133484	2174.367657	2190.899923	-1391.597975				-505.000000	200.000000	0.000000	1.992210	-1.786700	17.303879	-1264.888925	1984.150115	-1294.225126
193				900.000000	200.000000	0.000000	0.369930	0.427880	-1.303500	-60.120402	-105.208922	151.823267	299.011190	200.985056	0.000000	300.000000	200.000000	0.000000	7.233240	10.590440	2226.716610	2193.441057	2201.799923	-1373.287475				-505.000000	200.000000	0.000000	2.354430	-1.965370	7.078860	-1276.518248	1309.085692	-589.494477
194				900.000000	200.000000	0.000000	0.302670	0.630560	-1.781450	-84.433437	-71.598842	166.539402	299.086650	200.931587	0.000000	300.000000	200.000000	0.000000	7.294280	10.285240	2231.675720	2079.000654	2038.299929	-1342.769976				-505.000000	200.000000	0.000000	1.086660	0.714680	13.371180	160.130983	1777.537060	-469.361491
195				900.000000	200.000000	0.000000	0.381140	0.641820	-1.390400	-147.893106	-110.655702	192.974840	299.057120	201.025846	0.000000	300.000000	200.000000	0.000000	6.989080	10.041080	2231.141662	2288.808060	2103.699926	-1318.355976				-505.000000	200.000000	0.000000	2.354430	-2.322710	3.146160	554.600523	1577.957838	-1588.483270
196				900.000000	200.000000	0.000000	0.470820	0.630560	-1.564200	-112.352078	-58.461421	159.136218	299.008639	200.969915	0.000000	300.000000	200.000000	0.000000	7.141680	9.827440	2231.980896	2164.830956	2212.699923	-1361.080475				-505.000000	200.000000	0.000000	2.716650	-1.786700	7.078860	-918.258921	1419.737768	-883.074390
197				900.000000	200.000000	0.000000	0.280250	0.574260	-1.086250	-110.154825	-66.256152	137.594349	298.984186	200.880217	0.000000	300.000000	200.000000	0.000000	7.691040	11.048240	2231.904602	1964.560251	2267.199921	-1507.564473				-505.000000	200.000000	0.000000	0.181110	0.000000	3.932700	579.394625	515.588932	-352.479081
198				900.000000	200.000000	0.000000	0.448400	0.653080	-1.173150	-98.957986	-57.901842	183.276990	298.979163	200.940166	0.000000	300.000000	200.000000	0.000000	7.813120	11.506040	2231.599426	2098.074055	2278.099920	-1422.115474				-505.000000	200.000000	0.000000	4.165530	-0.178670	15.730799	801.159156	2251.845405	-117.990998
199				900.000000	200.000000	0.000000	0.358720	0.551740	-1.651100	-55.379960	-68.962236	173.637012	298.998632	201.055622	0.000000	300.000000	200.000000	0.000000	7.294280	11.689160	2231.446838	2355.564961	2234.499922	-1300.045476				-505.000000	200.000000	0.000000	2.354430	-1.786700	14.944259	587.978336	108.491361	-589.324919
200				900.000000	200.000000	0.000000	0.381140	0.540480	-1.607650	-51.778103	-80.057840	178.422633	298.954276	200.966236	0.000000	300.000000	200.000000	0.000000	7.477400	11.658640	2230.607604	2155.294256	2332.599918	-1464.839973				-505.000000	200.000000	0.000000	3.078870	0.536010	13.371180	-1472.104365	2187.268469	-822.155017
201				900.000000	200.000000	0.000000	0.403560	0.574260	-1.564200	-74.465210	-70.889564	142.285920	298.974734	200.978193	0.000000	300.000000	200.000000	0.000000	7.843640	11.200840	2232.591248	2183.904357	2288.999920	-1434.322474				-505.000000	200.000000	0.000000	2.354430	-0.536010	3.932700	546.960661	781.791368	-118.185225
202				900.000000	200.000000	0.000000	0.437190	0.653080	-1.303500	-78.990377	-77.582869	106.179480	298.998871	200.995551	0.000000	300.000000	200.000000	0.000000	7.721560	10.895640	2231.980896	2222.051158	2234.499922	-1367.183975				-505.000000	200.000000	0.000000	1.267770	-0.357340	16.517339	211.330748	1100.742352	-529.137425
203				900.000000	200.000000	0.000000	0.269040	0.653080	-1.955250	-75.645060	-59.920384	173.824166	299.009011	200.952466	0.000000	300.000000	200.000000	0.000000	7.507920	11.017720	2232.820130	2126.684155	2212.699923	-1373.287475				-505.000000	200.000000	0.000000	3.622200	-2.144040	7.865400	-592.370635	966.486492	-531.021358
204				900.000000	200.000000	0.000000	0.437190	0.810720	-1.303500	-64.457701	-143.440478	156.928947	299.100904	200.876423	0.000000	300.000000	200.000000	0.000000	7.080640	10.620960	2230.683898	1955.023551	2005.599930	-1434.322474				-505.000000	200.000000	0.000000	3.803310	-0.178670	7.865400	-473.446097	1485.807556	-235.450217
205				900.000000	200.000000	0.000000	0.459610	0.686860	-1.781450	-110.258715	-128.721330	142.332570	299.013623	200.884369	0.000000	300.000000	200.000000	0.000000	7.568960	10.651480	2232.209778	1974.096951	2201.799923	-1501.460973				-505.000000	200.000000	0.000000	3.803310	-0.178670	14.157719	-125.494706	1612.406152	-117.962020
206				900.000000	200.000000	0.000000	0.448400	0.619300	-1.260050	-48.172182	-67.952965	151.919993	298.999008	200.961238	0.000000	300.000000	200.000000	0.000000	7.630000	9.919000	2232.286072	2145.757556	2234.499922	-1440.425974				-505.000000	200.000000	0.000000	1.629990	-2.680050	16.517339	997.311581	1609.104451	-590.114753
207				900.000000	200.000000	0.000000	0.459610	0.574260	-1.607650	-50.387042	-133.948934	163.914793	299.067337	200.999721	0.000000	300.000000	200.000000	0.000000	7.324800	9.949520	2232.209778	2231.587858	2081.899927	-1293.941977				-505.000000	200.000000	0.000000	3.078870	-1.072020	17.303879	-758.379631	990.406271	-412.472347
208				900.000000	200.000000	0.000000	0.369930	0.686860	-1.824900	-41.954715	-109.789990	178.570380	299.018573	200.901397	0.000000	300.000000	200.000000	0.000000	6.958560	10.071600	2232.362366	2012.243752	2190.899923	-1391.597975				-505.000000	200.000000	0.000000	2.716650	-2.144040	15.730799	218.970610	218.397011	-824.669407
209				900.000000	200.000000	0.000000	0.369930	0.675600	-1.433850	-122.423879	-115.219636	183.379228	299.018439	200.910065	0.000000	300.000000	200.000000	0.000000	7.599480	10.956680	2232.057190	2031.317153	2190.899923	-1391.597975				-505.000000	200.000000	0.000000	2.897760	-2.144040	11.011560	566.041076	2465.606729	-472.219304
210				900.000000	200.000000	0.000000	0.549290	0.664340	-1.738000	-70.935772	-107.124912	159.086338	298.979267	200.940070	0.000000	300.000000	200.000000	0.000000	7.630000	11.200840	2231.828308	2098.074055	2278.099920	-1385.494475				-505.000000	200.000000	0.000000	2.716650	-2.501380	18.876959	-844.744358	613.121327	-648.776227
211				900.000000	200.000000	0.000000	0.313880	0.743160	-1.738000	-59.648904	-112.628637	140.126245	299.101242	200.961566	0.000000	300.000000	200.000000	0.000000	7.172200	11.170320	2231.523132	2145.757556	2005.599930	-1348.873476				-505.000000	200.000000	0.000000	0.905550	-0.536010	11.798100	-726.386128	1259.708849	-411.789808
212				900.000000	200.000000	0.000000	0.369930	0.664340	-1.738000	-95.058953	-44.013197	188.188077	299.086650	200.923041	0.000000	300.000000	200.000000	0.000000	7.324800	11.597600	2231.675720	2059.927254	2038.299929	-1361.080475	-577.019535	209.820717	0.000000	-505.000000	200.000000	0.000000	1.629990	-0.536010	20.450039	200.834042	1472.802311	-176.871369
213				900.000000	200.000000	0.000000	0.313880	0.743160	-1.520750	-35.300651	-67.236950	164.222846	298.930575	200.922851	0.000000	300.000000	200.000000	0.000000	7.507920	10.865120	2232.133484	2059.927254	2387.099916	-1379.390975				-505.000000	200.000000	0.000000	3.078870	-1.072020	16.517339	52.269459	1123.722705	292.456837
214				900.000000	200.000000	0.000000	0.302670	0.619300	-1.607650	-128.942900	-107.222265	166.528930	298.950144	200.999721	0.000000	300.000000	200.000000	0.000000	7.813120	10.712520	2232.209778	2231.587858	2343.499918	-1409.908474				-505.000000	200.000000	0.000000	2.897760	1.072020	11.798100	1108.155795	-53.969837	-116.702671
215				900.000000	200.000000	0.000000	0.403560	0.529220	-1.433850	-140.513398	-65.944820	154.292333	299.081766	200.957227	0.000000	300.000000	200.000000	0.000000	7.477400	10.590440	2231.675720	2136.220856	2049.199928	-1318.355976				-505.000000	200.000000	0.000000	0.724440	-1.250690	18.090419	-421.680024	1662.406425	-412.453551
216				900.000000	200.000000	0.000000	0.482030	0.698120	-1.651100	-57.393092	-139.897751	164.006755	299.001365	201.036486	0.000000	300.000000	200.000000	0.000000	7.233240	10.926160	2226.640316	2307.881460	2223.599922	-1385.494475				-505.000000	200.000000	0.000000	3.803310	0.000000	7.865400	116.445234	-370.172547	-411.512955
217				900.000000	200.000000	0.000000	0.235410	0.630560	-1.868350	-84.523466	-89.012138	178.657384	299.028239	200.905761	0.000000	300.000000	200.000000	0.000000	7.172200	10.559920	2232.133484	2021.780453	2169.099924	-1446.529474				-505.000000	200.000000	0.000000	3.622200	-1.965370	-1.573080	-350.682388	1505.723639	-354.619504
218				900.000000	200.000000	0.000000	0.381140	0.709380	-1.651100	-77.032057	-64.819522	161.712089	298.926315	200.969285	0.000000	300.000000	200.000000	0.000000	7.416360	9.766400	2233.430482	2164.830956	2397.999916	-1324.459476				-505.000000	200.000000	0.000000	2.897760	-1.965370	6.292320	460.658857	1276.955222	-707.026141
219				900.000000	200.000000	0.000000	0.425980	0.630560	-1.216600	-128.074085	-97.465938	173.640633	299.077071	200.931396	0.000000	300.000000	200.000000	0.000000	7.446880	9.888480	2232.133484	2079.000654	2060.099928	-1300.045476				-505.000000	200.000000	0.000000	4.165530	-1.608030	8.651940	250.838266	1330.573191	174.373033
220				900.000000	200.000000	0.000000	0.504450	0.754420	-2.215950	-55.659843	-130.163757	137.529626	298.969394	200.935893	0.000000	300.000000	200.000000	0.000000	6.897520	9.919000	2231.599426	2088.537354	2299.899920	-1306.148976				-505.000000	200.000000	0.000000	2.354430	-1.072020	15.730799	168.022538	1698.585023	-882.367181
221				900.000000	200.000000	0.000000	0.504450	0.585520	-1.998700	-42.287423	-105.035949	134.962889	298.998940	200.948486	0.000000	300.000000	200.000000	0.000000	7.507920	11.200840	2232.133484	2117.147455	2234.499922	-1385.494475				-505.000000	200.000000	0.000000	1.811100	-0.178670	14.157719	-1283.654725	1070.104735	-1057.708222
222				900.000000	200.000000	0.000000	0.280250	0.574260	-2.042150	-58.878245	-105.894925	183.377890	298.954991	200.948486	0.000000	300.000000	200.000000	0.000000	7.446880	11.261880	2232.133484	2117.147455	2332.599918	-1312.252476				-505.000000	200.000000	0.000000	3.441090	0.178670	11.011560	-799.019767	841.889745	-705.034913
223				900.000000	200.000000	0.000000	0.459610	0.585520	-1.129700	-129.838804	-33.074029	161.515604	298.988620	200.970379	0.000000	300.000000	200.000000	0.000000	7.843640	11.475520	2230.912780	2164.830956	2256.299921	-1312.252476	-542.327331	227.721952	0.000000	-505.000000	200.000000	0.000000	2.897760	-2.501380	19.663499	545.110588	733.985943	-1706.184492
224				900.000000	200.000000	0.000000	0.280250	0.563000	-1.651100	-75.018925	-167.050240	168.909458	299.042496	200.957424	0.000000	300.000000	200.000000	0.000000	7.660520	11.414480	2231.217956	2136.220856	2136.399925	-1385.494475				-505.000000	200.000000	0.000000	0.000000	-2.858720	9.438480	-982.938081	1184.172949	-1295.083096
225				900.000000	200.000000	0.000000	0.392350	0.619300	-1.738000	-48.667338	-75.332273	147.158741	299.048000	200.918359	0.000000	300.000000	200.000000	0.000000	7.630000	10.682000	2232.667542	2050.390553	2125.499926	-1434.322474				-505.000000	200.000000	0.000000	2.354430	-1.608030	8.651940	135.022264	1970.442875	-882.875855
226				900.000000	200.000000	0.000000	0.257830	0.563000	-1.433850	-86.855444	-49.811719	137.607104	298.930794	200.948292	0.000000	300.000000	200.000000	0.000000	7.446880	10.804080	2232.591248	2117.147455	2387.099916	-1403.804975				-505.000000	200.000000	0.000000	2.716650	-0.893350	0.000000	-285.688612	2884.725686	-764.738404
227				900.000000	200.000000	0.000000	0.369930	0.641820	-1.651100	-43.629406	-74.489834	156.841552	299.057796	200.901243	0.000000	300.000000	200.000000	0.000000	7.172200	9.827440	2232.743836	2012.243752	2103.699926	-1403.804975				-505.000000	200.000000	0.000000	-0.543330	-0.357340	3.146160	557.709059	29.891191	-470.248439
228				900.000000	200.000000	0.000000	0.336300	0.675600	-1.607650	-110.542345	-118.739089	188.233389	298.998803	200.935797	0.000000	300.000000	200.000000	0.000000	6.989080	10.102120	2231.828308	2088.537354	2234.499922	-1385.494475				-505.000000	200.000000	0.000000	2.716650	0.357340	16.517339	370.392036	1013.070629	-234.854611
229				900.000000	200.000000	0.000000	0.269040	0.653080	-1.346950	-54.912210	-131.409683	161.775866	299.022955	201.004440	0.000000	300.000000	200.000000	0.000000	7.202720	10.254720	2231.217956	2241.124558	2179.999924	-1336.666476	-559.179318	139.593671	0.000000	-505.000000	200.000000	0.000000	1.086660	-3.216060	20.450039	-1235.311803	1107.969186	-825.556355
230				900.000000	200.000000	0.000000	0.336300	0.517960	-1.173150	-132.665939	-154.604963	168.809503	298.984429	200.875734	0.000000	300.000000	200.000000	0.000000	7.721560	9.705360	2232.438660	1955.023551	2267.199921	-1416.011974				-505.000000	200.000000	0.000000	0.724440	-0.893350	8.651940	-516.628461	2069.073565	-1058.299520
231				900.000000	200.000000	0.000000	0.369930	0.608040	-1.520750	-73.029135	-99.940909	147.171496	298.915851	200.995551	0.000000	300.000000	200.000000	0.000000	7.294280	10.956680	2231.980896	2222.051158	2419.799915	-1385.494475				-505.000000	200.000000	0.000000	2.354430	-1.072020	8.651940	-179.991777	1307.592839	527.491187
232				900.000000	200.000000	0.000000	0.392350	0.664340	-1.824900	-71.025800	-110.713245	161.658588	299.081515	200.966038	0.000000	300.000000	200.000000	0.000000	7.355320	11.017720	2231.065368	2155.294256	2049.199928	-1409.908474				-505.000000	200.000000	0.000000	1.448880	-0.357340	15.730799	906.163836	162.539762	-587.896013
233				900.000000	200.000000	0.000000	0.482030	0.720640	-1.868350	-72.772911	-159.959589	164.027699	299.013455	200.948616	0.000000	300.000000	200.000000	0.000000	6.928040	11.078760	2231.828308	2117.147455	2201.799923	-1373.287475				-505.000000	200.000000	0.000000	2.354430	-1.072020	13.371180	167.833768	242.554221	-177.437997
234				900.000000	200.000000	0.000000	0.425980	0.641820	-1.651100	-95.896298	-56.534093	168.831784	298.988966	200.897401	0.000000	300.000000	200.000000	0.000000	7.385840	10.926160	2231.675720	2002.707052	2256.299921	-1470.943473				-505.000000	200.000000	0.000000	0.181110	0.536010	12.584640	-82.375266	1833.078314	176.726481
235				900.000000	200.000000	0.000000	0.437190	0.529220	-1.216600	-88.021434	-118.191445	156.667152	299.042954	200.956966	0.000000	300.000000	200.000000	0.000000	7.599480	11.231360	2232.286072	2136.220856	2136.399925	-1391.597975				-505.000000	200.000000	0.000000	3.441090	-0.178670	5.505780	337.077146	-213.445329	293.275648
236				900.000000	200.000000	0.000000	0.336300	0.574260	-1.564200	-62.403619	-88.383677	156.813562	299.052299	200.936021	0.000000	300.000000	200.000000	0.000000	7.355320	11.445000	2231.294250	2088.537354	2114.599926	-1330.562976				-505.000000	200.000000	0.000000	2.897760	-1.786700	13.371180	-1728.467549	2595.937457	-530.624287
237				900.000000	200.000000	0.000000	0.482030	0.563000	-1.564200	-91.011017	-114.648719	175.929394	299.023189	200.944375	0.000000	300.000000	200.000000	0.000000	7.080640	10.529400	2231.752014	2107.610755	2179.999924	-1348.873476				-505.000000	200.000000	0.000000	4.165530	-0.893350	14.157719	62.892011	1723.058228	-1293.551202
238				900.000000	200.000000	0.000000	0.313880	0.630560	-1.346950	-104.085946	-97.794404	166.527788	298.984082	200.974321	0.000000	300.000000	200.000000	0.000000	7.416360	10.498880	2231.675720	2174.367657	2267.199921	-1483.150473				-505.000000	200.000000	0.000000	3.259980	-1.072020	15.730799	283.838540	980.940159	-60.022244
239				900.000000	200.000000	0.000000	0.414770	0.585520	-1.607650	-154.457141	-71.310784	178.429679	299.042594	200.974421	0.000000	300.000000	200.000000	0.000000	7.599480	10.682000	2231.446838	2174.367657	2136.399925	-1300.045476				-505.000000	200.000000	0.000000	4.165530	-1.786700	17.303879	472.351103	1189.792493	-413.237511
240				900.000000	200.000000	0.000000	0.235410	0.776940	-1.260050	-69.824278	-79.445917	159.516236	299.037808	200.974321	0.000000	300.000000	200.000000	0.000000	7.568960	10.468360	2231.675720	2174.367657	2147.299925	-1354.976975				-505.000000	200.000000	0.000000	3.441090	-0.536010	11.798100	84.325885	1769.133369	-1234.410033
241				900.000000	200.000000	0.000000	0.291460	0.686860	-1.346950	-45.480089	-91.805179	173.832355	298.964580	201.008473	0.000000	300.000000	200.000000	0.000000	7.294280	9.491720	2231.752014	2250.661259	2310.799919	-1342.769976				-505.000000	200.000000	0.000000	3.078870	-1.429360	13.371180	-201.236881	1922.128455	-471.555562
242				900.000000	200.000000	0.000000	0.414770	0.517960	-1.564200	-108.947885	-96.681042	175.957188	299.023890	200.918077	0.000000	300.000000	200.000000	0.000000	7.721560	10.041080	2233.354188	2050.390553	2179.999924	-1409.908474				-505.000000	200.000000	0.000000	1.448880	-0.714680	11.011560	1347.427661	1625.288401	351.670450
243				900.000000	200.000000	0.000000	0.414770	0.653080	-1.607650	-79.305477	-45.980934	154.395909	299.062742	200.935349	0.000000	300.000000	200.000000	0.000000	7.568960	11.261880	2232.896424	2088.537354	2092.799927	-1385.494475				-505.000000	200.000000	0.000000	1.267770	-2.501380	14.944259	776.365053	-90.894861	-531.172119
244				900.000000	200.000000	0.000000	0.448400	0.641820	-1.868350	-84.059779	-112.980976	159.169917	299.048097	200.986601	0.000000	300.000000	200.000000	0.000000	7.568960	10.804080	2232.896424	2202.977757	2125.499926	-1391.597975				-505.000000	200.000000	0.000000	-0.724440	2.144040	14.944259	1057.459416	2018.203870	-761.580633
245				900.000000	200.000000	0.000000	0.482030	0.664340	-1.651100	-22.599381	-74.040142	147.107719	299.037512	200.983170	0.000000	300.000000	200.000000	0.000000	7.111160	10.926160	2230.989074	2193.441057	2147.299925	-1318.355976				-505.000000	200.000000	0.000000	3.803310	0.000000	15.730799	1.258464	1478.343292	-822.721646
246				900.000000	200.000000	0.000000	0.336300	0.698120	-1.651100	-93.577864	-98.434800	164.157732	298.959518	201.004371	0.000000	300.000000	200.000000	0.000000	7.538440	11.078760	2231.370544	2241.124558	2321.699919	-1397.701475				-505.000000	200.000000	0.000000	3.441090	-1.786700	10.225020	-1033.823230	2566.046266	-1118.108740
247				900.000000	200.000000	0.000000	0.493240	0.641820	-1.303500	-103.577245	-130.550707	173.581423	298.984429	200.922725	0.000000	300.000000	200.000000	0.000000	7.660520	11.139800	2232.438660	2059.927254	2267.199921	-1489.253973				-505.000000	200.000000	0.000000	3.803310	-1.608030	10.225020	-96.483893	1483.568277	-178.062581
248				900.000000	200.000000	0.000000	0.358720	0.551740	-1.651100	-143.831625	-139.885815	135.082450	298.954598	200.995858	0.000000	300.000000	200.000000	0.000000	7.904680	10.590440	2231.294250	2222.051158	2332.599918	-1416.011974				-505.000000	200.000000	0.000000	2.173320	-0.536010	7.865400	894.723282	789.018201	-176.914835
249				900.000000	200.000000	0.000000	0.358720	0.664340	-1.477300	-102.829928	-114.717600	154.464449	298.998906	201.004062	0.000000	300.000000	200.000000	0.000000	7.294280	10.620960	2232.057190	2241.124558	2234.499922	-1324.459476				-505.000000	200.000000	0.000000	1.629990	0.178670	7.865400	-683.455458	1749.885149	0.039159
250				900.000000	200.000000	0.000000	0.459610	0.574260	-1.477300	-42.210939	-78.344490	144.637512	299.057345	200.974321	0.000000	300.000000	200.000000	0.000000	7.141680	10.407320	2231.675720	2174.367657	2103.699926	-1312.252476				-505.000000	200.000000	0.000000	2.354430	0.357340	9.438480	-904.150293	1439.416420	-587.290225
251				900.000000	200.000000	0.000000	0.437190	0.675600	-1.390400	-41.968260	-82.568022	135.116345	299.018875	200.931014	0.000000	300.000000	200.000000	0.000000	7.263760	10.498880	2233.049012	2079.000654	2190.899923	-1458.736474				-505.000000	200.000000	0.000000	4.527750	0.000000	17.303879	-1851.671720	2228.434621	-411.570911
252				900.000000	200.000000	0.000000	0.425980	0.675600	-1.477300	-58.140409	-51.629757	147.176259	299.057860	200.913994	0.000000	300.000000	200.000000	0.000000	7.385840	10.559920	2232.896424	2040.853853	2103.699926	-1464.839973				-505.000000	200.000000	0.000000	1.992210	-1.608030	19.663499	-558.992822	1716.770821	-412.894088
253				900.000000	200.000000	0.000000	0.246620	0.630560	-1.868350	-56.379754	-114.803615	152.139509	299.013724	200.952628	0.000000	300.000000	200.000000	0.000000	7.111160	11.475520	2232.438660	2126.684155	2201.799923	-1342.769976	-475.494159	213.260824	0.000000	-505.000000	200.000000	0.000000	1.629990	-2.858720	22.023119	292.044711	-649.810659	-1001.493002
254				900.000000	200.000000	0.000000	0.392350	0.664340	-1.781450	-103.145028	-70.225894	176.116549	298.998837	200.952856	0.000000	300.000000	200.000000	0.000000	7.416360	11.383960	2231.904602	2126.684155	2234.499922	-1330.562976				-505.000000	200.000000	0.000000	3.622200	-2.144040	17.303879	-939.063563	559.819353	-1059.718246
255				900.000000	200.000000	0.000000	0.392350	0.585520	-1.260050	-81.727484	-60.578856	166.404606	298.959554	200.957325	0.000000	300.000000	200.000000	0.000000	6.897520	10.102120	2231.446838	2136.220856	2321.699919	-1391.597975				-505.000000	200.000000	0.000000	2.354430	-2.144040	2.359620	912.796927	1048.424235	350.241544
256				900.000000	200.000000	0.000000	0.336300	0.551740	-1.564200	-95.495234	-108.647557	149.563638	299.003925	200.935573	0.000000	300.000000	200.000000	0.000000	7.355320	11.017720	2232.362366	2088.537354	2223.599922	-1428.218974				-505.000000	200.000000	0.000000	3.622200	-0.357340	14.944259	442.836905	1622.618691	-118.117089
257				900.000000	200.000000	0.000000	0.358720	0.630560	-2.085600	-96.810127	-53.360241	166.481334	299.037611	200.974521	0.000000	300.000000	200.000000	0.000000	7.416360	10.743040	2231.217956	2174.367657	2147.299925	-1342.769976				-505.000000	200.000000	0.000000	3.622200	0.357340	14.157719	1296.731282	1623.365117	-1468.553127
258				900.000000	200.000000	0.000000	0.403560	0.517960	-1.868350	-40.913971	-75.672675	168.739822	299.018439	201.051061	0.000000	300.000000	200.000000	0.000000	7.324800	10.559920	2232.057190	2346.028261	2190.899923	-1422.115474				-505.000000	200.000000	0.000000	3.622200	-0.536010	6.292320	778.781434	2161.109411	-59.542548
259				900.000000	200.000000	0.000000	0.425980	0.675600	-1.781450	-98.660811	-61.478838	168.863200	298.974524	200.905761	0.000000	300.000000	200.000000	0.000000	7.507920	10.682000	2232.133484	2021.780453	2288.999920	-1440.425974				-505.000000	200.000000	0.000000	2.173320	-0.357340	12.584640	-599.695882	2375.379731	-881.674461
260				900.000000	200.000000	0.000000	0.425980	0.574260	-1.694550	-114.805554	-81.823534	166.359293	298.989415	200.918359	0.000000	300.000000	200.000000	0.000000	7.996240	10.590440	2232.667542	2050.390553	2256.299921	-1367.183975				-505.000000	200.000000	0.000000	1.267770	0.714680	11.011560	970.654226	310.547294	-410.631881
261				900.000000	200.000000	0.000000	0.504450	0.664340	-1.086250	-90.363210	-80.554678	188.048714	298.994332	201.008025	0.000000	300.000000	200.000000	0.000000	7.630000	10.376800	2232.743836	2250.661259	2245.399921	-1367.183975				-505.000000	200.000000	0.000000	3.078870	0.178670	14.944259	938.534878	-200.484515	-528.773640
262				900.000000	200.000000	0.000000	0.437190	0.495440	-1.303500	-49.297220	-128.242568	161.455057	299.003414	200.983069	0.000000	300.000000	200.000000	0.000000	7.599480	10.620960	2231.217956	2193.441057	2223.599922	-1348.873476				-505.000000	200.000000	0.000000	2.173320	-2.501380	17.303879	892.369824	1840.621143	-472.500465
263				900.000000	200.000000	0.000000	0.437190	0.653080	-1.390400	-111.244647	-82.568022	183.288603	299.023022	201.021467	0.000000	300.000000	200.000000	0.000000	7.568960	9.919000	2231.370544	2279.271359	2179.999924	-1446.529474				-505.000000	200.000000	0.000000	2.716650	-2.501380	13.371180	-845.184820	1413.766356	-883.752622
264				900.000000	200.000000	0.000000	0.369930	0.698120	-1.260050	-117.295918	-69.787541	168.942211	299.023456	200.914213	0.000000	300.000000	200.000000	0.000000	7.568960	10.071600	2232.362366	2040.853853	2179.999924	-1452.632974				-505.000000	200.000000	0.000000	3.984420	0.000000	8.651940	-115.123847	-116.737924	-117.806951
265				900.000000	200.000000	0.000000	0.291460	0.641820	-1.824900	-112.158476	-81.228745	166.561487	299.038269	200.914056	0.000000	300.000000	200.000000	0.000000	7.111160	10.773560	2232.743836	2040.853853	2147.299925	-1361.080475				-505.000000	200.000000	0.000000	1.086660	-1.965370	9.438480	924.174557	985.849149	-1059.345845
266				900.000000	200.000000	0.000000	0.269040	0.506700	-1.433850	-69.071227	-80.669166	180.917013	299.076566	200.927631	0.000000	300.000000	200.000000	0.000000	7.416360	10.987200	2230.912780	2069.463954	2060.099928	-1391.597975				-505.000000	200.000000	0.000000	1.811100	-0.714680	18.090419	-620.878063	1861.792647	-235.799514
267				900.000000	200.000000	0.000000	0.448400	0.664340	-1.520750	-54.628580	-93.040364	159.190860	298.998632	200.927409	0.000000	300.000000	200.000000	0.000000	7.385840	10.895640	2231.446838	2069.463954	2234.499922	-1348.873476				-505.000000	200.000000	0.000000	2.535540	-0.893350	13.371180	-747.882925	894.445293	-647.235718
268				900.000000	200.000000	0.000000	0.493240	0.799460	-1.303500	-89.044570	-74.825038	180.957009	298.974979	200.901089	0.000000	300.000000	200.000000	0.000000	7.630000	11.322920	2233.125306	2012.243752	2288.999920	-1373.287475				-505.000000	200.000000	0.000000	2.716650	-1.608030	9.438480	-1717.970843	-1101.331651	-530.440240
269				900.000000	200.000000	0.000000	0.414770	0.686860	-1.216600	-37.303986	-81.806400	152.017664	299.023222	200.991346	0.000000	300.000000	200.000000	0.000000	7.355320	10.590440	2231.828308	2212.514458	2179.999924	-1342.769976				-505.000000	200.000000	0.000000	0.905550	-0.714680	12.584640	-1663.662542	1789.242452	-118.238873
270				900.000000	200.000000	0.000000	0.291460	0.596780	-1.564200	-77.558366	-66.273286	176.158240	299.052040	200.966203	0.000000	300.000000	200.000000	0.000000	7.019600	10.468360	2230.683898	2155.294256	2114.599926	-1385.494475				-505.000000	200.000000	0.000000	2.354430	-1.608030	15.730799	-1022.571446	903.164979	-765.387658
271				900.000000	200.000000	0.000000	0.347510	0.495440	-1.173150	-53.182708	-53.747192	149.499665	298.989139	201.016880	0.000000	300.000000	200.000000	0.000000	7.507920	10.804080	2232.057190	2269.734659	2256.299921	-1409.908474				-505.000000	200.000000	0.000000	2.897760	-2.501380	4.719240	-1309.140983	748.168045	-825.023012
272				900.000000	200.000000	0.000000	0.313880	0.653080	-1.651100	-75.329961	-107.643485	166.548732	298.979616	200.956835	0.000000	300.000000	200.000000	0.000000	7.691040	10.590440	2232.591248	2136.220856	2278.099920	-1440.425974				-505.000000	200.000000	0.000000	2.354430	-2.858720	10.225020	291.100863	1173.529978	-1060.295056
273				900.000000	200.000000	0.000000	0.403560	0.461660	-1.607650	-123.372924	-116.442885	171.097123	298.955027	200.986904	0.000000	300.000000	200.000000	0.000000	7.477400	10.804080	2232.209778	2202.977757	2332.599918	-1367.183975				-505.000000	200.000000	0.000000	1.992210	-1.786700	-0.786540	-1150.520157	2001.317923	-589.295942
274				900.000000	200.000000	0.000000	0.336300	0.686860	-1.477300	-33.553541	-32.738825	173.785900	299.066922	201.004440	0.000000	300.000000	200.000000	0.000000	7.172200	10.407320	2231.217956	2241.124558	2081.899927	-1336.666476				-505.000000	200.000000	0.000000	3.441090	-0.893350	15.730799	-284.430148	1102.551201	-412.331767
275				900.000000	200.000000	0.000000	0.291460	0.585520	-1.086250	-69.485836	-61.651810	166.509128	299.052234	200.970279	0.000000	300.000000	200.000000	0.000000	6.958560	10.163160	2231.141662	2164.830956	2114.599926	-1391.597975				-505.000000	200.000000	0.000000	4.708860	-2.144040	7.865400	681.605385	1033.302707	-472.364192
276				900.000000	200.000000	0.000000	0.224200	0.619300	-1.086250	-80.156367	-48.750103	171.429545	298.988897	200.965840	0.000000	300.000000	200.000000	0.000000	7.385840	9.766400	2231.523132	2155.294256	2256.299921	-1458.736474				-505.000000	200.000000	0.000000	3.803310	-0.178670	11.798100	-936.395489	2012.355453	-881.635303
277				900.000000	200.000000	0.000000	0.313880	0.495440	-1.781450	-89.997679	-66.994499	163.992466	299.033255	200.956900	0.000000	300.000000	200.000000	0.000000	7.782600	11.139800	2232.438660	2136.220856	2158.199924	-1373.287475				-505.000000	200.000000	0.000000	1.629990	-1.608030	1.573080	-328.808052	1225.576531	-941.561998
278				900.000000	200.000000	0.000000	0.448400	0.619300	-1.433850	-88.557541	-93.121181	163.968293	299.086838	201.042480	0.000000	300.000000	200.000000	0.000000	7.446880	10.682000	2232.133484	2326.954861	2038.299929	-1361.080475				-505.000000	200.000000	0.000000	2.354430	-0.357340	8.651940	-715.826499	644.742802	-1351.641739
279				900.000000	200.000000	0.000000	0.369930	0.664340	-1.824900	-87.107921	-54.064320	171.320456	299.081955	200.982666	0.000000	300.000000	200.000000	0.000000	7.446880	11.506040	2232.133484	2193.441057	2049.199928	-1257.320977				-505.000000	200.000000	0.000000	4.527750	-3.037390	14.944259	-530.044933	-951.006276	-61.988802
280				900.000000	200.000000	0.000000	0.538080	0.574260	-1.738000	-78.665797	-137.059103	163.833498	299.028538	200.909754	0.000000	300.000000	200.000000	0.000000	7.324800	11.109280	2232.820130	2031.317153	2169.099924	-1348.873476				-505.000000	200.000000	0.000000	3.622200	-1.965370	18.876959	577.481630	1221.176537	-178.387208
281				900.000000	200.000000	0.000000	0.235410	0.608040	-1.651100	-24.917815	-104.412090	188.275080	298.969887	200.931173	0.000000	300.000000	200.000000	0.000000	7.446880	10.193680	2232.667542	2079.000654	2299.899920	-1440.425974				-505.000000	200.000000	0.000000	3.078870	-0.357340	3.146160	326.077055	473.561918	-529.282313
282				900.000000	200.000000	0.000000	0.392350	0.754420	-1.260050	-54.669531	-65.644826	156.923043	299.013792	201.016637	0.000000	300.000000	200.000000	0.000000	7.416360	10.620960	2232.591248	2269.734659	2201.799923	-1367.183975				-505.000000	200.000000	0.000000	1.629990	-2.322710	13.371180	1366.130538	2274.940193	-354.799243
283				900.000000	200.000000	0.000000	0.448400	0.664340	-0.999350	-54.088410	-88.459296	161.600521	299.071871	200.965906	0.000000	300.000000	200.000000	0.000000	7.141680	10.834600	2231.370544	2155.294256	2070.999928	-1397.701475				-505.000000	200.000000	0.000000	1.992210	-2.501380	13.371180	-381.920812	2385.592270	-472.485976
284				900.000000	200.000000	0.000000	0.403560	0.574260	-1.390400	-106.449395	-0.127619	147.105240	298.983943	200.953084	0.000000	300.000000	200.000000	0.000000	7.416360	11.017720	2231.370544	2126.684155	2267.199921	-1446.529474				-505.000000	200.000000	0.000000	1.629990	1.429360	18.090419	319.569810	1872.751613	-175.006233
285				900.000000	200.000000	0.000000	0.403560	0.608040	-0.912450	-64.357876	-86.693602	183.281557	298.999350	200.943826	0.000000	300.000000	200.000000	0.000000	7.385840	10.346280	2233.049012	2107.610755	2234.499922	-1416.011974				-505.000000	200.000000	0.000000	1.086660	-2.144040	11.011560	797.673080	719.216281	-472.074416
286				900.000000	200.000000	0.000000	0.392350	0.731900	-1.260050	-31.473723	-85.908706	178.589040	298.983978	200.914588	0.000000	300.000000	200.000000	0.000000	7.874160	10.498880	2231.446838	2040.853853	2267.199921	-1458.736474				-505.000000	200.000000	0.000000	0.543330	-1.608030	15.730799	-1022.571446	1145.324641	-412.778178
287				900.000000	200.000000	0.000000	0.414770	0.698120	-1.694550	-73.520228	-86.427877	149.618476	299.032825	200.982968	0.000000	300.000000	200.000000	0.000000	7.080640	9.796920	2231.446838	2193.441057	2158.199924	-1440.425974				-505.000000	200.000000	0.000000	3.259980	-2.501380	17.303879	660.737821	846.877299	-531.331496
288				900.000000	200.000000	0.000000	0.414770	0.641820	-1.477300	-47.469879	-46.102160	161.614418	299.018339	200.957162	0.000000	300.000000	200.000000	0.000000	7.660520	10.010560	2231.828308	2136.220856	2190.899923	-1403.804975				-505.000000	200.000000	0.000000	1.992210	-1.786700	7.865400	-223.299986	2258.247247	-119.343152
289				900.000000	200.000000	0.000000	0.392350	0.596780	-1.477300	-61.386217	-95.838603	185.692359	298.975189	200.930792	0.000000	300.000000	200.000000	0.000000	7.202720	10.590440	2233.583070	2079.000654	2288.999920	-1373.287475				-505.000000	200.000000	0.000000	4.346640	-1.786700	10.225020	-338.927219	1715.831395	-765.716592
290				900.000000	200.000000	0.000000	0.493240	0.596780	-1.433850	-69.382263	-84.835752	183.178176	299.018271	200.965774	0.000000	300.000000	200.000000	0.000000	7.416360	11.078760	2231.675720	2155.294256	2190.899923	-1403.804975	-620.644952	158.341109	0.000000	-505.000000	200.000000	0.000000	2.897760	-1.250690	21.236579	-884.692338	2455.903185	-118.906923
291				900.000000	200.000000	0.000000	0.336300	0.698120	-1.346950	-73.160114	-108.849600	168.977052	299.062422	200.939941	0.000000	300.000000	200.000000	0.000000	7.507920	11.353440	2232.133484	2098.074055	2092.799927	-1300.045476				-505.000000	200.000000	0.000000	0.724440	-3.216060	16.517339	-309.098404	1266.189256	-473.062786
292				900.000000	200.000000	0.000000	0.381140	0.731900	-1.477300	-67.883566	-130.838765	176.190993	298.998392	200.901982	0.000000	300.000000	200.000000	0.000000	7.965720	11.414480	2230.912780	2012.243752	2234.499922	-1409.908474				-505.000000	200.000000	0.000000	3.984420	-0.714680	18.090419	-389.246059	2260.565091	-999.646662
293				900.000000	200.000000	0.000000	0.448400	0.630560	-1.346950	-88.003825	-47.608268	176.027066	298.984429	200.961172	0.000000	300.000000	200.000000	0.000000	7.294280	10.315760	2232.438660	2145.757556	2267.199921	-1367.183975				-505.000000	200.000000	0.000000	1.448880	-2.501380	11.011560	1007.682441	3746.408519	-61.233819
294				900.000000	200.000000	0.000000	0.448400	0.720640	-1.173150	-120.299046	-27.506023	180.930160	299.062358	200.922914	0.000000	300.000000	200.000000	0.000000	7.660520	10.620960	2231.980896	2059.927254	2092.799927	-1373.287475				-505.000000	200.000000	0.000000	4.527750	1.072020	9.438480	65.623008	1175.338827	-586.785860
295				900.000000	200.000000	0.000000	0.392350	0.619300	-1.520750	-92.668099	-65.402375	168.845681	298.993919	201.055442	0.000000	300.000000	200.000000	0.000000	7.324800	10.346280	2231.828308	2355.564961	2245.399921	-1409.908474				-505.000000	200.000000	0.000000	2.535540	-3.216060	10.225020	37.846216	1957.991057	-590.695871
296				900.000000	200.000000	0.000000	0.414770	0.619300	-1.911800	-105.134818	-86.225834	178.461095	298.993850	200.965774	0.000000	300.000000	200.000000	0.000000	7.477400	11.170320	2231.675720	2155.294256	2245.399921	-1397.701475				-505.000000	200.000000	0.000000	3.984420	-0.178670	18.090419	453.899919	-390.835056	-352.952903
297				900.000000	200.000000	0.000000	0.280250	0.596780	-1.564200	-125.804729	-45.547779	168.940873	299.030903	200.950663	0.000000	300.000000	200.000000	0.000000	7.568960	10.804080	2227.021786	2117.147455	2158.199924	-1403.804975				-505.000000	200.000000	0.000000	1.992210	-1.965370	17.303879	-1.724226	260.740020	-706.953697
298				900.000000	200.000000	0.000000	0.425980	0.574260	-1.303500	-142.544138	-72.055271	144.672353	298.959696	200.999926	0.000000	300.000000	200.000000	0.000000	7.477400	9.705360	2231.752014	2231.587858	2321.699919	-1434.322474				-505.000000	200.000000	0.000000	3.622200	-0.714680	-3.146160	-159.312981	181.516418	-235.944402
299				900.000000	200.000000	0.000000	0.459610	0.574260	-1.607650	-102.653935	-73.157295	173.553433	299.052331	200.961632	0.000000	300.000000	200.000000	0.000000	7.507920	10.895640	2231.370544	2145.757556	2114.599926	-1330.562976				-505.000000	200.000000	0.000000	2.354430	-2.858720	18.090419	639.178100	1166.065714	-825.318661
300				900.000000	200.000000	0.000000	0.257830	0.686860	-1.607650	-73.893886	-54.716055	173.867195	299.013522	200.952824	0.000000	300.000000	200.000000	0.000000	7.263760	11.628120	2231.980896	2126.684155	2201.799923	-1336.666476	-566.588349	167.108830	0.000000	-505.000000	200.000000	0.000000	2.716650	-2.858720	22.809659	-750.236383	1404.809239	-825.347639
301				900.000000	200.000000	0.000000	0.459610	0.754420	-1.694550	-123.468686	-138.934087	178.540302	299.008740	200.901458	0.000000	300.000000	200.000000	0.000000	7.477400	11.170320	2232.209778	2012.243752	2212.699923	-1403.804975				-505.000000	200.000000	0.000000	1.992210	-1.429360	14.157719	-780.253967	1987.135821	-588.956826
302				900.000000	200.000000	0.000000	0.280250	0.461660	-1.520750	-50.913352	-126.643706	115.802690	298.960265	200.871254	0.000000	300.000000	200.000000	0.000000	7.568960	10.987200	2232.972718	1945.486851	2321.699919	-1367.183975				-505.000000	200.000000	0.000000	3.078870	-1.072020	18.090419	863.107319	591.949823	-294.984150
303				900.000000	200.000000	0.000000	0.403560	0.574260	-1.129700	-106.179309	-56.095740	149.514900	299.033750	200.969219	0.000000	300.000000	200.000000	0.000000	7.416360	10.315760	2233.583070	2164.830956	2158.199924	-1336.666476				-505.000000	200.000000	0.000000	2.354430	-1.429360	7.865400	-549.125349	645.489228	-765.218100
304				900.000000	200.000000	0.000000	0.482030	0.551740	-1.738000	-43.408398	-99.289175	161.460962	299.086682	200.931555	0.000000	300.000000	200.000000	0.000000	7.233240	11.048240	2231.752014	2079.000654	2038.299929	-1263.424477				-505.000000	200.000000	0.000000	4.527750	-0.714680	14.944259	884.478269	1832.963878	-470.993241
305				900.000000	200.000000	0.000000	0.280250	0.540480	-1.607650	-83.942345	-91.101100	156.840214	298.999248	200.926839	0.000000	300.000000	200.000000	0.000000	7.019600	10.834600	2232.820130	2069.463954	2234.499922	-1373.287475				-505.000000	200.000000	0.000000	2.354430	-1.429360	18.090419	1073.116679	2359.195780	-1470.147284
306				900.000000	200.000000	0.000000	0.448400	0.743160	-1.607650	-67.554922	-143.619246	168.902803	298.950215	200.974021	0.000000	300.000000	200.000000	0.000000	7.477400	10.071600	2232.362366	2174.367657	2343.499918	-1422.115474				-505.000000	200.000000	0.000000	1.992210	-0.536010	17.303879	-1536.657679	2249.290130	-470.620840
307				900.000000	200.000000	0.000000	0.302670	0.574260	-1.607650	-102.653935	-10.968836	159.258062	299.028306	200.974054	0.000000	300.000000	200.000000	0.000000	7.904680	10.834600	2232.286072	2174.367657	2169.099924	-1342.769976				-505.000000	200.000000	0.000000	1.267770	0.178670	7.865400	358.888559	843.813029	-1116.069738
308				900.000000	200.000000	0.000000	0.403560	0.653080	-1.433850	-63.043299	-60.878850	164.046163	299.076882	200.982867	0.000000	300.000000	200.000000	0.000000	7.111160	10.529400	2231.675720	2193.441057	2060.099928	-1379.390975	-579.011402	218.693522	0.000000	-505.000000	200.000000	0.000000	2.173320	-3.037390	21.236579	396.986468	1571.748996	-884.217829
309				900.000000	200.000000	0.000000	0.369930	0.698120	-1.911800	-93.847950	-109.709173	197.858132	299.028040	200.965774	0.000000	300.000000	200.000000	0.000000	7.691040	10.285240	2231.675720	2155.294256	2169.099924	-1409.908474				-505.000000	200.000000	0.000000	1.629990	-1.429360	11.798100	-664.626735	685.592958	-765.160144
310				900.000000	200.000000	0.000000	0.302670	0.619300	-1.303500	-112.545679	-82.175275	168.938590	298.994263	200.918390	0.000000	300.000000	200.000000	0.000000	7.263760	10.956680	2232.591248	2050.390553	2245.399921	-1409.908474				-505.000000	200.000000	0.000000	1.448880	-1.786700	7.078860	587.349104	3219.860621	56.932610
311				900.000000	200.000000	0.000000	0.392350	0.619300	-0.869000	-55.808114	-71.074473	183.303642	299.047544	200.961533	0.000000	300.000000	200.000000	0.000000	7.599480	11.292400	2231.599426	2145.757556	2125.499926	-1367.183975	-558.159491	271.437037	0.000000	-505.000000	200.000000	0.000000	3.622200	-2.680050	20.450039	1460.890205	1087.113677	-355.297735
312				900.000000	200.000000	0.000000	0.414770	0.608040	-1.042800	-68.513448	-71.836094	176.040963	299.028040	200.995687	0.000000	300.000000	200.000000	0.000000	7.477400	11.017720	2231.675720	2222.051158	2169.099924	-1354.976975				-505.000000	200.000000	0.000000	4.527750	0.357340	17.303879	-671.889058	1035.304555	-822.440486
313				900.000000	200.000000	0.000000	0.358720	0.619300	-1.651100	-24.454128	-48.698356	183.338483	299.067337	200.918547	0.000000	300.000000	200.000000	0.000000	7.172200	11.200840	2232.209778	2050.390553	2081.899927	-1403.804975				-505.000000	200.000000	0.000000	2.716650	0.000000	16.517339	-925.206628	1808.490673	-0.217332
314				900.000000	200.000000	0.000000	0.392350	0.641820	-0.564850	-70.647762	-20.697633	183.324586	298.998598	200.931715	0.000000	300.000000	200.000000	0.000000	7.507920	11.200840	2231.370544	2079.000654	2234.499922	-1434.322474				-505.000000	200.000000	0.000000	3.078870	-0.893350	7.865400	-1095.771393	2987.913498	-412.302789
315				900.000000	200.000000	0.000000	0.369930	0.776940	-1.303500	-57.807701	-110.274892	164.196194	299.033486	200.948130	0.000000	300.000000	200.000000	0.000000	7.385840	10.926160	2232.972718	2117.147455	2158.199924	-1483.150473				-505.000000	200.000000	0.000000	1.992210	0.357340	10.225020	948.968660	797.737887	-704.749445
316				900.000000	200.000000	0.000000	0.425980	0.641820	-1.433850	-83.609637	-127.659715	164.012464	299.018607	200.956900	0.000000	300.000000	200.000000	0.000000	7.263760	10.651480	2232.438660	2136.220856	2190.899923	-1324.459476				-505.000000	200.000000	0.000000	2.535540	-0.714680	6.292320	188.890103	1564.013167	292.839419
317				900.000000	200.000000	0.000000	0.381140	0.574260	-1.477300	-98.498362	-115.640855	159.176767	299.038038	200.961271	0.000000	300.000000	200.000000	0.000000	7.630000	10.865120	2232.209778	2145.757556	2147.299925	-1330.562976				-505.000000	200.000000	0.000000	0.724440	-1.429360	9.438480	-317.367499	1670.617116	-118.902615
318				900.000000	200.000000	0.000000	0.381140	0.653080	-1.694550	-67.333914	-90.108963	183.346671	298.915925	200.939941	0.000000	300.000000	200.000000	0.000000	7.324800	10.498880	2232.133484	2098.074055	2419.799915	-1501.460973	-566.831378	170.349458	0.000000	-505.000000	200.000000	0.000000	3.441090	-1.250690	22.023119	-652.997411	1361.719804	-823.879573
319				900.000000	200.000000	0.000000	0.560500	0.619300	-1.868350	-113.130864	-66.937554	163.852158	298.993816	200.978627	0.000000	300.000000	200.000000	0.000000	7.599480	10.071600	2231.599426	2183.904357	2245.399921	-1403.804975				-505.000000	200.000000	0.000000	1.629990	-0.714680	12.584640	-1200.398534	1612.836583	469.144159
320				900.000000	200.000000	0.000000	0.482030	0.675600	-1.868350	-82.668718	-83.970039	147.118191	299.038071	200.978326	0.000000	300.000000	200.000000	0.000000	7.385840	10.620960	2232.286072	2183.904357	2147.299925	-1385.494475	-490.985618	212.942595	0.000000	-505.000000	200.000000	0.000000	0.543330	-0.893350	22.809659	295.216170	-319.663278	-705.820440
321				900.000000	200.000000	0.000000	0.414770	0.720640	-1.260050	-72.142712	-112.161811	183.374661	299.013556	200.986972	0.000000	300.000000	200.000000	0.000000	7.752080	11.170320	2232.057190	2202.977757	2201.799923	-1251.217477				-505.000000	200.000000	0.000000	3.078870	0.000000	17.303879	233.016314	194.986227	-58.990408
322				900.000000	200.000000	0.000000	0.291460	0.495440	-1.607650	-81.776562	-40.903028	156.786713	298.989242	200.888611	0.000000	300.000000	200.000000	0.000000	7.843640	11.231360	2232.286072	1983.633652	2256.299921	-1367.183975				-505.000000	200.000000	0.000000	3.803310	-0.357340	16.517339	-136.117258	2140.446902	175.588916
323				900.000000	200.000000	0.000000	0.313880	0.596780	-1.694550	-113.878181	-56.943377	132.761131	298.998940	200.935669	0.000000	300.000000	200.000000	0.000000	7.965720	11.017720	2232.133484	2088.537354	2234.499922	-1379.390975				-505.000000	200.000000	0.000000	3.259980	-0.714680	5.505780	188.827180	725.503688	175.293266
324				900.000000	200.000000	0.000000	0.302670	0.563000	-1.694550	-87.125530	-46.349809	161.657251	299.013421	201.004200	0.000000	300.000000	200.000000	0.000000	7.416360	10.956680	2231.752014	2241.124558	2201.799923	-1293.941977				-505.000000	200.000000	0.000000	2.354430	-2.322710	11.011560	-602.930264	2233.343611	-883.554086
325				900.000000	200.000000	0.000000	0.459610	0.709380	-1.651100	-117.237359	-62.984947	178.498415	299.008096	200.966170	0.000000	300.000000	200.000000	0.000000	7.019600	10.224200	2230.760192	2155.294256	2212.699923	-1330.562976				-505.000000	200.000000	0.000000	3.078870	-0.178670	4.719240	-126.249784	1267.489109	-705.345051
326				900.000000	200.000000	0.000000	0.291460	0.675600	-1.477300	-106.386772	-76.486043	195.508824	298.955312	200.961008	0.000000	300.000000	200.000000	0.000000	7.355320	10.285240	2232.820130	2145.757556	2332.599918	-1409.908474				-505.000000	200.000000	0.000000	1.992210	0.000000	11.798100	464.207856	531.105020	-998.809054
327				900.000000	200.000000	0.000000	0.381140	0.608040	-1.781450	-97.422401	-34.302477	154.388863	299.042889	200.858764	0.000000	300.000000	200.000000	0.000000	7.019600	10.834600	2232.133484	1916.876750	2136.399925	-1385.494475				-505.000000	200.000000	0.000000	3.622200	-1.072020	14.157719	-295.367316	960.515081	-823.724504
328				900.000000	200.000000	0.000000	0.493240	0.619300	-1.433850	-64.434359	-84.835752	156.692859	298.959839	200.969881	0.000000	300.000000	200.000000	0.000000	7.355320	10.010560	2232.057190	2164.830956	2321.699919	-1397.701475				-505.000000	200.000000	0.000000	1.448880	-2.322710	14.157719	671.297449	1754.872703	-707.249346
329				900.000000	200.000000	0.000000	0.414770	0.720640	-1.564200	-84.519402	-66.285222	156.868400	299.106493	200.973988	0.000000	300.000000	200.000000	0.000000	7.568960	10.468360	2232.438660	2174.367657	1994.699930	-1336.666476	-559.304905	197.920836	0.000000	-505.000000	200.000000	0.000000	0.362220	1.072020	23.596199	-49.060376	1281.389349	-1056.405407
330				900.000000	200.000000	0.000000	0.313880	0.641820	-1.607650	-51.625452	-51.958224	193.044521	298.925361	200.970147	0.000000	300.000000	200.000000	0.000000	7.660520	10.865120	2231.446838	2164.830956	2397.999916	-1361.080475				-505.000000	200.000000	0.000000	1.629990	0.893350	18.876959	403.014771	1606.865172	-293.003103
331				900.000000	200.000000	0.000000	0.392350	0.484180	-1.173150	-69.728516	-50.527733	142.213759	298.952485	200.929347	0.000000	300.000000	200.000000	0.000000	7.843640	11.017720	2226.792904	2069.463954	2332.599918	-1354.976975				-505.000000	200.000000	0.000000	4.165530	-0.178670	17.303879	-472.691019	924.652479	-470.455590
332				900.000000	200.000000	0.000000	0.414770	0.630560	-1.651100	-88.318925	-66.204405	166.423266	298.955384	200.948130	0.000000	300.000000	200.000000	0.000000	7.904680	10.132640	2232.972718	2117.147455	2332.599918	-1348.873476				-505.000000	200.000000	0.000000	0.905550	-1.786700	9.438480	703.353875	1659.658151	-60.512121
333				900.000000	200.000000	0.000000	0.425980	0.585520	-1.911800	-74.361636	-51.225672	171.189085	299.028007	201.042730	0.000000	300.000000	200.000000	0.000000	7.263760	11.170320	2231.599426	2326.954861	2169.099924	-1403.804975	-602.949442	259.051521	0.000000	-505.000000	200.000000	0.000000	2.535540	-0.357340	21.236579	1254.052304	2080.111094	-999.191636
334				900.000000	200.000000	0.000000	0.493240	0.574260	-1.694550	-130.887675	-99.791211	149.421991	299.042594	200.953052	0.000000	300.000000	200.000000	0.000000	7.446880	11.475520	2231.446838	2126.684155	2136.399925	-1336.666476				-505.000000	200.000000	0.000000	2.173320	-1.072020	11.011560	-874.699018	1316.312525	-647.376298
335				900.000000	200.000000	0.000000	0.347510	0.664340	-1.173150	-54.268466	-104.406892	152.066402	299.023289	200.901551	0.000000	300.000000	200.000000	0.000000	7.416360	11.292400	2231.980896	2012.243752	2179.999924	-1391.597975	-522.312579	238.764353	0.000000	-505.000000	200.000000	0.000000	2.354430	0.178670	21.236579	823.222261	367.659964	-587.459783
336				900.000000	200.000000	0.000000	0.347510	0.619300	-1.086250	-68.094776	-69.025919	164.072816	299.008740	200.944181	0.000000	300.000000	200.000000	0.000000	7.507920	11.322920	2232.209778	2107.610755	2212.699923	-1354.976975				-505.000000	200.000000	0.000000	1.811100	-0.178670	4.719240	1379.358240	813.921838	-1292.684616
337				900.000000	200.000000	0.000000	0.269040	0.596780	-1.346950	-81.353825	-106.079833	168.952487	299.057957	200.965147	0.000000	300.000000	200.000000	0.000000	6.867000	11.200840	2233.125306	2155.294256	2103.699926	-1379.390975				-505.000000	200.000000	0.000000	2.354430	-0.357340	6.292320	326.328748	912.122096	-1292.897641
338				900.000000	200.000000	0.000000	0.313880	0.641820	-1.173150	-99.421672	-108.087978	159.309280	299.057796	200.961041	0.000000	300.000000	200.000000	0.000000	7.507920	11.475520	2232.743836	2145.757556	2103.699926	-1464.839973				-505.000000	200.000000	0.000000	0.724440	-0.536010	11.011560	315.894965	2597.114315	-411.775319
339				900.000000	200.000000	0.000000	0.526870	0.653080	-1.346950	-131.302284	-106.565333	132.592833	298.979756	200.926807	0.000000	300.000000	200.000000	0.000000	7.752080	10.254720	2232.896424	2069.463954	2278.099920	-1373.287475				-505.000000	200.000000	0.000000	3.803310	-2.501380	9.438480	-34.787423	2412.304754	-648.863160
340				900.000000	200.000000	0.000000	0.381140	0.698120	-1.607650	-117.656032	-80.057840	156.882297	298.999145	200.935477	0.000000	300.000000	200.000000	0.000000	7.568960	10.346280	2232.591248	2088.537354	2234.499922	-1367.183975				-505.000000	200.000000	0.000000	3.622200	-1.965370	7.078860	-697.438239	1630.082955	-942.060491
341				900.000000	200.000000	0.000000	0.403560	0.596780	-1.086250	-40.878438	-56.136148	197.729046	299.013185	201.051456	0.000000	300.000000	200.000000	0.000000	7.172200	10.407320	2231.217956	2346.028261	2201.799923	-1367.183975	-505.699182	237.237085	0.000000	-505.000000	200.000000	0.000000	3.803310	-0.357340	21.236579	790.788296	14.848226	-1351.757650
342				900.000000	200.000000	0.000000	0.336300	0.472920	-1.651100	-58.625768	-108.566740	171.177276	298.993781	200.974387	0.000000	300.000000	200.000000	0.000000	7.263760	10.163160	2231.523132	2174.367657	2245.399921	-1318.355976				-505.000000	200.000000	0.000000	2.716650	-1.429360	13.371180	262.027127	1413.766356	-530.270683
343				900.000000	200.000000	0.000000	0.369930	0.776940	-2.650450	-39.100491	-103.956258	156.967213	298.979825	200.952368	0.000000	300.000000	200.000000	0.000000	7.416360	10.559920	2233.049012	2126.684155	2278.099920	-1330.562976				-505.000000	200.000000	0.000000	1.629990	-1.429360	11.798100	-548.810733	2143.863039	-353.951454
344				900.000000	200.000000	0.000000	0.504450	0.630560	-1.303500	-67.856160	-90.484576	151.872397	299.013589	200.905761	0.000000	300.000000	200.000000	0.000000	7.477400	9.735880	2232.133484	2021.780453	2201.799923	-1440.425974				-505.000000	200.000000	0.000000	2.535540	-1.608030	16.517339	135.651496	228.609550	-471.681653
345				900.000000	200.000000	0.000000	0.526870	0.653080	-1.651100	-103.473672	-86.018593	154.279774	299.071966	200.952987	0.000000	300.000000	200.000000	0.000000	7.202720	9.735880	2231.599426	2126.684155	2070.999928	-1428.218974				-505.000000	200.000000	0.000000	1.992210	-0.714680	7.865400	-1200.776074	2523.387262	-412.046299
346				900.000000	200.000000	0.000000	0.347510	0.596780	-1.694550	-105.837120	-108.987959	195.377453	299.013252	201.034289	0.000000	300.000000	200.000000	0.000000	7.782600	11.445000	2231.370544	2307.881460	2201.799923	-1373.287475				-505.000000	200.000000	0.000000	1.086660	-0.178670	11.011560	-1283.906418	1116.926303	-411.465181
347				900.000000	200.000000	0.000000	0.381140	0.675600	-1.260050	-78.017989	-65.183198	193.006255	298.998666	200.940198	0.000000	300.000000	200.000000	0.000000	7.935200	11.139800	2231.523132	2098.074055	2234.499922	-1397.701475				-505.000000	200.000000	0.000000	3.803310	0.357340	3.932700	948.465274	2019.819717	58.778950
348				900.000000	200.000000	0.000000	0.403560	0.641820	-1.564200	-67.662558	-75.955534	156.806711	299.047935	200.944052	0.000000	300.000000	200.000000	0.000000	7.538440	11.200840	2232.514954	2107.610755	2125.499926	-1391.597975				-505.000000	200.000000	0.000000	0.543330	0.714680	15.730799	-1461.104274	217.334590	-1644.199998
349				900.000000	200.000000	0.000000	0.392350	0.574260	-1.346950	-54.137487	-116.223709	190.490735	299.023389	200.982632	0.000000	300.000000	200.000000	0.000000	7.294280	10.651480	2232.209778	2193.441057	2179.999924	-1354.976975				-505.000000	200.000000	0.000000	1.267770	0.357340	6.292320	369.574035	1110.445896	117.725891
350				900.000000	200.000000	0.000000	0.358720	0.551740	-1.346950	-79.188042	-119.904795	209.781913	299.159885	200.982901	0.000000	300.000000	200.000000	0.000000	7.263760	10.437840	2231.599426	2193.441057	1874.799934	-1318.355976				-505.000000	200.000000	0.000000	3.259980	-1.429360	11.011560	-85.609648	985.418717	-354.081853
351				900.000000	200.000000	0.000000	0.347510	0.731900	-1.694550	-60.067576	-124.185869	185.864474	299.033420	201.003719	0.000000	300.000000	200.000000	0.000000	7.263760	10.407320	2232.820130	2241.124558	2158.199924	-1324.459476				-505.000000	200.000000	0.000000	1.086660	-1.250690	8.651940	-1117.331113	1782.015619	-471.226627
352				900.000000	200.000000	0.000000	0.414770	0.551740	-1.868350	-35.502380	-162.255792	183.217584	299.052849	200.914119	0.000000	300.000000	200.000000	0.000000	7.446880	10.559920	2232.591248	2040.853853	2114.599926	-1361.080475				-505.000000	200.000000	0.000000	3.441090	1.429360	12.584640	1824.737373	44.976848	-880.080304
353				900.000000	200.000000	0.000000	0.336300	0.596780	-1.433850	-89.484914	-93.570873	152.015185	299.028306	200.905700	0.000000	300.000000	200.000000	0.000000	7.843640	10.529400	2232.286072	2021.780453	2169.099924	-1348.873476				-505.000000	200.000000	0.000000	2.173320	-1.608030	12.584640	19.520878	3038.229767	-824.117267
354				900.000000	200.000000	0.000000	0.369930	0.641820	-1.955250	-84.149807	11.914515	183.347813	299.077387	201.046395	0.000000	300.000000	200.000000	0.000000	7.263760	10.895640	2232.896424	2336.491561	2060.099928	-1330.562976	-484.390243	172.481223	0.000000	-505.000000	200.000000	0.000000	0.181110	-1.072020	27.528899	-757.561629	-567.363920	-705.961020
355				900.000000	200.000000	0.000000	0.493240	0.596780	-1.955250	-33.737662	-150.208460	163.900896	298.959767	201.012677	0.000000	300.000000	200.000000	0.000000	7.538440	11.628120	2231.904602	2260.197959	2321.699919	-1397.701475	-602.414159	224.544120	0.000000	-505.000000	200.000000	0.000000	1.811100	-3.216060	20.450039	501.928225	1992.123375	-1178.078902
356				900.000000	200.000000	0.000000	0.325090	0.596780	-1.738000	-105.882135	-52.298626	185.762040	298.945260	200.974088	0.000000	300.000000	200.000000	0.000000	7.507920	11.170320	2232.209778	2174.367657	2354.399918	-1489.253973				-505.000000	200.000000	0.000000	0.905550	-1.965370	6.292320	-1392.397173	734.653805	-589.378567
357				900.000000	200.000000	0.000000	0.369930	0.551740	-1.477300	-147.672099	-94.915348	132.661176	299.023323	200.944246	0.000000	300.000000	200.000000	0.000000	7.233240	11.475520	2232.057190	2107.610755	2179.999924	-1379.390975				-505.000000	200.000000	0.000000	0.905550	0.714680	7.865400	275.506522	600.590945	-939.299791
358				900.000000	200.000000	0.000000	0.425980	0.619300	-1.260050	-100.439074	-158.217169	132.665939	298.984290	200.918579	0.000000	300.000000	200.000000	0.000000	6.989080	11.231360	2232.133484	2050.390553	2267.199921	-1391.597975				-505.000000	200.000000	0.000000	2.535540	1.250690	18.090419	-1196.849536	1155.106749	-703.945122
359				900.000000	200.000000	0.000000	0.381140	0.630560	-1.564200	-84.208366	-115.560038	192.964368	299.008300	200.978795	0.000000	300.000000	200.000000	0.000000	6.928040	11.475520	2231.217956	2183.904357	2212.699923	-1409.908474				-505.000000	200.000000	0.000000	2.716650	-1.965370	13.371180	461.225166	1148.626342	-1353.196737
360				900.000000	200.000000	0.000000	0.201780	0.574260	-1.607650	-126.777117	-87.869705	188.278506	299.013859	200.935413	0.000000	300.000000	200.000000	0.000000	7.233240	10.315760	2232.743836	2088.537354	2201.799923	-1330.562976				-505.000000	200.000000	0.000000	1.629990	0.893350	8.651940	633.828773	1749.138723	-704.211794
361				900.000000	200.000000	0.000000	0.336300	0.675600	-1.564200	-54.209907	-98.515617	152.088488	299.106707	200.862712	0.000000	300.000000	200.000000	0.000000	7.172200	11.383960	2232.972718	1926.413450	1994.699930	-1361.080475				-505.000000	200.000000	0.000000	3.078870	-0.893350	16.517339	178.896783	1654.002734	-529.790987
362				900.000000	200.000000	0.000000	0.425980	0.675600	-1.260050	-9.668976	-67.029710	173.682520	299.047284	200.948973	0.000000	300.000000	200.000000	0.000000	7.355320	10.834600	2230.989074	2117.147455	2125.499926	-1293.941977				-505.000000	200.000000	0.000000	2.535540	-0.893350	14.944259	-1326.837088	1423.232469	-588.491619
363				900.000000	200.000000	0.000000	0.392350	0.641820	-1.520750	-103.802316	-95.798195	154.408664	299.023122	200.910252	0.000000	300.000000	200.000000	0.000000	6.989080	11.017720	2231.599426	2031.317153	2179.999924	-1379.390975				-505.000000	200.000000	0.000000	1.629990	-2.501380	14.157719	660.486128	1876.483745	-237.480604
364				900.000000	200.000000	0.000000	0.369930	0.686860	-1.260050	-73.533772	-130.579180	173.751060	299.028505	200.871344	0.000000	300.000000	200.000000	0.000000	7.477400	10.804080	2232.743836	1945.486851	2169.099924	-1440.425974				-505.000000	200.000000	0.000000	3.622200	-1.250690	15.730799	-885.132801	826.452220	-353.941273
365				900.000000	200.000000	0.000000	0.392350	0.506700	-1.520750	-73.181786	-126.194015	151.873343	299.013320	200.884641	0.000000	300.000000	200.000000	0.000000	8.240400	10.498880	2231.523132	1974.096951	2201.799923	-1391.597975	-591.986177	221.740074	0.000000	-505.000000	200.000000	0.000000	1.811100	1.072020	24.382739	530.082557	2120.961250	-351.592133
366				900.000000	200.000000	0.000000	0.459610	0.596780	-1.607650	-69.562320	-118.751024	156.706756	299.052364	200.978694	0.000000	300.000000	200.000000	0.000000	7.721560	9.766400	2231.446838	2183.904357	2114.599926	-1342.769976				-505.000000	200.000000	0.000000	-0.362220	-2.144040	2.359620	681.164923	2671.078798	-1235.631788
367				900.000000	200.000000	0.000000	0.482030	0.675600	-1.520750	-34.062242	-94.425247	197.721053	299.022788	200.944763	0.000000	300.000000	200.000000	0.000000	7.111160	9.857960	2230.836486	2107.610755	2179.999924	-1379.390975				-505.000000	200.000000	0.000000	1.629990	-2.144040	10.225020	-592.181866	952.225826	-295.885587
368				900.000000	200.000000	0.000000	0.269040	0.619300	-1.390400	-36.245634	-106.039424	154.515470	298.994263	200.982464	0.000000	300.000000	200.000000	0.000000	7.996240	11.322920	2232.591248	2193.441057	2245.399921	-1477.046973	-598.030832	219.345019	0.000000	-505.000000	200.000000	0.000000	2.535540	0.357340	25.169279	486.900193	2341.518977	-587.304714
369				900.000000	200.000000	0.000000	0.291460	0.630560	-0.869000	-103.590790	-6.128183	164.141355	298.965358	200.930855	0.000000	300.000000	200.000000	0.000000	7.660520	11.109280	2233.430482	2079.000654	2310.799919	-1434.322474	-520.526130	189.451024	0.000000	-505.000000	200.000000	0.000000	0.362220	-0.178670	22.809659	-240.618553	354.145724	-470.151325
370				900.000000	200.000000	0.000000	0.246620	0.698120	-1.433850	-69.229612	-84.811880	147.383019	299.018707	200.999516	0.000000	300.000000	200.000000	0.000000	7.477400	11.048240	2232.667542	2231.587858	2190.899923	-1385.494475	-571.608686	260.262316	0.000000	-505.000000	200.000000	0.000000	1.267770	-0.714680	20.450039	1232.366737	1362.150235	-59.523752
371				900.000000	200.000000	0.000000	0.291460	0.563000	-1.868350	-99.367177	-141.979976	147.210904	299.052104	200.923388	0.000000	300.000000	200.000000	0.000000	7.782600	11.170320	2230.836486	2059.927254	2114.599926	-1428.218974				-505.000000	200.000000	0.000000	2.173320	-1.965370	18.090419	461.602705	1707.304709	-706.968186
372				900.000000	200.000000	0.000000	0.313880	0.664340	-1.433850	-94.743854	-107.845527	168.968864	298.994022	200.914338	0.000000	300.000000	200.000000	0.000000	7.477400	10.407320	2232.057190	2040.853853	2245.399921	-1385.494475				-505.000000	200.000000	0.000000	1.629990	0.178670	15.730799	-451.194222	3200.690965	-939.866420
373				900.000000	200.000000	0.000000	0.302670	0.540480	-0.869000	-87.197633	-62.315480	185.732908	298.925875	200.922694	0.000000	300.000000	200.000000	0.000000	7.446880	10.254720	2232.514954	2059.927254	2397.999916	-1354.976975				-505.000000	200.000000	0.000000	3.259980	-1.965370	14.157719	229.656085	717.292997	-178.358231
374				900.000000	200.000000	0.000000	0.459610	0.686860	-1.173150	-69.423214	-129.287049	161.609851	299.004129	200.969550	0.000000	300.000000	200.000000	0.000000	7.752080	10.315760	2232.820130	2164.830956	2223.599922	-1391.597975				-505.000000	200.000000	0.000000	0.181110	0.357340	8.651940	-1367.477224	2367.090476	-587.116360
375				900.000000	200.000000	0.000000	0.482030	0.686860	-1.390400	-97.791996	-59.084683	154.357643	299.116137	200.935669	0.000000	300.000000	200.000000	0.000000	7.538440	10.132640	2232.133484	2088.537354	1972.899931	-1385.494475				-505.000000	200.000000	0.000000	2.897760	-0.714680	14.944259	73.766256	1666.454553	-294.630545
376				900.000000	200.000000	0.000000	0.358720	0.709380	-2.650450	-61.985262	-68.032841	161.735316	299.013421	200.957195	0.000000	300.000000	200.000000	0.000000	7.172200	10.437840	2231.752014	2136.220856	2201.799923	-1361.080475	-532.604463	219.767400	0.000000	-505.000000	200.000000	0.000000	4.165530	-0.357340	28.315439	559.722601	781.632501	-1234.298430
377				900.000000	200.000000	0.000000	0.414770	0.698120	-1.607650	-53.327548	-127.036453	207.450319	299.028206	200.875884	0.000000	300.000000	200.000000	0.000000	7.691040	9.613800	2232.057190	1955.023551	2169.099924	-1409.908474				-505.000000	200.000000	0.000000	1.629990	-0.357340	13.371180	-483.816957	1479.520149	-0.469515
378				900.000000	200.000000	0.000000	0.459610	0.630560	-1.173150	-91.844299	-78.627350	151.918851	298.989277	201.003925	0.000000	300.000000	200.000000	0.000000	7.996240	9.766400	2232.362366	2241.124558	2256.299921	-1403.804975				-505.000000	200.000000	0.000000	-0.362220	-2.144040	10.225020	565.978153	542.494417	-413.214407
379				900.000000	200.000000	0.000000	0.392350	0.686860	-1.868350	-62.102380	-85.342987	173.727832	299.003925	200.974021	0.000000	300.000000	200.000000	0.000000	7.507920	11.170320	2232.362366	2174.367657	2223.599922	-1330.562976				-505.000000	200.000000	0.000000	1.811100	-1.072020	11.798100	-63.924082	807.204000	-588.603222
380				900.000000	200.000000	0.000000	0.459610	0.574260	-1.824900	-114.940597	-93.219132	159.095472	299.047674	200.931492	0.000000	300.000000	200.000000	0.000000	7.355320	11.506040	2231.904602	2079.000654	2125.499926	-1440.425974				-505.000000	200.000000	0.000000	0.362220	-1.429360	15.730799	1072.927910	2216.843665	-588.826427
381				900.000000	200.000000	0.000000	0.257830	0.619300	-1.433850	-80.516480	-44.745749	154.527084	299.008876	200.961139	0.000000	300.000000	200.000000	0.000000	7.599480	11.536560	2232.514954	2145.757556	2212.699923	-1446.529474				-505.000000	200.000000	0.000000	3.078870	-0.714680	7.865400	-42.616055	1131.933396	-412.133232
382				900.000000	200.000000	0.000000	0.425980	0.596780	-1.781450	-97.886088	-127.336447	173.609217	299.008842	201.033794	0.000000	300.000000	200.000000	0.000000	7.538440	11.261880	2232.438660	2307.881460	2212.699923	-1367.183975				-505.000000	200.000000	0.000000	0.905550	-1.072020	9.438480	283.335154	333.958077	-647.274876
383				900.000000	200.000000	0.000000	0.459610	0.574260	-1.346950	-86.301729	-73.399746	195.240374	298.949569	201.008818	0.000000	300.000000	200.000000	0.000000	7.568960	11.078760	2230.989074	2250.661259	2343.499918	-1330.562976				-505.000000	200.000000	0.000000	2.535540	0.357340	9.438480	254.009725	1428.457454	-352.328320
384				900.000000	200.000000	0.000000	0.325090	0.608040	-1.477300	-77.004651	-158.926446	154.446930	299.028372	200.961172	0.000000	300.000000	200.000000	0.000000	7.294280	10.437840	2232.438660	2145.757556	2169.099924	-1300.045476	-546.839963	221.282238	0.000000	-505.000000	200.000000	0.000000	3.622200	-2.680050	19.663499	418.483265	822.720088	-531.530031
385				900.000000	200.000000	0.000000	0.358720	0.563000	-0.825550	-102.307366	-89.993878	130.273602	299.008808	200.875764	0.000000	300.000000	200.000000	0.000000	7.660520	10.773560	2232.362366	1955.023551	2212.699923	-1342.769976				-505.000000	200.000000	0.000000	2.354430	1.072020	5.505780	181.124394	1310.578544	-939.076586
386				900.000000	200.000000	0.000000	0.414770	0.664340	-1.433850	-94.743854	-137.330027	178.502982	299.003993	200.978226	0.000000	300.000000	200.000000	0.000000	7.477400	10.804080	2232.514954	2183.904357	2223.599922	-1306.148976				-505.000000	200.000000	0.000000	2.535540	1.965370	7.078860	-575.405165	502.706682	-1231.963779
387				900.000000	200.000000	0.000000	0.381140	0.743160	-1.651100	-59.558875	-29.357732	159.333844	298.993885	200.961468	0.000000	300.000000	200.000000	0.000000	7.568960	9.888480	2231.752014	2145.757556	2245.399921	-1312.252476				-505.000000	200.000000	0.000000	1.992210	-0.357340	12.584640	-252.247876	928.068615	-881.659972
388				900.000000	200.000000	0.000000	0.381140	0.574260	-1.955250	-46.726626	-89.866512	173.634728	298.993575	200.923293	0.000000	300.000000	200.000000	0.000000	7.446880	9.919000	2231.065368	2059.927254	2245.399921	-1336.666476				-505.000000	200.000000	0.000000	1.448880	-3.216060	5.505780	-541.611333	569.953328	-708.097135
389				900.000000	200.000000	0.000000	0.257830	0.506700	-1.998700	-45.533231	-49.286408	144.783725	298.979546	200.931269	0.000000	300.000000	200.000000	0.000000	7.996240	10.437840	2232.438660	2079.000654	2278.099920	-1354.976975				-505.000000	200.000000	0.000000	1.629990	-0.178670	2.359620	105.193450	2020.250149	-705.229141
390				900.000000	200.000000	0.000000	0.403560	0.675600	-1.086250	-114.022705	-86.531968	152.018806	298.999042	200.909941	0.000000	300.000000	200.000000	0.000000	7.477400	9.735880	2232.362366	2031.317153	2234.499922	-1403.804975				-505.000000	200.000000	0.000000	1.448880	-0.893350	19.663499	1453.124496	1219.367689	-764.636982
391				900.000000	200.000000	0.000000	0.448400	0.720640	-1.520750	-40.248555	-72.776484	161.652880	298.969006	200.957620	0.000000	300.000000	200.000000	0.000000	7.355320	11.200840	2230.760192	2136.220856	2299.899920	-1373.287475				-505.000000	200.000000	0.000000	1.992210	-0.357340	18.876959	-135.928488	391.817175	-176.730788
392				900.000000	200.000000	0.000000	0.403560	0.641820	-1.738000	-35.678374	-131.519570	166.445351	299.047251	200.966104	0.000000	300.000000	200.000000	0.000000	6.744920	11.231360	2230.912780	2155.294256	2125.499926	-1367.183975				-505.000000	200.000000	0.000000	0.181110	-1.250690	11.011560	-306.430331	243.731079	-588.642380
393				900.000000	200.000000	0.000000	0.392350	0.551740	-1.651100	-103.626323	-80.479060	147.095910	298.925508	200.970014	0.000000	300.000000	200.000000	0.000000	7.507920	11.048240	2231.752014	2164.830956	2397.999916	-1452.632974	-524.646051	229.319634	0.000000	-505.000000	200.000000	0.000000	1.267770	1.072020	22.023119	645.709789	432.667331	-821.501456
394				900.000000	200.000000	0.000000	0.403560	0.641820	-1.346950	-87.540139	-81.223547	159.216371	298.994125	200.944149	0.000000	300.000000	200.000000	0.000000	7.691040	10.804080	2232.286072	2107.610755	2245.399921	-1446.529474				-505.000000	200.000000	0.000000	3.078870	-1.429360	11.011560	840.918367	1659.227719	-824.020154
395				900.000000	200.000000	0.000000	0.235410	0.664340	-1.173150	-118.596950	-23.801064	161.821178	299.057506	200.957064	0.000000	300.000000	200.000000	0.000000	7.507920	11.475520	2232.057190	2136.220856	2103.699926	-1440.425974				-505.000000	200.000000	0.000000	1.629990	0.178670	9.438480	243.198404	1085.542259	-998.610519
396				900.000000	200.000000	0.000000	0.347510	0.563000	-1.433850	-94.896505	-43.372801	173.659097	299.018036	200.974554	0.000000	300.000000	200.000000	0.000000	7.141680	10.254720	2231.141662	2174.367657	2190.899923	-1324.459476				-505.000000	200.000000	0.000000	1.629990	0.000000	14.157719	1.132618	418.213664	-411.339090
397				900.000000	200.000000	0.000000	0.369930	0.608040	-1.651100	-53.061526	-130.215503	164.039117	299.043183	200.965279	0.000000	300.000000	200.000000	0.000000	7.324800	10.712520	2232.820130	2155.294256	2136.399925	-1367.183975				-505.000000	200.000000	0.000000	3.259980	-1.250690	18.876959	273.278911	1243.094468	-706.376887
398				900.000000	200.000000	0.000000	0.482030	0.585520	-1.042800	-117.687185	-84.737801	161.492377	298.979512	200.935573	0.000000	300.000000	200.000000	0.000000	7.111160	10.132640	2232.362366	2088.537354	2278.099920	-1422.115474				-505.000000	200.000000	0.000000	1.267770	0.178670	11.798100	1285.731190	309.800867	0.068136
399				900.000000	200.000000	0.000000	0.313880	0.619300	-1.303500	-92.443028	-92.768843	161.697996	299.018238	200.897431	0.000000	300.000000	200.000000	0.000000	7.324800	9.552760	2231.599426	2002.707052	2190.899923	-1293.941977				-505.000000	200.000000	0.000000	1.811100	-0.893350	5.505780	-748.512157	-1042.804691	-118.480874
400				900.000000	200.000000	0.000000	0.493240	0.641820	-1.564200	-67.662558	-59.384677	156.713803	299.042987	200.965477	0.000000	300.000000	200.000000	0.000000	7.263760	9.919000	2232.362366	2155.294256	2136.399925	-1373.287475				-505.000000	200.000000	0.000000	1.992210	-0.178670	6.292320	221.324068	1066.610034	-176.561231
401				900.000000	200.000000	0.000000	0.403560	0.585520	-2.085600	-94.644344	-126.130332	171.212313	299.027774	200.974587	0.000000	300.000000	200.000000	0.000000	7.141680	10.071600	2231.065368	2174.367657	2169.099924	-1367.183975	-569.622591	199.570910	0.000000	-505.000000	200.000000	0.000000	1.086660	-0.178670	21.236579	-9.112395	1372.362774	-998.906168
402				900.000000	200.000000	0.000000	0.448400	0.517960	-1.955250	-97.291423	-67.306429	163.874047	298.983978	200.982968	0.000000	300.000000	200.000000	0.000000	7.691040	11.200840	2231.446838	2193.441057	2267.199921	-1348.873476	-622.452225	193.348439	0.000000	-505.000000	200.000000	0.000000	0.724440	-0.536010	22.023119	-146.488117	2586.664344	-705.495813
403				900.000000	200.000000	0.000000	0.437190	0.495440	-1.477300	-117.826291	-117.948994	132.539136	298.993919	200.957162	0.000000	300.000000	200.000000	0.000000	7.660520	11.261880	2231.828308	2136.220856	2245.399921	-1428.218974	-533.765558	201.969982	0.000000	-505.000000	200.000000	0.000000	2.716650	-1.250690	21.236579	41.835677	610.882048	-823.821618
404				900.000000	200.000000	0.000000	0.403560	0.585520	-1.216600	-73.641409	-86.410742	178.441293	298.994022	201.051061	0.000000	300.000000	200.000000	0.000000	7.599480	11.231360	2232.057190	2346.028261	2245.399921	-1318.355976				-505.000000	200.000000	0.000000	2.354430	-2.144040	13.371180	-128.666165	242.554221	-589.664035
405				900.000000	200.000000	0.000000	0.291460	0.484180	-1.738000	-90.416351	-86.375532	156.776241	299.047870	200.999653	0.000000	300.000000	200.000000	0.000000	7.141680	10.865120	2232.362366	2231.587858	2125.499926	-1422.115474				-505.000000	200.000000	0.000000	1.086660	-1.965370	9.438480	-581.433467	1648.699185	-354.416661
406				900.000000	200.000000	0.000000	0.403560	0.833240	-1.520750	-91.899110	-55.732063	147.346091	298.969852	200.931205	0.000000	300.000000	200.000000	0.000000	7.507920	10.529400	2232.591248	2079.000654	2299.899920	-1440.425974				-505.000000	200.000000	0.000000	2.535540	-1.608030	17.303879	598.978427	1686.133204	-60.472962
407				900.000000	200.000000	0.000000	0.336300	0.574260	-1.477300	-170.867907	-83.398524	159.223222	298.974734	200.922662	0.000000	300.000000	200.000000	0.000000	7.355320	10.193680	2232.591248	2059.927254	2288.999920	-1397.701475				-505.000000	200.000000	0.000000	2.897760	-0.536010	16.517339	-726.008589	604.401641	-235.716889
408				900.000000	200.000000	0.000000	0.358720	0.630560	-1.955250	-148.941978	-48.415497	176.119974	299.013724	200.986803	0.000000	300.000000	200.000000	0.000000	7.630000	10.743040	2232.438660	2202.977757	2201.799923	-1312.252476				-505.000000	200.000000	0.000000	1.267770	-0.893350	15.730799	989.545873	836.348764	-823.366592
409				900.000000	200.000000	0.000000	0.313880	0.630560	-1.998700	-80.637978	-117.452156	180.985749	299.076914	200.982834	0.000000	300.000000	200.000000	0.000000	7.416360	10.712520	2231.752014	2193.441057	2060.099928	-1324.459476				-505.000000	200.000000	0.000000	0.000000	-0.178670	8.651940	1032.224851	389.499331	-822.586939
410				900.000000	200.000000	0.000000	0.313880	0.653080	-1.781450	-99.588184	-77.126439	156.910091	298.965217	200.939524	0.000000	300.000000	200.000000	0.000000	7.568960	10.529400	2233.125306	2098.074055	2310.799919	-1336.666476				-505.000000	200.000000	0.000000	2.716650	0.357340	13.371180	-556.387672	1944.046386	-411.086907
411				900.000000	200.000000	0.000000	0.168150	0.517960	-1.173150	-88.440106	-107.152786	173.803027	298.974524	200.995483	0.000000	300.000000	200.000000	0.000000	7.507920	9.919000	2232.133484	2222.051158	2288.999920	-1263.424477				-505.000000	200.000000	0.000000	2.897760	-3.216060	4.719240	1543.013778	350.458023	-1001.933539
412				900.000000	200.000000	0.000000	0.302670	0.720640	-1.173150	-88.134804	-92.428440	156.984536	299.106340	200.948518	0.000000	300.000000	200.000000	0.000000	7.202720	10.102120	2232.057190	2117.147455	1994.699930	-1409.908474				-505.000000	200.000000	0.000000	2.173320	-1.608030	14.157719	830.358738	517.906775	-1764.022846
413				900.000000	200.000000	0.000000	0.313880	0.630560	-1.607650	-72.191790	-122.881803	152.069827	299.028306	200.922788	0.000000	300.000000	200.000000	0.000000	7.172200	11.383960	2232.286072	2059.927254	2169.099924	-1391.597975				-505.000000	200.000000	0.000000	1.267770	-0.714680	6.292320	-158.557903	1110.445896	-529.476541
414				900.000000	200.000000	0.000000	0.347510	0.709380	-2.476650	-97.989978	-72.798817	171.385570	299.033255	200.986803	0.000000	300.000000	200.000000	0.000000	7.416360	10.773560	2232.438660	2202.977757	2158.199924	-1379.390975	-553.522966	200.891678	0.000000	-505.000000	200.000000	0.000000	3.259980	-1.608030	22.809659	20.338880	1106.792328	-941.692398
415				900.000000	200.000000	0.000000	0.414770	0.619300	-1.173150	-64.164274	-91.978749	125.448573	298.925875	200.973954	0.000000	300.000000	200.000000	0.000000	7.965720	11.078760	2232.514954	2174.367657	2397.999916	-1477.046973				-505.000000	200.000000	0.000000	1.448880	-0.178670	19.663499	222.393762	1749.647718	-352.750060
416				900.000000	200.000000	0.000000	0.459610	0.664340	-1.129700	-74.326103	-78.667758	159.179247	298.988862	200.957325	0.000000	300.000000	200.000000	0.000000	7.538440	10.895640	2231.446838	2136.220856	2256.299921	-1416.011974				-505.000000	200.000000	0.000000	0.362220	0.357340	13.371180	1759.932366	628.242856	-587.130849
417				900.000000	200.000000	0.000000	0.358720	0.653080	-1.694550	-31.149142	-79.053768	171.321598	299.047772	200.995483	0.000000	300.000000	200.000000	0.000000	7.141680	10.865120	2232.133484	2222.051158	2125.499926	-1367.183975				-505.000000	200.000000	0.000000	3.622200	-0.536010	6.292320	547.149430	570.269323	-764.471732
418				900.000000	200.000000	0.000000	0.291460	0.664340	-1.868350	-50.968163	-55.858487	164.172771	299.047642	200.987073	0.000000	300.000000	200.000000	0.000000	7.843640	10.712520	2231.828308	2202.977757	2125.499926	-1428.218974				-505.000000	200.000000	0.000000	3.622200	0.178670	5.505780	-220.380220	836.155764	-352.584810
419				900.000000	200.000000	0.000000	0.381140	0.472920	-1.346950	-94.495441	-65.102381	130.166600	298.984255	200.982699	0.000000	300.000000	200.000000	0.000000	7.752080	10.559920	2232.057190	2193.441057	2267.199921	-1324.459476				-505.000000	200.000000	0.000000	3.622200	-0.178670	5.505780	-821.082873	703.585757	528.237554
420				900.000000	200.000000	0.000000	0.493240	0.517960	-1.303500	-197.129465	-90.022948	168.646913	298.955205	200.956835	0.000000	300.000000	200.000000	0.000000	7.324800	10.041080	2232.591248	2136.220856	2332.599918	-1312.252476				-505.000000	200.000000	0.000000	1.811100	-0.536010	15.730799	-31.175501	1466.321904	-705.582745
421				900.000000	200.000000	0.000000	0.493240	0.551740	-1.346950	-123.413875	-120.378359	161.449348	299.015748	200.951119	0.000000	300.000000	200.000000	0.000000	7.172200	10.712520	2225.953670	2117.147455	2190.899923	-1293.941977				-505.000000	200.000000	0.000000	2.897760	-0.714680	19.663499	189.959797	866.555950	-1234.536124
422				900.000000	200.000000	0.000000	0.414770	0.788200	-1.607650	-61.679644	-91.574664	159.340891	299.067496	200.944020	0.000000	300.000000	200.000000	0.000000	7.233240	9.369640	2232.591248	2107.610755	2081.899927	-1312.252476				-505.000000	200.000000	0.000000	1.086660	-0.536010	7.865400	199.827271	457.061972	-764.268889
423				900.000000	200.000000	0.000000	0.269040	0.461660	-1.303500	-119.037295	-90.922331	161.597845	299.038663	200.917951	0.000000	300.000000	200.000000	0.000000	7.355320	9.674840	2233.659364	2050.390553	2147.299925	-1391.597975				-505.000000	200.000000	0.000000	3.259980	-1.429360	13.371180	-317.052883	1115.749445	-589.058248
424				900.000000	200.000000	0.000000	0.459610	0.563000	-1.390400	-54.646188	-78.425307	171.133301	298.955491	200.935221	0.000000	300.000000	200.000000	0.000000	7.538440	9.919000	2233.201600	2088.537354	2332.599918	-1361.080475				-505.000000	200.000000	0.000000	1.811100	0.000000	3.932700	1969.186648	-113.321787	-763.818171
425				900.000000	200.000000	0.000000	0.526870	0.675600	-1.651100	-14.094634	-131.612323	183.216638	299.077198	200.952628	0.000000	300.000000	200.000000	0.000000	7.538440	11.628120	2232.438660	2126.684155	2060.099928	-1397.701475				-505.000000	200.000000	0.000000	2.173320	1.786700	8.651940	803.701383	1583.691819	-762.151570
426				900.000000	200.000000	0.000000	0.358720	0.731900	-1.433850	-67.838552	-74.230249	178.623881	298.994091	201.012538	0.000000	300.000000	200.000000	0.000000	7.568960	11.383960	2232.209778	2260.197959	2245.399921	-1385.494475				-505.000000	200.000000	0.000000	0.543330	2.858720	16.517339	58.486532	3398.268339	2.669459
427				900.000000	200.000000	0.000000	0.493240	0.653080	-1.303500	-103.113558	-95.088918	144.675974	298.965040	200.918328	0.000000	300.000000	200.000000	0.000000	7.721560	11.292400	2232.743836	2050.390553	2310.799919	-1477.046973				-505.000000	200.000000	0.000000	3.078870	-2.858720	18.090419	291.730095	1254.799860	-414.167926
428				900.000000	200.000000	0.000000	0.403560	0.641820	-0.999350	-79.138965	-46.085025	173.674332	298.969500	200.944343	0.000000	300.000000	200.000000	0.000000	7.752080	11.261880	2231.828308	2107.610755	2299.899920	-1391.597975	-564.054278	214.050076	0.000000	-505.000000	200.000000	0.000000	1.629990	0.893350	20.450039	287.324615	1207.662297	-410.491301
429				900.000000	200.000000	0.000000	0.358720	0.686860	-0.825550	-81.124691	-74.795968	180.991653	298.974804	200.943955	0.000000	300.000000	200.000000	0.000000	7.477400	10.590440	2232.743836	2107.610755	2288.999920	-1324.459476				-505.000000	200.000000	0.000000	1.629990	1.608030	11.011560	445.630825	-506.790681	-1114.742253
430				900.000000	200.000000	0.000000	0.336300	0.416620	-1.651100	-68.985263	-103.500770	178.353897	299.042562	201.051384	0.000000	300.000000	200.000000	0.000000	7.233240	10.224200	2231.370544	2346.028261	2136.399925	-1409.908474				-505.000000	200.000000	0.000000	1.992210	-2.501380	14.944259	-34.346960	1323.539358	-472.485976
431				900.000000	200.000000	0.000000	0.347510	0.664340	-1.651100	-82.907334	-83.698518	156.885722	299.013893	200.982364	0.000000	300.000000	200.000000	0.000000	7.599480	10.468360	2232.820130	2193.441057	2201.799923	-1354.976975				-505.000000	200.000000	0.000000	4.527750	-0.893350	-0.786540	-285.751535	257.052319	-412.418700
432				900.000000	200.000000	0.000000	0.414770	0.517960	-1.129700	-84.374562	-81.887217	156.679908	298.911191	200.905638	0.000000	300.000000	200.000000	0.000000	7.568960	10.346280	2232.438660	2021.780453	2430.699915	-1354.976975				-505.000000	200.000000	0.000000	3.622200	-0.714680	9.438480	-505.754216	964.993639	-823.385389
433				900.000000	200.000000	0.000000	0.392350	0.709380	-1.477300	-125.098363	-95.838603	166.519796	298.979930	200.956541	0.000000	300.000000	200.000000	0.000000	7.568960	10.071600	2233.277894	2136.220856	2278.099920	-1391.597975				-505.000000	200.000000	0.000000	1.086660	-2.144040	10.225020	565.978153	189.682678	-765.794909
434				900.000000	200.000000	0.000000	0.291460	0.574260	-1.520750	-98.543377	-30.851905	144.811715	298.998906	200.995517	0.000000	300.000000	200.000000	0.000000	7.507920	11.109280	2232.057190	2222.051158	2234.499922	-1324.459476				-505.000000	200.000000	0.000000	2.535540	-0.536010	14.944259	-31.238424	627.812425	-999.361194
435				900.000000	200.000000	0.000000	0.403560	0.574260	-1.477300	-82.416242	-65.904412	192.888782	299.062678	200.926870	0.000000	300.000000	200.000000	0.000000	7.660520	9.888480	2232.743836	2069.463954	2092.799927	-1379.390975				-505.000000	200.000000	0.000000	1.086660	-1.965370	11.011560	-349.675617	719.216281	-1118.089944
436				900.000000	200.000000	0.000000	0.336300	0.641820	-0.955900	-79.093950	-18.025817	144.828092	298.979965	200.943697	0.000000	300.000000	200.000000	0.000000	7.599480	11.322920	2233.354188	2107.610755	2278.099920	-1361.080475				-505.000000	200.000000	0.000000	1.448880	0.357340	1.573080	485.012497	441.115453	-352.241387
437				900.000000	200.000000	0.000000	0.336300	0.461660	-1.607650	-111.311334	-27.551630	139.841223	299.003891	200.982599	0.000000	300.000000	200.000000	0.000000	7.630000	10.956680	2232.286072	2193.441057	2223.599922	-1409.908474				-505.000000	200.000000	0.000000	1.811100	-1.965370	7.865400	-1160.639323	1076.076147	-60.754123
438				900.000000	200.000000	0.000000	0.448400	0.585520	-1.433850	-97.989661	-17.131632	175.985179	299.101641	200.978226	0.000000	300.000000	200.000000	0.000000	7.263760	10.834600	2232.514954	2183.904357	2005.599930	-1354.976975				-505.000000	200.000000	0.000000	1.086660	-3.216060	18.876959	-540.541639	314.041995	-943.044552
439				900.000000	200.000000	0.000000	0.302670	0.653080	-1.781450	-99.588184	-107.060631	176.198986	298.939979	200.961632	0.000000	300.000000	200.000000	0.000000	7.813120	11.261880	2231.370544	2145.757556	2365.299917	-1403.804975				-505.000000	200.000000	0.000000	3.078870	-3.037390	18.090419	628.366779	857.089838	-1001.778470
440				900.000000	200.000000	0.000000	0.336300	0.608040	-1.520750	-77.049665	-103.621996	156.844977	299.057571	200.952726	0.000000	300.000000	200.000000	0.000000	7.538440	10.926160	2232.209778	2126.684155	2103.699926	-1385.494475				-505.000000	200.000000	0.000000	1.267770	0.357340	8.651940	253.946802	1240.776624	-352.226898
441				900.000000	200.000000	0.000000	0.291460	0.574260	-0.869000	-69.724452	-97.315642	183.366277	298.978988	201.055731	0.000000	300.000000	200.000000	0.000000	7.691040	10.743040	2231.217956	2355.564961	2278.099920	-1324.459476				-505.000000	200.000000	0.000000	0.181110	-1.786700	14.157719	-1149.324616	771.025403	-1352.824336
442				900.000000	200.000000	0.000000	0.403560	0.675600	-1.738000	-70.472085	-70.727930	188.163708	299.013050	201.000303	0.000000	300.000000	200.000000	0.000000	7.233240	10.743040	2230.912780	2231.587858	2201.799923	-1446.529474				-505.000000	200.000000	0.000000	5.433300	-1.786700	6.292320	-802.505842	725.819683	-707.059426
443				900.000000	200.000000	0.000000	0.470820	0.641820	-1.129700	-111.438249	-109.525206	144.688729	299.057635	200.978293	0.000000	300.000000	200.000000	0.000000	7.019600	10.865120	2232.362366	2183.904357	2103.699926	-1397.701475				-505.000000	200.000000	0.000000	3.259980	-0.536010	11.798100	547.589892	454.392262	-294.489965
444				900.000000	200.000000	0.000000	0.482030	0.484180	-1.651100	-94.346853	-99.369992	175.856092	298.999213	200.935413	0.000000	300.000000	200.000000	0.000000	7.141680	10.224200	2232.743836	2088.537354	2234.499922	-1477.046973				-505.000000	200.000000	0.000000	3.441090	-0.893350	8.651940	-748.260464	2567.539119	-529.819964
445				900.000000	200.000000	0.000000	0.392350	0.664340	-1.738000	-115.161604	-110.794062	180.935869	299.043216	200.901181	0.000000	300.000000	200.000000	0.000000	7.263760	9.613800	2232.896424	2012.243752	2136.399925	-1440.425974				-505.000000	200.000000	0.000000	0.905550	0.714680	12.584640	1434.044080	993.822408	-1174.276186
446				900.000000	200.000000	0.000000	0.493240	0.776940	-1.433850	-57.942744	-94.967692	156.839464	299.101365	200.974254	0.000000	300.000000	200.000000	0.000000	7.233240	10.407320	2231.828308	2174.367657	2005.599930	-1312.252476	-569.911301	166.580988	0.000000	-505.000000	200.000000	0.000000	1.086660	-0.536010	25.169279	-841.132436	1633.770656	116.892591
447				900.000000	200.000000	0.000000	0.437190	0.765680	-1.824900	-46.749968	-97.361847	115.922838	299.057732	200.918390	0.000000	300.000000	200.000000	0.000000	7.477400	11.139800	2232.591248	2050.390553	2103.699926	-1391.597975				-505.000000	200.000000	0.000000	2.716650	-0.893350	18.090419	-168.425377	348.727739	-529.762009
448				900.000000	200.000000	0.000000	0.381140	0.709380	-0.825550	-76.176787	-106.115043	178.579710	298.984603	200.914025	0.000000	300.000000	200.000000	0.000000	7.935200	11.170320	2232.820130	2040.853853	2267.199921	-1416.011974				-505.000000	200.000000	0.000000	3.259980	-1.786700	11.011560	-338.864295	720.278703	-530.653265
449				900.000000	200.000000	0.000000	0.302670	0.540480	-1.564200	-59.774149	-51.537004	171.274947	298.930684	200.888580	0.000000	300.000000	200.000000	0.000000	7.416360	11.170320	2232.362366	1983.633652	2387.099916	-1446.529474				-505.000000	200.000000	0.000000	1.267770	1.429360	13.371180	87.560267	1766.578095	-174.977255
450				900.000000	200.000000	0.000000	0.313880	0.844500	-1.520750	-55.250652	-67.236950	186.004033	299.013252	200.944536	0.000000	300.000000	200.000000	0.000000	7.691040	10.773560	2231.370544	2107.610755	2201.799923	-1428.218974	-593.988474	188.562520	0.000000	-505.000000	200.000000	0.000000	2.173320	1.250690	23.596199	-269.881058	2099.789746	-292.707454
451				900.000000	200.000000	0.000000	0.269040	0.664340	-1.390400	-94.698840	5.411914	149.738037	299.028505	200.969583	0.000000	300.000000	200.000000	0.000000	7.568960	11.170320	2232.743836	2164.830956	2169.099924	-1324.459476				-505.000000	200.000000	0.000000	2.354430	-1.072020	17.303879	631.412392	2890.222236	-236.182096
452				900.000000	200.000000	0.000000	0.437190	0.698120	-1.260050	-81.111146	-87.755217	200.198111	299.013623	200.995449	0.000000	300.000000	200.000000	0.000000	7.416360	10.407320	2232.209778	2222.051158	2201.799923	-1391.597975				-505.000000	200.000000	0.000000	3.622200	-0.714680	6.292320	-506.005909	1895.969396	-1469.570474
453				900.000000	200.000000	0.000000	0.403560	0.731900	-1.607650	-76.059669	-116.442885	173.758106	298.959803	200.957096	0.000000	300.000000	200.000000	0.000000	7.691040	10.468360	2231.980896	2136.220856	2321.699919	-1428.218974				-505.000000	200.000000	0.000000	1.267770	-1.072020	12.584640	-1106.205176	441.624448	410.089922
454				900.000000	200.000000	0.000000	0.336300	0.664340	-1.303500	-54.403509	-124.087918	135.210395	299.013960	201.007922	0.000000	300.000000	200.000000	0.000000	7.233240	10.437840	2232.972718	2250.661259	2201.799923	-1373.287475	-514.147961	138.446675	0.000000	-505.000000	200.000000	0.000000	2.897760	0.536010	22.023119	-1355.596208	201.466634	-1115.861022
455				900.000000	200.000000	0.000000	0.347510	0.641820	-1.564200	-87.765210	-83.779335	190.600020	299.110980	200.978694	0.000000	300.000000	200.000000	0.000000	7.324800	10.254720	2231.446838	2183.904357	1983.799931	-1361.080475	-570.712750	185.382240	0.000000	-505.000000	200.000000	0.000000	2.535540	-2.858720	27.528899	-402.410838	1808.999668	-296.636262
456				900.000000	200.000000	0.000000	0.212990	0.574260	-1.086250	-102.113765	-93.882205	137.664030	298.998906	200.931428	0.000000	300.000000	200.000000	0.000000	7.599480	10.102120	2232.057190	2079.000654	2234.499922	-1440.425974				-505.000000	200.000000	0.000000	1.811100	-0.357340	19.663499	1022.294454	667.169728	-470.436793
457				900.000000	200.000000	0.000000	0.336300	0.619300	-0.999350	-104.189519	-58.513168	149.626468	298.945549	200.926839	0.000000	300.000000	200.000000	0.000000	7.538440	11.139800	2232.820130	2069.463954	2354.399918	-1367.183975				-505.000000	200.000000	0.000000	4.165530	-1.429360	15.730799	-548.496117	1986.705390	-706.618889
458				900.000000	200.000000	0.000000	0.381140	0.563000	-1.303500	-66.617751	-60.076820	166.395276	298.969781	200.978260	0.000000	300.000000	200.000000	0.000000	7.630000	10.926160	2232.438660	2183.904357	2299.899920	-1318.355976				-505.000000	200.000000	0.000000	1.992210	0.714680	13.371180	-650.581030	1059.892196	-763.154428
459				900.000000	200.000000	0.000000	0.369930	0.596780	-1.346950	-49.189584	-59.574784	185.715586	299.037775	200.961533	0.000000	300.000000	200.000000	0.000000	7.172200	11.048240	2231.599426	2145.757556	2147.299925	-1287.838477				-505.000000	200.000000	0.000000	1.992210	0.357340	7.865400	601.331885	799.977167	0.179739
460				900.000000	200.000000	0.000000	0.414770	0.574260	-1.651100	-46.411526	-91.534255	192.877168	299.037677	200.910345	0.000000	300.000000	200.000000	0.000000	7.324800	11.322920	2231.370544	2031.317153	2147.299925	-1324.459476				-505.000000	200.000000	0.000000	1.629990	-0.536010	13.371180	-1421.156293	1744.660164	-1058.032849
461				900.000000	200.000000	0.000000	0.347510	0.551740	-1.216600	-123.278832	-84.102603	135.094063	299.003857	200.927092	0.000000	300.000000	200.000000	0.000000	7.355320	11.170320	2232.209778	2069.463954	2223.599922	-1519.771472				-505.000000	200.000000	0.000000	2.354430	-1.786700	17.303879	-917.440919	1299.382148	-648.069018
462				900.000000	200.000000	0.000000	0.414770	0.608040	-1.477300	-101.127832	-86.629919	154.354022	299.092031	200.931078	0.000000	300.000000	200.000000	0.000000	7.355320	11.383960	2232.896424	2079.000654	2027.399929	-1354.976975				-505.000000	200.000000	0.000000	1.086660	-2.858720	11.011560	175.347784	56.366244	-648.984943
463				900.000000	200.000000	0.000000	0.358720	0.653080	-1.564200	-67.198872	-99.438873	159.273297	299.014162	200.956475	0.000000	300.000000	200.000000	0.000000	7.507920	10.834600	2233.430482	2136.220856	2201.799923	-1354.976975	-555.976434	164.031773	0.000000	-505.000000	200.000000	0.000000	1.992210	0.357340	28.315439	-1018.456139	1443.420116	-822.237642
464				900.000000	200.000000	0.000000	0.313880	0.630560	-1.520750	-84.163352	-102.698740	144.840847	298.949856	200.940166	0.000000	300.000000	200.000000	0.000000	7.446880	10.712520	2231.599426	2098.074055	2343.499918	-1434.322474	-572.248479	166.099820	0.000000	-505.000000	200.000000	0.000000	5.433300	0.000000	20.450039	-693.260008	1375.234044	-176.666960
465				900.000000	200.000000	0.000000	0.280250	0.540480	-2.085600	-84.437501	-29.864967	144.791913	298.965111	200.995143	0.000000	300.000000	200.000000	0.000000	7.843640	10.285240	2232.896424	2222.051158	2310.799919	-1416.011974				-505.000000	200.000000	0.000000	1.086660	1.072020	14.157719	66.000547	2439.640671	-703.998770
466				900.000000	200.000000	0.000000	0.392350	0.495440	-1.086250	-145.564875	-50.608550	144.633891	299.018640	200.973954	0.000000	300.000000	200.000000	0.000000	7.721560	10.407320	2232.514954	2174.367657	2190.899923	-1348.873476				-505.000000	200.000000	0.000000	3.803310	0.357340	-1.573080	368.944803	-361.215429	-1174.847122
467				900.000000	200.000000	0.000000	0.504450	0.585520	-1.477300	-106.075736	-125.784731	149.420850	299.047381	200.974521	0.000000	300.000000	200.000000	0.000000	6.989080	10.041080	2231.217956	2174.367657	2125.499926	-1379.390975				-505.000000	200.000000	0.000000	1.811100	0.536010	17.303879	497.082283	1729.969066	-880.797694
468				900.000000	200.000000	0.000000	0.369930	0.596780	-1.694550	-101.816590	-104.845245	168.847965	299.076661	200.987377	0.000000	300.000000	200.000000	0.000000	6.805960	11.231360	2231.141662	2202.977757	2060.099928	-1416.011974				-505.000000	200.000000	0.000000	3.078870	-0.178670	11.798100	-1168.027493	-64.928802	-764.089150
469				900.000000	200.000000	0.000000	0.336300	0.653080	-1.781450	-119.690836	-98.313575	176.164145	298.984949	200.909443	0.000000	300.000000	200.000000	0.000000	7.355320	10.926160	2233.583070	2031.317153	2267.199921	-1373.287475				-505.000000	200.000000	0.000000	1.086660	-3.394730	-2.359620	-89.787879	2455.315626	-1060.702308
470				900.000000	200.000000	0.000000	0.358720	0.563000	-1.260050	-74.613797	-43.996063	151.960542	299.047902	200.909910	0.000000	300.000000	200.000000	0.000000	7.630000	11.261880	2232.438660	2031.317153	2125.499926	-1354.976975				-505.000000	200.000000	0.000000	3.803310	-1.608030	10.225020	250.964112	-107.271811	-1000.479963
471				900.000000	200.000000	0.000000	0.493240	0.619300	-0.955900	-76.000794	-65.016366	154.283199	299.032957	200.948648	0.000000	300.000000	200.000000	0.000000	7.141680	11.231360	2231.752014	2117.147455	2158.199924	-1336.666476	-518.152976	224.682086	0.000000	-505.000000	200.000000	0.000000	2.897760	-1.250690	25.169279	621.230302	331.050936	-1176.300699
472				900.000000	200.000000	0.000000	0.448400	0.608040	-1.433850	-56.856986	-108.319091	171.186802	299.023356	200.935669	0.000000	300.000000	200.000000	0.000000	6.989080	11.689160	2232.133484	2088.537354	2179.999924	-1354.976975				-505.000000	200.000000	0.000000	2.173320	-0.893350	18.876959	-1210.706470	2634.548334	-470.974444
473				900.000000	200.000000	0.000000	0.425980	0.641820	-1.520750	-71.638075	-127.578898	159.193144	298.930538	200.867339	0.000000	300.000000	200.000000	0.000000	7.507920	11.353440	2232.057190	1935.950150	2387.099916	-1403.804975				-505.000000	200.000000	0.000000	1.629990	-0.178670	12.584640	337.643455	817.416539	175.932339
474				900.000000	200.000000	0.000000	0.313880	0.608040	-1.607650	-85.180754	-57.024194	149.639224	299.013353	200.944440	0.000000	300.000000	200.000000	0.000000	7.233240	10.926160	2231.599426	2107.610755	2201.799923	-1440.425974				-505.000000	200.000000	0.000000	3.259980	-0.893350	6.292320	-748.449234	1917.887327	-294.829081
475				900.000000	200.000000	0.000000	0.448400	0.720640	-1.564200	-92.560462	8.319443	168.881860	299.042791	200.961402	0.000000	300.000000	200.000000	0.000000	7.507920	10.865120	2231.904602	2145.757556	2136.399925	-1367.183975				-505.000000	200.000000	0.000000	2.535540	-1.429360	14.944259	493.784977	1423.232469	-471.512095
476				900.000000	200.000000	0.000000	0.369930	0.608040	-1.955250	-117.705109	-114.734734	178.497077	299.028106	200.952889	0.000000	300.000000	200.000000	0.000000	7.416360	11.109280	2231.828308	2126.684155	2169.099924	-1440.425974				-505.000000	200.000000	0.000000	1.267770	0.000000	16.517339	232.953391	968.172345	-998.751099
477				900.000000	200.000000	0.000000	0.369930	0.641820	-1.260050	-83.429580	-95.117390	192.986453	299.013353	200.952987	0.000000	300.000000	200.000000	0.000000	7.233240	10.559920	2231.599426	2126.684155	2201.799923	-1440.425974				-505.000000	200.000000	0.000000	2.354430	-1.786700	14.157719	-801.876610	2097.787898	-413.092623
478				900.000000	200.000000	0.000000	0.482030	0.540480	-0.782100	-83.087075	-150.837861	168.679470	298.975189	200.879555	0.000000	300.000000	200.000000	0.000000	7.935200	9.339120	2233.583070	1964.560251	2288.999920	-1452.632974				-505.000000	200.000000	0.000000	3.622200	0.178670	12.584640	-683.077919	34.017882	117.367979
479				900.000000	200.000000	0.000000	0.358720	0.653080	-1.607650	-79.305477	-84.200555	168.911938	298.944972	200.970080	0.000000	300.000000	200.000000	0.000000	7.568960	11.017720	2231.599426	2164.830956	2354.399918	-1367.183975				-505.000000	200.000000	0.000000	2.354430	-2.501380	11.011560	-150.477578	112.223493	-590.003151
480				900.000000	200.000000	0.000000	0.448400	0.653080	-1.564200	-75.239932	-67.670106	188.096310	298.979023	200.970213	0.000000	300.000000	200.000000	0.000000	7.050120	11.353440	2231.294250	2164.830956	2278.099920	-1354.976975	-548.945462	184.675920	0.000000	-505.000000	200.000000	0.000000	2.354430	0.536010	20.450039	-313.378038	898.686420	-645.864766
481				900.000000	200.000000	0.000000	0.257830	0.517960	-1.651100	-84.914732	-59.741616	168.890798	299.018339	200.935797	0.000000	300.000000	200.000000	0.000000	7.050120	11.445000	2231.828308	2088.537354	2190.899923	-1416.011974	-570.586486	212.972022	0.000000	-505.000000	200.000000	0.000000	2.535540	-0.714680	23.596199	306.090415	1547.591786	-177.113371
482				900.000000	200.000000	0.000000	0.392350	0.698120	-1.216600	-73.025071	-96.081054	161.690004	299.018372	200.901581	0.000000	300.000000	200.000000	0.000000	7.416360	11.445000	2231.904602	2012.243752	2190.899923	-1452.632974				-505.000000	200.000000	0.000000	1.267770	-3.037390	18.090419	512.550777	3087.799609	-414.192595
483				900.000000	200.000000	0.000000	0.425980	0.506700	-0.912450	-144.921131	-82.550887	168.706123	299.008876	201.012400	0.000000	300.000000	200.000000	0.000000	7.660520	11.017720	2232.514954	2260.197959	2212.699923	-1281.734977				-505.000000	200.000000	0.000000	3.441090	0.000000	9.438480	1390.547101	-84.607454	-1292.645458
484				900.000000	200.000000	0.000000	0.381140	0.608040	-1.346950	-72.849078	-95.498201	166.437163	298.993781	200.953019	0.000000	300.000000	200.000000	0.000000	7.477400	10.743040	2231.523132	2126.684155	2245.399921	-1391.597975				-505.000000	200.000000	0.000000	1.448880	-1.608030	12.584640	-327.927127	2154.075578	-295.362424
485				900.000000	200.000000	0.000000	0.325090	0.619300	-1.303500	-60.278786	-88.164501	142.409102	298.920587	200.897401	0.000000	300.000000	200.000000	0.000000	7.141680	11.231360	2231.675720	2002.707052	2408.899916	-1348.873476				-505.000000	200.000000	0.000000	3.622200	-0.893350	2.359620	872.660177	2297.411550	-529.834453
486				900.000000	200.000000	0.000000	0.347510	0.585520	-1.651100	-130.378974	-83.698518	151.993100	299.096697	200.892853	0.000000	300.000000	200.000000	0.000000	7.385840	10.407320	2232.362366	1993.170352	2016.499929	-1354.976975				-505.000000	200.000000	0.000000	1.811100	-1.072020	10.225020	-874.761942	2399.536941	-353.626827
487				900.000000	200.000000	0.000000	0.504450	0.574260	-1.520750	-70.399665	-49.754774	120.494457	298.984360	200.956966	0.000000	300.000000	200.000000	0.000000	7.630000	10.224200	2232.286072	2136.220856	2267.199921	-1367.183975				-505.000000	200.000000	0.000000	2.173320	-2.501380	15.730799	197.347967	1576.973981	-472.500465
488				900.000000	200.000000	0.000000	0.347510	0.630560	-1.477300	-64.015687	-53.464333	168.902608	299.013960	201.007922	0.000000	300.000000	200.000000	0.000000	7.385840	10.132640	2232.972718	2250.661259	2201.799923	-1428.218974				-505.000000	200.000000	0.000000	1.992210	-2.322710	16.517339	1018.934225	128.916439	-1001.013306
489				900.000000	200.000000	0.000000	0.347510	0.619300	-1.651100	-96.823672	-124.226278	152.024515	298.989035	200.957162	0.000000	300.000000	200.000000	0.000000	7.263760	10.132640	2231.828308	2136.220856	2256.299921	-1379.390975	-579.455828	118.340764	0.000000	-505.000000	200.000000	0.000000	1.267770	-1.250690	23.596199	-1926.847586	1756.874551	-529.985214
490				900.000000	200.000000	0.000000	0.369930	0.517960	-1.694550	-153.308760	-135.241065	173.593983	298.974664	200.935541	0.000000	300.000000	200.000000	0.000000	7.599480	9.674840	2232.438660	2088.537354	2288.999920	-1416.011974				-505.000000	200.000000	0.000000	3.622200	0.000000	3.146160	347.699698	970.965051	-59.033875
491				900.000000	200.000000	0.000000	0.414770	0.585520	-1.477300	-69.890964	-35.970220	163.971719	298.984637	200.943891	0.000000	300.000000	200.000000	0.000000	7.721560	11.078760	2232.896424	2107.610755	2267.199921	-1312.252476				-505.000000	200.000000	0.000000	1.086660	-1.786700	3.932700	818.729415	1256.214148	-412.991202
492				900.000000	200.000000	0.000000	0.291460	0.608040	-1.260050	-60.697459	-142.545695	156.891431	299.018674	201.016637	0.000000	300.000000	200.000000	0.000000	7.477400	11.353440	2232.591248	2269.734659	2190.899923	-1318.355976				-505.000000	200.000000	0.000000	1.811100	-1.786700	11.011560	-1149.576309	675.380419	-1.840466
493				900.000000	200.000000	0.000000	0.313880	0.585520	-1.781450	-82.267654	-122.720169	176.124541	299.155087	200.995619	0.000000	300.000000	200.000000	0.000000	7.080640	11.414480	2231.828308	2222.051158	1885.699934	-1348.873476				-505.000000	200.000000	0.000000	3.984420	-1.786700	14.157719	-1265.140618	1601.447186	-648.199417
494				900.000000	200.000000	0.000000	0.403560	0.596780	-1.607650	-41.418608	-111.376916	168.813124	298.999077	200.909910	0.000000	300.000000	200.000000	0.000000	7.141680	11.078760	2232.438660	2031.317153	2234.499922	-1379.390975				-505.000000	200.000000	0.000000	-0.362220	1.608030	15.730799	-480.519651	934.979454	-409.653693
495				900.000000	200.000000	0.000000	0.493240	0.472920	-2.042150	-55.010366	-109.599883	144.508425	299.038433	200.901089	0.000000	300.000000	200.000000	0.000000	7.446880	10.895640	2233.125306	2012.243752	2147.299925	-1397.701475				-505.000000	200.000000	0.000000	5.071080	-3.216060	11.798100	153.788064	2863.632746	-532.154615
496				900.000000	200.000000	0.000000	0.392350	0.675600	-1.781450	-106.701871	-115.819624	159.259400	299.018204	200.965840	0.000000	300.000000	200.000000	0.000000	7.538440	10.682000	2231.523132	2155.294256	2190.899923	-1361.080475				-505.000000	200.000000	0.000000	1.992210	-0.178670	17.303879	-588.507021	1056.160064	-1116.466809
497				900.000000	200.000000	0.000000	0.526870	0.540480	-1.477300	-87.827832	-131.773957	163.813696	299.037644	200.987309	0.000000	300.000000	200.000000	0.000000	7.111160	10.865120	2231.294250	2202.977757	2147.299925	-1336.666476				-505.000000	200.000000	0.000000	2.173320	0.000000	14.157719	116.948619	2241.316870	-293.894359
498				900.000000	200.000000	0.000000	0.358720	0.596780	-1.607650	-45.439139	-53.804735	173.678899	298.998495	200.970279	0.000000	300.000000	200.000000	0.000000	7.416360	10.712520	2231.141662	2164.830956	2234.499922	-1477.046973	-557.777882	225.392371	0.000000	-505.000000	200.000000	0.000000	2.354430	-0.357340	22.023119	559.219216	1162.333582	-1292.897641
499				900.000000	200.000000	0.000000	0.381140	0.585520	-1.651100	-37.906779	-95.215342	161.596899	299.018707	200.978159	0.000000	300.000000	200.000000	0.000000	7.538440	9.888480	2232.667542	2183.904357	2190.899923	-1373.287475				-505.000000	200.000000	0.000000	2.173320	0.714680	15.730799	-1229.472270	1046.693952	-645.680720
500				900.000000	200.000000	0.000000	0.459610	0.698120	-1.303500	-61.053509	-103.835974	154.391342	298.994228	200.952596	0.000000	300.000000	200.000000	0.000000	7.385840	10.224200	2232.514954	2126.684155	2245.399921	-1403.804975				-505.000000	200.000000	0.000000	0.905550	-1.072020	18.876959	-758.253784	1385.561019	-706.018975
501				900.000000	200.000000	0.000000	0.482030	0.529220	-2.042150	-60.732992	-119.270195	156.620698	299.081327	200.966236	0.000000	300.000000	200.000000	0.000000	7.080640	10.620960	2230.607604	2155.294256	2049.199928	-1416.011974				-505.000000	200.000000	0.000000	1.448880	-1.608030	18.090419	367.409346	2016.280585	-236.618326
502				900.000000	200.000000	0.000000	0.280250	0.810720	-1.781450	-93.096569	-96.005436	154.681877	298.979407	200.961303	0.000000	300.000000	200.000000	0.000000	7.294280	10.956680	2232.133484	2145.757556	2278.099920	-1446.529474				-505.000000	200.000000	0.000000	3.622200	-1.072020	18.090419	168.211307	956.782948	292.413370
503				900.000000	200.000000	0.000000	0.347510	0.596780	-1.303500	-69.247221	-78.955816	147.184251	298.999590	200.935061	0.000000	300.000000	200.000000	0.000000	7.385840	11.170320	2233.583070	2088.537354	2234.499922	-1428.218974				-505.000000	200.000000	0.000000	1.629990	-0.714680	9.438480	-505.754216	290.122216	-1058.202406
504				900.000000	200.000000	0.000000	0.392350	0.574260	-1.520750	-66.379135	-136.325954	183.261755	298.959590	200.948745	0.000000	300.000000	200.000000	0.000000	7.416360	11.658640	2231.523132	2117.147455	2321.699919	-1385.494475	-523.014948	200.985334	0.000000	-505.000000	200.000000	0.000000	2.354430	-1.608030	20.450039	20.150110	368.406391	-1352.828644
505				900.000000	200.000000	0.000000	0.470820	0.743160	-1.346950	-59.243776	-78.927344	171.289236	299.042922	200.939909	0.000000	300.000000	200.000000	0.000000	7.172200	11.017720	2232.209778	2098.074055	2136.399925	-1385.494475				-505.000000	200.000000	0.000000	3.622200	0.178670	9.438480	-104.249602	1892.983691	-1292.490389
506				900.000000	200.000000	0.000000	0.448400	0.698120	-1.303500	-69.094569	-108.440316	164.041596	299.013252	201.025741	0.000000	300.000000	200.000000	0.000000	7.294280	11.322920	2231.370544	2288.808060	2201.799923	-1391.597975				-505.000000	200.000000	0.000000	3.078870	-0.714680	5.505780	73.011178	1266.742682	-705.853725
507				900.000000	200.000000	0.000000	0.392350	0.765680	-1.520750	-54.475929	-35.006556	176.210795	299.018573	200.948389	0.000000	300.000000	200.000000	0.000000	7.813120	10.071600	2232.362366	2117.147455	2190.899923	-1428.218974				-505.000000	200.000000	0.000000	3.078870	-2.501380	15.730799	-729.180049	991.899124	-296.340613
508				900.000000	200.000000	0.000000	0.425980	0.585520	-0.955900	-33.166022	-128.104208	151.911805	298.954884	200.952856	0.000000	300.000000	200.000000	0.000000	7.538440	10.315760	2231.904602	2126.684155	2332.599918	-1361.080475				-505.000000	200.000000	0.000000	2.535540	-2.501380	14.944259	544.733049	3279.212572	-413.785344
509				900.000000	200.000000	0.000000	0.358720	0.720640	-1.390400	-36.092982	-64.138717	168.974768	299.077008	200.978460	0.000000	300.000000	200.000000	0.000000	7.324800	10.804080	2231.980896	2183.904357	2060.099928	-1361.080475				-505.000000	200.000000	0.000000	4.708860	-4.109410	16.517339	-131.523009	494.811987	-180.508835
510				900.000000	200.000000	0.000000	0.336300	0.698120	-1.824900	-73.655270	-72.943317	173.796372	299.018271	200.940134	0.000000	300.000000	200.000000	0.000000	7.782600	11.017720	2231.675720	2098.074055	2190.899923	-1293.941977				-505.000000	200.000000	0.000000	3.078870	0.178670	14.944259	-219.625141	1125.215558	-763.750034
511				900.000000	200.000000	0.000000	0.538080	0.686860	-1.216600	-65.447698	-56.488486	132.612634	299.072473	200.973821	0.000000	300.000000	200.000000	0.000000	7.416360	10.376800	2232.820130	2174.367657	2070.999928	-1391.597975				-505.000000	200.000000	0.000000	2.354430	-0.714680	6.292320	999.602116	1177.262111	-529.563474
512				900.000000	200.000000	0.000000	0.369930	0.720640	-1.129700	-112.212972	-64.842796	161.734174	299.013758	200.969683	0.000000	300.000000	200.000000	0.000000	7.874160	10.376800	2232.514954	2164.830956	2201.799923	-1409.908474				-505.000000	200.000000	0.000000	1.629990	-0.357340	6.292320	-252.751261	2414.228038	-881.630995
513				900.000000	200.000000	0.000000	0.347510	0.653080	-1.129700	-86.851381	-53.787601	176.152531	299.062229	200.974321	0.000000	300.000000	200.000000	0.000000	7.660520	10.620960	2231.675720	2174.367657	2092.799927	-1318.355976				-505.000000	200.000000	0.000000	1.629990	-0.357340	6.292320	-21.119258	1618.807994	293.250978
514				900.000000	200.000000	0.000000	0.336300	0.641820	-1.824900	-88.035295	-98.273166	166.515033	299.042627	200.935925	0.000000	300.000000	200.000000	0.000000	6.989080	9.644320	2231.523132	2088.537354	2136.399925	-1361.080475				-505.000000	200.000000	0.000000	4.527750	-3.752070	14.944259	-225.842214	2363.243907	-943.828513
515				900.000000	200.000000	0.000000	0.302670	0.574260	-1.564200	-98.588391	-112.328644	147.209762	299.018976	200.879676	0.000000	300.000000	200.000000	0.000000	7.324800	9.949520	2233.277894	1964.560251	2190.899923	-1342.769976				-505.000000	200.000000	0.000000	2.716650	-1.608030	10.225020	19.332109	753.902026	-765.416635
516				900.000000	200.000000	0.000000	0.414770	0.551740	-1.216600	-119.258302	-61.542520	168.759624	299.038597	200.888125	0.000000	300.000000	200.000000	0.000000	7.294280	10.743040	2233.506776	1983.633652	2147.299925	-1348.873476				-505.000000	200.000000	0.000000	1.992210	-0.357340	9.438480	-252.499569	2787.034424	-587.939479
517				900.000000	200.000000	0.000000	0.358720	0.596780	-1.477300	-69.427277	-64.057900	139.943657	299.072283	200.927029	0.000000	300.000000	200.000000	0.000000	7.294280	10.865120	2232.362366	2069.463954	2070.999928	-1416.011974				-505.000000	200.000000	0.000000	3.259980	-1.786700	18.876959	-338.235063	2568.794541	-236.932771
518				900.000000	200.000000	0.000000	0.414770	0.653080	-1.781450	-99.588184	-61.017210	183.311830	299.115865	201.004337	0.000000	300.000000	200.000000	0.000000	6.989080	11.383960	2231.446838	2241.124558	1972.899931	-1269.527977				-505.000000	200.000000	0.000000	2.535540	-2.858720	4.719240	522.292404	1035.225991	-472.868558
519				900.000000	200.000000	0.000000	0.325090	0.641820	-1.346950	-59.396427	-52.662302	166.526646	298.940703	200.943891	0.000000	300.000000	200.000000	0.000000	7.721560	10.498880	2232.896424	2107.610755	2365.299917	-1428.218974				-505.000000	200.000000	0.000000	2.354430	-1.250690	7.078860	-885.824956	1706.795713	174.857037
520				900.000000	200.000000	0.000000	0.336300	0.506700	-1.477300	-109.321544	-27.672855	159.160391	298.994572	200.905297	0.000000	300.000000	200.000000	0.000000	7.568960	10.559920	2233.277894	2021.780453	2245.399921	-1361.080475				-505.000000	200.000000	0.000000	0.724440	-1.965370	7.078860	460.721780	877.436351	174.309205
521				900.000000	200.000000	0.000000	0.459610	0.630560	-1.520750	-68.081231	-154.293631	154.328511	299.032858	200.957293	0.000000	300.000000	200.000000	0.000000	7.324800	10.315760	2231.523132	2136.220856	2158.199924	-1385.494475				-505.000000	200.000000	0.000000	3.259980	-0.893350	15.730799	-516.062152	2174.070225	175.123708
522				900.000000	200.000000	0.000000	0.392350	0.788200	-1.694550	-45.687552	-156.428200	164.183438	299.013758	200.952596	0.000000	300.000000	200.000000	0.000000	7.080640	10.559920	2232.514954	2126.684155	2201.799923	-1391.597975				-505.000000	200.000000	0.000000	4.165530	-1.429360	16.517339	-85.169186	2383.668986	-1411.548073
523				900.000000	200.000000	0.000000	0.358720	0.653080	-1.868350	-51.431850	-28.232434	173.731258	298.974384	200.867428	0.000000	300.000000	200.000000	0.000000	6.775440	10.010560	2231.828308	1935.950150	2288.999920	-1354.976975				-505.000000	200.000000	0.000000	1.992210	-0.893350	18.090419	-168.425377	790.273623	-529.704054
524				900.000000	200.000000	0.000000	0.302670	0.585520	-1.868350	-78.337152	-106.979814	171.316835	299.023656	200.952466	0.000000	300.000000	200.000000	0.000000	7.477400	9.949520	2232.820130	2126.684155	2179.999924	-1446.529474				-505.000000	200.000000	0.000000	2.535540	0.178670	11.011560	590.772256	1029.254579	-763.706568
525				900.000000	200.000000	0.000000	0.347510	0.788200	-1.651100	-61.724658	-119.160308	161.820232	299.008910	200.926934	0.000000	300.000000	200.000000	0.000000	7.294280	9.888480	2232.591248	2069.463954	2212.699923	-1385.494475				-505.000000	200.000000	0.000000	1.992210	0.714680	0.786540	43.308210	541.554990	-880.642625
526				900.000000	200.000000	0.000000	0.246620	0.540480	-1.868350	-68.130309	-135.067495	164.104035	299.042987	200.935573	0.000000	300.000000	200.000000	0.000000	7.172200	11.780720	2232.362366	2088.537354	2136.399925	-1367.183975				-505.000000	200.000000	0.000000	3.078870	-0.893350	10.225020	873.289408	1129.694117	175.138197
527				900.000000	200.000000	0.000000	0.459610	0.619300	-1.520750	-56.483327	-47.908262	173.595320	299.018305	200.970014	0.000000	300.000000	200.000000	0.000000	7.507920	11.139800	2231.752014	2164.830956	2190.899923	-1403.804975				-505.000000	200.000000	0.000000	1.629990	-0.178670	7.865400	-125.998092	1749.885149	-294.020450
528				900.000000	200.000000	0.000000	0.325090	0.608040	-1.651100	-117.390010	-82.775263	139.988970	298.965182	200.901119	0.000000	300.000000	200.000000	0.000000	7.568960	11.109280	2233.049012	2012.243752	2310.799919	-1373.287475				-505.000000	200.000000	0.000000	0.543330	-1.786700	18.876959	125.028944	1937.758979	-236.715439
529				900.000000	200.000000	0.000000	0.425980	0.540480	-1.433850	-95.823878	-51.670166	173.556858	299.072600	200.918171	0.000000	300.000000	200.000000	0.000000	7.507920	11.200840	2233.125306	2050.390553	2070.999928	-1373.287475				-505.000000	200.000000	0.000000	5.071080	-2.501380	11.011560	428.602431	1008.399070	-120.267693
530				900.000000	200.000000	0.000000	0.369930	0.585520	-1.651100	-114.296853	-125.149533	166.427833	299.101549	200.927060	0.000000	300.000000	200.000000	0.000000	7.172200	10.682000	2232.286072	2069.463954	2005.599930	-1385.494475	-560.890891	240.100207	0.000000	-505.000000	200.000000	0.000000	4.889970	-1.786700	20.450039	820.050802	1142.970926	-178.319072
531				900.000000	200.000000	0.000000	0.459610	0.619300	-1.651100	-88.782612	-57.918977	176.004980	299.023089	200.935925	0.000000	300.000000	200.000000	0.000000	7.507920	10.773560	2231.523132	2088.537354	2179.999924	-1348.873476	-625.289329	289.227728	0.000000	-505.000000	200.000000	0.000000	1.267770	-1.250690	21.236579	1894.891707	2554.533874	-999.938004
532				900.000000	200.000000	0.000000	0.425980	0.709380	-1.477300	-72.831470	-6.036028	176.123595	299.003585	200.918799	0.000000	300.000000	200.000000	0.000000	7.538440	10.590440	2231.599426	2050.390553	2223.599922	-1416.011974				-505.000000	200.000000	0.000000	3.078870	-0.536010	11.798100	1126.669902	1923.621308	-411.963674
533				900.000000	200.000000	0.000000	0.459610	0.585520	-0.999350	-85.477929	-114.250774	139.828663	299.023222	200.940070	0.000000	300.000000	200.000000	0.000000	7.904680	10.132640	2231.828308	2098.074055	2179.999924	-1312.252476				-505.000000	200.000000	0.000000	3.259980	-2.144040	16.517339	-1054.942488	-743.216363	-589.736479
534				900.000000	200.000000	0.000000	0.437190	0.630560	-1.346950	-71.921705	-57.278581	166.400039	299.023356	200.965576	0.000000	300.000000	200.000000	0.000000	7.263760	10.346280	2232.133484	2155.294256	2179.999924	-1391.597975				-505.000000	200.000000	0.000000	1.448880	-1.608030	18.876959	-327.423742	26.984049	-354.106523
535				900.000000	200.000000	0.000000	0.392350	0.495440	-1.346950	-65.424356	-85.827889	161.501511	298.988689	200.970313	0.000000	300.000000	200.000000	0.000000	7.233240	10.559920	2231.065368	2164.830956	2256.299921	-1354.976975				-505.000000	200.000000	0.000000	3.803310	-0.893350	8.651940	988.979564	1617.631137	233.824341
536				900.000000	200.000000	0.000000	0.392350	0.641820	-1.607650	-51.625452	-105.849318	144.770024	298.954705	200.918830	0.000000	300.000000	200.000000	0.000000	7.446880	9.552760	2231.523132	2050.390553	2332.599918	-1495.357473				-505.000000	200.000000	0.000000	0.362220	-1.429360	12.584640	146.148202	761.559290	-823.802822
537				900.000000	200.000000	0.000000	0.470820	0.517960	-2.085600	-105.467526	-83.306369	173.489461	298.993885	200.918736	0.000000	300.000000	200.000000	0.000000	7.599480	10.987200	2231.752014	2050.390553	2245.399921	-1428.218974				-505.000000	200.000000	0.000000	0.181110	-0.893350	11.798100	-516.376768	508.124667	-705.791462
538				900.000000	200.000000	0.000000	0.437190	0.529220	-0.869000	-95.702381	-103.316804	180.763753	299.052396	201.017124	0.000000	300.000000	200.000000	0.000000	7.630000	11.414480	2231.523132	2269.734659	2114.599926	-1300.045476				-505.000000	200.000000	0.000000	2.716650	-0.357340	11.798100	-599.758805	619.839165	175.675848
539				900.000000	200.000000	0.000000	0.313880	0.495440	-1.738000	-106.034786	-82.232818	166.402126	299.008367	200.987276	0.000000	300.000000	200.000000	0.000000	7.202720	11.841760	2231.370544	2202.977757	2212.699923	-1324.459476				-505.000000	200.000000	0.000000	1.811100	0.178670	10.225020	-914.898692	941.266860	-939.880909
540				900.000000	200.000000	0.000000	0.392350	0.731900	-1.781450	-92.321847	-110.753654	144.853798	299.028438	200.905576	0.000000	300.000000	200.000000	0.000000	7.477400	11.200840	2232.591248	2021.780453	2169.099924	-1379.390975				-505.000000	200.000000	0.000000	2.897760	-0.536010	14.157719	84.514654	1534.630972	-529.437382
541				900.000000	200.000000	0.000000	0.347510	0.484180	-1.564200	-106.318416	-109.109185	144.669873	299.028405	200.961139	0.000000	300.000000	200.000000	0.000000	7.568960	10.865120	2232.514954	2145.757556	2169.099924	-1379.390975				-505.000000	200.000000	0.000000	2.716650	2.858720	-7.865400	-175.096091	2494.479929	-408.713097
542				900.000000	200.000000	0.000000	0.504450	0.630560	-1.998700	-80.637978	-145.563709	178.378658	299.023256	200.982766	0.000000	300.000000	200.000000	0.000000	7.446880	10.651480	2231.904602	2193.441057	2179.999924	-1281.734977				-505.000000	200.000000	0.000000	2.716650	0.357340	9.438480	-2409.758318	1947.778518	-176.110512
543				900.000000	200.000000	0.000000	0.358720	0.551740	-1.868350	-91.789803	-78.892134	149.540411	298.979337	200.987006	0.000000	300.000000	200.000000	0.000000	7.355320	10.651480	2231.980896	2202.977757	2278.099920	-1306.148976	-591.758207	195.203919	0.000000	-505.000000	200.000000	0.000000	1.992210	-3.752070	22.809659	-109.396980	1978.925130	-591.161078
544				900.000000	200.000000	0.000000	0.336300	0.619300	-2.085600	-65.109572	-72.700866	156.855449	298.969852	200.931205	0.000000	300.000000	200.000000	0.000000	7.599480	10.620960	2232.591248	2079.000654	2299.899920	-1446.529474				-505.000000	200.000000	0.000000	2.173320	-0.536010	12.584640	-31.427194	-10.880401	-1116.820414
545				900.000000	200.000000	0.000000	0.459610	0.585520	-1.346950	-69.755922	-73.399746	135.009343	298.992024	200.963246	0.000000	300.000000	200.000000	0.000000	7.843640	10.407320	2227.632138	2145.757556	2245.399921	-1434.322474				-505.000000	200.000000	0.000000	4.165530	-1.608030	5.505780	-212.677434	538.138853	-236.835658
546				900.000000	200.000000	0.000000	0.437190	0.540480	-1.651100	-51.823117	-51.929751	163.906604	298.989346	200.978226	0.000000	300.000000	200.000000	0.000000	7.202720	10.804080	2232.514954	2183.904357	2256.299921	-1391.597975				-505.000000	200.000000	0.000000	0.543330	0.357340	4.719240	22.000182	2083.764662	-410.913041
547				900.000000	200.000000	0.000000	0.459610	0.585520	-1.564200	-86.063113	-108.659493	171.154245	299.056829	200.966302	0.000000	300.000000	200.000000	0.000000	7.172200	10.102120	2230.455016	2155.294256	2103.699926	-1367.183975				-505.000000	200.000000	0.000000	1.811100	-0.893350	-7.865400	-749.581852	693.294654	-882.154157
548				900.000000	200.000000	0.000000	0.403560	0.686860	-1.694550	-86.045505	-70.768339	149.619618	299.008537	200.905916	0.000000	300.000000	200.000000	0.000000	7.507920	11.506040	2231.752014	2021.780453	2212.699923	-1367.183975				-505.000000	200.000000	0.000000	2.173320	-2.680050	8.651940	417.602340	920.841782	-531.414121
549				900.000000	200.000000	0.000000	0.403560	0.551740	-1.781450	-139.946138	-75.753492	151.903616	298.998734	200.918767	0.000000	300.000000	200.000000	0.000000	7.721560	11.414480	2231.675720	2050.390553	2234.499922	-1409.908474	-529.497576	178.331880	0.000000	-505.000000	200.000000	0.000000	2.354430	-1.608030	20.450039	-443.113897	500.976398	-706.643559
550				900.000000	200.000000	0.000000	0.302670	0.574260	-1.651100	-78.575768	-81.852007	164.077383	298.950574	200.948065	0.000000	300.000000	200.000000	0.000000	7.538440	11.139800	2233.125306	2117.147455	2343.499918	-1409.908474				-505.000000	200.000000	0.000000	2.173320	-1.965370	14.944259	229.719008	1312.580393	-354.503594
551				900.000000	200.000000	0.000000	0.448400	0.574260	-1.824900	-54.632644	-77.559595	142.239465	299.042562	201.042837	0.000000	300.000000	200.000000	0.000000	7.538440	11.353440	2231.370544	2326.954861	2136.399925	-1452.632974				-505.000000	200.000000	0.000000	3.441090	-0.178670	7.865400	800.529924	49.455406	58.299254
552				900.000000	200.000000	0.000000	0.313880	0.529220	-1.216600	-71.939313	-102.981600	178.481842	299.032924	200.970047	0.000000	300.000000	200.000000	0.000000	7.080640	11.536560	2231.675720	2164.830956	2158.199924	-1361.080475				-505.000000	200.000000	0.000000	2.173320	-0.893350	12.584640	757.662176	1977.669709	-412.230345
553				900.000000	200.000000	0.000000	0.414770	0.574260	-1.520750	-62.358605	-71.391601	156.732267	298.999384	200.905359	0.000000	300.000000	200.000000	0.000000	7.446880	10.285240	2233.125306	2021.780453	2234.499922	-1428.218974				-505.000000	200.000000	0.000000	-0.905550	-0.357340	17.303879	95.577669	3087.483614	-293.987165
554				900.000000	200.000000	0.000000	0.448400	0.574260	-1.651100	-98.678419	-97.985108	175.974707	299.003993	200.956867	0.000000	300.000000	200.000000	0.000000	7.538440	10.132640	2232.514954	2136.220856	2223.599922	-1342.769976				-505.000000	200.000000	0.000000	1.086660	-0.893350	14.157719	-284.555994	583.660568	-118.422919
555				900.000000	200.000000	0.000000	0.358720	0.788200	-1.129700	-65.205018	-69.447138	183.495560	299.106218	200.987107	0.000000	300.000000	200.000000	0.000000	6.775440	10.071600	2231.752014	2202.977757	1994.699930	-1379.390975				-505.000000	200.000000	0.000000	3.441090	-2.144040	11.011560	1260.937088	841.889745	-1000.959658
556				900.000000	200.000000	0.000000	0.347510	0.709380	-1.477300	-32.626167	-93.992092	188.253191	298.964474	200.931651	0.000000	300.000000	200.000000	0.000000	7.721560	10.773560	2231.523132	2079.000654	2310.799919	-1385.494475				-505.000000	200.000000	0.000000	2.535540	-0.178670	13.371180	106.074375	1027.015300	-59.116500
557				900.000000	200.000000	0.000000	0.269040	0.731900	-1.260050	-107.863797	-65.632890	169.078149	299.018741	200.939684	0.000000	300.000000	200.000000	0.000000	7.385840	9.980040	2232.743836	2098.074055	2190.899923	-1428.218974				-505.000000	200.000000	0.000000	0.181110	0.357340	18.090419	-671.826135	1562.713314	-352.139965
558				900.000000	200.000000	0.000000	0.504450	0.540480	-1.477300	-71.745711	-54.861152	163.836923	298.954705	200.957293	0.000000	300.000000	200.000000	0.000000	7.935200	9.644320	2231.523132	2136.220856	2332.599918	-1397.701475				-505.000000	200.000000	0.000000	1.448880	0.357340	6.292320	22.126029	1497.196953	-469.729584
559				900.000000	200.000000	0.000000	0.560500	0.596780	-1.216600	-61.116132	-52.345772	173.469855	299.027940	200.978694	0.000000	300.000000	200.000000	0.000000	7.721560	11.078760	2231.446838	2183.904357	2169.099924	-1336.666476				-505.000000	200.000000	0.000000	4.527750	-0.893350	11.011560	-1095.519700	378.425930	351.254583
560				900.000000	200.000000	0.000000	0.381140	0.585520	-1.216600	-133.949362	-95.619427	185.693500	298.989208	200.939909	0.000000	300.000000	200.000000	0.000000	7.477400	11.139800	2232.209778	2098.074055	2256.299921	-1403.804975				-505.000000	200.000000	0.000000	1.448880	-1.608030	16.517339	1062.179511	-235.916686	-1117.779806
561				900.000000	200.000000	0.000000	0.291460	0.653080	-1.824900	-107.674259	-45.766956	178.620259	298.950108	200.957031	0.000000	300.000000	200.000000	0.000000	7.568960	10.987200	2232.133484	2136.220856	2343.499918	-1361.080475				-505.000000	200.000000	0.000000	1.629990	-0.714680	13.371180	-505.439600	1479.520149	-705.737814
562				900.000000	200.000000	0.000000	0.201780	0.675600	-1.520750	-94.370195	-42.356793	149.818190	299.033023	200.935765	0.000000	300.000000	200.000000	0.000000	7.416360	10.865120	2231.904602	2088.537354	2158.199924	-1354.976975				-505.000000	200.000000	0.000000	2.897760	-0.178670	15.730799	569.527152	1533.138119	-1057.795155
563				900.000000	200.000000	0.000000	0.369930	0.529220	-0.955900	-91.771879	-135.928009	178.423775	299.042758	200.927251	0.000000	300.000000	200.000000	0.000000	7.752080	11.414480	2231.828308	2069.463954	2136.399925	-1470.943473				-505.000000	200.000000	0.000000	4.165530	-0.893350	3.932700	293.706013	1467.621757	-353.645624
564				900.000000	200.000000	0.000000	0.437190	0.596780	-1.173150	-105.296950	-108.099914	161.549303	299.096666	200.901427	0.000000	300.000000	200.000000	0.000000	7.324800	10.743040	2232.286072	2012.243752	2016.499929	-1275.631477				-505.000000	200.000000	0.000000	1.992210	-2.858720	11.798100	-1677.645323	1724.235086	-766.545585
565				900.000000	200.000000	0.000000	0.313880	0.506700	-1.520750	-73.181786	-87.500830	173.641579	299.018506	200.914275	0.000000	300.000000	200.000000	0.000000	7.568960	10.682000	2232.209778	2040.853853	2190.899923	-1409.908474				-505.000000	200.000000	0.000000	4.165530	-1.250690	13.371180	41.206445	1856.374662	174.712149
566				900.000000	200.000000	0.000000	0.325090	0.517960	-0.912450	-88.170021	-68.264297	159.182476	298.960052	200.918422	0.000000	300.000000	200.000000	0.000000	7.538440	10.071600	2232.514954	2050.390553	2321.699919	-1434.322474				-505.000000	200.000000	0.000000	2.535540	0.000000	3.932700	1274.290637	2229.102483	-940.108422
567				900.000000	200.000000	0.000000	0.437190	0.675600	-1.651100	-130.690010	-41.797811	159.212946	298.994022	200.974154	0.000000	300.000000	200.000000	0.000000	7.782600	10.285240	2232.057190	2174.367657	2245.399921	-1373.287475				-505.000000	200.000000	0.000000	2.173320	0.536010	7.865400	-198.568807	656.448194	-352.129784
568				900.000000	200.000000	0.000000	0.291460	0.619300	-1.477300	-96.643615	-81.552013	195.456465	299.003687	200.969981	0.000000	300.000000	200.000000	0.000000	7.446880	10.010560	2231.828308	2164.830956	2223.599922	-1257.320977				-505.000000	200.000000	0.000000	2.535540	-1.072020	10.225020	399.214079	632.290984	-882.381670
569				900.000000	200.000000	0.000000	0.403560	0.596780	-1.564200	-101.681548	-60.757625	171.222784	298.969570	200.999824	0.000000	300.000000	200.000000	0.000000	7.385840	10.193680	2231.980896	2231.587858	2299.899920	-1464.839973				-505.000000	200.000000	0.000000	3.622200	-1.072020	16.517339	-990.074558	-897.704301	-471.259912
570				900.000000	200.000000	0.000000	0.482030	0.596780	-1.520750	-81.533882	-69.095398	178.370470	299.062293	200.922977	0.000000	300.000000	200.000000	0.000000	7.660520	9.522240	2231.828308	2059.927254	2092.799927	-1300.045476				-505.000000	200.000000	0.000000	-0.362220	1.250690	14.944259	771.770804	538.015858	-586.225104
571				900.000000	200.000000	0.000000	0.414770	0.653080	-1.433850	-75.104890	-122.132117	159.215229	299.071998	200.970047	0.000000	300.000000	200.000000	0.000000	7.599480	11.750200	2231.675720	2164.830956	2070.999928	-1434.322474				-505.000000	200.000000	0.000000	2.354430	-0.178670	11.798100	569.212536	906.897111	-294.078406
572				900.000000	200.000000	0.000000	0.414770	0.405360	-1.346950	-8.825897	-96.883084	151.755869	299.086619	201.038456	0.000000	300.000000	200.000000	0.000000	7.263760	11.506040	2231.599426	2317.418160	2038.299929	-1348.873476				-505.000000	200.000000	0.000000	2.173320	-3.216060	4.719240	-889.122262	1852.563966	173.006389
573				900.000000	200.000000	0.000000	0.347510	0.540480	-1.998700	-128.573305	-78.309280	168.818833	298.969746	200.974021	0.000000	300.000000	200.000000	0.000000	7.538440	11.414480	2232.362366	2174.367657	2299.899920	-1336.666476				-505.000000	200.000000	0.000000	0.181110	2.680050	18.876959	1206.023998	1296.826873	-937.376700
574				900.000000	200.000000	0.000000	0.381140	0.664340	-0.999350	-86.252651	-116.085349	152.031562	298.940305	200.931428	0.000000	300.000000	200.000000	0.000000	7.355320	10.498880	2232.057190	2079.000654	2365.299917	-1403.804975				-505.000000	200.000000	0.000000	3.078870	-2.144040	11.011560	1029.305084	2587.217771	-237.257398
575				900.000000	200.000000	0.000000	0.459610	0.484180	-1.086250	-109.843790	-134.433836	156.602038	298.950179	200.944149	0.000000	300.000000	200.000000	0.000000	7.355320	10.987200	2232.286072	2107.610755	2343.499918	-1495.357473	-522.312579	176.738295	0.000000	-505.000000	200.000000	0.000000	2.354430	-0.536010	21.236579	-493.999046	367.659964	-646.882113
576				900.000000	200.000000	0.000000	0.482030	0.675600	-1.520750	-78.288075	-94.425247	173.624452	299.062486	200.961238	0.000000	300.000000	200.000000	0.000000	6.989080	10.682000	2232.286072	2145.757556	2092.799927	-1354.976975				-505.000000	200.000000	0.000000	2.173320	0.357340	19.663499	718.091735	1838.381863	-1057.228526
577				900.000000	200.000000	0.000000	0.224200	0.506700	-1.694550	-81.402903	-83.646174	164.095847	299.032957	200.961468	0.000000	300.000000	200.000000	0.000000	7.233240	10.926160	2231.752014	2145.757556	2158.199924	-1403.804975				-505.000000	200.000000	0.000000	1.629990	-1.250690	6.292320	-538.439873	1353.667980	-530.014192
578				900.000000	200.000000	0.000000	0.291460	0.619300	-1.477300	-60.458843	-66.354103	180.998504	299.028239	200.837402	0.000000	300.000000	200.000000	0.000000	6.958560	10.346280	2232.133484	1869.193249	2169.099924	-1391.597975				-505.000000	200.000000	0.000000	3.803310	-2.144040	11.798100	-244.608014	1349.505416	-61.083057
579				900.000000	200.000000	0.000000	0.403560	0.709380	-1.520750	-80.917544	-30.402213	132.772941	298.977310	200.988966	0.000000	300.000000	200.000000	0.000000	7.111160	10.559920	2227.555844	2202.977757	2278.099920	-1391.597975				-505.000000	200.000000	0.000000	5.614410	-2.144040	15.730799	798.050619	1633.893652	-824.901228
580				900.000000	200.000000	0.000000	0.336300	0.743160	-1.477300	-95.563591	-93.530464	161.789959	299.086807	200.918610	0.000000	300.000000	200.000000	0.000000	7.141680	9.674840	2232.057190	2050.390553	2038.299929	-1306.148976				-505.000000	200.000000	0.000000	1.811100	-1.429360	18.876959	-84.980416	1728.476213	-1117.639225
581				900.000000	200.000000	0.000000	0.414770	0.630560	-1.564200	-76.167306	-137.208802	192.929527	298.998974	201.003994	0.000000	300.000000	200.000000	0.000000	7.416360	10.163160	2232.209778	2241.124558	2234.499922	-1324.459476	-588.373412	194.821163	0.000000	-505.000000	200.000000	0.000000	2.173320	0.000000	22.023119	-114.054152	1836.142584	-646.358951
582				900.000000	200.000000	0.000000	0.526870	0.653080	-1.651100	-51.206779	-70.820683	178.376375	298.974454	200.961369	0.000000	300.000000	200.000000	0.000000	7.874160	11.231360	2231.980896	2145.757556	2288.999920	-1385.494475				-505.000000	200.000000	0.000000	1.629990	-0.178670	14.944259	-125.431783	19.757216	-235.276352
583				900.000000	200.000000	0.000000	0.313880	0.585520	-1.738000	-54.078928	-31.573118	176.124541	298.974138	200.970213	0.000000	300.000000	200.000000	0.000000	7.660520	11.139800	2231.294250	2164.830956	2288.999920	-1489.253973				-505.000000	200.000000	0.000000	2.173320	-0.893350	11.011560	873.352332	786.032496	-705.950839
584				900.000000	200.000000	0.000000	0.392350	0.608040	-1.520750	-85.090726	-90.732225	149.557929	298.999555	200.977792	0.000000	300.000000	200.000000	0.000000	7.507920	11.109280	2233.506776	2183.904357	2234.499922	-1354.976975				-505.000000	200.000000	0.000000	-0.724440	-3.752070	10.225020	-226.219753	2818.102472	-414.711450
585				900.000000	200.000000	0.000000	0.134520	0.619300	-1.651100	-64.659430	-115.455349	178.751434	299.027774	201.004509	0.000000	300.000000	200.000000	0.000000	7.111160	11.231360	2231.065368	2241.124558	2169.099924	-1397.701475				-505.000000	200.000000	0.000000	2.716650	0.536010	14.157719	-1472.041442	219.889864	-175.940954
586				900.000000	200.000000	0.000000	0.425980	0.574260	-0.738650	-73.609940	-97.910431	156.720653	299.047902	200.926997	0.000000	300.000000	200.000000	0.000000	6.958560	10.529400	2232.438660	2069.463954	2125.499926	-1422.115474	-502.433054	179.503136	0.000000	-505.000000	200.000000	0.000000	2.716650	-2.858720	19.663499	-403.040070	-50.475136	-179.162553
587				900.000000	200.000000	0.000000	0.313880	0.551740	-0.521400	-50.189061	-42.836496	183.322106	298.940595	200.939716	0.000000	300.000000	200.000000	0.000000	7.691040	10.437840	2232.667542	2098.074055	2365.299917	-1336.666476				-505.000000	200.000000	0.000000	4.527750	0.714680	2.359620	-72.381946	1712.336694	-1057.077765
588				900.000000	200.000000	0.000000	0.414770	0.574260	-1.303500	-110.379896	-81.725583	159.141927	299.082268	200.879826	0.000000	300.000000	200.000000	0.000000	7.538440	10.376800	2232.896424	1964.560251	2049.199928	-1348.873476				-505.000000	200.000000	0.000000	4.165530	-1.608030	7.865400	-328.304667	403.329566	291.861230
589				900.000000	200.000000	0.000000	0.347510	0.709380	-1.520750	-80.917544	-88.885714	159.337270	299.086713	200.944343	0.000000	300.000000	200.000000	0.000000	7.355320	10.468360	2231.828308	2107.610755	2038.299929	-1348.873476				-505.000000	200.000000	0.000000	2.897760	-0.893350	5.505780	1104.543873	2073.121692	-588.520597
590				900.000000	200.000000	0.000000	0.235410	0.664340	-1.607650	-82.862320	-63.924739	152.182538	299.067687	200.935285	0.000000	300.000000	200.000000	0.000000	7.568960	10.163160	2233.049012	2088.537354	2081.899927	-1330.562976				-505.000000	200.000000	0.000000	5.071080	0.714680	7.865400	-71.941483	746.244761	-410.936146
591				900.000000	200.000000	0.000000	0.392350	0.641820	-1.651100	-95.896298	-121.006819	144.770024	299.057571	200.965543	0.000000	300.000000	200.000000	0.000000	7.782600	9.705360	2232.209778	2155.294256	2103.699926	-1385.494475				-505.000000	200.000000	0.000000	2.535540	-1.429360	6.292320	145.644816	2094.293196	-471.512095
592				900.000000	200.000000	0.000000	0.392350	0.563000	-1.477300	-74.838868	-136.366363	151.925702	299.028272	200.939909	0.000000	300.000000	200.000000	0.000000	7.446880	9.796920	2232.209778	2098.074055	2169.099924	-1397.701475				-505.000000	200.000000	0.000000	3.984420	2.322710	8.651940	141.239337	-514.447946	-761.787784
593				900.000000	200.000000	0.000000	0.403560	0.472920	-1.303500	-102.491487	-66.066046	171.107595	299.057442	200.931492	0.000000	300.000000	200.000000	0.000000	7.477400	10.102120	2231.904602	2079.000654	2103.699926	-1361.080475				-505.000000	200.000000	0.000000	1.811100	-2.501380	13.371180	-613.552816	1335.991176	-824.936079
594				900.000000	200.000000	0.000000	0.459610	0.641820	-1.564200	-71.683089	-93.461583	166.387284	299.003721	201.012677	0.000000	300.000000	200.000000	0.000000	7.446880	11.292400	2231.904602	2260.197959	2223.599922	-1300.045476				-505.000000	200.000000	0.000000	3.259980	-0.178670	16.517339	-472.753942	317.343696	-1175.312329
595				900.000000	200.000000	0.000000	0.369930	0.810720	-1.607650	-48.690680	-120.123972	152.179308	299.028106	200.957162	0.000000	300.000000	200.000000	0.000000	8.118320	11.353440	2231.828308	2136.220856	2169.099924	-1318.355976				-505.000000	200.000000	0.000000	1.448880	-0.178670	7.865400	337.265916	37.434019	-587.726455
596				900.000000	200.000000	0.000000	0.269040	0.506700	-1.477300	-77.157302	-85.694728	149.591432	299.023489	200.986803	0.000000	300.000000	200.000000	0.000000	7.904680	11.109280	2232.438660	2202.977757	2179.999924	-1330.562976				-505.000000	200.000000	0.000000	3.803310	-1.965370	17.303879	808.987787	2802.550512	-1353.283670
597				900.000000	200.000000	0.000000	0.392350	0.619300	-1.173150	-92.307986	-111.319373	176.074662	299.022621	201.000508	0.000000	300.000000	200.000000	0.000000	7.477400	11.292400	2230.455016	2231.587858	2179.999924	-1342.769976				-505.000000	200.000000	0.000000	1.811100	-0.178670	14.157719	-936.206719	539.824706	-587.755432
598				900.000000	200.000000	0.000000	0.437190	0.551740	-1.738000	-55.469989	-127.838483	197.652318	299.042791	200.999858	0.000000	300.000000	200.000000	0.000000	7.233240	11.536560	2231.904602	2231.587858	2136.399925	-1361.080475				-505.000000	200.000000	0.000000	2.897760	-1.786700	18.876959	-222.419062	1662.722421	-765.600682
599				900.000000	200.000000	0.000000	0.280250	0.675600	-1.781450	-106.701871	-121.335285	166.604516	298.993953	200.974221	0.000000	300.000000	200.000000	0.000000	7.477400	10.987200	2231.904602	2174.367657	2245.399921	-1403.804975				-505.000000	200.000000	0.000000	2.173320	-0.893350	14.157719	62.892011	3169.306922	-412.230345
600				900.000000	200.000000	0.000000	0.336300	0.517960	-1.390400	-104.747298	-103.743221	156.761203	299.023423	200.871522	0.000000	300.000000	200.000000	0.000000	7.538440	9.796920	2232.286072	1945.486851	2179.999924	-1391.597975				-505.000000	200.000000	0.000000	0.362220	-1.072020	14.944259	52.143613	3013.010135	-705.975509
601				900.000000	200.000000	0.000000	0.235410	0.484180	-1.173150	-65.707986	-120.054493	161.653629	299.077324	200.969583	0.000000	300.000000	200.000000	0.000000	7.721560	10.895640	2232.743836	2164.830956	2060.099928	-1275.631477				-505.000000	200.000000	0.000000	0.724440	-1.786700	10.225020	587.600796	3393.280785	-647.938619
602				900.000000	200.000000	0.000000	0.302670	0.619300	-1.303500	-56.258256	-87.241245	171.348250	299.013691	200.922757	0.000000	300.000000	200.000000	0.000000	6.805960	9.796920	2232.362366	2059.927254	2201.799923	-1361.080475				-505.000000	200.000000	0.000000	2.354430	-1.250690	-1.573080	40.010904	1847.576412	-941.280838
603				900.000000	200.000000	0.000000	0.437190	0.653080	-1.346950	-66.973801	-62.344551	168.830643	299.072695	200.930887	0.000000	300.000000	200.000000	0.000000	7.233240	9.857960	2233.354188	2079.000654	2070.999928	-1403.804975				-505.000000	200.000000	0.000000	0.181110	-1.965370	11.798100	924.363327	508.124667	174.352671
604				900.000000	200.000000	0.000000	0.313880	0.563000	-1.433850	-66.752793	-97.713587	161.645637	298.994263	200.892761	0.000000	300.000000	200.000000	0.000000	7.660520	9.186520	2232.591248	1993.170352	2245.399921	-1464.839973				-505.000000	200.000000	0.000000	2.535540	0.536010	11.011560	-1240.661131	2354.954652	-1468.296636
605				900.000000	200.000000	0.000000	0.414770	0.754420	-1.477300	-70.976722	-66.366039	164.128796	299.028073	200.948648	0.000000	300.000000	200.000000	0.000000	7.691040	11.322920	2231.752014	2117.147455	2169.099924	-1391.597975	-610.224057	250.180661	0.000000	-505.000000	200.000000	0.000000	2.173320	0.357340	21.236579	1065.665587	2234.599032	-58.578849
606				900.000000	200.000000	0.000000	0.493240	0.675600	-1.477300	-21.955637	-140.521013	166.383858	299.008639	201.008369	0.000000	300.000000	200.000000	0.000000	7.233240	11.292400	2231.980896	2250.661259	2212.699923	-1397.701475				-505.000000	200.000000	0.000000	2.716650	-1.072020	10.225020	-295.681932	1549.322069	-882.396159
607				900.000000	200.000000	0.000000	0.302670	0.563000	-1.607650	-70.953380	-97.090325	183.344192	299.013792	200.909847	0.000000	300.000000	200.000000	0.000000	7.385840	11.109280	2232.591248	2031.317153	2201.799923	-1489.253973				-505.000000	200.000000	0.000000	2.535540	-0.714680	11.798100	305.146567	895.938145	-470.833864
608				900.000000	200.000000	0.000000	0.493240	0.517960	-1.042800	-100.366655	-59.869579	144.550312	298.998871	200.922914	0.000000	300.000000	200.000000	0.000000	7.630000	11.017720	2231.980896	2059.927254	2234.499922	-1446.529474				-505.000000	200.000000	0.000000	2.173320	-2.680050	14.944259	997.185735	2108.000437	-296.437726
609				900.000000	200.000000	0.000000	0.414770	0.563000	-1.477300	-46.695156	-51.168129	154.312135	299.042889	201.012573	0.000000	300.000000	200.000000	0.000000	7.446880	10.407320	2232.133484	2260.197959	2136.399925	-1397.701475				-505.000000	200.000000	0.000000	1.086660	-1.072020	11.011560	-758.883016	1514.636325	-882.265760
610				900.000000	200.000000	0.000000	0.347510	0.686860	-1.260050	-69.513242	-78.996225	183.412927	299.056991	200.949037	0.000000	300.000000	200.000000	0.000000	7.630000	11.109280	2230.836486	2117.147455	2103.699926	-1324.459476				-505.000000	200.000000	0.000000	2.173320	-1.250690	18.090419	-1232.392037	2900.434775	57.383328
611				900.000000	200.000000	0.000000	0.358720	0.653080	-1.346950	-42.850619	-94.574945	159.273297	298.998871	200.978460	0.000000	300.000000	200.000000	0.000000	7.813120	10.498880	2231.980896	2183.904357	2234.499922	-1379.390975				-505.000000	200.000000	0.000000	5.252190	-3.037390	4.719240	-67.598927	1003.411516	-355.767250
612				900.000000	200.000000	0.000000	0.269040	0.709380	-0.825550	-64.115196	-101.498765	159.418565	299.043020	200.901366	0.000000	300.000000	200.000000	0.000000	7.752080	10.376800	2232.438660	2012.243752	2136.399925	-1336.666476				-505.000000	200.000000	0.000000	4.346640	-0.357340	16.517339	558.778753	3168.130064	-353.151439
613				900.000000	200.000000	0.000000	0.325090	0.596780	-0.869000	-104.981851	-68.304706	159.255779	299.004300	200.969384	0.000000	300.000000	200.000000	0.000000	7.568960	10.407320	2233.201600	2164.830956	2223.599922	-1330.562976				-505.000000	200.000000	0.000000	2.897760	-1.608030	14.157719	-675.249287	871.780935	-236.734236
614				900.000000	200.000000	0.000000	0.403560	0.551740	-1.433850	-111.442313	-106.472580	176.000217	299.013556	200.961336	0.000000	300.000000	200.000000	0.000000	7.568960	10.041080	2232.057190	2145.757556	2201.799923	-1428.218974				-505.000000	200.000000	0.000000	3.078870	-1.072020	11.798100	51.891920	-1390.628875	-588.704643
615				900.000000	200.000000	0.000000	0.392350	0.619300	-1.520750	-72.565448	-80.600285	159.207041	299.086807	200.939973	0.000000	300.000000	200.000000	0.000000	7.141680	10.163160	2232.057190	2098.074055	2038.299929	-1458.736474	-546.801903	190.715947	0.000000	-505.000000	200.000000	0.000000	3.078870	-1.250690	20.450039	-189.859250	854.850558	-1176.315188
616				900.000000	200.000000	0.000000	0.392350	0.585520	-1.086250	-57.424246	-136.730039	197.730187	298.999008	200.901427	0.000000	300.000000	200.000000	0.000000	7.263760	9.827440	2232.286072	2012.243752	2234.499922	-1385.494475				-505.000000	200.000000	0.000000	3.259980	-2.322710	15.730799	-486.736723	1378.650181	-531.161938
617				900.000000	200.000000	0.000000	0.392350	0.810720	-1.216600	-80.449794	-35.289415	144.927101	299.013758	200.901335	0.000000	300.000000	200.000000	0.000000	7.691040	11.109280	2232.514954	2012.243752	2201.799923	-1361.080475				-505.000000	200.000000	0.000000	1.267770	-1.250690	1.573080	-75.553405	-475.915633	-941.193905
618				900.000000	200.000000	0.000000	0.291460	0.675600	-1.129700	-41.698175	-46.413492	190.689503	299.081860	201.012677	0.000000	300.000000	200.000000	0.000000	7.111160	11.261880	2231.904602	2260.197959	2049.199928	-1403.804975				-505.000000	200.000000	0.000000	2.897760	-1.608030	17.303879	-674.997594	-59.194822	-765.431124
619				900.000000	200.000000	0.000000	0.347510	0.743160	-1.694550	-91.768131	-108.987959	169.007326	298.939689	200.961895	0.000000	300.000000	200.000000	0.000000	7.965720	11.383960	2230.760192	2145.757556	2365.299917	-1403.804975				-505.000000	200.000000	0.000000	2.716650	-1.429360	11.798100	1651.693303	1282.689202	-354.038387
620				900.000000	200.000000	0.000000	0.425980	0.653080	-1.781450	-99.588184	-81.742717	168.842256	298.940414	200.914244	0.000000	300.000000	200.000000	0.000000	7.507920	11.292400	2232.286072	2040.853853	2365.299917	-1446.529474				-505.000000	200.000000	0.000000	1.448880	-0.714680	9.438480	73.325794	698.791203	-823.211523
621				900.000000	200.000000	0.000000	0.358720	0.608040	-1.781450	-69.278690	-53.643101	159.231410	299.013657	200.999687	0.000000	300.000000	200.000000	0.000000	7.538440	10.590440	2232.286072	2231.587858	2201.799923	-1373.287475				-505.000000	200.000000	0.000000	1.811100	-0.178670	10.225020	453.270687	2266.966933	-822.731827
622				900.000000	200.000000	0.000000	0.392350	0.563000	-2.042150	-43.259811	-125.709113	163.974002	299.037742	200.991482	0.000000	300.000000	200.000000	0.000000	7.080640	10.468360	2231.523132	2212.514458	2147.299925	-1300.045476				-505.000000	200.000000	0.000000	3.803310	-1.965370	0.786540	344.402393	-628.594723	-354.633993
623				900.000000	200.000000	0.000000	0.269040	0.619300	-1.651100	-44.556779	-105.796973	166.563771	298.964651	200.931492	0.000000	300.000000	200.000000	0.000000	7.355320	10.590440	2231.904602	2079.000654	2310.799919	-1348.873476				-505.000000	200.000000	0.000000	3.803310	-1.608030	16.517339	251.467498	3068.436953	174.402011
624				900.000000	200.000000	0.000000	0.269040	0.517960	-1.607650	-100.951839	-55.177682	173.698505	298.989346	200.901335	0.000000	300.000000	200.000000	0.000000	7.721560	10.651480	2232.514954	2012.243752	2256.299921	-1312.252476				-505.000000	200.000000	0.000000	1.811100	-1.072020	13.371180	-758.694247	1601.131191	-706.091419
625				900.000000	200.000000	0.000000	0.269040	0.371580	-1.433850	-106.799711	-60.405286	168.743051	299.018204	200.901736	0.000000	300.000000	200.000000	0.000000	7.538440	9.888480	2231.523132	2012.243752	2190.899923	-1312.252476				-505.000000	200.000000	0.000000	3.078870	-1.429360	11.011560	-201.425650	1791.797727	292.117721
626				900.000000	200.000000	0.000000	0.347510	0.664340	-1.694550	-135.219241	-88.724080	149.656742	299.096759	200.982498	0.000000	300.000000	200.000000	0.000000	7.233240	9.827440	2232.514954	2193.441057	2016.499929	-1385.494475				-505.000000	200.000000	0.000000	2.535540	-1.250690	15.730799	-306.052791	361.925984	-941.295327
627				900.000000	200.000000	0.000000	0.381140	0.596780	-1.520750	-65.451761	-125.732387	144.739750	299.116318	200.944020	0.000000	300.000000	200.000000	0.000000	7.019600	10.071600	2232.591248	2107.610755	1972.899931	-1330.562976				-505.000000	200.000000	0.000000	2.354430	-2.680050	8.651940	649.234344	777.312809	-942.637301
628				900.000000	200.000000	0.000000	0.313880	0.551740	-1.433850	-67.216480	-92.647617	151.996525	298.945585	200.875555	0.000000	300.000000	200.000000	0.000000	7.568960	11.231360	2232.896424	1955.023551	2354.399918	-1367.183975				-505.000000	200.000000	0.000000	4.346640	-1.608030	16.517339	135.651496	1179.579954	-119.361949
629				900.000000	200.000000	0.000000	0.369930	0.641820	-2.042150	-76.198775	-89.324067	147.202911	298.969077	200.889158	0.000000	300.000000	200.000000	0.000000	7.752080	11.383960	2230.912780	1983.633652	2299.899920	-1434.322474				-505.000000	200.000000	0.000000	-0.362220	-2.144040	13.371180	-476.114171	3190.908857	-589.446703
630				900.000000	200.000000	0.000000	0.369930	0.641820	-0.912450	-75.028406	-44.780959	171.299512	298.983839	200.957456	0.000000	300.000000	200.000000	0.000000	7.721560	11.383960	2231.141662	2136.220856	2267.199921	-1391.597975				-505.000000	200.000000	0.000000	3.078870	-0.178670	8.651940	-10.119166	1926.607013	-411.624558
631				900.000000	200.000000	0.000000	0.392350	0.653080	-1.390400	-62.998285	-50.325691	166.467437	299.027741	201.021642	0.000000	300.000000	200.000000	0.000000	7.416360	11.506040	2230.989074	2279.271359	2169.099924	-1403.804975				-505.000000	200.000000	0.000000	2.897760	-1.608030	7.865400	-444.120668	877.752347	-530.454729
632				900.000000	200.000000	0.000000	0.482030	0.619300	-1.173150	-64.164274	-64.352696	185.620394	299.047772	200.982666	0.000000	300.000000	200.000000	0.000000	7.752080	10.773560	2232.133484	2193.441057	2125.499926	-1464.839973				-505.000000	200.000000	0.000000	2.354430	-1.429360	17.303879	-85.106263	-158.887933	-119.033014
633				900.000000	200.000000	0.000000	0.336300	0.630560	-1.173150	-103.905889	-53.285564	147.227280	298.960301	200.952368	0.000000	300.000000	200.000000	0.000000	7.935200	10.468360	2233.049012	2126.684155	2321.699919	-1403.804975				-505.000000	200.000000	0.000000	3.259980	-0.178670	13.371180	453.522380	850.609431	-117.918554
634				900.000000	200.000000	0.000000	0.302670	0.551740	-1.955250	-111.982483	-35.975418	176.104739	299.057603	200.952693	0.000000	300.000000	200.000000	0.000000	7.477400	10.773560	2232.286072	2126.684155	2103.699926	-1434.322474				-505.000000	200.000000	0.000000	0.724440	-3.752070	-0.786540	-574.548683	1017.470623	-121.106867
635				900.000000	200.000000	0.000000	0.313880	0.585520	-1.651100	-62.029960	-132.973334	195.401822	298.973787	201.004749	0.000000	300.000000	200.000000	0.000000	7.538440	10.682000	2230.531310	2241.124558	2288.999920	-1422.115474				-505.000000	200.000000	0.000000	2.716650	-1.429360	16.517339	493.910823	2338.770702	-882.735275
636				900.000000	200.000000	0.000000	0.347510	0.608040	-1.564200	-101.217861	-93.911275	192.978265	299.003823	200.910034	0.000000	300.000000	200.000000	0.000000	6.867000	9.735880	2232.133484	2031.317153	2223.599922	-1342.769976				-505.000000	200.000000	0.000000	3.441090	0.178670	18.876959	-219.310525	2027.555546	-822.523111
637				900.000000	200.000000	0.000000	0.470820	0.630560	-1.346950	-116.147537	-48.531524	171.184518	298.989415	200.978159	0.000000	300.000000	200.000000	0.000000	7.660520	9.552760	2232.667542	2183.904357	2256.299921	-1373.287475				-505.000000	200.000000	0.000000	1.629990	0.357340	14.944259	22.818184	2538.587355	-645.976369
638				900.000000	200.000000	0.000000	0.369930	0.709380	-1.390400	-48.618260	-69.666315	164.133363	298.984082	200.914494	0.000000	300.000000	200.000000	0.000000	7.263760	9.888480	2231.675720	2040.853853	2267.199921	-1409.908474				-505.000000	200.000000	0.000000	3.803310	-1.608030	11.798100	135.273957	1747.215438	56.913813
639				900.000000	200.000000	0.000000	0.425980	0.686860	-1.260050	-69.513242	-41.699860	195.379933	299.101702	200.995245	0.000000	300.000000	200.000000	0.000000	7.080640	10.956680	2232.667542	2222.051158	2005.599930	-1379.390975				-505.000000	200.000000	0.000000	2.897760	0.893350	4.719240	-293.013858	85.318008	-234.360426
640				900.000000	200.000000	0.000000	0.425980	0.686860	-1.520750	-49.680676	-92.117108	176.102652	299.052234	200.957456	0.000000	300.000000	200.000000	0.000000	7.233240	11.261880	2231.141662	2136.220856	2114.599926	-1379.390975				-505.000000	200.000000	0.000000	3.441090	-1.250690	8.651940	735.724917	2169.829097	-471.414981
641				900.000000	200.000000	0.000000	0.347510	0.686860	-1.694550	-110.168686	-78.592140	183.412927	298.930611	200.927092	0.000000	300.000000	200.000000	0.000000	7.630000	10.865120	2232.209778	2069.463954	2387.099916	-1440.425974				-505.000000	200.000000	0.000000	4.889970	-0.536010	11.798100	-263.122121	1151.181616	-412.108562
642				900.000000	200.000000	0.000000	0.403560	0.608040	-1.303500	-64.763003	-50.868136	147.136655	298.985019	200.900842	0.000000	300.000000	200.000000	0.000000	8.118320	11.567080	2233.735658	2012.243752	2267.199921	-1434.322474				-505.000000	200.000000	0.000000	2.173320	-0.536010	17.303879	-610.129664	-147.928967	234.293856
643				900.000000	200.000000	0.000000	0.459610	0.619300	-1.260050	-52.192712	-58.282653	183.233961	299.032891	201.076917	0.000000	300.000000	200.000000	0.000000	7.599480	11.078760	2231.599426	2403.248463	2158.199924	-1446.529474	-525.143663	204.357022	0.000000	-505.000000	200.000000	0.000000	1.086660	-0.357340	22.023119	95.955208	443.626296	-764.099331
644				900.000000	200.000000	0.000000	0.302670	0.675600	-1.303500	-74.042473	-82.175275	195.497210	299.008605	200.995585	0.000000	300.000000	200.000000	0.000000	7.538440	10.651480	2231.904602	2222.051158	2212.699923	-1379.390975				-505.000000	200.000000	0.000000	2.354430	-1.250690	17.303879	-190.110943	2227.372199	-1646.210022
645				900.000000	200.000000	0.000000	0.302670	0.551740	-1.824900	-135.970622	-112.086193	173.695079	298.906346	200.956867	0.000000	300.000000	200.000000	0.000000	7.660520	11.017720	2232.514954	2136.220856	2441.599915	-1440.425974				-505.000000	200.000000	0.000000	2.354430	-1.072020	9.438480	-1917.168882	1041.706398	-999.855379
646				900.000000	200.000000	0.000000	0.437190	0.517960	-1.260050	-108.632786	-57.359398	149.427700	299.008977	201.016567	0.000000	300.000000	200.000000	0.000000	7.782600	10.407320	2232.743836	2269.734659	2212.699923	-1367.183975				-505.000000	200.000000	0.000000	1.811100	-0.893350	13.371180	178.645090	2396.551235	-294.713170
647				900.000000	200.000000	0.000000	0.392350	0.450400	-1.694550	-131.967700	-110.834471	144.592003	299.035533	200.993758	0.000000	300.000000	200.000000	0.000000	7.355320	10.804080	2226.411434	2212.514458	2147.299925	-1342.769976				-505.000000	200.000000	0.000000	4.527750	-2.501380	9.438480	-382.235428	1705.618856	-1177.618003
648				900.000000	200.000000	0.000000	0.358720	0.585520	-2.129050	-78.607238	-114.111472	188.126388	299.013724	200.965444	0.000000	300.000000	200.000000	0.000000	7.568960	10.193680	2232.438660	2155.294256	2201.799923	-1391.597975	-564.792689	171.331274	0.000000	-505.000000	200.000000	0.000000	1.992210	-0.893350	22.023119	-631.374768	1316.821520	-647.192251
649				900.000000	200.000000	0.000000	0.302670	0.653080	-1.564200	-103.383644	-86.998794	159.331365	299.023690	200.948162	0.000000	300.000000	200.000000	0.000000	8.026760	9.827440	2232.896424	2117.147455	2179.999924	-1416.011974				-505.000000	200.000000	0.000000	1.629990	-0.536010	8.651940	-2232.245846	1351.428701	-0.639073
650				900.000000	200.000000	0.000000	0.280250	0.517960	-1.651100	-121.099504	-70.796811	137.541990	299.052785	200.956900	0.000000	300.000000	200.000000	0.000000	7.630000	10.804080	2232.438660	2136.220856	2114.599926	-1293.941977				-505.000000	200.000000	0.000000	3.441090	1.786700	3.146160	1382.340930	1247.064031	-57.323808
651				900.000000	200.000000	0.000000	0.358720	0.630560	-1.346950	-67.901174	-84.443006	164.071674	299.126053	200.935509	0.000000	300.000000	200.000000	0.000000	7.691040	11.078760	2232.514954	2088.537354	1951.099932	-1348.873476				-505.000000	200.000000	0.000000	3.622200	0.357340	6.292320	1875.182059	-1285.710780	-1174.832634
652				900.000000	200.000000	0.000000	0.280250	0.608040	-1.651100	-65.123117	-45.466962	147.264404	299.042267	200.936277	0.000000	300.000000	200.000000	0.000000	7.233240	11.353440	2230.683898	2088.537354	2136.399925	-1391.597975				-505.000000	200.000000	0.000000	5.252190	0.714680	4.719240	-882.905189	1533.691545	59.002155
653				900.000000	200.000000	0.000000	0.515660	0.630560	-1.738000	-104.491074	-90.542118	171.138064	298.998461	200.953215	0.000000	300.000000	200.000000	0.000000	7.507920	11.322920	2231.065368	2126.684155	2234.499922	-1477.046973				-505.000000	200.000000	0.000000	2.716650	-1.608030	9.438480	366.717191	224.368423	-706.672536
654				900.000000	200.000000	0.000000	0.392350	0.596780	-1.303500	-73.267751	-50.406508	171.234398	299.003823	200.922851	0.000000	300.000000	200.000000	0.000000	7.660520	10.590440	2232.133484	2059.927254	2223.599922	-1422.115474				-505.000000	200.000000	0.000000	3.803310	-1.072020	8.651940	399.088233	2943.331210	-1058.715388
655				900.000000	200.000000	0.000000	0.459610	0.664340	-1.694550	-103.055000	-73.076478	156.769587	298.964616	200.987073	0.000000	300.000000	200.000000	0.000000	7.416360	11.475520	2231.828308	2202.977757	2310.799919	-1391.597975				-505.000000	200.000000	0.000000	1.448880	-1.072020	13.371180	-527.062243	3081.319203	-1.133257
656				900.000000	200.000000	0.000000	0.369930	0.506700	-2.302850	-73.992042	-94.147586	171.173851	299.018473	200.952759	0.000000	300.000000	200.000000	0.000000	7.263760	11.048240	2232.133484	2126.684155	2190.899923	-1306.148976				-505.000000	200.000000	0.000000	2.173320	-0.357340	7.865400	558.086598	391.308179	-587.953968
657				900.000000	200.000000	0.000000	0.381140	0.664340	-1.433850	-78.661733	-85.285444	185.766803	299.086807	200.901520	0.000000	300.000000	200.000000	0.000000	7.355320	10.407320	2232.057190	2012.243752	2038.299929	-1391.597975				-505.000000	200.000000	0.000000	5.433300	-0.178670	15.730799	222.079146	1379.712602	-59.348320
658				900.000000	200.000000	0.000000	0.347510	0.653080	-1.781450	-39.280231	-48.115503	173.742871	299.013657	200.909972	0.000000	300.000000	200.000000	0.000000	7.507920	10.468360	2232.286072	2031.317153	2201.799923	-1391.597975				-505.000000	200.000000	0.000000	3.622200	1.429360	7.078860	-607.839129	-225.897147	-351.397905
659				900.000000	200.000000	0.000000	0.358720	0.517960	-1.086250	-120.514320	-115.081276	188.063557	298.979093	201.012885	0.000000	300.000000	200.000000	0.000000	7.691040	9.644320	2231.446838	2260.197959	2278.099920	-1446.529474				-505.000000	200.000000	0.000000	1.267770	-2.501380	16.517339	429.042894	1233.312360	-413.683922
660				900.000000	200.000000	0.000000	0.280250	0.641820	-1.260050	-75.388520	-71.160488	188.260041	299.062197	200.948713	0.000000	300.000000	200.000000	0.000000	7.233240	10.041080	2231.599426	2117.147455	2092.799927	-1391.597975				-505.000000	200.000000	0.000000	1.992210	-1.250690	11.011560	-885.510340	1327.271490	-295.066775
661				900.000000	200.000000	0.000000	0.369930	0.495440	-1.346950	-117.691248	-74.772693	118.150857	299.027940	200.940230	0.000000	300.000000	200.000000	0.000000	7.660520	10.102120	2231.446838	2098.074055	2169.099924	-1342.769976				-505.000000	200.000000	0.000000	4.889970	0.357340	5.505780	-1251.912915	1820.003064	293.668411
662				900.000000	200.000000	0.000000	0.246620	0.630560	-0.869000	-83.488139	-60.007341	176.236110	298.994091	200.944181	0.000000	300.000000	200.000000	0.000000	7.416360	11.292400	2232.209778	2107.610755	2245.399921	-1361.080475				-505.000000	200.000000	0.000000	2.535540	-0.536010	18.090419	84.829270	757.396727	351.753075
663				900.000000	200.000000	0.000000	0.392350	0.450400	-1.781450	-79.790835	-14.500225	132.543703	298.989070	201.025495	0.000000	300.000000	200.000000	0.000000	7.630000	10.743040	2231.904602	2288.808060	2256.299921	-1440.425974				-505.000000	200.000000	0.000000	3.622200	-0.714680	7.865400	1347.175968	966.486492	-470.920797
664				900.000000	200.000000	0.000000	0.392350	0.720640	-1.260050	-76.163242	-50.446916	185.807548	299.091038	200.953475	0.000000	300.000000	200.000000	0.000000	7.416360	11.261880	2230.455016	2126.684155	2027.399929	-1342.769976				-505.000000	200.000000	0.000000	1.448880	1.786700	10.225020	803.827229	432.904762	-820.837713
665				900.000000	200.000000	0.000000	0.325090	0.596780	-1.303500	-37.082979	-62.834651	123.110877	298.984290	201.021118	0.000000	300.000000	200.000000	0.000000	7.599480	11.383960	2232.133484	2279.271359	2267.199921	-1391.597975				-505.000000	200.000000	0.000000	2.535540	0.893350	16.517339	-60.438007	1289.169609	-763.028337
666				900.000000	200.000000	0.000000	0.392350	0.630560	-1.173150	-91.844299	-106.253403	166.446493	299.033288	200.914150	0.000000	300.000000	200.000000	0.000000	7.721560	10.529400	2232.514954	2040.853853	2158.199924	-1361.080475				-505.000000	200.000000	0.000000	0.181110	0.536010	18.876959	381.392127	1827.106903	-351.970407
667				900.000000	200.000000	0.000000	0.504450	0.540480	-1.651100	-63.884708	-74.963398	183.114204	298.983978	200.974421	0.000000	300.000000	200.000000	0.000000	7.568960	10.620960	2231.446838	2174.367657	2267.199921	-1397.701475				-505.000000	200.000000	0.000000	2.173320	-1.072020	16.517339	747.165471	1311.087540	-412.399903
668				900.000000	200.000000	0.000000	0.459610	0.686860	-1.824900	-102.262669	-88.153162	159.200190	299.008571	200.999892	0.000000	300.000000	200.000000	0.000000	7.507920	10.804080	2231.828308	2231.587858	2212.699923	-1367.183975				-505.000000	200.000000	0.000000	2.354430	0.178670	13.371180	-103.934986	1700.824302	-352.483389
669				900.000000	200.000000	0.000000	0.358720	0.596780	-1.564200	-61.476245	-104.504843	183.317539	299.027707	201.000303	0.000000	300.000000	200.000000	0.000000	6.989080	11.048240	2230.912780	2231.587858	2169.099924	-1306.148976				-505.000000	200.000000	0.000000	3.441090	-2.144040	18.090419	-475.736632	-755.668181	-531.006869
670				900.000000	200.000000	0.000000	0.302670	0.653080	-0.999350	-110.839520	-77.392165	168.970005	299.022989	200.923198	0.000000	300.000000	200.000000	0.000000	7.568960	9.766400	2231.294250	2059.927254	2179.999924	-1403.804975	-634.291412	145.937710	0.000000	-505.000000	200.000000	0.000000	1.992210	-1.072020	20.450039	-1105.575944	2644.014446	-353.641316
671				900.000000	200.000000	0.000000	0.482030	0.585520	-1.738000	-90.263700	-73.959325	166.311697	299.013522	200.961369	0.000000	300.000000	200.000000	0.000000	7.965720	9.980040	2231.980896	2145.757556	2201.799923	-1446.529474				-505.000000	200.000000	0.000000	2.897760	0.178670	14.157719	243.575943	3258.041067	-1233.688335
672				900.000000	200.000000	0.000000	0.358720	0.698120	-1.955250	-81.831373	-58.547437	173.773145	299.057474	200.952824	0.000000	300.000000	200.000000	0.000000	6.928040	9.796920	2231.980896	2126.684155	2103.699926	-1416.011974				-505.000000	200.000000	0.000000	2.173320	1.965370	9.438480	235.495618	1980.655414	-996.958407
673				900.000000	200.000000	0.000000	0.414770	0.686860	-1.433850	-49.590648	-157.593907	180.933586	299.023623	201.072094	0.000000	300.000000	200.000000	0.000000	7.233240	10.804080	2232.743836	2393.711762	2179.999924	-1428.218974				-505.000000	200.000000	0.000000	-0.362220	0.714680	18.876959	276.387447	1859.983799	-1115.430666
674				900.000000	200.000000	0.000000	0.392350	0.517960	-1.086250	-76.288487	-86.070340	175.980416	299.052655	200.927124	0.000000	300.000000	200.000000	0.000000	7.630000	11.445000	2232.133484	2069.463954	2114.599926	-1342.769976				-505.000000	200.000000	0.000000	3.078870	-0.536010	14.944259	547.841585	64.655499	-353.219575
675				900.000000	200.000000	0.000000	0.425980	0.585520	-1.564200	-154.412127	-112.340580	144.682824	298.984811	200.918108	0.000000	300.000000	200.000000	0.000000	7.111160	11.200840	2233.277894	2050.390553	2267.199921	-1361.080475				-505.000000	200.000000	0.000000	2.354430	-2.501380	14.157719	197.222120	1434.937861	-648.747249
676				900.000000	200.000000	0.000000	0.347510	0.641820	-1.607650	-47.604922	-63.475047	132.768178	299.022888	200.944666	0.000000	300.000000	200.000000	0.000000	7.507920	11.597600	2231.065368	2107.610755	2179.999924	-1336.666476				-505.000000	200.000000	0.000000	3.803310	-1.250690	18.090419	157.399986	-645.016105	-1117.629044
677				900.000000	200.000000	0.000000	0.392350	0.641820	-1.738000	-67.842615	-115.860032	192.963226	299.057120	201.008749	0.000000	300.000000	200.000000	0.000000	7.385840	10.956680	2231.141662	2250.661259	2103.699926	-1354.976975				-505.000000	200.000000	0.000000	3.078870	0.536010	14.157719	1191.726601	1125.961984	-469.690425
678				900.000000	200.000000	0.000000	0.470820	0.653080	-1.564200	-47.096221	-144.582911	163.976482	298.993472	200.978962	0.000000	300.000000	200.000000	0.000000	7.141680	10.651480	2230.836486	2183.904357	2245.399921	-1409.908474				-505.000000	200.000000	0.000000	-0.362220	-2.322710	2.359620	-371.990416	152.248659	-1059.569050
679				900.000000	200.000000	0.000000	0.482030	0.641820	-1.346950	-95.581199	-145.246581	173.593037	298.960158	200.871344	0.000000	300.000000	200.000000	0.000000	7.965720	10.437840	2232.743836	1945.486851	2321.699919	-1385.494475				-505.000000	200.000000	0.000000	1.811100	-0.893350	14.157719	-52.923991	1600.384765	-940.898256
680				900.000000	200.000000	0.000000	0.504450	0.574260	-1.781450	-82.731341	-135.633812	168.687659	298.969641	201.012573	0.000000	300.000000	200.000000	0.000000	7.324800	10.376800	2232.133484	2260.197959	2299.899920	-1397.701475				-505.000000	200.000000	0.000000	2.173320	4.288080	9.438480	-203.037210	522.385334	-1053.498254
681				900.000000	200.000000	0.000000	0.425980	0.619300	-1.651100	-64.659430	-107.193793	173.630161	298.999008	200.909972	0.000000	300.000000	200.000000	0.000000	7.355320	10.529400	2232.286072	2031.317153	2234.499922	-1348.873476				-505.000000	200.000000	0.000000	1.811100	-1.072020	16.517339	747.165471	1333.005471	-353.626827
682				900.000000	200.000000	0.000000	0.369930	0.529220	-2.042150	-44.650871	-124.785857	149.507853	298.949353	200.949167	0.000000	300.000000	200.000000	0.000000	7.416360	9.888480	2230.531310	2117.147455	2343.499918	-1416.011974				-505.000000	200.000000	0.000000	1.086660	-0.893350	13.371180	-284.618918	451.836987	-177.167018
683				900.000000	200.000000	0.000000	0.358720	0.585520	-1.564200	-61.939932	-124.768723	161.620126	299.028073	200.931555	0.000000	300.000000	200.000000	0.000000	7.752080	10.132640	2231.752014	2079.000654	2169.099924	-1361.080475				-505.000000	200.000000	0.000000	3.078870	-0.714680	2.359620	72.759485	1269.728388	-470.877330
684				900.000000	200.000000	0.000000	0.369930	0.720640	-0.955900	-67.807082	-80.202340	183.421115	299.008639	200.927187	0.000000	300.000000	200.000000	0.000000	7.691040	11.231360	2231.980896	2069.463954	2212.699923	-1409.908474				-505.000000	200.000000	0.000000	3.803310	-0.893350	13.371180	-168.802916	420.022512	-118.640251
685				900.000000	200.000000	0.000000	0.369930	0.585520	-0.999350	-101.560050	-75.095961	159.198853	299.018271	200.923041	0.000000	300.000000	200.000000	0.000000	7.202720	11.200840	2231.675720	2059.927254	2190.899923	-1373.287475				-505.000000	200.000000	0.000000	4.708860	-0.357340	10.225020	210.827362	1959.053479	-411.924515
686				900.000000	200.000000	0.000000	0.381140	0.698120	-1.303500	-93.217751	-90.472640	180.978898	299.018137	200.965906	0.000000	300.000000	200.000000	0.000000	7.233240	11.292400	2231.370544	2155.294256	2190.899923	-1275.631477				-505.000000	200.000000	0.000000	3.622200	-2.322710	13.371180	-718.557496	1756.681551	-766.167310
687				900.000000	200.000000	0.000000	0.403560	0.619300	-1.824900	-68.860017	-90.910993	178.472708	299.018137	200.841962	0.000000	300.000000	200.000000	0.000000	7.568960	10.895640	2231.370544	1878.729949	2190.899923	-1342.769976	-571.686759	220.729881	0.000000	-505.000000	200.000000	0.000000	0.362220	-2.322710	21.236579	440.231754	1416.198636	173.999067
688				900.000000	200.000000	0.000000	0.482030	0.574260	-1.433850	-54.227516	-129.967854	161.481905	299.014061	200.960844	0.000000	300.000000	200.000000	0.000000	7.721560	10.773560	2233.201600	2145.757556	2201.799923	-1409.908474				-505.000000	200.000000	0.000000	0.181110	0.714680	11.011560	-71.689791	1304.291138	-586.777244
689				900.000000	200.000000	0.000000	0.437190	0.529220	-1.607650	-28.118608	-67.168069	187.992734	299.033089	201.068151	0.000000	300.000000	200.000000	0.000000	7.355320	10.651480	2232.057190	2384.175062	2158.199924	-1458.736474				-505.000000	200.000000	0.000000	1.992210	-1.608030	13.371180	19.583801	-0.667862	-941.590976
690				900.000000	200.000000	0.000000	0.358720	0.619300	-0.955900	-59.918673	-59.476832	190.567463	299.047609	200.952921	0.000000	300.000000	200.000000	0.000000	7.233240	10.743040	2231.752014	2126.684155	2125.499926	-1440.425974				-505.000000	200.000000	0.000000	2.897760	-0.357340	9.438480	558.212445	1936.819552	-176.803232
691				900.000000	200.000000	0.000000	0.280250	0.776940	-1.129700	-65.668705	-137.139323	164.289102	299.013353	201.004268	0.000000	300.000000	200.000000	0.000000	7.630000	10.956680	2231.599426	2241.124558	2201.799923	-1483.150473				-505.000000	200.000000	0.000000	1.086660	-0.178670	13.371180	-241.373631	-78.443042	-235.232885
692				900.000000	200.000000	0.000000	0.302670	0.776940	-1.260050	-57.762687	-82.215684	166.675535	298.940667	200.922567	0.000000	300.000000	200.000000	0.000000	7.568960	10.651480	2232.820130	2059.927254	2365.299917	-1458.736474				-505.000000	200.000000	0.000000	3.259980	0.178670	11.011560	706.588258	1648.268754	-235.067635
693				900.000000	200.000000	0.000000	0.425980	0.698120	-0.999350	-72.800000	-47.008281	154.426183	298.960052	200.982498	0.000000	300.000000	200.000000	0.000000	7.721560	9.827440	2232.514954	2193.441057	2321.699919	-1403.804975				-505.000000	200.000000	0.000000	1.267770	1.250690	11.798100	424.071105	309.800867	-762.587799
694				900.000000	200.000000	0.000000	0.358720	0.596780	-1.086250	-93.145331	-94.817396	183.317539	299.033089	201.004062	0.000000	300.000000	200.000000	0.000000	7.477400	9.705360	2232.057190	2241.124558	2158.199924	-1306.148976				-505.000000	200.000000	0.000000	1.992210	0.714680	11.011560	1318.102232	929.561468	-351.945737
695				900.000000	200.000000	0.000000	0.358720	0.619300	-1.433850	-40.311178	-89.428158	156.832222	299.043020	200.969716	0.000000	300.000000	200.000000	0.000000	7.294280	9.796920	2232.438660	2164.830956	2136.399925	-1373.287475				-505.000000	200.000000	0.000000	3.259980	-3.394730	15.730799	-899.052659	980.940159	-238.458792
696				900.000000	200.000000	0.000000	0.358720	0.563000	-1.564200	-50.805715	-48.779173	168.828163	298.984498	200.879946	0.000000	300.000000	200.000000	0.000000	7.660520	10.682000	2232.591248	1964.560251	2267.199921	-1348.873476				-505.000000	200.000000	0.000000	0.905550	-0.536010	14.157719	84.514654	-200.800510	-881.742597
697				900.000000	200.000000	0.000000	0.437190	0.551740	-1.390400	-159.643661	-118.029811	168.736396	299.057635	200.969749	0.000000	300.000000	200.000000	0.000000	7.111160	10.712520	2232.362366	2164.830956	2103.699926	-1336.666476				-505.000000	200.000000	0.000000	4.708860	-2.680050	10.225020	-972.063836	765.923413	-590.361063
698				900.000000	200.000000	0.000000	0.190570	0.709380	-1.477300	-48.708288	-57.133483	173.957820	299.037874	200.974254	0.000000	300.000000	200.000000	0.000000	7.599480	11.536560	2231.828308	2174.367657	2147.299925	-1422.115474				-505.000000	200.000000	0.000000	2.354430	0.000000	12.584640	-462.257236	1303.860706	-587.629341
699				900.000000	200.000000	0.000000	0.482030	0.720640	-1.346950	-96.355922	-69.257032	154.389059	299.043052	200.939781	0.000000	300.000000	200.000000	0.000000	7.660520	11.048240	2232.514954	2098.074055	2136.399925	-1354.976975				-505.000000	200.000000	0.000000	0.724440	0.714680	7.865400	43.874519	611.549910	-469.332513
700				900.000000	200.000000	0.000000	0.381140	0.563000	-1.129700	-86.540345	-55.172484	188.082217	298.994400	200.948162	0.000000	300.000000	200.000000	0.000000	8.148840	10.743040	2232.896424	2117.147455	2245.399921	-1367.183975				-505.000000	200.000000	0.000000	2.897760	-3.573400	11.798100	-215.282585	1271.730236	113.865220
701				900.000000	200.000000	0.000000	0.347510	0.540480	-1.346950	-152.021273	-48.519588	168.818833	299.043249	200.960942	0.000000	300.000000	200.000000	0.000000	7.843640	10.590440	2232.972718	2145.757556	2136.399925	-1434.322474				-505.000000	200.000000	0.000000	3.984420	-1.608030	7.078860	713.976427	945.314988	-236.821169
702				900.000000	200.000000	0.000000	0.437190	0.574260	-1.260050	-62.088519	-47.227458	175.986320	299.003721	200.940038	0.000000	300.000000	200.000000	0.000000	7.446880	10.865120	2231.904602	2098.074055	2223.599922	-1397.701475				-505.000000	200.000000	0.000000	1.448880	-1.786700	19.663499	-2307.044172	1219.367689	-413.020179
703				900.000000	200.000000	0.000000	0.336300	0.574260	-1.346950	-78.260669	-53.123930	161.632882	299.027441	201.017680	0.000000	300.000000	200.000000	0.000000	7.446880	10.834600	2230.302428	2269.734659	2169.099924	-1440.425974				-505.000000	200.000000	0.000000	3.984420	-0.893350	14.157719	-1095.268008	-121.962909	-177.398839
704				900.000000	200.000000	0.000000	0.482030	0.641820	-1.651100	-140.122131	-74.040142	151.906096	298.960372	200.960844	0.000000	300.000000	200.000000	0.000000	7.446880	10.712520	2233.201600	2145.757556	2321.699919	-1409.908474				-505.000000	200.000000	0.000000	3.078870	-0.714680	7.078860	768.033035	734.969800	-470.877330
705				900.000000	200.000000	0.000000	0.482030	0.517960	-1.738000	-149.333244	-114.487085	163.839207	299.013556	200.901520	0.000000	300.000000	200.000000	0.000000	7.568960	10.102120	2232.057190	2012.243752	2201.799923	-1361.080475				-505.000000	200.000000	0.000000	1.448880	1.250690	12.584640	-39.129979	563.235490	-880.090486
706				900.000000	200.000000	0.000000	0.347510	0.630560	-1.564200	-112.352078	-134.439035	142.396346	299.057087	201.017332	0.000000	300.000000	200.000000	0.000000	7.263760	11.170320	2231.065368	2269.734659	2103.699926	-1287.838477				-505.000000	200.000000	0.000000	2.354430	-3.037390	12.584640	975.374322	375.870655	231.905557
707				900.000000	200.000000	0.000000	0.369930	0.585520	-1.738000	-118.407412	-84.540957	178.476134	299.047577	200.944407	0.000000	300.000000	200.000000	0.000000	7.324800	10.285240	2231.675720	2107.610755	2125.499926	-1403.804975				-505.000000	200.000000	0.000000	2.173320	-0.893350	3.932700	-285.373996	2251.020414	-999.671332
708				900.000000	200.000000	0.000000	0.302670	0.551740	-1.955250	-75.797711	-142.360787	152.008138	298.925545	200.940070	0.000000	300.000000	200.000000	0.000000	7.538440	11.445000	2231.828308	2098.074055	2397.999916	-1379.390975				-505.000000	200.000000	0.000000	2.354430	-2.680050	11.011560	-277.104902	1703.063581	-413.940413
709				900.000000	200.000000	0.000000	0.470820	0.551740	-1.260050	-103.221195	-134.733830	183.159516	299.023423	200.897155	0.000000	300.000000	200.000000	0.000000	7.782600	10.804080	2232.286072	2002.707052	2179.999924	-1452.632974				-505.000000	200.000000	0.000000	4.165530	-0.893350	18.876959	526.533558	790.589618	-999.830709
710				900.000000	200.000000	0.000000	0.392350	0.641820	-1.303500	-99.556715	-40.274568	130.312063	298.994400	200.931078	0.000000	300.000000	200.000000	0.000000	7.568960	10.773560	2232.896424	2079.000654	2245.399921	-1428.218974				-505.000000	200.000000	0.000000	1.811100	-0.536010	8.651940	1126.418209	2666.169808	-588.094548
711				900.000000	200.000000	0.000000	0.482030	0.664340	-1.694550	-82.952348	-144.923313	151.927039	299.106187	200.961501	0.000000	300.000000	200.000000	0.000000	7.568960	10.712520	2231.675720	2145.757556	1994.699930	-1342.769976				-505.000000	200.000000	0.000000	3.259980	0.178670	11.798100	11.755170	56.682240	-1644.926003
712				900.000000	200.000000	0.000000	0.470820	0.664340	-2.042150	-63.209811	-144.138417	190.493215	299.047837	200.969782	0.000000	300.000000	200.000000	0.000000	7.996240	10.468360	2232.286072	2164.830956	2125.499926	-1397.701475				-505.000000	200.000000	0.000000	0.543330	-1.786700	11.011560	-917.944305	1149.803199	-236.715439
713				900.000000	200.000000	0.000000	0.358720	0.641820	-1.781450	-71.908160	-104.302800	152.033845	298.979546	200.892822	0.000000	300.000000	200.000000	0.000000	7.782600	10.590440	2232.438660	1993.170352	2278.099920	-1428.218974				-505.000000	200.000000	0.000000	3.441090	-1.786700	7.865400	-570.747992	579.735436	-354.435458
714				900.000000	200.000000	0.000000	0.571710	0.619300	-1.607650	-64.614416	-77.773573	166.250204	299.047479	201.025706	0.000000	300.000000	200.000000	0.000000	7.172200	10.743040	2231.446838	2288.808060	2125.499926	-1409.908474				-505.000000	200.000000	0.000000	3.078870	-1.965370	13.371180	345.409164	1656.988440	-883.272926
715				900.000000	200.000000	0.000000	0.313880	0.686860	-1.346950	-29.397968	-87.662464	173.809127	298.981261	201.019878	0.000000	300.000000	200.000000	0.000000	7.141680	10.682000	2225.495906	2269.734659	2267.199921	-1434.322474				-505.000000	200.000000	0.000000	-0.362220	-1.965370	11.011560	461.036396	2132.588078	-354.300751
716				900.000000	200.000000	0.000000	0.425980	0.675600	-1.303500	-45.898762	-112.583031	190.550141	298.989001	200.927282	0.000000	300.000000	200.000000	0.000000	7.752080	9.857960	2231.752014	2069.463954	2256.299921	-1397.701475				-505.000000	200.000000	0.000000	2.535540	0.000000	13.371180	-1041.274323	1292.155315	-235.179238
717				900.000000	200.000000	0.000000	0.302670	0.551740	-1.260050	-135.385437	-102.479563	178.514400	298.901426	200.901366	0.000000	300.000000	200.000000	0.000000	7.843640	9.552760	2232.438660	2012.243752	2452.499914	-1458.736474				-505.000000	200.000000	0.000000	1.267770	2.144040	19.663499	594.572947	-227.943426	-996.716405
718				900.000000	200.000000	0.000000	0.336300	0.709380	-1.173150	-72.516370	-83.681384	142.481263	298.988897	200.995755	0.000000	300.000000	200.000000	0.000000	7.446880	11.292400	2231.523132	2222.051158	2256.299921	-1440.425974				-505.000000	200.000000	0.000000	2.173320	0.714680	11.011560	-187.505792	1183.742517	-410.704325
719				900.000000	200.000000	0.000000	0.313880	0.596780	-1.433850	-113.608096	-117.977467	214.689575	298.978918	200.940391	0.000000	300.000000	200.000000	0.000000	6.897520	11.383960	2231.065368	2098.074055	2278.099920	-1434.322474				-505.000000	200.000000	0.000000	0.000000	0.178670	11.798100	243.387173	2507.633743	-469.783231
720				900.000000	200.000000	0.000000	0.392350	0.619300	-1.520750	-100.709160	-156.589834	147.158741	299.023690	200.943891	0.000000	300.000000	200.000000	0.000000	7.355320	10.651480	2232.896424	2107.610755	2179.999924	-1336.666476				-505.000000	200.000000	0.000000	0.724440	-0.714680	13.371180	768.536421	341.184911	-1469.338653
721				900.000000	200.000000	0.000000	0.347510	0.585520	-1.260050	-89.768544	-68.864285	147.173779	299.043347	200.858354	0.000000	300.000000	200.000000	0.000000	7.782600	11.261880	2233.201600	1916.876750	2136.399925	-1519.771472				-505.000000	200.000000	0.000000	2.354430	-0.893350	11.011560	-1095.519700	2631.053633	-59.780242
722				900.000000	200.000000	0.000000	0.358720	0.675600	-1.998700	-127.029593	-68.638968	161.703901	299.028040	200.935861	0.000000	300.000000	200.000000	0.000000	7.599480	11.475520	2231.675720	2088.537354	2169.099924	-1434.322474				-505.000000	200.000000	0.000000	4.708860	-3.573400	11.011560	826.998509	234.896957	-297.488359
723				900.000000	200.000000	0.000000	0.437190	0.653080	-1.564200	-99.363113	-107.736237	166.420983	299.091504	200.965807	0.000000	300.000000	200.000000	0.000000	7.630000	10.437840	2231.599426	2155.294256	2027.399929	-1434.322474				-505.000000	200.000000	0.000000	3.622200	-0.714680	13.371180	652.720419	2949.811617	-1058.361783
724				900.000000	200.000000	0.000000	0.437190	0.630560	-1.477300	-72.056747	-117.948994	144.713098	299.042922	200.961271	0.000000	300.000000	200.000000	0.000000	7.904680	10.407320	2232.209778	2145.757556	2136.399925	-1379.390975				-505.000000	200.000000	0.000000	0.905550	0.714680	14.944259	-2387.695212	2184.713195	-586.835199
725				900.000000	200.000000	0.000000	0.437190	0.608040	-1.694550	-113.414494	-92.417102	151.921135	298.949641	200.953182	0.000000	300.000000	200.000000	0.000000	7.630000	10.468360	2231.141662	2126.684155	2343.499918	-1409.908474				-505.000000	200.000000	0.000000	3.078870	0.357340	8.651940	138.130800	1263.756977	-234.883589
726				900.000000	200.000000	0.000000	0.257830	0.641820	-1.651100	-51.670466	-69.873556	154.548027	298.964863	201.016741	0.000000	300.000000	200.000000	0.000000	7.263760	10.590440	2232.362366	2269.734659	2310.799919	-1391.597975				-505.000000	200.000000	0.000000	0.724440	-1.250690	14.944259	-421.931716	-190.587971	-294.965353
727				900.000000	200.000000	0.000000	0.347510	0.720640	-1.346950	-76.253271	-89.047348	178.625022	299.067273	201.021153	0.000000	300.000000	200.000000	0.000000	7.355320	9.766400	2232.057190	2279.271359	2081.899927	-1318.355976				-505.000000	200.000000	0.000000	1.992210	-2.322710	13.371180	-486.925493	2253.022262	-178.595925
728				900.000000	200.000000	0.000000	0.291460	0.653080	-1.260050	-82.965893	-76.688086	188.258900	299.111224	200.948518	0.000000	300.000000	200.000000	0.000000	7.416360	10.376800	2232.057190	2117.147455	1983.799931	-1391.597975				-505.000000	200.000000	0.000000	1.267770	0.893350	16.517339	-755.334018	2559.012433	-939.159211
729				900.000000	200.000000	0.000000	0.403560	0.585520	-1.520750	-29.730676	-116.523702	190.489593	299.028239	200.948486	0.000000	300.000000	200.000000	0.000000	7.752080	11.475520	2232.133484	2117.147455	2169.099924	-1397.701475				-505.000000	200.000000	0.000000	4.346640	-1.786700	5.505780	-802.568765	1852.879961	-354.507902
730				900.000000	200.000000	0.000000	0.347510	0.585520	-1.303500	-93.834089	-73.889846	183.318681	299.033453	200.918265	0.000000	300.000000	200.000000	0.000000	7.782600	9.735880	2232.896424	2050.390553	2158.199924	-1416.011974				-505.000000	200.000000	0.000000	2.173320	-3.573400	1.573080	-795.180596	-663.280468	-356.029614
731				900.000000	200.000000	0.000000	0.347510	0.506700	-1.738000	-69.386327	-48.155912	190.474359	299.023122	200.982901	0.000000	300.000000	200.000000	0.000000	7.507920	11.322920	2231.599426	2193.441057	2179.999924	-1367.183975				-505.000000	200.000000	0.000000	2.716650	-0.714680	7.078860	768.033035	2082.587805	-353.360155
732				900.000000	200.000000	0.000000	0.369930	0.450400	-1.738000	-63.663700	-38.947227	175.940812	299.023122	200.961533	0.000000	300.000000	200.000000	0.000000	7.507920	11.109280	2231.599426	2145.757556	2179.999924	-1409.908474				-505.000000	200.000000	0.000000	5.071080	-1.429360	8.651940	-664.878427	2468.908430	-941.667728
733				900.000000	200.000000	0.000000	0.392350	0.574260	-2.172500	-119.321241	-69.862218	161.574814	299.027973	200.948745	0.000000	300.000000	200.000000	0.000000	7.660520	11.506040	2231.523132	2117.147455	2169.099924	-1428.218974				-505.000000	200.000000	0.000000	0.905550	-1.786700	5.505780	355.591254	1000.540246	-530.464910
734				900.000000	200.000000	0.000000	0.403560	0.720640	-1.260050	-96.265893	-81.304364	159.289674	298.999282	200.922536	0.000000	300.000000	200.000000	0.000000	7.568960	10.285240	2232.896424	2059.927254	2234.499922	-1354.976975				-505.000000	200.000000	0.000000	6.701070	-1.608030	3.932700	482.092731	1844.476270	-60.806205
735				900.000000	200.000000	0.000000	0.291460	0.540480	-1.303500	-31.360352	-81.713647	156.828600	299.018339	200.948616	0.000000	300.000000	200.000000	0.000000	7.141680	10.498880	2231.828308	2117.147455	2190.899923	-1324.459476				-505.000000	200.000000	0.000000	2.354430	-2.322710	14.944259	-1529.143663	1036.481413	-1059.786382
736				900.000000	200.000000	0.000000	0.280250	0.529220	-1.998700	-68.729038	-146.463093	200.203624	298.999042	200.956933	0.000000	300.000000	200.000000	0.000000	7.263760	10.590440	2232.362366	2136.220856	2234.499922	-1324.459476				-505.000000	200.000000	0.000000	2.716650	0.357340	6.292320	2685.894072	2613.614260	-176.110512
737				900.000000	200.000000	0.000000	0.482030	0.698120	-1.564200	-53.282534	-99.450809	164.006755	298.989208	200.918547	0.000000	300.000000	200.000000	0.000000	7.599480	10.498880	2232.209778	2050.390553	2256.299921	-1324.459476				-505.000000	200.000000	0.000000	1.086660	-0.178670	15.730799	-704.448869	1377.587759	-822.673872
738				900.000000	200.000000	0.000000	0.437190	0.619300	-1.260050	-56.213242	-47.227458	163.979907	298.959625	200.965807	0.000000	300.000000	200.000000	0.000000	7.630000	10.865120	2231.599426	2155.294256	2321.699919	-1391.597975				-505.000000	200.000000	0.000000	2.535540	-1.965370	17.303879	-117.540228	2216.413234	-413.276670
739				900.000000	200.000000	0.000000	0.403560	0.698120	-0.999350	-36.615228	-51.150995	178.546011	298.989173	200.952759	0.000000	300.000000	200.000000	0.000000	7.416360	10.224200	2232.133484	2126.684155	2256.299921	-1373.287475				-505.000000	200.000000	0.000000	1.992210	-2.501380	2.359620	80.462270	937.772159	173.699110
740				900.000000	200.000000	0.000000	0.482030	0.709380	-1.651100	-73.011527	-114.567902	195.342808	299.032759	201.021502	0.000000	300.000000	200.000000	0.000000	7.263760	10.346280	2231.294250	2279.271359	2158.199924	-1428.218974				-505.000000	200.000000	0.000000	1.992210	-1.786700	8.651940	124.210943	931.800748	-119.343152
741				900.000000	200.000000	0.000000	0.347510	0.664340	-1.607650	-66.780199	-129.332656	173.753343	298.998974	200.914275	0.000000	300.000000	200.000000	0.000000	7.294280	11.383960	2232.209778	2040.853853	2234.499922	-1348.873476				-505.000000	200.000000	0.000000	2.535540	-1.072020	11.798100	-1337.900103	895.938145	-823.637571
742				900.000000	200.000000	0.000000	0.594130	0.495440	-1.260050	-69.354857	-94.218007	149.244167	298.969605	200.922883	0.000000	300.000000	200.000000	0.000000	7.874160	10.834600	2232.057190	2059.927254	2299.899920	-1385.494475				-505.000000	200.000000	0.000000	1.992210	-1.250690	14.157719	-74.546634	794.005755	-177.578578
743				900.000000	200.000000	0.000000	0.392350	0.551740	-1.694550	-83.568686	-85.504621	176.011831	299.038137	200.952628	0.000000	300.000000	200.000000	0.000000	7.568960	11.139800	2232.438660	2126.684155	2147.299925	-1373.287475				-505.000000	200.000000	0.000000	3.078870	-1.965370	11.798100	229.467316	597.921234	-295.831939
744				900.000000	200.000000	0.000000	0.302670	0.585520	-1.390400	-69.800936	-112.490278	183.365135	299.077040	200.935701	0.000000	300.000000	200.000000	0.000000	7.416360	10.773560	2232.057190	2088.537354	2060.099928	-1397.701475				-505.000000	200.000000	0.000000	3.259980	-0.714680	2.359620	-390.504523	993.629408	-118.427227
745				900.000000	200.000000	0.000000	0.482030	0.641820	-1.694550	-83.879722	-79.065704	188.050997	299.028505	200.978126	0.000000	300.000000	200.000000	0.000000	7.416360	10.468360	2232.743836	2183.904357	2169.099924	-1361.080475				-505.000000	200.000000	0.000000	2.535540	-2.144040	14.944259	-244.356321	1820.942491	-707.166721
746				900.000000	200.000000	0.000000	0.358720	0.709380	-1.129700	-64.430296	-79.579078	183.422257	299.028272	200.935637	0.000000	300.000000	200.000000	0.000000	7.843640	10.468360	2232.209778	2088.537354	2169.099924	-1409.908474				-505.000000	200.000000	0.000000	3.984420	-1.072020	13.371180	52.017766	-651.496512	-1234.962173
747				900.000000	200.000000	0.000000	0.437190	0.619300	-1.303500	-132.648330	-107.978688	180.847528	299.096450	200.957195	0.000000	300.000000	200.000000	0.000000	7.568960	10.743040	2231.752014	2136.220856	2016.499929	-1367.183975				-505.000000	200.000000	0.000000	2.173320	-0.893350	10.225020	757.473407	1317.058951	-705.950839
748				900.000000	200.000000	0.000000	0.336300	0.495440	-1.129700	-93.342996	-83.721792	200.114141	298.954669	200.995789	0.000000	300.000000	200.000000	0.000000	7.904680	10.682000	2231.446838	2222.051158	2332.599918	-1275.631477				-505.000000	200.000000	0.000000	2.173320	0.178670	13.371180	127.697018	-11.626828	-704.933492
749				900.000000	200.000000	0.000000	0.325090	0.788200	-1.564200	-69.675690	-37.262350	171.482100	298.994057	200.961303	0.000000	300.000000	200.000000	0.000000	7.446880	9.888480	2232.133484	2145.757556	2245.399921	-1348.873476				-505.000000	200.000000	0.000000	2.173320	-1.250690	16.517339	-537.621872	1708.797562	-1117.498645
750				900.000000	200.000000	0.000000	0.425980	0.653080	-1.651100	-83.371021	-107.193793	183.300217	298.999179	200.922631	0.000000	300.000000	200.000000	0.000000	7.538440	10.468360	2232.667542	2059.927254	2234.499922	-1348.873476				-505.000000	200.000000	0.000000	2.897760	-3.037390	3.932700	163.970154	1544.334515	-649.299389
751				900.000000	200.000000	0.000000	0.493240	0.686860	-1.651100	-130.226323	-33.974010	147.117049	298.983873	200.974521	0.000000	300.000000	200.000000	0.000000	7.691040	9.888480	2231.217956	2174.367657	2267.199921	-1367.183975				-505.000000	200.000000	0.000000	3.984420	-1.072020	10.225020	-874.761942	2268.029355	-412.544791
752				900.000000	200.000000	0.000000	0.482030	0.698120	-1.477300	-57.213036	-104.597596	168.826076	299.052526	200.948616	0.000000	300.000000	200.000000	0.000000	7.538440	11.139800	2231.828308	2117.147455	2114.599926	-1385.494475				-505.000000	200.000000	0.000000	1.086660	-0.893350	19.663499	179.148475	1506.425634	-999.584399
753				900.000000	200.000000	0.000000	0.313880	0.540480	-1.173150	-79.471672	-32.098429	178.492314	299.018271	200.944407	0.000000	300.000000	200.000000	0.000000	7.355320	11.322920	2231.675720	2107.610755	2190.899923	-1367.183975				-505.000000	200.000000	0.000000	3.259980	-1.072020	18.090419	631.475315	2569.540967	57.465953
754				900.000000	200.000000	0.000000	0.302670	0.619300	-1.955250	-89.097711	-71.437208	164.119270	298.969641	200.948486	0.000000	300.000000	200.000000	0.000000	7.782600	11.109280	2232.133484	2117.147455	2299.899920	-1373.287475				-505.000000	200.000000	0.000000	0.000000	1.072020	6.292320	-50.444686	2247.718713	-880.144133
755				900.000000	200.000000	0.000000	0.392350	0.495440	-1.086250	-105.359573	-131.664069	139.814570	299.018741	200.952498	0.000000	300.000000	200.000000	0.000000	7.507920	10.712520	2232.743836	2126.684155	2190.899923	-1416.011974				-505.000000	200.000000	0.000000	2.354430	0.000000	8.651940	348.140161	644.742802	-646.373440
756				900.000000	200.000000	0.000000	0.392350	0.574260	-1.564200	-86.526800	-60.295997	180.852095	298.989104	200.974187	0.000000	300.000000	200.000000	0.000000	7.355320	10.804080	2231.980896	2174.367657	2256.299921	-1306.148976				-505.000000	200.000000	0.000000	1.629990	-4.109410	12.584640	-16.021623	817.416539	-532.727117
757				900.000000	200.000000	0.000000	0.392350	0.619300	-1.173150	-68.184804	-91.055493	166.436021	298.974313	200.987141	0.000000	300.000000	200.000000	0.000000	7.385840	10.346280	2231.675720	2202.977757	2288.999920	-1324.459476				-505.000000	200.000000	0.000000	3.622200	-3.752070	6.292320	-226.534369	1365.689367	-473.803280
758				900.000000	200.000000	0.000000	0.392350	0.731900	-1.824900	-112.469512	-95.515335	164.131079	299.018775	200.961008	0.000000	300.000000	200.000000	0.000000	7.141680	10.498880	2232.820130	2145.757556	2190.899923	-1416.011974				-505.000000	200.000000	0.000000	1.629990	-2.322710	7.078860	-719.060882	1618.061568	-766.007934
759				900.000000	200.000000	0.000000	0.358720	0.653080	-1.129700	-86.851381	-89.711018	125.538056	299.008910	200.935477	0.000000	300.000000	200.000000	0.000000	7.385840	10.071600	2232.591248	2088.537354	2212.699923	-1312.252476				-505.000000	200.000000	0.000000	2.535540	-0.536010	7.865400	894.723282	1429.950307	-294.432010
760				900.000000	200.000000	0.000000	0.302670	0.619300	-0.999350	-88.107399	-158.447684	164.119270	299.087087	200.952498	0.000000	300.000000	200.000000	0.000000	7.324800	10.102120	2232.743836	2126.684155	2038.299929	-1275.631477				-505.000000	200.000000	0.000000	3.984420	-1.965370	16.517339	345.660857	538.647848	-765.857172
761				900.000000	200.000000	0.000000	0.560500	0.641820	-1.694550	-71.818131	-92.429038	171.102082	299.010851	200.985394	0.000000	300.000000	200.000000	0.000000	6.958560	11.170320	2225.953670	2193.441057	2201.799923	-1336.666476				-505.000000	200.000000	0.000000	4.527750	-0.893350	7.865400	178.204628	248.841628	-647.395094
762				900.000000	200.000000	0.000000	0.280250	0.630560	-1.694550	-36.097046	-111.284163	137.646708	299.003585	201.004268	0.000000	300.000000	200.000000	0.000000	7.538440	9.827440	2231.599426	2241.124558	2223.599922	-1373.287475				-505.000000	200.000000	0.000000	4.165530	-4.109410	8.651940	-711.232250	1330.573191	-944.138651
763				900.000000	200.000000	0.000000	0.347510	0.653080	-1.564200	-79.260462	-43.251576	185.791172	298.945333	200.978293	0.000000	300.000000	200.000000	0.000000	7.660520	11.261880	2232.362366	2183.904357	2354.399918	-1464.839973				-505.000000	200.000000	0.000000	3.259980	-2.501380	3.146160	-1425.082831	1390.593004	-178.866904
764				900.000000	200.000000	0.000000	0.403560	0.630560	-0.999350	-103.725833	-147.404424	195.350801	298.979651	200.935445	0.000000	300.000000	200.000000	0.000000	7.630000	11.231360	2232.667542	2088.537354	2278.099920	-1336.666476				-505.000000	200.000000	0.000000	1.448880	-2.680050	12.584640	-161.163054	430.665483	-590.100265
765				900.000000	200.000000	0.000000	0.302670	0.574260	-1.911800	-42.661081	-86.675526	183.354663	299.037578	201.000200	0.000000	300.000000	200.000000	0.000000	7.172200	11.445000	2231.141662	2231.587858	2147.299925	-1330.562976				-505.000000	200.000000	0.000000	1.448880	-1.072020	18.876959	-642.437783	159.554056	-471.086047
766				900.000000	200.000000	0.000000	0.381140	0.641820	-1.173150	-35.093189	-50.066106	147.191298	298.925471	200.961501	0.000000	300.000000	200.000000	0.000000	7.507920	11.536560	2231.675720	2145.757556	2397.999916	-1342.769976				-505.000000	200.000000	0.000000	3.441090	-2.858720	14.944259	59.846398	42.737568	-590.429199
767				900.000000	200.000000	0.000000	0.291460	0.653080	-1.868350	-87.616622	-65.990427	137.656038	298.955062	200.965510	0.000000	300.000000	200.000000	0.000000	7.324800	11.017720	2232.286072	2155.294256	2332.599918	-1397.701475				-505.000000	200.000000	0.000000	2.897760	-2.322710	8.651940	786.672989	1407.285950	-766.109355
768				900.000000	200.000000	0.000000	0.201780	0.529220	-1.346950	-51.971704	-88.112156	159.320697	299.077292	200.867102	0.000000	300.000000	200.000000	0.000000	7.568960	10.315760	2232.667542	1935.950150	2060.099928	-1391.597975				-505.000000	200.000000	0.000000	2.354430	-1.608030	10.225020	1177.492128	2499.230052	-530.411263
769				900.000000	200.000000	0.000000	0.291460	0.630560	-1.303500	-59.815100	-112.109467	152.093055	299.052655	200.935669	0.000000	300.000000	200.000000	0.000000	7.507920	11.475520	2232.133484	2088.537354	2114.599926	-1397.701475				-505.000000	200.000000	0.000000	3.259980	-0.178670	11.011560	1379.861626	-340.281356	-940.335935
770				900.000000	200.000000	0.000000	0.325090	0.675600	-1.303500	-94.145124	-62.834651	168.967722	299.096481	200.982800	0.000000	300.000000	200.000000	0.000000	7.050120	10.620960	2231.828308	2193.441057	2016.499929	-1391.597975				-505.000000	200.000000	0.000000	3.078870	-3.573400	18.876959	1522.523752	2579.753506	-532.334354
771				900.000000	200.000000	0.000000	0.280250	0.698120	-0.869000	-96.788139	-112.051924	193.131721	299.008842	200.914181	0.000000	300.000000	200.000000	0.000000	7.507920	10.743040	2232.438660	2040.853853	2212.699923	-1385.494475				-505.000000	200.000000	0.000000	3.078870	1.429360	8.651940	-28.633274	733.476947	-821.307228
772				900.000000	200.000000	0.000000	0.313880	0.495440	-1.346950	-57.383295	-82.596494	149.534506	298.949820	200.970114	0.000000	300.000000	200.000000	0.000000	7.660520	9.735880	2231.523132	2164.830956	2343.499918	-1458.736474	-585.109832	219.561433	0.000000	-505.000000	200.000000	0.000000	1.086660	-1.072020	20.450039	400.032081	1638.249215	-412.312970
773				900.000000	200.000000	0.000000	0.414770	0.585520	-1.564200	-57.919402	-91.615072	185.658660	299.008367	200.987276	0.000000	300.000000	200.000000	0.000000	7.416360	10.407320	2231.370544	2202.977757	2212.699923	-1470.943473				-505.000000	200.000000	0.000000	2.535540	0.714680	11.798100	-71.626867	2221.638219	-1291.894782
774				900.000000	200.000000	0.000000	0.515660	0.698120	-1.738000	-77.585772	-75.344209	173.610555	299.047772	200.978393	0.000000	300.000000	200.000000	0.000000	6.928040	10.010560	2232.133484	2183.904357	2125.499926	-1397.701475				-505.000000	200.000000	0.000000	3.078870	-1.072020	5.505780	977.916550	1134.172675	-471.216446
775				900.000000	200.000000	0.000000	0.437190	0.698120	-1.520750	-105.504413	-67.248886	161.643550	298.979023	201.017228	0.000000	300.000000	200.000000	0.000000	7.660520	11.017720	2231.294250	2269.734659	2278.099920	-1434.322474				-505.000000	200.000000	0.000000	2.897760	-1.786700	9.438480	8.457864	-51.730557	-765.600682
776				900.000000	200.000000	0.000000	0.459610	0.574260	-1.738000	-102.788978	-42.640250	178.372753	299.062518	200.918485	0.000000	300.000000	200.000000	0.000000	7.813120	11.200840	2232.362366	2050.390553	2092.799927	-1428.218974				-505.000000	200.000000	0.000000	1.086660	-3.037390	11.011560	1322.696481	3238.046420	-590.410403
777				900.000000	200.000000	0.000000	0.526870	0.551740	-1.520750	-67.306509	-86.139819	166.233828	299.023156	200.982867	0.000000	300.000000	200.000000	0.000000	7.721560	10.773560	2231.675720	2193.441057	2179.999924	-1397.701475				-505.000000	200.000000	0.000000	1.267770	0.178670	3.932700	-683.770074	2438.385249	-117.420061
778				900.000000	200.000000	0.000000	0.347510	0.619300	-1.477300	-96.643615	-53.464333	192.988737	298.998632	200.970147	0.000000	300.000000	200.000000	0.000000	7.294280	11.048240	2231.446838	2164.830956	2234.499922	-1403.804975				-505.000000	200.000000	0.000000	3.078870	-0.714680	11.798100	73.514563	597.921234	-235.900936
779				900.000000	200.000000	0.000000	0.313880	0.574260	-1.738000	-50.522085	-26.507148	154.427129	299.042823	200.922914	0.000000	300.000000	200.000000	0.000000	7.568960	10.376800	2231.980896	2059.927254	2136.399925	-1367.183975				-505.000000	200.000000	0.000000	2.354430	-3.037390	10.225020	-1109.502482	1173.529978	-238.047232
780				900.000000	200.000000	0.000000	0.302670	0.427880	-1.520750	-88.489184	-112.369052	147.073628	298.989415	200.956802	0.000000	300.000000	200.000000	0.000000	7.080640	10.346280	2232.667542	2136.220856	2256.299921	-1428.218974				-505.000000	200.000000	0.000000	2.897760	-1.786700	13.371180	587.852489	1402.807391	-236.903794
781				900.000000	200.000000	0.000000	0.425980	0.653080	-1.173150	-115.040107	-67.110527	156.793956	299.013859	200.969583	0.000000	300.000000	200.000000	0.000000	7.477400	10.376800	2232.743836	2164.830956	2201.799923	-1409.908474				-505.000000	200.000000	0.000000	4.527750	-1.608030	8.651940	945.734277	1971.505297	115.599957
782				900.000000	200.000000	0.000000	0.403560	0.653080	-1.564200	-91.322053	-111.417324	144.768882	299.130906	200.973988	0.000000	300.000000	200.000000	0.000000	7.233240	10.498880	2232.438660	2174.367657	1940.199932	-1324.459476				-505.000000	200.000000	0.000000	3.803310	-0.893350	11.798100	-400.560766	1879.785446	-588.593041
783				900.000000	200.000000	0.000000	0.358720	0.765680	-2.215950	-43.134566	-58.304986	183.474616	299.038236	200.914088	0.000000	300.000000	200.000000	0.000000	7.660520	10.590440	2232.667542	2040.853853	2147.299925	-1300.045476				-505.000000	200.000000	0.000000	2.173320	-0.714680	13.371180	305.272413	3965.473392	-235.828492
784				900.000000	200.000000	0.000000	0.459610	0.551740	-1.520750	-131.634992	-52.974232	173.532490	299.077576	200.892456	0.000000	300.000000	200.000000	0.000000	7.813120	9.827440	2233.354188	1993.170352	2060.099928	-1397.701475				-505.000000	200.000000	0.000000	3.622200	-0.536010	11.011560	1010.790977	168.080742	-353.263041
785				900.000000	200.000000	0.000000	0.302670	0.551740	-1.303500	-139.450982	-31.515576	130.321198	298.988931	200.974354	0.000000	300.000000	200.000000	0.000000	7.996240	9.613800	2231.599426	2174.367657	2256.299921	-1361.080475				-505.000000	200.000000	0.000000	1.267770	-0.536010	9.438480	-379.126892	3228.580308	-1527.956660
786				900.000000	200.000000	0.000000	0.414770	0.563000	-1.433850	-70.773324	-101.868237	144.673494	298.973963	200.949005	0.000000	300.000000	200.000000	0.000000	7.538440	11.475520	2230.912780	2117.147455	2288.999920	-1409.908474				-505.000000	200.000000	0.000000	1.086660	0.893350	14.944259	-871.275866	1245.764178	118.249054
787				900.000000	200.000000	0.000000	0.358720	0.574260	-1.433850	-78.350697	-94.494128	178.477275	299.013522	200.965642	0.000000	300.000000	200.000000	0.000000	7.263760	9.827440	2231.980896	2155.294256	2201.799923	-1409.908474				-505.000000	200.000000	0.000000	2.535540	-1.965370	13.371180	-2.038842	1027.015300	-1000.717657
788				900.000000	200.000000	0.000000	0.369930	0.585520	-1.520750	-106.120750	-120.204789	171.247153	298.872053	200.935605	0.000000	300.000000	200.000000	0.000000	7.477400	10.895640	2232.286072	2088.537354	2517.899912	-1385.494475				-505.000000	200.000000	0.000000	1.267770	-0.178670	8.651940	221.512837	1108.206617	-352.735571
789				900.000000	200.000000	0.000000	0.549290	0.608040	-1.303500	-92.906715	-82.199147	144.576019	299.013724	200.897094	0.000000	300.000000	200.000000	0.000000	7.385840	11.078760	2232.438660	2002.707052	2201.799923	-1501.460973				-505.000000	200.000000	0.000000	1.629990	-1.429360	3.932700	29.640045	958.197237	-1000.136539
790				900.000000	200.000000	0.000000	0.493240	0.551740	-1.738000	-95.675291	-135.212592	163.859008	299.032494	200.944827	0.000000	300.000000	200.000000	0.000000	7.294280	11.475520	2230.683898	2107.610755	2158.199924	-1464.839973				-505.000000	200.000000	0.000000	0.905550	-1.072020	12.584640	-63.861159	2319.522482	-471.042580
791				900.000000	200.000000	0.000000	0.381140	0.630560	-1.694550	-32.076516	-155.966572	178.506407	299.111466	200.879916	0.000000	300.000000	200.000000	0.000000	7.355320	10.559920	2232.667542	1964.560251	1983.799931	-1281.734977				-505.000000	200.000000	0.000000	1.629990	-0.178670	14.944259	106.200221	417.467238	-176.532253
792				900.000000	200.000000	0.000000	0.448400	0.563000	-1.346950	-50.580644	-67.872148	147.048314	299.072695	200.802783	0.000000	300.000000	200.000000	0.000000	7.172200	10.498880	2233.354188	1792.899647	2070.999928	-1403.804975				-505.000000	200.000000	0.000000	2.354430	-0.357340	11.798100	-715.574807	2232.597184	-587.968457
793				900.000000	200.000000	0.000000	0.325090	0.517960	-1.651100	-68.832612	-67.577353	159.182476	299.071934	200.927377	0.000000	300.000000	200.000000	0.000000	7.630000	10.498880	2231.523132	2069.463954	2070.999928	-1336.666476				-505.000000	200.000000	0.000000	2.173320	-0.357340	8.651940	558.149521	1848.831833	-235.489376
794				900.000000	200.000000	0.000000	0.493240	0.653080	-1.477300	-75.149904	-79.729374	159.133934	299.032659	200.953215	0.000000	300.000000	200.000000	0.000000	7.294280	10.590440	2231.065368	2126.684155	2158.199924	-1342.769976				-505.000000	200.000000	0.000000	5.976630	-1.072020	14.944259	167.959615	287.022074	-706.424661
795				900.000000	200.000000	0.000000	0.291460	0.720640	-1.781450	-36.498110	-101.533033	178.683090	298.998734	200.965774	0.000000	300.000000	200.000000	0.000000	7.233240	9.888480	2231.675720	2155.294256	2234.499922	-1409.908474				-505.000000	200.000000	0.000000	3.078870	-1.072020	11.798100	630.971929	1525.911286	-60.007755
796				900.000000	200.000000	0.000000	0.414770	0.720640	-1.824900	-68.707366	-96.438591	140.000779	298.989104	200.952824	0.000000	300.000000	200.000000	0.000000	7.355320	9.796920	2231.980896	2126.684155	2256.299921	-1458.736474				-505.000000	200.000000	0.000000	1.448880	-0.536010	7.865400	-31.804733	1760.844114	-764.297867
797				900.000000	200.000000	0.000000	0.448400	0.731900	-1.086250	-123.765861	-42.784750	161.663351	298.998906	200.961336	0.000000	300.000000	200.000000	0.000000	7.599480	11.200840	2232.057190	2145.757556	2234.499922	-1428.218974				-505.000000	200.000000	0.000000	4.346640	-3.216060	6.292320	269.163604	1586.993520	-179.632068
798				900.000000	200.000000	0.000000	0.392350	0.574260	-1.433850	-98.453348	-65.483192	159.165154	299.037874	200.974254	0.000000	300.000000	200.000000	0.000000	7.477400	11.017720	2231.828308	2174.367657	2147.299925	-1373.287475				-505.000000	200.000000	0.000000	2.173320	0.000000	1.573080	810.837860	2518.399708	234.802529
799				900.000000	200.000000	0.000000	0.302670	0.731900	-1.998700	-4.095253	-41.000979	164.223988	299.037808	200.914494	0.000000	300.000000	200.000000	0.000000	7.446880	11.536560	2231.675720	2040.853853	2147.299925	-1397.701475				-505.000000	200.000000	0.000000	0.724440	-0.893350	11.011560	-53.175683	2199.404293	-0.905744
800				900.000000	200.000000	0.000000	0.437190	0.664340	-1.346950	-46.407463	-82.608430	204.986016	298.954812	200.978560	0.000000	300.000000	200.000000	0.000000	7.355320	11.109280	2231.752014	2183.904357	2332.599918	-1464.839973				-505.000000	200.000000	0.000000	3.259980	-1.965370	17.303879	-349.172232	1907.437357	-472.078724
801				900.000000	200.000000	0.000000	0.358720	0.641820	-1.607650	-79.769163	-74.068615	180.949766	299.003585	200.918799	0.000000	300.000000	200.000000	0.000000	7.630000	10.773560	2231.599426	2050.390553	2223.599922	-1409.908474				-505.000000	200.000000	0.000000	0.181110	-0.178670	9.438480	-357.504249	510.363947	-411.392737
802				900.000000	200.000000	0.000000	0.313880	0.608040	-1.477300	-101.127832	-47.013479	193.013106	299.018372	200.944310	0.000000	300.000000	200.000000	0.000000	7.355320	10.529400	2231.904602	2107.610755	2190.899923	-1336.666476	-533.356096	219.399144	0.000000	-505.000000	200.000000	0.000000	3.622200	0.536010	19.663499	381.455051	557.580074	-234.757497
803				900.000000	200.000000	0.000000	0.526870	0.574260	-1.564200	-102.608921	-121.561200	156.616131	299.120750	200.953052	0.000000	300.000000	200.000000	0.000000	7.538440	10.559920	2231.446838	2126.684155	1961.999931	-1348.873476				-505.000000	200.000000	0.000000	2.716650	-1.429360	14.944259	-201.111034	2207.693548	-1117.711669
804				900.000000	200.000000	0.000000	0.145730	0.596780	-1.520750	-178.026608	-105.906263	169.080236	299.052688	200.931364	0.000000	300.000000	200.000000	0.000000	7.507920	10.590440	2232.209778	2079.000654	2114.599926	-1354.976975				-505.000000	200.000000	0.000000	2.535540	-1.965370	12.584640	-1044.445782	2486.031807	-589.508966
805				900.000000	200.000000	0.000000	0.280250	0.664340	-1.433850	-50.518021	-81.130794	178.642345	299.019143	200.905143	0.000000	300.000000	200.000000	0.000000	7.568960	10.224200	2233.659364	2021.780453	2190.899923	-1354.976975				-505.000000	200.000000	0.000000	2.535540	-1.786700	6.292320	471.470179	1564.013167	-824.315803
806				900.000000	200.000000	0.000000	0.482030	0.630560	-1.607650	-128.479213	-99.410400	168.763245	299.053335	200.934998	0.000000	300.000000	200.000000	0.000000	7.294280	10.498880	2233.735658	2088.537354	2114.599926	-1354.976975				-505.000000	200.000000	0.000000	3.622200	-2.680050	17.303879	-508.233520	294.679338	-472.785933
807				900.000000	200.000000	0.000000	0.403560	0.720640	-1.607650	-108.687598	-25.255426	149.651033	299.111375	200.982531	0.000000	300.000000	200.000000	0.000000	7.385840	10.163160	2232.438660	2193.441057	1983.799931	-1300.045476				-505.000000	200.000000	0.000000	2.535540	-0.357340	11.011560	-599.821728	1957.244630	-587.982945
808				900.000000	200.000000	0.000000	0.325090	0.641820	-2.259400	-80.444376	-107.539393	159.297666	298.998700	200.995721	0.000000	300.000000	200.000000	0.000000	7.599480	11.200840	2231.599426	2222.051158	2234.499922	-1306.148976				-505.000000	200.000000	0.000000	3.259980	-0.357340	13.371180	-252.184953	320.329401	-940.505493
809				900.000000	200.000000	0.000000	0.369930	0.686860	-2.085600	-146.758586	-94.349629	176.160720	298.970063	200.901119	0.000000	300.000000	200.000000	0.000000	7.477400	11.841760	2233.049012	2012.243752	2299.899920	-1403.804975				-505.000000	200.000000	0.000000	1.086660	-1.608030	17.303879	-95.917584	2304.084957	-119.101151
810				900.000000	200.000000	0.000000	0.403560	0.439140	-1.260050	-59.611701	-86.370334	166.256859	298.949964	201.042623	0.000000	300.000000	200.000000	0.000000	7.721560	11.231360	2231.828308	2326.954861	2343.499918	-1361.080475				-505.000000	200.000000	0.000000	2.173320	-1.608030	15.730799	714.668582	1842.113996	-706.629070
811				900.000000	200.000000	0.000000	0.414770	0.551740	-1.303500	-79.143028	-137.451253	175.988604	298.998529	200.957424	0.000000	300.000000	200.000000	0.000000	7.416360	11.750200	2231.217956	2136.220856	2234.499922	-1391.597975				-505.000000	200.000000	0.000000	3.078870	-3.573400	16.517339	827.438971	1919.142749	-238.613861
812				900.000000	200.000000	0.000000	0.336300	0.698120	-1.694550	-61.458637	-78.130512	164.157732	299.057152	201.004440	0.000000	300.000000	200.000000	0.000000	7.416360	11.414480	2231.217956	2241.124558	2103.699926	-1367.183975				-505.000000	200.000000	0.000000	2.354430	-1.250690	14.944259	-1464.275733	771.341398	-236.351654
813				900.000000	200.000000	0.000000	0.313880	0.574260	-1.694550	-114.805554	-92.405166	149.607808	298.989381	200.969649	0.000000	300.000000	200.000000	0.000000	7.660520	10.804080	2232.591248	2164.830956	2256.299921	-1373.287475				-505.000000	200.000000	0.000000	0.362220	-1.965370	6.292320	-581.685160	369.820680	-471.846903
814				900.000000	200.000000	0.000000	0.358720	0.563000	-1.564200	-115.134199	-33.581264	154.370203	298.979616	200.944020	0.000000	300.000000	200.000000	0.000000	7.385840	10.712520	2232.591248	2107.610755	2278.099920	-1403.804975				-505.000000	200.000000	0.000000	2.173320	-1.072020	11.798100	-179.740084	-142.703982	-236.167607
815				900.000000	200.000000	0.000000	0.470820	0.675600	-1.998700	-78.783231	-134.046886	156.768445	299.057410	200.948616	0.000000	300.000000	200.000000	0.000000	7.355320	10.834600	2231.828308	2117.147455	2103.699926	-1336.666476				-505.000000	200.000000	0.000000	3.259980	-0.357340	9.438480	-368.315571	2180.041636	-588.040901
816				900.000000	200.000000	0.000000	0.425980	0.608040	-1.955250	-69.458747	-101.844963	183.258330	299.062326	200.897309	0.000000	300.000000	200.000000	0.000000	7.538440	10.559920	2231.904602	2002.707052	2092.799927	-1257.320977				-505.000000	200.000000	0.000000	1.267770	1.608030	9.438480	-1986.631061	1372.600205	-1055.969177
817				900.000000	200.000000	0.000000	0.347510	0.585520	-1.520750	-81.997569	-159.809293	151.993100	299.047870	200.884308	0.000000	300.000000	200.000000	0.000000	7.660520	10.529400	2232.362366	1974.096951	2125.499926	-1452.632974				-505.000000	200.000000	0.000000	2.716650	-2.144040	6.292320	1376.375550	1287.914187	-60.996125
818				900.000000	200.000000	0.000000	0.470820	0.574260	-1.173150	-90.142203	-114.550767	156.674199	299.033188	200.944149	0.000000	300.000000	200.000000	0.000000	7.782600	10.437840	2232.286072	2107.610755	2158.199924	-1324.459476				-505.000000	200.000000	0.000000	3.441090	0.178670	14.157719	1170.103958	971.474046	-587.546716
819				900.000000	200.000000	0.000000	0.515660	0.686860	-1.173150	-73.443744	-80.935489	115.768241	299.018741	200.986668	0.000000	300.000000	200.000000	0.000000	7.294280	10.193680	2232.743836	2202.977757	2190.899923	-1416.011974				-505.000000	200.000000	0.000000	1.267770	-1.072020	7.865400	1788.817332	446.103007	-1234.744841
820				900.000000	200.000000	0.000000	0.336300	0.731900	-1.607650	-59.977548	-113.673119	176.237448	298.998734	201.004234	0.000000	300.000000	200.000000	0.000000	7.172200	10.041080	2231.675720	2241.124558	2234.499922	-1397.701475				-505.000000	200.000000	0.000000	2.897760	-1.429360	14.944259	-201.111034	871.034509	-354.052875
821				900.000000	200.000000	0.000000	0.313880	0.641820	-1.346950	-39.293776	-112.992314	159.309280	298.989208	200.944181	0.000000	300.000000	200.000000	0.000000	7.050120	10.987200	2232.209778	2107.610755	2256.299921	-1416.011974				-505.000000	200.000000	0.000000	2.535540	-2.144040	17.303879	-1286.511568	1686.133204	-295.958031
822				900.000000	200.000000	0.000000	0.549290	0.653080	-1.216600	-99.003000	-102.543844	159.075867	299.004231	200.875495	0.000000	300.000000	200.000000	0.000000	7.660520	11.414480	2233.049012	1955.023551	2223.599922	-1452.632974				-505.000000	200.000000	0.000000	2.897760	-1.072020	18.876959	-63.357773	2855.852486	-1.249168
823				900.000000	200.000000	0.000000	0.257830	0.641820	-1.520750	-55.555954	-49.730902	166.596328	299.038006	200.927124	0.000000	300.000000	200.000000	0.000000	7.294280	10.712520	2232.133484	2069.463954	2147.299925	-1367.183975				-505.000000	200.000000	0.000000	2.354430	-2.501380	7.078860	-266.608196	911.375670	114.926033
824				900.000000	200.000000	0.000000	0.392350	0.653080	-1.346950	-66.973801	-95.959829	168.877097	299.032726	201.008714	0.000000	300.000000	200.000000	0.000000	7.477400	11.445000	2231.217956	2250.661259	2158.199924	-1446.529474	-614.843526	181.503900	0.000000	-505.000000	200.000000	0.000000	1.992210	-0.536010	20.450039	-378.245967	2246.304424	-588.109037
825				900.000000	200.000000	0.000000	0.358720	0.596780	-2.085600	-94.180657	-88.822031	190.546519	299.028405	200.922694	0.000000	300.000000	200.000000	0.000000	7.965720	10.376800	2232.514954	2059.927254	2169.099924	-1397.701475				-505.000000	200.000000	0.000000	1.086660	-0.178670	17.303879	-125.243013	1641.234921	-528.953379
826				900.000000	200.000000	0.000000	0.325090	0.484180	-1.303500	-142.233102	-98.296440	176.018682	298.969922	200.888429	0.000000	300.000000	200.000000	0.000000	7.752080	10.529400	2232.743836	1983.633652	2299.899920	-1477.046973				-505.000000	200.000000	0.000000	1.629990	-3.216060	13.371180	269.729912	418.960091	-296.902934
827				900.000000	200.000000	0.000000	0.493240	0.574260	-1.346950	-126.507031	-49.454780	168.699272	299.023289	200.901551	0.000000	300.000000	200.000000	0.000000	7.385840	10.041080	2231.980896	2012.243752	2179.999924	-1391.597975				-505.000000	200.000000	0.000000	3.441090	-1.608030	11.798100	598.537965	1238.853340	-236.777702
828				900.000000	200.000000	0.000000	0.336300	0.686860	-1.911800	-94.311636	-72.862500	156.918280	299.037808	200.961501	0.000000	300.000000	200.000000	0.000000	7.416360	10.559920	2231.675720	2145.757556	2147.299925	-1312.252476				-505.000000	200.000000	0.000000	2.354430	0.714680	10.225020	-535.016721	1040.959971	-528.207011
829				900.000000	200.000000	0.000000	0.414770	0.686860	-1.868350	-78.184501	-55.870423	176.114265	299.067464	200.905607	0.000000	300.000000	200.000000	0.000000	7.446880	10.315760	2232.514954	2021.780453	2081.899927	-1330.562976	-624.307273	198.915444	0.000000	-505.000000	200.000000	0.000000	3.803310	-2.322710	21.236579	-23.032253	2533.678365	-119.996714
830				900.000000	200.000000	0.000000	0.313880	0.619300	-1.564200	-76.630993	-41.866692	178.565617	299.028306	200.892883	0.000000	300.000000	200.000000	0.000000	7.752080	9.735880	2232.286072	1993.170352	2169.099924	-1397.701475				-505.000000	200.000000	0.000000	2.173320	-1.965370	4.719240	-697.627008	1587.423951	-1411.897370
831				900.000000	200.000000	0.000000	0.392350	0.653080	-1.564200	-51.116751	-40.032117	159.238456	299.067592	200.892669	0.000000	300.000000	200.000000	0.000000	7.630000	9.613800	2232.820130	1993.170352	2081.899927	-1385.494475				-505.000000	200.000000	0.000000	2.897760	-1.250690	10.225020	272.586756	-52.476984	-882.580206
832				900.000000	200.000000	0.000000	0.526870	0.765680	-1.303500	-42.189267	-61.012012	156.794152	299.057571	200.969815	0.000000	300.000000	200.000000	0.000000	7.477400	10.102120	2232.209778	2164.830956	2103.699926	-1318.355976				-505.000000	200.000000	0.000000	0.905550	-1.072020	11.798100	-179.740084	1392.278857	-177.322087
833				900.000000	200.000000	0.000000	0.381140	0.630560	-1.564200	-84.208366	-49.702429	178.506407	298.945080	200.952889	0.000000	300.000000	200.000000	0.000000	7.477400	11.139800	2231.828308	2126.684155	2354.399918	-1361.080475	-573.284912	202.186318	0.000000	-505.000000	200.000000	0.000000	1.992210	-5.002760	21.236579	46.429926	1450.137954	-1121.044871
834				900.000000	200.000000	0.000000	0.325090	0.484180	-1.651100	-78.264732	-92.907203	118.186839	298.930355	200.918767	0.000000	300.000000	200.000000	0.000000	7.721560	11.200840	2231.675720	2050.390553	2387.099916	-1342.769976				-505.000000	200.000000	0.000000	2.173320	-4.109410	18.090419	-1289.557181	1707.304709	-474.026485
835				900.000000	200.000000	0.000000	0.437190	0.630560	-1.738000	-108.511604	-137.970423	173.629019	298.944900	200.965873	0.000000	300.000000	200.000000	0.000000	7.263760	11.200840	2231.446838	2155.294256	2354.399918	-1373.287475				-505.000000	200.000000	0.000000	0.362220	0.536010	7.865400	-661.832814	633.467841	-293.240797
836				900.000000	200.000000	0.000000	0.358720	0.585520	-1.433850	-89.948601	-64.098309	171.258767	298.984533	201.016602	0.000000	300.000000	200.000000	0.000000	7.294280	10.956680	2232.667542	2269.734659	2267.199921	-1361.080475				-505.000000	200.000000	0.000000	1.811100	0.714680	14.157719	-1692.862124	1335.244750	-175.698953
837				900.000000	200.000000	0.000000	0.269040	0.608040	-1.477300	-81.025181	-100.892637	183.420919	299.038269	200.939684	0.000000	300.000000	200.000000	0.000000	7.294280	10.254720	2232.743836	2098.074055	2147.299925	-1330.562976				-505.000000	200.000000	0.000000	1.992210	-2.501380	16.517339	81.594888	261.486447	-178.765482
838				900.000000	200.000000	0.000000	0.246620	0.574260	-1.607650	-82.551284	-89.716216	161.725790	299.003551	200.901736	0.000000	300.000000	200.000000	0.000000	7.263760	10.376800	2231.523132	2012.243752	2223.599922	-1373.287475				-505.000000	200.000000	0.000000	3.078870	0.000000	14.944259	-693.700471	860.075543	-881.407790
839				900.000000	200.000000	0.000000	0.347510	0.506700	-1.086250	-92.834295	-48.762039	161.558437	299.011495	200.907685	0.000000	300.000000	200.000000	0.000000	7.507920	10.407320	2227.403256	2021.780453	2201.799923	-1440.425974				-505.000000	200.000000	0.000000	1.267770	-0.536010	12.584640	779.284819	2297.604551	-470.562884
840				900.000000	200.000000	0.000000	0.403560	0.574260	-1.694550	-94.702903	-50.504459	200.117762	299.082017	200.888611	0.000000	300.000000	200.000000	0.000000	7.507920	9.552760	2232.286072	1983.633652	2049.199928	-1275.631477				-505.000000	200.000000	0.000000	1.086660	-1.608030	17.303879	483.162425	-82.175174	-295.333447
841				900.000000	200.000000	0.000000	0.302670	0.596780	-1.607650	-37.398078	-51.496596	156.869346	299.032957	200.987107	0.000000	300.000000	200.000000	0.000000	7.263760	10.224200	2231.752014	2202.977757	2158.199924	-1300.045476				-505.000000	200.000000	0.000000	1.086660	-0.536010	16.517339	-726.008589	1509.411340	-1175.477580
842				900.000000	200.000000	0.000000	0.448400	0.653080	-1.607650	-103.428658	-103.091487	190.505970	298.989691	200.901027	0.000000	300.000000	200.000000	0.000000	7.416360	9.766400	2233.277894	2012.243752	2256.299921	-1409.908474				-505.000000	200.000000	0.000000	1.992210	-0.536010	12.584640	1010.916823	397.788586	-294.388544
843				900.000000	200.000000	0.000000	0.358720	0.596780	-1.173150	-101.276420	-74.472700	147.172638	298.950000	200.952856	0.000000	300.000000	200.000000	0.000000	7.691040	10.895640	2231.904602	2126.684155	2343.499918	-1391.597975				-505.000000	200.000000	0.000000	2.354430	0.893350	9.438480	286.443690	909.136390	-469.293355
844				900.000000	200.000000	0.000000	0.392350	0.596780	-1.086250	-101.186391	-86.070340	159.186097	298.964793	200.939909	0.000000	300.000000	200.000000	0.000000	7.630000	9.980040	2232.209778	2098.074055	2310.799919	-1293.941977				-505.000000	200.000000	0.000000	1.267770	-1.072020	4.719240	-411.938396	1907.358793	-294.839262
845				900.000000	200.000000	0.000000	0.325090	0.686860	-1.042800	-49.185520	-144.132621	168.978194	298.978814	200.927663	0.000000	300.000000	200.000000	0.000000	7.263760	11.322920	2230.836486	2069.463954	2278.099920	-1342.769976				-505.000000	200.000000	0.000000	1.629990	-3.394730	8.651940	1532.517072	25.728627	-414.560689
846				900.000000	200.000000	0.000000	0.425980	0.720640	-1.477300	-100.511494	-66.827667	154.447126	299.077134	200.909972	0.000000	300.000000	200.000000	0.000000	7.355320	10.773560	2232.286072	2031.317153	2060.099928	-1385.494475				-505.000000	200.000000	0.000000	2.535540	1.786700	16.517339	-469.645406	626.319572	-1173.389238
847				900.000000	200.000000	0.000000	0.347510	0.698120	-1.129700	-56.852922	-68.985510	142.459177	298.988828	200.965906	0.000000	300.000000	200.000000	0.000000	7.416360	11.445000	2231.370544	2155.294256	2256.299921	-1446.529474				-505.000000	200.000000	0.000000	1.448880	-0.357340	10.225020	1484.803383	1626.034828	-822.872407
848				900.000000	200.000000	0.000000	0.493240	0.484180	-1.520750	-86.170750	-105.018815	144.518897	298.984290	200.957031	0.000000	300.000000	200.000000	0.000000	7.477400	10.559920	2232.133484	2136.220856	2267.199921	-1403.804975				-505.000000	200.000000	0.000000	0.724440	-0.893350	7.865400	294.020629	2334.960006	-294.626238
849				900.000000	200.000000	0.000000	0.470820	0.540480	-0.912450	-71.160527	-140.123068	161.462104	298.988482	200.932033	0.000000	300.000000	200.000000	0.000000	7.446880	10.773560	2230.607604	2079.000654	2256.299921	-1397.701475				-505.000000	200.000000	0.000000	2.354430	-3.216060	10.225020	269.478220	3824.930125	-414.449086
850				900.000000	200.000000	0.000000	0.190570	0.596780	-1.651100	-37.443092	-122.829458	195.540043	299.028306	200.935605	0.000000	300.000000	200.000000	0.000000	7.385840	10.895640	2232.286072	2088.537354	2169.099924	-1446.529474				-505.000000	200.000000	0.000000	3.078870	-1.072020	3.932700	-991.081329	1400.805543	116.224541
851				900.000000	200.000000	0.000000	0.358720	0.641820	-1.173150	-75.298491	-155.528219	190.588407	298.999008	200.931333	0.000000	300.000000	200.000000	0.000000	6.958560	10.559920	2232.286072	2079.000654	2234.499922	-1397.701475				-505.000000	200.000000	0.000000	1.629990	0.357340	4.719240	1180.160201	162.030767	-645.976369
852				900.000000	200.000000	0.000000	0.459610	0.608040	-1.433850	-97.062288	-149.308478	175.994509	299.048097	200.888368	0.000000	300.000000	200.000000	0.000000	7.477400	10.529400	2232.896424	1983.633652	2125.499926	-1318.355976				-505.000000	200.000000	0.000000	0.543330	0.536010	18.876959	-660.951890	1407.478950	-234.511188
853				900.000000	200.000000	0.000000	0.493240	0.585520	-1.346950	-101.920163	-44.388810	178.348384	299.106126	200.935925	0.000000	300.000000	200.000000	0.000000	7.630000	9.980040	2231.523132	2088.537354	1994.699930	-1373.287475				-505.000000	200.000000	0.000000	4.165530	1.429360	14.157719	87.623191	795.068177	-468.929569
854				900.000000	200.000000	0.000000	0.437190	0.608040	-0.912450	-4.049922	-67.814605	161.559775	299.130846	200.948421	0.000000	300.000000	200.000000	0.000000	7.355320	10.041080	2232.286072	2117.147455	1940.199932	-1397.701475				-505.000000	200.000000	0.000000	3.803310	0.357340	6.292320	22.126029	559.310358	-939.870728
855				900.000000	200.000000	0.000000	0.381140	0.698120	-1.520750	-53.237520	-70.006717	173.749918	299.042791	200.940038	0.000000	300.000000	200.000000	0.000000	7.630000	11.109280	2231.904602	2098.074055	2136.399925	-1397.701475				-505.000000	200.000000	0.000000	2.354430	-0.178670	9.438480	337.391762	1571.986427	-470.310702
856				900.000000	200.000000	0.000000	0.336300	0.653080	-1.738000	-111.604761	18.163325	205.080066	298.979302	200.957129	0.000000	300.000000	200.000000	0.000000	7.568960	10.865120	2231.904602	2136.220856	2278.099920	-1416.011974				-505.000000	200.000000	0.000000	0.543330	-0.357340	16.517339	-1294.277277	879.438200	-470.335371
857				900.000000	200.000000	0.000000	0.313880	0.765680	-1.390400	-38.258765	-21.764446	185.930730	299.047381	200.965972	0.000000	300.000000	200.000000	0.000000	7.935200	11.048240	2231.217956	2155.294256	2125.499926	-1318.355976				-505.000000	200.000000	0.000000	1.448880	-1.072020	7.078860	-990.829636	568.460475	-706.062441
858				900.000000	200.000000	0.000000	0.369930	0.686860	-1.564200	-73.848872	-145.494230	176.160720	299.043085	200.952563	0.000000	300.000000	200.000000	0.000000	7.507920	11.048240	2232.591248	2126.684155	2136.399925	-1403.804975	-543.820754	250.043303	0.000000	-505.000000	200.000000	0.000000	2.535540	1.608030	22.809659	1141.470685	885.488175	-586.117809
859				900.000000	200.000000	0.000000	0.414770	0.720640	-1.651100	-100.691551	-142.193954	166.507040	298.989139	200.995517	0.000000	300.000000	200.000000	0.000000	7.813120	10.682000	2232.057190	2222.051158	2256.299921	-1446.529474				-505.000000	200.000000	0.000000	2.354430	0.000000	15.730799	-462.005544	240.314942	-1292.558525
860				900.000000	200.000000	0.000000	0.369930	0.608040	-1.433850	-76.959637	-54.427997	176.087417	299.013589	200.935669	0.000000	300.000000	200.000000	0.000000	7.599480	10.834600	2232.133484	2088.537354	2201.799923	-1464.839973				-505.000000	200.000000	0.000000	2.354430	-1.786700	4.719240	-802.631689	1709.034993	-178.116229
861				900.000000	200.000000	0.000000	0.325090	0.529220	-1.042800	-63.718196	-103.604861	161.602608	299.067337	200.965543	0.000000	300.000000	200.000000	0.000000	6.744920	10.285240	2232.209778	2155.294256	2081.899927	-1318.355976				-505.000000	200.000000	0.000000	4.708860	-0.893350	0.000000	409.207399	775.626956	-294.944991
862				900.000000	200.000000	0.000000	0.414770	0.675600	-1.433850	-54.074865	-106.934207	152.007193	299.087243	200.952335	0.000000	300.000000	200.000000	0.000000	7.355320	10.834600	2233.125306	2126.684155	2038.299929	-1361.080475				-505.000000	200.000000	0.000000	2.173320	-2.144040	7.078860	-360.801555	1054.904642	-707.137744
863				900.000000	200.000000	0.000000	0.347510	0.529220	-1.520750	-92.357063	-83.819744	176.037342	299.008571	200.944343	0.000000	300.000000	200.000000	0.000000	7.538440	10.407320	2231.828308	2107.610755	2212.699923	-1342.769976				-505.000000	200.000000	0.000000	0.905550	-0.536010	6.292320	315.517426	2192.923886	-588.022104
864				900.000000	200.000000	0.000000	0.269040	0.484180	-1.520750	-146.478704	-75.522379	142.341508	298.940920	200.926617	0.000000	300.000000	200.000000	0.000000	7.507920	9.644320	2233.354188	2069.463954	2365.299917	-1422.115474				-505.000000	200.000000	0.000000	1.086660	2.680050	12.584640	510.624601	187.443399	237.432829
865				900.000000	200.000000	0.000000	0.459610	0.698120	-1.433850	-109.434914	-98.648779	147.162362	299.042954	200.961238	0.000000	300.000000	200.000000	0.000000	6.897520	9.919000	2232.286072	2145.757556	2136.399925	-1428.218974				-505.000000	200.000000	0.000000	1.267770	-2.322710	11.011560	1481.757770	2033.957389	-296.026167
866				900.000000	200.000000	0.000000	0.437190	0.698120	-1.564200	-81.426245	-67.208478	183.330490	298.983978	200.978694	0.000000	300.000000	200.000000	0.000000	7.324800	9.796920	2231.446838	2183.904357	2267.199921	-1373.287475				-505.000000	200.000000	0.000000	4.165530	-1.072020	17.303879	-179.299621	1454.932508	-412.559280
867				900.000000	200.000000	0.000000	0.336300	0.540480	-1.781450	-88.142932	-72.983725	164.011126	299.008740	200.939909	0.000000	300.000000	200.000000	0.000000	7.202720	11.383960	2232.209778	2098.074055	2212.699923	-1287.838477				-505.000000	200.000000	0.000000	1.992210	-0.536010	14.944259	-610.318434	1190.969351	-1351.782320
868				900.000000	200.000000	0.000000	0.414770	0.540480	-1.694550	-100.114494	-76.295937	159.110511	298.950000	200.918673	0.000000	300.000000	200.000000	0.000000	7.752080	10.956680	2231.904602	2050.390553	2343.499918	-1373.287475				-505.000000	200.000000	0.000000	1.992210	-0.178670	2.359620	-1052.966569	1600.622196	-235.305329
869				900.000000	200.000000	0.000000	0.425980	0.630560	-1.868350	-52.359224	-96.859810	166.411652	298.999077	200.944085	0.000000	300.000000	200.000000	0.000000	7.538440	11.475520	2232.438660	2107.610755	2234.499922	-1397.701475				-505.000000	200.000000	0.000000	3.259980	-1.072020	4.719240	746.221623	1256.530143	-1.278145
870				900.000000	200.000000	0.000000	0.302670	0.619300	-1.173150	-92.307986	-82.296501	164.119270	299.013320	200.995755	0.000000	300.000000	200.000000	0.000000	7.355320	11.200840	2231.523132	2222.051158	2201.799923	-1379.390975				-505.000000	200.000000	0.000000	4.165530	-0.357340	17.303879	95.577669	1720.072522	-940.577937
871				900.000000	200.000000	0.000000	0.515660	0.540480	-1.607650	-39.716512	-75.465434	163.825309	298.974208	201.000063	0.000000	300.000000	200.000000	0.000000	7.355320	11.017720	2231.446838	2231.587858	2288.999920	-1428.218974				-505.000000	200.000000	0.000000	3.078870	-1.072020	13.371180	-2264.302271	1922.128455	-588.704643
872				900.000000	200.000000	0.000000	0.414770	0.675600	-1.303500	-86.104064	-66.527673	149.597533	298.969641	200.927124	0.000000	300.000000	200.000000	0.000000	7.416360	10.712520	2232.133484	2069.463954	2299.899920	-1416.011974				-505.000000	200.000000	0.000000	0.905550	-1.429360	18.090419	-432.491345	988.597423	-706.358091
873				900.000000	200.000000	0.000000	0.336300	0.574260	-1.042800	-49.801858	-114.198429	180.910163	298.998837	200.927219	0.000000	300.000000	200.000000	0.000000	7.538440	10.620960	2231.904602	2069.463954	2234.499922	-1397.701475				-505.000000	200.000000	0.000000	5.976630	-2.144040	2.359620	449.532919	696.674919	-589.953811
874				900.000000	200.000000	0.000000	0.336300	0.619300	-1.433850	-48.352238	-103.702813	166.494089	299.008808	200.939845	0.000000	300.000000	200.000000	0.000000	7.172200	10.132640	2232.362366	2098.074055	2212.699923	-1336.666476				-505.000000	200.000000	0.000000	0.724440	0.357340	13.371180	717.588349	1932.024999	-939.624418
875				900.000000	200.000000	0.000000	0.414770	0.731900	-1.520750	-88.031231	-81.523541	135.191931	299.027741	200.914775	0.000000	300.000000	200.000000	0.000000	7.080640	10.590440	2230.989074	2040.853853	2169.099924	-1397.701475				-505.000000	200.000000	0.000000	1.811100	-1.072020	18.090419	515.659313	1331.512618	-647.347320
876				900.000000	200.000000	0.000000	0.437190	0.563000	-1.520750	-94.986533	-107.776646	175.975849	298.974944	200.943826	0.000000	300.000000	200.000000	0.000000	7.843640	9.857960	2233.049012	2107.610755	2288.999920	-1458.736474				-505.000000	200.000000	0.000000	1.629990	-0.178670	9.438480	1263.919778	1615.822289	-176.532253
877				900.000000	200.000000	0.000000	0.325090	0.517960	-1.433850	-52.525420	-42.449546	151.953496	298.993850	200.901674	0.000000	300.000000	200.000000	0.000000	7.568960	10.041080	2231.675720	2012.243752	2245.399921	-1403.804975				-505.000000	200.000000	0.000000	0.724440	-0.893350	13.371180	-1326.962935	1004.034947	-118.393942
878				900.000000	200.000000	0.000000	0.291460	0.630560	-1.564200	-72.146776	-116.932986	147.273734	299.091752	200.969815	0.000000	300.000000	200.000000	0.000000	7.446880	11.383960	2232.209778	2164.830956	2027.399929	-1342.769976				-505.000000	200.000000	0.000000	3.441090	1.608030	15.730799	98.560359	969.981193	177.483029
879				900.000000	200.000000	0.000000	0.403560	0.653080	-1.651100	-11.001477	-70.808747	173.684804	299.023089	200.935925	0.000000	300.000000	200.000000	0.000000	7.477400	11.597600	2231.523132	2088.537354	2179.999924	-1385.494475				-505.000000	200.000000	0.000000	1.629990	0.357340	14.944259	486.082192	1875.737318	-763.464566
880				900.000000	200.000000	0.000000	0.414770	0.551740	-1.824900	-75.662668	-55.910831	147.072683	298.989242	200.995415	0.000000	300.000000	200.000000	0.000000	7.630000	10.895640	2232.286072	2222.051158	2256.299921	-1452.632974				-505.000000	200.000000	0.000000	1.629990	-1.429360	13.371180	30.395123	1214.380135	-1000.136539
881				900.000000	200.000000	0.000000	0.526870	0.585520	-1.520750	-102.100220	-121.601608	161.445923	299.013691	200.944117	0.000000	300.000000	200.000000	0.000000	7.538440	11.200840	2232.362366	2107.610755	2201.799923	-1434.322474				-505.000000	200.000000	0.000000	2.535540	0.357340	7.865400	-672.644136	104.250234	-1116.001602
882				900.000000	200.000000	0.000000	0.425980	0.608040	-1.607650	-61.057573	-56.574502	166.390709	299.023189	201.042658	0.000000	300.000000	200.000000	0.000000	7.324800	10.743040	2231.752014	2326.954861	2179.999924	-1422.115474				-505.000000	200.000000	0.000000	3.622200	-1.786700	7.865400	-1149.828001	1761.906536	-648.170440
883				900.000000	200.000000	0.000000	0.448400	0.731900	-1.260050	-99.822737	-37.557146	171.301992	299.018204	200.987208	0.000000	300.000000	200.000000	0.000000	7.904680	11.048240	2231.523132	2202.977757	2190.899923	-1354.976975				-505.000000	200.000000	0.000000	3.803310	-0.893350	17.303879	-863.384311	1476.850439	-59.896153
884				900.000000	200.000000	0.000000	0.347510	0.563000	-1.607650	-46.830199	-43.211167	176.068757	298.989484	200.896941	0.000000	300.000000	200.000000	0.000000	7.538440	10.804080	2232.820130	2002.707052	2256.299921	-1440.425974				-505.000000	200.000000	0.000000	1.267770	0.714680	12.584640	-882.275957	574.194455	-1291.793361
885				900.000000	200.000000	0.000000	0.358720	0.495440	-0.955900	-77.080818	-110.136532	161.536352	299.028969	200.913619	0.000000	300.000000	200.000000	0.000000	7.355320	9.644320	2233.811952	2040.853853	2169.099924	-1446.529474				-505.000000	200.000000	0.000000	4.165530	-1.429360	3.146160	-433.686886	805.518147	174.542591
886				900.000000	200.000000	0.000000	0.347510	0.585520	-1.390400	-53.718815	-48.479180	142.354459	299.096388	200.948713	0.000000	300.000000	200.000000	0.000000	7.233240	10.285240	2231.599426	2117.147455	2016.499929	-1361.080475				-505.000000	200.000000	0.000000	0.724440	-2.144040	7.865400	-708.186637	81.269881	-295.813143
887				900.000000	200.000000	0.000000	0.403560	0.540480	-1.651100	-83.987359	-55.610838	175.989746	299.062422	201.012573	0.000000	300.000000	200.000000	0.000000	7.599480	9.796920	2232.133484	2260.197959	2092.799927	-1330.562976				-505.000000	200.000000	0.000000	1.448880	-1.429360	15.730799	493.847900	825.389799	-647.657458
888				900.000000	200.000000	0.000000	0.269040	0.619300	-1.998700	-93.163255	-85.209825	176.202411	299.047772	200.999756	0.000000	300.000000	200.000000	0.000000	7.477400	11.353440	2232.133484	2231.587858	2125.499926	-1434.322474				-505.000000	200.000000	0.000000	2.354430	-0.714680	11.798100	-505.565446	1437.177140	57.877513
889				900.000000	200.000000	0.000000	0.459610	0.731900	-1.129700	-99.687694	-83.733728	137.555137	298.916444	200.905328	0.000000	300.000000	200.000000	0.000000	7.874160	11.170320	2233.201600	2021.780453	2419.799915	-1269.527977				-505.000000	200.000000	0.000000	3.441090	-2.501380	13.371180	1123.687212	2563.060560	-942.554675
890				900.000000	200.000000	0.000000	0.448400	0.529220	-1.694550	-144.804013	-52.350970	154.245879	298.989312	200.965444	0.000000	300.000000	200.000000	0.000000	7.477400	11.078760	2232.438660	2155.294256	2256.299921	-1300.045476				-505.000000	200.000000	0.000000	1.992210	0.714680	11.798100	1086.533152	1856.805093	-1056.874921
891				900.000000	200.000000	0.000000	0.414770	0.563000	-1.173150	-74.523769	-61.582929	180.818396	299.096542	200.927187	0.000000	300.000000	200.000000	0.000000	7.355320	11.078760	2231.980896	2069.463954	2016.499929	-1379.390975				-505.000000	200.000000	0.000000	2.716650	0.893350	-0.786540	401.441691	3150.612127	-469.322332
892				900.000000	200.000000	0.000000	0.549290	0.844500	-2.042150	-43.729231	-106.842052	156.844227	299.042660	200.982901	0.000000	300.000000	200.000000	0.000000	7.599480	11.261880	2231.599426	2193.441057	2136.399925	-1367.183975				-505.000000	200.000000	0.000000	1.811100	0.178670	7.865400	-799.271460	2004.066198	-587.416317
893				900.000000	200.000000	0.000000	0.313880	0.585520	-1.346950	-122.022814	-62.332615	139.979640	299.097252	200.973422	0.000000	300.000000	200.000000	0.000000	7.385840	11.231360	2233.735658	2174.367657	2016.499929	-1458.736474				-505.000000	200.000000	0.000000	-0.724440	-1.786700	6.292320	-802.505842	1761.274546	-765.310906
894				900.000000	200.000000	0.000000	0.403560	0.608040	-1.346950	-109.033850	-101.487427	139.907675	298.964863	200.944117	0.000000	300.000000	200.000000	0.000000	7.385840	10.987200	2232.362366	2107.610755	2310.799919	-1416.011974				-505.000000	200.000000	0.000000	2.897760	-1.429360	14.157719	-548.621963	1269.490957	-1000.237961
895				900.000000	200.000000	0.000000	0.414770	0.506700	-1.520750	-157.612921	-15.665931	163.898416	299.008977	201.003754	0.000000	300.000000	200.000000	0.000000	7.446880	10.651480	2232.743836	2241.124558	2212.699923	-1416.011974	-497.568372	185.052584	0.000000	-505.000000	200.000000	0.000000	0.000000	-1.250690	20.450039	-305.675252	-151.977095	-1352.301174
896				900.000000	200.000000	0.000000	0.257830	0.585520	-1.651100	-114.296853	-39.477736	183.411589	298.998734	200.965774	0.000000	300.000000	200.000000	0.000000	7.538440	10.743040	2231.675720	2155.294256	2234.499922	-1434.322474				-505.000000	200.000000	0.000000	-0.181110	0.000000	16.517339	-577.758622	2116.404128	-528.682399
897				900.000000	200.000000	0.000000	0.358720	0.461660	-1.738000	-59.179483	-139.804998	195.240178	298.925508	200.927282	0.000000	300.000000	200.000000	0.000000	7.721560	10.590440	2231.752014	2069.463954	2397.999916	-1452.632974				-505.000000	200.000000	0.000000	2.354430	0.357340	8.651940	-440.949209	379.602787	176.383057
898				900.000000	200.000000	0.000000	0.482030	0.596780	-1.564200	-117.763668	-119.714689	154.273869	298.984637	200.909723	0.000000	300.000000	200.000000	0.000000	7.233240	9.919000	2232.896424	2031.317153	2267.199921	-1385.494475				-505.000000	200.000000	0.000000	1.086660	0.178670	18.090419	707.154567	2568.478546	-587.358362
899				900.000000	200.000000	0.000000	0.414770	0.585520	-1.911800	-94.464287	-60.895984	188.068320	299.101702	200.956802	0.000000	300.000000	200.000000	0.000000	6.805960	9.827440	2232.667542	2136.220856	2005.599930	-1342.769976				-505.000000	200.000000	0.000000	3.984420	0.536010	14.944259	1307.605526	1733.270767	-998.459757
900				900.000000	200.000000	0.000000	0.414770	0.551740	-1.216600	-127.299362	-81.806400	166.349963	299.062069	200.983035	0.000000	300.000000	200.000000	0.000000	7.141680	11.048240	2231.294250	2193.441057	2092.799927	-1397.701475				-505.000000	200.000000	0.000000	0.543330	-1.250690	9.438480	-1117.268190	1416.436067	-706.159555
901				900.000000	200.000000	0.000000	0.403560	0.596780	-1.433850	-81.443854	-106.472580	173.632445	298.999213	200.862801	0.000000	300.000000	200.000000	0.000000	7.446880	11.078760	2232.743836	1926.413450	2234.499922	-1385.494475				-505.000000	200.000000	0.000000	2.897760	0.178670	15.730799	-219.562218	-57.701969	-1116.200138
902				900.000000	200.000000	0.000000	0.526870	0.461660	-0.955900	-118.677181	-71.467219	122.776172	298.979512	200.918485	0.000000	300.000000	200.000000	0.000000	7.538440	10.834600	2232.362366	2050.390553	2278.099920	-1330.562976				-505.000000	200.000000	0.000000	4.165530	-1.786700	9.438480	934.985879	932.116743	-824.446202
903				900.000000	200.000000	0.000000	0.414770	0.574260	-1.781450	1.699794	-66.083180	144.683966	299.028638	200.969451	0.000000	300.000000	200.000000	0.000000	7.599480	10.926160	2233.049012	2164.830956	2169.099924	-1324.459476				-505.000000	200.000000	0.000000	-0.543330	-0.357340	16.517339	1601.122770	1342.902015	-822.713031
904				900.000000	200.000000	0.000000	0.392350	0.720640	-1.433850	-60.261178	-111.076922	178.578568	299.106187	200.940134	0.000000	300.000000	200.000000	0.000000	6.958560	11.445000	2231.675720	2098.074055	1994.699930	-1434.322474				-505.000000	200.000000	0.000000	2.354430	-1.608030	0.786540	-97.238972	1580.197118	-119.202572
905				900.000000	200.000000	0.000000	0.403560	0.630560	-1.520750	-84.163352	-75.995943	178.483180	298.979128	200.957293	0.000000	300.000000	200.000000	0.000000	7.691040	10.804080	2231.523132	2136.220856	2278.099920	-1464.839973				-505.000000	200.000000	0.000000	3.259980	-0.714680	9.438480	-274.122212	1914.901621	-235.915424
906				900.000000	200.000000	0.000000	0.313880	0.709380	-1.173150	-80.557431	-72.626188	169.010751	298.945405	201.008128	0.000000	300.000000	200.000000	0.000000	7.782600	10.254720	2232.514954	2250.661259	2354.399918	-1464.839973				-505.000000	200.000000	0.000000	0.543330	-0.178670	12.584640	1379.987472	485.460310	293.507469
907				900.000000	200.000000	0.000000	0.336300	0.596780	-1.911800	-77.918480	-148.852049	200.208387	299.013455	200.948616	0.000000	300.000000	200.000000	0.000000	7.355320	10.315760	2231.828308	2117.147455	2201.799923	-1318.355976				-505.000000	200.000000	0.000000	4.165530	0.000000	11.798100	927.471863	1195.017478	-998.982920
908				900.000000	200.000000	0.000000	0.347510	0.686860	-1.564200	-81.889932	-68.581425	183.412927	299.047186	200.983271	0.000000	300.000000	200.000000	0.000000	7.355320	10.804080	2230.760192	2193.441057	2125.499926	-1348.873476				-505.000000	200.000000	0.000000	0.362220	0.357340	11.011560	254.135572	1028.192158	-410.898553
909				900.000000	200.000000	0.000000	0.336300	0.686860	-1.824900	-45.975245	-78.009286	193.063181	299.165426	200.871105	0.000000	300.000000	200.000000	0.000000	7.568960	10.224200	2233.354188	1945.486851	1863.899935	-1409.908474				-505.000000	200.000000	0.000000	2.897760	-2.501380	7.865400	-150.729271	612.612332	-766.278913
910				900.000000	200.000000	0.000000	0.381140	0.472920	-1.607650	-90.744996	-130.717540	161.492181	299.004027	200.944020	0.000000	300.000000	200.000000	0.000000	7.721560	9.583280	2232.591248	2107.610755	2223.599922	-1446.529474				-505.000000	200.000000	0.000000	1.267770	-0.536010	6.292320	-495.194587	845.305881	-411.818786
911				900.000000	200.000000	0.000000	0.280250	0.585520	-1.607650	-122.292900	-25.243490	183.388362	299.013320	200.923104	0.000000	300.000000	200.000000	0.000000	7.019600	11.078760	2231.523132	2059.927254	2201.799923	-1330.562976				-505.000000	200.000000	0.000000	0.724440	0.893350	6.292320	402.007999	1275.892800	-762.883449
912				900.000000	200.000000	0.000000	0.437190	0.653080	-1.607650	-91.367067	-97.563889	171.240303	299.003823	200.957031	0.000000	300.000000	200.000000	0.000000	7.446880	11.536560	2232.133484	2136.220856	2223.599922	-1367.183975				-505.000000	200.000000	0.000000	4.527750	-1.429360	18.090419	-664.123349	-158.571937	57.025416
913				900.000000	200.000000	0.000000	0.358720	0.641820	-1.129700	-59.171356	-104.908928	123.117924	299.022955	200.961698	0.000000	300.000000	200.000000	0.000000	7.782600	11.445000	2231.217956	2145.757556	2179.999924	-1269.527977				-505.000000	200.000000	0.000000	0.362220	-0.893350	16.517339	526.344788	890.397165	-235.853161
914				900.000000	200.000000	0.000000	0.437190	0.720640	-1.824900	-76.748427	-112.559756	164.074153	299.008808	200.956933	0.000000	300.000000	200.000000	0.000000	7.782600	10.773560	2232.362366	2136.220856	2212.699923	-1440.425974				-505.000000	200.000000	0.000000	2.897760	-1.786700	18.090419	-917.377996	868.048803	-765.600682
915				900.000000	200.000000	0.000000	0.381140	0.574260	-1.824900	-90.817416	-89.987738	192.912009	299.009180	200.943762	0.000000	300.000000	200.000000	0.000000	7.568960	10.926160	2233.201600	2107.610755	2212.699923	-1354.976975				-505.000000	200.000000	0.000000	2.354430	-1.965370	16.517339	-117.603151	1167.558567	-1470.655957
916				900.000000	200.000000	0.000000	0.437190	0.619300	-1.824900	-80.921608	-92.295877	147.112286	299.032593	200.944730	0.000000	300.000000	200.000000	0.000000	7.416360	10.834600	2230.912780	2107.610755	2158.199924	-1354.976975	-619.330329	165.823171	0.000000	-505.000000	200.000000	0.000000	0.362220	-1.429360	22.809659	-779.561812	2607.835849	-177.617736
917				900.000000	200.000000	0.000000	0.313880	0.743160	-1.216600	-43.026613	-102.981600	176.271146	299.067464	200.931237	0.000000	300.000000	200.000000	0.000000	7.782600	10.529400	2232.514954	2079.000654	2081.899927	-1354.976975				-505.000000	200.000000	0.000000	1.267770	1.429360	14.944259	-1070.473905	2030.225257	-527.441847
918				900.000000	200.000000	0.000000	0.381140	0.529220	-1.477300	-108.394170	-95.376976	132.628619	299.009079	200.969484	0.000000	300.000000	200.000000	0.000000	7.416360	10.590440	2232.972718	2164.830956	2212.699923	-1397.701475				-505.000000	200.000000	0.000000	2.535540	0.893350	9.438480	1560.419711	-560.092656	-528.051942
919				900.000000	200.000000	0.000000	0.526870	0.686860	-1.738000	-126.295821	-106.201656	173.588470	298.947806	200.933438	0.000000	300.000000	200.000000	0.000000	7.721560	10.254720	2227.250668	2079.000654	2343.499918	-1367.183975				-505.000000	200.000000	0.000000	3.078870	2.501380	11.798100	383.934355	730.491242	-467.825289
920				900.000000	200.000000	0.000000	0.347510	0.540480	-1.433850	-55.618576	-83.900561	202.554075	299.057120	201.051492	0.000000	300.000000	200.000000	0.000000	7.355320	10.193680	2231.141662	2346.028261	2103.699926	-1385.494475				-505.000000	200.000000	0.000000	2.354430	-0.536010	11.011560	-494.817048	1968.203596	-1293.067198
921				900.000000	200.000000	0.000000	0.414770	0.574260	-1.477300	-70.354651	-66.366039	171.190227	299.008435	201.012850	0.000000	300.000000	200.000000	0.000000	7.568960	10.315760	2231.523132	2260.197959	2212.699923	-1434.322474				-505.000000	200.000000	0.000000	4.165530	-3.216060	13.371180	-888.430107	2386.654691	-767.058566
922				900.000000	200.000000	0.000000	0.347510	0.416620	-1.564200	-121.162127	-73.647395	178.342284	298.989139	200.922883	0.000000	300.000000	200.000000	0.000000	7.294280	10.804080	2232.057190	2059.927254	2256.299921	-1367.183975				-505.000000	200.000000	0.000000	2.535540	-1.072020	1.573080	51.073918	1568.491726	-353.684782
923				900.000000	200.000000	0.000000	0.358720	0.529220	-1.390400	-80.160430	-79.336627	156.748447	299.033684	200.947935	0.000000	300.000000	200.000000	0.000000	7.477400	10.559920	2233.430482	2117.147455	2158.199924	-1458.736474				-505.000000	200.000000	0.000000	2.354430	-1.429360	10.225020	-201.488573	-19.600087	-1352.659086
924				900.000000	200.000000	0.000000	0.336300	0.619300	-1.694550	-72.745505	-98.394392	171.313409	299.057281	200.940198	0.000000	300.000000	200.000000	0.000000	7.233240	10.773560	2231.523132	2098.074055	2103.699926	-1409.908474				-505.000000	200.000000	0.000000	3.984420	-2.144040	11.011560	1260.937088	1206.722870	-707.282632
925				900.000000	200.000000	0.000000	0.179360	0.619300	-1.173150	-96.328516	-107.614414	157.018039	299.027641	201.008921	0.000000	300.000000	200.000000	0.000000	7.233240	11.322920	2230.760192	2250.661259	2169.099924	-1367.183975				-505.000000	200.000000	0.000000	2.897760	-2.680050	18.090419	-623.986599	1663.468847	-413.983879
926				900.000000	200.000000	0.000000	0.381140	0.596780	-1.564200	-89.619957	-85.164219	151.968731	299.022755	200.931970	0.000000	300.000000	200.000000	0.000000	7.355320	11.200840	2230.760192	2079.000654	2179.999924	-1373.287475				-505.000000	200.000000	0.000000	2.535540	0.357340	12.584640	254.261418	364.911690	-352.328320
927				900.000000	200.000000	0.000000	0.403560	0.608040	-1.042800	-104.698221	-127.100136	135.088355	298.935494	200.892914	0.000000	300.000000	200.000000	0.000000	7.691040	10.315760	2232.209778	1993.170352	2376.199917	-1409.908474				-505.000000	200.000000	0.000000	1.448880	-1.786700	14.944259	8.898326	3079.826350	-706.740673
928				900.000000	200.000000	0.000000	0.448400	0.686860	-1.520750	-9.475374	-82.908424	192.947045	298.989070	200.999858	0.000000	300.000000	200.000000	0.000000	7.507920	10.407320	2231.904602	2231.587858	2256.299921	-1434.322474				-505.000000	200.000000	0.000000	3.078870	-1.072020	17.303879	-179.299621	1918.396323	-471.216446
929				900.000000	200.000000	0.000000	0.448400	0.641820	-1.433850	-19.281153	-98.187151	166.398897	299.032891	200.982901	0.000000	300.000000	200.000000	0.000000	7.385840	10.651480	2231.599426	2193.441057	2158.199924	-1403.804975				-505.000000	200.000000	0.000000	2.897760	-1.608030	14.944259	-1022.634369	1799.024560	-295.478335
930				900.000000	200.000000	0.000000	0.381140	0.776940	-1.607650	-42.040680	-120.585600	197.919821	299.023323	200.948518	0.000000	300.000000	200.000000	0.000000	7.599480	10.834600	2232.057190	2117.147455	2179.999924	-1373.287475	-614.259300	158.142812	0.000000	-505.000000	200.000000	0.000000	3.622200	-2.144040	19.663499	-823.058791	2148.420162	-296.044963
931				900.000000	200.000000	0.000000	0.425980	0.574260	-1.216600	-122.351459	-102.531908	139.853032	298.945441	200.867131	0.000000	300.000000	200.000000	0.000000	7.904680	10.132640	2232.591248	1935.950150	2354.399918	-1403.804975				-505.000000	200.000000	0.000000	1.448880	-3.037390	15.730799	743.994011	957.959806	-766.671676
932				900.000000	200.000000	0.000000	0.336300	0.574260	-1.477300	-66.334121	-37.804795	190.548803	298.984360	200.944149	0.000000	300.000000	200.000000	0.000000	7.446880	10.102120	2232.286072	2107.610755	2267.199921	-1373.287475				-505.000000	200.000000	0.000000	0.362220	0.000000	11.011560	-1388.911098	2088.752216	176.203318
933				900.000000	200.000000	0.000000	0.381140	0.630560	-0.999350	-39.397349	-105.953409	197.783688	299.140259	200.940263	0.000000	300.000000	200.000000	0.000000	7.416360	11.658640	2231.370544	2098.074055	1918.399933	-1361.080475				-505.000000	200.000000	0.000000	1.629990	-0.893350	14.944259	-863.573081	2008.307326	-118.466386
934				900.000000	200.000000	0.000000	0.336300	0.698120	-1.694550	-41.355986	-62.932602	200.302633	299.033023	200.944310	0.000000	300.000000	200.000000	0.000000	7.446880	11.383960	2231.904602	2107.610755	2158.199924	-1409.908474				-505.000000	200.000000	0.000000	1.629990	-2.322710	11.798100	-602.867341	2143.863039	-296.055144
935				900.000000	200.000000	0.000000	0.291460	0.585520	-1.086250	-85.567957	-117.377479	154.460827	299.043150	200.914056	0.000000	300.000000	200.000000	0.000000	7.721560	10.987200	2232.743836	2040.853853	2136.399925	-1385.494475				-505.000000	200.000000	0.000000	3.078870	-3.037390	3.932700	1206.314171	1533.375550	408.079898
936				900.000000	200.000000	0.000000	0.403560	0.619300	-1.694550	-76.766035	-70.768339	161.605088	299.033089	200.935701	0.000000	300.000000	200.000000	0.000000	7.477400	10.834600	2232.057190	2088.537354	2158.199924	-1385.494475				-505.000000	200.000000	0.000000	1.992210	-1.965370	17.303879	-1.724226	1851.580108	-530.721401
937				900.000000	200.000000	0.000000	0.336300	0.641820	-1.694550	-79.859192	-52.800662	156.876392	299.120479	200.957620	0.000000	300.000000	200.000000	0.000000	7.324800	11.200840	2230.760192	2136.220856	1961.999931	-1318.355976				-505.000000	200.000000	0.000000	1.992210	0.000000	14.157719	-462.131390	2649.985858	-528.856265
938				900.000000	200.000000	0.000000	0.470820	0.731900	-1.651100	-15.796730	-27.984785	178.507745	299.013286	200.948778	0.000000	300.000000	200.000000	0.000000	7.599480	10.834600	2231.446838	2117.147455	2201.799923	-1391.597975				-505.000000	200.000000	0.000000	2.535540	-3.037390	0.786540	974.430474	906.388116	-355.549918
939				900.000000	200.000000	0.000000	0.414770	0.551740	-1.564200	-79.413113	-81.483132	144.663023	299.091814	200.909941	0.000000	300.000000	200.000000	0.000000	7.935200	10.590440	2232.362366	2031.317153	2027.399929	-1409.908474				-505.000000	200.000000	0.000000	2.716650	-2.680050	7.865400	649.171421	1418.991341	-413.969390
940				900.000000	200.000000	0.000000	0.257830	0.484180	-1.781450	-106.543487	-90.016210	149.582102	299.023222	200.982800	0.000000	300.000000	200.000000	0.000000	7.691040	10.743040	2231.828308	2193.441057	2179.999924	-1373.287475				-505.000000	200.000000	0.000000	3.259980	-1.786700	14.944259	-222.733678	981.686585	-471.909166
941				900.000000	200.000000	0.000000	0.269040	0.563000	-1.477300	-78.859398	-60.364878	149.643791	299.052558	200.922946	0.000000	300.000000	200.000000	0.000000	7.752080	10.834600	2231.904602	2059.927254	2114.599926	-1330.562976				-505.000000	200.000000	0.000000	2.535540	-1.072020	3.146160	1672.623791	1566.998873	-294.940684
942				900.000000	200.000000	0.000000	0.459610	0.608040	-1.520750	-36.844363	-93.501992	175.994509	299.047349	200.953182	0.000000	300.000000	200.000000	0.000000	7.141680	10.712520	2231.141662	2126.684155	2125.499926	-1428.218974				-505.000000	200.000000	0.000000	1.992210	-0.178670	10.225020	916.534695	2521.147983	-176.561231
943				900.000000	200.000000	0.000000	0.369930	0.653080	-1.824900	-99.633199	-74.328200	139.984403	298.937472	200.989610	0.000000	300.000000	200.000000	0.000000	7.813120	10.559920	2226.106258	2202.977757	2365.299917	-1391.597975				-505.000000	200.000000	0.000000	1.267770	-1.786700	12.584640	-1265.266464	1104.474485	-765.470283
944				900.000000	200.000000	0.000000	0.313880	0.585520	-0.955900	-137.699808	-148.817780	176.124541	298.964580	200.935829	0.000000	300.000000	200.000000	0.000000	7.782600	10.224200	2231.752014	2088.537354	2310.799919	-1342.769976				-505.000000	200.000000	0.000000	2.897760	-3.037390	3.146160	163.907231	2473.070993	-590.555291
945				900.000000	200.000000	0.000000	0.269040	0.574260	-1.086250	-90.052174	-111.388254	166.521883	299.042856	200.965609	0.000000	300.000000	200.000000	0.000000	7.843640	9.980040	2232.057190	2155.294256	2136.399925	-1330.562976				-505.000000	200.000000	0.000000	1.811100	-0.536010	6.292320	894.597436	1077.569000	-411.862252
946				900.000000	200.000000	0.000000	0.269040	0.574260	-1.477300	-82.416242	-85.694728	193.028144	299.072061	200.974254	0.000000	300.000000	200.000000	0.000000	7.446880	10.987200	2231.828308	2174.367657	2070.999928	-1318.355976				-505.000000	200.000000	0.000000	2.354430	-1.072020	14.157719	515.344697	241.807795	-764.878984
947				900.000000	200.000000	0.000000	0.280250	0.574260	-1.824900	-98.858476	-101.030997	188.197211	299.038696	200.909381	0.000000	300.000000	200.000000	0.000000	7.385840	10.773560	2233.735658	2031.317153	2147.299925	-1373.287475				-505.000000	200.000000	0.000000	0.724440	-1.072020	13.371180	-527.062243	738.894933	-999.724979
948				900.000000	200.000000	0.000000	0.246620	0.551740	-1.173150	-107.151697	-100.252241	147.246886	299.072569	200.939556	0.000000	300.000000	200.000000	0.000000	7.385840	11.078760	2233.049012	2098.074055	2070.999928	-1391.597975				-505.000000	200.000000	0.000000	2.897760	-1.786700	-1.573080	7.576939	1416.989493	-765.600682
949				900.000000	200.000000	0.000000	0.336300	0.641820	-1.607650	-43.584391	-57.947449	147.237752	299.003653	200.961468	0.000000	300.000000	200.000000	0.000000	7.263760	10.468360	2231.752014	2145.757556	2223.599922	-1312.252476				-505.000000	200.000000	0.000000	1.086660	-2.680050	9.438480	417.665263	588.139127	-1001.279978
950				900.000000	200.000000	0.000000	0.425980	0.551740	-2.042150	-39.702967	-46.038477	173.567330	299.023189	200.970014	0.000000	300.000000	200.000000	0.000000	7.233240	11.231360	2231.752014	2164.830956	2179.999924	-1336.666476				-505.000000	200.000000	0.000000	3.259980	-1.072020	18.876959	631.538238	977.954453	-471.230935
951				900.000000	200.000000	0.000000	0.392350	0.698120	-2.085600	-65.884295	-69.943035	212.292866	299.028306	200.939877	0.000000	300.000000	200.000000	0.000000	7.721560	10.651480	2232.286072	2098.074055	2169.099924	-1434.322474				-505.000000	200.000000	0.000000	1.448880	0.536010	14.157719	-429.697425	1357.162681	235.369158
952				900.000000	200.000000	0.000000	0.437190	0.484180	-1.129700	-89.786153	-77.744503	130.119004	298.984117	200.923009	0.000000	300.000000	200.000000	0.000000	7.507920	10.651480	2231.752014	2059.927254	2267.199921	-1434.322474				-505.000000	200.000000	0.000000	4.165530	-1.786700	3.932700	-2308.302636	9.351677	-60.772919
953				900.000000	200.000000	0.000000	0.482030	0.596780	-1.477300	-121.694170	-74.201776	195.238090	298.988586	200.961862	0.000000	300.000000	200.000000	0.000000	7.568960	10.926160	2230.836486	2145.757556	2256.299921	-1483.150473				-505.000000	200.000000	0.000000	1.811100	-0.536010	7.865400	-263.436737	3197.196264	-1351.767831
954				900.000000	200.000000	0.000000	0.369930	0.608040	-1.477300	-32.778818	-79.717438	171.268097	299.018406	200.987006	0.000000	300.000000	200.000000	0.000000	7.141680	10.834600	2231.980896	2202.977757	2190.899923	-1367.183975	-569.817049	124.492646	0.000000	-505.000000	200.000000	0.000000	2.354430	-0.714680	22.023119	-1662.907464	1427.473597	-0.866586
955				900.000000	200.000000	0.000000	0.381140	0.698120	-1.477300	-8.966673	-105.508915	180.978898	299.047512	201.012850	0.000000	300.000000	200.000000	0.000000	7.416360	9.827440	2231.523132	2260.197959	2125.499926	-1452.632974				-505.000000	200.000000	0.000000	3.622200	-2.144040	9.438480	565.915230	1230.133654	-237.300865
956				900.000000	200.000000	0.000000	0.212990	0.619300	-1.694550	-40.581263	-98.382456	154.573538	299.009079	200.913963	0.000000	300.000000	200.000000	0.000000	7.630000	9.461200	2232.972718	2040.853853	2212.699923	-1446.529474				-505.000000	200.000000	0.000000	1.992210	-1.072020	14.157719	-990.263327	2782.555865	-412.385414
957				900.000000	200.000000	0.000000	0.392350	0.630560	-1.390400	-39.802477	-65.523601	151.988533	299.043216	200.901181	0.000000	300.000000	200.000000	0.000000	7.416360	9.674840	2232.896424	2012.243752	2136.399925	-1318.355976				-505.000000	200.000000	0.000000	1.448880	-0.714680	14.944259	-273.681750	1621.556269	116.694056
958				900.000000	200.000000	0.000000	0.347510	0.619300	-1.738000	-68.769989	-134.277401	188.169417	299.008672	200.927155	0.000000	300.000000	200.000000	0.000000	7.355320	10.895640	2232.057190	2069.463954	2212.699923	-1391.597975				-505.000000	200.000000	0.000000	2.535540	-1.429360	16.517339	-200.985188	2614.869682	115.928891
959				900.000000	200.000000	0.000000	0.425980	0.686860	-1.781450	-49.950761	-132.402417	188.150952	299.028438	200.939748	0.000000	300.000000	200.000000	0.000000	7.507920	10.926160	2232.591248	2098.074055	2169.099924	-1361.080475				-505.000000	200.000000	0.000000	3.078870	-2.680050	11.011560	186.159106	1394.087705	-1177.671650
960				900.000000	200.000000	0.000000	0.414770	0.563000	-1.651100	-66.977864	-91.534255	185.637716	298.989484	200.918296	0.000000	300.000000	200.000000	0.000000	7.111160	10.865120	2232.820130	2050.390553	2256.299921	-1434.322474				-505.000000	200.000000	0.000000	2.535540	-0.536010	11.011560	-958.081055	1294.394594	-646.896602
961				900.000000	200.000000	0.000000	0.470820	0.641820	-1.651100	-83.834708	-53.314635	159.146690	299.009147	200.909630	0.000000	300.000000	200.000000	0.000000	7.507920	10.865120	2233.125306	2031.317153	2212.699923	-1416.011974				-505.000000	200.000000	0.000000	3.259980	0.714680	3.932700	275.191906	1257.276570	-645.767652
962				900.000000	200.000000	0.000000	0.381140	0.619300	-1.433850	-128.762843	-39.691715	183.315256	299.062229	200.940134	0.000000	300.000000	200.000000	0.000000	7.843640	11.048240	2231.675720	2098.074055	2092.799927	-1226.803478	-582.107653	225.820777	0.000000	-505.000000	200.000000	0.000000	1.086660	-0.536010	21.236579	548.344971	1637.502789	-588.036593
963				900.000000	200.000000	0.000000	0.549290	0.754420	-1.651100	-91.259430	-142.667518	176.037734	299.057603	200.986871	0.000000	300.000000	200.000000	0.000000	7.599480	10.468360	2232.286072	2202.977757	2103.699926	-1336.666476	-565.382238	212.633076	0.000000	-505.000000	200.000000	0.000000	2.173320	-0.357340	25.955819	327.901828	1567.270437	-1175.394955
964				900.000000	200.000000	0.000000	0.403560	0.664340	-0.738650	-98.044157	-117.251055	149.598674	299.023756	200.969451	0.000000	300.000000	200.000000	0.000000	7.568960	10.773560	2233.049012	2164.830956	2179.999924	-1373.287475				-505.000000	200.000000	0.000000	2.173320	-0.714680	17.303879	421.403031	912.631091	-529.548985
965				900.000000	200.000000	0.000000	0.448400	0.743160	-1.824900	-71.800523	-77.559595	180.951104	298.994332	200.935413	0.000000	300.000000	200.000000	0.000000	7.691040	10.407320	2232.743836	2088.537354	2245.399921	-1507.564473				-505.000000	200.000000	0.000000	2.716650	0.178670	4.719240	-915.339154	361.416989	58.696325
966				900.000000	200.000000	0.000000	0.526870	0.574260	-1.607650	-50.387042	-50.597212	192.761033	299.028505	201.020839	0.000000	300.000000	200.000000	0.000000	7.416360	10.163160	2232.743836	2279.271359	2169.099924	-1354.976975				-505.000000	200.000000	0.000000	3.803310	-1.429360	14.944259	262.152973	1744.229733	-765.334010
967				900.000000	200.000000	0.000000	0.212990	0.788200	-1.346950	-53.368499	-108.837664	169.188575	299.018339	201.025531	0.000000	300.000000	200.000000	0.000000	7.172200	10.346280	2231.828308	2288.808060	2190.899923	-1391.597975				-505.000000	200.000000	0.000000	2.354430	-0.714680	6.292320	188.890103	1442.402125	-177.098882
968				900.000000	200.000000	0.000000	0.246620	0.754420	-1.390400	-123.153587	-69.654379	171.531979	298.920661	200.969981	0.000000	300.000000	200.000000	0.000000	7.843640	11.170320	2231.828308	2164.830956	2408.899916	-1403.804975				-505.000000	200.000000	0.000000	1.629990	-3.037390	8.651940	-414.732317	423.438649	-472.965672
969				900.000000	200.000000	0.000000	0.347510	0.754420	-1.173150	-106.846395	-23.351372	149.740516	298.926022	200.892669	0.000000	300.000000	200.000000	0.000000	7.691040	10.865120	2232.820130	1993.170352	2397.999916	-1464.839973				-505.000000	200.000000	0.000000	4.165530	-2.322710	7.078860	-139.980873	1199.496037	-296.257988
970				900.000000	200.000000	0.000000	0.347510	0.754420	-1.564200	-107.251523	-164.834854	161.788817	299.116198	201.025320	0.000000	300.000000	200.000000	0.000000	7.630000	11.353440	2232.286072	2288.808060	1972.899931	-1367.183975				-505.000000	200.000000	0.000000	2.354430	-2.144040	15.730799	1492.946631	1168.304993	-237.199443
971				900.000000	200.000000	0.000000	0.425980	0.563000	-1.042800	-102.532438	-62.165782	163.939162	299.092000	200.952466	0.000000	300.000000	200.000000	0.000000	7.019600	11.567080	2232.820130	2126.684155	2027.399929	-1287.838477				-505.000000	200.000000	0.000000	1.811100	0.536010	18.876959	265.576125	667.916155	-645.821300
972				900.000000	200.000000	0.000000	0.313880	0.495440	-2.129050	-70.255141	-122.396901	171.221447	299.091504	200.897431	0.000000	300.000000	200.000000	0.000000	7.141680	10.682000	2231.599426	2002.707052	2027.399929	-1330.562976				-505.000000	200.000000	0.000000	3.078870	-0.714680	18.090419	537.281956	1917.649896	-470.877330
973				900.000000	200.000000	0.000000	0.235410	0.608040	-1.390400	-80.935153	-38.796932	152.130179	299.028638	200.995075	0.000000	300.000000	200.000000	0.000000	7.355320	10.468360	2233.049012	2222.051158	2169.099924	-1330.562976				-505.000000	200.000000	0.000000	4.527750	-2.144040	3.932700	218.026762	2108.553863	-472.349703
974				900.000000	200.000000	0.000000	0.358720	0.698120	-1.433850	-49.126961	-48.900399	173.773145	298.999213	200.922599	0.000000	300.000000	200.000000	0.000000	7.568960	10.620960	2232.743836	2059.927254	2234.499922	-1391.597975				-505.000000	200.000000	0.000000	2.173320	-2.680050	8.651940	185.970336	1318.551804	-178.949529
975				900.000000	200.000000	0.000000	0.280250	0.484180	-1.433850	-110.203903	-20.339155	144.739554	299.062486	200.952693	0.000000	300.000000	200.000000	0.000000	7.385840	10.559920	2232.286072	2126.684155	2092.799927	-1403.804975				-505.000000	200.000000	0.000000	0.362220	-1.786700	4.719240	-455.183683	-291.536504	-1235.350628
976				900.000000	200.000000	0.000000	0.470820	0.709380	-1.911800	-33.076309	-129.061733	156.799860	298.970063	200.892578	0.000000	300.000000	200.000000	0.000000	7.263760	10.193680	2233.049012	1993.170352	2299.899920	-1373.287475	-526.187128	267.463070	0.000000	-505.000000	200.000000	0.000000	2.897760	-0.357340	22.023119	1485.747231	466.606649	-588.011923
977				900.000000	200.000000	0.000000	0.325090	0.461660	-1.651100	-95.274227	-77.709293	139.852836	298.979442	200.892914	0.000000	300.000000	200.000000	0.000000	7.385840	9.705360	2232.209778	1993.170352	2278.099920	-1385.494475				-505.000000	200.000000	0.000000	3.441090	-0.357340	18.090419	211.456594	570.031892	-764.287685
978				900.000000	200.000000	0.000000	0.470820	0.484180	-1.607650	-110.383960	-63.486983	159.000085	299.013218	200.918924	0.000000	300.000000	200.000000	0.000000	7.019600	9.766400	2231.294250	2050.390553	2201.799923	-1428.218974				-505.000000	200.000000	0.000000	2.173320	-0.536010	8.651940	778.970203	1451.121811	-646.867624
979				900.000000	200.000000	0.000000	0.459610	0.619300	-2.085600	-77.171163	-67.646832	151.908379	299.057248	200.957325	0.000000	300.000000	200.000000	0.000000	7.294280	10.193680	2231.446838	2136.220856	2103.699926	-1379.390975				-505.000000	200.000000	0.000000	2.716650	-0.893350	11.011560	-400.623689	1813.715658	-529.762009
980				900.000000	200.000000	0.000000	0.336300	0.608040	-1.346950	-72.849078	-93.651690	161.664297	299.052267	201.030085	0.000000	300.000000	200.000000	0.000000	7.507920	11.017720	2231.217956	2298.344760	2114.599926	-1409.908474				-505.000000	200.000000	0.000000	4.346640	-0.893350	18.876959	179.085552	912.200660	-177.427816
981				900.000000	200.000000	0.000000	0.425980	0.472920	-1.694550	-58.670782	-86.889504	175.903688	298.964297	200.948908	0.000000	300.000000	200.000000	0.000000	7.538440	10.987200	2231.141662	2117.147455	2310.799919	-1428.218974				-505.000000	200.000000	0.000000	1.086660	0.357340	11.798100	-1251.409530	2176.739935	-58.491916
982				900.000000	200.000000	0.000000	0.549290	0.461660	-1.260050	-78.786978	-163.295075	122.752944	299.008910	200.935477	0.000000	300.000000	200.000000	0.000000	7.782600	11.017720	2232.591248	2088.537354	2212.699923	-1354.976975				-505.000000	200.000000	0.000000	1.992210	-1.786700	3.932700	-223.614602	1201.419321	-706.784139
983				900.000000	200.000000	0.000000	0.358720	0.641820	-1.260050	-51.265338	-69.325913	156.853165	298.998426	200.931874	0.000000	300.000000	200.000000	0.000000	7.263760	11.628120	2230.989074	2079.000654	2234.499922	-1336.666476				-505.000000	200.000000	0.000000	2.173320	0.714680	15.730799	-766.208263	1311.833966	-528.192522
984				900.000000	200.000000	0.000000	0.470820	0.630560	-1.911800	-40.342647	-144.259643	176.003839	299.013387	200.978594	0.000000	300.000000	200.000000	0.000000	7.263760	10.926160	2231.675720	2183.904357	2201.799923	-1336.666476				-505.000000	200.000000	0.000000	3.078870	0.357340	12.584640	-209.002589	1392.594852	-881.068674
985				900.000000	200.000000	0.000000	0.313880	0.664340	-1.520750	-74.731231	-72.302920	156.920563	299.028106	200.884520	0.000000	300.000000	200.000000	0.000000	7.843640	10.468360	2231.828308	1974.096951	2169.099924	-1367.183975				-505.000000	200.000000	0.000000	3.441090	-1.965370	11.011560	461.036396	1239.599767	-60.884522
986				900.000000	200.000000	0.000000	0.392350	0.506700	-1.433850	-113.297060	-75.615132	175.969944	298.974524	200.952759	0.000000	300.000000	200.000000	0.000000	7.355320	9.644320	2232.133484	2126.684155	2288.999920	-1354.976975				-505.000000	200.000000	0.000000	1.992210	-1.429360	4.719240	-86.113034	935.532880	-530.212727
987				900.000000	200.000000	0.000000	0.571710	0.619300	-1.520750	-96.688629	-138.646029	156.611564	299.022588	200.957784	0.000000	300.000000	200.000000	0.000000	7.538440	10.682000	2230.378722	2136.220856	2179.999924	-1409.908474				-505.000000	200.000000	0.000000	1.811100	-1.608030	15.730799	367.220577	936.041875	-119.159106
988				900.000000	200.000000	0.000000	0.358720	0.641820	-1.607650	-35.543331	-58.870705	192.998067	299.081735	200.944440	0.000000	300.000000	200.000000	0.000000	7.538440	10.315760	2231.599426	2107.610755	2049.199928	-1385.494475				-505.000000	200.000000	0.000000	1.992210	0.000000	11.011560	-1041.463092	2520.401556	-176.391673
989				900.000000	200.000000	0.000000	0.325090	0.686860	-1.260050	-77.554303	-98.336849	164.158873	298.945152	200.957096	0.000000	300.000000	200.000000	0.000000	7.324800	10.804080	2231.980896	2136.220856	2354.399918	-1354.976975	-534.372536	159.379117	0.000000	-505.000000	200.000000	0.000000	2.897760	-0.357340	20.450039	-830.698653	600.669509	-1234.197008
990				900.000000	200.000000	0.000000	0.425980	0.686860	-1.651100	-98.062081	-86.929913	176.102652	298.988724	200.867695	0.000000	300.000000	200.000000	0.000000	7.324800	9.796920	2231.141662	1935.950150	2256.299921	-1428.218974				-505.000000	200.000000	0.000000	3.441090	-0.357340	18.090419	674.720602	437.461885	293.106090
991				900.000000	200.000000	0.000000	0.437190	0.664340	-1.651100	-143.215288	-97.523481	178.479755	299.081703	201.021397	0.000000	300.000000	200.000000	0.000000	7.233240	9.949520	2231.523132	2279.271359	2049.199928	-1416.011974				-505.000000	200.000000	0.000000	0.905550	-0.893350	0.000000	177.575396	210.345187	-529.617121
992				900.000000	200.000000	0.000000	0.571710	0.776940	-1.781450	-42.220737	-62.414029	178.445110	298.959483	200.953117	0.000000	300.000000	200.000000	0.000000	7.752080	11.353440	2231.294250	2126.684155	2321.699919	-1336.666476	-518.922912	198.750929	0.000000	-505.000000	200.000000	0.000000	0.000000	-2.501380	26.742359	-33.403112	372.331523	-119.862007
993				900.000000	200.000000	0.000000	0.459610	0.619300	-1.477300	-104.684676	-68.212551	166.366340	299.072125	200.965642	0.000000	300.000000	200.000000	0.000000	7.782600	10.865120	2231.980896	2155.294256	2070.999928	-1361.080475	-550.069193	197.588657	0.000000	-505.000000	200.000000	0.000000	4.165530	1.072020	20.450039	-49.312069	921.666773	-469.268685
994				900.000000	200.000000	0.000000	0.414770	0.619300	-1.477300	-96.643615	-101.827829	185.690075	299.008706	200.965576	0.000000	300.000000	200.000000	0.000000	7.233240	11.353440	2232.133484	2155.294256	2212.699923	-1367.183975				-505.000000	200.000000	0.000000	2.535540	-1.965370	18.876959	693.297632	889.220308	-941.973558
995				900.000000	200.000000	0.000000	0.392350	0.574260	-1.433850	-138.658651	-70.549162	156.755494	299.072569	200.956639	0.000000	300.000000	200.000000	0.000000	7.599480	10.620960	2233.049012	2136.220856	2070.999928	-1293.941977				-505.000000	200.000000	0.000000	4.708860	1.608030	16.517339	1604.231307	362.241979	-1232.476760
996				900.000000	200.000000	0.000000	0.336300	0.630560	-1.260050	-83.893267	-103.864447	188.191502	299.091504	200.978627	0.000000	300.000000	200.000000	0.000000	7.477400	10.254720	2231.599426	2183.904357	2027.399929	-1324.459476				-505.000000	200.000000	0.000000	1.629990	-3.394730	11.011560	-667.798194	1216.619414	-297.072491
997				900.000000	200.000000	0.000000	0.313880	0.495440	-1.216600	-45.186662	-77.651750	168.811787	299.037841	200.952921	0.000000	300.000000	200.000000	0.000000	7.477400	10.865120	2231.752014	2126.684155	2147.299925	-1367.183975				-505.000000	200.000000	0.000000	-0.181110	-0.357340	8.651940	-484.194496	1063.308333	-117.812824
998				900.000000	200.000000	0.000000	0.280250	0.641820	-1.607650	-99.871814	-80.969160	171.392421	299.018372	200.927219	0.000000	300.000000	200.000000	0.000000	7.935200	10.468360	2231.904602	2069.463954	2190.899923	-1306.148976				-505.000000	200.000000	0.000000	2.897760	-1.608030	18.090419	-443.302667	1398.328832	-1117.895716
999				900.000000	200.000000	0.000000	0.470820	0.484180	-1.781450	-78.399775	-58.259379	154.180764	299.042856	200.974154	0.000000	300.000000	200.000000	0.000000	7.141680	9.796920	2232.057190	2174.367657	2136.399925	-1379.390975				-505.000000	200.000000	0.000000	3.259980	-2.501380	14.157719	-613.489893	1512.713041	-178.866904
1000				900.000000	200.000000	0.000000	0.414770	0.608040	-1.955250	-61.417686	-106.449305	137.486401	299.003755	200.935733	0.000000	300.000000	200.000000	0.000000	7.355320	10.926160	2231.980896	2088.537354	2223.599922	-1391.597975				-505.000000	200.000000	0.000000	2.897760	-1.608030	8.651940	-907.321753	877.005920	-1235.383913
1001				900.000000	200.000000	0.000000	0.560500	0.709380	-1.651100	-20.744634	-72.205567	149.477972	299.062101	200.910345	0.000000	300.000000	200.000000	0.000000	7.599480	10.041080	2231.370544	2031.317153	2092.799927	-1403.804975				-505.000000	200.000000	0.000000	2.897760	-1.786700	11.011560	-454.680297	1405.046670	-236.903794
1002				900.000000	200.000000	0.000000	0.280250	0.585520	-1.738000	-94.284231	-80.847934	161.701421	298.969535	200.901581	0.000000	300.000000	200.000000	0.000000	7.538440	11.475520	2231.904602	2012.243752	2299.899920	-1397.701475				-505.000000	200.000000	0.000000	4.165530	-1.608030	6.292320	250.649496	1597.952485	-589.300250
1003				900.000000	200.000000	0.000000	0.224200	0.472920	-1.911800	-10.649491	28.007208	168.883751	298.989381	200.939748	0.000000	300.000000	200.000000	0.000000	7.904680	10.987200	2232.591248	2098.074055	2256.299921	-1275.631477				-505.000000	200.000000	0.000000	1.448880	1.786700	16.517339	-353.829404	-501.056701	-468.373121
1004				900.000000	200.000000	0.000000	0.269040	0.563000	-1.781450	-63.092377	-55.016048	166.511412	299.072061	200.987073	0.000000	300.000000	200.000000	0.000000	7.324800	11.414480	2231.828308	2202.977757	2070.999928	-1361.080475				-505.000000	200.000000	0.000000	1.086660	-1.608030	3.932700	1176.988742	991.074134	-589.053940
1005				900.000000	200.000000	0.000000	0.336300	0.608040	-1.433850	-76.959637	-58.109083	159.254637	299.042725	200.940102	0.000000	300.000000	200.000000	0.000000	7.233240	10.437840	2231.752014	2098.074055	2136.399925	-1330.562976				-505.000000	200.000000	0.000000	3.803310	-2.322710	14.157719	-1181.758581	2142.686181	-413.717207
1006				900.000000	200.000000	0.000000	0.336300	0.574260	-1.520750	-122.666558	-52.962296	202.597103	299.017902	200.923388	0.000000	300.000000	200.000000	0.000000	7.721560	10.498880	2230.836486	2059.927254	2190.899923	-1342.769976				-505.000000	200.000000	0.000000	0.543330	-2.680050	9.438480	-624.678754	753.586030	-531.283722
1007				900.000000	200.000000	0.000000	0.381140	0.608040	-1.651100	-85.225768	-130.677131	147.159882	299.009180	200.965114	0.000000	300.000000	200.000000	0.000000	7.477400	9.949520	2233.201600	2155.294256	2212.699923	-1367.183975				-505.000000	200.000000	0.000000	1.992210	-2.680050	3.146160	-161.918132	1997.585791	-766.376027
1008				900.000000	200.000000	0.000000	0.347510	0.664340	-1.477300	-58.604096	-48.398363	147.247082	299.018171	200.974421	0.000000	300.000000	200.000000	0.000000	7.233240	10.804080	2231.446838	2174.367657	2190.899923	-1434.322474				-505.000000	200.000000	0.000000	2.354430	-0.714680	11.011560	536.715648	907.643537	-529.563474
1009				900.000000	200.000000	0.000000	0.515660	0.608040	-1.564200	-36.889377	-75.505843	178.346101	299.081484	200.978895	0.000000	300.000000	200.000000	0.000000	7.111160	10.895640	2230.989074	2183.904357	2049.199928	-1336.666476				-505.000000	200.000000	0.000000	1.992210	-0.178670	8.651940	-241.751170	1064.370755	-470.281724
1010				900.000000	200.000000	0.000000	0.347510	0.675600	-1.477300	-58.140409	-93.992092	180.992795	299.028638	200.875495	0.000000	300.000000	200.000000	0.000000	6.836480	10.285240	2233.049012	1955.023551	2169.099924	-1373.287475				-505.000000	200.000000	0.000000	1.629990	-0.893350	8.651940	-748.260464	953.718679	-294.698682
1011				900.000000	200.000000	0.000000	0.437190	0.563000	-1.173150	-86.585359	-87.836034	151.879248	298.969429	200.931587	0.000000	300.000000	200.000000	0.000000	7.568960	10.376800	2231.675720	2079.000654	2299.899920	-1348.873476				-505.000000	200.000000	0.000000	0.181110	2.144040	11.798100	-911.664309	2364.104770	-232.956189
1012				900.000000	200.000000	0.000000	0.437190	0.585520	-1.173150	-69.575865	-67.572154	159.129171	298.984464	200.931237	0.000000	300.000000	200.000000	0.000000	7.355320	9.919000	2232.514954	2079.000654	2267.199921	-1379.390975				-505.000000	200.000000	0.000000	2.897760	-1.250690	9.438480	388.339834	2201.959567	-1058.812502
1013				900.000000	200.000000	0.000000	0.313880	0.720640	-1.390400	-36.092982	-57.226236	185.888843	298.998392	200.953280	0.000000	300.000000	200.000000	0.000000	7.477400	10.163160	2230.912780	2126.684155	2234.499922	-1354.976975	-533.570641	142.953499	0.000000	-505.000000	200.000000	0.000000	3.441090	-1.965370	24.382739	-1390.949940	696.630488	-883.301903
1014				900.000000	200.000000	0.000000	0.369930	0.630560	-1.042800	4.783469	-120.649282	154.421420	299.003857	200.961271	0.000000	300.000000	200.000000	0.000000	7.385840	11.628120	2232.209778	2145.757556	2223.599922	-1403.804975				-505.000000	200.000000	0.000000	3.441090	-0.357340	3.146160	1136.789068	53.933965	-646.799488
1015				900.000000	200.000000	0.000000	0.493240	0.664340	-1.216600	-62.354541	-130.631524	161.554066	299.013455	200.995619	0.000000	300.000000	200.000000	0.000000	7.782600	10.712520	2231.828308	2222.051158	2201.799923	-1483.150473				-505.000000	200.000000	0.000000	3.984420	-1.608030	14.157719	251.278728	1601.447186	-589.285761
1016				900.000000	200.000000	0.000000	0.313880	0.596780	-1.564200	-137.866320	-57.064602	161.677052	299.008028	200.914932	0.000000	300.000000	200.000000	0.000000	7.538440	11.261880	2230.607604	2040.853853	2212.699923	-1452.632974				-505.000000	200.000000	0.000000	1.629990	-1.786700	11.011560	-1033.760307	553.769377	-354.290570
1017				900.000000	200.000000	0.000000	0.325090	0.630560	-1.390400	-59.905128	-77.951744	176.154815	299.052299	200.995858	0.000000	300.000000	200.000000	0.000000	7.172200	11.261880	2231.294250	2222.051158	2114.599926	-1312.252476				-505.000000	200.000000	0.000000	4.346640	-3.037390	8.651940	-530.548318	921.904204	-649.415300
1018				900.000000	200.000000	0.000000	0.369930	0.596780	-1.998700	-102.131690	-94.430446	161.618985	299.106035	200.884732	0.000000	300.000000	200.000000	0.000000	7.691040	10.437840	2231.294250	1974.096951	1994.699930	-1416.011974				-505.000000	200.000000	0.000000	2.897760	0.178670	10.225020	127.445325	1273.223089	-58.806362
1019				900.000000	200.000000	0.000000	0.437190	0.630560	-0.999350	-107.746363	-37.337969	159.171059	299.038269	200.935413	0.000000	300.000000	200.000000	0.000000	7.477400	10.651480	2232.743836	2088.537354	2147.299925	-1342.769976				-505.000000	200.000000	0.000000	1.811100	-1.965370	11.011560	-1044.571628	1470.800463	-236.986419
1020				900.000000	200.000000	0.000000	0.437190	0.596780	-1.346950	-89.394886	-77.542460	166.368624	299.042529	200.995858	0.000000	300.000000	200.000000	0.000000	7.630000	10.346280	2231.294250	2222.051158	2136.399925	-1385.494475				-505.000000	200.000000	0.000000	2.173320	-3.930740	14.157719	110.731547	1048.186804	-473.856927
1021				900.000000	200.000000	0.000000	0.381140	0.585520	-1.173150	-73.596395	-29.802226	137.500298	299.043052	200.939781	0.000000	300.000000	200.000000	0.000000	7.385840	10.682000	2232.514954	2098.074055	2136.399925	-1312.252476				-505.000000	200.000000	0.000000	2.897760	-0.178670	3.146160	221.072375	1147.370920	-822.818760
1022				900.000000	200.000000	0.000000	0.425980	0.574260	-1.607650	-74.510224	-51.508532	156.720653	299.067464	200.956867	0.000000	300.000000	200.000000	0.000000	7.202720	9.857960	2232.514954	2136.220856	2081.899927	-1379.390975				-505.000000	200.000000	0.000000	3.078870	-2.501380	14.157719	313.038122	1523.672006	-707.549303
1023				900.000000	200.000000	0.000000	0.425980	0.608040	-0.999350	-112.694267	-57.140221	183.258330	298.984290	200.944214	0.000000	300.000000	200.000000	0.000000	7.599480	10.102120	2232.133484	2107.610755	2267.199921	-1403.804975				-505.000000	200.000000	0.000000	4.708860	1.250690	8.651940	-734.340607	1695.406317	-292.910297
1024				900.000000	200.000000	0.000000	0.336300	0.495440	-1.086250	-105.359573	-43.234441	147.101619	299.033089	200.952791	0.000000	300.000000	200.000000	0.000000	7.355320	10.041080	2232.057190	2126.684155	2158.199924	-1312.252476				-505.000000	200.000000	0.000000	1.992210	1.429360	7.865400	318.751809	1197.687189	-410.011605
1025				900.000000	200.000000	0.000000	0.459610	0.619300	-1.477300	-60.458843	-108.740310	149.498719	299.018372	200.991312	0.000000	300.000000	200.000000	0.000000	7.385840	11.383960	2231.904602	2212.514458	2190.899923	-1391.597975				-505.000000	200.000000	0.000000	1.267770	0.714680	11.011560	1318.102232	1901.387381	-469.375980
1026				900.000000	200.000000	0.000000	0.515660	0.484180	-1.520750	-33.903857	-121.139981	163.772950	299.037710	200.940230	0.000000	300.000000	200.000000	0.000000	7.477400	11.536560	2231.446838	2098.074055	2147.299925	-1385.494475	-563.251612	147.491626	0.000000	-505.000000	200.000000	0.000000	0.362220	0.000000	22.023119	-1156.398169	1282.882202	-704.958162
1027				900.000000	200.000000	0.000000	0.448400	0.619300	-1.564200	-104.774704	-72.736076	127.823392	298.930794	200.948292	0.000000	300.000000	200.000000	0.000000	7.477400	11.109280	2232.591248	2117.147455	2387.099916	-1361.080475				-505.000000	200.000000	0.000000	2.535540	0.357340	17.303879	-787.705060	1686.133204	-704.792911
1028				900.000000	200.000000	0.000000	0.347510	0.484180	-1.607650	-78.219718	-98.936837	144.669873	299.018741	200.926870	0.000000	300.000000	200.000000	0.000000	7.843640	11.078760	2232.743836	2069.463954	2190.899923	-1434.322474				-505.000000	200.000000	0.000000	3.259980	-1.608030	16.517339	-1485.772530	52.203681	-236.763214
1029				900.000000	200.000000	0.000000	0.437190	0.551740	-1.738000	-27.326277	-92.376694	166.326736	299.101242	200.940198	0.000000	300.000000	200.000000	0.000000	7.630000	11.536560	2231.523132	2098.074055	2005.599930	-1416.011974				-505.000000	200.000000	0.000000	3.441090	-2.144040	11.011560	-360.486939	311.609715	-2.309981
1030				900.000000	200.000000	0.000000	0.392350	0.641820	-1.738000	-71.863146	-85.464212	205.011527	299.047739	200.884429	0.000000	300.000000	200.000000	0.000000	7.172200	10.468360	2232.057190	1974.096951	2125.499926	-1416.011974				-505.000000	200.000000	0.000000	3.441090	-2.680050	7.078860	-277.419518	-480.078197	-590.259641
1031				900.000000	200.000000	0.000000	0.302670	0.450400	-1.868350	-71.839803	-46.188175	166.371853	298.984186	200.901581	0.000000	300.000000	200.000000	0.000000	7.599480	10.407320	2231.904602	2012.243752	2267.199921	-1446.529474				-505.000000	200.000000	0.000000	3.259980	0.178670	18.876959	359.769484	1905.944504	-587.532227
1032				900.000000	200.000000	0.000000	0.246620	0.563000	-1.260050	-98.736978	-69.775605	159.305658	299.023556	200.884218	0.000000	300.000000	200.000000	0.000000	7.599480	10.010560	2232.591248	1974.096951	2179.999924	-1391.597975				-505.000000	200.000000	0.000000	3.803310	-2.322710	11.798100	92.028670	686.655380	-178.740813
1033				900.000000	200.000000	0.000000	0.448400	0.551740	-1.694550	-35.322324	-143.538429	163.905463	298.998906	200.948518	0.000000	300.000000	200.000000	0.000000	7.019600	10.498880	2232.057190	2117.147455	2234.499922	-1422.115474				-505.000000	200.000000	0.000000	3.441090	-0.536010	9.438480	663.217125	-1542.877534	-470.736750
1034				900.000000	200.000000	0.000000	0.381140	0.664340	-0.651750	-49.707766	-116.408617	123.115640	299.057635	200.982565	0.000000	300.000000	200.000000	0.000000	7.080640	9.949520	2232.362366	2193.441057	2103.699926	-1361.080475				-505.000000	200.000000	0.000000	2.716650	-1.072020	13.371180	515.281774	1678.906371	-882.396159
1035				900.000000	200.000000	0.000000	0.470820	0.765680	-1.173150	-21.951574	-63.891068	192.997121	299.023189	200.948648	0.000000	300.000000	200.000000	0.000000	7.172200	10.041080	2231.752014	2117.147455	2179.999924	-1391.597975				-505.000000	200.000000	0.000000	1.448880	-0.536010	16.517339	-1536.720602	1620.063416	-470.577373
1036				900.000000	200.000000	0.000000	0.425980	0.664340	-1.607650	-90.903380	-66.706442	161.623748	298.939798	200.957522	0.000000	300.000000	200.000000	0.000000	7.843640	9.980040	2230.989074	2136.220856	2365.299917	-1416.011974				-505.000000	200.000000	0.000000	2.716650	-2.858720	10.225020	-172.163145	488.762011	-179.162553
1037				900.000000	200.000000	0.000000	0.414770	0.563000	-1.520750	-50.760701	-127.117270	171.179755	298.998598	200.948810	0.000000	300.000000	200.000000	0.000000	7.630000	11.322920	2231.370544	2117.147455	2234.499922	-1403.804975				-505.000000	200.000000	0.000000	1.448880	0.178670	19.663499	-103.431600	954.227674	528.750535
1038				900.000000	200.000000	0.000000	0.448400	0.754420	-1.868350	-19.114957	-118.046946	202.648517	299.052364	200.957325	0.000000	300.000000	200.000000	0.000000	7.599480	11.719680	2231.446838	2136.220856	2114.599926	-1367.183975				-505.000000	200.000000	0.000000	3.441090	-0.178670	17.303879	-1283.403032	1233.628355	-235.421240
1039				900.000000	200.000000	0.000000	0.459610	0.641820	-1.346950	-79.499078	-108.861536	214.580486	298.993713	200.931715	0.000000	300.000000	200.000000	0.000000	7.568960	11.261880	2231.370544	2079.000654	2245.399921	-1403.804975				-505.000000	200.000000	0.000000	2.897760	0.178670	15.730799	-103.746216	1533.138119	-587.503250
1040				900.000000	200.000000	0.000000	0.381140	0.641820	-1.260050	-79.409050	-95.579018	168.878239	298.979442	200.961271	0.000000	300.000000	200.000000	0.000000	7.416360	10.773560	2232.209778	2145.757556	2278.099920	-1391.597975				-505.000000	200.000000	0.000000	0.905550	-2.144040	13.371180	-1286.826184	330.225945	-237.083533
1041				900.000000	200.000000	0.000000	0.246620	0.630560	-1.477300	-96.179928	-94.903412	173.826450	298.944936	200.995755	0.000000	300.000000	200.000000	0.000000	7.477400	10.346280	2231.523132	2222.051158	2354.399918	-1470.943473				-505.000000	200.000000	0.000000	1.992210	0.357340	6.292320	832.838042	801.470020	-763.493544
1042				900.000000	200.000000	0.000000	0.414770	0.675600	-1.173150	-45.763719	-81.846809	149.597533	299.042856	200.965609	0.000000	300.000000	200.000000	0.000000	7.141680	10.224200	2232.057190	2155.294256	2136.399925	-1397.701475				-505.000000	200.000000	0.000000	2.535540	-0.178670	12.584640	-357.252556	1027.761726	-999.022078
1043				900.000000	200.000000	0.000000	0.392350	0.574260	-1.911800	-115.030625	-75.170639	192.900395	299.047577	200.944407	0.000000	300.000000	200.000000	0.000000	7.294280	10.529400	2231.675720	2107.610755	2125.499926	-1379.390975	-620.012406	186.267119	0.000000	-505.000000	200.000000	0.000000	3.803310	0.714680	22.023119	-302.440870	2532.931939	-763.299316
1044				900.000000	200.000000	0.000000	0.549290	0.653080	-1.520750	-103.338630	-132.656804	154.256546	298.998769	200.931555	0.000000	300.000000	200.000000	0.000000	7.691040	9.980040	2231.752014	2079.000654	2234.499922	-1452.632974				-505.000000	200.000000	0.000000	4.346640	1.072020	14.157719	760.896559	253.829182	-939.235963
1045				900.000000	200.000000	0.000000	0.414770	0.506700	-0.825550	-60.399968	-77.104107	187.995017	298.964934	200.961139	0.000000	300.000000	200.000000	0.000000	7.446880	9.796920	2232.514954	2145.757556	2310.799919	-1361.080475				-505.000000	200.000000	0.000000	2.173320	-0.178670	8.651940	453.144841	390.561753	-411.552114
1046				900.000000	200.000000	0.000000	0.336300	0.563000	-1.346950	-106.868067	-78.453780	173.670710	299.032957	200.978560	0.000000	300.000000	200.000000	0.000000	6.989080	9.827440	2231.752014	2183.904357	2158.199924	-1403.804975	-519.611802	175.978168	0.000000	-505.000000	200.000000	0.000000	2.897760	-1.429360	22.809659	-547.929808	333.290215	-530.285171
1047				900.000000	200.000000	0.000000	0.448400	0.686860	-1.607650	-37.709114	-87.893577	183.308405	299.023423	200.918516	0.000000	300.000000	200.000000	0.000000	7.416360	9.857960	2232.286072	2050.390553	2179.999924	-1379.390975				-505.000000	200.000000	0.000000	2.716650	0.536010	6.292320	1654.361377	1553.054202	-939.614237
1048				900.000000	200.000000	0.000000	0.504450	0.472920	-1.868350	-135.240913	-34.233596	137.267831	299.004095	200.948227	0.000000	300.000000	200.000000	0.000000	7.050120	10.895640	2232.743836	2117.147455	2223.599922	-1348.873476	-524.711386	184.570633	0.000000	-505.000000	200.000000	0.000000	2.897760	1.608030	23.596199	-364.074417	465.113796	-762.379083
1049				900.000000	200.000000	0.000000	0.414770	0.619300	-1.260050	-104.459605	-31.106292	171.232114	298.964863	200.969749	0.000000	300.000000	200.000000	0.000000	7.874160	11.261880	2232.362366	2164.830956	2310.799919	-1379.390975				-505.000000	200.000000	0.000000	2.535540	-1.786700	18.876959	-1148.947077	2214.920381	-824.315803
1050				900.000000	200.000000	0.000000	0.526870	0.585520	-1.607650	-61.984946	-106.322882	163.855583	299.076724	201.004406	0.000000	300.000000	200.000000	0.000000	7.782600	11.475520	2231.294250	2241.124558	2060.099928	-1306.148976	-605.388698	204.357022	0.000000	-505.000000	200.000000	0.000000	0.362220	-0.357340	22.023119	95.955208	2210.872253	-587.809080
1051				900.000000	200.000000	0.000000	0.369930	0.585520	-1.433850	-29.640648	-186.143215	159.198853	299.066826	200.978895	0.000000	300.000000	200.000000	0.000000	7.660520	11.597600	2230.989074	2183.904357	2081.899927	-1409.908474				-505.000000	200.000000	0.000000	3.078870	0.000000	14.944259	348.643546	1920.635602	410.962381
1052				900.000000	200.000000	0.000000	0.358720	0.585520	-1.260050	-105.850665	-43.996063	183.307067	298.974559	200.978360	0.000000	300.000000	200.000000	0.000000	7.568960	10.193680	2232.209778	2183.904357	2288.999920	-1452.632974				-505.000000	200.000000	0.000000	1.448880	-0.357340	11.011560	-136.557720	1890.428416	-352.919618
1053				900.000000	200.000000	0.000000	0.515660	0.529220	-1.998700	-92.852220	-24.442058	139.718237	298.964793	200.982632	0.000000	300.000000	200.000000	0.000000	7.538440	10.559920	2232.209778	2193.441057	2310.799919	-1379.390975				-505.000000	200.000000	0.000000	1.086660	-0.893350	5.505780	-632.696155	989.581281	-1117.072597
1054				900.000000	200.000000	0.000000	0.470820	0.540480	-1.607650	-104.044996	-78.684893	156.642783	299.008842	200.875734	0.000000	300.000000	200.000000	0.000000	7.263760	10.559920	2232.438660	1955.023551	2212.699923	-1477.046973				-505.000000	200.000000	0.000000	2.897760	-1.072020	7.865400	167.393306	1275.462369	-941.154746
1055				900.000000	200.000000	0.000000	0.358720	0.585520	-1.129700	-65.510320	-64.381168	176.078087	299.028405	200.922694	0.000000	300.000000	200.000000	0.000000	7.294280	10.956680	2232.514954	2059.927254	2169.099924	-1318.355976				-505.000000	200.000000	0.000000	1.448880	-0.357340	11.798100	-136.494797	1757.111982	-235.431421
1056				900.000000	200.000000	0.000000	0.425980	0.585520	-1.390400	-61.759875	-127.700123	168.779425	299.006261	200.925128	0.000000	300.000000	200.000000	0.000000	7.477400	10.437840	2226.640316	2059.927254	2212.699923	-1379.390975				-505.000000	200.000000	0.000000	2.535540	-1.250690	15.730799	-769.316799	1952.766072	-1235.015820
1057				900.000000	200.000000	0.000000	0.369930	0.585520	-1.738000	-33.976277	-125.068716	135.102252	299.106768	200.888277	0.000000	300.000000	200.000000	0.000000	7.599480	9.766400	2233.125306	1983.633652	1994.699930	-1391.597975				-505.000000	200.000000	0.000000	3.078870	-1.429360	15.730799	146.399895	-466.370956	-354.067364
1058				900.000000	200.000000	0.000000	0.381140	0.630560	-0.999350	-23.315228	-75.557589	197.783688	299.111649	200.960876	0.000000	300.000000	200.000000	0.000000	7.385840	9.980040	2233.125306	2145.757556	1983.799931	-1318.355976				-505.000000	200.000000	0.000000	3.441090	1.429360	11.011560	-839.156517	576.749730	-292.639318
1059				900.000000	200.000000	0.000000	0.437190	0.675600	-1.390400	-66.091441	-72.436082	171.261246	298.993885	200.940102	0.000000	300.000000	200.000000	0.000000	6.928040	11.414480	2231.752014	2098.074055	2245.399921	-1312.252476				-505.000000	200.000000	0.000000	2.354430	-0.357340	9.438480	558.212445	909.136390	-411.736161
1060				900.000000	200.000000	0.000000	0.425980	0.585520	-0.999350	-85.477929	-57.140221	156.731125	299.017936	200.940455	0.000000	300.000000	200.000000	0.000000	7.507920	11.506040	2230.912780	2098.074055	2190.899923	-1367.183975				-505.000000	200.000000	0.000000	2.535540	-2.858720	8.651940	1564.951037	1429.203881	-1236.541840
1061				900.000000	200.000000	0.000000	0.437190	0.574260	-1.390400	-74.285153	-77.502052	161.528360	299.008808	200.922757	0.000000	300.000000	200.000000	0.000000	7.080640	10.926160	2232.362366	2059.927254	2212.699923	-1391.597975				-505.000000	200.000000	0.000000	2.354430	-2.680050	11.798100	881.118040	1437.177140	-766.405005
1062				900.000000	200.000000	0.000000	0.347510	0.619300	-0.869000	-96.013416	-79.359901	164.072816	298.969746	200.995381	0.000000	300.000000	200.000000	0.000000	7.599480	11.506040	2232.362366	2222.051158	2299.899920	-1361.080475				-505.000000	200.000000	0.000000	1.086660	-1.608030	9.438480	482.533193	1383.559171	-471.565743
1063				900.000000	200.000000	0.000000	0.302670	0.563000	-1.390400	-86.810430	-56.764608	197.802152	299.013421	200.940102	0.000000	300.000000	200.000000	0.000000	7.233240	10.895640	2231.752014	2098.074055	2201.799923	-1428.218974				-505.000000	200.000000	0.000000	3.441090	-0.893350	14.157719	-632.004000	1104.044053	-471.075866
1064				900.000000	200.000000	0.000000	0.482030	0.596780	-1.433850	-93.505444	-150.231734	183.189790	298.993609	200.970279	0.000000	300.000000	200.000000	0.000000	7.111160	10.743040	2231.141662	2164.830956	2245.399921	-1440.425974				-505.000000	200.000000	0.000000	2.716650	-0.714680	14.157719	73.703333	1810.729952	-0.895563
1065				900.000000	200.000000	0.000000	0.358720	0.675600	-1.303500	-110.227245	-104.747294	183.390842	298.949928	200.952921	0.000000	300.000000	200.000000	0.000000	7.721560	10.773560	2231.752014	2126.684155	2343.499918	-1452.632974				-505.000000	200.000000	0.000000	3.259980	-1.429360	11.798100	-780.442737	321.822254	-60.361360
1066				900.000000	200.000000	0.000000	0.403560	0.675600	-1.564200	-46.168847	-101.285384	173.705747	299.028538	200.922567	0.000000	300.000000	200.000000	0.000000	7.630000	10.132640	2232.820130	2059.927254	2169.099924	-1379.390975				-505.000000	200.000000	0.000000	1.629990	-0.893350	14.157719	757.788023	418.213664	-294.698682
1067				900.000000	200.000000	0.000000	0.437190	0.653080	-0.608300	-70.229089	-103.559255	156.782342	299.052493	200.957195	0.000000	300.000000	200.000000	0.000000	7.324800	10.437840	2231.752014	2136.220856	2114.599926	-1336.666476				-505.000000	200.000000	0.000000	2.716650	-1.608030	18.090419	135.777343	746.437761	-530.440240
1068				900.000000	200.000000	0.000000	0.302670	0.641820	-0.955900	-63.011829	-138.224212	152.091913	299.028073	200.931555	0.000000	300.000000	200.000000	0.000000	7.019600	10.102120	2231.752014	2079.000654	2169.099924	-1379.390975				-505.000000	200.000000	0.000000	2.354430	0.357340	13.371180	254.324341	242.554221	-939.754817
1069				900.000000	200.000000	0.000000	0.347510	0.641820	-1.129700	-135.561430	-74.051480	171.322739	299.009079	200.948130	0.000000	300.000000	200.000000	0.000000	7.691040	9.705360	2232.972718	2117.147455	2212.699923	-1397.701475				-505.000000	200.000000	0.000000	2.716650	-2.501380	6.292320	-382.487121	2083.334231	-1001.240819
1070				900.000000	200.000000	0.000000	0.369930	0.686860	-1.781450	-86.135533	-59.170699	180.980040	299.028405	200.956867	0.000000	300.000000	200.000000	0.000000	7.935200	10.834600	2232.514954	2136.220856	2169.099924	-1367.183975				-505.000000	200.000000	0.000000	2.535540	-0.178670	16.517339	106.326067	2880.009697	-176.604697
1071				900.000000	200.000000	0.000000	0.425980	0.743160	-2.085600	-60.009017	-101.723738	156.877730	299.018204	200.970114	0.000000	300.000000	200.000000	0.000000	7.263760	11.353440	2231.523132	2164.830956	2190.899923	-1409.908474				-505.000000	200.000000	0.000000	1.992210	-1.250690	14.944259	504.596299	1986.389395	-1.346282
1072				900.000000	200.000000	0.000000	0.291460	0.641820	-1.651100	-87.855238	-45.928590	132.826246	299.057538	200.957031	0.000000	300.000000	200.000000	0.000000	7.324800	11.383960	2232.133484	2136.220856	2103.699926	-1464.839973				-505.000000	200.000000	0.000000	1.811100	-1.786700	10.225020	124.336789	543.556838	-1470.442933
1073				900.000000	200.000000	0.000000	0.291460	0.596780	-1.651100	-65.586804	-40.862620	168.929260	299.023556	200.944020	0.000000	300.000000	200.000000	0.000000	7.416360	11.383960	2232.591248	2107.610755	2179.999924	-1464.839973				-505.000000	200.000000	0.000000	1.811100	-3.394730	14.944259	259.044437	1201.928316	-649.551572
1074				900.000000	200.000000	0.000000	0.482030	0.675600	-1.738000	-122.738978	-114.487085	190.492073	298.945080	200.974254	0.000000	300.000000	200.000000	0.000000	7.660520	10.651480	2231.828308	2174.367657	2354.399918	-1470.943473				-505.000000	200.000000	0.000000	0.724440	0.536010	6.292320	148.753352	878.182778	235.427113
1075				900.000000	200.000000	0.000000	0.392350	0.585520	-1.303500	-53.628786	-146.659937	200.139847	299.008333	200.983035	0.000000	300.000000	200.000000	0.000000	7.965720	10.895640	2231.294250	2193.441057	2212.699923	-1287.838477				-505.000000	200.000000	0.000000	1.992210	0.536010	16.517339	-1471.852673	1587.186520	-645.835789
1076				900.000000	200.000000	0.000000	0.269040	0.641820	-1.564200	-83.744679	-121.075700	171.404034	299.008435	201.008576	0.000000	300.000000	200.000000	0.000000	7.691040	10.712520	2231.523132	2250.661259	2212.699923	-1318.355976				-505.000000	200.000000	0.000000	0.905550	-2.501380	12.584640	-266.167734	1524.102438	-589.887240
1077				900.000000	200.000000	0.000000	0.336300	0.698120	-2.476650	-82.371544	-77.403159	171.386712	298.999316	200.960942	0.000000	300.000000	200.000000	0.000000	7.172200	10.468360	2232.972718	2145.757556	2234.499922	-1354.976975				-505.000000	200.000000	0.000000	4.346640	-2.501380	11.011560	-266.293580	787.094917	-707.650725
1078				900.000000	200.000000	0.000000	0.336300	0.596780	-1.303500	-69.247221	-53.164339	159.244165	298.989519	200.918265	0.000000	300.000000	200.000000	0.000000	7.721560	10.529400	2232.896424	2050.390553	2256.299921	-1373.287475				-505.000000	200.000000	0.000000	5.433300	-2.144040	7.865400	-1287.266647	989.466845	408.739333
1079				900.000000	200.000000	0.000000	0.448400	0.608040	-1.738000	-45.110494	-128.300111	149.499861	299.115956	200.914494	0.000000	300.000000	200.000000	0.000000	7.507920	10.285240	2231.675720	2040.853853	1972.899931	-1336.666476				-505.000000	200.000000	0.000000	3.441090	-1.429360	13.371180	493.659131	3358.480604	-765.305032
1080				900.000000	200.000000	0.000000	0.448400	0.517960	-1.433850	-108.812843	-98.187151	183.151328	299.081860	200.944310	0.000000	300.000000	200.000000	0.000000	7.141680	10.163160	2231.904602	2107.610755	2049.199928	-1385.494475				-505.000000	200.000000	0.000000	1.267770	-0.714680	6.292320	-737.637912	1640.725925	-411.988344
1081				900.000000	200.000000	0.000000	0.313880	0.709380	-1.260050	-104.770640	-26.951642	173.830071	298.979267	200.944343	0.000000	300.000000	200.000000	0.000000	7.263760	9.827440	2231.828308	2107.610755	2278.099920	-1342.769976				-505.000000	200.000000	0.000000	3.984420	-1.786700	11.798100	-338.801372	3194.526554	-178.246628
1082				900.000000	200.000000	0.000000	0.369930	0.630560	-1.868350	-88.543996	-69.221822	127.915159	299.111527	200.875585	0.000000	300.000000	200.000000	0.000000	7.782600	10.773560	2232.820130	1955.023551	1983.799931	-1428.218974				-505.000000	200.000000	0.000000	2.535540	0.178670	5.505780	-567.828225	1034.479564	-293.753779
1083				900.000000	200.000000	0.000000	0.381140	0.517960	-1.346950	-108.722814	-70.168351	159.124408	299.008503	200.935861	0.000000	300.000000	200.000000	0.000000	7.538440	10.804080	2231.675720	2088.537354	2212.699923	-1367.183975				-505.000000	200.000000	0.000000	1.629990	0.000000	15.730799	-925.269551	-511.269240	-940.035978
1084				900.000000	200.000000	0.000000	0.381140	0.653080	-1.303500	-103.113558	-90.472640	154.430750	299.023456	200.944117	0.000000	300.000000	200.000000	0.000000	7.691040	11.445000	2232.362366	2107.610755	2179.999924	-1330.562976				-505.000000	200.000000	0.000000	2.897760	-3.037390	11.011560	511.984468	609.626626	-473.067093
1085				900.000000	200.000000	0.000000	0.336300	0.563000	-1.346950	-22.436932	-53.123930	176.080371	299.023022	200.965906	0.000000	300.000000	200.000000	0.000000	7.050120	10.987200	2231.370544	2155.294256	2179.999924	-1391.597975				-505.000000	200.000000	0.000000	3.441090	0.000000	14.157719	464.396625	1634.324083	-411.483978
1086				900.000000	200.000000	0.000000	0.358720	0.551740	-1.955250	-75.797711	-109.207136	156.769391	299.018339	200.940070	0.000000	300.000000	200.000000	0.000000	7.324800	10.926160	2231.828308	2098.074055	2190.899923	-1385.494475				-505.000000	200.000000	0.000000	1.267770	-3.752070	14.944259	5.789790	2030.225257	-649.847221
1087				900.000000	200.000000	0.000000	0.302670	0.619300	-1.477300	-100.664145	-71.881701	173.757910	298.964863	200.986837	0.000000	300.000000	200.000000	0.000000	7.691040	10.895640	2232.362366	2202.977757	2310.799919	-1367.183975				-505.000000	200.000000	0.000000	2.897760	0.714680	13.371180	-71.501021	2198.227435	-821.970971
1088				900.000000	200.000000	0.000000	0.448400	0.596780	-1.868350	-69.832405	-67.387246	168.766670	298.981505	200.929666	0.000000	300.000000	200.000000	0.000000	7.935200	10.712520	2226.029964	2069.463954	2267.199921	-1416.011974				-505.000000	200.000000	0.000000	3.803310	-0.893350	8.651940	178.267551	2015.341159	-177.384350
1089				900.000000	200.000000	0.000000	0.414770	0.517960	-1.781450	-60.926594	-137.006759	163.908888	299.013421	200.948648	0.000000	300.000000	200.000000	0.000000	7.233240	11.048240	2231.752014	2117.147455	2201.799923	-1397.701475				-505.000000	200.000000	0.000000	4.346640	-1.429360	14.944259	146.336971	2109.062858	-824.121575
1090				900.000000	200.000000	0.000000	0.392350	0.540480	-1.607650	-104.044996	-55.189618	166.362719	298.969605	200.858794	0.000000	300.000000	200.000000	0.000000	7.691040	10.193680	2232.057190	1916.876750	2299.899920	-1458.736474				-505.000000	200.000000	0.000000	3.259980	0.000000	1.573080	463.389854	1789.795878	-235.237193
1091				900.000000	200.000000	0.000000	0.437190	0.641820	-1.564200	-71.683089	-87.472358	173.639491	298.989139	200.910065	0.000000	300.000000	200.000000	0.000000	7.691040	9.796920	2232.057190	2031.317153	2256.299921	-1348.873476				-505.000000	200.000000	0.000000	2.897760	-2.501380	8.651940	-498.114354	1937.565979	-355.070222
1092				900.000000	200.000000	0.000000	0.313880	0.664340	-1.694550	-90.993409	-82.273226	176.197844	299.077071	200.948486	0.000000	300.000000	200.000000	0.000000	7.172200	11.139800	2232.133484	2117.147455	2060.099928	-1367.183975				-505.000000	200.000000	0.000000	3.984420	0.357340	14.944259	370.266190	2263.550797	-293.700131
1093				900.000000	200.000000	0.000000	0.392350	0.675600	-1.564200	-110.497331	-156.549426	176.127021	299.047902	200.926997	0.000000	300.000000	200.000000	0.000000	7.233240	9.919000	2232.438660	2069.463954	2125.499926	-1361.080475				-505.000000	200.000000	0.000000	3.259980	0.000000	12.584640	-809.705242	-606.914223	-705.189982
1094				900.000000	200.000000	0.000000	0.257830	0.563000	-1.520750	-90.966003	-34.532992	183.390646	298.969112	200.884853	0.000000	300.000000	200.000000	0.000000	7.446880	10.712520	2230.989074	1974.096951	2299.899920	-1391.597975				-505.000000	200.000000	0.000000	5.252190	-0.536010	18.876959	1127.236211	857.405833	-529.625737
1095				900.000000	200.000000	0.000000	0.414770	0.596780	-1.303500	-85.329341	-101.989463	183.259471	299.037808	201.004234	0.000000	300.000000	200.000000	0.000000	7.630000	10.590440	2231.675720	2241.124558	2147.299925	-1373.287475				-505.000000	200.000000	0.000000	2.897760	-1.608030	16.517339	-443.428513	1267.251678	-119.246039
1096				900.000000	200.000000	0.000000	0.526870	0.686860	-1.738000	-70.008398	-116.333596	166.359489	299.106065	201.004371	0.000000	300.000000	200.000000	0.000000	7.874160	10.956680	2231.370544	2241.124558	1994.699930	-1452.632974				-505.000000	200.000000	0.000000	2.173320	-2.144040	13.371180	-128.666165	916.363224	-354.673152
1097				900.000000	200.000000	0.000000	0.437190	0.608040	-2.042150	-89.651426	-132.621594	154.330795	299.018238	200.999995	0.000000	300.000000	200.000000	0.000000	6.928040	11.109280	2231.599426	2231.587858	2190.899923	-1336.666476				-505.000000	200.000000	0.000000	2.535540	0.178670	7.078860	11.377630	1165.556719	-1116.171160
1098				900.000000	200.000000	0.000000	0.425980	0.821980	-1.477300	-104.379374	-122.553337	168.999333	299.003653	200.974287	0.000000	300.000000	200.000000	0.000000	7.874160	10.529400	2231.752014	2174.367657	2223.599922	-1452.632974				-505.000000	200.000000	0.000000	2.354430	-1.250690	11.798100	851.792612	2497.737199	-1235.001331
1099				900.000000	200.000000	0.000000	0.369930	0.585520	-0.999350	-121.662701	-4.172382	151.969872	299.033255	200.973988	0.000000	300.000000	200.000000	0.000000	7.782600	10.468360	2232.438660	2174.367657	2158.199924	-1434.322474				-505.000000	200.000000	0.000000	2.173320	-2.501380	14.157719	-381.857889	1048.186804	-707.476859
1100				900.000000	200.000000	0.000000	0.369930	0.551740	-1.694550	-119.753458	-84.581365	185.673698	299.013589	200.965576	0.000000	300.000000	200.000000	0.000000	7.752080	10.254720	2232.133484	2155.294256	2201.799923	-1348.873476				-505.000000	200.000000	0.000000	3.259980	-2.501380	12.584640	-729.431741	2309.625938	-707.563792
1101				900.000000	200.000000	0.000000	0.280250	0.664340	-2.085600	-83.357476	-90.656606	161.774724	299.116228	201.021013	0.000000	300.000000	200.000000	0.000000	7.172200	9.919000	2232.362366	2279.271359	1972.899931	-1391.597975				-505.000000	200.000000	0.000000	0.905550	-2.680050	13.371180	649.611883	2981.626092	-531.312699
1102				900.000000	200.000000	0.000000	0.313880	0.675600	-1.694550	-82.488662	-127.866956	166.569675	298.989346	200.918422	0.000000	300.000000	200.000000	0.000000	7.843640	10.163160	2232.514954	2050.390553	2256.299921	-1348.873476				-505.000000	200.000000	0.000000	1.448880	-0.714680	19.663499	-389.120212	2279.927747	-705.723326
1103				900.000000	200.000000	0.000000	0.280250	0.675600	-1.868350	-118.853490	-90.858649	173.833496	299.072695	200.913807	0.000000	300.000000	200.000000	0.000000	7.752080	9.827440	2233.354188	2040.853853	2070.999928	-1416.011974				-505.000000	200.000000	0.000000	2.535540	-2.322710	14.157719	92.217440	1954.258925	-766.080378
1104				900.000000	200.000000	0.000000	0.392350	0.686860	-1.346950	-93.726452	-95.959829	149.631231	299.023656	201.003719	0.000000	300.000000	200.000000	0.000000	7.416360	9.766400	2232.820130	2241.124558	2179.999924	-1397.701475				-505.000000	200.000000	0.000000	0.181110	-0.893350	11.011560	-284.807687	2099.711182	-235.838673
1105				900.000000	200.000000	0.000000	0.313880	0.596780	-1.260050	-97.345918	-67.479401	171.315693	299.057120	200.987377	0.000000	300.000000	200.000000	0.000000	7.233240	11.353440	2231.141662	2202.977757	2103.699926	-1348.873476				-505.000000	200.000000	0.000000	2.535540	-1.072020	5.505780	-1454.219490	2095.039623	-1117.358065
1106				900.000000	200.000000	0.000000	0.437190	0.608040	-1.390400	-92.996743	-97.765932	139.872834	299.077040	200.897247	0.000000	300.000000	200.000000	0.000000	7.446880	11.048240	2232.057190	2002.707052	2060.099928	-1336.666476				-505.000000	200.000000	0.000000	1.267770	-1.072020	19.663499	-1800.534878	1362.896661	-529.815657
1107				900.000000	200.000000	0.000000	0.235410	0.596780	-1.346950	-125.579658	-84.431070	159.348687	298.969605	200.901520	0.000000	300.000000	200.000000	0.000000	7.202720	10.956680	2232.057190	2012.243752	2299.899920	-1367.183975				-505.000000	200.000000	0.000000	2.897760	-0.357340	17.303879	-830.950346	-324.334836	-353.035528
1108				900.000000	200.000000	0.000000	0.302670	0.495440	-1.303500	-133.728355	-77.109305	161.594420	298.959910	201.003994	0.000000	300.000000	200.000000	0.000000	7.477400	11.200840	2232.209778	2241.124558	2321.699919	-1336.666476				-505.000000	200.000000	0.000000	4.889970	-0.357340	16.517339	-483.565264	2870.113153	-235.706708
1109				900.000000	200.000000	0.000000	0.425980	0.540480	-1.260050	-83.582231	-51.831800	168.737538	299.003789	200.957064	0.000000	300.000000	200.000000	0.000000	7.538440	11.017720	2232.057190	2136.220856	2223.599922	-1489.253973				-505.000000	200.000000	0.000000	1.811100	-0.178670	2.359620	221.009452	1213.871139	-646.499531
1110				900.000000	200.000000	0.000000	0.414770	0.619300	-1.433850	-72.475420	-101.868237	161.593474	298.974313	200.944407	0.000000	300.000000	200.000000	0.000000	7.935200	10.773560	2231.675720	2107.610755	2288.999920	-1440.425974				-505.000000	200.000000	0.000000	2.354430	-1.250690	17.303879	-1579.902966	1299.382148	-353.839851
1111				900.000000	200.000000	0.000000	0.448400	0.675600	-1.520750	-38.082772	-67.710514	164.020652	298.999179	200.935445	0.000000	300.000000	200.000000	0.000000	7.385840	10.620960	2232.667542	2088.537354	2234.499922	-1373.287475				-505.000000	200.000000	0.000000	1.448880	0.178670	10.225020	127.445325	2156.314857	-763.619635
1112				900.000000	200.000000	0.000000	0.358720	0.529220	-1.477300	-120.455761	-64.057900	151.929127	299.067464	200.991041	0.000000	300.000000	200.000000	0.000000	7.843640	10.468360	2232.514954	2212.514458	2081.899927	-1324.459476				-505.000000	200.000000	0.000000	2.897760	-3.394730	-1.573080	257.723050	621.569449	-473.406209
1113				900.000000	200.000000	0.000000	0.257830	0.630560	-1.303500	-75.897221	-115.790553	183.453477	299.018372	200.969948	0.000000	300.000000	200.000000	0.000000	7.294280	10.376800	2231.904602	2164.830956	2190.899923	-1422.115474				-505.000000	200.000000	0.000000	2.716650	-1.429360	5.505780	956.293906	1818.940643	-1528.920360
1114				900.000000	200.000000	0.000000	0.235410	0.619300	-1.086250	-112.320608	-99.871430	193.104872	299.037742	200.944472	0.000000	300.000000	200.000000	0.000000	7.294280	9.827440	2231.523132	2107.610755	2147.299925	-1409.908474				-505.000000	200.000000	0.000000	3.803310	-0.714680	14.944259	305.398260	816.239681	-764.655779
1115				900.000000	200.000000	0.000000	0.515660	0.585520	-0.955900	-33.166022	-91.269471	171.096177	298.969464	200.914463	0.000000	300.000000	200.000000	0.000000	7.233240	9.674840	2231.752014	2040.853853	2299.899920	-1403.804975				-505.000000	200.000000	0.000000	1.629990	-0.357340	16.517339	906.226759	681.114400	-1234.095587
1116				900.000000	200.000000	0.000000	0.291460	0.641820	-1.260050	-115.593822	-61.490176	205.116049	298.979302	200.927219	0.000000	300.000000	200.000000	0.000000	7.599480	10.712520	2231.904602	2069.463954	2278.099920	-1434.322474				-505.000000	200.000000	0.000000	2.535540	-2.144040	8.651940	450.036305	-426.776222	-237.213932
1117				900.000000	200.000000	0.000000	0.381140	0.461660	-1.260050	-62.704857	-141.172748	183.168650	299.081955	200.931396	0.000000	300.000000	200.000000	0.000000	6.928040	11.200840	2232.133484	2079.000654	2049.199928	-1342.769976	-528.039069	250.034285	0.000000	-505.000000	200.000000	0.000000	2.535540	-1.608030	21.236579	1062.557050	489.271006	-295.449357
1118				900.000000	200.000000	0.000000	0.482030	0.641820	-0.695200	-78.823865	-115.456889	166.364056	299.013387	200.965774	0.000000	300.000000	200.000000	0.000000	7.416360	11.109280	2231.675720	2155.294256	2201.799923	-1342.769976				-505.000000	200.000000	0.000000	3.984420	-0.536010	11.011560	-726.449052	2532.422943	-1351.941696
1119				900.000000	200.000000	0.000000	0.302670	0.653080	-1.216600	-66.838758	-158.245641	168.970005	298.959981	200.952661	0.000000	300.000000	200.000000	0.000000	7.507920	11.353440	2232.362366	2126.684155	2321.699919	-1416.011974				-505.000000	200.000000	0.000000	2.354430	-0.714680	18.876959	-1315.711151	2093.309339	-764.539868
1120				900.000000	200.000000	0.000000	0.381140	0.450400	-1.564200	-123.791597	-85.164219	149.422937	298.979756	200.879826	0.000000	300.000000	200.000000	0.000000	7.965720	10.285240	2232.896424	1964.560251	2278.099920	-1354.976975				-505.000000	200.000000	0.000000	2.897760	-1.608030	13.371180	-327.864204	607.387347	-60.501940
1121				900.000000	200.000000	0.000000	0.538080	0.698120	-1.694550	-45.376516	-56.043993	168.768008	299.052752	200.986837	0.000000	300.000000	200.000000	0.000000	7.782600	10.498880	2232.362366	2202.977757	2114.599926	-1379.390975				-505.000000	200.000000	0.000000	2.897760	-3.752070	7.865400	815.935494	82.332303	-473.745325
1122				900.000000	200.000000	0.000000	0.381140	0.596780	-1.477300	-97.570989	-44.717276	180.884652	299.082268	200.995143	0.000000	300.000000	200.000000	0.000000	7.904680	10.926160	2232.896424	2222.051158	2049.199928	-1458.736474				-505.000000	200.000000	0.000000	4.708860	-3.394730	12.584640	-667.672348	1028.824148	-591.039294
1123				900.000000	200.000000	0.000000	0.448400	0.574260	-1.824900	-78.755825	-107.955414	154.287766	298.964545	200.957227	0.000000	300.000000	200.000000	0.000000	7.538440	10.987200	2231.675720	2136.220856	2310.799919	-1428.218974				-505.000000	200.000000	0.000000	2.535540	-1.250690	11.011560	-190.614329	896.684572	-530.086636
1124				900.000000	200.000000	0.000000	0.381140	0.653080	-1.433850	-59.022769	-14.361865	147.201770	298.965358	200.956475	0.000000	300.000000	200.000000	0.000000	7.691040	9.949520	2233.430482	2136.220856	2310.799919	-1452.632974				-505.000000	200.000000	0.000000	1.086660	-2.501380	12.584640	-613.615739	1115.433450	56.283356
1125				900.000000	200.000000	0.000000	0.302670	0.551740	-1.520750	-79.368099	-76.907263	164.056439	299.057860	200.952433	0.000000	300.000000	200.000000	0.000000	7.477400	10.224200	2232.896424	2126.684155	2103.699926	-1348.873476				-505.000000	200.000000	0.000000	1.629990	-1.965370	14.944259	-465.177003	2538.587355	174.236761
1126				900.000000	200.000000	0.000000	0.358720	0.619300	-1.564200	-84.672053	-43.713203	178.519163	299.018506	200.922820	0.000000	300.000000	200.000000	0.000000	7.660520	10.926160	2232.209778	2059.927254	2190.899923	-1306.148976				-505.000000	200.000000	0.000000	1.992210	-0.536010	16.517339	200.519426	1322.046505	-470.620840
1127				900.000000	200.000000	0.000000	0.403560	0.585520	-1.477300	-57.829373	-86.168291	151.935032	299.077134	200.944149	0.000000	300.000000	200.000000	0.000000	7.507920	10.102120	2232.286072	2107.610755	2060.099928	-1373.287475				-505.000000	200.000000	0.000000	3.984420	-1.786700	13.371180	1282.748501	1602.193613	-178.246628
1128				900.000000	200.000000	0.000000	0.212990	0.495440	-1.564200	-97.813668	-22.514132	154.458348	299.004504	200.956377	0.000000	300.000000	200.000000	0.000000	7.416360	10.895640	2233.659364	2136.220856	2223.599922	-1409.908474				-505.000000	200.000000	0.000000	3.078870	-1.786700	15.730799	935.489265	1919.889175	-1000.591565
1129				900.000000	200.000000	0.000000	0.425980	0.574260	-1.694550	-86.661843	-91.955474	147.082013	299.008808	201.038101	0.000000	300.000000	200.000000	0.000000	7.507920	11.109280	2232.362366	2317.418160	2212.699923	-1342.769976				-505.000000	200.000000	0.000000	4.165530	-0.536010	9.438480	-31.678887	-261.013323	-412.050607
1130				900.000000	200.000000	0.000000	0.459610	0.641820	-1.433850	-35.363274	-113.846689	173.616264	299.086931	200.986837	0.000000	300.000000	200.000000	0.000000	7.752080	10.620960	2232.362366	2202.977757	2038.299929	-1324.459476				-505.000000	200.000000	0.000000	3.622200	-0.536010	11.011560	-1421.345063	1361.210808	-646.983535
1131				900.000000	200.000000	0.000000	0.403560	0.517960	-1.868350	-81.119273	-111.134464	156.691521	299.028173	200.978460	0.000000	300.000000	200.000000	0.000000	7.660520	11.170320	2231.980896	2183.904357	2169.099924	-1330.562976				-505.000000	200.000000	0.000000	1.448880	-2.858720	11.798100	-635.301306	33.701887	-414.037526
1132				900.000000	200.000000	0.000000	0.381140	0.653080	-1.260050	-78.945363	-39.853349	147.201770	298.984776	200.943762	0.000000	300.000000	200.000000	0.000000	7.843640	10.956680	2233.201600	2107.610755	2267.199921	-1397.701475				-505.000000	200.000000	0.000000	-0.181110	0.178670	13.371180	-451.382992	528.549745	117.672244
1133				900.000000	200.000000	0.000000	0.347510	0.461660	-1.911800	-27.195298	-53.060248	149.468250	299.018674	200.969649	0.000000	300.000000	200.000000	0.000000	7.813120	10.804080	2232.591248	2164.830956	2190.899923	-1440.425974				-505.000000	200.000000	0.000000	0.362220	-1.250690	17.303879	157.337063	624.510724	-118.704080
1134				900.000000	200.000000	0.000000	0.425980	0.574260	-1.824900	-82.776355	-56.372459	178.407594	299.013893	200.982364	0.000000	300.000000	200.000000	0.000000	7.538440	10.498880	2232.820130	2193.441057	2201.799923	-1385.494475				-505.000000	200.000000	0.000000	1.811100	-1.786700	12.584640	-1149.450462	1601.877618	-530.537354
1135				900.000000	200.000000	0.000000	0.347510	0.743160	-1.781450	-75.776039	-93.709233	164.188005	299.032957	201.025566	0.000000	300.000000	200.000000	0.000000	7.691040	9.888480	2231.752014	2288.808060	2158.199924	-1403.804975				-505.000000	200.000000	0.000000	3.078870	-2.501380	17.303879	-2118.846225	-865.573831	-1001.269797
1136				900.000000	200.000000	0.000000	0.336300	0.619300	-1.564200	-96.733644	-88.383677	142.397488	298.959981	200.905669	0.000000	300.000000	200.000000	0.000000	7.507920	10.193680	2232.362366	2021.780453	2321.699919	-1361.080475				-505.000000	200.000000	0.000000	2.354430	-1.786700	8.651940	124.210943	1705.302861	-1000.533610
1137				900.000000	200.000000	0.000000	0.313880	0.551740	-1.477300	-103.446266	-87.541239	164.044825	299.013792	200.969649	0.000000	300.000000	200.000000	0.000000	7.538440	10.193680	2232.591248	2164.830956	2201.799923	-1354.976975				-505.000000	200.000000	0.000000	3.441090	0.178670	11.011560	-567.387763	576.749730	-235.082124
1138				900.000000	200.000000	0.000000	0.313880	0.529220	-1.390400	-104.283612	-67.358176	147.156261	299.057635	200.965477	0.000000	300.000000	200.000000	0.000000	7.446880	11.231360	2232.362366	2155.294256	2103.699926	-1397.701475				-505.000000	200.000000	0.000000	3.259980	-2.144040	17.303879	-1054.879565	1377.157328	-765.968775
1139				900.000000	200.000000	0.000000	0.325090	0.630560	-1.477300	-27.830915	-93.068837	173.745155	299.008808	200.986837	0.000000	300.000000	200.000000	0.000000	6.989080	11.353440	2232.362366	2202.977757	2212.699923	-1361.080475				-505.000000	200.000000	0.000000	4.889970	-0.357340	7.078860	-715.952346	1288.230182	-764.403596
1140				900.000000	200.000000	0.000000	0.280250	0.608040	-0.955900	-64.402890	-101.839167	164.132025	298.979267	200.940070	0.000000	300.000000	200.000000	0.000000	7.355320	10.895640	2231.828308	2098.074055	2278.099920	-1403.804975	-611.628188	156.055091	0.000000	-505.000000	200.000000	0.000000	3.078870	-3.394730	20.450039	-898.675119	2180.550632	-1002.117586
1141				900.000000	200.000000	0.000000	0.425980	0.675600	-1.520750	-98.390726	-56.655319	156.814899	298.964793	200.931364	0.000000	300.000000	200.000000	0.000000	7.324800	11.109280	2232.209778	2079.000654	2310.799919	-1477.046973				-505.000000	200.000000	0.000000	4.165530	-3.037390	7.865400	2364.788806	2657.019691	-649.400811
1142				900.000000	200.000000	0.000000	0.414770	0.619300	-0.955900	-27.754431	-71.916911	151.954834	299.013387	200.965774	0.000000	300.000000	200.000000	0.000000	7.446880	10.865120	2231.675720	2155.294256	2201.799923	-1409.908474				-505.000000	200.000000	0.000000	1.267770	-2.501380	11.011560	-497.925584	2829.377433	-472.428021
1143				900.000000	200.000000	0.000000	0.392350	0.709380	-1.346950	-44.552716	-141.553558	180.977756	299.106157	200.935893	0.000000	300.000000	200.000000	0.000000	7.233240	11.445000	2231.599426	2088.537354	1994.699930	-1440.425974				-505.000000	200.000000	0.000000	0.905550	-0.714680	14.157719	305.335337	2715.739651	-176.982971
1144				900.000000	200.000000	0.000000	0.257830	0.653080	-1.129700	-62.728199	-80.490398	166.606799	299.003789	200.961336	0.000000	300.000000	200.000000	0.000000	7.385840	10.559920	2232.057190	2145.757556	2223.599922	-1416.011974				-505.000000	200.000000	0.000000	2.897760	-3.037390	6.292320	-878.185094	2204.945273	-238.090699
1145				900.000000	200.000000	0.000000	0.347510	0.675600	-1.651100	-22.135694	-78.632548	200.270076	298.999248	200.871314	0.000000	300.000000	200.000000	0.000000	7.904680	10.590440	2232.820130	1945.486851	2234.499922	-1354.976975				-505.000000	200.000000	0.000000	3.259980	-0.893350	11.798100	-168.928762	454.392262	-764.781870
1146				900.000000	200.000000	0.000000	0.414770	0.619300	-0.955900	-63.939203	-137.774521	144.725853	299.032924	200.999961	0.000000	300.000000	200.000000	0.000000	7.355320	10.620960	2231.675720	2231.587858	2158.199924	-1385.494475				-505.000000	200.000000	0.000000	0.000000	-0.893350	11.798100	873.415255	1579.643691	-588.288776
1147				900.000000	200.000000	0.000000	0.336300	0.551740	-1.433850	-87.319131	-53.043113	173.660239	298.979023	200.936021	0.000000	300.000000	200.000000	0.000000	7.385840	10.865120	2231.294250	2088.537354	2278.099920	-1300.045476				-505.000000	200.000000	0.000000	2.354430	0.714680	14.944259	-303.007178	1831.901456	-821.927504
1148				900.000000	200.000000	0.000000	0.616550	0.641820	-1.651100	-124.040010	-115.041465	209.598576	299.013657	200.952693	0.000000	300.000000	200.000000	0.000000	7.111160	9.888480	2232.286072	2126.684155	2201.799923	-1373.287475				-505.000000	200.000000	0.000000	3.078870	-1.429360	8.651940	493.281591	1528.896991	-1058.996548
1149				900.000000	200.000000	0.000000	0.526870	0.641820	-1.564200	-123.949982	-70.901500	188.004543	299.043020	200.914181	0.000000	300.000000	200.000000	0.000000	7.721560	10.193680	2232.438660	2040.853853	2136.399925	-1409.908474				-505.000000	200.000000	0.000000	3.984420	-1.429360	14.944259	-432.743038	1865.840775	-706.604400
1150				900.000000	200.000000	0.000000	0.392350	0.630560	-1.477300	-51.954096	-60.376814	161.627173	298.979651	200.935445	0.000000	300.000000	200.000000	0.000000	7.721560	11.109280	2232.667542	2088.537354	2278.099920	-1379.390975	-534.314869	182.231825	0.000000	-505.000000	200.000000	0.000000	2.354430	0.000000	25.955819	-461.187542	760.891428	-763.861637
1151				900.000000	200.000000	0.000000	0.392350	0.664340	-1.564200	-70.755715	-60.295997	132.742667	299.047544	200.957260	0.000000	300.000000	200.000000	0.000000	7.477400	11.139800	2231.599426	2136.220856	2125.499926	-1318.355976				-505.000000	200.000000	0.000000	1.992210	-3.752070	16.517339	-1268.060384	526.626461	-238.696486
1152				900.000000	200.000000	0.000000	0.358720	0.596780	-1.781450	-37.578135	-18.181311	183.317539	299.096481	200.935797	0.000000	300.000000	200.000000	0.000000	7.141680	11.078760	2231.828308	2088.537354	2016.499929	-1397.701475	-633.403195	187.418822	0.000000	-505.000000	200.000000	0.000000	1.629990	-2.858720	22.809659	-286.972375	2928.833113	-707.772508
1153				900.000000	200.000000	0.000000	0.381140	0.630560	-1.520750	-43.958050	-34.544928	159.229126	298.969817	200.892791	0.000000	300.000000	200.000000	0.000000	7.660520	10.865120	2232.514954	1993.170352	2299.899920	-1391.597975				-505.000000	200.000000	0.000000	1.811100	-2.858720	10.225020	-403.795149	2664.676955	-884.019293
1154				900.000000	200.000000	0.000000	0.369930	0.529220	-1.607650	-120.590803	-104.926062	151.917513	298.969781	200.965444	0.000000	300.000000	200.000000	0.000000	7.507920	10.376800	2232.438660	2155.294256	2299.899920	-1403.804975				-505.000000	200.000000	0.000000	0.724440	-2.144040	3.146160	217.963839	1013.738491	-178.324945
1155				900.000000	200.000000	0.000000	0.459610	0.551740	-1.564200	-111.577355	-93.461583	171.122829	299.042856	200.969881	0.000000	300.000000	200.000000	0.000000	7.507920	10.743040	2232.057190	2164.830956	2136.399925	-1379.390975	-617.574927	175.159861	0.000000	-505.000000	200.000000	0.000000	3.259980	-2.680050	20.450039	-507.981827	2302.161673	-707.733350
1156				900.000000	200.000000	0.000000	0.358720	0.608040	-1.303500	-68.783534	-84.483414	166.460390	299.032759	200.965939	0.000000	300.000000	200.000000	0.000000	7.630000	11.109280	2231.294250	2155.294256	2158.199924	-1373.287475				-505.000000	200.000000	0.000000	2.897760	-0.357340	14.157719	790.221987	1269.490957	-294.291430
1157				900.000000	200.000000	0.000000	0.347510	0.585520	-1.346950	-81.817512	-38.387648	147.173779	298.959767	200.918673	0.000000	300.000000	200.000000	0.000000	7.721560	11.261880	2231.904602	2050.390553	2321.699919	-1446.529474				-505.000000	200.000000	0.000000	4.527750	-0.178670	7.865400	-705.078101	1441.971694	-118.019975
1158				900.000000	200.000000	0.000000	0.336300	0.416620	-1.346950	-141.039707	-58.189900	161.486277	298.979477	200.982599	0.000000	300.000000	200.000000	0.000000	8.179360	9.735880	2232.286072	2193.441057	2278.099920	-1440.425974				-505.000000	200.000000	0.000000	3.622200	-1.608030	5.505780	829.666583	1499.005801	-706.744980
1159				900.000000	200.000000	0.000000	0.414770	0.641820	-0.912450	-119.254238	-117.551049	168.843398	299.052785	200.982531	0.000000	300.000000	200.000000	0.000000	7.141680	10.376800	2232.438660	2193.441057	2114.599926	-1391.597975				-505.000000	200.000000	0.000000	1.086660	-1.429360	14.944259	1188.680988	1510.904193	-353.907987
1160				900.000000	200.000000	0.000000	0.325090	0.608040	-1.173150	-52.566370	-47.757967	173.724211	299.028040	200.978594	0.000000	300.000000	200.000000	0.000000	7.324800	10.620960	2231.675720	2183.904357	2169.099924	-1403.804975				-505.000000	200.000000	0.000000	0.362220	-1.965370	16.517339	-1044.131166	2083.527231	-119.382311
1161				900.000000	200.000000	0.000000	0.459610	0.630560	-1.433850	-84.073324	-93.582809	154.328511	299.028372	200.961172	0.000000	300.000000	200.000000	0.000000	7.263760	9.919000	2232.438660	2145.757556	2169.099924	-1409.908474				-505.000000	200.000000	0.000000	3.259980	-2.858720	15.730799	986.437337	1643.790195	-707.902908
1162				900.000000	200.000000	0.000000	0.381140	0.574260	-1.564200	-74.465210	-95.296159	149.538127	298.993953	200.935765	0.000000	300.000000	200.000000	0.000000	7.691040	11.109280	2231.904602	2088.537354	2245.399921	-1391.597975				-505.000000	200.000000	0.000000	3.259980	-0.714680	9.438480	-42.490208	191.491526	-999.588707
1163				900.000000	200.000000	0.000000	0.212990	0.551740	-1.477300	-91.384676	-52.990769	173.787988	299.013320	200.995755	0.000000	300.000000	200.000000	0.000000	7.385840	11.139800	2231.523132	2222.051158	2201.799923	-1281.734977				-505.000000	200.000000	0.000000	2.535540	0.178670	11.011560	127.508248	2222.384645	-881.194765
1164				900.000000	200.000000	0.000000	0.302670	0.517960	-1.738000	-113.148472	-142.562829	173.663664	299.072125	201.012642	0.000000	300.000000	200.000000	0.000000	7.141680	11.139800	2231.980896	2260.197959	2070.999928	-1440.425974				-505.000000	200.000000	0.000000	1.448880	-0.357340	11.798100	1369.113227	563.981916	-587.896013
1165				900.000000	200.000000	0.000000	0.280250	0.743160	-1.390400	-55.268260	-71.039263	164.257687	298.906159	200.914306	0.000000	300.000000	200.000000	0.000000	7.355320	10.163160	2232.133484	2040.853853	2441.599915	-1293.941977				-505.000000	200.000000	0.000000	2.173320	-2.680050	16.517339	1113.127583	913.377518	-531.414121
1166				900.000000	200.000000	0.000000	0.459610	0.675600	-1.651100	-86.464178	-32.589127	154.370398	298.979512	200.948389	0.000000	300.000000	200.000000	0.000000	7.630000	11.109280	2232.362366	2117.147455	2278.099920	-1391.597975				-505.000000	200.000000	0.000000	0.181110	-1.786700	10.225020	1629.944814	111.907498	-589.151054
1167				900.000000	200.000000	0.000000	0.470820	0.461660	-1.694550	-79.237120	-53.274226	173.437102	299.042627	200.974387	0.000000	300.000000	200.000000	0.000000	7.294280	10.712520	2231.523132	2174.367657	2136.399925	-1373.287475				-505.000000	200.000000	0.000000	2.354430	1.072020	13.371180	645.017634	1700.824302	-527.867895
1168				900.000000	200.000000	0.000000	0.493240	0.675600	-1.955250	-82.758747	-129.944580	176.022499	299.042300	200.991821	0.000000	300.000000	200.000000	0.000000	7.568960	11.017720	2230.760192	2212.514458	2136.399925	-1428.218974				-505.000000	200.000000	0.000000	5.614410	-0.536010	5.505780	315.454503	715.607144	-705.887010
1169				900.000000	200.000000	0.000000	0.414770	0.585520	-1.433850	-77.887010	-76.538388	130.236477	299.013387	200.952954	0.000000	300.000000	200.000000	0.000000	7.172200	10.254720	2231.675720	2126.684155	2201.799923	-1397.701475				-505.000000	200.000000	0.000000	2.716650	-2.322710	11.011560	786.861759	620.585592	-883.583064
1170				900.000000	200.000000	0.000000	0.482030	0.540480	-1.694550	-84.032373	-109.461523	166.269810	298.964474	200.893188	0.000000	300.000000	200.000000	0.000000	7.752080	10.895640	2231.523132	1993.170352	2310.799919	-1440.425974				-505.000000	200.000000	0.000000	3.078870	0.536010	17.303879	1076.162292	857.836264	-410.946327
1171				900.000000	200.000000	0.000000	0.269040	0.630560	-1.129700	-67.676103	-40.424266	173.803223	299.003891	200.918516	0.000000	300.000000	200.000000	0.000000	7.324800	10.041080	2232.286072	2050.390553	2223.599922	-1428.218974				-505.000000	200.000000	0.000000	3.078870	-0.536010	8.651940	-958.269825	1396.326984	-411.963674
1172				900.000000	200.000000	0.000000	0.358720	0.608040	-1.173150	-60.607431	-170.726129	173.689371	298.988828	201.017193	0.000000	300.000000	200.000000	0.000000	7.263760	11.170320	2231.370544	2269.734659	2256.299921	-1348.873476				-505.000000	200.000000	0.000000	3.622200	-0.893350	9.438480	757.410483	1097.563647	-764.810848
1173				900.000000	200.000000	0.000000	0.269040	0.788200	-1.738000	-65.835217	-100.650186	176.359488	299.125874	200.875884	0.000000	300.000000	200.000000	0.000000	7.538440	11.628120	2232.057190	1955.023551	1951.099932	-1373.287475				-505.000000	200.000000	0.000000	2.897760	-0.357340	19.663499	1022.294454	1264.265972	-176.803232
1174				900.000000	200.000000	0.000000	0.381140	0.585520	-1.303500	-17.444014	-85.406670	161.596899	299.067401	200.939845	0.000000	300.000000	200.000000	0.000000	7.202720	11.017720	2232.362366	2098.074055	2081.899927	-1373.287475				-505.000000	200.000000	0.000000	0.362220	-1.786700	16.517339	-222.607831	1950.957224	-647.909641
1175				900.000000	200.000000	0.000000	0.246620	0.619300	-1.346950	-104.549633	-79.826727	154.538697	299.013421	200.940102	0.000000	300.000000	200.000000	0.000000	7.721560	11.261880	2231.752014	2098.074055	2201.799923	-1385.494475				-505.000000	200.000000	0.000000	2.173320	-1.250690	12.584640	-769.568492	121.689606	-412.569461
1176				900.000000	200.000000	0.000000	0.313880	0.574260	-1.173150	-90.142203	-32.098429	149.607808	299.023456	200.965477	0.000000	300.000000	200.000000	0.000000	7.172200	11.017720	2232.362366	2155.294256	2179.999924	-1373.287475				-505.000000	200.000000	0.000000	1.629990	-1.072020	3.932700	-527.817321	2151.327303	-236.124141
1177				900.000000	200.000000	0.000000	0.336300	0.641820	-1.346950	-123.724911	-83.519750	185.792314	299.023556	200.961106	0.000000	300.000000	200.000000	0.000000	7.813120	10.834600	2232.591248	2145.757556	2179.999924	-1324.459476				-505.000000	200.000000	0.000000	2.354430	-3.216060	4.719240	384.853759	913.614949	-590.681382
1178				900.000000	200.000000	0.000000	0.336300	0.563000	-1.433850	-82.834914	-103.702813	161.622410	298.984741	200.969418	0.000000	300.000000	200.000000	0.000000	7.630000	10.529400	2233.125306	2164.830956	2267.199921	-1409.908474				-505.000000	200.000000	0.000000	3.441090	-0.357340	18.876959	558.967523	2027.555546	351.850189
1179				900.000000	200.000000	0.000000	0.448400	0.664340	-1.651100	-86.927864	-52.391379	185.697122	298.937945	200.950631	0.000000	300.000000	200.000000	0.000000	7.538440	10.559920	2227.098080	2117.147455	2365.299917	-1281.734977				-505.000000	200.000000	0.000000	0.905550	1.072020	0.000000	180.683932	3524.595370	-586.496084
1180				900.000000	200.000000	0.000000	0.392350	0.517960	-1.781450	-85.049775	-95.555744	149.474154	299.033155	200.974088	0.000000	300.000000	200.000000	0.000000	7.324800	10.041080	2232.209778	2174.367657	2158.199924	-1324.459476	-554.483366	224.043458	0.000000	-505.000000	200.000000	0.000000	1.811100	-0.893350	26.742359	642.978792	1323.301927	-235.969072
1181				900.000000	200.000000	0.000000	0.269040	0.619300	-1.346950	-44.241680	-121.277743	188.250711	298.988344	200.996300	0.000000	300.000000	200.000000	0.000000	7.660520	9.796920	2230.302428	2222.051158	2256.299921	-1373.287475				-505.000000	200.000000	0.000000	2.173320	0.357340	7.078860	-209.443052	1850.324686	-587.275737
1182				900.000000	200.000000	0.000000	0.201780	0.641820	-1.607650	-91.830754	-72.671795	154.606095	299.052785	200.935541	0.000000	300.000000	200.000000	0.000000	7.782600	9.949520	2232.438660	2088.537354	2114.599926	-1397.701475				-505.000000	200.000000	0.000000	3.984420	-3.394730	16.517339	27.538280	2792.337973	-297.260846
1183				900.000000	200.000000	0.000000	0.291460	0.675600	-1.477300	-110.407302	-35.958284	169.002563	299.014129	200.892456	0.000000	300.000000	200.000000	0.000000	7.752080	9.674840	2233.354188	1993.170352	2201.799923	-1464.839973				-505.000000	200.000000	0.000000	2.897760	-0.714680	3.932700	-506.194678	-709.355609	-177.142348
1184				900.000000	200.000000	0.000000	0.336300	0.506700	-1.433850	-141.440771	-78.372963	183.256992	299.047870	201.025285	0.000000	300.000000	200.000000	0.000000	7.172200	11.048240	2232.362366	2288.808060	2125.499926	-1385.494475				-505.000000	200.000000	0.000000	2.173320	0.714680	11.798100	-882.338881	1845.846128	-469.448424
1185				900.000000	200.000000	0.000000	0.302670	0.731900	-1.868350	-108.493996	-132.309664	161.814328	299.038203	200.944020	0.000000	300.000000	200.000000	0.000000	7.019600	11.231360	2232.591248	2107.610755	2147.299925	-1354.976975				-505.000000	200.000000	0.000000	2.354430	-1.786700	18.876959	819.924955	2623.589368	-1059.277709
1186				900.000000	200.000000	0.000000	0.325090	0.788200	-1.564200	-77.716751	-77.790110	195.578701	298.950144	200.931364	0.000000	300.000000	200.000000	0.000000	7.660520	11.048240	2232.209778	2079.000654	2343.499918	-1403.804975				-505.000000	200.000000	0.000000	1.811100	-1.250690	8.651940	735.724917	2268.459786	-765.005075
1187				900.000000	200.000000	0.000000	0.381140	0.461660	-1.520750	-107.200775	-130.798357	168.710690	298.999145	200.918390	0.000000	300.000000	200.000000	0.000000	7.294280	10.895640	2232.591248	2050.390553	2234.499922	-1342.769976				-505.000000	200.000000	0.000000	0.905550	-2.144040	11.798100	-360.424016	729.428820	-1059.500914
1188				900.000000	200.000000	0.000000	0.336300	0.596780	-1.260050	-20.955844	-32.940868	152.015185	298.989657	200.922410	0.000000	300.000000	200.000000	0.000000	7.416360	10.254720	2233.201600	2059.927254	2256.299921	-1354.976975				-505.000000	200.000000	0.000000	0.543330	0.000000	11.011560	-462.383083	-308.466881	-939.949045
1189				900.000000	200.000000	0.000000	0.347510	0.641820	-1.520750	-19.371182	-99.017654	149.635798	299.067209	201.034041	0.000000	300.000000	200.000000	0.000000	6.622840	10.437840	2231.904602	2307.881460	2081.899927	-1318.355976				-505.000000	200.000000	0.000000	3.078870	-0.536010	7.078860	-379.315662	-193.020251	-646.940068
1190				900.000000	200.000000	0.000000	0.403560	0.574260	-1.738000	-54.542615	-126.453600	180.840481	299.028106	200.927251	0.000000	300.000000	200.000000	0.000000	7.111160	10.437840	2231.828308	2069.463954	2169.099924	-1428.218974				-505.000000	200.000000	0.000000	1.992210	-0.357340	14.157719	95.325976	1854.565814	-1292.868663
1191				900.000000	200.000000	0.000000	0.381140	0.506700	-2.085600	-93.869622	-125.207076	166.342917	298.988966	200.918767	0.000000	300.000000	200.000000	0.000000	7.599480	10.559920	2231.675720	2050.390553	2256.299921	-1391.597975				-505.000000	200.000000	0.000000	2.716650	-0.357340	14.944259	211.204901	1544.843511	-764.229730
1192				900.000000	200.000000	0.000000	0.414770	0.529220	-1.216600	-59.877722	-31.146701	122.955138	299.003619	200.944407	0.000000	300.000000	200.000000	0.000000	7.599480	10.559920	2231.675720	2107.610755	2223.599922	-1385.494475				-505.000000	200.000000	0.000000	2.354430	-0.893350	11.798100	410.151247	1967.457170	-118.524341
1193				900.000000	200.000000	0.000000	0.291460	0.585520	-1.173150	-105.760637	-51.439053	152.051167	299.018238	200.944440	0.000000	300.000000	200.000000	0.000000	7.691040	10.529400	2231.599426	2107.610755	2190.899923	-1440.425974				-505.000000	200.000000	0.000000	2.354430	-0.536010	12.584640	-147.243196	1303.860706	-1116.834902
1194				900.000000	200.000000	0.000000	0.347510	0.641820	-1.303500	-83.474594	-43.494027	139.997158	299.008300	200.884762	0.000000	300.000000	200.000000	0.000000	7.538440	10.315760	2231.217956	1974.096951	2212.699923	-1379.390975				-505.000000	200.000000	0.000000	3.803310	-0.714680	18.876959	74.080872	1607.927593	-1175.864469
1195				900.000000	200.000000	0.000000	0.235410	0.596780	-1.694550	-69.652348	-48.646012	164.168008	298.984255	200.944246	0.000000	300.000000	200.000000	0.000000	7.324800	11.231360	2232.057190	2107.610755	2267.199921	-1446.529474				-505.000000	200.000000	0.000000	1.267770	-1.072020	13.371180	52.017766	1236.298066	116.369429
[truncated: 7,805 more rows]
