# Supplementary material for: A Plyometric Warm-Up Protocol Improves Running Economy in Recreational Endurance Athletes
Source: Front Physiol. 2020 Mar 12;11:197. doi: 10.3389/fphys.2020.00197 (PMC7080849; doi:10.3389/fphys.2020.00197)
Supplement: Supplementary file 1 [file Data_Sheet_1.zip › Datasheet 1/Force plate data -leg stiffness/6/6 Control .csv]

FORCE PLATES
600.000000	Hz
	Corner 1			Corner 2			Corner 3			Corner 4
Plate#	X	Y	Z	X	Y	Z	X	Y	Z	X	Y	Z
1	1200.000000	400.000000	0.000000	1200.000000	0.000000	0.000000	600.000000	0.000000	0.000000	600.000000	400.000000	0.000000
2	600.000000	400.000000	0.000000	600.000000	0.000000	0.000000	0.000000	0.000000	0.000000	0.000000	400.000000	0.000000
3	-55.000000	500.000000	0.000000	-55.000000	-100.000000	0.000000	-955.000000	-100.000000	0.000000	-955.000000	500.000000	0.000000
	Force Plate 1												Force Plate 2												Force Plate 3
Sample #	COP:X	COP:Y	COP:Z	Ref:X	Ref:Y	Ref:Z	Force:X	Force:Y	Force:Z	Moment:X	Moment:Y	Moment:Z	COP:X	COP:Y	COP:Z	Ref:X	Ref:Y	Ref:Z	Force:X	Force:Y	Force:Z	Moment:X	Moment:Y	Moment:Z	COP:X	COP:Y	COP:Z	Ref:X	Ref:Y	Ref:Z	Force:X	Force:Y	Force:Z	Moment:X	Moment:Y	Moment:Z
Units:	mm	mm	mm	mm	mm	mm	N	N	N	Nmm	Nmm	Nmm	mm	mm	mm	mm	mm	mm	N	N	N	Nmm	Nmm	Nmm	mm	mm	mm	mm	mm	mm	N	N	N	Nmm	Nmm	Nmm
1				900.000000	200.000000	0.000000	0.414770	0.641820	-1.824900	-84.014765	-96.438591	139.927477	298.998734	200.957227	0.000000	300.000000	200.000000	0.000000	6.989080	10.376800	2231.675720	2136.220856	2234.499922	-1452.632974				-505.000000	200.000000	0.000000	-0.181110	1.072020	14.157719	645.080557	-665.326747	-175.200460
2				900.000000	200.000000	0.000000	0.313880	0.675600	-1.738000	-126.759508	-92.364758	195.485596	299.062550	200.935541	0.000000	300.000000	200.000000	0.000000	7.568960	9.949520	2232.438660	2088.537354	2092.799927	-1385.494475				-505.000000	200.000000	0.000000	1.267770	0.536010	8.651940	-893.401895	-880.343493	-234.569143
3				900.000000	200.000000	0.000000	0.459610	0.630560	-1.868350	-52.359224	-133.706483	166.376812	298.964333	201.000166	0.000000	300.000000	200.000000	0.000000	7.416360	10.193680	2231.217956	2231.587858	2310.799919	-1391.597975				-505.000000	200.000000	0.000000	2.354430	1.072020	18.090419	-49.500839	-1617.904440	-175.403303
4				900.000000	200.000000	0.000000	0.235410	0.529220	-1.607650	-104.508683	-99.386528	168.924497	298.984603	200.961008	0.000000	300.000000	200.000000	0.000000	7.599480	11.383960	2232.820130	2145.757556	2267.199921	-1373.287475				-505.000000	200.000000	0.000000	-0.362220	0.714680	16.517339	1550.174698	6.242976	-410.501482
5				900.000000	200.000000	0.000000	0.347510	0.641820	-1.607650	-132.036056	-104.002807	152.045459	298.989277	200.939845	0.000000	300.000000	200.000000	0.000000	7.263760	10.987200	2232.362366	2098.074055	2256.299921	-1428.218974				-505.000000	200.000000	0.000000	1.267770	-1.429360	-3.932700	-1129.149206	-470.690648	-177.690180
6				900.000000	200.000000	0.000000	0.549290	0.608040	-1.260050	-64.717989	-77.173585	183.130580	299.081860	200.952856	0.000000	300.000000	200.000000	0.000000	6.928040	10.682000	2231.904602	2126.684155	2049.199928	-1391.597975				-505.000000	200.000000	0.000000	1.992210	-0.178670	13.371180	-9.741627	-265.807877	117.159263
7				900.000000	200.000000	0.000000	0.582920	0.686860	-1.260050	-101.677484	-83.624439	173.530402	299.027907	200.923167	0.000000	300.000000	200.000000	0.000000	6.958560	11.353440	2231.370544	2059.927254	2169.099924	-1385.494475	-486.921560	160.886557	0.000000	-505.000000	200.000000	0.000000	1.629990	-0.357340	21.236579	-830.635730	-383.924218	175.762781
8				900.000000	200.000000	0.000000	0.302670	0.698120	-1.781450	-109.795028	-61.466902	169.011893	299.052623	200.927155	0.000000	300.000000	200.000000	0.000000	7.263760	10.651480	2232.057190	2069.463954	2114.599926	-1397.701475				-505.000000	200.000000	0.000000	-0.181110	-1.786700	10.225020	-1033.823230	-131.314585	-236.657484
9				900.000000	200.000000	0.000000	0.425980	0.653080	-1.260050	-99.048014	-107.557469	164.022936	299.003789	200.905792	0.000000	300.000000	200.000000	0.000000	7.050120	10.620960	2232.057190	2021.780453	2223.599922	-1293.941977				-505.000000	200.000000	0.000000	2.535540	1.786700	9.438480	456.316300	-427.522648	-292.227758
10				900.000000	200.000000	0.000000	0.325090	0.551740	-1.173150	-70.966925	-113.615576	188.129813	298.999213	200.986668	0.000000	300.000000	200.000000	0.000000	7.568960	10.102120	2232.743836	2202.977757	2234.499922	-1385.494475				-505.000000	200.000000	0.000000	1.448880	0.893350	11.011560	286.569537	-495.831716	646.916964
11				900.000000	200.000000	0.000000	0.358720	0.776940	-1.694550	-74.294950	-99.317647	188.304408	298.964085	200.944827	0.000000	300.000000	200.000000	0.000000	6.836480	10.895640	2230.683898	2107.610755	2310.799919	-1348.873476				-505.000000	200.000000	0.000000	1.811100	1.786700	11.011560	108.994141	-517.749647	119.038888
12				900.000000	200.000000	0.000000	0.459610	0.596780	-1.564200	-85.599427	-128.923373	163.935736	299.110828	200.957489	0.000000	300.000000	200.000000	0.000000	7.355320	11.017720	2231.065368	2136.220856	1983.799931	-1446.529474				-505.000000	200.000000	0.000000	2.173320	2.144040	18.876959	-100.385987	-1607.691901	1.860828
13				900.000000	200.000000	0.000000	0.358720	0.731900	-1.042800	-119.700317	-125.253625	135.249999	298.999077	200.867191	0.000000	300.000000	200.000000	0.000000	8.118320	10.041080	2232.438660	1935.950150	2234.499922	-1470.943473				-505.000000	200.000000	0.000000	1.992210	0.000000	14.157719	232.764621	661.435748	-705.088561
14				900.000000	200.000000	0.000000	0.369930	0.574260	-1.173150	-146.429626	-29.340598	178.465662	298.974243	200.918830	0.000000	300.000000	200.000000	0.000000	7.630000	9.735880	2231.523132	2050.390553	2288.999920	-1403.804975				-505.000000	200.000000	0.000000	-1.086660	-0.178670	7.865400	105.633912	-339.420493	58.661474
15				900.000000	200.000000	0.000000	0.414770	0.686860	-0.955900	-93.321324	-36.455122	159.246645	299.033321	200.969649	0.000000	300.000000	200.000000	0.000000	7.294280	9.857960	2232.591248	2164.830956	2158.199924	-1379.390975				-505.000000	200.000000	0.000000	0.181110	0.714680	7.865400	-1230.101502	-548.703259	-175.568553
16				900.000000	200.000000	0.000000	0.392350	0.551740	-0.999350	-90.889519	-116.546977	168.782851	299.057957	200.969418	0.000000	300.000000	200.000000	0.000000	7.416360	9.827440	2233.125306	2164.830956	2103.699926	-1324.459476				-505.000000	200.000000	0.000000	3.078870	0.357340	15.730799	138.697109	196.479080	-763.580477
17				900.000000	200.000000	0.000000	0.325090	0.461660	-1.216600	-62.659843	-88.245318	180.817058	298.984255	200.939973	0.000000	300.000000	200.000000	0.000000	7.477400	10.926160	2232.057190	2098.074055	2267.199921	-1403.804975				-505.000000	200.000000	0.000000	-1.629990	-0.178670	11.011560	569.149613	-1237.519354	-293.759652
18				900.000000	200.000000	0.000000	0.336300	0.540480	-1.042800	-119.541932	-43.274850	115.817924	299.087275	200.965114	0.000000	300.000000	200.000000	0.000000	7.294280	11.048240	2233.201600	2155.294256	2038.299929	-1373.287475				-505.000000	200.000000	0.000000	-0.905550	1.072020	8.651940	876.272098	-483.695893	353.554383
19				900.000000	200.000000	0.000000	0.358720	0.619300	-1.520750	-104.729690	-109.611221	188.157803	299.125933	200.956998	0.000000	300.000000	200.000000	0.000000	7.141680	11.078760	2232.209778	2136.220856	1951.099932	-1361.080475				-505.000000	200.000000	0.000000	0.905550	-0.536010	2.359620	1589.178831	-2310.724231	-294.301611
20				900.000000	200.000000	0.000000	0.291460	0.653080	-1.520750	-115.400220	-5.522056	144.885018	299.018339	201.008438	0.000000	300.000000	200.000000	0.000000	7.477400	10.956680	2231.828308	2250.661259	2190.899923	-1263.424477				-505.000000	200.000000	0.000000	2.354430	1.429360	11.798100	-954.909596	641.757096	-175.064188
21				900.000000	200.000000	0.000000	0.336300	0.731900	-1.868350	-128.596647	-77.968878	188.285748	298.911488	200.935285	0.000000	300.000000	200.000000	0.000000	7.111160	10.498880	2233.049012	2088.537354	2430.699915	-1379.390975				-505.000000	200.000000	0.000000	1.811100	0.536010	10.225020	380.699972	145.846816	587.804772
22				900.000000	200.000000	0.000000	0.448400	0.517960	-1.173150	-108.542758	-98.429602	132.548466	298.965182	200.990804	0.000000	300.000000	200.000000	0.000000	8.301440	10.346280	2233.049012	2212.514458	2310.799919	-1367.183975				-505.000000	200.000000	0.000000	1.629990	0.178670	17.303879	-1261.780389	-645.332100	-176.193137
23				900.000000	200.000000	0.000000	0.437190	0.484180	-1.651100	-102.387914	-67.127661	163.854245	299.057506	200.931428	0.000000	300.000000	200.000000	0.000000	7.660520	10.743040	2232.057190	2079.000654	2103.699926	-1373.287475				-505.000000	200.000000	0.000000	0.905550	1.250690	13.371180	-39.067056	-1790.894172	294.834954
24				900.000000	200.000000	0.000000	0.347510	0.596780	-1.564200	-37.353064	-58.449486	130.316630	299.076850	201.055550	0.000000	300.000000	200.000000	0.000000	6.897520	10.071600	2231.599426	2355.564961	2060.099928	-1379.390975				-505.000000	200.000000	0.000000	1.267770	0.357340	11.798100	138.382493	-220.479162	-645.947391
25				900.000000	200.000000	0.000000	0.313880	0.641820	-1.564200	-63.642028	-92.526392	156.899619	299.013522	200.978460	0.000000	300.000000	200.000000	0.000000	7.111160	9.644320	2231.980896	2183.904357	2201.799923	-1348.873476				-505.000000	200.000000	0.000000	-0.362220	-0.357340	17.303879	-251.870337	933.486601	352.154454
26				900.000000	200.000000	0.000000	0.347510	0.585520	-1.651100	-74.091551	-12.774939	144.764119	299.013994	200.948097	0.000000	300.000000	200.000000	0.000000	7.599480	9.491720	2233.049012	2117.147455	2201.799923	-1428.218974				-505.000000	200.000000	0.000000	0.181110	2.680050	5.505780	510.058293	646.666086	-232.447516
27				900.000000	200.000000	0.000000	0.280250	0.641820	-1.390400	-99.646743	-76.105232	159.344120	299.023756	200.922473	0.000000	300.000000	200.000000	0.000000	7.538440	11.475520	2233.049012	2059.927254	2179.999924	-1330.562976				-505.000000	200.000000	0.000000	0.000000	-0.357340	14.157719	-599.570035	-411.145698	939.566463
28				900.000000	200.000000	0.000000	0.313880	0.619300	-0.999350	-112.230580	-113.315582	161.697996	299.013691	200.969749	0.000000	300.000000	200.000000	0.000000	7.752080	11.383960	2232.362366	2164.830956	2201.799923	-1373.287475				-505.000000	200.000000	0.000000	2.354430	1.429360	8.651940	-955.161289	-150.677242	118.656306
29				900.000000	200.000000	0.000000	0.369930	0.664340	-1.433850	-54.538552	-125.351576	164.091476	299.008672	200.922883	0.000000	300.000000	200.000000	0.000000	7.080640	11.017720	2232.057190	2059.927254	2212.699923	-1428.218974				-505.000000	200.000000	0.000000	0.181110	3.216060	13.371180	-383.406526	-421.358237	-231.938842
30				900.000000	200.000000	0.000000	0.392350	0.551740	-1.651100	-75.482612	-70.347120	156.734550	299.013657	200.922788	0.000000	300.000000	200.000000	0.000000	7.294280	10.865120	2232.286072	2059.927254	2201.799923	-1306.148976				-505.000000	200.000000	0.000000	2.173320	-0.178670	13.371180	-125.557629	386.083194	234.632971
31				900.000000	200.000000	0.000000	0.336300	0.517960	-1.260050	-72.448014	-88.666537	178.448143	299.013353	201.004268	0.000000	300.000000	200.000000	0.000000	7.660520	11.078760	2231.599426	2241.124558	2201.799923	-1361.080475				-505.000000	200.000000	0.000000	1.629990	1.250690	3.932700	1002.521883	-2621.192961	-410.152185
32				900.000000	200.000000	0.000000	0.313880	0.709380	-1.477300	-84.893060	-67.277359	173.830071	299.003823	200.957031	0.000000	300.000000	200.000000	0.000000	7.080640	10.163160	2232.133484	2136.220856	2223.599922	-1342.769976				-505.000000	200.000000	0.000000	-0.181110	-0.357340	8.651940	-715.826499	533.028304	-763.997909
33				900.000000	200.000000	0.000000	0.470820	0.653080	-0.608300	-38.064848	-64.416378	183.253763	299.092031	200.888368	0.000000	300.000000	200.000000	0.000000	7.599480	10.773560	2232.896424	1983.633652	2027.399929	-1348.873476	-491.343584	232.980418	0.000000	-505.000000	200.000000	0.000000	3.259980	0.714680	25.955819	856.033765	-354.463458	-293.303060
34				900.000000	200.000000	0.000000	0.414770	0.641820	-0.955900	-95.176071	-82.048851	197.759319	299.038367	200.913963	0.000000	300.000000	200.000000	0.000000	7.843640	10.346280	2232.972718	2040.853853	2147.299925	-1440.425974				-505.000000	200.000000	0.000000	3.803310	1.965370	13.371180	235.810234	-242.827524	706.490055
35				900.000000	200.000000	0.000000	0.560500	0.664340	-1.173150	-66.330057	-57.452151	175.942346	299.018238	200.974354	0.000000	300.000000	200.000000	0.000000	7.782600	10.254720	2231.599426	2174.367657	2190.899923	-1434.322474				-505.000000	200.000000	0.000000	2.535540	1.786700	0.000000	-239.334789	641.994527	647.677820
36				900.000000	200.000000	0.000000	0.291460	0.619300	-1.216600	-48.127167	-127.388194	176.179184	299.062069	200.970213	0.000000	300.000000	200.000000	0.000000	7.874160	10.895640	2231.294250	2164.830956	2092.799927	-1342.769976				-505.000000	200.000000	0.000000	2.716650	1.072020	11.798100	-281.636228	222.129143	-57.944084
37				900.000000	200.000000	0.000000	0.437190	0.630560	-1.694550	-84.343409	-168.406651	183.267660	299.032693	200.983103	0.000000	300.000000	200.000000	0.000000	7.141680	10.682000	2231.141662	2193.441057	2158.199924	-1422.115474				-505.000000	200.000000	0.000000	1.448880	0.357340	6.292320	-904.401986	-1551.913216	-176.009091
38				900.000000	200.000000	0.000000	0.381140	0.495440	-1.651100	-126.047408	-74.951462	159.103465	298.989070	200.918673	0.000000	300.000000	200.000000	0.000000	7.385840	9.949520	2231.904602	2050.390553	2256.299921	-1501.460973				-505.000000	200.000000	0.000000	-1.086660	0.714680	3.146160	275.128983	-1528.072001	176.997460
39				900.000000	200.000000	0.000000	0.369930	0.506700	-1.086250	-133.039597	-4.091565	156.715890	299.008876	200.914150	0.000000	300.000000	200.000000	0.000000	7.599480	9.491720	2232.514954	2040.853853	2212.699923	-1312.252476				-505.000000	200.000000	0.000000	1.629990	0.536010	18.090419	-313.566807	-513.508519	999.027952
40				900.000000	200.000000	0.000000	0.313880	0.686860	-1.477300	-101.902555	-52.079449	171.399467	299.018104	200.974487	0.000000	300.000000	200.000000	0.000000	7.507920	9.278080	2231.294250	2174.367657	2190.899923	-1281.734977				-505.000000	200.000000	0.000000	0.543330	-0.536010	11.798100	-147.306119	-1104.633352	-0.552140
41				900.000000	200.000000	0.000000	0.302670	0.619300	-1.390400	-112.635708	-56.764608	193.035191	299.038038	200.961271	0.000000	300.000000	200.000000	0.000000	7.233240	10.193680	2232.209778	2145.757556	2147.299925	-1373.287475				-505.000000	200.000000	0.000000	0.543330	2.144040	9.438480	-216.957068	-969.824065	-409.217463
42				900.000000	200.000000	0.000000	0.336300	0.540480	-2.346300	-80.687056	-123.118114	195.336708	298.998837	200.978494	0.000000	300.000000	200.000000	0.000000	7.446880	10.956680	2231.904602	2183.904357	2234.499922	-1434.322474				-505.000000	200.000000	0.000000	0.543330	0.893350	9.438480	1212.971705	-572.114043	235.780717
43				900.000000	200.000000	0.000000	0.269040	0.574260	-0.955900	-101.978722	-111.509479	178.570184	299.023389	200.982632	0.000000	300.000000	200.000000	0.000000	7.324800	10.773560	2232.209778	2193.441057	2179.999924	-1306.148976				-505.000000	200.000000	0.000000	2.535540	0.714680	8.651940	43.937442	-824.486244	411.684079
44				900.000000	200.000000	0.000000	0.425980	0.844500	-0.869000	-82.719150	-67.393386	156.971976	299.032792	201.000097	0.000000	300.000000	200.000000	0.000000	7.477400	11.017720	2231.370544	2231.587858	2158.199924	-1336.666476				-505.000000	200.000000	0.000000	0.543330	0.714680	3.146160	275.128983	-963.852653	-116.853432
45				900.000000	200.000000	0.000000	0.425980	0.821980	-1.911800	-64.624213	-66.423582	178.637974	299.023122	201.017089	0.000000	300.000000	200.000000	0.000000	7.630000	11.780720	2231.599426	2269.734659	2179.999924	-1306.148976	-492.693412	214.050076	0.000000	-505.000000	200.000000	0.000000	-0.543330	0.893350	20.450039	287.324615	-251.670206	177.123552
46				900.000000	200.000000	0.000000	0.291460	0.664340	-1.086250	-54.178438	-56.585840	178.630731	298.940160	200.944375	0.000000	300.000000	200.000000	0.000000	7.263760	10.620960	2231.752014	2107.610755	2365.299917	-1336.666476				-505.000000	200.000000	0.000000	1.811100	0.714680	13.371180	-882.213034	-1580.548985	411.742034
47				900.000000	200.000000	0.000000	0.212990	0.698120	-1.781450	-45.466544	-62.839849	161.875821	298.950287	200.991041	0.000000	300.000000	200.000000	0.000000	7.630000	10.254720	2232.514954	2212.514458	2343.499918	-1409.908474				-505.000000	200.000000	0.000000	1.448880	1.786700	9.438480	-470.211715	-626.908870	236.556063
48				900.000000	200.000000	0.000000	0.381140	0.596780	-1.477300	-65.406747	-64.981156	164.017031	299.018339	200.965708	0.000000	300.000000	200.000000	0.000000	7.507920	10.773560	2231.828308	2155.294256	2190.899923	-1379.390975				-505.000000	200.000000	0.000000	1.992210	0.714680	7.078860	622.891605	-524.976480	176.751151
49				900.000000	200.000000	0.000000	0.347510	0.641820	-1.216600	-31.117673	-53.706784	161.684099	299.086931	200.978293	0.000000	300.000000	200.000000	0.000000	7.294280	10.834600	2232.362366	2183.904357	2038.299929	-1428.218974				-505.000000	200.000000	0.000000	2.535540	0.536010	7.078860	-198.631730	-1750.983442	-117.182367
50				900.000000	200.000000	0.000000	0.302670	0.698120	-1.260050	-4.721072	-87.281653	161.782912	299.038137	200.956900	0.000000	300.000000	200.000000	0.000000	7.416360	11.048240	2232.438660	2136.220856	2147.299925	-1361.080475				-505.000000	200.000000	0.000000	1.629990	1.250690	13.371180	-618.147066	-1967.300041	-175.175790
51				900.000000	200.000000	0.000000	0.414770	0.540480	-1.520750	-107.975498	-76.457571	159.110511	299.018775	200.914025	0.000000	300.000000	200.000000	0.000000	7.843640	10.285240	2232.820130	2040.853853	2190.899923	-1434.322474				-505.000000	200.000000	0.000000	0.543330	1.250690	2.359620	-503.211988	-167.686183	1.143438
52				900.000000	200.000000	0.000000	0.269040	0.506700	-1.260050	-121.158063	-106.160650	188.145993	299.018204	200.978661	0.000000	300.000000	200.000000	0.000000	7.416360	11.353440	2231.523132	2183.904357	2190.899923	-1379.390975				-505.000000	200.000000	0.000000	1.448880	-0.357340	9.438480	326.580441	-1024.618892	469.497763
53				900.000000	200.000000	0.000000	0.482030	0.495440	-1.694550	-45.681818	-84.131674	195.143844	298.994160	200.991109	0.000000	300.000000	200.000000	0.000000	7.050120	9.796920	2232.362366	2212.514458	2245.399921	-1306.148976				-505.000000	200.000000	0.000000	2.897760	-0.178670	3.932700	-242.128709	-974.495624	880.760101
54				900.000000	200.000000	0.000000	0.257830	0.574260	-1.520750	-58.338074	-80.126721	159.304517	299.057474	200.940005	0.000000	300.000000	200.000000	0.000000	7.568960	11.170320	2231.980896	2098.074055	2103.699926	-1373.287475				-505.000000	200.000000	0.000000	1.629990	0.178670	12.584640	-1146.341926	-773.423549	646.224244
55				900.000000	200.000000	0.000000	0.336300	0.754420	-1.477300	-70.976722	-88.464494	144.932810	298.970098	200.926712	0.000000	300.000000	200.000000	0.000000	7.416360	10.987200	2233.125306	2069.463954	2299.899920	-1342.769976				-505.000000	200.000000	0.000000	1.811100	1.608030	3.932700	2182.304545	416.958242	-174.851163
56				900.000000	200.000000	0.000000	0.403560	0.608040	-1.477300	-117.209953	-86.168291	183.281557	299.043216	200.913994	0.000000	300.000000	200.000000	0.000000	7.294280	11.231360	2232.896424	2040.853853	2136.399925	-1428.218974				-505.000000	200.000000	0.000000	1.086660	1.250690	7.078860	539.509568	-602.751660	-586.341015
57				900.000000	200.000000	0.000000	0.392350	0.686860	-1.564200	-65.807811	-95.757786	147.221571	299.028139	200.965675	0.000000	300.000000	200.000000	0.000000	7.477400	10.498880	2231.904602	2155.294256	2169.099924	-1348.873476				-505.000000	200.000000	0.000000	1.992210	1.250690	0.000000	-850.848764	-1181.108679	118.515725
58				900.000000	200.000000	0.000000	0.347510	0.619300	-1.303500	-128.627800	-58.691937	161.663155	299.106218	200.957195	0.000000	300.000000	200.000000	0.000000	7.385840	11.383960	2231.752014	2136.220856	1994.699930	-1440.425974	-431.615736	269.975314	0.000000	-505.000000	200.000000	0.000000	1.629990	3.573400	19.663499	1375.959532	-1442.991423	-172.971539
59				900.000000	200.000000	0.000000	0.459610	0.585520	-1.260050	-81.727484	-78.546533	180.792885	299.004129	201.016533	0.000000	300.000000	200.000000	0.000000	7.630000	10.651480	2232.820130	2269.734659	2223.599922	-1373.287475				-505.000000	200.000000	0.000000	3.259980	-0.714680	14.157719	73.703333	-1006.117098	-59.683128
60				900.000000	200.000000	0.000000	0.313880	0.517960	-1.173150	-96.481167	-16.900519	168.832730	299.033222	200.978293	0.000000	300.000000	200.000000	0.000000	7.355320	10.163160	2232.362366	2183.904357	2158.199924	-1428.218974				-505.000000	200.000000	0.000000	2.173320	0.714680	17.303879	-418.634411	-280.498975	-234.472029
61				900.000000	200.000000	0.000000	0.526870	0.698120	-1.607650	-61.368608	-86.059002	173.598942	299.008469	200.978627	0.000000	300.000000	200.000000	0.000000	7.507920	10.743040	2231.599426	2183.904357	2212.699923	-1367.183975				-505.000000	200.000000	0.000000	0.724440	2.144040	14.944259	-679.780613	-588.297993	413.185429
62				900.000000	200.000000	0.000000	0.347510	0.799460	-1.824900	-45.358908	-83.536884	183.517645	299.003551	200.970114	0.000000	300.000000	200.000000	0.000000	7.477400	10.773560	2231.523132	2164.830956	2223.599922	-1379.390975				-505.000000	200.000000	0.000000	2.535540	0.893350	11.011560	-1450.670492	-826.725523	-469.307843
63				900.000000	200.000000	0.000000	0.392350	0.675600	-1.346950	-62.025897	-116.223709	156.849740	299.033188	200.948421	0.000000	300.000000	200.000000	0.000000	7.660520	10.407320	2232.286072	2117.147455	2158.199924	-1373.287475				-505.000000	200.000000	0.000000	1.992210	1.072020	9.438480	-1555.801018	-1985.485840	294.578464
64				900.000000	200.000000	0.000000	0.358720	0.743160	-1.564200	-103.694679	-33.581264	168.995712	298.984603	200.943923	0.000000	300.000000	200.000000	0.000000	7.202720	9.369640	2232.820130	2107.610755	2267.199921	-1385.494475				-505.000000	200.000000	0.000000	0.000000	-1.072020	16.517339	862.981472	-1606.515043	821.400034
65				900.000000	200.000000	0.000000	0.470820	0.495440	-0.869000	-81.011320	-69.239897	185.516817	299.077166	200.905669	0.000000	300.000000	200.000000	0.000000	7.294280	9.919000	2232.362366	2021.780453	2060.099928	-1391.597975				-505.000000	200.000000	0.000000	1.629990	-2.144040	4.719240	-1287.518339	-1428.809321	-472.117883
66				900.000000	200.000000	0.000000	0.302670	0.596780	-1.303500	-73.267751	-77.109305	202.652888	299.096481	201.008438	0.000000	300.000000	200.000000	0.000000	7.813120	11.353440	2231.828308	2250.661259	2016.499929	-1324.459476				-505.000000	200.000000	0.000000	1.629990	-0.178670	11.798100	221.764530	-242.397093	763.373326
67				900.000000	200.000000	0.000000	0.448400	0.675600	-0.825550	-141.896331	-129.148690	180.888273	299.013455	200.888793	0.000000	300.000000	200.000000	0.000000	7.691040	11.078760	2231.828308	1983.633652	2201.799923	-1306.148976				-505.000000	200.000000	0.000000	1.629990	1.429360	12.584640	203.313346	-773.423549	823.643445
68				900.000000	200.000000	0.000000	0.459610	0.641820	-1.433850	-91.650697	-108.780719	180.845244	299.033023	200.922946	0.000000	300.000000	200.000000	0.000000	7.538440	11.322920	2231.904602	2059.927254	2158.199924	-1342.769976				-505.000000	200.000000	0.000000	-0.905550	2.144040	2.359620	1056.452644	-1273.144525	-115.381059
69				900.000000	200.000000	0.000000	0.425980	0.641820	-1.694550	-95.941313	-76.757565	151.964164	298.974559	200.918547	0.000000	300.000000	200.000000	0.000000	7.141680	10.926160	2232.209778	2050.390553	2288.999920	-1385.494475				-505.000000	200.000000	0.000000	-0.724440	-0.893350	14.157719	873.604024	560.680215	175.442462
70				900.000000	200.000000	0.000000	0.336300	0.686860	-1.564200	-85.910462	-139.043377	154.508619	299.042823	200.927187	0.000000	300.000000	200.000000	0.000000	7.355320	10.743040	2231.980896	2069.463954	2136.399925	-1257.320977				-505.000000	200.000000	0.000000	-0.181110	1.608030	13.371180	-943.972428	-266.870299	-115.947688
71				900.000000	200.000000	0.000000	0.414770	0.596780	-0.999350	-105.116893	-122.536202	156.753210	298.999077	200.969716	0.000000	300.000000	200.000000	0.000000	7.568960	10.346280	2232.438660	2164.830956	2234.499922	-1379.390975				-505.000000	200.000000	0.000000	2.535540	0.893350	13.371180	-176.505701	-431.254781	0.644946
72				900.000000	200.000000	0.000000	0.235410	0.596780	-1.477300	-117.673640	-89.375814	144.890727	298.989588	200.931014	0.000000	300.000000	200.000000	0.000000	8.026760	10.498880	2233.049012	2079.000654	2256.299921	-1416.011974				-505.000000	200.000000	0.000000	2.897760	0.714680	8.651940	-303.510564	-1774.394226	0.446411
73				900.000000	200.000000	0.000000	0.280250	0.585520	-1.390400	-101.965178	-81.171202	144.833801	299.047674	200.965675	0.000000	300.000000	200.000000	0.000000	7.782600	10.437840	2231.904602	2155.294256	2125.499926	-1367.183975				-505.000000	200.000000	0.000000	0.905550	-0.893350	11.011560	525.904326	67.325210	-705.849417
74				900.000000	200.000000	0.000000	0.313880	0.675600	-1.346950	-62.025897	-123.124254	164.160015	298.964439	201.017158	0.000000	300.000000	200.000000	0.000000	7.141680	10.743040	2231.446838	2269.734659	2310.799919	-1354.976975				-505.000000	200.000000	0.000000	1.448880	0.714680	15.730799	739.399762	295.109770	118.050518
75				900.000000	200.000000	0.000000	0.347510	0.608040	-1.955250	-117.705109	-93.547599	166.472004	298.969429	201.012781	0.000000	300.000000	200.000000	0.000000	7.294280	10.834600	2231.675720	2260.197959	2299.899920	-1428.218974				-505.000000	200.000000	0.000000	0.905550	0.714680	15.730799	-534.576259	-2190.843473	-116.882410
76				900.000000	200.000000	0.000000	0.347510	0.608040	-1.694550	-129.496615	-88.724080	156.833363	298.994194	200.952628	0.000000	300.000000	200.000000	0.000000	7.477400	10.773560	2232.438660	2126.684155	2245.399921	-1342.769976				-505.000000	200.000000	0.000000	0.362220	0.714680	5.505780	-535.394261	-822.562960	-704.279930
77				900.000000	200.000000	0.000000	0.280250	0.540480	-1.346950	-127.898092	-76.145641	159.249874	299.038433	200.896818	0.000000	300.000000	200.000000	0.000000	7.294280	10.987200	2233.125306	2002.707052	2147.299925	-1354.976975				-505.000000	200.000000	0.000000	1.267770	-1.429360	7.865400	-317.493345	-481.887045	-60.201983
78				900.000000	200.000000	0.000000	0.325090	0.619300	-1.824900	-56.798427	-87.679599	166.505703	299.067751	200.995007	0.000000	300.000000	200.000000	0.000000	7.599480	10.285240	2233.201600	2222.051158	2081.899927	-1324.459476				-505.000000	200.000000	0.000000	1.811100	0.000000	7.078860	232.198313	413.972537	-998.794565
79				900.000000	200.000000	0.000000	0.414770	0.517960	-1.346950	-104.702284	-112.080994	159.089568	299.086994	200.965411	0.000000	300.000000	200.000000	0.000000	7.568960	9.766400	2232.514954	2155.294256	2038.299929	-1342.769976				-505.000000	200.000000	0.000000	1.629990	0.893350	4.719240	633.514157	-1959.089350	-116.770807
80				900.000000	200.000000	0.000000	0.437190	0.619300	-1.173150	-27.979502	-113.165884	144.702626	298.930684	200.897125	0.000000	300.000000	200.000000	0.000000	7.019600	11.078760	2232.362366	2002.707052	2387.099916	-1306.148976				-505.000000	200.000000	0.000000	0.543330	0.536010	9.438480	-198.442960	-174.404021	-293.255286
81				900.000000	200.000000	0.000000	0.493240	0.529220	-2.042150	-64.753522	-74.138093	154.199424	299.052331	200.931715	0.000000	300.000000	200.000000	0.000000	7.507920	10.743040	2231.370544	2079.000654	2114.599926	-1422.115474				-505.000000	200.000000	0.000000	3.078870	1.965370	9.438480	1509.471639	-460.399545	-57.125272
82				900.000000	200.000000	0.000000	0.448400	0.608040	-1.564200	-65.033089	-92.999955	166.367482	298.998461	200.961764	0.000000	300.000000	200.000000	0.000000	7.355320	11.322920	2231.065368	2145.757556	2234.499922	-1391.597975				-505.000000	200.000000	0.000000	1.267770	1.786700	4.719240	571.754763	316.518705	60.338255
83				900.000000	200.000000	0.000000	0.369930	0.653080	-1.129700	-62.728199	-110.436526	197.816245	299.067050	200.982934	0.000000	300.000000	200.000000	0.000000	7.630000	11.719680	2231.523132	2193.441057	2081.899927	-1281.734977				-505.000000	200.000000	0.000000	1.629990	1.786700	7.078860	-817.848490	955.211531	-585.875807
84				900.000000	200.000000	0.000000	0.414770	0.596780	-1.216600	-65.136662	-41.278641	176.030491	298.915814	200.961402	0.000000	300.000000	200.000000	0.000000	7.813120	10.682000	2231.904602	2145.757556	2419.799915	-1391.597975				-505.000000	200.000000	0.000000	1.992210	1.429360	11.011560	87.371498	399.281439	1.197086
85				900.000000	200.000000	0.000000	0.403560	0.653080	-1.173150	-46.691093	-56.055331	176.094464	298.979407	200.952759	0.000000	300.000000	200.000000	0.000000	7.233240	9.980040	2232.133484	2126.684155	2278.099920	-1446.529474				-505.000000	200.000000	0.000000	1.086660	1.072020	4.719240	528.509477	-467.942373	-469.022375
86				900.000000	200.000000	0.000000	0.280250	0.574260	-1.173150	-53.957431	-66.175335	156.871629	298.954991	201.021118	0.000000	300.000000	200.000000	0.000000	7.233240	10.437840	2232.133484	2279.271359	2332.599918	-1416.011974				-505.000000	200.000000	0.000000	0.724440	1.965370	12.584640	-111.700695	-718.628721	-291.913312
87				900.000000	200.000000	0.000000	0.414770	0.517960	-1.346950	-92.640693	-61.421295	166.318548	299.066826	200.901951	0.000000	300.000000	200.000000	0.000000	7.385840	10.376800	2230.989074	2012.243752	2081.899927	-1416.011974				-505.000000	200.000000	0.000000	1.811100	-1.429360	9.438480	-896.447508	-1841.956867	174.730945
88				900.000000	200.000000	0.000000	0.347510	0.619300	-0.999350	-100.168989	-74.172706	183.350096	298.989139	200.961336	0.000000	300.000000	200.000000	0.000000	7.355320	9.735880	2232.057190	2145.757556	2256.299921	-1318.355976				-505.000000	200.000000	0.000000	1.811100	1.786700	3.932700	-470.652177	-1836.731882	765.223973
89				900.000000	200.000000	0.000000	0.381140	0.529220	-1.824900	-48.446330	-69.723858	163.954200	299.019277	200.870867	0.000000	300.000000	200.000000	0.000000	7.691040	10.102120	2233.964540	1945.486851	2190.899923	-1342.769976				-505.000000	200.000000	0.000000	0.724440	0.357340	16.517339	-556.135979	-589.790846	117.769358
90				900.000000	200.000000	0.000000	0.280250	0.653080	-1.607650	-103.428658	-96.167070	171.402893	299.047805	200.956998	0.000000	300.000000	200.000000	0.000000	7.355320	11.170320	2232.209778	2136.220856	2125.499926	-1373.287475				-505.000000	200.000000	0.000000	1.629990	2.144040	13.371180	-795.722461	-1967.300041	-291.816199
91				900.000000	200.000000	0.000000	0.358720	0.653080	-1.303500	-115.175149	-114.879234	185.779558	298.994091	200.939909	0.000000	300.000000	200.000000	0.000000	7.477400	10.193680	2232.209778	2098.074055	2245.399921	-1367.183975				-505.000000	200.000000	0.000000	2.535540	1.608030	16.517339	-712.088731	-434.240486	-468.629612
92				900.000000	200.000000	0.000000	0.369930	0.630560	-1.607650	-72.191790	-89.728152	205.024282	298.955562	200.909537	0.000000	300.000000	200.000000	0.000000	7.324800	11.200840	2233.354188	2031.317153	2332.599918	-1293.941977				-505.000000	200.000000	0.000000	2.535540	-0.357340	4.719240	442.018903	-1483.604148	-822.959340
93				900.000000	200.000000	0.000000	0.482030	0.731900	-1.173150	-91.691648	-160.606125	151.989870	299.096697	200.854404	0.000000	300.000000	200.000000	0.000000	7.294280	11.078760	2232.362366	1907.340050	2016.499929	-1385.494475				-505.000000	200.000000	0.000000	3.441090	1.250690	13.371180	-502.331064	-618.619615	412.120308
94				900.000000	200.000000	0.000000	0.493240	0.709380	-1.520750	-72.876484	-74.622995	168.824934	298.974594	200.986871	0.000000	300.000000	200.000000	0.000000	7.294280	11.017720	2232.286072	2202.977757	2288.999920	-1367.183975				-505.000000	200.000000	0.000000	-0.362220	1.608030	13.371180	-1059.788430	-1449.041399	295.275491
95				900.000000	200.000000	0.000000	0.403560	0.641820	-1.694550	-99.961843	-80.900279	200.180593	299.081986	200.952726	0.000000	300.000000	200.000000	0.000000	7.752080	10.895640	2232.209778	2126.684155	2049.199928	-1318.355976				-505.000000	200.000000	0.000000	0.181110	-1.250690	4.719240	967.042305	1045.122535	-412.410084
96				900.000000	200.000000	0.000000	0.482030	0.709380	-1.998700	-89.453761	-93.980754	183.294508	299.091442	200.910314	0.000000	300.000000	200.000000	0.000000	7.538440	10.498880	2231.446838	2031.317153	2027.399929	-1336.666476				-505.000000	200.000000	0.000000	0.724440	0.178670	11.011560	-104.123756	-54.285832	176.343899
97				900.000000	200.000000	0.000000	0.381140	0.585520	-1.216600	-77.661939	-80.421517	166.416220	298.970063	200.909661	0.000000	300.000000	200.000000	0.000000	7.904680	10.987200	2233.049012	2031.317153	2299.899920	-1367.183975				-505.000000	200.000000	0.000000	-1.086660	0.178670	16.517339	-682.763303	-745.341206	763.929773
98				900.000000	200.000000	0.000000	0.313880	0.585520	-1.042800	-117.687185	-118.341143	168.895561	299.028139	201.021223	0.000000	300.000000	200.000000	0.000000	7.477400	10.498880	2231.904602	2279.271359	2169.099924	-1324.459476				-505.000000	200.000000	0.000000	-0.362220	2.322710	13.371180	-437.463134	-653.621355	-232.743165
99				900.000000	200.000000	0.000000	0.336300	0.585520	-0.651750	-65.015164	-129.760015	183.330294	299.032792	200.970180	0.000000	300.000000	200.000000	0.000000	7.416360	10.926160	2231.370544	2164.830956	2158.199924	-1403.804975				-505.000000	200.000000	0.000000	1.086660	0.000000	9.438480	579.835088	57.859097	117.401265
100				900.000000	200.000000	0.000000	0.369930	0.630560	-1.998700	-124.863810	-134.958205	185.747001	299.013117	201.000234	0.000000	300.000000	200.000000	0.000000	7.019600	10.651480	2231.065368	2231.587858	2201.799923	-1361.080475				-505.000000	200.000000	0.000000	3.441090	1.072020	10.225020	181.501933	312.356142	470.694849
101				900.000000	200.000000	0.000000	0.414770	0.517960	-1.042800	-80.264003	-76.902064	175.957188	299.038466	200.935221	0.000000	300.000000	200.000000	0.000000	7.324800	10.163160	2233.201600	2088.537354	2147.299925	-1348.873476				-505.000000	200.000000	0.000000	2.535540	-0.893350	5.505780	-1327.592167	769.339550	-59.794731
102				900.000000	200.000000	0.000000	0.190570	0.540480	-1.173150	-115.656444	-108.076042	156.933122	299.087119	200.849958	0.000000	300.000000	200.000000	0.000000	7.324800	9.705360	2232.820130	1897.803349	2038.299929	-1379.390975				-505.000000	200.000000	0.000000	1.629990	1.965370	18.090419	236.187773	-248.368505	-233.241658
103				900.000000	200.000000	0.000000	0.482030	0.608040	-1.781450	-69.278690	-73.918917	161.513321	299.062550	200.965444	0.000000	300.000000	200.000000	0.000000	7.294280	11.383960	2232.438660	2155.294256	2092.799927	-1336.666476				-505.000000	200.000000	0.000000	2.716650	-0.178670	14.157719	-125.494706	-1105.810209	-411.595580
104				900.000000	200.000000	0.000000	0.437190	0.551740	-1.433850	-91.339661	-72.395673	183.194357	299.028073	201.021292	0.000000	300.000000	200.000000	0.000000	7.019600	11.231360	2231.752014	2279.271359	2169.099924	-1440.425974				-505.000000	200.000000	0.000000	0.362220	-0.714680	6.292320	1115.418118	-1618.729430	-411.915900
105				900.000000	200.000000	0.000000	0.291460	0.675600	-1.781450	-94.640281	-126.862883	142.496301	299.023523	200.982498	0.000000	300.000000	200.000000	0.000000	7.660520	11.506040	2232.514954	2193.441057	2179.999924	-1336.666476				-505.000000	200.000000	0.000000	1.086660	-0.178670	13.371180	453.522380	-1139.003101	117.231707
106				900.000000	200.000000	0.000000	0.280250	0.619300	-0.955900	-96.103445	-127.169017	152.094196	298.984429	200.914181	0.000000	300.000000	200.000000	0.000000	7.630000	10.865120	2232.438660	2040.853853	2267.199921	-1495.357473				-505.000000	200.000000	0.000000	2.897760	1.786700	3.932700	571.691840	-841.925616	-351.000834
107				900.000000	200.000000	0.000000	0.493240	0.641820	-1.607650	-63.687042	-28.948449	154.304142	298.984429	200.956900	0.000000	300.000000	200.000000	0.000000	7.965720	11.292400	2232.438660	2136.220856	2267.199921	-1391.597975				-505.000000	200.000000	0.000000	2.716650	1.429360	7.078860	781.952893	-1629.372401	941.044709
108				900.000000	200.000000	0.000000	0.403560	0.641820	-1.173150	-63.236900	-76.319211	173.674332	299.028173	200.931460	0.000000	300.000000	200.000000	0.000000	7.446880	10.804080	2231.980896	2079.000654	2169.099924	-1373.287475				-505.000000	200.000000	0.000000	1.992210	1.429360	0.000000	1476.282596	-1711.388708	-586.243901
109				900.000000	200.000000	0.000000	0.336300	0.630560	-1.260050	-112.036978	-68.402657	168.914221	299.057184	200.931747	0.000000	300.000000	200.000000	0.000000	7.782600	10.285240	2231.294250	2079.000654	2103.699926	-1391.597975				-505.000000	200.000000	0.000000	1.448880	0.178670	4.719240	242.820865	-1020.140334	58.797746
110				900.000000	200.000000	0.000000	0.347510	0.619300	-1.433850	-76.495950	-58.570711	149.614855	298.989346	201.008128	0.000000	300.000000	200.000000	0.000000	7.721560	10.590440	2232.514954	2250.661259	2256.299921	-1354.976975				-505.000000	200.000000	0.000000	0.181110	1.608030	18.090419	-711.962885	-956.116825	295.232025
111				900.000000	200.000000	0.000000	0.381140	0.675600	-1.738000	-78.513146	-69.804675	178.548294	299.018540	201.021048	0.000000	300.000000	200.000000	0.000000	7.263760	10.620960	2232.286072	2279.271359	2190.899923	-1379.390975				-505.000000	200.000000	0.000000	0.543330	0.178670	5.505780	-220.380220	227.038133	-234.850303
112				900.000000	200.000000	0.000000	0.269040	0.495440	-1.390400	-105.674672	-50.313755	130.303679	299.018473	200.999756	0.000000	300.000000	200.000000	0.000000	7.477400	10.163160	2232.133484	2231.587858	2190.899923	-1391.597975				-505.000000	200.000000	0.000000	0.905550	0.178670	15.730799	-1146.090233	-1130.283415	-411.111577
113				900.000000	200.000000	0.000000	0.313880	0.551740	-1.564200	-63.330992	-107.724302	164.044825	298.950108	200.884399	0.000000	300.000000	200.000000	0.000000	7.172200	9.796920	2232.133484	1974.096951	2343.499918	-1477.046973				-505.000000	200.000000	0.000000	1.086660	-0.178670	13.371180	-9.741627	-741.293079	-176.488787
114				900.000000	200.000000	0.000000	0.336300	0.506700	-1.303500	-80.997775	-144.351798	161.570051	298.965005	200.918359	0.000000	300.000000	200.000000	0.000000	7.416360	10.193680	2232.667542	2050.390553	2310.799919	-1324.459476				-505.000000	200.000000	0.000000	1.086660	1.072020	14.944259	645.143480	-1935.915998	470.883204
115				900.000000	200.000000	0.000000	0.291460	0.630560	-1.520750	-92.204412	-35.917875	185.828296	298.984707	200.977992	0.000000	300.000000	200.000000	0.000000	7.538440	10.834600	2233.049012	2183.904357	2267.199921	-1391.597975				-505.000000	200.000000	0.000000	-0.181110	-0.536010	10.225020	-610.695973	-1722.154673	234.482210
116				900.000000	200.000000	0.000000	0.414770	0.630560	-1.173150	-51.638997	-66.648899	173.652246	299.057345	200.982867	0.000000	300.000000	200.000000	0.000000	7.355320	11.231360	2231.675720	2193.441057	2103.699926	-1324.459476				-505.000000	200.000000	0.000000	0.724440	0.178670	4.719240	821.900874	-48.314420	117.599800
117				900.000000	200.000000	0.000000	0.493240	0.551740	-1.477300	-87.364145	-120.257133	166.268669	299.043020	200.965444	0.000000	300.000000	200.000000	0.000000	7.141680	10.590440	2232.438660	2155.294256	2136.399925	-1397.701475				-505.000000	200.000000	0.000000	1.811100	1.429360	7.865400	-376.144202	-1045.043970	-409.997116
118				900.000000	200.000000	0.000000	0.437190	0.731900	-0.999350	-91.511591	-52.535879	168.903945	299.057377	200.901643	0.000000	300.000000	200.000000	0.000000	7.568960	11.109280	2231.752014	2012.243752	2103.699926	-1403.804975				-505.000000	200.000000	0.000000	1.992210	-2.144040	10.225020	218.530148	-130.252164	-60.938169
119				900.000000	200.000000	0.000000	0.358720	0.743160	-1.346950	-75.325897	-104.706885	176.224692	298.998734	200.923041	0.000000	300.000000	200.000000	0.000000	7.691040	11.048240	2231.675720	2059.927254	2234.499922	-1446.529474				-505.000000	200.000000	0.000000	1.448880	1.965370	14.157719	1394.033176	-2619.937539	60.493324
120				900.000000	200.000000	0.000000	0.392350	0.619300	-1.173150	-104.369576	-55.593703	166.436021	299.052429	200.957260	0.000000	300.000000	200.000000	0.000000	7.965720	10.926160	2231.599426	2136.220856	2114.599926	-1397.701475				-505.000000	200.000000	0.000000	-1.086660	-0.893350	17.303879	-284.304302	-348.377611	116.727341
121				900.000000	200.000000	0.000000	0.369930	0.743160	-1.738000	-91.813146	-109.870807	183.442059	299.022788	200.944763	0.000000	300.000000	200.000000	0.000000	7.538440	10.651480	2230.836486	2107.610755	2179.999924	-1397.701475				-505.000000	200.000000	0.000000	1.267770	1.608030	14.944259	561.761443	704.525183	118.912796
122				900.000000	200.000000	0.000000	0.336300	0.506700	-1.086250	-88.813765	-154.685780	161.570051	298.925912	200.901304	0.000000	300.000000	200.000000	0.000000	7.538440	10.956680	2232.591248	2012.243752	2397.999916	-1483.150473				-505.000000	200.000000	0.000000	0.905550	1.429360	11.011560	319.003502	-197.814805	-57.460080
123				900.000000	200.000000	0.000000	0.493240	0.574260	-1.694550	-130.887675	-84.593301	173.518592	298.969676	200.931364	0.000000	300.000000	200.000000	0.000000	7.416360	10.102120	2232.209778	2079.000654	2299.899920	-1385.494475				-505.000000	200.000000	0.000000	1.448880	1.786700	6.292320	108.616602	-491.353157	-350.884924
124				900.000000	200.000000	0.000000	0.369930	0.608040	-0.564850	-76.059353	-90.697956	166.448777	299.076756	200.940263	0.000000	300.000000	200.000000	0.000000	7.233240	9.980040	2231.370544	2098.074055	2060.099928	-1287.838477				-505.000000	200.000000	0.000000	2.173320	0.893350	1.573080	-1335.609568	-928.420482	-469.278866
125				900.000000	200.000000	0.000000	0.291460	0.698120	-1.738000	-49.442060	-35.715833	188.300787	298.944792	200.936053	0.000000	300.000000	200.000000	0.000000	7.782600	9.796920	2231.217956	2088.537354	2354.399918	-1397.701475				-505.000000	200.000000	0.000000	0.724440	1.786700	11.011560	224.810143	-54.285832	236.614018
126				900.000000	200.000000	0.000000	0.392350	0.698120	-1.477300	-69.274626	-24.915024	154.461023	299.057764	200.897002	0.000000	300.000000	200.000000	0.000000	7.507920	10.376800	2232.667542	2002.707052	2103.699926	-1324.459476				-505.000000	200.000000	0.000000	-0.724440	1.786700	11.011560	-1049.165878	-1292.314181	119.241731
127				900.000000	200.000000	0.000000	0.347510	0.731900	-1.303500	-59.662449	-94.153726	154.538893	299.023489	200.909910	0.000000	300.000000	200.000000	0.000000	7.568960	10.437840	2232.438660	2031.317153	2179.999924	-1428.218974				-505.000000	200.000000	0.000000	0.905550	-0.357340	12.584640	-252.247876	-464.447672	58.332539
128				900.000000	200.000000	0.000000	0.437190	0.641820	-1.738000	-116.088978	-41.716994	149.542890	299.042823	200.952824	0.000000	300.000000	200.000000	0.000000	7.477400	9.552760	2231.980896	2126.684155	2136.399925	-1336.666476				-505.000000	200.000000	0.000000	1.448880	0.357340	7.078860	-1251.787069	-1817.799657	-58.520893
129				900.000000	200.000000	0.000000	0.403560	0.484180	-1.607650	-90.281309	-75.915126	166.298746	299.077040	200.935701	0.000000	300.000000	200.000000	0.000000	7.416360	11.139800	2232.057190	2088.537354	2060.099928	-1330.562976				-505.000000	200.000000	0.000000	0.905550	0.000000	14.157719	696.028629	-1526.500584	-411.281135
130				900.000000	200.000000	0.000000	0.515660	0.619300	-1.042800	-88.152413	-70.924775	180.766233	299.032858	200.948745	0.000000	300.000000	200.000000	0.000000	7.813120	11.048240	2231.523132	2117.147455	2158.199924	-1391.597975				-505.000000	200.000000	0.000000	0.181110	0.714680	7.078860	1317.787616	777.743241	294.384236
131				900.000000	200.000000	0.000000	0.425980	0.641820	-1.607650	-87.810224	-56.574502	144.735183	298.989346	200.969683	0.000000	300.000000	200.000000	0.000000	7.477400	11.353440	2232.514954	2164.830956	2256.299921	-1428.218974				-505.000000	200.000000	0.000000	-0.543330	0.893350	3.146160	865.020314	-235.248824	118.379453
132				900.000000	200.000000	0.000000	0.425980	0.563000	-1.390400	-82.789900	-51.710574	180.806782	298.969817	200.999585	0.000000	300.000000	200.000000	0.000000	7.568960	11.689160	2232.514954	2231.587858	2299.899920	-1367.183975				-505.000000	200.000000	0.000000	0.362220	1.250690	14.157719	76.811869	-2554.183746	353.622519
133				900.000000	200.000000	0.000000	0.549290	0.754420	-1.694550	-30.996491	-142.627110	171.218413	299.023890	200.982129	0.000000	300.000000	200.000000	0.000000	7.172200	11.506040	2233.354188	2193.441057	2179.999924	-1354.976975	-459.260442	142.012363	0.000000	-505.000000	200.000000	0.000000	1.992210	1.429360	20.450039	-1185.849445	-935.375751	-586.243901
134				900.000000	200.000000	0.000000	0.459610	0.641820	-1.129700	-35.048175	-159.723278	159.158303	298.979791	200.939588	0.000000	300.000000	200.000000	0.000000	7.416360	10.956680	2232.972718	2098.074055	2278.099920	-1336.666476				-505.000000	200.000000	0.000000	0.543330	1.250690	14.944259	-2007.813242	-179.629006	-175.088858
135				900.000000	200.000000	0.000000	0.425980	0.574260	-1.260050	-37.965338	-97.425529	175.997934	298.935858	200.926775	0.000000	300.000000	200.000000	0.000000	7.721560	10.315760	2232.972718	2069.463954	2376.199917	-1348.873476				-505.000000	200.000000	0.000000	1.811100	0.357340	7.865400	-325.196130	-1310.183985	470.147017
136				900.000000	200.000000	0.000000	0.291460	0.484180	-1.173150	-109.933818	-81.834873	176.053522	298.999316	200.986567	0.000000	300.000000	200.000000	0.000000	7.691040	10.224200	2232.972718	2202.977757	2234.499922	-1446.529474				-505.000000	200.000000	0.000000	0.905550	1.965370	9.438480	467.127622	-461.461967	354.257284
137				900.000000	200.000000	0.000000	0.313880	0.551740	-1.173150	-74.987455	-97.956038	176.093126	299.018406	200.987006	0.000000	300.000000	200.000000	0.000000	7.141680	10.468360	2231.980896	2202.977757	2190.899923	-1422.115474				-505.000000	200.000000	0.000000	-0.362220	0.178670	11.011560	-104.123756	-1049.092098	352.663127
138				900.000000	200.000000	0.000000	0.358720	0.641820	-1.955250	-60.026626	-114.273106	149.624185	298.979581	200.948324	0.000000	300.000000	200.000000	0.000000	7.294280	10.682000	2232.514954	2117.147455	2278.099920	-1391.597975				-505.000000	200.000000	0.000000	1.629990	1.250690	7.865400	-734.403530	-768.944990	-468.896284
139				900.000000	200.000000	0.000000	0.403560	0.619300	-1.520750	-48.442267	-96.259823	183.292029	299.008706	200.935669	0.000000	300.000000	200.000000	0.000000	7.630000	9.796920	2232.133484	2088.537354	2212.699923	-1287.838477				-505.000000	200.000000	0.000000	2.354430	1.608030	3.932700	213.432513	-676.478713	177.569962
140				900.000000	200.000000	0.000000	0.425980	0.641820	-1.173150	-79.319021	-127.902166	185.699405	299.037710	200.931683	0.000000	300.000000	200.000000	0.000000	7.477400	9.766400	2231.446838	2079.000654	2147.299925	-1391.597975				-505.000000	200.000000	0.000000	1.811100	-0.357340	9.438480	-20.867565	-251.116779	234.492391
141				900.000000	200.000000	0.000000	0.425980	0.585520	-1.824900	-66.230548	-86.768279	188.056706	299.169654	200.888884	0.000000	300.000000	200.000000	0.000000	7.477400	11.322920	2231.599426	1983.633652	1852.999935	-1348.873476				-505.000000	200.000000	0.000000	1.448880	1.608030	17.303879	-1870.185827	-2225.213223	-644.774975
142				900.000000	200.000000	0.000000	0.425980	0.641820	-1.520750	-43.494363	-97.183078	159.193144	299.047739	200.944246	0.000000	300.000000	200.000000	0.000000	7.080640	11.383960	2232.057190	2107.610755	2125.499926	-1306.148976				-505.000000	200.000000	0.000000	-0.905550	1.786700	3.932700	-239.020173	-1009.497363	-409.440668
143				900.000000	200.000000	0.000000	0.414770	0.641820	-1.346950	-83.519608	-86.751145	161.614418	298.940124	200.876034	0.000000	300.000000	200.000000	0.000000	7.691040	11.048240	2231.675720	1955.023551	2365.299917	-1452.632974				-505.000000	200.000000	0.000000	0.543330	1.250690	12.584640	-39.129979	-442.529741	529.840326
144				900.000000	200.000000	0.000000	0.403560	0.630560	-1.781450	-68.351316	-126.413191	151.976919	298.989173	200.910034	0.000000	300.000000	200.000000	0.000000	7.446880	11.261880	2232.133484	2031.317153	2256.299921	-1361.080475				-505.000000	200.000000	0.000000	2.173320	1.429360	3.146160	897.454279	263.216731	-586.258390
145				900.000000	200.000000	0.000000	0.482030	0.574260	-0.782100	-69.634424	-115.376072	156.662585	299.008096	200.970445	0.000000	300.000000	200.000000	0.000000	7.507920	11.353440	2230.760192	2164.830956	2212.699923	-1391.597975				-505.000000	200.000000	0.000000	1.992210	1.250690	14.157719	-965.532148	-1857.394391	-57.716571
146				900.000000	200.000000	0.000000	0.325090	0.664340	-1.738000	-103.100014	-92.826386	193.053851	299.013387	200.965774	0.000000	300.000000	200.000000	0.000000	7.568960	10.682000	2231.675720	2155.294256	2201.799923	-1397.701475				-505.000000	200.000000	0.000000	0.724440	0.178670	9.438480	243.198404	79.777028	0.111603
147				900.000000	200.000000	0.000000	0.381140	0.675600	-1.738000	-26.246253	-110.332434	159.271014	299.043150	200.943955	0.000000	300.000000	200.000000	0.000000	7.141680	10.743040	2232.743836	2107.610755	2136.399925	-1434.322474				-505.000000	200.000000	0.000000	1.086660	1.072020	7.865400	-513.582848	-736.068094	235.906809
148				900.000000	200.000000	0.000000	0.358720	0.495440	-1.564200	-109.875259	-109.570813	154.307372	299.057538	200.952759	0.000000	300.000000	200.000000	0.000000	7.538440	10.468360	2232.133484	2126.684155	2103.699926	-1385.494475				-505.000000	200.000000	0.000000	1.448880	-1.786700	18.876959	-801.499071	-503.295980	350.653103
149				900.000000	200.000000	0.000000	0.358720	0.608040	-1.173150	-60.607431	-104.868519	178.508691	299.077134	201.012504	0.000000	300.000000	200.000000	0.000000	7.202720	9.796920	2232.286072	2260.197959	2060.099928	-1306.148976				-505.000000	200.000000	0.000000	2.716650	-0.178670	11.798100	105.948528	-1236.140937	-59.130988
150				900.000000	200.000000	0.000000	0.302670	0.608040	-2.259400	-49.671195	-101.550168	168.928118	299.028206	200.969881	0.000000	300.000000	200.000000	0.000000	7.507920	10.773560	2232.057190	2164.830956	2169.099924	-1281.734977				-505.000000	200.000000	0.000000	1.629990	1.429360	7.865400	-955.224212	159.045061	177.458359
151				900.000000	200.000000	0.000000	0.302670	0.686860	-1.520750	-130.091281	-51.577413	161.772440	299.028206	200.892975	0.000000	300.000000	200.000000	0.000000	7.782600	9.613800	2232.057190	1993.170352	2169.099924	-1354.976975				-505.000000	200.000000	0.000000	0.724440	0.714680	14.157719	-766.334109	-454.981560	-351.844316
152				900.000000	200.000000	0.000000	0.381140	0.641820	-1.564200	-131.991042	-69.966309	166.468579	298.969676	200.939909	0.000000	300.000000	200.000000	0.000000	7.843640	9.705360	2232.209778	2098.074055	2299.899920	-1434.322474				-505.000000	200.000000	0.000000	1.448880	0.536010	0.786540	-662.399123	-1016.408201	-234.583632
153				900.000000	200.000000	0.000000	0.425980	0.641820	-1.520750	-91.740726	-66.787259	185.699405	299.013691	200.909941	0.000000	300.000000	200.000000	0.000000	7.660520	9.308600	2232.362366	2031.317153	2201.799923	-1269.527977				-505.000000	200.000000	0.000000	1.992210	0.000000	5.505780	-347.007543	404.506424	117.328821
154				900.000000	200.000000	0.000000	0.381140	0.731900	-2.085600	-44.390583	-69.481407	140.046092	299.052558	200.952856	0.000000	300.000000	200.000000	0.000000	7.477400	11.078760	2231.904602	2126.684155	2114.599926	-1354.976975				-505.000000	200.000000	0.000000	0.905550	1.072020	10.225020	-976.658086	-727.348408	-175.287393
155				900.000000	200.000000	0.000000	0.504450	0.686860	-2.129050	-74.434056	-74.518904	135.057135	298.988931	200.948713	0.000000	300.000000	200.000000	0.000000	7.294280	11.109280	2231.599426	2117.147455	2256.299921	-1385.494475				-505.000000	200.000000	0.000000	0.724440	0.536010	3.146160	611.765667	-444.531590	529.147606
156				900.000000	200.000000	0.000000	0.526870	0.596780	-1.607650	-73.582850	-50.597212	175.914355	299.023489	200.935541	0.000000	300.000000	200.000000	0.000000	7.507920	11.231360	2232.438660	2088.537354	2179.999924	-1440.425974	-553.251134	163.759046	0.000000	-505.000000	200.000000	0.000000	1.811100	0.178670	22.023119	-798.138842	1062.640471	0.024670
157				900.000000	200.000000	0.000000	0.280250	0.495440	-1.346950	-97.588597	-106.541461	173.665947	298.998837	200.914400	0.000000	300.000000	200.000000	0.000000	7.568960	10.620960	2231.904602	2040.853853	2234.499922	-1361.080475				-505.000000	200.000000	0.000000	3.259980	1.429360	9.438480	1129.589669	-2062.198598	882.257144
158				900.000000	200.000000	0.000000	0.459610	0.630560	-1.564200	-64.105715	-108.659493	142.280211	299.023256	200.961402	0.000000	300.000000	200.000000	0.000000	7.263760	10.804080	2231.904602	2145.757556	2179.999924	-1391.597975				-505.000000	200.000000	0.000000	1.629990	0.357340	11.798100	-324.881514	155.312929	-117.279481
159				900.000000	200.000000	0.000000	0.347510	0.540480	-1.129700	-83.447188	-79.117450	192.915434	299.033155	200.961271	0.000000	300.000000	200.000000	0.000000	7.385840	10.804080	2232.209778	2145.757556	2158.199924	-1397.701475				-505.000000	200.000000	0.000000	0.905550	-0.178670	11.011560	684.965614	-1125.804856	-117.730199
160				900.000000	200.000000	0.000000	0.291460	0.585520	-0.912450	-113.531612	-92.209264	173.738108	298.930721	200.948356	0.000000	300.000000	200.000000	0.000000	7.630000	9.980040	2232.438660	2117.147455	2387.099916	-1397.701475				-505.000000	200.000000	0.000000	2.716650	1.786700	5.505780	340.185683	-2158.159577	-468.474543
161				900.000000	200.000000	0.000000	0.482030	0.619300	-1.390400	-56.348285	-140.140202	188.030054	299.028405	200.939781	0.000000	300.000000	200.000000	0.000000	7.233240	10.620960	2232.514954	2098.074055	2169.099924	-1336.666476				-505.000000	200.000000	0.000000	0.362220	-0.357340	5.505780	-716.078192	-689.992953	-176.600389
162				900.000000	200.000000	0.000000	0.493240	0.450400	-1.260050	-79.250665	-84.997386	180.632383	299.011224	200.929347	0.000000	300.000000	200.000000	0.000000	7.111160	10.773560	2226.792904	2069.463954	2201.799923	-1385.494475				-505.000000	200.000000	0.000000	1.086660	1.429360	8.651940	1592.790753	191.175531	-116.218667
163				900.000000	200.000000	0.000000	0.347510	0.506700	-1.520750	-61.120195	-68.621834	168.787418	299.086650	200.935861	0.000000	300.000000	200.000000	0.000000	7.111160	10.041080	2231.675720	2088.537354	2038.299929	-1446.529474				-505.000000	200.000000	0.000000	1.992210	0.893350	11.798100	-60.815546	-794.595053	118.176610
164				900.000000	200.000000	0.000000	0.403560	0.596780	-0.955900	-76.928167	-71.455283	178.451765	299.013589	200.957031	0.000000	300.000000	200.000000	0.000000	7.416360	9.949520	2232.133484	2136.220856	2201.799923	-1446.529474				-505.000000	200.000000	0.000000	1.629990	-0.178670	11.011560	1032.413620	23.489348	58.444142
165				900.000000	200.000000	0.000000	0.381140	0.731900	-1.520750	-55.866989	-85.204627	181.010314	299.086807	200.918610	0.000000	300.000000	200.000000	0.000000	7.294280	9.949520	2232.057190	2050.390553	2038.299929	-1348.873476				-505.000000	200.000000	0.000000	3.259980	2.144040	13.371180	-679.906459	-1005.370672	295.494389
166				900.000000	200.000000	0.000000	0.358720	0.596780	-1.216600	-85.239313	-69.366321	188.136859	299.027973	200.931651	0.000000	300.000000	200.000000	0.000000	7.568960	10.895640	2231.523132	2079.000654	2169.099924	-1385.494475				-505.000000	200.000000	0.000000	3.622200	1.250690	14.944259	76.874792	-1293.921470	-410.311562
167				900.000000	200.000000	0.000000	0.425980	0.686860	-2.042150	-38.159256	-177.753695	197.789593	299.130906	200.999619	0.000000	300.000000	200.000000	0.000000	7.019600	11.445000	2232.438660	2231.587858	1940.199932	-1391.597975				-505.000000	200.000000	0.000000	-0.724440	-0.893350	14.157719	-747.820002	30.400186	-411.998525
168				900.000000	200.000000	0.000000	0.470820	0.743160	-1.564200	-55.448317	-53.395452	159.240936	298.989242	200.931333	0.000000	300.000000	200.000000	0.000000	7.355320	11.292400	2232.286072	2079.000654	2256.299921	-1403.804975				-505.000000	200.000000	0.000000	0.724440	0.714680	5.505780	1780.925777	-49.060847	705.549460
169				900.000000	200.000000	0.000000	0.470820	0.585520	-1.216600	-105.805651	-79.048569	195.239232	299.003755	200.927187	0.000000	300.000000	200.000000	0.000000	7.843640	10.468360	2231.980896	2069.463954	2223.599922	-1422.115474				-505.000000	200.000000	0.000000	1.811100	0.893350	8.651940	-640.147248	-382.940360	588.143888
170				900.000000	200.000000	0.000000	0.425980	0.608040	-1.346950	-20.582185	-87.212772	171.210029	299.076914	200.970014	0.000000	300.000000	200.000000	0.000000	7.843640	10.987200	2231.752014	2164.830956	2060.099928	-1348.873476				-505.000000	200.000000	0.000000	0.362220	1.072020	9.438480	65.623008	366.834974	-175.243927
171				900.000000	200.000000	0.000000	0.235410	0.563000	-1.955250	-51.210843	-63.601471	173.775233	299.111193	200.893005	0.000000	300.000000	200.000000	0.000000	7.446880	10.712520	2231.980896	1993.170352	1983.799931	-1385.494475				-505.000000	200.000000	0.000000	1.629990	0.178670	14.157719	359.391945	-244.636372	528.736047
172				900.000000	200.000000	0.000000	0.336300	0.551740	-0.869000	-70.651826	-78.898274	188.118199	299.077166	200.927029	0.000000	300.000000	200.000000	0.000000	7.477400	10.590440	2232.362366	2069.463954	2060.099928	-1336.666476				-505.000000	200.000000	0.000000	0.724440	-0.714680	4.719240	-274.499751	-1108.874479	-470.688976
173				900.000000	200.000000	0.000000	0.448400	0.619300	-1.433850	-112.680722	-113.385061	161.558633	299.042987	200.914213	0.000000	300.000000	200.000000	0.000000	7.630000	10.468360	2232.362366	2040.853853	2136.399925	-1367.183975				-505.000000	200.000000	0.000000	0.905550	0.714680	7.865400	-71.941483	-459.969114	59.349886
174				900.000000	200.000000	0.000000	0.302670	0.574260	-1.303500	-138.523608	-77.109305	159.258062	299.042627	200.995755	0.000000	300.000000	200.000000	0.000000	7.477400	10.590440	2231.523132	2222.051158	2136.399925	-1348.873476				-505.000000	200.000000	0.000000	2.716650	1.429360	6.292320	202.809961	-170.355894	588.580117
175				900.000000	200.000000	0.000000	0.392350	0.563000	-1.390400	-106.913081	-116.183300	151.925702	299.047967	200.901304	0.000000	300.000000	200.000000	0.000000	7.294280	10.743040	2232.591248	2012.243752	2125.499926	-1354.976975				-505.000000	200.000000	0.000000	2.354430	-2.322710	4.719240	-719.249652	-2002.925212	-296.113100
176				900.000000	200.000000	0.000000	0.381140	0.675600	-1.346950	-102.231199	-44.838502	178.548294	298.964793	200.965543	0.000000	300.000000	200.000000	0.000000	7.355320	10.743040	2232.209778	2155.294256	2310.799919	-1416.011974				-505.000000	200.000000	0.000000	2.716650	-0.357340	14.157719	-947.018041	-45.250151	-176.788744
177				900.000000	200.000000	0.000000	0.414770	0.540480	-1.824900	-116.331657	-81.240681	159.110511	298.955384	200.982296	0.000000	300.000000	200.000000	0.000000	7.843640	9.980040	2232.972718	2193.441057	2332.599918	-1379.390975				-505.000000	200.000000	0.000000	0.181110	1.608030	10.225020	-17.696106	-20.662509	295.232025
178				900.000000	200.000000	0.000000	0.392350	0.517960	-1.477300	-60.611494	-65.442784	180.799736	299.023389	200.927092	0.000000	300.000000	200.000000	0.000000	7.507920	11.292400	2232.209778	2069.463954	2179.999924	-1354.976975				-505.000000	200.000000	0.000000	0.000000	0.893350	7.865400	-408.578167	-802.884308	118.335986
179				900.000000	200.000000	0.000000	0.336300	0.686860	-1.607650	-77.914416	-63.013419	156.918280	299.013252	200.991550	0.000000	300.000000	200.000000	0.000000	7.538440	11.658640	2231.370544	2212.514458	2201.799923	-1312.252476				-505.000000	200.000000	0.000000	-0.543330	0.536010	11.798100	844.089826	-1038.879559	118.040337
180				900.000000	200.000000	0.000000	0.369930	0.686860	-1.694550	-45.840203	-33.921666	149.654459	298.983978	200.948778	0.000000	300.000000	200.000000	0.000000	7.355320	11.414480	2231.446838	2117.147455	2267.199921	-1409.908474				-505.000000	200.000000	0.000000	2.173320	0.357340	10.225020	-904.087370	-1069.201181	528.862138
181				900.000000	200.000000	0.000000	0.313880	0.585520	-1.086250	-85.567957	-87.904915	176.124541	299.008672	200.944246	0.000000	300.000000	200.000000	0.000000	7.813120	11.353440	2232.057190	2107.610755	2212.699923	-1440.425974				-505.000000	200.000000	0.000000	2.354430	1.072020	14.157719	181.816549	-288.472234	470.781782
182				900.000000	200.000000	0.000000	0.369930	0.619300	-1.607650	-56.573356	-79.596212	178.507549	298.989484	200.978092	0.000000	300.000000	200.000000	0.000000	7.965720	11.445000	2232.820130	2183.904357	2256.299921	-1403.804975				-505.000000	200.000000	0.000000	-0.905550	0.536010	12.584640	265.072740	-885.138047	176.813413
183				900.000000	200.000000	0.000000	0.358720	0.574260	-1.390400	-82.326213	-79.336627	173.657955	299.042398	201.013092	0.000000	300.000000	200.000000	0.000000	7.111160	10.620960	2230.989074	2260.197959	2136.399925	-1306.148976				-505.000000	200.000000	0.000000	1.992210	1.250690	3.146160	-39.885058	-521.244348	177.259824
184				900.000000	200.000000	0.000000	0.336300	0.585520	-1.260050	-93.789074	-119.062357	161.643354	298.988862	200.965873	0.000000	300.000000	200.000000	0.000000	7.446880	11.139800	2231.446838	2155.294256	2256.299921	-1318.355976				-505.000000	200.000000	0.000000	1.448880	-2.680050	14.944259	-1666.582309	-3150.963994	114.828919
185				900.000000	200.000000	0.000000	0.336300	0.619300	-1.520750	-88.647569	-93.490056	154.445789	299.062454	200.974088	0.000000	300.000000	200.000000	0.000000	7.324800	10.346280	2232.209778	2174.367657	2092.799927	-1373.287475				-505.000000	200.000000	0.000000	1.086660	0.536010	4.719240	-83.004498	-2191.352469	-175.810555
186				900.000000	200.000000	0.000000	0.437190	0.472920	-1.216600	-82.298807	-67.531746	166.253434	299.014061	200.948032	0.000000	300.000000	200.000000	0.000000	7.172200	9.827440	2233.201600	2117.147455	2201.799923	-1324.459476				-505.000000	200.000000	0.000000	1.992210	0.536010	4.719240	-546.268505	-125.027179	-293.371197
187				900.000000	200.000000	0.000000	0.313880	0.731900	-2.085600	-80.575355	-71.777610	173.851015	299.043150	200.973855	0.000000	300.000000	200.000000	0.000000	7.019600	10.285240	2232.743836	2174.367657	2136.399925	-1354.976975				-505.000000	200.000000	0.000000	0.000000	1.786700	13.371180	-585.713101	-1073.249308	-174.536718
188				900.000000	200.000000	0.000000	0.381140	0.574260	-1.477300	-70.354651	-75.113096	166.405748	299.013421	200.948648	0.000000	300.000000	200.000000	0.000000	7.202720	10.346280	2231.752014	2117.147455	2201.799923	-1397.701475				-505.000000	200.000000	0.000000	-1.629990	0.714680	11.798100	44.189135	-1635.975802	-175.423665
189				900.000000	200.000000	0.000000	0.381140	0.596780	-1.477300	-97.570989	-70.047126	154.378391	298.984221	200.922914	0.000000	300.000000	200.000000	0.000000	7.294280	9.827440	2231.980896	2059.927254	2267.199921	-1422.115474				-505.000000	200.000000	0.000000	-0.362220	-0.178670	6.292320	916.220079	-249.193495	234.835814
190				900.000000	200.000000	0.000000	0.246620	0.439140	-1.042800	-71.448220	-69.977647	164.009789	299.004027	200.969649	0.000000	300.000000	200.000000	0.000000	7.538440	9.613800	2232.591248	2164.830956	2223.599922	-1397.701475				-505.000000	200.000000	0.000000	1.267770	1.072020	7.078860	-513.645771	-1276.560662	-586.525061
191				900.000000	200.000000	0.000000	0.347510	0.574260	-1.477300	-130.662604	-93.992092	154.392288	298.999384	201.012123	0.000000	300.000000	200.000000	0.000000	7.385840	10.193680	2233.125306	2260.197959	2234.499922	-1434.322474				-505.000000	200.000000	0.000000	1.992210	-0.536010	0.786540	-1074.715059	-519.005069	-764.341333
192				900.000000	200.000000	0.000000	0.246620	0.619300	-1.607650	-48.532295	-99.848156	154.538697	299.022989	200.974487	0.000000	300.000000	200.000000	0.000000	7.538440	11.231360	2231.294250	2174.367657	2179.999924	-1361.080475				-505.000000	200.000000	0.000000	2.535540	-0.714680	11.011560	652.531650	-1754.715575	410.327616
193				900.000000	200.000000	0.000000	0.257830	0.585520	-1.260050	-117.912256	-70.237232	159.314988	299.022788	200.923388	0.000000	300.000000	200.000000	0.000000	7.385840	11.292400	2230.836486	2059.927254	2179.999924	-1397.701475				-505.000000	200.000000	0.000000	1.992210	1.786700	14.157719	-6.570168	-1327.114362	1.536202
194				900.000000	200.000000	0.000000	0.392350	0.619300	-1.955250	-97.138771	-90.328140	183.303642	299.003448	200.948843	0.000000	300.000000	200.000000	0.000000	7.874160	10.743040	2231.294250	2117.147455	2223.599922	-1409.908474				-505.000000	200.000000	0.000000	0.181110	3.930740	8.651940	585.989237	-19.169656	-642.469302
195				900.000000	200.000000	0.000000	0.470820	0.574260	-1.129700	-82.056128	-119.657146	183.180460	299.023590	200.995245	0.000000	300.000000	200.000000	0.000000	7.691040	11.658640	2232.667542	2222.051158	2179.999924	-1287.838477				-505.000000	200.000000	0.000000	4.708860	0.714680	6.292320	-419.515335	-1484.034580	587.742509
196				900.000000	200.000000	0.000000	0.403560	0.495440	-1.477300	-9.271975	-126.696051	156.670578	299.028339	200.974021	0.000000	300.000000	200.000000	0.000000	7.019600	11.231360	2232.362366	2174.367657	2169.099924	-1428.218974				-505.000000	200.000000	0.000000	0.724440	0.178670	7.865400	-799.271460	-1509.570207	-469.841187
197				900.000000	200.000000	0.000000	0.347510	0.495440	-1.346950	-65.424356	-134.641077	183.234907	298.964970	200.879946	0.000000	300.000000	200.000000	0.000000	7.080640	10.956680	2232.591248	1964.560251	2310.799919	-1336.666476				-505.000000	200.000000	0.000000	1.267770	1.965370	9.438480	814.575628	46.900132	354.228307
198				900.000000	200.000000	0.000000	0.392350	0.517960	-1.260050	-84.509605	-65.644826	127.787214	299.014129	200.926617	0.000000	300.000000	200.000000	0.000000	7.660520	10.193680	2233.354188	2069.463954	2201.799923	-1452.632974				-505.000000	200.000000	0.000000	1.267770	0.536010	3.146160	-83.130344	-875.118508	529.104140
199				900.000000	200.000000	0.000000	0.336300	0.551740	-1.303500	-75.122498	-93.692098	176.069899	299.071871	200.995823	0.000000	300.000000	200.000000	0.000000	7.294280	10.712520	2231.370544	2222.051158	2070.999928	-1354.976975				-505.000000	200.000000	0.000000	2.173320	-1.965370	11.011560	692.668400	-672.237585	-60.783100
200				900.000000	200.000000	0.000000	0.414770	0.551740	-0.782100	-54.479676	-107.540335	175.988604	299.067177	201.016984	0.000000	300.000000	200.000000	0.000000	7.080640	9.796920	2231.828308	2269.734659	2081.899927	-1440.425974	-451.706034	195.473977	0.000000	-505.000000	200.000000	0.000000	2.354430	0.357340	20.450039	-92.557356	-1089.863690	58.894860
201				900.000000	200.000000	0.000000	0.347510	0.630560	-1.303500	-87.958811	-53.625967	147.215667	299.052785	200.939813	0.000000	300.000000	200.000000	0.000000	7.385840	9.766400	2232.438660	2098.074055	2114.599926	-1367.183975				-505.000000	200.000000	0.000000	1.267770	0.536010	15.730799	381.140435	-489.351309	235.383647
202				900.000000	200.000000	0.000000	0.336300	0.653080	-1.346950	-91.096982	-42.991990	166.525505	298.998563	200.918924	0.000000	300.000000	200.000000	0.000000	7.935200	10.865120	2231.294250	2050.390553	2234.499922	-1348.873476				-505.000000	200.000000	0.000000	0.362220	-0.178670	10.225020	-704.889331	-429.331497	704.730649
203				900.000000	200.000000	0.000000	0.515660	0.653080	-1.260050	-103.068544	-70.722732	168.749348	299.126083	200.926934	0.000000	300.000000	200.000000	0.000000	7.813120	10.895640	2232.591248	2069.463954	1951.099932	-1312.252476				-505.000000	200.000000	0.000000	0.543330	1.786700	11.011560	1267.154160	-1103.886925	-527.044776
204				900.000000	200.000000	0.000000	0.235410	0.709380	-1.998700	-105.535882	-68.627032	176.321026	299.013218	200.983035	0.000000	300.000000	200.000000	0.000000	7.172200	11.292400	2231.294250	2193.441057	2201.799923	-1348.873476				-505.000000	200.000000	0.000000	0.543330	-1.608030	9.438480	-675.626826	-704.684050	-354.034079
205				900.000000	200.000000	0.000000	0.381140	0.641820	-1.520750	-103.802316	-34.544928	166.468579	299.042660	200.970080	0.000000	300.000000	200.000000	0.000000	7.263760	11.261880	2231.599426	2164.830956	2136.399925	-1403.804975				-505.000000	200.000000	0.000000	2.354430	1.429360	7.078860	550.320889	-1209.744448	118.656306
206				900.000000	200.000000	0.000000	0.369930	0.664340	-1.477300	-110.870989	-89.849378	164.091476	298.959945	200.961238	0.000000	300.000000	200.000000	0.000000	7.568960	11.139800	2232.286072	2145.757556	2321.699919	-1434.322474				-505.000000	200.000000	0.000000	-0.181110	1.072020	14.944259	181.879472	-1461.493217	1.031836
207				900.000000	200.000000	0.000000	0.403560	0.551740	-1.346950	-103.311224	-45.761757	163.951917	299.028538	201.007990	0.000000	300.000000	200.000000	0.000000	7.507920	10.895640	2232.820130	2250.661259	2169.099924	-1300.045476				-505.000000	200.000000	0.000000	1.629990	-0.357340	11.011560	-831.453732	-771.930696	528.227373
208				900.000000	200.000000	0.000000	0.313880	0.596780	-1.781450	-81.803967	-148.050019	183.363993	299.047381	200.957424	0.000000	300.000000	200.000000	0.000000	7.507920	10.529400	2231.217956	2136.220856	2125.499926	-1385.494475				-505.000000	200.000000	0.000000	2.716650	-0.536010	16.517339	-726.008589	-1903.469532	-411.934696
209				900.000000	200.000000	0.000000	0.414770	0.619300	-1.738000	-100.934231	-96.519408	149.545174	299.101549	201.012504	0.000000	300.000000	200.000000	0.000000	7.233240	10.559920	2232.286072	2260.197959	2005.599930	-1361.080475				-505.000000	200.000000	0.000000	0.724440	-0.893350	11.798100	873.415255	-187.602266	-470.858534
210				900.000000	200.000000	0.000000	0.313880	0.686860	-1.129700	-133.706683	-97.996447	156.941507	299.063094	200.909381	0.000000	300.000000	200.000000	0.000000	7.782600	10.620960	2233.735658	2031.317153	2092.799927	-1367.183975				-505.000000	200.000000	0.000000	0.000000	-0.178670	6.292320	-821.019949	-1464.241492	646.015527
211				900.000000	200.000000	0.000000	0.369930	0.653080	-1.607650	-95.387597	-69.464273	147.213383	299.052590	200.901551	0.000000	300.000000	200.000000	0.000000	7.385840	10.437840	2231.980896	2012.243752	2114.599926	-1373.287475				-505.000000	200.000000	0.000000	-0.905550	-1.429360	7.865400	-85.861341	-2073.789554	351.180573
212				900.000000	200.000000	0.000000	0.425980	0.540480	-1.607650	-83.942345	-76.838382	163.918218	299.027308	200.966501	0.000000	300.000000	200.000000	0.000000	7.874160	10.712520	2229.997252	2155.294256	2169.099924	-1348.873476				-505.000000	200.000000	0.000000	0.181110	0.178670	7.865400	-104.375448	379.286792	117.643266
213				900.000000	200.000000	0.000000	0.302670	0.675600	-1.520750	-86.329135	-71.841293	132.846047	298.954884	200.961402	0.000000	300.000000	200.000000	0.000000	7.233240	10.010560	2231.904602	2145.757556	2332.599918	-1318.355976				-505.000000	200.000000	0.000000	0.181110	-1.429360	5.505780	-549.314118	-281.323965	351.093641
214				900.000000	200.000000	0.000000	0.347510	0.551740	-0.651750	-90.529406	-59.298064	161.600325	298.989760	200.939395	0.000000	300.000000	200.000000	0.000000	7.660520	9.949520	2233.430482	2098.074055	2256.299921	-1403.804975				-505.000000	200.000000	0.000000	0.905550	1.965370	14.157719	-343.206852	-1128.790562	-115.695505
215				900.000000	200.000000	0.000000	0.448400	0.799460	-1.651100	-117.548395	-72.655259	173.774483	299.033188	200.986871	0.000000	300.000000	200.000000	0.000000	7.416360	11.017720	2232.286072	2202.977757	2158.199924	-1354.976975				-505.000000	200.000000	0.000000	2.535540	1.965370	6.292320	-691.284090	-689.676957	177.894589
216				900.000000	200.000000	0.000000	0.313880	0.517960	-1.129700	-60.251381	-57.468687	180.881031	299.018674	201.042266	0.000000	300.000000	200.000000	0.000000	7.141680	11.475520	2232.591248	2326.954861	2190.899923	-1409.908474				-505.000000	200.000000	0.000000	1.811100	1.786700	8.651940	1266.965391	-1973.780448	-174.681606
217				900.000000	200.000000	0.000000	0.470820	0.720640	-1.520750	-24.166434	-88.897650	166.448973	299.028007	200.948713	0.000000	300.000000	200.000000	0.000000	7.477400	11.353440	2231.599426	2117.147455	2169.099924	-1379.390975				-505.000000	200.000000	0.000000	1.267770	1.250690	7.078860	192.061562	446.849433	1.085483
218				900.000000	200.000000	0.000000	0.336300	0.416620	-1.564200	-105.080006	-108.647557	156.666956	299.067337	200.880097	0.000000	300.000000	200.000000	0.000000	7.843640	11.322920	2232.209778	1964.560251	2081.899927	-1348.873476				-505.000000	200.000000	0.000000	0.000000	0.357340	13.371180	-440.571670	-808.109293	-58.404983
219				900.000000	200.000000	0.000000	0.582920	0.619300	-1.694550	-60.683914	-88.286324	202.383492	299.023389	200.918547	0.000000	300.000000	200.000000	0.000000	7.294280	10.865120	2232.209778	2050.390553	2179.999924	-1409.908474				-505.000000	200.000000	0.000000	0.181110	1.786700	7.865400	-122.889555	-416.133252	-409.527601
220				900.000000	200.000000	0.000000	0.425980	0.698120	-0.651750	-44.296175	-108.123188	164.064823	299.013488	200.948583	0.000000	300.000000	200.000000	0.000000	7.660520	11.048240	2231.904602	2117.147455	2201.799923	-1397.701475				-505.000000	200.000000	0.000000	1.629990	1.250690	11.011560	539.824184	-1037.070711	294.776999
221				900.000000	200.000000	0.000000	0.302670	0.540480	-1.303500	-59.504064	-158.164824	176.094268	298.998426	201.004543	0.000000	300.000000	200.000000	0.000000	7.630000	10.773560	2230.989074	2241.124558	2234.499922	-1403.804975				-505.000000	200.000000	0.000000	2.716650	0.178670	16.517339	-1030.211308	-577.769459	-411.256465
222				900.000000	200.000000	0.000000	0.515660	0.551740	-1.173150	-87.049046	-177.188918	149.377821	299.008503	200.923041	0.000000	300.000000	200.000000	0.000000	7.660520	10.651480	2231.675720	2059.927254	2212.699923	-1342.769976				-505.000000	200.000000	0.000000	2.354430	0.178670	4.719240	590.268870	-544.655132	-646.203882
223				900.000000	200.000000	0.000000	0.470820	0.608040	-1.564200	-113.279451	-43.263512	156.705614	298.989588	200.862683	0.000000	300.000000	200.000000	0.000000	7.813120	10.285240	2233.049012	1926.413450	2256.299921	-1361.080475				-505.000000	200.000000	0.000000	2.354430	0.178670	-1.573080	1747.925504	-936.393742	117.469401
224				900.000000	200.000000	0.000000	0.369930	0.641820	-1.129700	-75.253477	-49.644886	188.167133	299.057667	200.918453	0.000000	300.000000	200.000000	0.000000	7.263760	10.376800	2232.438660	2050.390553	2103.699926	-1391.597975				-505.000000	200.000000	0.000000	0.543330	-0.357340	11.011560	905.786297	-1766.736962	234.593813
225				900.000000	200.000000	0.000000	0.515660	0.720640	-1.346950	-84.294331	-80.773855	168.812179	299.067401	200.995381	0.000000	300.000000	200.000000	0.000000	7.019600	10.132640	2232.362366	2222.051158	2081.899927	-1336.666476				-505.000000	200.000000	0.000000	3.622200	1.786700	18.090419	-237.887556	-1164.337169	1.405802
226				900.000000	200.000000	0.000000	0.526870	0.765680	-0.912450	-61.886791	-56.309718	185.710073	299.008469	200.863243	0.000000	300.000000	200.000000	0.000000	7.630000	10.010560	2231.599426	1926.413450	2212.699923	-1293.941977				-505.000000	200.000000	0.000000	-0.181110	0.357340	4.719240	948.528198	139.050414	-410.855086
227				900.000000	200.000000	0.000000	0.470820	0.641820	-0.999350	-87.180025	-140.042251	190.472271	299.018775	200.956737	0.000000	300.000000	200.000000	0.000000	7.752080	9.583280	2232.820130	2136.220856	2190.899923	-1428.218974				-505.000000	200.000000	0.000000	-0.181110	0.178670	14.944259	127.822864	-1063.783195	58.928145
228				900.000000	200.000000	0.000000	0.414770	0.664340	-1.607650	-54.718608	-132.102423	168.864342	299.047609	200.965741	0.000000	300.000000	200.000000	0.000000	7.538440	9.888480	2231.752014	2155.294256	2125.499926	-1403.804975				-505.000000	200.000000	0.000000	2.535540	-1.429360	14.157719	377.906052	495.988844	-295.279799
229				900.000000	200.000000	0.000000	0.313880	0.596780	-2.129050	-106.287262	-102.133021	166.496373	299.047739	200.969881	0.000000	300.000000	200.000000	0.000000	7.416360	10.895640	2232.057190	2164.830956	2125.499926	-1318.355976				-505.000000	200.000000	0.000000	2.535540	-2.322710	11.798100	902.740684	-694.901942	-61.151194
230				900.000000	200.000000	0.000000	0.336300	0.630560	-0.955900	-95.639758	-48.421637	168.914221	298.973998	200.961797	0.000000	300.000000	200.000000	0.000000	7.691040	10.987200	2230.989074	2145.757556	2288.999920	-1361.080475				-505.000000	200.000000	0.000000	2.354430	0.536010	12.584640	728.336747	-2142.959484	176.552615
231				900.000000	200.000000	0.000000	0.425980	0.653080	-1.564200	-99.363113	-92.076700	151.974635	298.950036	200.910096	0.000000	300.000000	200.000000	0.000000	7.385840	10.529400	2231.980896	2031.317153	2343.499918	-1428.218974				-505.000000	200.000000	0.000000	0.905550	0.536010	8.651940	1075.470137	-593.285547	-234.540165
232				900.000000	200.000000	0.000000	0.369930	0.619300	-1.477300	-84.582025	-18.925799	156.820608	299.077292	200.841473	0.000000	300.000000	200.000000	0.000000	7.507920	10.407320	2232.667542	1878.729949	2060.099928	-1312.252476				-505.000000	200.000000	0.000000	-2.354430	3.394730	14.944259	90.794650	-1992.835668	3.409953
233				900.000000	200.000000	0.000000	0.414770	0.641820	-1.303500	-71.413004	-91.857523	154.385437	299.057442	200.991312	0.000000	300.000000	200.000000	0.000000	7.507920	11.567080	2231.904602	2212.514458	2103.699926	-1318.355976				-505.000000	200.000000	0.000000	1.992210	1.965370	16.517339	4.429923	-1064.213627	647.890845
234				900.000000	200.000000	0.000000	0.212990	0.608040	-1.607650	-73.119163	-63.001483	166.611367	299.057248	200.957325	0.000000	300.000000	200.000000	0.000000	7.233240	10.498880	2231.446838	2136.220856	2103.699926	-1306.148976				-505.000000	200.000000	0.000000	0.724440	0.714680	3.932700	622.639912	-975.558045	118.108473
235				900.000000	200.000000	0.000000	0.269040	0.540480	-2.085600	-68.355380	-39.535279	156.851828	299.013994	200.952368	0.000000	300.000000	200.000000	0.000000	7.416360	10.041080	2233.049012	2126.684155	2201.799923	-1422.115474				-505.000000	200.000000	0.000000	1.811100	-0.178670	5.505780	337.077146	-1440.514713	-0.314446
236				900.000000	200.000000	0.000000	0.358720	0.563000	-1.303500	-122.905174	-94.615354	151.960542	298.965076	200.939652	0.000000	300.000000	200.000000	0.000000	7.782600	10.407320	2232.820130	2098.074055	2310.799919	-1354.976975				-505.000000	200.000000	0.000000	1.811100	-0.893350	9.438480	-1327.277551	-516.256794	116.495520
237				900.000000	200.000000	0.000000	0.336300	0.608040	-1.781450	-69.278690	-83.115665	183.351238	299.008537	200.944375	0.000000	300.000000	200.000000	0.000000	7.172200	10.651480	2231.752014	2107.610755	2212.699923	-1354.976975				-505.000000	200.000000	0.000000	1.629990	-2.144040	7.865400	449.973382	1087.035112	-413.373784
238				900.000000	200.000000	0.000000	0.425980	0.765680	-1.260050	-46.164783	-97.425529	156.898674	299.091876	200.914150	0.000000	300.000000	200.000000	0.000000	7.599480	9.980040	2232.514954	2040.853853	2027.399929	-1300.045476				-505.000000	200.000000	0.000000	1.448880	2.322710	3.932700	835.757809	-1284.533922	119.576539
239				900.000000	200.000000	0.000000	0.313880	0.574260	-1.651100	-78.575768	-56.983785	159.246449	298.979477	200.961238	0.000000	300.000000	200.000000	0.000000	7.507920	9.644320	2232.286072	2145.757556	2278.099920	-1373.287475				-505.000000	200.000000	0.000000	0.905550	2.322710	11.798100	-321.772978	-861.411268	-115.356389
240				900.000000	200.000000	0.000000	0.403560	0.653080	-1.607650	-55.182295	-60.717216	156.817183	299.008876	200.939781	0.000000	300.000000	200.000000	0.000000	7.630000	11.200840	2232.514954	2098.074055	2212.699923	-1525.874972				-505.000000	200.000000	0.000000	1.448880	-0.178670	15.730799	453.711150	162.539762	-0.285468
241				900.000000	200.000000	0.000000	0.381140	0.540480	-2.042150	-44.187184	-54.323905	166.374332	299.033255	200.973988	0.000000	300.000000	200.000000	0.000000	6.897520	10.285240	2232.438660	2174.367657	2158.199924	-1373.287475				-505.000000	200.000000	0.000000	1.811100	2.144040	11.011560	-101.015219	-915.459669	178.122102
242				900.000000	200.000000	0.000000	0.325090	0.619300	-1.564200	-72.610462	-52.460260	159.276722	298.978918	201.017332	0.000000	300.000000	200.000000	0.000000	7.660520	11.811240	2231.065368	2269.734659	2278.099920	-1409.908474				-505.000000	200.000000	0.000000	0.181110	0.357340	10.225020	-325.007361	-285.802524	-528.372261
243				900.000000	200.000000	0.000000	0.347510	0.596780	-1.433850	-145.772337	-73.768621	161.642212	298.935494	200.914275	0.000000	300.000000	200.000000	0.000000	7.599480	11.139800	2232.209778	2040.853853	2376.199917	-1373.287475				-505.000000	200.000000	0.000000	1.086660	-1.608030	9.438480	714.165197	-870.130954	-177.845249
244				900.000000	200.000000	0.000000	0.403560	0.596780	-1.390400	-17.070356	-55.853289	180.861425	298.984082	200.940134	0.000000	300.000000	200.000000	0.000000	7.416360	10.773560	2231.675720	2098.074055	2267.199921	-1379.390975				-505.000000	200.000000	0.000000	3.803310	0.714680	18.090419	-186.939484	-910.156120	-175.858329
245				900.000000	200.000000	0.000000	0.347510	0.540480	-1.781450	-96.183992	-53.181473	178.457474	299.008842	201.003891	0.000000	300.000000	200.000000	0.000000	7.630000	10.315760	2232.438660	2241.124558	2212.699923	-1336.666476				-505.000000	200.000000	0.000000	2.535540	0.178670	14.157719	11.943939	-299.431200	-176.265581
246				900.000000	200.000000	0.000000	0.336300	0.585520	-1.433850	-69.845950	-123.966692	176.101314	299.067018	200.944504	0.000000	300.000000	200.000000	0.000000	7.080640	10.529400	2231.446838	2107.610755	2081.899927	-1336.666476				-505.000000	200.000000	0.000000	2.897760	0.000000	2.359620	116.004771	-45.012720	-176.464117
247				900.000000	200.000000	0.000000	0.246620	0.596780	-1.651100	-77.648395	-49.148048	188.252995	299.091907	200.918390	0.000000	300.000000	200.000000	0.000000	7.568960	10.682000	2232.591248	2050.390553	2027.399929	-1403.804975				-505.000000	200.000000	0.000000	-1.086660	2.144040	9.438480	-680.221075	-738.623368	295.842120
248				900.000000	200.000000	0.000000	0.437190	0.698120	-1.564200	-65.344124	-102.670268	135.137288	298.984464	200.888520	0.000000	300.000000	200.000000	0.000000	7.233240	10.804080	2232.514954	1983.633652	2267.199921	-1434.322474				-505.000000	200.000000	0.000000	1.811100	0.357340	16.517339	-671.951981	-3306.944786	-234.782167
249				900.000000	200.000000	0.000000	0.515660	0.506700	-1.129700	-76.797188	-121.503657	139.697293	299.037841	200.923009	0.000000	300.000000	200.000000	0.000000	7.263760	10.346280	2231.752014	2059.927254	2147.299925	-1446.529474				-505.000000	200.000000	0.000000	1.267770	-1.250690	6.292320	-306.807870	-1938.664272	57.455772
250				900.000000	200.000000	0.000000	0.482030	0.776940	-1.564200	-90.242028	-84.252899	185.766999	299.033089	200.957064	0.000000	300.000000	200.000000	0.000000	7.782600	10.773560	2232.057190	2136.220856	2158.199924	-1385.494475				-505.000000	200.000000	0.000000	-0.724440	-0.178670	16.517339	-241.121938	-1164.969159	-117.599800
251				900.000000	200.000000	0.000000	0.448400	0.641820	-1.564200	-71.683089	-77.802046	192.905158	298.994400	200.926807	0.000000	300.000000	200.000000	0.000000	7.507920	10.010560	2232.896424	2069.463954	2245.399921	-1470.943473				-505.000000	200.000000	0.000000	-0.181110	2.680050	13.371180	1321.399538	661.119753	-408.650834
252				900.000000	200.000000	0.000000	0.336300	0.698120	-1.781450	-73.610256	-154.039244	202.712293	299.023356	200.931396	0.000000	300.000000	200.000000	0.000000	7.752080	9.613800	2232.133484	2079.000654	2179.999924	-1391.597975				-505.000000	200.000000	0.000000	0.724440	0.714680	-0.786540	-188.449640	-705.939472	118.108473
253				900.000000	200.000000	0.000000	0.358720	0.484180	-0.912450	-109.663733	-59.517241	154.296900	299.042856	200.922883	0.000000	300.000000	200.000000	0.000000	7.691040	11.445000	2232.057190	2059.927254	2136.399925	-1312.252476				-505.000000	200.000000	0.000000	2.173320	0.714680	13.371180	-534.765029	-807.046872	-58.239733
254				900.000000	200.000000	0.000000	0.403560	0.563000	-1.303500	-54.556160	-40.736196	144.685108	299.043020	200.969716	0.000000	300.000000	200.000000	0.000000	7.416360	11.292400	2232.438660	2164.830956	2136.399925	-1391.597975				-505.000000	200.000000	0.000000	1.086660	-0.357340	16.517339	906.226759	-81.428748	293.294445
255				900.000000	200.000000	0.000000	0.336300	0.574260	-1.781450	-114.895583	-128.709394	176.090842	298.994160	201.003925	0.000000	300.000000	200.000000	0.000000	7.416360	11.475520	2232.362366	2241.124558	2245.399921	-1397.701475				-505.000000	200.000000	0.000000	-0.543330	1.250690	5.505780	-966.224303	-370.058111	177.462667
256				900.000000	200.000000	0.000000	0.302670	0.585520	-1.477300	-61.849904	-142.805280	164.087854	299.057571	200.965543	0.000000	300.000000	200.000000	0.000000	7.446880	11.353440	2232.209778	2155.294256	2103.699926	-1281.734977				-505.000000	200.000000	0.000000	0.905550	0.000000	13.371180	-1504.538330	-730.334113	-58.816543
257				900.000000	200.000000	0.000000	0.235410	0.608040	-1.694550	-105.373434	-119.569591	168.997800	299.086838	200.944214	0.000000	300.000000	200.000000	0.000000	7.813120	11.017720	2232.133484	2107.610755	2038.299929	-1373.287475				-505.000000	200.000000	0.000000	1.086660	2.322710	13.371180	25.800874	-1404.143115	295.837812
258				900.000000	200.000000	0.000000	0.403560	0.517960	-1.129700	-112.518274	-30.765890	192.836423	299.038170	200.948324	0.000000	300.000000	200.000000	0.000000	7.355320	10.376800	2232.514954	2117.147455	2147.299925	-1324.459476				-505.000000	200.000000	0.000000	2.535540	1.072020	11.011560	-513.331155	-1887.285582	-57.929595
259				900.000000	200.000000	0.000000	0.313880	0.698120	-2.129050	-146.339914	-41.341382	159.361639	299.052234	200.940359	0.000000	300.000000	200.000000	0.000000	7.172200	10.559920	2231.141662	2098.074055	2114.599926	-1385.494475				-505.000000	200.000000	0.000000	0.905550	-1.250690	15.730799	273.027218	-865.143400	-177.491645
260				900.000000	200.000000	0.000000	0.313880	0.664340	-2.042150	-67.230341	-122.477718	181.017164	298.998529	200.936053	0.000000	300.000000	200.000000	0.000000	7.416360	10.468360	2231.217956	2088.537354	2234.499922	-1348.873476				-505.000000	200.000000	0.000000	-0.362220	-0.357340	9.438480	94.948437	-1047.599245	-470.262927
261				900.000000	200.000000	0.000000	0.381140	0.574260	-1.260050	-126.417003	-105.710958	171.225068	298.969957	200.931110	0.000000	300.000000	200.000000	0.000000	8.179360	10.926160	2232.820130	2079.000654	2299.899920	-1403.804975				-505.000000	200.000000	0.000000	0.905550	0.893350	5.505780	-524.582939	-1915.999915	177.007641
262				900.000000	200.000000	0.000000	0.381140	0.540480	-1.694550	-112.176085	-74.911053	154.326032	299.047805	200.986904	0.000000	300.000000	200.000000	0.000000	7.660520	10.773560	2232.209778	2202.977757	2125.499926	-1324.459476				-505.000000	200.000000	0.000000	1.448880	0.714680	16.517339	855.278687	-501.056701	176.794617
263				900.000000	200.000000	0.000000	0.313880	0.585520	-1.998700	-102.595376	-102.254247	161.666581	299.062518	200.969749	0.000000	300.000000	200.000000	0.000000	7.446880	9.888480	2232.362366	2164.830956	2092.799927	-1293.941977				-505.000000	200.000000	0.000000	-0.362220	1.429360	16.517339	-491.268049	-1054.317083	177.617736
264				900.000000	200.000000	0.000000	0.437190	0.630560	-2.172500	-117.002807	-10.917090	166.400039	299.008571	200.940070	0.000000	300.000000	200.000000	0.000000	7.752080	10.041080	2231.828308	2098.074055	2212.699923	-1379.390975				-505.000000	200.000000	0.000000	2.354430	0.000000	9.438480	-925.772937	-946.843712	-352.652946
265				900.000000	200.000000	0.000000	0.313880	0.563000	-1.173150	-134.831722	-113.153948	176.103598	299.018104	200.940295	0.000000	300.000000	200.000000	0.000000	7.538440	9.857960	2231.294250	2098.074055	2190.899923	-1342.769976				-505.000000	200.000000	0.000000	2.535540	1.608030	10.225020	-133.512107	897.430998	-703.606007
266				900.000000	200.000000	0.000000	0.403560	0.619300	-0.955900	-116.206096	-61.323344	178.472708	298.978779	200.966170	0.000000	300.000000	200.000000	0.000000	7.355320	10.254720	2230.760192	2155.294256	2278.099920	-1361.080475				-505.000000	200.000000	0.000000	0.905550	0.000000	7.865400	927.157247	-1255.389158	176.159852
267				900.000000	200.000000	0.000000	0.425980	0.619300	-1.390400	-56.348285	-41.578634	178.449481	299.052526	200.952889	0.000000	300.000000	200.000000	0.000000	7.416360	11.139800	2231.828308	2126.684155	2114.599926	-1367.183975				-505.000000	200.000000	0.000000	2.897760	-0.714680	4.719240	-390.315753	-1770.662094	292.810441
268				900.000000	200.000000	0.000000	0.269040	0.720640	-1.477300	-72.367783	-35.035028	152.200056	299.023323	200.931428	0.000000	300.000000	200.000000	0.000000	7.660520	11.078760	2232.057190	2079.000654	2179.999924	-1373.287475				-505.000000	200.000000	0.000000	-0.724440	0.178670	13.371180	-1030.463001	-1427.123468	0.227513
269				900.000000	200.000000	0.000000	0.414770	0.596780	-1.651100	-125.894757	-40.874556	159.162870	298.994744	200.896604	0.000000	300.000000	200.000000	0.000000	7.385840	10.865120	2233.659364	2002.707052	2245.399921	-1440.425974				-505.000000	200.000000	0.000000	0.362220	-1.250690	8.651940	-885.699110	-1620.968710	351.248710
270				900.000000	200.000000	0.000000	0.459610	0.495440	-1.303500	-81.461462	-93.704034	204.805712	299.043020	200.922725	0.000000	300.000000	200.000000	0.000000	7.294280	10.804080	2232.438660	2059.927254	2136.399925	-1330.562976				-505.000000	200.000000	0.000000	3.803310	2.144040	9.438480	-564.405073	-1167.085443	647.915515
271				900.000000	200.000000	0.000000	0.470820	0.585520	-1.911800	-58.279515	-113.863823	168.732971	299.018674	200.935477	0.000000	300.000000	200.000000	0.000000	7.172200	10.834600	2232.591248	2088.537354	2190.899923	-1379.390975				-505.000000	200.000000	0.000000	2.354430	2.322710	3.932700	1299.021816	-1604.468764	295.736391
272				900.000000	200.000000	0.000000	0.515660	0.563000	-1.216600	-78.589313	-126.488810	171.075233	299.023556	200.926934	0.000000	300.000000	200.000000	0.000000	7.263760	10.834600	2232.591248	2069.463954	2179.999924	-1367.183975				-505.000000	200.000000	0.000000	4.165530	-0.536010	17.303879	84.766347	-2124.457690	234.134479
273				900.000000	200.000000	0.000000	0.313880	0.810720	-1.477300	-40.514577	-92.607209	149.827716	298.989657	200.965114	0.000000	300.000000	200.000000	0.000000	7.507920	10.346280	2233.201600	2155.294256	2256.299921	-1391.597975				-505.000000	200.000000	0.000000	1.448880	1.072020	7.078860	2381.754276	-1950.369664	-116.586761
274				900.000000	200.000000	0.000000	0.325090	0.506700	-1.173150	-72.821672	-78.153786	130.256083	299.027973	200.880367	0.000000	300.000000	200.000000	0.000000	7.660520	10.163160	2231.523132	1964.560251	2169.099924	-1385.494475				-505.000000	200.000000	0.000000	2.535540	1.608030	14.157719	-596.461499	-564.571214	471.275967
275				900.000000	200.000000	0.000000	0.437190	0.675600	-1.346950	-53.984836	-72.476490	183.309547	299.018204	200.957293	0.000000	300.000000	200.000000	0.000000	7.538440	10.590440	2231.523132	2136.220856	2190.899923	-1318.355976				-505.000000	200.000000	0.000000	3.259980	0.714680	14.944259	739.336839	-1934.853576	-293.303060
276				900.000000	200.000000	0.000000	0.224200	0.765680	-1.433850	-70.468021	-73.756685	157.107718	299.003414	200.995892	0.000000	300.000000	200.000000	0.000000	7.538440	10.102120	2231.217956	2222.051158	2223.599922	-1416.011974				-505.000000	200.000000	0.000000	2.897760	0.178670	1.573080	-220.694836	-1237.396359	646.122822
277				900.000000	200.000000	0.000000	0.403560	0.596780	-1.433850	-105.567035	-91.274670	154.355164	298.998734	200.982867	0.000000	300.000000	200.000000	0.000000	7.660520	11.078760	2231.675720	2193.441057	2234.499922	-1391.597975				-505.000000	200.000000	0.000000	3.622200	1.608030	0.786540	-134.267186	-1545.625809	236.212639
278				900.000000	200.000000	0.000000	0.459610	0.596780	-1.129700	-113.292996	-93.865668	180.803357	299.008740	201.021083	0.000000	300.000000	200.000000	0.000000	7.416360	9.644320	2232.209778	2279.271359	2212.699923	-1312.252476				-505.000000	200.000000	0.000000	0.362220	1.786700	-7.865400	107.483984	-544.733696	-115.821597
279				900.000000	200.000000	0.000000	0.392350	0.664340	-1.651100	-107.030516	-75.413090	147.200628	298.959767	200.999858	0.000000	300.000000	200.000000	0.000000	7.507920	11.506040	2231.904602	2231.587858	2321.699919	-1354.976975				-505.000000	200.000000	0.000000	-0.905550	2.144040	11.011560	-1143.359236	574.624887	2.107138
280				900.000000	200.000000	0.000000	0.414770	0.698120	-1.781450	-97.733437	-86.347060	168.895757	299.018339	200.974254	0.000000	300.000000	200.000000	0.000000	7.446880	11.200840	2231.828308	2174.367657	2190.899923	-1373.287475				-505.000000	200.000000	0.000000	0.362220	0.893350	15.730799	-60.500930	-169.416467	0.818812
281				900.000000	200.000000	0.000000	0.425980	0.653080	-1.564200	-91.322053	-97.142670	176.071236	298.935567	200.995381	0.000000	300.000000	200.000000	0.000000	7.935200	11.109280	2232.362366	2222.051158	2376.199917	-1397.701475				-505.000000	200.000000	0.000000	1.448880	0.000000	2.359620	116.004771	-355.051018	58.628188
282				900.000000	200.000000	0.000000	0.470820	0.495440	-1.738000	-61.808953	-108.959487	173.468517	298.979477	200.948421	0.000000	300.000000	200.000000	0.000000	7.416360	10.987200	2232.286072	2117.147455	2278.099920	-1416.011974				-505.000000	200.000000	0.000000	1.992210	1.965370	7.865400	1046.081785	-923.432928	354.170351
283				900.000000	200.000000	0.000000	0.392350	0.472920	-1.911800	-50.854793	-105.566458	183.167509	299.023423	200.965510	0.000000	300.000000	200.000000	0.000000	7.477400	11.139800	2232.286072	2155.294256	2179.999924	-1397.701475				-505.000000	200.000000	0.000000	1.811100	0.357340	2.359620	253.443417	418.451095	-117.293970
284				900.000000	200.000000	0.000000	0.201780	0.517960	-0.999350	-76.198459	-68.171544	152.081245	299.057732	200.939748	0.000000	300.000000	200.000000	0.000000	7.355320	10.926160	2232.591248	2098.074055	2103.699926	-1354.976975				-505.000000	200.000000	0.000000	1.811100	-1.250690	3.932700	503.715374	-1173.881845	-118.819990
285				900.000000	200.000000	0.000000	0.336300	0.630560	-1.564200	-96.269957	-128.911437	168.914221	298.998632	200.940230	0.000000	300.000000	200.000000	0.000000	7.050120	10.285240	2231.446838	2098.074055	2234.499922	-1409.908474				-505.000000	200.000000	0.000000	0.905550	-0.714680	5.505780	536.275185	-590.299842	175.481621
286				900.000000	200.000000	0.000000	0.313880	0.653080	-0.782100	-94.532328	-67.923895	154.500431	299.008571	200.965708	0.000000	300.000000	200.000000	0.000000	7.660520	10.163160	2231.828308	2155.294256	2212.699923	-1403.804975				-505.000000	200.000000	0.000000	1.448880	0.893350	5.505780	401.945076	-225.466716	-58.012220
287				900.000000	200.000000	0.000000	0.369930	0.540480	-1.433850	-107.885469	-79.757846	202.530847	299.072061	200.935797	0.000000	300.000000	200.000000	0.000000	7.294280	10.804080	2231.828308	2088.537354	2070.999928	-1397.701475				-505.000000	200.000000	0.000000	-0.905550	2.322710	10.225020	952.077196	45.091284	61.020795
288				900.000000	200.000000	0.000000	0.280250	0.641820	-1.346950	-79.499078	-71.079671	188.260041	299.040560	200.980773	0.000000	300.000000	200.000000	0.000000	7.568960	10.498880	2226.716610	2183.904357	2136.399925	-1361.080475				-505.000000	200.000000	0.000000	1.629990	-1.965370	14.157719	-117.791921	-1172.626424	-236.971930
289				900.000000	200.000000	0.000000	0.302670	0.630560	-1.477300	-76.077277	-112.409461	180.997362	299.013185	200.944601	0.000000	300.000000	200.000000	0.000000	7.782600	11.078760	2231.217956	2107.610755	2201.799923	-1452.632974				-505.000000	200.000000	0.000000	2.716650	-0.178670	7.078860	-705.141024	-1231.662379	175.845406
290				900.000000	200.000000	0.000000	0.325090	0.743160	-1.694550	-63.624420	-113.130674	173.849873	298.999077	200.952628	0.000000	300.000000	200.000000	0.000000	7.691040	10.132640	2232.438660	2126.684155	2234.499922	-1361.080475				-505.000000	200.000000	0.000000	1.448880	0.714680	17.303879	-418.634411	-369.233120	0.562321
291				900.000000	200.000000	0.000000	0.325090	0.585520	-1.346950	-97.899633	-113.453942	161.654967	299.027907	201.004371	0.000000	300.000000	200.000000	0.000000	7.568960	11.231360	2231.370544	2241.124558	2169.099924	-1464.839973				-505.000000	200.000000	0.000000	1.448880	0.357340	0.786540	-1020.658451	-3270.098326	-587.217781
292				900.000000	200.000000	0.000000	0.347510	0.517960	-1.346950	-120.784405	-83.981378	200.123471	299.003721	200.999858	0.000000	300.000000	200.000000	0.000000	6.867000	11.658640	2231.904602	2231.587858	2223.599922	-1397.701475				-505.000000	200.000000	0.000000	1.629990	0.357340	11.798100	22.566491	-507.537108	-410.999974
293				900.000000	200.000000	0.000000	0.212990	0.630560	-1.433850	-80.052793	-83.426997	164.222650	299.013960	201.003651	0.000000	300.000000	200.000000	0.000000	7.141680	11.109280	2232.972718	2241.124558	2201.799923	-1434.322474				-505.000000	200.000000	0.000000	2.354430	-1.250690	3.146160	-191.243561	-1206.012315	-118.863457
294				900.000000	200.000000	0.000000	0.291460	0.472920	-1.868350	-119.158792	-40.660577	202.549312	298.955241	200.943988	0.000000	300.000000	200.000000	0.000000	7.538440	10.682000	2232.667542	2107.610755	2332.599918	-1306.148976				-505.000000	200.000000	0.000000	1.811100	-0.893350	14.157719	-1558.532015	-918.445374	116.495520
295				900.000000	200.000000	0.000000	0.470820	0.517960	-1.173150	-148.748060	-99.352858	166.260480	299.013387	200.897401	0.000000	300.000000	200.000000	0.000000	7.477400	9.857960	2231.675720	2002.707052	2201.799923	-1318.355976				-505.000000	200.000000	0.000000	1.811100	3.037390	4.719240	68.354005	-1970.048316	-173.494701
296				900.000000	200.000000	0.000000	0.325090	0.540480	-1.346950	-71.610669	-52.662302	154.384100	299.037545	200.910470	0.000000	300.000000	200.000000	0.000000	7.507920	10.559920	2231.065368	2031.317153	2147.299925	-1324.459476				-505.000000	200.000000	0.000000	1.629990	0.893350	14.944259	55.252149	-2896.782945	176.949686
297				900.000000	200.000000	0.000000	0.392350	0.517960	-1.477300	-84.734676	-60.376814	188.028716	298.974384	200.905885	0.000000	300.000000	200.000000	0.000000	7.172200	10.590440	2231.828308	2021.780453	2288.999920	-1354.976975				-505.000000	200.000000	0.000000	0.362220	1.429360	-1.573080	897.076740	-683.275115	353.792077
298				900.000000	200.000000	0.000000	0.493240	0.585520	-1.868350	-114.521924	-99.629577	173.529064	298.930648	200.939877	0.000000	300.000000	200.000000	0.000000	7.477400	10.315760	2232.286072	2098.074055	2387.099916	-1458.736474				-505.000000	200.000000	0.000000	1.992210	0.178670	12.584640	243.450097	928.068615	587.451168
299				900.000000	200.000000	0.000000	0.482030	0.596780	-1.564200	-109.722608	-58.923049	125.357948	299.023389	200.910003	0.000000	300.000000	200.000000	0.000000	7.691040	10.498880	2232.209778	2031.317153	2179.999924	-1379.390975				-505.000000	200.000000	0.000000	1.448880	0.714680	11.011560	-71.689791	-1821.531789	294.282814
300				900.000000	200.000000	0.000000	0.302670	0.675600	-1.607650	-82.398633	-81.892415	171.400609	299.042758	200.927251	0.000000	300.000000	200.000000	0.000000	7.324800	10.254720	2231.828308	2069.463954	2136.399925	-1354.976975				-505.000000	200.000000	0.000000	0.543330	1.429360	16.517339	87.811960	-2169.671969	177.545292
301				900.000000	200.000000	0.000000	0.369930	0.653080	-1.868350	-63.493441	-74.287791	188.177605	299.032461	200.957686	0.000000	300.000000	200.000000	0.000000	7.202720	10.376800	2230.607604	2136.220856	2158.199924	-1403.804975				-505.000000	200.000000	0.000000	1.267770	0.357340	3.146160	-441.389671	-212.268471	-234.738701
302				900.000000	200.000000	0.000000	0.313880	0.540480	-1.129700	-31.180295	-97.996447	168.853674	298.994057	200.922851	0.000000	300.000000	200.000000	0.000000	7.630000	9.796920	2232.133484	2059.927254	2245.399921	-1434.322474				-505.000000	200.000000	0.000000	1.448880	1.072020	7.865400	644.577171	-1685.976076	-469.051353
303				900.000000	200.000000	0.000000	0.403560	0.427880	-0.869000	-107.916622	-81.668040	183.114008	299.003959	200.892822	0.000000	300.000000	200.000000	0.000000	7.355320	9.674840	2232.438660	1993.170352	2223.599922	-1391.597975				-505.000000	200.000000	0.000000	1.992210	2.501380	11.798100	-310.961657	-1192.305075	-56.529666
304				900.000000	200.000000	0.000000	0.560500	0.517960	-1.260050	-60.386423	-118.162973	146.890291	298.978953	200.957456	0.000000	300.000000	200.000000	0.000000	7.538440	11.445000	2231.141662	2136.220856	2278.099920	-1428.218974				-505.000000	200.000000	0.000000	0.905550	1.608030	7.078860	-828.659812	336.197357	-527.243311
305				900.000000	200.000000	0.000000	0.347510	0.709380	-1.346950	-80.737488	-114.377197	181.024211	299.067114	200.965774	0.000000	300.000000	200.000000	0.000000	7.599480	11.353440	2231.675720	2155.294256	2081.899927	-1379.390975				-505.000000	200.000000	0.000000	2.173320	1.072020	16.517339	1687.613343	515.667496	-351.621111
306				900.000000	200.000000	0.000000	0.313880	0.574260	-1.433850	-114.535469	-112.911497	166.475429	299.077418	200.888338	0.000000	300.000000	200.000000	0.000000	7.782600	10.834600	2232.972718	1983.633652	2060.099928	-1452.632974				-505.000000	200.000000	0.000000	0.000000	0.357340	7.078860	-441.075056	523.562191	-528.357772
307				900.000000	200.000000	0.000000	0.381140	0.709380	-1.520750	-76.897014	-70.006717	183.399030	299.062582	200.931237	0.000000	300.000000	200.000000	0.000000	7.935200	10.682000	2232.514954	2079.000654	2092.799927	-1300.045476				-505.000000	200.000000	0.000000	1.267770	1.786700	6.292320	919.328615	182.455845	-174.638139
308				900.000000	200.000000	0.000000	0.549290	0.731900	-1.346950	-79.810114	-132.818438	190.474751	298.969535	200.931492	0.000000	300.000000	200.000000	0.000000	7.172200	9.857960	2231.904602	2079.000654	2299.899920	-1324.459476				-505.000000	200.000000	0.000000	0.362220	-0.357340	1.573080	-21.496797	-2277.100908	175.864203
309				900.000000	200.000000	0.000000	0.425980	0.608040	-1.346950	-72.849078	-142.938442	154.342408	299.150087	200.991482	0.000000	300.000000	200.000000	0.000000	7.324800	10.163160	2231.523132	2212.514458	1896.599934	-1354.976975				-505.000000	200.000000	0.000000	1.267770	-0.893350	2.359620	988.476178	1246.748036	175.283085
310				900.000000	200.000000	0.000000	0.246620	0.608040	-1.738000	-89.336327	-89.594991	149.708905	298.979546	200.952628	0.000000	300.000000	200.000000	0.000000	7.630000	10.376800	2232.438660	2126.684155	2278.099920	-1452.632974				-505.000000	200.000000	0.000000	1.086660	1.250690	14.157719	655.891878	848.800583	236.076367
311				900.000000	200.000000	0.000000	0.347510	0.686860	-1.433850	-105.878071	-53.504741	166.545306	299.013657	200.944149	0.000000	300.000000	200.000000	0.000000	7.782600	10.468360	2232.286072	2107.610755	2201.799923	-1428.218974	-457.307058	253.597912	0.000000	-505.000000	200.000000	0.000000	3.259980	-0.357340	21.236579	1138.236302	-1012.834936	351.864678
312				900.000000	200.000000	0.000000	0.336300	0.731900	-1.564200	-76.014655	-118.779497	176.237448	298.998700	200.987174	0.000000	300.000000	200.000000	0.000000	7.477400	10.010560	2231.599426	2202.977757	2234.499922	-1293.941977				-505.000000	200.000000	0.000000	-1.629990	1.072020	18.876959	-628.517925	345.856469	471.100536
313				900.000000	200.000000	0.000000	0.369930	0.585520	-1.129700	-57.469260	-120.568465	183.295454	299.096048	201.000371	0.000000	300.000000	200.000000	0.000000	7.263760	10.895640	2230.760192	2231.587858	2016.499929	-1434.322474				-505.000000	200.000000	0.000000	1.267770	1.072020	7.078860	-629.461773	711.989448	-586.525061
314				900.000000	200.000000	0.000000	0.179360	0.540480	-1.433850	-107.885469	-61.778234	197.908958	298.984012	200.970114	0.000000	300.000000	200.000000	0.000000	7.843640	10.132640	2231.523132	2164.830956	2267.199921	-1422.115474				-505.000000	200.000000	0.000000	2.535540	-1.965370	18.090419	229.970701	94.546690	-589.508966
315				900.000000	200.000000	0.000000	0.381140	0.619300	-1.173150	-116.431167	-136.187595	156.808995	299.037808	200.905947	0.000000	300.000000	200.000000	0.000000	7.599480	9.888480	2231.675720	2021.780453	2147.299925	-1391.597975				-505.000000	200.000000	0.000000	-0.543330	0.357340	5.505780	-1020.280911	-2226.038213	235.358977
316				900.000000	200.000000	0.000000	0.313880	0.461660	-1.651100	-91.253697	-72.181695	159.141731	298.994469	200.901119	0.000000	300.000000	200.000000	0.000000	7.416360	10.804080	2233.049012	2012.243752	2245.399921	-1452.632974				-505.000000	200.000000	0.000000	0.724440	-0.714680	8.651940	-274.185135	-1112.606611	292.984307
317				900.000000	200.000000	0.000000	0.403560	0.720640	-1.607650	-60.441235	-75.915126	197.844235	299.067369	200.961238	0.000000	300.000000	200.000000	0.000000	7.507920	11.322920	2232.286072	2145.757556	2081.899927	-1385.494475				-505.000000	200.000000	0.000000	-0.181110	-0.536010	10.225020	-726.511975	133.825429	-294.214678
318				900.000000	200.000000	0.000000	0.156940	0.551740	-1.824900	-79.683199	-101.019061	171.436396	299.057957	200.986500	0.000000	300.000000	200.000000	0.000000	7.477400	11.078760	2233.125306	2202.977757	2103.699926	-1416.011974				-505.000000	200.000000	0.000000	1.448880	-0.357340	7.865400	-484.257419	-1288.266054	-59.199125
319				900.000000	200.000000	0.000000	0.392350	0.653080	-1.433850	-91.187010	-161.736621	171.286757	298.994194	200.922725	0.000000	300.000000	200.000000	0.000000	7.477400	10.956680	2232.438660	2059.927254	2245.399921	-1330.562976				-505.000000	200.000000	0.000000	1.086660	0.536010	6.292320	-430.326657	-2855.695358	117.909938
320				900.000000	200.000000	0.000000	0.437190	0.529220	-0.999350	-99.857953	-113.327518	159.076812	298.998906	200.969881	0.000000	300.000000	200.000000	0.000000	7.691040	11.170320	2232.057190	2164.830956	2234.499922	-1397.701475				-505.000000	200.000000	0.000000	1.992210	1.608030	4.719240	-18.136568	272.682843	-57.377455
321				900.000000	200.000000	0.000000	0.280250	0.585520	-1.868350	-58.234501	-95.924619	137.604820	299.081955	201.055298	0.000000	300.000000	200.000000	0.000000	7.233240	10.559920	2232.133484	2355.564961	2049.199928	-1318.355976				-505.000000	200.000000	0.000000	0.181110	0.000000	10.225020	1158.978020	-948.652560	-58.758587
322				900.000000	200.000000	0.000000	0.392350	0.720640	-1.694550	-100.736565	-50.042831	176.168908	299.033089	201.004062	0.000000	300.000000	200.000000	0.000000	7.172200	10.346280	2232.057190	2241.124558	2158.199924	-1379.390975				-505.000000	200.000000	0.000000	1.086660	0.178670	16.517339	-335.315297	-479.138770	58.826724
323				900.000000	200.000000	0.000000	0.392350	0.709380	-1.607650	-81.007573	-45.057678	152.061835	299.023389	200.961271	0.000000	300.000000	200.000000	0.000000	7.691040	10.498880	2232.209778	2145.757556	2179.999924	-1452.632974				-505.000000	200.000000	0.000000	-1.086660	0.893350	9.438480	865.523700	-208.343339	118.422919
324				900.000000	200.000000	0.000000	0.358720	0.596780	-1.998700	-73.987978	-78.770908	151.991958	299.033023	200.905854	0.000000	300.000000	200.000000	0.000000	7.782600	10.834600	2231.904602	2021.780453	2158.199924	-1397.701475				-505.000000	200.000000	0.000000	1.448880	-0.178670	14.944259	-9.615781	958.706233	-117.773666
325				900.000000	200.000000	0.000000	0.448400	0.630560	-1.042800	-75.627135	-73.220978	171.207746	299.030936	200.997734	0.000000	300.000000	200.000000	0.000000	7.385840	10.498880	2227.098080	2222.051158	2158.199924	-1367.183975				-505.000000	200.000000	0.000000	1.629990	2.144040	3.932700	-912.293541	-500.072843	706.833479
326				900.000000	200.000000	0.000000	0.246620	0.630560	-1.738000	-40.162591	-104.792901	178.645770	299.008639	201.021188	0.000000	300.000000	200.000000	0.000000	7.355320	10.102120	2231.980896	2279.271359	2212.699923	-1269.527977				-505.000000	200.000000	0.000000	0.362220	1.608030	15.730799	1372.536380	-1892.826562	-233.479352
327				900.000000	200.000000	0.000000	0.246620	0.720640	-1.260050	-80.183772	-95.105454	147.403963	298.974348	200.935829	0.000000	300.000000	200.000000	0.000000	7.599480	10.010560	2231.752014	2088.537354	2288.999920	-1391.597975				-505.000000	200.000000	0.000000	1.629990	1.608030	14.157719	-596.461499	-244.636372	-644.789464
328				900.000000	200.000000	0.000000	0.448400	0.776940	-1.303500	-45.746111	-108.440316	166.524559	299.023790	200.948065	0.000000	300.000000	200.000000	0.000000	7.691040	9.644320	2233.125306	2117.147455	2179.999924	-1446.529474				-505.000000	200.000000	0.000000	0.181110	1.965370	18.090419	236.187773	-160.696781	119.338845
329				900.000000	200.000000	0.000000	0.482030	0.563000	-0.825550	-29.937822	-90.005813	207.254976	299.047772	200.931396	0.000000	300.000000	200.000000	0.000000	7.233240	10.804080	2232.133484	2079.000654	2125.499926	-1391.597975				-505.000000	200.000000	0.000000	0.362220	2.322710	14.157719	720.759808	97.216401	-232.801120
330				900.000000	200.000000	0.000000	0.369930	0.630560	-1.564200	-84.208366	-110.032441	176.108361	299.047446	200.880428	0.000000	300.000000	200.000000	0.000000	7.263760	11.506040	2231.370544	1964.560251	2125.499926	-1354.976975				-505.000000	200.000000	0.000000	1.629990	3.037390	11.798100	1342.896335	-109.827086	-408.456607
331				900.000000	200.000000	0.000000	0.392350	0.630560	-1.086250	-35.466847	-116.466160	217.049355	299.048195	200.862654	0.000000	300.000000	200.000000	0.000000	7.172200	10.895640	2233.125306	1926.413450	2125.499926	-1361.080475				-505.000000	200.000000	0.000000	0.905550	0.893350	9.438480	-524.268323	-726.601981	177.007641
332				900.000000	200.000000	0.000000	0.448400	0.698120	-1.346950	-109.344886	-93.201998	176.089897	299.048520	200.934934	0.000000	300.000000	200.000000	0.000000	7.355320	10.956680	2233.888246	2088.537354	2125.499926	-1409.908474				-505.000000	200.000000	0.000000	1.992210	2.144040	3.932700	477.498481	-919.700796	530.572205
333				900.000000	200.000000	0.000000	0.224200	0.608040	-1.260050	-72.759050	-43.522499	188.286694	299.058086	200.969285	0.000000	300.000000	200.000000	0.000000	7.385840	10.956680	2233.430482	2164.830956	2103.699926	-1422.115474				-505.000000	200.000000	0.000000	0.000000	-0.714680	7.078860	768.033035	-669.567875	175.554065
334				900.000000	200.000000	0.000000	0.414770	0.720640	-1.564200	-84.519402	-71.351192	190.603641	299.027741	200.991719	0.000000	300.000000	200.000000	0.000000	7.355320	11.017720	2230.989074	2212.514458	2169.099924	-1416.011974				-505.000000	200.000000	0.000000	1.267770	1.965370	18.876959	-574.461317	-1685.467081	1.763715
335				900.000000	200.000000	0.000000	0.302670	0.608040	-1.824900	-57.262113	-91.822313	161.699138	298.979058	200.957358	0.000000	300.000000	200.000000	0.000000	7.568960	10.712520	2231.370544	2136.220856	2278.099920	-1403.804975	-504.051000	261.743345	0.000000	-505.000000	200.000000	0.000000	0.000000	2.501380	21.236579	1311.217448	-20.153514	413.582500
336				900.000000	200.000000	0.000000	0.381140	0.698120	-1.260050	-109.254858	-105.710958	193.027199	298.979965	200.909537	0.000000	300.000000	200.000000	0.000000	7.630000	10.651480	2233.354188	2031.317153	2278.099920	-1483.150473				-505.000000	200.000000	0.000000	3.803310	1.072020	11.798100	297.443782	-506.474686	-351.751510
337				900.000000	200.000000	0.000000	0.325090	0.472920	-1.390400	-118.663636	-42.489954	176.008210	298.975154	200.939363	0.000000	300.000000	200.000000	0.000000	7.630000	9.980040	2233.506776	2098.074055	2288.999920	-1324.459476				-505.000000	200.000000	0.000000	0.362220	2.144040	17.303879	-100.511834	226.800702	413.214407
338				900.000000	200.000000	0.000000	0.381140	0.619300	-1.260050	-24.049000	-75.315138	197.773216	299.013556	201.025425	0.000000	300.000000	200.000000	0.000000	7.385840	9.857960	2232.057190	2288.808060	2201.799923	-1348.873476				-505.000000	200.000000	0.000000	2.535540	1.608030	10.225020	677.199906	-163.129060	-351.141415
339				900.000000	200.000000	0.000000	0.381140	0.675600	-1.520750	-54.164893	-59.874777	154.451693	299.008639	200.987006	0.000000	300.000000	200.000000	0.000000	7.446880	9.888480	2231.980896	2202.977757	2212.699923	-1385.494475				-505.000000	200.000000	0.000000	-0.181110	0.357340	19.663499	602.275733	-272.841710	-58.390494
340				900.000000	200.000000	0.000000	0.235410	0.720640	-1.390400	-108.462527	-94.522601	176.331498	299.126292	200.909630	0.000000	300.000000	200.000000	0.000000	7.691040	10.010560	2233.125306	2031.317153	1951.099932	-1409.908474				-505.000000	200.000000	0.000000	-0.181110	-1.250690	6.292320	388.088142	-923.002497	116.315781
341				900.000000	200.000000	0.000000	0.269040	0.608040	-1.303500	-133.112017	-50.394572	178.601599	298.999042	200.956933	0.000000	300.000000	200.000000	0.000000	7.050120	10.743040	2232.362366	2136.220856	2234.499922	-1287.838477				-505.000000	200.000000	0.000000	0.543330	2.501380	6.292320	151.861889	-1497.118388	-173.901953
342				900.000000	200.000000	0.000000	0.459610	0.619300	-1.303500	-124.607270	-93.704034	178.414641	299.008605	200.957129	0.000000	300.000000	200.000000	0.000000	7.721560	11.139800	2231.904602	2136.220856	2212.699923	-1373.287475				-505.000000	200.000000	0.000000	1.629990	2.680050	5.505780	46.794285	-899.275718	-702.516216
343				900.000000	200.000000	0.000000	0.302670	0.675600	-1.738000	-74.492615	-122.298950	190.677890	299.013691	200.952661	0.000000	300.000000	200.000000	0.000000	7.385840	11.139800	2232.362366	2126.684155	2201.799923	-1306.148976				-505.000000	200.000000	0.000000	1.629990	-0.536010	11.011560	-494.817048	-639.360689	-0.639073
344				900.000000	200.000000	0.000000	0.425980	0.720640	-1.260050	-88.224833	-46.765830	178.543727	298.979407	200.914306	0.000000	300.000000	200.000000	0.000000	7.446880	11.139800	2232.133484	2040.853853	2278.099920	-1391.597975				-505.000000	200.000000	0.000000	0.905550	-0.357340	12.584640	-368.063878	-1525.007731	-117.899757
345				900.000000	200.000000	0.000000	0.482030	0.608040	-1.346950	-181.403394	-155.378521	175.971281	299.033354	200.935445	0.000000	300.000000	200.000000	0.000000	7.385840	10.163160	2232.667542	2088.537354	2158.199924	-1330.562976				-505.000000	200.000000	0.000000	1.267770	1.608030	13.371180	-133.260415	706.018036	-527.272289
346				900.000000	200.000000	0.000000	0.392350	0.686860	-1.520750	-37.619086	-40.072525	164.089192	299.037973	201.033971	0.000000	300.000000	200.000000	0.000000	7.141680	10.437840	2232.057190	2307.881460	2147.299925	-1379.390975				-505.000000	200.000000	0.000000	2.173320	1.072020	3.932700	180.998548	-665.519747	-351.621111
347				900.000000	200.000000	0.000000	0.526870	0.596780	-1.911800	-118.123782	-30.050473	154.227415	299.032858	200.944472	0.000000	300.000000	200.000000	0.000000	7.538440	10.590440	2231.523132	2107.610755	2158.199924	-1422.115474				-505.000000	200.000000	0.000000	2.173320	0.000000	14.944259	-1620.228486	-941.109732	117.314332
348				900.000000	200.000000	0.000000	0.336300	0.630560	-1.868350	-104.626117	-47.573058	159.275581	298.959910	200.986904	0.000000	300.000000	200.000000	0.000000	7.752080	11.017720	2232.209778	2202.977757	2321.699919	-1397.701475				-505.000000	200.000000	0.000000	2.354430	1.072020	18.876959	877.090100	-2016.360888	-292.891501
349				900.000000	200.000000	0.000000	0.470820	0.529220	-1.433850	-100.308096	-58.582647	132.535711	298.950215	200.922757	0.000000	300.000000	200.000000	0.000000	7.477400	10.529400	2232.362366	2059.927254	2343.499918	-1428.218974				-505.000000	200.000000	0.000000	1.086660	1.965370	9.438480	119.679616	-472.420932	-703.150981
350				900.000000	200.000000	0.000000	0.448400	0.563000	-1.216600	-58.486662	-88.257254	144.638654	299.018674	200.956835	0.000000	300.000000	200.000000	0.000000	7.660520	10.346280	2232.591248	2136.220856	2190.899923	-1403.804975				-505.000000	200.000000	0.000000	1.629990	1.429360	4.719240	897.580126	-898.529292	118.714261
351				900.000000	200.000000	0.000000	0.257830	0.608040	-1.520750	-81.070195	-59.862841	185.842193	299.067305	201.012573	0.000000	300.000000	200.000000	0.000000	7.446880	10.041080	2232.133484	2260.197959	2081.899927	-1397.701475				-505.000000	200.000000	0.000000	1.629990	3.037390	8.651940	-857.859394	-1034.831431	-467.200705
352				900.000000	200.000000	0.000000	0.403560	0.641820	-1.346950	-75.478548	-55.893697	137.529430	298.949713	200.936021	0.000000	300.000000	200.000000	0.000000	7.446880	9.827440	2231.294250	2088.537354	2343.499918	-1440.425974				-505.000000	200.000000	0.000000	2.173320	1.429360	13.371180	-838.967748	-1469.896908	-527.514291
353				900.000000	200.000000	0.000000	0.358720	0.664340	-1.346950	-58.469053	-74.311066	176.151390	298.979302	200.927219	0.000000	300.000000	200.000000	0.000000	7.294280	10.285240	2231.904602	2069.463954	2278.099920	-1409.908474				-505.000000	200.000000	0.000000	2.354430	2.322710	7.865400	1299.336432	-1343.060881	295.736391
354				900.000000	200.000000	0.000000	0.448400	0.472920	-1.346950	-118.618622	-128.663788	166.241820	298.989139	200.927155	0.000000	300.000000	200.000000	0.000000	7.080640	11.292400	2232.057190	2069.463954	2256.299921	-1361.080475				-505.000000	200.000000	0.000000	0.362220	0.893350	5.505780	633.577080	-955.132967	-704.110372
355				900.000000	200.000000	0.000000	0.392350	0.686860	-1.433850	-69.693299	-60.417222	193.005113	299.057796	200.943955	0.000000	300.000000	200.000000	0.000000	7.263760	10.712520	2232.743836	2107.610755	2103.699926	-1318.355976				-505.000000	200.000000	0.000000	-0.181110	0.536010	5.505780	1191.034446	-1319.966093	529.220050
356				900.000000	200.000000	0.000000	0.291460	0.731900	-1.433850	-55.776961	-127.186151	169.054922	299.081955	200.944214	0.000000	300.000000	200.000000	0.000000	7.141680	11.353440	2232.133484	2107.610755	2049.199928	-1251.217477				-505.000000	200.000000	0.000000	2.535540	1.429360	16.517339	-375.452047	626.319572	-175.078677
357				900.000000	200.000000	0.000000	0.425980	0.506700	-1.651100	-77.337359	-183.183342	166.296463	299.018339	200.893066	0.000000	300.000000	200.000000	0.000000	7.324800	10.743040	2231.828308	1993.170352	2190.899923	-1409.908474				-505.000000	200.000000	0.000000	1.992210	-1.965370	8.651940	460.847627	666.660733	-354.489105
358				900.000000	200.000000	0.000000	0.482030	0.641820	-1.738000	-108.047918	-79.025295	142.267455	298.999077	200.995347	0.000000	300.000000	200.000000	0.000000	7.538440	10.651480	2232.438660	2222.051158	2234.499922	-1391.597975				-505.000000	200.000000	0.000000	1.992210	3.216060	7.078860	310.986100	-790.116495	-55.851434
359				900.000000	200.000000	0.000000	0.448400	0.653080	-1.129700	-90.871911	-73.140161	197.734950	298.998734	200.982867	0.000000	300.000000	200.000000	0.000000	7.752080	10.712520	2231.675720	2193.441057	2234.499922	-1409.908474				-505.000000	200.000000	0.000000	1.267770	1.429360	14.157719	-838.904824	-2343.838559	529.951929
360				900.000000	200.000000	0.000000	0.414770	0.698120	-1.651100	-93.577864	-162.457834	173.715077	299.047772	200.952759	0.000000	300.000000	200.000000	0.000000	7.599480	10.559920	2232.133484	2126.684155	2125.499926	-1409.908474				-505.000000	200.000000	0.000000	-0.724440	0.000000	13.371180	-1504.538330	-1559.693475	-176.174341
361				900.000000	200.000000	0.000000	0.246620	0.529220	-1.303500	-128.316764	-105.196986	156.864583	298.932978	200.963543	0.000000	300.000000	200.000000	0.000000	7.904680	10.529400	2226.945492	2145.757556	2376.199917	-1336.666476				-505.000000	200.000000	0.000000	1.448880	-0.536010	7.078860	547.212353	-1552.659642	175.607712
362				900.000000	200.000000	0.000000	0.414770	0.619300	-1.173150	-128.492758	-137.572478	183.280415	298.999179	200.978159	0.000000	300.000000	200.000000	0.000000	7.477400	10.346280	2232.667542	2183.904357	2234.499922	-1348.873476				-505.000000	200.000000	0.000000	0.000000	-0.893350	14.944259	642.034944	-1870.162205	410.360901
363				900.000000	200.000000	0.000000	0.414770	0.371580	-1.998700	-83.261714	-81.079047	185.459695	299.076945	200.995619	0.000000	300.000000	200.000000	0.000000	7.630000	10.163160	2231.828308	2222.051158	2060.099928	-1330.562976				-505.000000	200.000000	0.000000	0.905550	-0.357340	7.865400	-715.889423	865.730960	-117.899757
364				900.000000	200.000000	0.000000	0.358720	0.765680	-1.781450	-90.930786	-94.170860	164.197335	299.086526	200.983002	0.000000	300.000000	200.000000	0.000000	7.477400	10.071600	2231.370544	2193.441057	2038.299929	-1379.390975				-505.000000	200.000000	0.000000	1.267770	2.144040	11.011560	-101.015219	-1280.292794	824.350654
365				900.000000	200.000000	0.000000	0.224200	0.709380	-1.651100	-85.073117	-68.488672	159.465019	298.993678	200.970213	0.000000	300.000000	200.000000	0.000000	7.111160	9.644320	2231.294250	2164.830956	2245.399921	-1397.701475				-505.000000	200.000000	0.000000	0.181110	1.429360	1.573080	318.248423	-1868.431921	353.806566
366				900.000000	200.000000	0.000000	0.336300	0.517960	-1.173150	-132.665939	-58.351534	149.532222	298.969676	200.974088	0.000000	300.000000	200.000000	0.000000	8.057280	10.926160	2232.209778	2174.367657	2299.899920	-1385.494475				-505.000000	200.000000	0.000000	2.173320	2.680050	4.719240	-1343.060661	-1991.966247	2.369502
367				900.000000	200.000000	0.000000	0.504450	0.720640	-1.477300	-84.429374	-85.256972	185.691413	299.028106	200.957162	0.000000	300.000000	200.000000	0.000000	7.294280	11.841760	2231.828308	2136.220856	2169.099924	-1318.355976				-505.000000	200.000000	0.000000	0.362220	-0.714680	5.505780	-42.804824	-2280.833040	527.989679
368				900.000000	200.000000	0.000000	0.381140	0.563000	-1.651100	-115.224227	-74.951462	183.262897	299.033255	200.952628	0.000000	300.000000	200.000000	0.000000	7.568960	11.170320	2232.438660	2126.684155	2158.199924	-1318.355976				-505.000000	200.000000	0.000000	1.267770	-0.178670	9.438480	684.839768	-881.089919	645.914106
369				900.000000	200.000000	0.000000	0.425980	0.653080	-1.651100	-95.432612	-66.666033	151.974635	299.028538	200.935381	0.000000	300.000000	200.000000	0.000000	7.691040	10.834600	2232.820130	2088.537354	2169.099924	-1336.666476				-505.000000	200.000000	0.000000	1.267770	1.429360	4.719240	897.580126	449.088712	412.463732
370				900.000000	200.000000	0.000000	0.291460	0.619300	-1.086250	-88.197427	-66.717780	142.443942	298.974839	200.973821	0.000000	300.000000	200.000000	0.000000	7.538440	10.559920	2232.820130	2174.367657	2288.999920	-1434.322474				-505.000000	200.000000	0.000000	0.724440	0.000000	9.438480	232.387082	-450.503001	352.406637
371				900.000000	200.000000	0.000000	0.336300	0.619300	-1.520750	-88.647569	-113.753936	173.723069	299.017936	200.914807	0.000000	300.000000	200.000000	0.000000	7.538440	11.383960	2230.912780	2040.853853	2190.899923	-1409.908474				-505.000000	200.000000	0.000000	0.905550	1.786700	4.719240	108.490756	-722.123423	-468.329655
372				900.000000	200.000000	0.000000	0.369930	0.619300	-1.955250	-105.179832	-89.404884	171.278569	298.998974	200.991177	0.000000	300.000000	200.000000	0.000000	7.538440	11.261880	2232.209778	2212.514458	2234.499922	-1324.459476				-505.000000	200.000000	0.000000	1.448880	0.357340	14.944259	370.266190	-897.273870	-763.450077
373				900.000000	200.000000	0.000000	0.414770	0.630560	-1.955250	-112.757206	-111.515275	156.784626	299.003653	200.965741	0.000000	300.000000	200.000000	0.000000	7.721560	11.109280	2231.752014	2155.294256	2223.599922	-1373.287475				-505.000000	200.000000	0.000000	1.448880	-0.893350	7.078860	178.141704	435.890468	-235.940094
374				900.000000	200.000000	0.000000	0.313880	0.461660	-1.173150	-86.738010	-57.428279	154.322411	298.940160	200.935829	0.000000	300.000000	200.000000	0.000000	7.782600	10.620960	2231.752014	2088.537354	2365.299917	-1361.080475				-505.000000	200.000000	0.000000	4.527750	1.250690	12.584640	-618.209989	-816.196989	647.009770
375				900.000000	200.000000	0.000000	0.358720	0.427880	-1.564200	-60.390487	-84.240963	156.654201	298.979407	200.969848	0.000000	300.000000	200.000000	0.000000	7.324800	10.163160	2232.133484	2164.830956	2278.099920	-1367.183975				-505.000000	200.000000	0.000000	0.905550	1.072020	5.505780	65.308392	-590.299842	0.944903
376				900.000000	200.000000	0.000000	0.313880	0.608040	-1.781450	-85.360811	-142.984049	178.555145	299.032693	201.013023	0.000000	300.000000	200.000000	0.000000	7.111160	10.498880	2231.141662	2260.197959	2158.199924	-1379.390975				-505.000000	200.000000	0.000000	0.905550	0.357340	9.438480	601.457731	68.818063	117.754869
377				900.000000	200.000000	0.000000	0.538080	0.619300	-1.346950	-32.180089	-112.092930	151.827084	299.028505	200.969583	0.000000	300.000000	200.000000	0.000000	7.446880	9.461200	2232.743836	2164.830956	2169.099924	-1428.218974				-505.000000	200.000000	0.000000	1.629990	0.714680	13.371180	855.026994	-774.169975	118.036029
378				900.000000	200.000000	0.000000	0.493240	0.484180	-1.346950	-77.949633	-74.784629	178.254138	299.081955	200.905761	0.000000	300.000000	200.000000	0.000000	7.080640	11.109280	2232.133484	2021.780453	2049.199928	-1330.562976				-505.000000	200.000000	0.000000	1.086660	1.608030	5.505780	-1176.233664	-1794.388873	-174.793208
379				900.000000	200.000000	0.000000	0.313880	0.472920	-1.651100	-110.892661	-122.841394	183.248804	299.008774	200.931333	0.000000	300.000000	200.000000	0.000000	7.477400	11.231360	2232.286072	2079.000654	2212.699923	-1361.080475				-505.000000	200.000000	0.000000	2.173320	1.072020	9.438480	-397.640999	-935.884747	529.540369
380				900.000000	200.000000	0.000000	0.504450	0.731900	-1.651100	-39.919911	-90.161308	183.292224	299.096542	200.974187	0.000000	300.000000	200.000000	0.000000	6.500760	11.261880	2231.980896	2174.367657	2016.499929	-1354.976975				-505.000000	200.000000	0.000000	-0.543330	0.893350	18.876959	-523.513245	-1708.447433	59.635354
381				900.000000	200.000000	0.000000	0.325090	0.641820	-1.520750	-95.761256	-98.094398	173.755627	298.984603	200.943923	0.000000	300.000000	200.000000	0.000000	7.050120	11.322920	2232.820130	2107.610755	2267.199921	-1434.322474				-505.000000	200.000000	0.000000	1.267770	1.608030	3.932700	908.328524	-80.444890	118.912796
382				900.000000	200.000000	0.000000	0.347510	0.641820	-1.651100	-95.896298	-53.302699	154.455119	298.964934	200.935509	0.000000	300.000000	200.000000	0.000000	7.691040	10.590440	2232.514954	2088.537354	2310.799919	-1428.218974				-505.000000	200.000000	0.000000	1.629990	0.000000	13.371180	-114.746308	153.820076	234.845995
383				900.000000	200.000000	0.000000	0.482030	0.619300	-1.260050	-80.336423	-99.733668	166.343113	299.028372	200.944085	0.000000	300.000000	200.000000	0.000000	7.507920	10.682000	2232.438660	2107.610755	2169.099924	-1452.632974				-505.000000	200.000000	0.000000	1.629990	-0.178670	14.157719	-936.206719	-509.776387	293.420536
384				900.000000	200.000000	0.000000	0.459610	0.653080	-1.520750	-91.277039	-128.963781	171.217076	299.023423	200.909972	0.000000	300.000000	200.000000	0.000000	7.507920	11.200840	2232.286072	2031.317153	2179.999924	-1373.287475	-473.920456	149.470249	0.000000	-505.000000	200.000000	0.000000	1.811100	-0.536010	21.236579	-1073.079056	-660.023198	-118.141759
385				900.000000	200.000000	0.000000	0.437190	0.641820	-1.651100	-59.711526	-72.193631	185.687792	299.057248	200.944504	0.000000	300.000000	200.000000	0.000000	7.965720	10.651480	2231.446838	2107.610755	2103.699926	-1403.804975				-505.000000	200.000000	0.000000	0.000000	3.037390	11.798100	763.816325	-806.616440	-349.582109
386				900.000000	200.000000	0.000000	0.369930	0.765680	-1.260050	-70.287965	-150.843060	176.234022	298.974979	200.905359	0.000000	300.000000	200.000000	0.000000	7.965720	10.987200	2233.125306	2021.780453	2288.999920	-1397.701475				-505.000000	200.000000	0.000000	0.543330	-0.357340	11.798100	-831.390809	-1369.773366	-235.358977
387				900.000000	200.000000	0.000000	0.325090	0.653080	-0.955900	-82.650794	-108.751648	149.669497	298.959696	200.940102	0.000000	300.000000	200.000000	0.000000	7.782600	9.735880	2231.752014	2098.074055	2321.699919	-1287.838477				-505.000000	200.000000	0.000000	-0.724440	0.714680	16.517339	1665.990700	-1297.539166	529.433075
388				900.000000	200.000000	0.000000	0.347510	0.596780	-1.390400	-65.316719	-63.677089	176.100172	298.979233	200.944375	0.000000	300.000000	200.000000	0.000000	7.691040	10.102120	2231.752014	2107.610755	2278.099920	-1397.701475				-505.000000	200.000000	0.000000	1.448880	0.178670	11.011560	706.588258	-2086.671804	411.262338
389				900.000000	200.000000	0.000000	0.336300	0.698120	-1.433850	-89.332263	-47.977143	183.435012	299.047805	200.965543	0.000000	300.000000	200.000000	0.000000	7.721560	10.102120	2232.209778	2155.294256	2125.499926	-1409.908474				-505.000000	200.000000	0.000000	2.173320	2.144040	18.090419	-100.448911	-1076.665445	-56.883270
390				900.000000	200.000000	0.000000	0.302670	0.664340	-1.129700	-126.592996	-82.336909	154.522517	299.018640	200.969683	0.000000	300.000000	200.000000	0.000000	7.172200	9.735880	2232.514954	2164.830956	2190.899923	-1409.908474				-505.000000	200.000000	0.000000	1.629990	1.250690	13.371180	-270.699060	-641.599968	705.985690
391				900.000000	200.000000	0.000000	0.336300	0.563000	-1.216600	-66.527722	-38.047246	142.345129	298.965288	200.930919	0.000000	300.000000	200.000000	0.000000	7.782600	10.834600	2233.277894	2079.000654	2310.799919	-1422.115474				-505.000000	200.000000	0.000000	2.173320	1.250690	10.225020	-155.134751	-273.781137	412.221730
392				900.000000	200.000000	0.000000	0.425980	0.517960	-1.824900	-133.341152	-122.230069	183.174555	299.062165	200.944472	0.000000	300.000000	200.000000	0.000000	7.080640	11.292400	2231.523132	2107.610755	2092.799927	-1385.494475				-505.000000	200.000000	0.000000	3.078870	1.429360	11.798100	-491.645588	-1788.338897	-468.842636
393				900.000000	200.000000	0.000000	0.347510	0.653080	-1.520750	-83.235978	-12.896165	166.513891	298.984047	200.991448	0.000000	300.000000	200.000000	0.000000	7.385840	11.231360	2231.599426	2212.514458	2267.199921	-1367.183975				-505.000000	200.000000	0.000000	1.086660	-0.178670	12.584640	1264.171470	-210.266623	-0.256491
394				900.000000	200.000000	0.000000	0.549290	0.810720	-1.129700	-48.195524	-41.833021	154.403152	298.999282	200.982330	0.000000	300.000000	200.000000	0.000000	7.660520	11.292400	2232.896424	2193.441057	2234.499922	-1428.218974				-505.000000	200.000000	0.000000	1.448880	2.322710	14.157719	604.943806	-233.677407	295.808835
395				900.000000	200.000000	0.000000	0.392350	0.686860	-1.433850	-73.713829	-106.010952	154.450552	298.960229	200.931078	0.000000	300.000000	200.000000	0.000000	7.568960	10.224200	2232.896424	2079.000654	2321.699919	-1440.425974				-505.000000	200.000000	0.000000	1.448880	2.680050	13.371180	47.423517	-2884.331127	237.403852
396				900.000000	200.000000	0.000000	0.414770	0.596780	-1.173150	-44.988997	-56.516959	149.524230	299.013455	200.935797	0.000000	300.000000	200.000000	0.000000	7.660520	10.682000	2231.828308	2088.537354	2201.799923	-1403.804975				-505.000000	200.000000	0.000000	1.267770	1.786700	15.730799	456.819686	-1947.621390	177.826453
397				900.000000	200.000000	0.000000	0.493240	0.585520	-1.477300	-114.116797	-64.531464	163.890424	298.984082	200.961501	0.000000	300.000000	200.000000	0.000000	7.843640	10.865120	2231.675720	2145.757556	2267.199921	-1409.908474				-505.000000	200.000000	0.000000	1.448880	-0.178670	2.359620	568.457457	-1150.471062	410.923222
398				900.000000	200.000000	0.000000	0.381140	0.517960	-1.651100	-121.099504	-64.819522	156.714748	299.001673	200.954815	0.000000	300.000000	200.000000	0.000000	7.416360	10.498880	2227.326962	2126.684155	2223.599922	-1354.976975	-474.436498	208.588147	0.000000	-505.000000	200.000000	0.000000	1.629990	1.072020	21.236579	182.382858	-649.064232	-292.833546
399				900.000000	200.000000	0.000000	0.403560	0.619300	-1.564200	-96.733644	-177.274933	166.424408	298.975224	200.952108	0.000000	300.000000	200.000000	0.000000	7.416360	10.193680	2233.659364	2126.684155	2288.999920	-1397.701475	-430.114590	194.945307	0.000000	-505.000000	200.000000	0.000000	3.078870	0.178670	20.450039	-103.368677	-1531.409574	234.899643
400				900.000000	200.000000	0.000000	0.291460	0.461660	-1.781450	-151.696693	-66.071244	151.935978	298.998734	200.948681	0.000000	300.000000	200.000000	0.000000	7.568960	10.559920	2231.675720	2117.147455	2234.499922	-1324.459476				-505.000000	200.000000	0.000000	1.086660	-1.072020	6.292320	630.531467	-999.715256	233.872115
401				900.000000	200.000000	0.000000	0.403560	0.506700	-1.651100	-61.255238	-126.534417	183.187311	299.027608	200.983304	0.000000	300.000000	200.000000	0.000000	7.324800	10.041080	2230.683898	2193.441057	2169.099924	-1318.355976				-505.000000	200.000000	0.000000	2.897760	-0.178670	13.371180	221.890376	-983.452741	-352.865971
402				900.000000	200.000000	0.000000	0.347510	0.608040	-1.824900	-61.282644	-68.338974	156.833363	299.052526	200.935797	0.000000	300.000000	200.000000	0.000000	7.538440	9.919000	2231.828308	2088.537354	2114.599926	-1379.390975				-505.000000	200.000000	0.000000	-1.629990	0.178670	11.798100	243.387173	1015.424344	-1233.326115
403				900.000000	200.000000	0.000000	0.257830	0.619300	-1.173150	-112.410637	-95.647899	168.985044	298.998940	200.922851	0.000000	300.000000	200.000000	0.000000	7.233240	11.109280	2232.133484	2059.927254	2234.499922	-1391.597975				-505.000000	200.000000	0.000000	0.000000	-0.536010	7.865400	-610.884742	-670.314301	-0.508674
404				900.000000	200.000000	0.000000	0.302670	0.517960	-1.216600	-116.628832	-31.596393	147.157403	298.940595	200.888459	0.000000	300.000000	200.000000	0.000000	7.385840	10.987200	2232.667542	1983.633652	2365.299917	-1409.908474				-505.000000	200.000000	0.000000	1.992210	0.536010	6.292320	727.833362	-1849.930127	117.837494
405				900.000000	200.000000	0.000000	0.336300	0.630560	-1.433850	-88.093854	-88.504903	171.323881	298.950036	200.952824	0.000000	300.000000	200.000000	0.000000	7.202720	11.322920	2231.980896	2126.684155	2343.499918	-1318.355976				-505.000000	200.000000	0.000000	-0.181110	0.178670	3.932700	-567.954072	-1318.473240	-293.536447
406				900.000000	200.000000	0.000000	0.369930	0.630560	-1.824900	-88.498982	-124.987899	188.156661	298.940450	200.948389	0.000000	300.000000	200.000000	0.000000	7.324800	11.445000	2232.362366	2117.147455	2365.299917	-1391.597975				-505.000000	200.000000	0.000000	3.259980	-0.357340	7.078860	-600.136344	61.160798	410.608777
407				900.000000	200.000000	0.000000	0.414770	0.608040	-1.607650	-73.119163	-142.234363	178.450623	299.013185	200.884762	0.000000	300.000000	200.000000	0.000000	7.568960	10.804080	2231.217956	1974.096951	2201.799923	-1367.183975				-505.000000	200.000000	0.000000	1.811100	0.178670	7.078860	243.009634	-2237.427610	176.256966
408				900.000000	200.000000	0.000000	0.403560	0.709380	-0.999350	-96.459495	-71.414875	188.195123	299.047707	200.944278	0.000000	300.000000	200.000000	0.000000	7.324800	10.620960	2231.980896	2107.610755	2125.499926	-1361.080475				-505.000000	200.000000	0.000000	0.724440	0.536010	4.719240	380.259510	-843.734464	-175.781578
409				900.000000	200.000000	0.000000	0.358720	0.810720	-1.738000	-89.031025	-58.749479	154.600582	299.101733	200.965312	0.000000	300.000000	200.000000	0.000000	7.172200	11.383960	2232.743836	2155.294256	2005.599930	-1342.769976				-505.000000	200.000000	0.000000	2.897760	-1.429360	6.292320	-317.619191	-579.024881	292.132210
410				900.000000	200.000000	0.000000	0.235410	0.563000	-1.694550	-103.207651	-94.239741	168.955912	299.012915	200.961961	0.000000	300.000000	200.000000	0.000000	7.385840	10.468360	2230.607604	2145.757556	2201.799923	-1428.218974				-505.000000	200.000000	0.000000	3.259980	0.536010	17.303879	265.450279	-1009.102804	-293.472618
411				900.000000	200.000000	0.000000	0.459610	0.630560	-1.564200	-96.269957	-37.735914	178.425112	298.989173	200.952759	0.000000	300.000000	200.000000	0.000000	7.630000	10.590440	2232.133484	2126.684155	2256.299921	-1501.460973				-505.000000	200.000000	0.000000	0.000000	0.714680	4.719240	622.702835	-667.328595	176.910527
412				900.000000	200.000000	0.000000	0.358720	0.596780	-1.260050	-85.284327	-79.457853	168.859579	298.964970	200.935477	0.000000	300.000000	200.000000	0.000000	7.477400	10.132640	2232.591248	2088.537354	2310.799919	-1470.943473				-505.000000	200.000000	0.000000	3.078870	-0.357340	11.798100	210.953208	-595.208832	-0.585425
413				900.000000	200.000000	0.000000	0.302670	0.495440	-1.216600	-149.720448	-148.113701	166.413740	299.027840	200.965972	0.000000	300.000000	200.000000	0.000000	7.233240	10.773560	2231.217956	2155.294256	2169.099924	-1397.701475				-505.000000	200.000000	0.000000	1.992210	1.965370	14.944259	930.832092	-134.730722	-174.526537
414				900.000000	200.000000	0.000000	0.347510	0.709380	-1.216600	-24.315022	-89.168573	183.433871	299.062358	200.901551	0.000000	300.000000	200.000000	0.000000	7.263760	10.590440	2231.980896	2012.243752	2092.799927	-1385.494475				-505.000000	200.000000	0.000000	1.267770	0.536010	14.157719	-1240.409438	705.271610	176.639548
415				900.000000	200.000000	0.000000	0.313880	0.641820	-1.607650	-79.769163	-102.617923	183.405881	299.091969	200.905514	0.000000	300.000000	200.000000	0.000000	7.294280	9.613800	2232.743836	2021.780453	2027.399929	-1422.115474				-505.000000	200.000000	0.000000	2.173320	-0.178670	8.651940	-357.567172	-7.148269	-411.552114
416				900.000000	200.000000	0.000000	0.302670	0.675600	-1.173150	-134.215384	-62.032621	147.304008	299.062742	200.922536	0.000000	300.000000	200.000000	0.000000	7.752080	10.712520	2232.896424	2059.927254	2092.799927	-1385.494475				-505.000000	200.000000	0.000000	2.897760	2.322710	7.078860	1530.905513	215.648737	-350.492161
417				900.000000	200.000000	0.000000	0.403560	0.608040	-0.999350	-56.406844	-177.800244	166.413936	299.067273	200.935701	0.000000	300.000000	200.000000	0.000000	7.507920	10.987200	2232.057190	2088.537354	2081.899927	-1324.459476				-505.000000	200.000000	0.000000	3.803310	0.178670	11.798100	-1725.484859	-506.474686	-58.878806
418				900.000000	200.000000	0.000000	0.392350	0.743160	-1.651100	-83.682057	-85.545029	166.551211	299.076977	201.029768	0.000000	300.000000	200.000000	0.000000	7.233240	11.353440	2231.904602	2298.344760	2060.099928	-1342.769976				-505.000000	200.000000	0.000000	2.173320	0.000000	14.944259	-577.884469	119.450327	-176.406162
419				900.000000	200.000000	0.000000	0.336300	0.517960	-1.433850	-120.874433	-78.372963	147.122562	299.008672	200.978427	0.000000	300.000000	200.000000	0.000000	7.538440	11.506040	2232.057190	2183.904357	2212.699923	-1293.941977				-505.000000	200.000000	0.000000	-0.362220	-0.357340	10.225020	1484.803383	-1180.915679	-117.798335
420				900.000000	200.000000	0.000000	0.515660	0.630560	-1.477300	-88.138868	-131.312329	159.089764	298.999213	200.935413	0.000000	300.000000	200.000000	0.000000	7.416360	10.529400	2232.743836	2088.537354	2234.499922	-1385.494475				-505.000000	200.000000	0.000000	2.535540	1.429360	3.146160	434.190272	506.438814	59.897718
421				900.000000	200.000000	0.000000	0.392350	0.664340	-1.433850	-54.538552	-80.681102	147.200628	299.028538	201.007990	0.000000	300.000000	200.000000	0.000000	7.538440	10.529400	2232.820130	2250.661259	2169.099924	-1330.562976				-505.000000	200.000000	0.000000	1.267770	-1.429360	13.371180	-317.052883	-619.682037	-177.690180
422				900.000000	200.000000	0.000000	0.336300	0.664340	-1.607650	-46.677548	-73.145359	195.451898	299.028505	200.961041	0.000000	300.000000	200.000000	0.000000	7.416360	11.017720	2232.743836	2145.757556	2169.099924	-1416.011974				-505.000000	200.000000	0.000000	0.000000	0.714680	1.573080	43.371133	-531.772882	0.678231
423				900.000000	200.000000	0.000000	0.392350	0.641820	-1.564200	-83.744679	-70.427937	183.324586	299.048325	200.965015	0.000000	300.000000	200.000000	0.000000	7.294280	10.437840	2233.430482	2155.294256	2125.499926	-1434.322474				-505.000000	200.000000	0.000000	2.354430	-0.178670	16.517339	-241.121938	-1483.841579	175.874384
424				900.000000	200.000000	0.000000	0.358720	0.731900	-1.911800	-68.333708	-58.587845	183.443201	298.970133	200.918139	0.000000	300.000000	200.000000	0.000000	7.385840	10.407320	2233.201600	2050.390553	2299.899920	-1440.425974				-505.000000	200.000000	0.000000	5.433300	-0.714680	13.371180	536.904417	-341.458214	410.095795
425				900.000000	200.000000	0.000000	0.336300	0.495440	-1.173150	-53.182708	-174.868843	171.198220	299.018640	200.956867	0.000000	300.000000	200.000000	0.000000	7.141680	10.193680	2232.514954	2136.220856	2190.899923	-1361.080475				-505.000000	200.000000	0.000000	1.811100	-0.893350	11.011560	873.352332	-650.319654	-412.201368
426				900.000000	200.000000	0.000000	0.291460	0.472920	-1.607650	-106.827117	-76.364818	156.765770	299.023423	200.952693	0.000000	300.000000	200.000000	0.000000	7.507920	9.827440	2232.286072	2126.684155	2179.999924	-1336.666476				-505.000000	200.000000	0.000000	1.267770	0.357340	10.225020	-788.271368	311.293720	-175.994602
427				900.000000	200.000000	0.000000	0.425980	0.484180	-1.651100	-86.305793	-41.336183	197.601100	298.998906	200.892975	0.000000	300.000000	200.000000	0.000000	7.080640	10.193680	2232.057190	1993.170352	2234.499922	-1391.597975				-505.000000	200.000000	0.000000	1.629990	1.429360	1.573080	-376.647588	-365.263557	-175.006233
428				900.000000	200.000000	0.000000	0.392350	0.754420	-1.520750	-123.288630	-105.930135	161.742363	299.057603	200.892883	0.000000	300.000000	200.000000	0.000000	7.843640	11.231360	2232.286072	1993.170352	2103.699926	-1409.908474				-505.000000	200.000000	0.000000	0.724440	0.178670	9.438480	-104.249602	-317.932994	-528.585285
429				900.000000	200.000000	0.000000	0.302670	0.686860	-1.651100	-90.021021	-26.126338	183.459381	298.955312	200.922567	0.000000	300.000000	200.000000	0.000000	7.538440	9.827440	2232.820130	2059.927254	2332.599918	-1397.701475				-505.000000	200.000000	0.000000	2.354430	0.893350	13.371180	-639.769709	-287.725808	0.659435
430				900.000000	200.000000	0.000000	0.425980	0.788200	-1.477300	-49.483011	-71.893637	152.100297	298.989035	200.999892	0.000000	300.000000	200.000000	0.000000	7.568960	10.895640	2231.828308	2231.587858	2256.299921	-1403.804975				-505.000000	200.000000	0.000000	-0.181110	1.608030	6.292320	908.517294	-1055.572505	-350.924083
431				900.000000	200.000000	0.000000	0.437190	0.709380	-1.042800	-32.176025	-57.561440	152.015381	299.047837	200.956966	0.000000	300.000000	200.000000	0.000000	7.294280	11.261880	2232.286072	2136.220856	2125.499926	-1416.011974				-505.000000	200.000000	0.000000	3.441090	-0.893350	15.730799	-1790.038173	-1018.568917	116.365121
432				900.000000	200.000000	0.000000	0.414770	0.529220	-1.564200	-11.991473	-106.812982	139.822759	299.037742	200.948745	0.000000	300.000000	200.000000	0.000000	7.477400	10.437840	2231.523132	2117.147455	2147.299925	-1458.736474				-505.000000	200.000000	0.000000	1.448880	-0.357340	13.371180	95.263053	-630.641002	-59.199125
433				900.000000	200.000000	0.000000	0.369930	0.686860	-1.607650	-65.852825	-79.596212	140.015818	299.042987	200.892853	0.000000	300.000000	200.000000	0.000000	7.385840	11.017720	2232.362366	1993.170352	2136.399925	-1385.494475				-505.000000	200.000000	0.000000	-1.086660	0.893350	9.438480	286.443690	-1136.333390	118.422919
434				900.000000	200.000000	0.000000	0.336300	0.574260	-1.607650	-30.284391	-123.805058	151.994241	299.076977	200.987039	0.000000	300.000000	200.000000	0.000000	7.752080	10.834600	2231.904602	2202.977757	2060.099928	-1434.322474				-505.000000	200.000000	0.000000	0.724440	-0.178670	13.371180	221.890376	-1779.935206	58.516586
435				900.000000	200.000000	0.000000	0.381140	0.619300	-2.346300	-49.297537	-43.909106	178.495935	298.964510	200.974354	0.000000	300.000000	200.000000	0.000000	7.630000	10.865120	2231.599426	2174.367657	2310.799919	-1385.494475				-505.000000	200.000000	0.000000	-2.354430	-0.536010	7.865400	663.091278	-1323.267794	293.400174
436				900.000000	200.000000	0.000000	0.482030	0.551740	-1.868350	-127.974575	-119.431829	183.147903	298.989622	200.913900	0.000000	300.000000	200.000000	0.000000	7.385840	10.804080	2233.125306	2040.853853	2256.299921	-1385.494475				-505.000000	200.000000	0.000000	2.354430	-1.965370	13.371180	-233.670846	-22.585793	174.178805
437				900.000000	200.000000	0.000000	0.302670	0.619300	-0.955900	-92.082915	-107.828393	164.119270	298.984776	200.918139	0.000000	300.000000	200.000000	0.000000	7.660520	9.552760	2233.201600	2050.390553	2267.199921	-1422.115474				-505.000000	200.000000	0.000000	2.716650	2.144040	14.157719	825.764489	-973.240202	-291.903131
438				900.000000	200.000000	0.000000	0.459610	0.608040	-1.260050	-48.635868	-63.348623	171.175188	299.028272	200.961271	0.000000	300.000000	200.000000	0.000000	7.416360	10.315760	2232.209778	2145.757556	2169.099924	-1379.390975	-415.673508	193.099122	0.000000	-505.000000	200.000000	0.000000	2.535540	-0.536010	21.236579	-146.551041	-1896.989126	175.520779
439				900.000000	200.000000	0.000000	0.347510	0.585520	-1.694550	-110.321337	-32.998410	164.041400	299.062229	200.948681	0.000000	300.000000	200.000000	0.000000	7.416360	9.735880	2231.675720	2117.147455	2092.799927	-1477.046973				-505.000000	200.000000	0.000000	2.716650	-0.714680	5.505780	-853.516837	-832.459504	-0.895563
440				900.000000	200.000000	0.000000	0.302670	0.619300	-0.955900	-84.041854	-62.234663	188.215871	299.053076	200.977959	0.000000	300.000000	200.000000	0.000000	7.446880	10.071600	2233.125306	2183.904357	2114.599926	-1434.322474				-505.000000	200.000000	0.000000	2.354430	0.178670	14.944259	243.638866	-421.788668	-0.018797
441				900.000000	200.000000	0.000000	0.291460	0.630560	-0.999350	-19.294698	-56.666657	159.322035	299.022721	200.897800	0.000000	300.000000	200.000000	0.000000	7.660520	11.109280	2230.683898	2002.707052	2179.999924	-1324.459476				-505.000000	200.000000	0.000000	2.716650	1.250690	13.371180	76.748946	-177.073731	-703.959611
442				900.000000	200.000000	0.000000	0.369930	0.788200	-1.824900	-53.863655	-114.855960	156.977685	298.984498	200.944020	0.000000	300.000000	200.000000	0.000000	7.721560	11.139800	2232.591248	2107.610755	2267.199921	-1428.218974				-505.000000	200.000000	0.000000	0.362220	1.608030	17.303879	-1638.553823	-1761.749408	177.729339
443				900.000000	200.000000	0.000000	0.381140	0.641820	-0.999350	-63.056844	-111.019379	166.468579	299.008401	201.000063	0.000000	300.000000	200.000000	0.000000	7.568960	11.139800	2231.446838	2231.587858	2212.699923	-1397.701475				-505.000000	200.000000	0.000000	1.448880	-0.714680	11.011560	536.715648	-1026.111745	-470.746931
444				900.000000	200.000000	0.000000	0.504450	0.731900	-1.651100	-132.392106	-59.765488	190.521205	299.008876	200.965411	0.000000	300.000000	200.000000	0.000000	7.416360	11.414480	2232.514954	2155.294256	2212.699923	-1416.011974				-505.000000	200.000000	0.000000	-0.362220	-0.357340	9.438480	94.948437	278.100828	469.642651
445				900.000000	200.000000	0.000000	0.269040	0.641820	-1.477300	-119.839423	-55.298908	164.175054	298.988724	200.974554	0.000000	300.000000	200.000000	0.000000	7.904680	10.346280	2231.141662	2174.367657	2256.299921	-1428.218974				-505.000000	200.000000	0.000000	1.086660	0.178670	15.730799	-567.010224	-1406.382395	176.314921
446				900.000000	200.000000	0.000000	0.414770	0.664340	-1.086250	-94.383740	-107.257475	135.129100	299.053044	200.960909	0.000000	300.000000	200.000000	0.000000	7.355320	10.651480	2233.049012	2145.757556	2114.599926	-1324.459476				-505.000000	200.000000	0.000000	0.905550	0.536010	18.876959	-81.871880	-2458.969194	-704.492954
447				900.000000	200.000000	0.000000	0.313880	0.664340	-1.477300	-82.727277	-123.003028	183.426824	299.086619	200.961533	0.000000	300.000000	200.000000	0.000000	7.660520	10.682000	2231.599426	2145.757556	2038.299929	-1348.873476				-505.000000	200.000000	0.000000	1.267770	1.072020	18.090419	-396.948844	-93.880566	-234.060469
448				900.000000	200.000000	0.000000	0.336300	0.720640	-1.694550	-52.490203	-169.317971	166.588335	298.969535	200.927219	0.000000	300.000000	200.000000	0.000000	7.630000	10.559920	2231.904602	2069.463954	2299.899920	-1348.873476				-505.000000	200.000000	0.000000	-1.086660	1.072020	4.719240	181.061471	-1396.994846	1.104280
449				900.000000	200.000000	0.000000	0.325090	0.608040	-1.433850	-64.898046	-128.571035	166.495231	299.014061	200.930951	0.000000	300.000000	200.000000	0.000000	8.026760	10.163160	2233.201600	2079.000654	2201.799923	-1434.322474				-505.000000	200.000000	0.000000	1.992210	1.429360	4.719240	434.316118	-920.447223	-175.035210
450				900.000000	200.000000	0.000000	0.313880	0.675600	-1.781450	-102.681341	-77.126439	188.256616	299.042889	200.935669	0.000000	300.000000	200.000000	0.000000	7.935200	10.254720	2232.133484	2088.537354	2136.399925	-1354.976975				-505.000000	200.000000	0.000000	2.716650	1.072020	8.651940	528.824093	-702.875202	412.008706
451				900.000000	200.000000	0.000000	0.291460	0.540480	-1.564200	-116.061572	-132.130896	154.418940	299.033023	200.961402	0.000000	300.000000	200.000000	0.000000	7.263760	10.071600	2231.904602	2145.757556	2158.199924	-1379.390975				-505.000000	200.000000	0.000000	0.543330	-0.536010	6.292320	315.517426	-834.268352	-353.016732
452				900.000000	200.000000	0.000000	0.425980	0.416620	-1.433850	-76.801252	-56.736136	156.574048	299.057667	200.926997	0.000000	300.000000	200.000000	0.000000	7.355320	10.315760	2232.438660	2069.463954	2103.699926	-1300.045476				-505.000000	200.000000	0.000000	3.078870	0.357340	8.651940	1064.658815	-857.363140	176.325102
453				900.000000	200.000000	0.000000	0.437190	0.720640	-2.302850	-77.243583	-96.917353	176.122454	298.979407	200.948486	0.000000	300.000000	200.000000	0.000000	7.050120	9.796920	2232.133484	2117.147455	2278.099920	-1342.769976				-505.000000	200.000000	0.000000	1.448880	0.000000	0.786540	231.694927	309.291872	469.836879
454				900.000000	200.000000	0.000000	0.493240	0.484180	-1.520750	-94.211811	-84.754935	149.338217	299.008842	200.935541	0.000000	300.000000	200.000000	0.000000	7.294280	9.980040	2232.438660	2088.537354	2212.699923	-1348.873476				-505.000000	200.000000	0.000000	2.716650	0.178670	16.517339	127.948711	-1373.189503	939.857804
455				900.000000	200.000000	0.000000	0.425980	0.653080	-1.390400	-46.916164	-66.908484	159.203616	298.989381	200.939748	0.000000	300.000000	200.000000	0.000000	7.507920	11.139800	2232.591248	2098.074055	2256.299921	-1367.183975				-505.000000	200.000000	0.000000	0.543330	0.893350	6.292320	54.559994	-2159.968425	59.548421
456				900.000000	200.000000	0.000000	0.381140	0.664340	-1.607650	-66.780199	-85.123810	183.357143	299.037611	200.927504	0.000000	300.000000	200.000000	0.000000	7.568960	11.200840	2231.217956	2069.463954	2147.299925	-1397.701475	-404.668014	197.436650	0.000000	-505.000000	200.000000	0.000000	0.724440	-0.893350	20.450039	-52.420605	-2051.793059	-823.323126
457				900.000000	200.000000	0.000000	0.403560	0.653080	-1.260050	-58.842712	-167.425853	137.539902	298.950395	200.935413	0.000000	300.000000	200.000000	0.000000	7.660520	11.322920	2232.743836	2088.537354	2343.499918	-1379.390975				-505.000000	200.000000	0.000000	2.173320	0.357340	5.505780	137.879108	-401.872585	-234.811145
458				900.000000	200.000000	0.000000	0.347510	0.641820	-1.260050	-107.552761	-78.996225	144.816478	298.998906	200.939973	0.000000	300.000000	200.000000	0.000000	7.630000	10.682000	2232.057190	2098.074055	2234.499922	-1446.529474				-505.000000	200.000000	0.000000	0.181110	-0.178670	4.719240	684.462229	-413.147546	176.048249
459				900.000000	200.000000	0.000000	0.369930	0.731900	-1.520750	-59.887520	-13.819420	123.190085	298.969570	200.952824	0.000000	300.000000	200.000000	0.000000	7.416360	11.048240	2231.980896	2126.684155	2299.899920	-1458.736474				-505.000000	200.000000	0.000000	0.905550	0.536010	6.292320	-546.142659	-325.906253	-469.516560
460				900.000000	200.000000	0.000000	0.313880	0.563000	-2.129050	-39.329309	-193.320480	176.103598	299.062229	200.965774	0.000000	300.000000	200.000000	0.000000	7.263760	11.261880	2231.675720	2155.294256	2092.799927	-1300.045476				-505.000000	200.000000	0.000000	2.716650	-0.357340	12.584640	1600.808154	-176.327305	-235.532842
461				900.000000	200.000000	0.000000	0.347510	0.743160	-1.477300	-67.419879	-68.662242	166.597665	298.955277	200.922599	0.000000	300.000000	200.000000	0.000000	7.507920	10.285240	2232.743836	2059.927254	2332.599918	-1385.494475				-505.000000	200.000000	0.000000	3.078870	0.000000	13.371180	1159.229713	-1524.691736	234.730085
462				900.000000	200.000000	0.000000	0.403560	0.540480	-1.129700	-83.447188	-40.897830	173.580086	299.018808	200.909723	0.000000	300.000000	200.000000	0.000000	7.630000	10.407320	2232.896424	2031.317153	2190.899923	-1409.908474				-505.000000	200.000000	0.000000	0.905550	2.680050	8.651940	741.941989	-63.005518	-408.737767
463				900.000000	200.000000	0.000000	0.414770	0.427880	-1.390400	-52.169370	-61.380886	168.644434	299.023089	200.931651	0.000000	300.000000	200.000000	0.000000	7.141680	10.773560	2231.523132	2079.000654	2179.999924	-1416.011974				-505.000000	200.000000	0.000000	-0.543330	0.536010	-0.786540	32.371042	-364.086699	705.481324
464				900.000000	200.000000	0.000000	0.414770	0.596780	-1.607650	-49.459669	-76.376754	188.078792	299.037578	200.991651	0.000000	300.000000	200.000000	0.000000	7.263760	10.987200	2231.141662	2212.514458	2147.299925	-1312.252476				-505.000000	200.000000	0.000000	0.362220	0.357340	10.225020	-1598.983382	-1622.461562	294.030631
465				900.000000	200.000000	0.000000	0.235410	0.641820	-1.303500	-111.618306	-150.329087	159.390575	299.047837	200.897155	0.000000	300.000000	200.000000	0.000000	7.660520	10.010560	2232.286072	2002.707052	2125.499926	-1434.322474				-505.000000	200.000000	0.000000	2.716650	-0.893350	4.719240	1336.112954	-699.143070	116.423076
466				900.000000	200.000000	0.000000	0.414770	0.630560	-1.173150	-115.967480	-61.582929	173.652246	298.994228	200.931237	0.000000	300.000000	200.000000	0.000000	7.935200	10.163160	2232.514954	2079.000654	2245.399921	-1391.597975				-505.000000	200.000000	0.000000	1.448880	-0.178670	5.505780	221.261145	-1418.596782	293.435025
467				900.000000	200.000000	0.000000	0.414770	0.765680	-1.390400	-66.402477	-142.436405	149.681307	299.013758	200.909878	0.000000	300.000000	200.000000	0.000000	7.538440	10.590440	2232.514954	2031.317153	2201.799923	-1397.701475				-505.000000	200.000000	0.000000	2.173320	0.357340	9.438480	948.905737	920.095356	-411.043441
468				900.000000	200.000000	0.000000	0.493240	0.675600	-1.824900	-34.377342	-79.406106	176.022499	298.949785	200.970147	0.000000	300.000000	200.000000	0.000000	7.202720	11.200840	2231.446838	2164.830956	2343.499918	-1397.701475				-505.000000	200.000000	0.000000	1.629990	-0.536010	17.303879	84.766347	-910.472115	410.569618
469				900.000000	200.000000	0.000000	0.358720	0.754420	-1.607650	-59.050174	-89.266524	164.186864	299.003789	200.965609	0.000000	300.000000	200.000000	0.000000	7.507920	11.200840	2232.057190	2155.294256	2223.599922	-1458.736474				-505.000000	200.000000	0.000000	1.448880	1.250690	11.798100	308.255103	-1424.568194	-292.649499
470				900.000000	200.000000	0.000000	0.459610	0.551740	-1.433850	-103.401252	-32.791169	161.484189	298.989001	200.957195	0.000000	300.000000	200.000000	0.000000	7.721560	10.590440	2231.752014	2136.220856	2256.299921	-1397.701475				-505.000000	200.000000	0.000000	-0.181110	2.858720	9.438480	1100.264240	664.851885	120.215611
471				900.000000	200.000000	0.000000	0.515660	0.517960	-1.564200	-84.824704	-95.769722	151.756065	298.994022	200.922883	0.000000	300.000000	200.000000	0.000000	7.782600	11.261880	2232.057190	2059.927254	2245.399921	-1269.527977				-505.000000	200.000000	0.000000	1.448880	3.752070	13.371180	459.739453	429.919056	532.141692
472				900.000000	200.000000	0.000000	0.448400	0.585520	-1.303500	-81.772498	-52.714647	168.756198	299.042856	200.952791	0.000000	300.000000	200.000000	0.000000	7.446880	10.651480	2232.057190	2126.684155	2136.399925	-1361.080475				-505.000000	200.000000	0.000000	2.716650	0.000000	4.719240	232.009543	-2024.843143	-411.426023
473				900.000000	200.000000	0.000000	0.313880	0.619300	-1.694550	-120.991868	-112.669046	185.794597	298.964439	200.957325	0.000000	300.000000	200.000000	0.000000	7.294280	10.651480	2231.446838	2136.220856	2310.799919	-1428.218974				-505.000000	200.000000	0.000000	1.992210	1.250690	12.584640	308.318026	-795.341480	-292.692965
474				900.000000	200.000000	0.000000	0.336300	0.551740	-1.346950	-91.249633	-78.453780	192.937519	298.999042	200.897125	0.000000	300.000000	200.000000	0.000000	7.721560	10.468360	2232.362366	2002.707052	2234.499922	-1379.390975				-505.000000	200.000000	0.000000	0.543330	1.965370	15.730799	235.999004	-445.515447	236.798064
475				900.000000	200.000000	0.000000	0.459610	0.608040	-1.346950	-129.136501	-43.003926	175.994509	298.998700	200.965807	0.000000	300.000000	200.000000	0.000000	7.996240	9.674840	2231.599426	2155.294256	2234.499922	-1354.976975				-505.000000	200.000000	0.000000	1.629990	0.714680	3.146160	506.760987	-1427.316468	-234.428563
476				900.000000	200.000000	0.000000	0.515660	0.540480	-0.955900	-79.246601	-81.137532	166.234970	299.057216	201.000097	0.000000	300.000000	200.000000	0.000000	7.630000	10.010560	2231.370544	2231.587858	2103.699926	-1403.804975				-505.000000	200.000000	0.000000	-0.543330	-0.714680	13.371180	1231.800429	417.897669	351.829827
477				900.000000	200.000000	0.000000	0.235410	0.563000	-1.216600	-122.815145	-13.628716	152.088292	299.008503	200.935861	0.000000	300.000000	200.000000	0.000000	7.355320	9.949520	2231.675720	2088.537354	2212.699923	-1361.080475	-487.277211	239.426191	0.000000	-505.000000	200.000000	0.000000	3.259980	3.216060	19.663499	775.256879	-348.492047	-1172.090731
478				900.000000	200.000000	0.000000	0.470820	0.664340	-1.564200	-98.899427	-88.857241	137.480692	298.935422	200.974154	0.000000	300.000000	200.000000	0.000000	7.385840	11.536560	2232.057190	2174.367657	2376.199917	-1348.873476				-505.000000	200.000000	0.000000	2.173320	1.250690	14.157719	-1892.060163	252.766760	118.501237
479				900.000000	200.000000	0.000000	0.414770	0.563000	-1.868350	-67.202935	-116.662062	144.673494	298.965076	200.952466	0.000000	300.000000	200.000000	0.000000	7.660520	11.506040	2232.820130	2126.684155	2310.799919	-1409.908474				-505.000000	200.000000	0.000000	2.354430	0.000000	4.719240	232.009543	1311.324971	117.299843
480				900.000000	200.000000	0.000000	0.493240	0.596780	-1.433850	-77.423324	-44.307993	144.623615	298.993609	200.961731	0.000000	300.000000	200.000000	0.000000	7.630000	11.475520	2231.141662	2145.757556	2245.399921	-1287.838477				-505.000000	200.000000	0.000000	3.259980	1.965370	10.225020	583.006547	-869.814959	-115.883860
481				900.000000	200.000000	0.000000	0.414770	0.563000	-1.346950	-94.806476	-91.817115	183.228056	298.973998	201.013092	0.000000	300.000000	200.000000	0.000000	7.263760	11.414480	2230.989074	2260.197959	2288.999920	-1385.494475				-505.000000	200.000000	0.000000	0.000000	-0.536010	11.011560	200.078964	-673.300007	351.955918
482				900.000000	200.000000	0.000000	0.313880	0.484180	-1.042800	-137.942487	-82.879354	171.210975	298.998734	200.970047	0.000000	300.000000	200.000000	0.000000	7.568960	10.620960	2231.675720	2164.830956	2234.499922	-1416.011974				-505.000000	200.000000	0.000000	0.543330	1.608030	4.719240	-713.032579	1553.484633	236.458949
483				900.000000	200.000000	0.000000	0.459610	0.596780	-1.303500	-85.329341	-53.176275	132.610155	298.950108	201.016845	0.000000	300.000000	200.000000	0.000000	7.752080	11.322920	2232.133484	2269.734659	2343.499918	-1458.736474				-505.000000	200.000000	0.000000	-0.181110	-1.250690	11.011560	272.649679	133.079003	-1.172416
484				900.000000	200.000000	0.000000	0.493240	0.405360	-0.999350	-108.979039	-59.909988	175.771176	299.033155	200.995449	0.000000	300.000000	200.000000	0.000000	7.538440	10.743040	2232.209778	2222.051158	2158.199924	-1361.080475				-505.000000	200.000000	0.000000	1.267770	0.536010	12.584640	149.256738	-486.365603	646.592337
485				900.000000	200.000000	0.000000	0.280250	0.664340	-1.868350	-46.947633	-111.122529	154.545744	299.028405	200.999585	0.000000	300.000000	200.000000	0.000000	7.233240	10.590440	2232.514954	2231.587858	2169.099924	-1373.287475				-505.000000	200.000000	0.000000	0.000000	0.357340	8.651940	601.394808	-1466.480771	59.083214
486				900.000000	200.000000	0.000000	0.168150	0.619300	-1.173150	-56.123214	-71.690997	147.391012	299.106401	200.867280	0.000000	300.000000	200.000000	0.000000	7.599480	10.346280	2232.209778	1935.950150	1994.699930	-1312.252476				-505.000000	200.000000	0.000000	0.905550	0.536010	18.876959	-1124.215897	-1265.839128	411.644920
487				900.000000	200.000000	0.000000	0.448400	0.439140	-1.303500	-107.903078	-83.110467	149.342784	299.043216	200.871284	0.000000	300.000000	200.000000	0.000000	7.324800	10.407320	2232.896424	1945.486851	2136.399925	-1397.701475				-505.000000	200.000000	0.000000	1.811100	1.429360	9.438480	1129.589669	-251.116779	529.908463
488				900.000000	200.000000	0.000000	0.437190	0.619300	-1.390400	-44.286694	-57.238172	173.618547	299.057410	200.969981	0.000000	300.000000	200.000000	0.000000	7.630000	9.857960	2231.828308	2164.830956	2103.699926	-1312.252476				-505.000000	200.000000	0.000000	1.992210	-0.357340	11.011560	-599.821728	-1058.988642	-176.730788
489				900.000000	200.000000	0.000000	0.493240	0.653080	-1.738000	-115.625291	-99.750803	156.724274	299.023156	200.982867	0.000000	300.000000	200.000000	0.000000	7.080640	10.346280	2231.675720	2193.441057	2179.999924	-1330.562976				-505.000000	200.000000	0.000000	1.086660	2.144040	7.865400	-217.082914	854.771994	-644.237324
490				900.000000	200.000000	0.000000	0.392350	0.630560	-1.520750	-72.101761	-80.600285	171.265813	299.013084	200.948973	0.000000	300.000000	200.000000	0.000000	7.630000	9.857960	2230.989074	2117.147455	2201.799923	-1434.322474	-525.408831	156.597504	0.000000	-505.000000	200.000000	0.000000	1.267770	1.965370	21.236579	-921.720553	433.413757	941.669293
491				900.000000	200.000000	0.000000	0.392350	0.517960	-1.216600	-60.341409	-65.685235	202.486677	299.003551	200.918830	0.000000	300.000000	200.000000	0.000000	7.904680	9.705360	2231.523132	2050.390553	2223.599922	-1385.494475				-505.000000	200.000000	0.000000	0.362220	-0.178670	5.505780	-705.266871	237.997099	-411.407226
492				900.000000	200.000000	0.000000	0.358720	0.574260	-1.477300	-70.354651	-99.519690	135.103394	299.033122	200.986938	0.000000	300.000000	200.000000	0.000000	7.202720	11.139800	2232.133484	2202.977757	2158.199924	-1428.218974				-505.000000	200.000000	0.000000	0.181110	2.144040	14.157719	-1027.291542	771.025403	60.764304
493				900.000000	200.000000	0.000000	0.246620	0.630560	-1.260050	-83.893267	-90.039484	169.007130	299.033155	200.956998	0.000000	300.000000	200.000000	0.000000	7.355320	11.292400	2232.209778	2136.220856	2158.199924	-1373.287475				-505.000000	200.000000	0.000000	2.354430	-0.178670	12.584640	-1167.964569	-1082.399425	175.874384
494				900.000000	200.000000	0.000000	0.369930	0.596780	-1.781450	-57.680786	-190.885917	166.438305	298.993368	201.021816	0.000000	300.000000	200.000000	0.000000	7.721560	11.261880	2230.607604	2279.271359	2245.399921	-1373.287475				-505.000000	200.000000	0.000000	1.629990	-0.357340	11.798100	210.953208	420.452944	-352.934107
495				900.000000	200.000000	0.000000	0.392350	0.574260	-1.260050	-98.273291	-90.974676	195.310055	298.994022	200.944246	0.000000	300.000000	200.000000	0.000000	7.568960	10.407320	2232.057190	2107.610755	2245.399921	-1361.080475				-505.000000	200.000000	0.000000	0.181110	0.893350	5.505780	-756.214943	-1209.314016	177.065596
496				900.000000	200.000000	0.000000	0.347510	0.495440	-1.042800	-85.211907	-109.594087	161.547966	298.999111	200.909878	0.000000	300.000000	200.000000	0.000000	7.874160	11.078760	2232.514954	2031.317153	2234.499922	-1409.908474				-505.000000	200.000000	0.000000	1.448880	-0.714680	2.359620	1346.735506	-885.331047	175.438154
497				900.000000	200.000000	0.000000	0.392350	0.563000	-1.868350	-79.264526	-60.013137	161.564342	299.042725	200.982834	0.000000	300.000000	200.000000	0.000000	7.294280	10.743040	2231.752014	2193.441057	2136.399925	-1361.080475	-455.457262	237.232200	0.000000	-505.000000	200.000000	0.000000	1.086660	1.072020	20.450039	761.399944	-1013.150931	118.418612
498				900.000000	200.000000	0.000000	0.437190	0.517960	-2.129050	-113.553600	-76.815107	147.018040	299.042660	200.927346	0.000000	300.000000	200.000000	0.000000	7.355320	10.498880	2231.599426	2069.463954	2136.399925	-1379.390975				-505.000000	200.000000	0.000000	3.078870	0.357340	16.517339	370.392036	-69.407361	-117.395391
499				900.000000	200.000000	0.000000	0.291460	0.698120	-1.346950	-53.057463	-122.200998	176.252486	298.989450	200.943955	0.000000	300.000000	200.000000	0.000000	7.355320	10.437840	2232.743836	2107.610755	2256.299921	-1409.908474				-505.000000	200.000000	0.000000	3.259980	1.072020	6.292320	-397.892692	-866.082827	-704.172635
500				900.000000	200.000000	0.000000	0.392350	0.630560	-1.694550	-60.220227	-80.438651	144.759552	299.065324	200.916248	0.000000	300.000000	200.000000	0.000000	7.568960	10.254720	2227.403256	2040.853853	2081.899927	-1330.562976				-505.000000	200.000000	0.000000	1.629990	-0.178670	16.517339	-472.753942	-1307.435710	352.164635
501				900.000000	200.000000	0.000000	0.448400	0.551740	-1.651100	-115.687914	-37.193469	144.628182	299.023556	200.926934	0.000000	300.000000	200.000000	0.000000	6.958560	9.705360	2232.591248	2069.463954	2179.999924	-1379.390975				-505.000000	200.000000	0.000000	3.078870	0.536010	14.157719	612.646592	-995.158133	-352.202228
502				900.000000	200.000000	0.000000	0.325090	0.754420	-0.651750	-41.977741	-114.100478	159.402384	299.028106	200.974254	0.000000	300.000000	200.000000	0.000000	7.385840	10.071600	2231.828308	2174.367657	2169.099924	-1269.527977				-505.000000	200.000000	0.000000	0.724440	0.714680	19.663499	-1576.605660	-195.066530	118.108473
503				900.000000	200.000000	0.000000	0.515660	0.630560	-1.607650	-80.232850	-95.729314	183.186365	299.013522	200.940005	0.000000	300.000000	200.000000	0.000000	7.355320	10.224200	2231.980896	2098.074055	2201.799923	-1361.080475				-505.000000	200.000000	0.000000	-0.181110	0.893350	9.438480	286.443690	1460.271929	-586.578709
504				900.000000	200.000000	0.000000	0.381140	0.686860	-0.651750	-117.129406	-86.012797	161.691146	299.003585	200.927346	0.000000	300.000000	200.000000	0.000000	7.630000	11.231360	2231.599426	2069.463954	2223.599922	-1422.115474	-446.010469	222.003896	0.000000	-505.000000	200.000000	0.000000	0.724440	0.893350	23.596199	519.208312	-1391.928728	118.278031
505				900.000000	200.000000	0.000000	0.403560	0.585520	-1.694550	-102.280277	-96.098189	183.260613	298.979093	200.991516	0.000000	300.000000	200.000000	0.000000	7.568960	11.414480	2231.446838	2212.514458	2278.099920	-1361.080475				-505.000000	200.000000	0.000000	0.181110	-0.357340	16.517339	-831.013269	-424.343943	-411.562295
506				900.000000	200.000000	0.000000	0.246620	0.585520	-1.998700	-78.472195	-124.814329	185.832863	299.018406	200.914369	0.000000	300.000000	200.000000	0.000000	7.294280	11.506040	2231.980896	2040.853853	2190.899923	-1440.425974	-487.437602	142.126658	0.000000	-505.000000	200.000000	0.000000	1.448880	0.714680	21.236579	-1229.031808	-372.965252	-234.414074
507				900.000000	200.000000	0.000000	0.358720	0.641820	-2.129050	-124.535166	-48.253863	195.407727	298.984186	200.957129	0.000000	300.000000	200.000000	0.000000	7.233240	10.895640	2231.904602	2136.220856	2267.199921	-1397.701475	-469.226051	273.013277	0.000000	-505.000000	200.000000	0.000000	1.267770	0.714680	21.236579	1550.552237	-759.716309	-469.375980
508				900.000000	200.000000	0.000000	0.381140	0.585520	-1.868350	-70.296092	-115.277179	183.283840	299.008571	200.969981	0.000000	300.000000	200.000000	0.000000	7.752080	11.231360	2231.828308	2164.830956	2212.699923	-1312.252476				-505.000000	200.000000	0.000000	3.259980	1.250690	14.157719	76.811869	-1271.257113	235.902501
509				900.000000	200.000000	0.000000	0.470820	0.596780	-1.129700	-61.026103	-109.525206	166.333783	299.009079	200.913963	0.000000	300.000000	200.000000	0.000000	7.599480	10.743040	2232.972718	2040.853853	2212.699923	-1348.873476	-485.942047	172.023895	0.000000	-505.000000	200.000000	0.000000	0.724440	0.178670	24.382739	-682.134071	-464.685103	-234.864792
510				900.000000	200.000000	0.000000	0.269040	0.664340	-1.607650	-111.006032	-151.431111	166.605658	299.037710	201.008611	0.000000	300.000000	200.000000	0.000000	7.630000	10.895640	2231.446838	2250.661259	2147.299925	-1287.838477				-505.000000	200.000000	0.000000	1.992210	1.608030	6.292320	-828.722735	-1054.510083	353.831236
511				900.000000	200.000000	0.000000	0.313880	0.630560	-1.477300	-64.015687	-87.541239	173.756768	298.974524	200.901489	0.000000	300.000000	200.000000	0.000000	7.355320	10.620960	2232.133484	2012.243752	2288.999920	-1397.701475				-505.000000	200.000000	0.000000	2.716650	0.714680	12.584640	160.068060	-839.177342	294.181393
512				900.000000	200.000000	0.000000	0.347510	0.472920	-1.346950	-98.515971	-63.717498	173.575323	299.013488	200.957129	0.000000	300.000000	200.000000	0.000000	7.660520	10.468360	2231.904602	2136.220856	2201.799923	-1348.873476				-505.000000	200.000000	0.000000	1.267770	0.714680	4.719240	-188.009178	-1141.751376	-175.655486
513				900.000000	200.000000	0.000000	0.369930	0.439140	-1.303500	-119.964668	-34.285342	144.604759	299.028638	200.965180	0.000000	300.000000	200.000000	0.000000	7.294280	9.735880	2233.049012	2155.294256	2169.099924	-1379.390975				-505.000000	200.000000	0.000000	2.716650	0.893350	-3.146160	-409.459092	-559.108798	-58.113641
514				900.000000	200.000000	0.000000	0.549290	0.596780	-1.868350	-97.976117	-122.201596	183.120109	299.076440	200.944859	0.000000	300.000000	200.000000	0.000000	7.050120	10.010560	2230.607604	2107.610755	2060.099928	-1409.908474				-505.000000	200.000000	0.000000	-1.629990	-0.178670	10.225020	-9.993320	-839.062906	234.937236
515				900.000000	200.000000	0.000000	0.448400	0.641820	-1.651100	-35.588345	-128.380928	180.856858	298.999111	200.948324	0.000000	300.000000	200.000000	0.000000	7.233240	10.926160	2232.514954	2117.147455	2234.499922	-1458.736474				-505.000000	200.000000	0.000000	1.267770	0.357340	10.225020	-556.639365	-1014.406353	-58.506405
516				900.000000	200.000000	0.000000	0.437190	0.619300	-1.824900	-76.901078	-41.636177	183.257188	299.018372	200.901581	0.000000	300.000000	200.000000	0.000000	7.172200	10.529400	2231.904602	2012.243752	2190.899923	-1428.218974				-505.000000	200.000000	0.000000	0.181110	0.357340	11.011560	-672.392443	508.871094	352.789219
517				900.000000	200.000000	0.000000	0.571710	0.574260	-1.346950	-114.445441	-103.345874	146.931036	298.988931	200.935893	0.000000	300.000000	200.000000	0.000000	7.752080	11.200840	2231.599426	2088.537354	2256.299921	-1409.908474				-505.000000	200.000000	0.000000	0.362220	0.178670	17.303879	-1493.412393	-1364.039386	58.884679
518				900.000000	200.000000	0.000000	0.369930	0.686860	-1.260050	-109.718544	-100.183360	173.751060	298.994125	200.999687	0.000000	300.000000	200.000000	0.000000	7.416360	11.445000	2232.286072	2231.587858	2245.399921	-1409.908474				-505.000000	200.000000	0.000000	1.992210	-1.965370	19.663499	-696.431468	-1597.479362	-413.233204
519				900.000000	200.000000	0.000000	0.302670	0.720640	-1.651100	-52.445189	-117.313797	166.623176	299.096635	200.974088	0.000000	300.000000	200.000000	0.000000	7.691040	11.750200	2232.209778	2174.367657	2016.499929	-1452.632974				-505.000000	200.000000	0.000000	1.448880	1.965370	7.865400	235.369772	-2083.686098	119.237423
520				900.000000	200.000000	0.000000	0.325090	0.517960	-0.912450	-116.313733	-93.594147	195.327378	298.964899	200.918453	0.000000	300.000000	200.000000	0.000000	7.477400	10.926160	2232.438660	2050.390553	2310.799919	-1434.322474				-505.000000	200.000000	0.000000	-0.181110	-0.536010	4.719240	-495.320433	-1584.359681	-59.238283
521				900.000000	200.000000	0.000000	0.358720	0.563000	-1.042800	-82.429786	-79.659895	188.105444	299.003687	200.952889	0.000000	300.000000	200.000000	0.000000	7.630000	10.498880	2231.828308	2126.684155	2223.599922	-1336.666476				-505.000000	200.000000	0.000000	3.441090	0.893350	7.865400	749.581852	-1408.814674	-351.892090
522				900.000000	200.000000	0.000000	0.526870	0.731900	-0.695200	-135.422324	-142.633250	166.401377	299.013724	200.922725	0.000000	300.000000	200.000000	0.000000	7.416360	10.346280	2232.438660	2059.927254	2201.799923	-1324.459476				-505.000000	200.000000	0.000000	-0.362220	3.930740	15.730799	239.107540	-523.290627	-818.658131
523				900.000000	200.000000	0.000000	0.347510	0.630560	-1.868350	-56.379754	-113.892295	178.541248	299.091814	200.939845	0.000000	300.000000	200.000000	0.000000	7.080640	10.163160	2232.362366	2098.074055	2027.399929	-1336.666476				-505.000000	200.000000	0.000000	1.448880	0.714680	11.011560	159.942213	-98.121694	-234.414074
524				900.000000	200.000000	0.000000	0.571710	0.743160	-1.868350	-31.640235	-97.795002	195.281315	299.063158	200.930665	0.000000	300.000000	200.000000	0.000000	7.233240	10.407320	2233.888246	2079.000654	2092.799927	-1409.908474				-505.000000	200.000000	0.000000	3.441090	0.536010	9.438480	496.453051	-1808.017549	411.442077
525				900.000000	200.000000	0.000000	0.515660	0.731900	-0.869000	-103.438139	-91.350288	137.497069	298.999453	200.901027	0.000000	300.000000	200.000000	0.000000	7.599480	10.498880	2233.277894	2012.243752	2234.499922	-1446.529474				-505.000000	200.000000	0.000000	2.535540	0.000000	3.146160	695.147704	-1879.821318	-528.899731
526				900.000000	200.000000	0.000000	0.627760	0.731900	-1.607650	-63.998078	-95.279622	159.067874	298.913325	201.015001	0.000000	300.000000	200.000000	0.000000	7.141680	10.285240	2226.792904	2260.197959	2419.799915	-1361.080475				-505.000000	200.000000	0.000000	1.267770	0.357340	17.303879	-92.809048	-1021.124191	-528.459194
527				900.000000	200.000000	0.000000	0.448400	0.731900	-1.390400	-71.814068	-113.425469	180.940632	299.028139	200.974221	0.000000	300.000000	200.000000	0.000000	7.538440	9.857960	2231.904602	2174.367657	2169.099924	-1409.908474				-505.000000	200.000000	0.000000	0.362220	2.144040	8.651940	14.612013	765.291422	471.958506
528				900.000000	200.000000	0.000000	0.358720	0.574260	-1.086250	-77.990584	-69.487547	188.115916	298.964863	200.969749	0.000000	300.000000	200.000000	0.000000	7.691040	9.919000	2232.362366	2164.830956	2310.799919	-1422.115474				-505.000000	200.000000	0.000000	-0.905550	0.714680	8.651940	-998.406575	-351.125885	235.727070
529				900.000000	200.000000	0.000000	0.414770	0.608040	-1.607650	-89.201284	-66.244814	168.811983	299.047414	200.936021	0.000000	300.000000	200.000000	0.000000	7.996240	11.078760	2231.294250	2088.537354	2125.499926	-1367.183975				-505.000000	200.000000	0.000000	1.448880	-0.714680	12.584640	421.025492	-762.464583	57.949957
530				900.000000	200.000000	0.000000	0.269040	0.675600	-1.868350	-106.791900	-85.331051	156.977489	298.993919	200.982800	0.000000	300.000000	200.000000	0.000000	7.721560	11.109280	2231.828308	2193.441057	2245.399921	-1446.529474				-505.000000	200.000000	0.000000	-0.181110	1.072020	11.011560	-629.147157	530.789025	588.472822
531				900.000000	200.000000	0.000000	0.347510	0.630560	-1.651100	-76.257334	-149.556128	178.541248	299.047837	200.927060	0.000000	300.000000	200.000000	0.000000	7.385840	11.231360	2232.286072	2069.463954	2125.499926	-1361.080475				-505.000000	200.000000	0.000000	2.354430	0.714680	18.876959	276.387447	-690.660815	294.210370
532				900.000000	200.000000	0.000000	0.280250	0.540480	-1.520750	-107.975498	-126.643706	178.527155	299.018439	200.978427	0.000000	300.000000	200.000000	0.000000	7.477400	11.322920	2232.057190	2183.904357	2190.899923	-1458.736474				-505.000000	200.000000	0.000000	0.362220	0.536010	7.078860	612.080283	236.504246	-586.961291
533				900.000000	200.000000	0.000000	0.313880	0.517960	-1.824900	-129.320622	-82.152001	149.555449	299.008943	200.948259	0.000000	300.000000	200.000000	0.000000	7.477400	10.437840	2232.667542	2117.147455	2212.699923	-1275.631477				-505.000000	200.000000	0.000000	1.448880	1.429360	6.292320	550.257966	-889.063179	-409.968138
534				900.000000	200.000000	0.000000	0.403560	0.529220	-1.303500	-88.111462	-81.263955	163.930973	299.042922	200.965543	0.000000	300.000000	200.000000	0.000000	7.782600	10.804080	2232.209778	2155.294256	2136.399925	-1312.252476				-505.000000	200.000000	0.000000	1.992210	-0.714680	7.078860	420.585030	-1055.256509	-177.069904
535				900.000000	200.000000	0.000000	0.403560	0.754420	-1.042800	-98.670292	-132.166106	166.550069	299.071998	200.952954	0.000000	300.000000	200.000000	0.000000	7.355320	10.682000	2231.675720	2126.684155	2070.999928	-1342.769976				-505.000000	200.000000	0.000000	0.724440	2.501380	16.517339	1195.023907	-192.080824	-232.660540
536				900.000000	200.000000	0.000000	0.336300	0.630560	-1.477300	-112.262049	-103.662404	193.010822	299.062646	200.935445	0.000000	300.000000	200.000000	0.000000	7.111160	10.926160	2232.667542	2088.537354	2092.799927	-1318.355976				-505.000000	200.000000	0.000000	2.897760	0.000000	8.651940	579.772165	-1376.684204	-763.905103
537				900.000000	200.000000	0.000000	0.381140	0.596780	-1.824900	-85.869512	-125.449527	183.294312	298.984845	200.896726	0.000000	300.000000	200.000000	0.000000	7.477400	10.498880	2233.354188	2002.707052	2267.199921	-1416.011974				-505.000000	200.000000	0.000000	1.811100	0.357340	18.090419	-671.826135	5.812545	-469.758562
538				900.000000	200.000000	0.000000	0.448400	0.765680	-1.694550	-54.655986	-133.406490	154.465786	298.991748	200.954945	0.000000	300.000000	200.000000	0.000000	7.477400	10.620960	2227.021786	2126.684155	2245.399921	-1428.218974				-505.000000	200.000000	0.000000	0.905550	3.216060	5.505780	-847.299765	-325.159827	2.979597
539				900.000000	200.000000	0.000000	0.459610	0.686860	-2.129050	1.956018	-47.342543	159.200190	299.106462	200.965477	0.000000	300.000000	200.000000	0.000000	7.019600	10.010560	2232.362366	2155.294256	1994.699930	-1403.804975				-505.000000	200.000000	0.000000	2.173320	-0.178670	11.798100	221.764530	-1600.974063	-470.296213
540				900.000000	200.000000	0.000000	0.392350	0.551740	-1.738000	-79.593170	-171.585702	137.457269	299.009045	200.896910	0.000000	300.000000	200.000000	0.000000	7.630000	10.132640	2232.896424	2002.707052	2212.699923	-1342.769976				-505.000000	200.000000	0.000000	0.724440	-0.178670	13.371180	800.970386	76.044896	352.237079
541				900.000000	200.000000	0.000000	0.347510	0.619300	-1.607650	-100.799188	-73.606987	154.434175	298.964616	200.927251	0.000000	300.000000	200.000000	0.000000	7.935200	10.834600	2231.828308	2069.463954	2310.799919	-1464.839973				-505.000000	200.000000	0.000000	0.000000	1.965370	17.303879	-1501.115178	-1872.401484	178.097432
542				900.000000	200.000000	0.000000	0.425980	0.506700	-1.477300	-81.177832	-107.355427	149.428842	298.969500	200.995619	0.000000	300.000000	200.000000	0.000000	7.507920	11.231360	2231.828308	2222.051158	2299.899920	-1397.701475	-453.903884	237.523918	0.000000	-505.000000	200.000000	0.000000	0.724440	2.144040	22.023119	826.393721	-1125.295861	-526.720149
543				900.000000	200.000000	0.000000	0.313880	0.675600	-1.694550	9.983534	-67.075316	159.340695	299.027641	200.991821	0.000000	300.000000	200.000000	0.000000	7.782600	11.567080	2230.760192	2212.514458	2169.099924	-1342.769976				-505.000000	200.000000	0.000000	-0.181110	1.250690	11.011560	-618.335835	663.359032	764.874676
544				900.000000	200.000000	0.000000	0.313880	0.563000	-1.564200	-54.826245	-72.262512	192.971218	299.047739	201.038243	0.000000	300.000000	200.000000	0.000000	6.836480	11.292400	2232.057190	2317.418160	2125.499926	-1367.183975				-505.000000	200.000000	0.000000	0.362220	-0.178670	17.303879	1032.917006	624.510724	763.474747
545				900.000000	200.000000	0.000000	0.358720	0.529220	-2.042150	-56.712462	-134.456169	178.435388	299.043314	200.956606	0.000000	300.000000	200.000000	0.000000	7.111160	10.987200	2233.125306	2136.220856	2136.399925	-1318.355976				-505.000000	200.000000	0.000000	2.354430	2.322710	18.090419	26.178413	-1617.904440	119.504095
546				900.000000	200.000000	0.000000	0.448400	0.596780	-0.869000	-117.043441	-53.118732	151.899049	299.052752	200.905669	0.000000	300.000000	200.000000	0.000000	7.355320	11.292400	2232.362366	2021.780453	2114.599926	-1409.908474				-505.000000	200.000000	0.000000	1.811100	-0.893350	3.146160	-401.252921	-642.855390	116.495520
547				900.000000	200.000000	0.000000	0.448400	0.574260	-1.998700	-54.812700	-47.002141	161.516746	299.013353	200.965807	0.000000	300.000000	200.000000	0.000000	7.507920	10.834600	2231.599426	2155.294256	2201.799923	-1379.390975				-505.000000	200.000000	0.000000	2.354430	1.250690	14.944259	-618.021219	-686.928683	-233.977844
548				900.000000	200.000000	0.000000	0.369930	0.664340	-1.781450	-10.672833	-109.830398	173.730116	299.062550	200.922725	0.000000	300.000000	200.000000	0.000000	7.416360	10.285240	2232.438660	2059.927254	2092.799927	-1330.562976				-505.000000	200.000000	0.000000	2.897760	1.965370	7.078860	-575.405165	-977.481329	236.609710
549				900.000000	200.000000	0.000000	0.482030	0.653080	-2.085600	-95.882754	-83.767997	200.109770	299.003857	200.918547	0.000000	300.000000	200.000000	0.000000	7.691040	10.407320	2232.209778	2050.390553	2223.599922	-1416.011974				-505.000000	200.000000	0.000000	2.897760	-2.144040	10.225020	-1171.261875	-1643.317072	-295.987008
550				900.000000	200.000000	0.000000	0.448400	0.608040	-1.042800	-72.533979	-83.352918	202.512383	299.013455	201.008438	0.000000	300.000000	200.000000	0.000000	7.660520	10.285240	2231.828308	2250.661259	2201.799923	-1483.150473				-505.000000	200.000000	0.000000	1.448880	2.501380	11.798100	383.934355	33.701887	178.490195
551				900.000000	200.000000	0.000000	0.325090	0.686860	-1.260050	-41.369531	-98.336849	190.665135	298.959376	200.970313	0.000000	300.000000	200.000000	0.000000	7.538440	10.651480	2231.065368	2164.830956	2321.699919	-1409.908474				-505.000000	200.000000	0.000000	0.000000	1.608030	3.146160	97.553588	-533.265735	-57.218078
552				900.000000	200.000000	0.000000	0.482030	0.698120	-1.520750	-49.216989	-89.359277	195.332337	299.052040	201.021781	0.000000	300.000000	200.000000	0.000000	7.752080	10.071600	2230.683898	2279.271359	2114.599926	-1385.494475				-505.000000	200.000000	0.000000	1.086660	1.250690	11.798100	771.519111	-1137.510248	177.332268
553				900.000000	200.000000	0.000000	0.336300	0.686860	-1.694550	-69.963384	-88.262452	147.279639	298.969500	200.931524	0.000000	300.000000	200.000000	0.000000	7.477400	9.949520	2231.828308	2079.000654	2299.899920	-1428.218974				-505.000000	200.000000	0.000000	0.181110	1.608030	8.651940	-1639.245978	-2272.859781	118.999729
554				900.000000	200.000000	0.000000	0.201780	0.698120	-1.042800	-44.701303	-27.603376	178.755055	298.989001	200.991380	0.000000	300.000000	200.000000	0.000000	7.996240	10.926160	2231.752014	2212.514458	2256.299921	-1391.597975				-505.000000	200.000000	0.000000	0.905550	3.037390	9.438480	416.179550	-991.741996	296.530532
555				900.000000	200.000000	0.000000	0.257830	0.484180	-1.477300	-78.084676	-34.573400	159.220742	299.032990	200.982800	0.000000	300.000000	200.000000	0.000000	7.568960	11.048240	2231.828308	2193.441057	2158.199924	-1422.115474				-505.000000	200.000000	0.000000	0.543330	-0.357340	16.517339	-831.013269	-1109.111910	-235.358977
556				900.000000	200.000000	0.000000	0.448400	0.596780	-2.129050	-70.102490	-107.672555	192.863271	299.091597	200.965708	0.000000	300.000000	200.000000	0.000000	7.721560	11.322920	2231.828308	2155.294256	2027.399929	-1287.838477				-505.000000	200.000000	0.000000	0.362220	1.965370	17.303879	1162.652865	624.510724	-409.372532
557				900.000000	200.000000	0.000000	0.313880	0.596780	-1.477300	-133.755761	-82.475269	161.677052	299.018036	201.025846	0.000000	300.000000	200.000000	0.000000	7.477400	11.506040	2231.141662	2288.808060	2190.899923	-1403.804975				-505.000000	200.000000	0.000000	1.448880	0.893350	18.876959	-60.249237	-901.006002	0.731879
558				900.000000	200.000000	0.000000	0.358720	0.608040	-1.564200	-109.258921	-69.043053	176.099031	299.048032	200.961041	0.000000	300.000000	200.000000	0.000000	7.660520	10.987200	2232.743836	2145.757556	2125.499926	-1354.976975				-505.000000	200.000000	0.000000	1.629990	2.501380	14.157719	152.491121	-2100.616475	-408.965280
559				900.000000	200.000000	0.000000	0.381140	0.585520	-0.999350	-101.560050	-156.613108	164.006559	298.930684	200.875764	0.000000	300.000000	200.000000	0.000000	7.843640	10.102120	2232.362366	1955.023551	2387.099916	-1324.459476				-505.000000	200.000000	0.000000	0.905550	-0.714680	12.584640	-158.054517	-862.157694	-235.727070
560				900.000000	200.000000	0.000000	0.336300	0.563000	-1.694550	-99.187120	-73.064542	164.032070	299.047902	200.956900	0.000000	300.000000	200.000000	0.000000	7.294280	10.895640	2232.438660	2136.220856	2125.499926	-1348.873476				-505.000000	200.000000	0.000000	2.354430	1.250690	8.651940	76.371407	-813.527279	59.742649
561				900.000000	200.000000	0.000000	0.459610	0.653080	-1.824900	-91.592138	-118.548982	154.349455	299.062518	200.978293	0.000000	300.000000	200.000000	0.000000	7.355320	10.498880	2232.362366	2183.904357	2092.799927	-1367.183975				-505.000000	200.000000	0.000000	0.724440	0.893350	2.359620	-409.018630	749.344903	-292.930659
562				900.000000	200.000000	0.000000	0.358720	0.653080	-1.260050	-74.924833	-74.391883	149.634657	298.969535	200.931492	0.000000	300.000000	200.000000	0.000000	7.691040	10.254720	2231.904602	2079.000654	2299.899920	-1428.218974				-505.000000	200.000000	0.000000	1.086660	1.072020	-3.146160	-861.911778	-725.618124	235.906809
563				900.000000	200.000000	0.000000	0.425980	0.619300	-1.824900	-76.901078	-56.372459	163.991521	299.013758	200.905607	0.000000	300.000000	200.000000	0.000000	7.477400	10.895640	2232.514954	2021.780453	2201.799923	-1318.355976				-505.000000	200.000000	0.000000	1.267770	4.109410	12.584640	481.299173	-353.795596	3.798409
564				900.000000	200.000000	0.000000	0.414770	0.608040	-1.520750	-20.762242	-127.117270	190.498923	299.071871	200.935989	0.000000	300.000000	200.000000	0.000000	7.752080	9.949520	2231.370544	2088.537354	2070.999928	-1379.390975				-505.000000	200.000000	0.000000	3.622200	1.608030	11.011560	445.630825	-627.339301	412.444935
565				900.000000	200.000000	0.000000	0.280250	0.664340	-1.390400	-86.657779	-81.171202	166.594044	299.018070	200.987343	0.000000	300.000000	200.000000	0.000000	7.538440	10.315760	2231.217956	2202.977757	2190.899923	-1452.632974				-505.000000	200.000000	0.000000	1.629990	0.000000	13.371180	-462.194313	-509.029961	-235.106794
566				900.000000	200.000000	0.000000	0.280250	0.799460	-1.433850	-57.015370	-65.932884	169.129366	299.042954	200.914244	0.000000	300.000000	200.000000	0.000000	7.904680	11.139800	2232.286072	2040.853853	2136.399925	-1397.701475				-505.000000	200.000000	0.000000	3.078870	0.893350	11.798100	-524.079553	-1390.628875	235.577874
567				900.000000	200.000000	0.000000	0.336300	0.506700	-1.303500	-80.997775	-164.615678	161.570051	298.940739	200.948130	0.000000	300.000000	200.000000	0.000000	7.630000	10.956680	2232.972718	2117.147455	2365.299917	-1379.390975				-505.000000	200.000000	0.000000	0.181110	0.893350	7.865400	633.765850	-946.413281	-57.910798
568				900.000000	200.000000	0.000000	0.358720	0.517960	-1.607650	-60.746537	-109.530404	161.557296	299.027874	200.944569	0.000000	300.000000	200.000000	0.000000	7.477400	11.689160	2231.294250	2107.610755	2169.099924	-1281.734977				-505.000000	200.000000	0.000000	1.629990	0.000000	6.292320	-694.392626	27.967907	58.613699
569				900.000000	200.000000	0.000000	0.459610	0.619300	-1.868350	-89.007683	-98.244694	166.366340	299.086619	200.974354	0.000000	300.000000	200.000000	0.000000	7.172200	11.322920	2231.599426	2174.367657	2038.299929	-1379.390975				-505.000000	200.000000	0.000000	0.724440	0.178670	8.651940	1169.663496	-714.896589	176.343899
570				900.000000	200.000000	0.000000	0.336300	0.630560	-1.390400	-104.130961	-88.545311	178.552861	299.018640	200.918422	0.000000	300.000000	200.000000	0.000000	7.080640	10.559920	2232.514954	2050.390553	2190.899923	-1403.804975				-505.000000	200.000000	0.000000	1.267770	-1.072020	17.303879	-642.563629	172.005875	-588.559755
571				900.000000	200.000000	0.000000	0.403560	0.720640	-1.260050	-72.142712	-81.304364	183.386275	299.014028	200.960876	0.000000	300.000000	200.000000	0.000000	7.141680	10.590440	2233.125306	2145.757556	2201.799923	-1477.046973				-505.000000	200.000000	0.000000	0.724440	1.072020	3.146160	644.199632	-842.241612	-351.505200
572				900.000000	200.000000	0.000000	0.302670	0.585520	-1.868350	-98.439804	-101.913844	164.087854	299.032825	200.987242	0.000000	300.000000	200.000000	0.000000	7.568960	11.017720	2231.446838	2202.977757	2158.199924	-1354.976975				-505.000000	200.000000	0.000000	0.543330	-1.786700	17.303879	124.903098	-181.868285	350.725547
573				900.000000	200.000000	0.000000	0.369930	0.664340	-1.651100	-46.722562	-125.149533	183.368756	298.998940	200.935669	0.000000	300.000000	200.000000	0.000000	7.233240	10.498880	2232.133484	2088.537354	2234.499922	-1330.562976				-505.000000	200.000000	0.000000	1.086660	-1.786700	7.078860	239.901098	-1000.461682	-589.223498
574				900.000000	200.000000	0.000000	0.358720	0.653080	-1.477300	-30.924071	-84.321780	200.237519	299.023323	200.918610	0.000000	300.000000	200.000000	0.000000	7.416360	10.651480	2232.057190	2050.390553	2179.999924	-1440.425974				-505.000000	200.000000	0.000000	-0.724440	3.037390	14.157719	-741.602930	560.680215	-173.291858
575				900.000000	200.000000	0.000000	0.392350	0.596780	-1.651100	-89.709985	-90.610999	178.463378	298.962346	200.933566	0.000000	300.000000	200.000000	0.000000	7.630000	10.682000	2226.945492	2079.000654	2310.799919	-1477.046973				-505.000000	200.000000	0.000000	0.181110	2.858720	6.292320	289.300534	115.639630	61.442535
576				900.000000	200.000000	0.000000	0.302670	0.574260	-1.607650	-74.510224	-16.034806	168.896703	299.008842	200.948356	0.000000	300.000000	200.000000	0.000000	7.782600	10.315760	2232.438660	2117.147455	2212.699923	-1428.218974	-469.474575	128.419908	0.000000	-505.000000	200.000000	0.000000	1.629990	0.714680	22.023119	-1576.416890	-782.380666	235.524227
577				900.000000	200.000000	0.000000	0.526870	0.641820	-1.433850	-87.630167	-116.616455	156.678962	299.062518	200.965477	0.000000	300.000000	200.000000	0.000000	7.080640	10.498880	2232.362366	2155.294256	2092.799927	-1428.218974				-505.000000	200.000000	0.000000	0.181110	1.250690	17.303879	656.143571	502.899682	-233.803979
578				900.000000	200.000000	0.000000	0.269040	0.630560	-1.346950	-39.757463	-80.749983	173.803223	298.998700	200.914525	0.000000	300.000000	200.000000	0.000000	7.660520	11.475520	2231.599426	2040.853853	2234.499922	-1428.218974				-505.000000	200.000000	0.000000	1.811100	1.250690	8.651940	-502.708603	-1443.500419	-57.702082
579				900.000000	200.000000	0.000000	0.403560	0.709380	-1.173150	-52.413719	-86.451151	149.640561	298.950000	200.961402	0.000000	300.000000	200.000000	0.000000	8.087800	11.200840	2231.904602	2145.757556	2343.499918	-1379.390975				-505.000000	200.000000	0.000000	2.173320	2.144040	15.730799	-1490.429703	251.273908	-409.347862
580				900.000000	200.000000	0.000000	0.291460	0.630560	-1.607650	-68.171260	-56.100938	173.779996	298.998871	200.957096	0.000000	300.000000	200.000000	0.000000	7.660520	10.773560	2231.980896	2136.220856	2234.499922	-1409.908474				-505.000000	200.000000	0.000000	0.905550	-0.714680	13.371180	73.640410	-730.334113	-118.238873
581				900.000000	200.000000	0.000000	0.392350	0.596780	-1.564200	-85.599427	-75.493907	164.005418	299.018875	200.960909	0.000000	300.000000	200.000000	0.000000	7.416360	11.048240	2233.049012	2145.757556	2190.899923	-1330.562976				-505.000000	200.000000	0.000000	0.000000	3.573400	11.798100	448.802285	-541.476426	-55.352942
582				900.000000	200.000000	0.000000	0.347510	0.641820	-1.260050	-95.491171	-94.194135	200.238661	299.028571	200.943891	0.000000	300.000000	200.000000	0.000000	7.141680	10.926160	2232.896424	2107.610755	2169.099924	-1379.390975				-505.000000	200.000000	0.000000	3.622200	-0.178670	14.944259	-704.511792	-896.211448	-705.388518
583				900.000000	200.000000	0.000000	0.336300	0.653080	-1.346950	-87.076452	-93.651690	166.525505	299.018473	200.952759	0.000000	300.000000	200.000000	0.000000	7.324800	10.682000	2232.133484	2126.684155	2190.899923	-1361.080475				-505.000000	200.000000	0.000000	0.724440	0.178670	12.584640	822.530106	-55.778685	-411.097088
584				900.000000	200.000000	0.000000	0.425980	0.686860	-1.433850	-113.919131	-77.000016	166.464011	299.008706	200.982666	0.000000	300.000000	200.000000	0.000000	7.660520	10.865120	2232.133484	2193.441057	2212.699923	-1348.873476				-505.000000	200.000000	0.000000	2.716650	-0.536010	5.505780	-31.993503	-965.029511	-764.399288
585				900.000000	200.000000	0.000000	0.179360	0.619300	-1.824900	-64.839487	-71.546497	178.704980	299.023489	200.965444	0.000000	300.000000	200.000000	0.000000	7.538440	10.407320	2232.438660	2155.294256	2179.999924	-1440.425974				-505.000000	200.000000	0.000000	1.086660	0.357340	17.303879	254.638957	-612.455204	-352.212409
586				900.000000	200.000000	0.000000	0.358720	0.698120	-1.738000	-97.688423	-119.541119	183.411785	299.086463	200.918956	0.000000	300.000000	200.000000	0.000000	7.477400	10.651480	2231.217956	2050.390553	2038.299929	-1318.355976				-505.000000	200.000000	0.000000	0.362220	-0.893350	9.438480	178.330474	631.974988	-0.876767
587				900.000000	200.000000	0.000000	0.392350	0.495440	-1.477300	-65.559398	-100.904573	183.188452	298.998906	200.922883	0.000000	300.000000	200.000000	0.000000	7.721560	10.895640	2232.057190	2059.927254	2234.499922	-1373.287475				-505.000000	200.000000	0.000000	1.267770	0.357340	5.505780	-93.752896	-479.647765	-528.459194
588				900.000000	200.000000	0.000000	0.302670	0.596780	-1.564200	-129.825259	-41.405064	173.736967	299.062133	200.910314	0.000000	300.000000	200.000000	0.000000	7.630000	10.559920	2231.446838	2031.317153	2092.799927	-1379.390975				-505.000000	200.000000	0.000000	1.086660	-1.250690	5.505780	272.209217	-2722.378924	-294.994331
589				900.000000	200.000000	0.000000	0.425980	0.596780	-1.477300	-65.406747	-97.223487	185.657518	299.028007	200.957260	0.000000	300.000000	200.000000	0.000000	7.477400	10.590440	2231.599426	2136.220856	2169.099924	-1373.287475				-505.000000	200.000000	0.000000	1.267770	-0.893350	8.651940	-979.892468	-1410.623522	-470.902000
590				900.000000	200.000000	0.000000	0.358720	0.506700	-1.564200	-65.185740	-63.977083	190.462745	298.979058	200.987276	0.000000	300.000000	200.000000	0.000000	7.294280	9.613800	2231.370544	2202.977757	2278.099920	-1385.494475				-505.000000	200.000000	0.000000	0.724440	0.357340	3.932700	-1020.406758	-842.988038	-410.927530
591				900.000000	200.000000	0.000000	0.302670	0.551740	-1.781450	-63.556064	-0.675262	188.153040	298.984741	200.960876	0.000000	300.000000	200.000000	0.000000	7.324800	9.949520	2233.125306	2145.757556	2267.199921	-1342.769976				-505.000000	200.000000	0.000000	0.181110	0.893350	15.730799	-176.316932	239.252520	118.321498
592				900.000000	200.000000	0.000000	0.302670	0.596780	-1.260050	-93.325388	-102.479563	144.821045	299.008503	200.931587	0.000000	300.000000	200.000000	0.000000	7.538440	11.506040	2231.675720	2079.000654	2212.699923	-1397.701475				-505.000000	200.000000	0.000000	2.897760	1.608030	11.798100	1024.773758	-2307.659961	-233.682195
593				900.000000	200.000000	0.000000	0.336300	0.540480	-1.390400	-87.737804	-68.281432	166.420787	299.062454	200.961271	0.000000	300.000000	200.000000	0.000000	7.141680	11.475520	2232.209778	2145.757556	2092.799927	-1403.804975				-505.000000	200.000000	0.000000	3.078870	-1.072020	11.011560	978.357012	-64.182376	762.409626
594				900.000000	200.000000	0.000000	0.358720	0.585520	-1.868350	-78.337152	-139.683773	166.439447	299.027973	200.978661	0.000000	300.000000	200.000000	0.000000	7.019600	11.261880	2231.523132	2183.904357	2169.099924	-1275.631477				-505.000000	200.000000	0.000000	2.354430	1.786700	13.371180	-122.449093	-2939.125954	-174.725072
595				900.000000	200.000000	0.000000	0.504450	0.574260	-1.303500	-118.420957	-65.154726	168.687659	298.925508	200.923009	0.000000	300.000000	200.000000	0.000000	7.935200	10.987200	2231.752014	2059.927254	2397.999916	-1452.632974				-505.000000	200.000000	0.000000	1.267770	1.072020	3.932700	-1092.977473	-80.444890	823.333307
596				900.000000	200.000000	0.000000	0.425980	0.540480	-1.216600	-107.660398	-21.476389	171.147198	299.023556	200.931205	0.000000	300.000000	200.000000	0.000000	7.996240	10.620960	2232.591248	2079.000654	2179.999924	-1336.666476				-505.000000	200.000000	0.000000	1.629990	-0.357340	14.157719	-483.754033	-509.776387	-59.213614
597				900.000000	200.000000	0.000000	0.538080	0.698120	-0.955900	-121.001349	-46.598998	183.225968	299.111375	200.991075	0.000000	300.000000	200.000000	0.000000	7.721560	10.926160	2232.438660	2212.514458	1983.799931	-1342.769976				-505.000000	200.000000	0.000000	0.362220	-0.536010	18.090419	-1304.962752	-701.935776	-118.025848
598				900.000000	200.000000	0.000000	0.437190	0.574260	-1.520750	-74.420195	-77.380826	192.853941	298.998837	200.974221	0.000000	300.000000	200.000000	0.000000	7.416360	10.468360	2231.904602	2174.367657	2234.499922	-1373.287475				-505.000000	200.000000	0.000000	0.181110	-0.357340	11.011560	-20.741719	243.731079	234.622790
599				900.000000	200.000000	0.000000	0.414770	0.664340	-1.738000	-34.751000	-86.387468	176.093322	299.067209	200.922946	0.000000	300.000000	200.000000	0.000000	7.050120	10.590440	2231.904602	2059.927254	2081.899927	-1379.390975				-505.000000	200.000000	0.000000	1.267770	2.501380	11.798100	-310.961657	-1546.179235	237.248783
600				900.000000	200.000000	0.000000	0.470820	0.574260	-1.781450	-102.833992	-68.391319	161.493519	299.052914	200.969583	0.000000	300.000000	200.000000	0.000000	7.324800	10.437840	2232.743836	2164.830956	2114.599926	-1452.632974				-505.000000	200.000000	0.000000	0.543330	1.072020	-0.786540	-166.826997	1028.429589	353.438473
601				900.000000	200.000000	0.000000	0.414770	0.641820	-1.390400	-111.708334	-71.512826	166.433738	299.023122	200.999995	0.000000	300.000000	200.000000	0.000000	7.294280	9.705360	2231.599426	2231.587858	2179.999924	-1397.701475				-505.000000	200.000000	0.000000	2.173320	0.357340	19.663499	-903.332292	-1608.438327	-176.067046
602				900.000000	200.000000	0.000000	0.302670	0.585520	-1.781450	-94.329245	-10.807202	176.136155	299.121140	200.948356	0.000000	300.000000	200.000000	0.000000	7.416360	10.407320	2232.438660	2117.147455	1961.999931	-1367.183975				-505.000000	200.000000	0.000000	-0.724440	3.573400	13.371180	-477.599884	826.566656	120.937309
603				900.000000	200.000000	0.000000	0.280250	0.506700	-1.260050	-48.788519	-111.688248	178.495739	298.989070	200.935765	0.000000	300.000000	200.000000	0.000000	7.446880	10.071600	2231.904602	2088.537354	2256.299921	-1391.597975				-505.000000	200.000000	0.000000	3.622200	3.037390	11.798100	1111.264331	-628.085728	-56.151391
604				900.000000	200.000000	0.000000	0.448400	0.596780	-1.129700	-65.046633	-57.942251	168.766670	298.999077	200.926997	0.000000	300.000000	200.000000	0.000000	7.294280	9.735880	2232.438660	2069.463954	2234.499922	-1361.080475				-505.000000	200.000000	0.000000	-0.362220	1.250690	9.438480	-734.277683	-915.029238	-57.528216
605				900.000000	200.000000	0.000000	0.325090	0.551740	-1.520750	-143.696583	-128.490218	159.213892	299.043379	200.960811	0.000000	300.000000	200.000000	0.000000	7.385840	9.949520	2233.277894	2145.757556	2136.399925	-1361.080475				-505.000000	200.000000	0.000000	1.086660	3.037390	8.651940	-394.595386	456.315546	472.748340
606				900.000000	200.000000	0.000000	0.291460	0.720640	-2.129050	-93.145647	-75.879916	152.176829	299.032626	200.966071	0.000000	300.000000	200.000000	0.000000	7.507920	10.682000	2230.989074	2155.294256	2158.199924	-1367.183975				-505.000000	200.000000	0.000000	0.000000	2.144040	15.730799	-563.901688	-1075.488587	-174.197602
607				900.000000	200.000000	0.000000	0.392350	0.675600	-0.955900	-69.661829	-136.851265	135.162799	299.067241	201.004097	0.000000	300.000000	200.000000	0.000000	7.172200	11.109280	2231.980896	2241.124558	2081.899927	-1416.011974				-505.000000	200.000000	0.000000	0.724440	2.144040	11.011560	-216.831221	1536.554256	1.976739
608				900.000000	200.000000	0.000000	0.313880	0.619300	-0.999350	-63.984217	-72.787822	156.878676	298.974734	200.914119	0.000000	300.000000	200.000000	0.000000	7.782600	10.163160	2232.591248	2040.853853	2288.999920	-1348.873476				-505.000000	200.000000	0.000000	2.173320	1.250690	9.438480	1234.594349	-1598.734783	1117.150914
609				900.000000	200.000000	0.000000	0.347510	0.529220	-1.129700	-79.890345	-28.457751	149.531080	298.969922	200.909785	0.000000	300.000000	200.000000	0.000000	7.599480	10.376800	2232.743836	2031.317153	2299.899920	-1324.459476				-505.000000	200.000000	0.000000	0.362220	0.714680	5.505780	738.581760	-822.562960	235.625648
610				900.000000	200.000000	0.000000	0.493240	0.630560	-1.433850	-63.970672	-39.242023	175.980612	299.037545	200.983136	0.000000	300.000000	200.000000	0.000000	7.385840	10.682000	2231.065368	2193.441057	2147.299925	-1361.080475				-505.000000	200.000000	0.000000	1.267770	2.144040	12.584640	246.558633	309.054441	-56.810826
611				900.000000	200.000000	0.000000	0.358720	0.608040	-1.042800	-48.410797	-115.121685	183.328011	298.978988	200.961698	0.000000	300.000000	200.000000	0.000000	7.813120	10.651480	2231.217956	2145.757556	2278.099920	-1361.080475				-505.000000	200.000000	0.000000	0.724440	0.893350	11.011560	-871.590482	-451.995854	235.766229
612				900.000000	200.000000	0.000000	0.369930	0.675600	-1.520750	-106.431786	-84.742999	159.282627	299.013691	200.991109	0.000000	300.000000	200.000000	0.000000	7.630000	10.468360	2232.362366	2212.514458	2201.799923	-1361.080475				-505.000000	200.000000	0.000000	0.724440	3.216060	9.438480	79.542866	-1776.203074	-55.750013
613				900.000000	200.000000	0.000000	0.291460	0.461660	-2.042150	-115.782006	-101.290582	163.984278	298.969887	200.926902	0.000000	300.000000	200.000000	0.000000	7.752080	10.285240	2232.667542	2069.463954	2299.899920	-1342.769976				-505.000000	200.000000	0.000000	1.267770	-0.536010	16.517339	432.151430	172.752301	-59.354194
614				900.000000	200.000000	0.000000	0.425980	0.619300	-1.303500	-148.730451	-112.583031	173.630161	299.032726	200.961698	0.000000	300.000000	200.000000	0.000000	7.630000	10.041080	2231.217956	2145.757556	2158.199924	-1300.045476				-505.000000	200.000000	0.000000	2.535540	0.536010	3.932700	-777.963432	-24.587641	176.538126
615				900.000000	200.000000	0.000000	0.414770	0.608040	-1.694550	-57.127071	-76.295937	147.125042	299.018204	200.978661	0.000000	300.000000	200.000000	0.000000	7.416360	10.346280	2231.523132	2183.904357	2190.899923	-1318.355976	-448.430153	94.062586	0.000000	-505.000000	200.000000	0.000000	2.716650	1.608030	22.023119	-2333.072295	-1245.844481	1.308689
616				900.000000	200.000000	0.000000	0.414770	0.529220	-2.129050	-133.192565	-131.617521	180.786980	299.032957	200.935829	0.000000	300.000000	200.000000	0.000000	7.507920	11.017720	2231.752014	2088.537354	2158.199924	-1409.908474				-505.000000	200.000000	0.000000	0.724440	1.250690	11.011560	771.456188	-186.855839	177.361246
617				900.000000	200.000000	0.000000	0.425980	0.495440	-1.346950	-73.465416	-66.948893	207.250213	298.994400	200.909723	0.000000	300.000000	200.000000	0.000000	7.385840	11.017720	2232.896424	2031.317153	2245.399921	-1452.632974				-505.000000	200.000000	0.000000	0.362220	2.501380	9.438480	-658.598432	-693.725085	119.833029
618				900.000000	200.000000	0.000000	0.347510	0.405360	-1.564200	-145.748995	-53.383516	151.825551	299.018607	200.939813	0.000000	300.000000	200.000000	0.000000	7.141680	10.926160	2232.438660	2098.074055	2190.899923	-1403.804975				-505.000000	200.000000	0.000000	2.535540	-0.357340	8.651940	-1294.906509	1031.493859	-118.030156
619				900.000000	200.000000	0.000000	0.493240	0.484180	-1.520750	-90.191280	-105.018815	166.205838	299.047446	200.974454	0.000000	300.000000	200.000000	0.000000	7.477400	11.170320	2231.370544	2174.367657	2125.499926	-1422.115474				-505.000000	200.000000	0.000000	2.173320	1.429360	7.865400	-28.696197	-1066.961901	-762.490686
620				900.000000	200.000000	0.000000	0.470820	0.529220	-1.477300	-96.332579	-119.333878	166.270952	299.013994	200.956639	0.000000	300.000000	200.000000	0.000000	7.477400	10.559920	2233.049012	2136.220856	2201.799923	-1397.701475				-505.000000	200.000000	0.000000	0.905550	1.429360	14.157719	319.255194	-1128.790562	1.284019
621				900.000000	200.000000	0.000000	0.403560	0.563000	-1.042800	-66.347665	-71.374466	171.191369	298.999008	200.914244	0.000000	300.000000	200.000000	0.000000	7.080640	10.437840	2232.286072	2040.853853	2234.499922	-1367.183975				-505.000000	200.000000	0.000000	1.448880	-0.893350	14.944259	526.218942	-2355.543951	-177.195996
622				900.000000	200.000000	0.000000	0.280250	0.506700	-1.564200	-137.555284	-111.405388	164.037779	299.062582	200.922694	0.000000	300.000000	200.000000	0.000000	7.660520	10.193680	2232.514954	2059.927254	2092.799927	-1312.252476				-505.000000	200.000000	0.000000	0.362220	1.250690	-1.573080	654.633415	-1346.125151	177.390223
623				900.000000	200.000000	0.000000	0.347510	0.653080	-1.129700	-58.707669	-68.985510	154.465590	299.067050	200.974387	0.000000	300.000000	200.000000	0.000000	7.477400	11.048240	2231.523132	2174.367657	2081.899927	-1391.597975	-399.230019	150.927981	0.000000	-505.000000	200.000000	0.000000	0.905550	1.250690	22.023119	-1080.718918	-2329.384892	-292.606032
624				900.000000	200.000000	0.000000	0.403560	0.675600	-1.260050	-45.853748	-126.898093	164.067107	298.998769	200.965741	0.000000	300.000000	200.000000	0.000000	7.385840	11.078760	2231.752014	2155.294256	2234.499922	-1452.632974				-505.000000	200.000000	0.000000	1.992210	0.714680	10.225020	-187.568716	-1323.382230	-410.689836
625				900.000000	200.000000	0.000000	0.403560	0.675600	-1.477300	-86.284121	-76.036351	152.018806	299.047805	200.965543	0.000000	300.000000	200.000000	0.000000	7.965720	10.559920	2232.209778	2155.294256	2125.499926	-1385.494475				-505.000000	200.000000	0.000000	2.535540	0.357340	11.011560	717.399579	-163.875487	0.136272
626				900.000000	200.000000	0.000000	0.381140	0.585520	-1.260050	-133.994377	-85.447078	185.693500	298.994400	200.892639	0.000000	300.000000	200.000000	0.000000	7.568960	10.529400	2232.896424	1993.170352	2245.399921	-1379.390975				-505.000000	200.000000	0.000000	0.905550	3.394730	19.663499	438.620195	-1266.585554	296.869648
627				900.000000	200.000000	0.000000	0.347510	0.596780	-1.173150	-117.358541	-114.538831	195.377453	299.130490	200.991550	0.000000	300.000000	200.000000	0.000000	7.355320	9.827440	2231.370544	2212.514458	1940.199932	-1324.459476				-505.000000	200.000000	0.000000	2.354430	0.000000	14.944259	-577.884469	-1747.488741	-293.908848
628				900.000000	200.000000	0.000000	0.493240	0.540480	-1.607650	-43.737042	-140.399788	185.535478	299.013455	200.884520	0.000000	300.000000	200.000000	0.000000	7.385840	9.735880	2231.828308	1974.096951	2201.799923	-1342.769976				-505.000000	200.000000	0.000000	2.354430	0.714680	13.371180	-187.317023	-1215.715859	0.489877
629				900.000000	200.000000	0.000000	0.302670	0.551740	-0.999350	-115.012701	-92.590074	152.008138	298.994194	200.944085	0.000000	300.000000	200.000000	0.000000	7.660520	10.590440	2232.438660	2107.610755	2245.399921	-1397.701475				-505.000000	200.000000	0.000000	2.173320	1.429360	7.865400	87.119805	921.588209	-468.770192
630				900.000000	200.000000	0.000000	0.448400	0.608040	-0.782100	-80.304954	-63.331489	190.464083	298.969781	200.939813	0.000000	300.000000	200.000000	0.000000	7.080640	10.834600	2232.438660	2098.074055	2299.899920	-1409.908474				-505.000000	200.000000	0.000000	-0.905550	2.144040	4.719240	-1607.126629	-479.963761	472.059927
631				900.000000	200.000000	0.000000	0.257830	0.563000	-1.042800	-78.409256	-70.439275	171.342345	299.033122	200.969848	0.000000	300.000000	200.000000	0.000000	7.141680	11.048240	2232.133484	2164.830956	2158.199924	-1287.838477				-505.000000	200.000000	0.000000	1.448880	1.072020	6.292320	1107.715332	-889.063179	353.366029
632				900.000000	200.000000	0.000000	0.403560	0.596780	-1.303500	-61.206160	-106.593805	183.271085	299.125814	200.948583	0.000000	300.000000	200.000000	0.000000	7.538440	11.658640	2231.904602	2117.147455	1951.099932	-1287.838477				-505.000000	200.000000	0.000000	3.078870	0.000000	7.865400	-578.450777	-326.336685	352.218282
633				900.000000	200.000000	0.000000	0.347510	0.619300	-1.520750	-80.606509	-73.687804	164.072816	299.062358	200.910096	0.000000	300.000000	200.000000	0.000000	7.355320	11.383960	2231.980896	2031.317153	2092.799927	-1330.562976	-368.682731	206.952710	0.000000	-505.000000	200.000000	0.000000	3.259980	2.501380	22.023119	153.120352	-3002.131472	60.857110
634				900.000000	200.000000	0.000000	0.482030	0.754420	-1.303500	-106.981438	-84.495350	176.107415	298.969359	200.910283	0.000000	300.000000	200.000000	0.000000	7.691040	11.200840	2231.523132	2031.317153	2299.899920	-1342.769976				-505.000000	200.000000	0.000000	-0.724440	1.608030	3.932700	-365.647497	1365.803803	-350.880616
635				900.000000	200.000000	0.000000	0.549290	0.686860	-1.868350	-66.122911	-41.146077	188.023203	299.032858	201.000029	0.000000	300.000000	200.000000	0.000000	7.630000	10.773560	2231.523132	2231.587858	2158.199924	-1324.459476				-505.000000	200.000000	0.000000	2.173320	0.536010	10.225020	264.883970	-1201.771188	-528.362080
636				900.000000	200.000000	0.000000	0.414770	0.743160	-1.911800	-91.993202	-45.698075	135.202403	299.013589	200.969848	0.000000	300.000000	200.000000	0.000000	7.446880	10.956680	2232.133484	2164.830956	2201.799923	-1440.425974				-505.000000	200.000000	0.000000	1.448880	0.536010	14.944259	-313.818500	-234.423833	59.136862
637				900.000000	200.000000	0.000000	0.414770	0.653080	-1.607650	-75.284946	-91.574664	156.805569	299.028571	200.973788	0.000000	300.000000	200.000000	0.000000	7.172200	10.743040	2232.896424	2174.367657	2169.099924	-1379.390975				-505.000000	200.000000	0.000000	3.984420	0.893350	14.157719	1444.981248	-1182.522967	-116.959162
638				900.000000	200.000000	0.000000	0.392350	0.484180	-1.651100	-86.305793	-75.413090	134.984778	299.023356	200.875854	0.000000	300.000000	200.000000	0.000000	7.691040	10.712520	2232.133484	1955.023551	2179.999924	-1324.459476				-505.000000	200.000000	0.000000	0.362220	1.072020	12.584640	1224.034720	-431.570776	353.452961
639				900.000000	200.000000	0.000000	0.224200	0.563000	-1.564200	-103.072608	-63.503520	171.377186	299.047870	200.948389	0.000000	300.000000	200.000000	0.000000	7.782600	10.437840	2232.362366	2117.147455	2125.499926	-1373.287475				-505.000000	200.000000	0.000000	1.448880	-1.786700	6.292320	8.206171	-358.783150	115.676709
640				900.000000	200.000000	0.000000	0.269040	0.664340	-1.651100	-46.722562	-65.269214	188.292599	299.014095	200.956541	0.000000	300.000000	200.000000	0.000000	7.691040	9.949520	2233.277894	2136.220856	2201.799923	-1409.908474				-505.000000	200.000000	0.000000	-0.724440	1.072020	14.944259	-860.464545	-765.766284	177.307598
641				900.000000	200.000000	0.000000	0.280250	0.653080	-1.824900	-67.468957	-80.767117	168.993232	299.052526	200.978527	0.000000	300.000000	200.000000	0.000000	7.477400	9.430680	2231.828308	2183.904357	2114.599926	-1379.390975				-505.000000	200.000000	0.000000	0.905550	-0.357340	7.865400	-136.809413	-1255.389158	-235.387954
642				900.000000	200.000000	0.000000	0.347510	0.529220	-1.433850	-100.308096	-73.768621	144.711760	299.019043	200.905235	0.000000	300.000000	200.000000	0.000000	7.721560	10.926160	2233.430482	2021.780453	2190.899923	-1293.941977				-505.000000	200.000000	0.000000	2.354430	-0.178670	7.865400	568.897920	-2138.480925	117.130285
643				900.000000	200.000000	0.000000	0.291460	0.641820	-1.260050	-79.409050	-51.358236	176.200127	299.028106	200.935797	0.000000	300.000000	200.000000	0.000000	7.843640	10.895640	2231.828308	2088.537354	2169.099924	-1367.183975				-505.000000	200.000000	0.000000	2.354430	-0.714680	4.719240	-621.947757	-544.655132	-823.283967
644				900.000000	200.000000	0.000000	0.437190	0.675600	-2.085600	-107.016971	-152.845065	171.261246	299.003448	200.910376	0.000000	300.000000	200.000000	0.000000	7.172200	11.536560	2231.294250	2031.317153	2223.599922	-1379.390975				-505.000000	200.000000	0.000000	0.181110	1.072020	15.730799	-628.769618	-158.457501	294.723352
645				900.000000	200.000000	0.000000	0.212990	0.630560	-1.260050	-91.934327	-88.654601	156.993670	299.096759	200.875705	0.000000	300.000000	200.000000	0.000000	7.202720	10.956680	2232.514954	1955.023551	2016.499929	-1348.873476				-505.000000	200.000000	0.000000	0.362220	1.072020	12.584640	-397.389307	1159.269312	-410.220321
646				900.000000	200.000000	0.000000	0.425980	0.799460	-1.173150	-68.806876	-51.912617	178.617030	298.999350	200.901119	0.000000	300.000000	200.000000	0.000000	7.538440	10.804080	2233.049012	2012.243752	2234.499922	-1367.183975				-505.000000	200.000000	0.000000	0.000000	0.357340	0.786540	-209.946437	-133.316434	-175.893180
647				900.000000	200.000000	0.000000	0.459610	0.405360	-1.477300	-65.248362	-58.080611	183.034997	298.984360	200.982599	0.000000	300.000000	200.000000	0.000000	7.813120	10.529400	2232.286072	2193.441057	2267.199921	-1379.390975				-505.000000	200.000000	0.000000	2.535540	-0.714680	6.292320	-506.005909	-1219.956987	-118.369272
648				900.000000	200.000000	0.000000	0.459610	0.720640	-1.303500	-11.879773	-139.297764	183.328207	299.032792	201.034289	0.000000	300.000000	200.000000	0.000000	7.355320	10.651480	2231.370544	2307.881460	2158.199924	-1385.494475				-505.000000	200.000000	0.000000	0.181110	1.250690	5.505780	-387.144294	-811.603994	59.916515
649				900.000000	200.000000	0.000000	0.336300	0.698120	-1.738000	-69.544712	-88.222043	173.796372	299.008571	200.978527	0.000000	300.000000	200.000000	0.000000	7.416360	10.773560	2231.828308	2183.904357	2212.699923	-1348.873476				-505.000000	200.000000	0.000000	1.992210	-1.429360	10.225020	-896.384585	400.027865	233.460555
650				900.000000	200.000000	0.000000	0.347510	0.630560	-1.303500	-79.917751	-53.625967	173.721928	298.950466	200.918265	0.000000	300.000000	200.000000	0.000000	7.416360	10.559920	2232.896424	2050.390553	2343.499918	-1470.943473				-505.000000	200.000000	0.000000	1.267770	1.786700	9.438480	-354.395713	-85.669876	-174.638139
651				900.000000	200.000000	0.000000	0.369930	0.585520	-1.390400	-57.739345	-59.534375	159.198853	298.950144	200.935637	0.000000	300.000000	200.000000	0.000000	7.446880	10.468360	2232.209778	2088.537354	2343.499918	-1397.701475				-505.000000	200.000000	0.000000	1.992210	-0.178670	14.944259	-472.879788	-2123.280832	-470.281724
652				900.000000	200.000000	0.000000	0.347510	0.495440	-1.346950	-69.444886	-53.585558	166.367286	299.047739	200.927155	0.000000	300.000000	200.000000	0.000000	7.477400	10.346280	2232.057190	2069.463954	2125.499926	-1354.976975				-505.000000	200.000000	0.000000	1.086660	1.429360	4.719240	-144.763891	-467.942373	706.198714
653				900.000000	200.000000	0.000000	0.358720	0.686860	-1.433850	-45.570118	-135.021888	185.810974	299.077292	200.918359	0.000000	300.000000	200.000000	0.000000	7.019600	9.796920	2232.667542	2050.390553	2060.099928	-1385.494475				-505.000000	200.000000	0.000000	2.535540	1.072020	11.011560	-1324.043168	-296.445494	235.790898
654				900.000000	200.000000	0.000000	0.336300	0.596780	-1.694550	-57.590758	-98.394392	183.340766	299.023323	200.922883	0.000000	300.000000	200.000000	0.000000	7.385840	10.773560	2232.057190	2059.927254	2179.999924	-1391.597975				-505.000000	200.000000	0.000000	2.354430	1.250690	9.438480	-155.197674	-1079.413720	-410.210140
655				900.000000	200.000000	0.000000	0.358720	0.653080	-1.433850	-79.125420	-94.494128	152.044317	299.067401	200.901397	0.000000	300.000000	200.000000	0.000000	7.477400	10.743040	2232.362366	2012.243752	2081.899927	-1403.804975				-505.000000	200.000000	0.000000	0.362220	2.680050	0.000000	277.985827	-1347.618004	-349.950202
656				900.000000	200.000000	0.000000	0.381140	0.709380	-0.738650	-100.209940	-90.997950	152.073449	299.067114	200.923041	0.000000	300.000000	200.000000	0.000000	7.691040	11.658640	2231.675720	2059.927254	2081.899927	-1403.804975				-505.000000	200.000000	0.000000	1.629990	2.144040	3.932700	361.682479	-102.362821	60.648393
657				900.000000	200.000000	0.000000	0.325090	0.472920	-1.477300	-58.445711	-52.541077	168.779229	299.042922	200.922820	0.000000	300.000000	200.000000	0.000000	7.599480	11.200840	2232.209778	2059.927254	2136.399925	-1361.080475				-505.000000	200.000000	0.000000	1.086660	0.178670	16.517339	475.396716	51.141259	-58.661474
658				900.000000	200.000000	0.000000	0.403560	0.608040	-1.303500	-84.865655	-61.000076	164.004276	299.047837	200.952693	0.000000	300.000000	200.000000	0.000000	7.630000	11.078760	2232.286072	2126.684155	2125.499926	-1361.080475	-399.257165	195.473977	0.000000	-505.000000	200.000000	0.000000	0.362220	0.357340	20.450039	-92.557356	-2162.445135	411.518829
659				900.000000	200.000000	0.000000	0.414770	0.585520	-1.173150	-89.678516	-71.714869	142.284778	299.008706	200.935669	0.000000	300.000000	200.000000	0.000000	7.691040	10.682000	2232.133484	2088.537354	2212.699923	-1354.976975				-505.000000	200.000000	0.000000	1.992210	-0.893350	3.146160	-632.884925	-1581.804406	-118.495363
660				900.000000	200.000000	0.000000	0.369930	0.540480	-1.868350	-120.397202	-59.089882	159.156966	298.999077	200.956900	0.000000	300.000000	200.000000	0.000000	7.721560	10.498880	2232.438660	2136.220856	2234.499922	-1434.322474				-505.000000	200.000000	0.000000	1.629990	2.680050	1.573080	162.295671	-1293.253608	2.412968
661				900.000000	200.000000	0.000000	0.459610	0.754420	-2.215950	-75.762494	-123.251275	183.359622	299.013084	200.906226	0.000000	300.000000	200.000000	0.000000	7.263760	11.017720	2230.989074	2021.780453	2201.799923	-1452.632974				-505.000000	200.000000	0.000000	1.992210	0.178670	17.303879	359.643638	-402.110016	234.986576
662				900.000000	200.000000	0.000000	0.392350	0.698120	-1.824900	-61.593679	-75.251456	164.099664	299.003653	200.952921	0.000000	300.000000	200.000000	0.000000	7.294280	10.468360	2231.752014	2126.684155	2223.599922	-1330.562976				-505.000000	200.000000	0.000000	3.259980	0.714680	7.078860	1086.155612	-866.829253	176.649729
663				900.000000	200.000000	0.000000	0.358720	0.529220	-1.781450	-84.586088	-89.104890	188.074029	298.969781	200.901366	0.000000	300.000000	200.000000	0.000000	7.782600	10.010560	2232.438660	2012.243752	2299.899920	-1397.701475				-505.000000	200.000000	0.000000	1.267770	0.357340	4.719240	601.080192	-1539.461397	528.934582
664				900.000000	200.000000	0.000000	0.448400	0.630560	-1.694550	-112.487120	-108.076640	171.207746	299.013758	200.939781	0.000000	300.000000	200.000000	0.000000	7.904680	10.010560	2232.514954	2098.074055	2201.799923	-1403.804975				-505.000000	200.000000	0.000000	1.629990	-1.072020	15.730799	-1569.217491	-1041.549269	527.549142
665				900.000000	200.000000	0.000000	0.302670	0.551740	-1.607650	-75.437597	-71.760476	190.562700	299.042627	200.978661	0.000000	300.000000	200.000000	0.000000	7.294280	10.804080	2231.523132	2183.904357	2136.399925	-1348.873476				-505.000000	200.000000	0.000000	0.543330	0.536010	15.730799	-429.571579	482.474604	411.673898
666				900.000000	200.000000	0.000000	0.280250	0.551740	-1.390400	-79.233057	-111.567022	200.224568	299.062454	200.956998	0.000000	300.000000	200.000000	0.000000	7.568960	10.193680	2232.209778	2136.220856	2092.799927	-1385.494475				-505.000000	200.000000	0.000000	2.354430	2.501380	1.573080	267.300351	-276.529411	178.417751
667				900.000000	200.000000	0.000000	0.313880	0.551740	-0.999350	-110.992171	-52.523943	173.683466	298.964934	200.918422	0.000000	300.000000	200.000000	0.000000	7.507920	9.919000	2232.514954	2050.390553	2310.799919	-1434.322474				-505.000000	200.000000	0.000000	2.354430	0.357340	0.786540	253.317570	917.347081	-176.081535
668				900.000000	200.000000	0.000000	0.414770	0.608040	-1.781450	-113.504522	-111.676909	147.125042	299.028870	200.960680	0.000000	300.000000	200.000000	0.000000	7.355320	11.109280	2233.583070	2145.757556	2169.099924	-1403.804975				-505.000000	200.000000	0.000000	-0.181110	1.786700	14.944259	-469.771252	-533.503166	-409.498624
669				900.000000	200.000000	0.000000	0.381140	0.776940	-1.346950	-102.078548	-80.300291	173.823220	299.072347	200.939781	0.000000	300.000000	200.000000	0.000000	7.141680	11.200840	2232.514954	2098.074055	2070.999928	-1336.666476				-505.000000	200.000000	0.000000	-2.535540	0.893350	0.000000	-177.575396	-509.424520	-410.158058
670				900.000000	200.000000	0.000000	0.437190	0.675600	-1.781450	-70.517099	-127.798075	135.116345	298.974419	200.982766	0.000000	300.000000	200.000000	0.000000	7.294280	11.231360	2231.904602	2193.441057	2288.999920	-1293.941977				-505.000000	200.000000	0.000000	0.000000	0.357340	12.584640	-788.082599	783.477221	0.339116
671				900.000000	200.000000	0.000000	0.437190	0.517960	-1.520750	-100.861811	-97.644706	166.295321	298.954991	200.986938	0.000000	300.000000	200.000000	0.000000	7.843640	10.376800	2232.133484	2202.977757	2332.599918	-1379.390975				-505.000000	200.000000	0.000000	1.629990	-1.072020	13.371180	978.545782	-1967.300041	175.084550
672				900.000000	200.000000	0.000000	0.313880	0.574260	-1.303500	-114.400427	-128.230632	171.294749	299.048032	200.926870	0.000000	300.000000	200.000000	0.000000	7.874160	10.773560	2232.743836	2069.463954	2125.499926	-1312.252476				-505.000000	200.000000	0.000000	2.897760	0.000000	11.798100	-578.136162	-1114.529895	-58.975919
673				900.000000	200.000000	0.000000	0.347510	0.551740	-1.738000	-75.572640	-73.485761	159.190664	299.003551	200.978661	0.000000	300.000000	200.000000	0.000000	7.355320	10.712520	2231.523132	2183.904357	2223.599922	-1397.701475				-505.000000	200.000000	0.000000	3.803310	0.536010	0.786540	-314.951118	-1026.304745	-469.748381
674				900.000000	200.000000	0.000000	0.482030	0.540480	-1.998700	-56.203761	-93.980754	139.763549	299.033089	200.952791	0.000000	300.000000	200.000000	0.000000	7.172200	10.895640	2232.057190	2126.684155	2158.199924	-1422.115474				-505.000000	200.000000	0.000000	1.629990	0.714680	14.157719	-1113.782115	-642.346394	-116.940365
675				900.000000	200.000000	0.000000	0.482030	0.563000	-1.477300	-115.044170	-89.399686	159.061774	298.944972	200.999995	0.000000	300.000000	200.000000	0.000000	7.782600	10.620960	2231.599426	2231.587858	2354.399918	-1477.046973				-505.000000	200.000000	0.000000	2.535540	1.429360	11.011560	-1070.788521	-2815.275633	1.153619
676				900.000000	200.000000	0.000000	0.392350	0.551740	-1.086250	-42.733185	-65.806460	144.686250	298.984568	200.965312	0.000000	300.000000	200.000000	0.000000	7.752080	9.644320	2232.743836	2155.294256	2267.199921	-1379.390975				-505.000000	200.000000	0.000000	1.086660	-0.178670	3.932700	-1284.472726	-1395.185998	-940.162069
677				900.000000	200.000000	0.000000	0.302670	0.450400	-1.260050	-95.332786	-97.413593	161.552533	299.038006	200.999756	0.000000	300.000000	200.000000	0.000000	7.141680	10.071600	2232.133484	2231.587858	2147.299925	-1379.390975				-505.000000	200.000000	0.000000	-0.543330	0.536010	3.932700	1306.724602	-898.845287	-351.912452
678				900.000000	200.000000	0.000000	0.235410	0.585520	-1.694550	-54.033914	-79.041832	190.663797	299.042823	200.918642	0.000000	300.000000	200.000000	0.000000	7.355320	10.102120	2231.980896	2050.390553	2136.399925	-1287.838477				-505.000000	200.000000	0.000000	2.354430	-0.536010	3.146160	894.345743	-808.302293	-705.626212
679				900.000000	200.000000	0.000000	0.313880	0.630560	-1.433850	-63.970672	-112.911497	137.611867	298.969711	200.974054	0.000000	300.000000	200.000000	0.000000	7.538440	10.712520	2232.286072	2174.367657	2299.899920	-1489.253973				-505.000000	200.000000	0.000000	2.535540	1.250690	13.371180	308.380950	-961.534810	-175.248234
680				900.000000	200.000000	0.000000	0.403560	0.810720	-1.260050	-28.227915	-30.644664	166.602428	298.945260	200.897186	0.000000	300.000000	200.000000	0.000000	7.385840	11.017720	2232.209778	2002.707052	2354.399918	-1416.011974				-505.000000	200.000000	0.000000	1.992210	-0.536010	14.944259	-494.502432	-1195.290781	293.052443
681				900.000000	200.000000	0.000000	0.302670	0.675600	-1.607650	-34.152270	-71.760476	178.629589	299.013724	200.939813	0.000000	300.000000	200.000000	0.000000	7.538440	11.139800	2232.438660	2098.074055	2201.799923	-1318.355976				-505.000000	200.000000	0.000000	1.448880	0.893350	11.011560	286.569537	-495.831716	-292.988615
682				900.000000	200.000000	0.000000	0.437190	0.608040	-1.781450	-73.299220	-178.457774	161.559775	298.989242	200.982599	0.000000	300.000000	200.000000	0.000000	7.752080	11.261880	2232.286072	2193.441057	2256.299921	-1361.080475				-505.000000	200.000000	0.000000	2.897760	1.250690	2.359620	423.316027	485.267310	353.419676
683				900.000000	200.000000	0.000000	0.347510	0.675600	-1.955250	-46.573975	-58.085809	154.486534	298.969112	200.970346	0.000000	300.000000	200.000000	0.000000	7.355320	11.078760	2230.989074	2164.830956	2299.899920	-1397.701475				-505.000000	200.000000	0.000000	2.354430	1.965370	8.651940	1161.960710	379.602787	412.885472
684				900.000000	200.000000	0.000000	0.325090	0.585520	-0.695200	-77.121769	-73.532310	164.064627	299.019311	200.849494	0.000000	300.000000	200.000000	0.000000	7.477400	10.468360	2234.040834	1897.803349	2190.899923	-1452.632974				-505.000000	200.000000	0.000000	0.724440	0.893350	12.584640	-408.200628	-1646.618773	59.533933
685				900.000000	200.000000	0.000000	0.504450	0.574260	-1.086250	-102.113765	-110.950498	137.362077	299.003653	201.021292	0.000000	300.000000	200.000000	0.000000	7.660520	10.651480	2231.752014	2279.271359	2223.599922	-1434.322474				-505.000000	200.000000	0.000000	3.259980	0.893350	17.303879	171.256920	-213.682760	-293.133503
686				900.000000	200.000000	0.000000	0.493240	0.608040	-1.520750	-81.070195	-115.150755	188.007968	299.027741	201.043015	0.000000	300.000000	200.000000	0.000000	7.416360	10.651480	2230.989074	2326.954861	2169.099924	-1416.011974				-505.000000	200.000000	0.000000	0.000000	1.429360	13.371180	435.008273	-1073.249308	882.517943
687				900.000000	200.000000	0.000000	0.246620	0.563000	-1.477300	-107.003110	-49.309682	183.402259	298.979477	200.965510	0.000000	300.000000	200.000000	0.000000	7.630000	10.651480	2232.286072	2155.294256	2278.099920	-1470.943473				-505.000000	200.000000	0.000000	0.543330	0.357340	7.078860	-209.443052	-172.164742	-410.913041
688				900.000000	200.000000	0.000000	0.336300	0.641820	-1.129700	-107.417719	-98.919702	178.563333	298.979616	200.961106	0.000000	300.000000	200.000000	0.000000	7.660520	10.071600	2232.591248	2145.757556	2278.099920	-1428.218974				-505.000000	200.000000	0.000000	1.267770	-0.893350	13.371180	-168.802916	43.168000	586.491776
689				900.000000	200.000000	0.000000	0.448400	0.585520	-1.346950	-65.735391	-88.136028	163.936878	298.991471	200.942357	0.000000	300.000000	200.000000	0.000000	7.599480	10.682000	2226.411434	2098.074055	2245.399921	-1373.287475				-505.000000	200.000000	0.000000	0.362220	-1.250690	14.157719	967.797383	-1095.913665	175.016414
690				900.000000	200.000000	0.000000	0.325090	0.664340	-1.520750	-86.792822	-22.104849	185.824871	299.067241	200.969915	0.000000	300.000000	200.000000	0.000000	7.080640	9.644320	2231.980896	2164.830956	2081.899927	-1361.080475				-505.000000	200.000000	0.000000	0.362220	0.714680	11.011560	391.574217	-1755.777996	294.369747
691				900.000000	200.000000	0.000000	0.269040	0.653080	-1.260050	-34.719530	-75.764830	197.920767	298.979512	200.914213	0.000000	300.000000	200.000000	0.000000	7.843640	9.949520	2232.362366	2040.853853	2278.099920	-1391.597975				-505.000000	200.000000	0.000000	1.267770	-0.357340	7.865400	94.822591	-1277.307089	469.512252
692				900.000000	200.000000	0.000000	0.246620	0.686860	-1.303500	-61.517196	-29.207437	152.191868	298.940377	200.905730	0.000000	300.000000	200.000000	0.000000	7.538440	10.651480	2232.209778	2021.780453	2365.299917	-1422.115474				-505.000000	200.000000	0.000000	0.181110	1.429360	7.078860	434.504888	-282.816818	-57.402125
693				900.000000	200.000000	0.000000	0.313880	0.585520	-1.520750	-94.059160	-46.973071	139.979640	298.989208	200.939909	0.000000	300.000000	200.000000	0.000000	7.935200	11.445000	2232.209778	2098.074055	2256.299921	-1385.494475				-505.000000	200.000000	0.000000	1.267770	-0.178670	0.000000	-474.075329	-1004.702810	-293.991473
694				900.000000	200.000000	0.000000	0.280250	0.743160	-1.173150	-111.330612	-137.098914	149.799726	299.066858	200.953215	0.000000	300.000000	200.000000	0.000000	7.324800	11.261880	2231.065368	2126.684155	2081.899927	-1361.080475				-505.000000	200.000000	0.000000	0.362220	0.536010	14.157719	149.382584	-963.343658	352.944288
695				900.000000	200.000000	0.000000	0.302670	0.619300	-1.868350	-89.007683	-91.781904	178.577230	299.033089	200.974154	0.000000	300.000000	200.000000	0.000000	7.568960	11.567080	2232.057190	2174.367657	2158.199924	-1367.183975	-511.657360	219.713440	0.000000	-505.000000	200.000000	0.000000	1.811100	0.893350	20.450039	403.140617	136.143273	-527.993987
696				900.000000	200.000000	0.000000	0.392350	0.540480	-1.477300	-124.012604	-90.772633	142.266118	298.974454	200.957096	0.000000	300.000000	200.000000	0.000000	7.660520	11.078760	2231.980896	2136.220856	2288.999920	-1330.562976				-505.000000	200.000000	0.000000	1.992210	-0.178670	3.146160	336.888377	9.035681	-235.305329
697				900.000000	200.000000	0.000000	0.425980	0.630560	-1.433850	-96.134914	-82.065985	190.508253	298.934912	200.906226	0.000000	300.000000	200.000000	0.000000	7.691040	10.468360	2230.989074	2021.780453	2376.199917	-1348.873476				-505.000000	200.000000	0.000000	0.543330	-1.429360	11.011560	146.022355	-1236.456932	-177.632225
698				900.000000	200.000000	0.000000	0.358720	0.574260	-1.346950	-106.404380	-89.508976	188.115916	299.047674	200.944310	0.000000	300.000000	200.000000	0.000000	7.568960	10.590440	2231.904602	2107.610755	2125.499926	-1361.080475				-505.000000	200.000000	0.000000	1.448880	1.250690	14.157719	-154.820135	-2354.797524	-410.137696
699				900.000000	200.000000	0.000000	0.269040	0.653080	-1.694550	-87.436565	-105.756565	190.691787	299.037611	201.000166	0.000000	300.000000	200.000000	0.000000	7.446880	10.682000	2231.217956	2231.587858	2147.299925	-1379.390975				-505.000000	200.000000	0.000000	2.897760	2.144040	11.011560	-564.279227	-848.643454	60.546972
700				900.000000	200.000000	0.000000	0.437190	0.653080	-1.738000	-75.419989	-92.376694	168.830643	299.047381	200.965972	0.000000	300.000000	200.000000	0.000000	7.416360	10.743040	2231.217956	2155.294256	2125.499926	-1391.597975				-505.000000	200.000000	0.000000	-0.362220	0.000000	12.584640	-693.889240	-1315.724965	176.261274
701				900.000000	200.000000	0.000000	0.291460	0.585520	-1.390400	-97.944647	-101.896710	161.689808	298.984568	200.879886	0.000000	300.000000	200.000000	0.000000	7.477400	10.010560	2232.743836	1964.560251	2267.199921	-1306.148976				-505.000000	200.000000	0.000000	1.992210	1.072020	14.157719	-976.343470	1059.145770	-292.862523
702				900.000000	200.000000	0.000000	0.381140	0.495440	-1.303500	-137.748885	-115.802489	161.513125	299.013893	200.914025	0.000000	300.000000	200.000000	0.000000	7.507920	9.949520	2232.820130	2040.853853	2201.799923	-1324.459476				-505.000000	200.000000	0.000000	1.086660	0.000000	13.371180	348.517700	-476.153064	352.377659
703				900.000000	200.000000	0.000000	0.336300	0.630560	-1.564200	-120.393138	-83.317707	154.456260	299.043085	200.952563	0.000000	300.000000	200.000000	0.000000	7.324800	9.827440	2232.591248	2126.684155	2136.399925	-1336.666476				-505.000000	200.000000	0.000000	0.724440	1.608030	1.573080	-713.284272	1015.231344	588.909052
704				900.000000	200.000000	0.000000	0.302670	0.619300	-1.086250	-80.156367	-46.915528	161.709610	299.052461	200.918767	0.000000	300.000000	200.000000	0.000000	7.538440	9.919000	2231.675720	2050.390553	2114.599926	-1367.183975				-505.000000	200.000000	0.000000	3.078870	1.429360	2.359620	-608.216669	-188.541692	-175.122143
705				900.000000	200.000000	0.000000	0.336300	0.698120	-1.694550	-97.643409	-103.460362	166.567392	299.018775	200.892669	0.000000	300.000000	200.000000	0.000000	7.172200	11.261880	2232.820130	1993.170352	2190.899923	-1397.701475				-505.000000	200.000000	0.000000	2.173320	0.714680	11.011560	623.206221	123.182459	176.736662
706				900.000000	200.000000	0.000000	0.560500	0.551740	-1.260050	-79.098014	-108.031033	158.970007	299.067305	200.982666	0.000000	300.000000	200.000000	0.000000	7.507920	10.956680	2232.133484	2193.441057	2081.899927	-1373.287475				-505.000000	200.000000	0.000000	0.000000	0.178670	4.719240	-104.627141	-799.898603	-58.574541
707				900.000000	200.000000	0.000000	0.313880	0.574260	-1.781450	-74.690281	-77.126439	152.017468	299.047414	201.030050	0.000000	300.000000	200.000000	0.000000	7.263760	11.383960	2231.294250	2298.344760	2125.499926	-1409.908474	-472.412005	164.249954	0.000000	-505.000000	200.000000	0.000000	-1.629990	0.357340	22.023119	-787.327520	-717.689295	-293.250978
708				900.000000	200.000000	0.000000	0.526870	0.596780	-1.086250	-81.083740	-132.137633	212.059257	299.013387	200.910221	0.000000	300.000000	200.000000	0.000000	7.599480	10.987200	2231.675720	2031.317153	2201.799923	-1354.976975				-505.000000	200.000000	0.000000	2.354430	2.501380	13.371180	-310.835810	-420.295815	413.394146
709				900.000000	200.000000	0.000000	0.403560	0.619300	-1.086250	-68.094776	-106.795848	161.605088	299.027807	200.927536	0.000000	300.000000	200.000000	0.000000	7.630000	10.498880	2231.141662	2069.463954	2169.099924	-1403.804975				-505.000000	200.000000	0.000000	-0.362220	0.000000	5.505780	232.072466	-1043.867113	58.773076
710				900.000000	200.000000	0.000000	0.470820	0.574260	-1.824900	-38.550523	-113.944640	168.722499	299.066954	201.000132	0.000000	300.000000	200.000000	0.000000	7.416360	10.620960	2231.294250	2231.587858	2081.899927	-1452.632974				-505.000000	200.000000	0.000000	0.724440	2.501380	4.719240	-311.527965	-1108.874479	237.292249
711				900.000000	200.000000	0.000000	0.325090	0.608040	-1.260050	-60.697459	-67.941029	156.856591	299.067082	200.923072	0.000000	300.000000	200.000000	0.000000	7.568960	10.559920	2231.599426	2059.927254	2081.899927	-1361.080475				-505.000000	200.000000	0.000000	0.181110	0.000000	14.944259	-230.436463	-2543.971207	-528.711377
712				900.000000	200.000000	0.000000	0.381140	0.810720	-1.564200	-48.645666	-69.966309	185.902936	299.003857	200.956998	0.000000	300.000000	200.000000	0.000000	7.294280	10.407320	2232.209778	2136.220856	2223.599922	-1477.046973				-505.000000	200.000000	0.000000	0.362220	1.429360	14.944259	-607.209897	-1892.080136	471.280274
713				900.000000	200.000000	0.000000	0.414770	0.641820	-1.260050	-95.491171	-81.765992	173.662718	298.984533	200.956802	0.000000	300.000000	200.000000	0.000000	7.691040	10.376800	2232.667542	2136.220856	2267.199921	-1452.632974				-505.000000	200.000000	0.000000	-0.362220	1.250690	5.505780	771.015725	-115.877061	177.448178
714				900.000000	200.000000	0.000000	0.358720	0.608040	-1.042800	-64.492918	-74.593925	185.737671	299.106707	200.892608	0.000000	300.000000	200.000000	0.000000	7.324800	9.888480	2232.972718	1993.170352	1994.699930	-1397.701475				-505.000000	200.000000	0.000000	1.811100	1.965370	9.438480	-691.032397	411.733257	-174.512048
715				900.000000	200.000000	0.000000	0.437190	0.731900	-1.651100	-43.940441	-107.655420	130.349384	299.062293	200.961435	0.000000	300.000000	200.000000	0.000000	7.080640	9.827440	2231.828308	2145.757556	2092.799927	-1361.080475				-505.000000	200.000000	0.000000	1.448880	-1.072020	10.225020	-990.577943	-1423.075341	-353.597849
716				900.000000	200.000000	0.000000	0.392350	0.686860	-1.651100	-65.897840	-60.215180	185.776133	299.062582	200.931237	0.000000	300.000000	200.000000	0.000000	6.989080	9.980040	2232.514954	2079.000654	2092.799927	-1440.425974				-505.000000	200.000000	0.000000	2.173320	-1.429360	6.292320	-1128.331205	-1198.039056	-353.994920
717				900.000000	200.000000	0.000000	0.257830	0.641820	-1.564200	-79.724149	-110.482132	161.777007	298.964439	200.948778	0.000000	300.000000	200.000000	0.000000	7.294280	11.445000	2231.446838	2117.147455	2310.799919	-1422.115474				-505.000000	200.000000	0.000000	0.000000	-0.357340	3.932700	789.403986	-401.442154	-411.547806
718				900.000000	200.000000	0.000000	0.403560	0.653080	-1.955250	-67.604000	-65.459918	190.552424	298.979128	200.965840	0.000000	300.000000	200.000000	0.000000	7.233240	11.445000	2231.523132	2155.294256	2278.099920	-1342.769976				-505.000000	200.000000	0.000000	0.000000	0.357340	11.011560	949.031583	-673.300007	-117.149082
719				900.000000	200.000000	0.000000	0.425980	0.698120	-1.086250	-97.013210	-92.521193	164.064823	299.072030	200.974287	0.000000	300.000000	200.000000	0.000000	7.538440	11.414480	2231.752014	2174.367657	2070.999928	-1458.736474				-505.000000	200.000000	0.000000	0.724440	1.429360	15.730799	-259.698969	-2047.314500	-762.374775
720				900.000000	200.000000	0.000000	0.336300	0.619300	-1.738000	-32.585217	-73.024134	173.723069	299.003448	200.970213	0.000000	300.000000	200.000000	0.000000	7.721560	11.689160	2231.294250	2164.830956	2223.599922	-1422.115474				-505.000000	200.000000	0.000000	1.448880	1.965370	18.876959	-227.013311	-1298.716024	-56.994873
721				900.000000	200.000000	0.000000	0.448400	0.630560	-1.694550	-64.240758	-57.416940	166.388425	299.008943	200.875645	0.000000	300.000000	200.000000	0.000000	7.416360	11.322920	2232.667542	1955.023551	2212.699923	-1367.183975				-505.000000	200.000000	0.000000	0.905550	1.608030	9.438480	98.056973	-328.891959	118.941774
722				900.000000	200.000000	0.000000	0.358720	0.506700	-1.520750	-121.428149	-124.809131	161.546824	299.038203	200.952563	0.000000	300.000000	200.000000	0.000000	7.416360	10.315760	2232.591248	2126.684155	2147.299925	-1403.804975				-505.000000	200.000000	0.000000	0.905550	0.893350	7.865400	-640.210171	-327.399106	470.728134
723				900.000000	200.000000	0.000000	0.325090	0.596780	-1.694550	-61.611288	-37.141125	164.075099	299.047902	200.948356	0.000000	300.000000	200.000000	0.000000	7.080640	10.834600	2232.438660	2117.147455	2125.499926	-1275.631477				-505.000000	200.000000	0.000000	0.905550	1.250690	7.865400	-39.507518	-459.969114	-57.629638
724				900.000000	200.000000	0.000000	0.313880	0.563000	-1.303500	-102.802523	-102.900783	171.284277	299.071966	201.047003	0.000000	300.000000	200.000000	0.000000	7.385840	10.926160	2231.599426	2336.491561	2070.999928	-1397.701475				-505.000000	200.000000	0.000000	-0.181110	0.536010	7.865400	-314.384809	-1057.065357	-469.429627
725				900.000000	200.000000	0.000000	0.291460	0.551740	-1.607650	-135.745551	-111.826607	178.526013	299.023556	200.871403	0.000000	300.000000	200.000000	0.000000	7.507920	10.529400	2232.591248	1945.486851	2179.999924	-1318.355976				-505.000000	200.000000	0.000000	2.897760	-0.178670	13.371180	-9.741627	-188.032697	-646.586464
726				900.000000	200.000000	0.000000	0.437190	0.630560	-1.173150	-71.741648	-82.770064	161.580719	299.052882	200.961073	0.000000	300.000000	200.000000	0.000000	7.477400	10.529400	2232.667542	2145.757556	2114.599926	-1306.148976				-505.000000	200.000000	0.000000	2.535540	-1.072020	8.651940	-64.175775	501.213829	175.012106
727				900.000000	200.000000	0.000000	0.280250	0.574260	-1.086250	-86.031644	-91.586002	156.871629	298.989173	200.884399	0.000000	300.000000	200.000000	0.000000	7.416360	9.308600	2232.133484	1974.096951	2256.299921	-1336.666476				-505.000000	200.000000	0.000000	1.811100	0.714680	8.651940	507.201449	412.479684	-351.931249
728				900.000000	200.000000	0.000000	0.347510	0.619300	-1.998700	-44.916893	-139.100920	164.072816	299.072315	200.914181	0.000000	300.000000	200.000000	0.000000	6.897520	9.674840	2232.438660	2040.853853	2070.999928	-1354.976975				-505.000000	200.000000	0.000000	1.086660	-1.072020	15.730799	-1105.953483	51.887686	-236.080674
729				900.000000	200.000000	0.000000	0.392350	0.540480	-1.564200	-71.835740	-105.889726	144.675778	299.042954	200.965510	0.000000	300.000000	200.000000	0.000000	7.477400	10.071600	2232.286072	2155.294256	2136.399925	-1348.873476				-505.000000	200.000000	0.000000	1.448880	-1.072020	0.000000	-759.763941	-750.521760	-471.086047
730				900.000000	200.000000	0.000000	0.403560	0.585520	-1.433850	-53.763829	-86.208700	173.621973	298.994022	200.948518	0.000000	300.000000	200.000000	0.000000	7.324800	10.773560	2232.057190	2117.147455	2245.399921	-1330.562976				-505.000000	200.000000	0.000000	2.535540	1.786700	14.944259	1383.284778	-1891.017714	177.725031
731				900.000000	200.000000	0.000000	0.448400	0.664340	-1.564200	-74.776245	-67.670106	161.600521	299.037907	200.901581	0.000000	300.000000	200.000000	0.000000	7.752080	11.261880	2231.904602	2012.243752	2147.299925	-1318.355976				-505.000000	200.000000	0.000000	1.448880	2.501380	8.651940	383.682662	-891.302458	61.001998
732				900.000000	200.000000	0.000000	0.358720	0.608040	-1.433850	-80.980167	-114.758008	164.050730	299.013286	200.974421	0.000000	300.000000	200.000000	0.000000	7.385840	11.567080	2231.446838	2174.367657	2201.799923	-1342.769976				-505.000000	200.000000	0.000000	3.078870	1.429360	2.359620	-144.952661	-851.391729	59.854252
733				900.000000	200.000000	0.000000	0.459610	0.675600	-1.260050	-37.812687	-73.480563	180.876660	298.974594	200.880067	0.000000	300.000000	200.000000	0.000000	7.721560	11.475520	2232.286072	1964.560251	2288.999920	-1330.562976				-505.000000	200.000000	0.000000	2.535540	0.714680	10.225020	970.591303	-2019.109163	294.195881
734				900.000000	200.000000	0.000000	0.403560	0.686860	-1.346950	-121.870163	-116.685336	144.800298	298.993816	200.978627	0.000000	300.000000	200.000000	0.000000	7.507920	10.682000	2231.599426	2183.904357	2245.399921	-1440.425974				-505.000000	200.000000	0.000000	1.992210	-0.178670	0.000000	336.636684	-120.548620	-764.002217
735				900.000000	200.000000	0.000000	0.414770	0.709380	-1.477300	-40.667228	-111.959769	185.773849	299.008605	200.987039	0.000000	300.000000	200.000000	0.000000	7.538440	10.865120	2231.904602	2202.977757	2212.699923	-1452.632974				-505.000000	200.000000	0.000000	0.724440	0.178670	7.865400	-567.639456	-979.290177	-293.608891
736				900.000000	200.000000	0.000000	0.358720	0.664340	-1.564200	-70.755715	-63.977083	161.693429	299.023089	200.995755	0.000000	300.000000	200.000000	0.000000	7.233240	10.712520	2231.523132	2222.051158	2179.999924	-1373.287475				-505.000000	200.000000	0.000000	0.543330	0.536010	1.573080	380.007817	-1227.499815	352.929799
737				900.000000	200.000000	0.000000	0.347510	0.619300	-1.738000	-108.975291	-58.287852	176.121116	299.033420	200.931110	0.000000	300.000000	200.000000	0.000000	7.233240	10.590440	2232.820130	2079.000654	2158.199924	-1434.322474				-505.000000	200.000000	0.000000	3.259980	-0.893350	18.090419	179.022629	-877.279223	-177.340884
738				900.000000	200.000000	0.000000	0.280250	0.596780	-1.651100	-73.627864	-75.862781	156.892573	298.969323	200.923135	0.000000	300.000000	200.000000	0.000000	7.721560	10.498880	2231.446838	2059.927254	2299.899920	-1312.252476				-505.000000	200.000000	0.000000	4.346640	1.965370	14.944259	1741.544105	-144.627266	-57.226694
739				900.000000	200.000000	0.000000	0.302670	0.641820	-1.260050	-47.244808	-67.017774	178.598174	299.096326	200.970147	0.000000	300.000000	200.000000	0.000000	7.568960	10.346280	2231.446838	2164.830956	2016.499929	-1409.908474				-505.000000	200.000000	0.000000	2.354430	-0.178670	18.876959	1148.858854	237.329236	-822.775294
740				900.000000	200.000000	0.000000	0.347510	0.675600	-1.651100	-110.587359	-88.764488	164.125175	299.032858	200.965840	0.000000	300.000000	200.000000	0.000000	7.416360	9.888480	2231.523132	2155.294256	2158.199924	-1348.873476				-505.000000	200.000000	0.000000	3.259980	1.786700	4.719240	-1397.117269	-466.879952	-703.494404
741				900.000000	200.000000	0.000000	0.403560	0.585520	-1.173150	-61.534804	-116.846970	190.489593	299.042823	200.978460	0.000000	300.000000	200.000000	0.000000	7.233240	9.674840	2231.980896	2183.904357	2136.399925	-1354.976975	-460.003748	180.717967	0.000000	-505.000000	200.000000	0.000000	1.267770	0.357340	22.809659	-439.816592	-1026.349176	176.469990
742				900.000000	200.000000	0.000000	0.448400	0.788200	-1.129700	-65.205018	-68.074191	188.221971	298.989242	201.003959	0.000000	300.000000	200.000000	0.000000	7.721560	11.170320	2232.286072	2241.124558	2256.299921	-1452.632974				-505.000000	200.000000	0.000000	1.992210	1.429360	6.292320	-28.822043	271.189990	-410.011605
743				900.000000	200.000000	0.000000	0.493240	0.720640	-1.216600	-120.344060	-95.169735	159.196765	299.033321	200.948292	0.000000	300.000000	200.000000	0.000000	7.813120	10.743040	2232.591248	2117.147455	2158.199924	-1336.666476				-505.000000	200.000000	0.000000	2.354430	-0.536010	14.157719	-378.749353	-2144.452337	-0.697028
744				900.000000	200.000000	0.000000	0.470820	0.641820	-1.564200	-87.765210	-33.131572	156.737030	298.998392	201.000303	0.000000	300.000000	200.000000	0.000000	7.752080	10.773560	2230.912780	2231.587858	2234.499922	-1428.218974				-505.000000	200.000000	0.000000	2.535540	0.536010	7.865400	33.063197	767.100270	411.514521
745				900.000000	200.000000	0.000000	0.437190	0.664340	-1.607650	-58.739139	-138.091649	171.250775	299.081766	201.008507	0.000000	300.000000	200.000000	0.000000	7.568960	11.353440	2231.675720	2250.661259	2049.199928	-1275.631477				-505.000000	200.000000	0.000000	2.354430	1.429360	13.371180	-144.071736	-1083.145852	353.632700
746				900.000000	200.000000	0.000000	0.381140	0.596780	-1.738000	-125.984786	-64.738705	183.294312	299.087025	200.952563	0.000000	300.000000	200.000000	0.000000	7.446880	11.353440	2232.591248	2126.684155	2038.299929	-1361.080475				-505.000000	200.000000	0.000000	0.543330	1.250690	-3.932700	1117.708653	1429.125316	1.143438
747				900.000000	200.000000	0.000000	0.224200	0.585520	-1.303500	-134.039391	-58.680001	137.662888	299.047967	200.991007	0.000000	300.000000	200.000000	0.000000	7.630000	10.468360	2232.591248	2212.514458	2125.499926	-1391.597975				-505.000000	200.000000	0.000000	-0.181110	0.000000	17.303879	117.200312	392.247606	234.990883
748				900.000000	200.000000	0.000000	0.269040	0.619300	-1.390400	-80.471466	-146.567184	149.696150	299.008300	201.012988	0.000000	300.000000	200.000000	0.000000	7.568960	10.926160	2231.217956	2260.197959	2212.699923	-1446.529474				-505.000000	200.000000	0.000000	-0.724440	-1.429360	13.371180	-664.500888	296.286627	351.166085
749				900.000000	200.000000	0.000000	0.526870	0.596780	-1.390400	-49.234598	-101.458954	161.456395	299.023590	200.969616	0.000000	300.000000	200.000000	0.000000	7.233240	10.651480	2232.667542	2164.830956	2179.999924	-1367.183975				-505.000000	200.000000	0.000000	1.267770	-0.178670	15.730799	569.527152	-1284.771353	-117.759177
750				900.000000	200.000000	0.000000	0.482030	0.641820	-1.651100	-111.978419	-119.633872	188.050997	299.032792	200.940263	0.000000	300.000000	200.000000	0.000000	7.141680	10.559920	2231.370544	2098.074055	2158.199924	-1348.873476				-505.000000	200.000000	0.000000	1.629990	1.965370	19.663499	120.497618	-515.001372	236.711132
751				900.000000	200.000000	0.000000	0.269040	0.517960	-0.912450	-68.067370	-50.758248	152.011564	299.014095	200.909568	0.000000	300.000000	200.000000	0.000000	7.172200	10.407320	2233.277894	2031.317153	2201.799923	-1367.183975				-505.000000	200.000000	0.000000	0.362220	1.250690	-3.146160	75.427559	-18.932225	-410.050763
752				900.000000	200.000000	0.000000	0.403560	0.664340	-1.607650	-90.903380	-80.981096	137.550374	299.065324	200.894840	0.000000	300.000000	200.000000	0.000000	7.507920	10.529400	2227.403256	1993.170352	2081.899927	-1342.769976				-505.000000	200.000000	0.000000	0.362220	-0.536010	9.438480	84.137115	-1754.285143	-529.234539
753				900.000000	200.000000	0.000000	0.414770	0.664340	-1.564200	-38.591473	-91.615072	173.683662	299.033122	200.969848	0.000000	300.000000	200.000000	0.000000	6.958560	9.796920	2232.133484	2164.830956	2158.199924	-1367.183975				-505.000000	200.000000	0.000000	1.267770	1.429360	13.371180	-723.151746	43.168000	-57.489058
754				900.000000	200.000000	0.000000	0.313880	0.731900	-1.738000	-64.133121	-122.760577	169.031694	299.106248	200.969981	0.000000	300.000000	200.000000	0.000000	6.744920	11.475520	2231.828308	2164.830956	1994.699930	-1440.425974				-505.000000	200.000000	0.000000	-0.724440	1.965370	17.303879	-227.139157	-635.435556	-233.053303
755				900.000000	200.000000	0.000000	0.269040	0.551740	-1.607650	-95.540248	-24.781863	132.765698	298.989415	200.943988	0.000000	300.000000	200.000000	0.000000	7.477400	9.461200	2232.667542	2107.610755	2256.299921	-1416.011974				-505.000000	200.000000	0.000000	2.716650	1.786700	11.798100	224.873066	-573.290901	236.454641
756				900.000000	200.000000	0.000000	0.336300	0.630560	-1.520750	-104.266003	-93.490056	171.323881	298.998871	200.987006	0.000000	300.000000	200.000000	0.000000	7.599480	11.353440	2231.980896	2202.977757	2234.499922	-1403.804975				-505.000000	200.000000	0.000000	-0.362220	1.072020	11.011560	644.828864	-1314.232112	118.534522
757				900.000000	200.000000	0.000000	0.482030	0.529220	-1.738000	-88.561604	-139.816934	144.572398	298.979093	201.000063	0.000000	300.000000	200.000000	0.000000	7.477400	11.261880	2231.446838	2231.587858	2278.099920	-1428.218974	-525.349717	198.433887	0.000000	-505.000000	200.000000	0.000000	0.181110	1.250690	24.382739	-38.186131	496.181844	706.101600
758				900.000000	200.000000	0.000000	0.414770	0.720640	-1.390400	-96.400936	-112.040586	180.965001	298.968724	200.949330	0.000000	300.000000	200.000000	0.000000	7.477400	11.445000	2230.149840	2117.147455	2299.899920	-1409.908474				-505.000000	200.000000	0.000000	1.992210	0.536010	8.651940	-1009.217897	1727.220792	235.325691
759				900.000000	200.000000	0.000000	0.269040	0.709380	-1.433850	-80.827516	-161.724685	152.189584	298.974524	200.931396	0.000000	300.000000	200.000000	0.000000	7.507920	11.048240	2232.133484	2079.000654	2288.999920	-1403.804975				-505.000000	200.000000	0.000000	1.267770	1.250690	3.932700	423.441873	-1936.424993	588.526470
760				900.000000	200.000000	0.000000	0.414770	0.506700	-2.215950	-61.840423	-15.019395	147.030795	299.062646	200.943988	0.000000	300.000000	200.000000	0.000000	7.599480	10.346280	2232.667542	2107.610755	2092.799927	-1361.080475				-505.000000	200.000000	0.000000	1.629990	2.501380	12.584640	1310.525293	-905.993556	-173.988886
761				900.000000	200.000000	0.000000	0.224200	0.619300	-0.999350	-80.066338	-23.501070	166.610225	299.018204	200.944472	0.000000	300.000000	200.000000	0.000000	7.324800	10.743040	2231.523132	2107.610755	2190.899923	-1361.080475				-505.000000	200.000000	0.000000	0.724440	-0.893350	7.865400	62.388626	213.839888	-235.882139
762				900.000000	200.000000	0.000000	0.392350	0.608040	-1.781450	-61.237629	-70.225894	151.967589	299.081766	200.965774	0.000000	300.000000	200.000000	0.000000	7.416360	10.987200	2231.675720	2155.294256	2049.199928	-1330.562976	-449.680567	194.315792	0.000000	-505.000000	200.000000	0.000000	0.000000	-2.322710	24.382739	-138.596562	-1348.839293	-2.204252
763				900.000000	200.000000	0.000000	0.269040	0.495440	-1.738000	-69.850014	-39.858547	156.809940	298.994297	200.931173	0.000000	300.000000	200.000000	0.000000	7.568960	10.285240	2232.667542	2079.000654	2245.399921	-1367.183975	-482.460725	159.482025	0.000000	-505.000000	200.000000	0.000000	-0.905550	0.536010	22.023119	-892.332201	-496.385142	411.789808
764				900.000000	200.000000	0.000000	0.493240	0.664340	-1.303500	-74.506160	-59.627128	178.421687	299.023790	200.922441	0.000000	300.000000	200.000000	0.000000	7.355320	9.705360	2233.125306	2059.927254	2179.999924	-1391.597975				-505.000000	200.000000	0.000000	0.362220	-0.178670	9.438480	916.471772	-428.585070	-58.942634
765				900.000000	200.000000	0.000000	0.437190	0.641820	-1.477300	-15.305637	-128.080934	156.771870	299.004027	200.965378	0.000000	300.000000	200.000000	0.000000	7.324800	9.766400	2232.591248	2155.294256	2223.599922	-1361.080475				-505.000000	200.000000	0.000000	0.362220	1.250690	2.359620	-155.763983	373.552812	59.902026
766				900.000000	200.000000	0.000000	0.269040	0.698120	-1.390400	-37.020356	-65.511665	169.046733	299.062422	200.991211	0.000000	300.000000	200.000000	0.000000	7.233240	10.010560	2232.133484	2212.514458	2092.799927	-1409.908474				-505.000000	200.000000	0.000000	0.724440	-0.714680	11.011560	-42.364362	1536.554256	-353.200779
767				900.000000	200.000000	0.000000	0.403560	0.563000	-1.955250	-59.251903	-126.251557	156.733408	299.023122	200.991448	0.000000	300.000000	200.000000	0.000000	7.416360	9.888480	2231.599426	2212.514458	2179.999924	-1452.632974				-505.000000	200.000000	0.000000	0.724440	0.714680	5.505780	-419.578259	-314.200862	235.596671
768				900.000000	200.000000	0.000000	0.448400	0.709380	-1.477300	-96.954651	-98.146742	144.774787	298.940522	200.892791	0.000000	300.000000	200.000000	0.000000	7.355320	11.109280	2232.514954	1993.170352	2365.299917	-1470.943473				-505.000000	200.000000	0.000000	1.629990	0.000000	6.292320	-1505.104639	-104.602101	-117.618597
769				900.000000	200.000000	0.000000	0.448400	0.619300	-1.868350	-68.905032	-107.915006	159.148973	298.984186	200.940038	0.000000	300.000000	200.000000	0.000000	7.538440	11.231360	2231.904602	2098.074055	2267.199921	-1391.597975				-505.000000	200.000000	0.000000	0.000000	1.429360	7.865400	1476.911828	-1333.164338	295.076956
770				900.000000	200.000000	0.000000	0.448400	0.664340	-1.216600	-50.292950	-73.059344	144.732900	299.077008	200.931460	0.000000	300.000000	200.000000	0.000000	7.721560	11.353440	2231.980896	2079.000654	2060.099928	-1354.976975				-505.000000	200.000000	0.000000	-0.905550	1.965370	6.292320	-922.916093	-614.026621	236.913975
771				900.000000	200.000000	0.000000	0.358720	0.484180	-1.607650	-98.322369	-53.804735	195.261122	299.076598	200.953247	0.000000	300.000000	200.000000	0.000000	7.538440	10.590440	2230.989074	2126.684155	2060.099928	-1446.529474				-505.000000	200.000000	0.000000	1.267770	0.178670	17.303879	12.195632	172.005875	-352.396456
772				900.000000	200.000000	0.000000	0.313880	0.608040	-0.999350	-148.879039	-42.392003	180.964805	298.998974	200.931364	0.000000	300.000000	200.000000	0.000000	7.599480	10.834600	2232.209778	2079.000654	2234.499922	-1409.908474	-455.457262	259.356983	0.000000	-505.000000	200.000000	0.000000	1.086660	0.893350	20.450039	1213.852630	-1013.150931	294.481350
773				900.000000	200.000000	0.000000	0.257830	0.563000	-1.173150	-82.564829	-34.856260	164.113365	299.033255	200.952628	0.000000	300.000000	200.000000	0.000000	7.172200	10.529400	2232.438660	2126.684155	2158.199924	-1324.459476				-505.000000	200.000000	0.000000	0.905550	-0.893350	6.292320	872.974792	71.803768	-0.920233
774				900.000000	200.000000	0.000000	0.269040	0.585520	-1.433850	-97.989661	-55.339316	176.170996	299.018473	200.910034	0.000000	300.000000	200.000000	0.000000	7.324800	10.559920	2232.133484	2031.317153	2190.899923	-1367.183975				-505.000000	200.000000	0.000000	1.629990	0.357340	12.584640	-1482.978610	287.136510	-939.696862
775				900.000000	200.000000	0.000000	0.313880	0.540480	-1.477300	-124.012604	-77.409299	195.359935	299.101518	200.948454	0.000000	300.000000	200.000000	0.000000	7.538440	10.987200	2232.209778	2117.147455	2005.599930	-1391.597975				-505.000000	200.000000	0.000000	1.448880	-0.536010	13.371180	-1073.708288	-232.930980	528.072304
776				900.000000	200.000000	0.000000	0.437190	0.540480	-1.955250	-88.322988	-71.910771	163.906604	299.043379	200.926649	0.000000	300.000000	200.000000	0.000000	7.446880	10.346280	2233.277894	2069.463954	2136.399925	-1391.597975				-505.000000	200.000000	0.000000	2.897760	1.072020	13.371180	-165.694380	-453.172712	588.226513
777				900.000000	200.000000	0.000000	0.246620	0.551740	-1.390400	-107.376768	-84.852289	178.572467	299.082049	200.986837	0.000000	300.000000	200.000000	0.000000	7.385840	9.949520	2232.362366	2202.977757	2049.199928	-1336.666476				-505.000000	200.000000	0.000000	0.905550	0.714680	13.371180	-1113.845038	-1128.044135	-58.138311
778				900.000000	200.000000	0.000000	0.470820	0.630560	-1.607650	-76.212320	-83.750863	163.955538	299.120630	200.987377	0.000000	300.000000	200.000000	0.000000	7.568960	10.682000	2231.141662	2202.977757	1961.999931	-1373.287475				-505.000000	200.000000	0.000000	1.267770	1.250690	5.505780	-271.328292	-1805.347839	-116.402714
779				900.000000	200.000000	0.000000	0.280250	0.900800	-1.738000	-81.301000	-131.507634	147.536671	298.984117	200.931555	0.000000	300.000000	200.000000	0.000000	7.507920	10.041080	2231.752014	2079.000654	2267.199921	-1379.390975	-538.123764	253.693620	0.000000	-505.000000	200.000000	0.000000	1.629990	0.893350	20.450039	1098.036628	677.382267	-58.026709
780				900.000000	200.000000	0.000000	0.313880	0.653080	-1.042800	-90.781883	-57.549504	142.452131	298.916147	201.025180	0.000000	300.000000	200.000000	0.000000	7.385840	11.017720	2232.591248	2288.808060	2419.799915	-1428.218974				-505.000000	200.000000	0.000000	3.803310	-1.608030	15.730799	946.300586	-1040.486848	115.657912
781				900.000000	200.000000	0.000000	0.302670	0.608040	-1.738000	-69.233676	-56.441340	166.518458	298.974769	201.012331	0.000000	300.000000	200.000000	0.000000	7.294280	11.353440	2232.667542	2260.197959	2288.999920	-1403.804975				-505.000000	200.000000	0.000000	2.535540	1.608030	5.505780	-133.889647	-1351.780568	60.067276
782				900.000000	200.000000	0.000000	0.381140	0.551740	-1.216600	-79.053000	-39.893757	161.565484	298.989001	201.021292	0.000000	300.000000	200.000000	0.000000	7.660520	10.987200	2231.752014	2279.271359	2256.299921	-1324.459476				-505.000000	200.000000	0.000000	1.992210	0.714680	7.078860	43.811595	-2646.096597	470.471644
783				900.000000	200.000000	0.000000	0.459610	0.686860	-1.911800	-70.188455	-93.138315	171.248491	299.091379	200.995858	0.000000	300.000000	200.000000	0.000000	7.477400	11.506040	2231.294250	2222.051158	2027.399929	-1379.390975				-505.000000	200.000000	0.000000	1.086660	0.714680	14.944259	276.072831	-610.215924	-175.640997
784				900.000000	200.000000	0.000000	0.392350	0.517960	-1.129700	-52.210320	-80.963962	147.064494	298.994263	200.922662	0.000000	300.000000	200.000000	0.000000	7.691040	11.109280	2232.591248	2059.927254	2245.399921	-1434.322474				-505.000000	200.000000	0.000000	3.622200	-0.893350	3.932700	-980.270007	307.368588	-471.090354
785				900.000000	200.000000	0.000000	0.302670	0.495440	-1.433850	-29.329612	-31.394350	159.184760	299.077355	200.943923	0.000000	300.000000	200.000000	0.000000	7.507920	10.559920	2232.820130	2107.610755	2060.099928	-1385.494475				-505.000000	200.000000	0.000000	2.354430	-0.714680	13.371180	1347.616430	-818.005837	586.574401
786				900.000000	200.000000	0.000000	0.280250	0.743160	-1.651100	-55.538345	-70.796811	166.667347	298.989277	200.944117	0.000000	300.000000	200.000000	0.000000	7.385840	10.437840	2232.362366	2107.610755	2256.299921	-1391.597975				-505.000000	200.000000	0.000000	3.441090	-0.178670	17.303879	1148.733008	-1020.061769	-411.653536
787				900.000000	200.000000	0.000000	0.392350	0.765680	-1.477300	-86.595157	-105.970543	183.439775	299.025842	200.989373	0.000000	300.000000	200.000000	0.000000	7.477400	10.651480	2226.640316	2202.977757	2169.099924	-1446.529474				-505.000000	200.000000	0.000000	1.267770	-0.536010	16.517339	-146.928580	172.752301	-176.842391
788				900.000000	200.000000	0.000000	0.369930	0.574260	-1.346950	-86.301729	-74.772693	147.140080	298.993781	200.876094	0.000000	300.000000	200.000000	0.000000	7.965720	9.552760	2231.523132	1955.023551	2245.399921	-1397.701475				-505.000000	200.000000	0.000000	1.811100	0.893350	2.359620	-640.650634	-1304.959000	176.935197
789				900.000000	200.000000	0.000000	0.403560	0.563000	-1.129700	-102.622466	-45.963800	163.962389	299.018808	200.922536	0.000000	300.000000	200.000000	0.000000	7.385840	10.559920	2232.896424	2059.927254	2190.899923	-1373.287475				-505.000000	200.000000	0.000000	0.000000	-2.322710	6.292320	-24.227794	-801.391455	291.516241
790				900.000000	200.000000	0.000000	0.291460	0.540480	-1.607650	-128.168177	-86.496758	144.780300	298.989070	200.935765	0.000000	300.000000	200.000000	0.000000	7.538440	9.430680	2231.904602	2088.537354	2256.299921	-1367.183975				-505.000000	200.000000	0.000000	0.181110	0.357340	8.651940	-440.949209	-151.739664	-58.419472
791				900.000000	200.000000	0.000000	0.425980	0.720640	-1.433850	-104.487010	-77.000016	166.495427	299.047218	200.919113	0.000000	300.000000	200.000000	0.000000	7.630000	10.102120	2230.836486	2050.390553	2125.499926	-1452.632974				-505.000000	200.000000	0.000000	0.362220	1.608030	11.011560	-596.713192	232.772114	295.217536
792				900.000000	200.000000	0.000000	0.425980	0.664340	-1.781450	-22.734423	-86.808687	168.852728	299.003959	200.935541	0.000000	300.000000	200.000000	0.000000	7.660520	10.041080	2232.438660	2088.537354	2223.599922	-1354.976975	-452.703800	205.157498	0.000000	-505.000000	200.000000	0.000000	-0.362220	0.000000	22.809659	117.640775	-1192.858502	-58.715121
793				900.000000	200.000000	0.000000	0.313880	0.630560	-1.477300	-80.097808	-52.079449	166.527788	299.018741	200.909785	0.000000	300.000000	200.000000	0.000000	7.630000	10.743040	2232.743836	2031.317153	2190.899923	-1403.804975				-505.000000	200.000000	0.000000	2.173320	1.786700	17.303879	225.313529	-2269.049084	177.754009
794				900.000000	200.000000	0.000000	0.381140	0.698120	-1.694550	-93.622879	-79.977023	149.653317	299.008605	200.987039	0.000000	300.000000	200.000000	0.000000	7.843640	11.139800	2231.904602	2202.977757	2212.699923	-1391.597975				-505.000000	200.000000	0.000000	0.724440	2.144040	4.719240	-101.518605	-48.314420	648.161824
795				900.000000	200.000000	0.000000	0.358720	0.608040	-1.129700	-32.418705	-94.776988	185.737671	299.057248	200.995789	0.000000	300.000000	200.000000	0.000000	7.538440	11.048240	2231.446838	2222.051158	2103.699926	-1385.494475				-505.000000	200.000000	0.000000	0.905550	-0.536010	14.157719	-262.933351	196.909511	293.139376
796				900.000000	200.000000	0.000000	0.369930	0.653080	-1.260050	-50.801651	-34.325751	195.406585	298.983665	200.961895	0.000000	300.000000	200.000000	0.000000	7.416360	10.529400	2230.760192	2145.757556	2267.199921	-1385.494475				-505.000000	200.000000	0.000000	1.267770	-0.178670	3.932700	-10.496706	-1273.574956	-0.270979
797				900.000000	200.000000	0.000000	0.381140	0.563000	-1.433850	-98.917035	-120.747234	163.985616	298.998837	200.884490	0.000000	300.000000	200.000000	0.000000	7.782600	10.010560	2231.904602	1974.096951	2234.499922	-1428.218974				-505.000000	200.000000	0.000000	1.448880	1.072020	5.505780	412.756398	-92.896709	-762.771846
798				900.000000	200.000000	0.000000	0.336300	0.461660	-1.086250	-110.771163	-88.828171	163.937824	298.998906	200.922883	0.000000	300.000000	200.000000	0.000000	7.324800	10.529400	2232.057190	2059.927254	2234.499922	-1348.873476				-505.000000	200.000000	0.000000	0.181110	-0.536010	6.292320	-1190.090598	-944.920428	-118.011360
799				900.000000	200.000000	0.000000	0.302670	0.574260	-1.607650	-102.653935	-26.166746	171.306363	299.072061	200.935797	0.000000	300.000000	200.000000	0.000000	7.599480	10.590440	2231.828308	2088.537354	2070.999928	-1367.183975				-505.000000	200.000000	0.000000	-0.181110	0.178670	14.944259	-682.889149	-1461.493217	352.648639
800				900.000000	200.000000	0.000000	0.403560	0.596780	-1.129700	-52.985043	-51.029770	163.993804	299.018238	200.957260	0.000000	300.000000	200.000000	0.000000	7.782600	10.651480	2231.599426	2136.220856	2190.899923	-1428.218974				-505.000000	200.000000	0.000000	1.992210	0.714680	16.517339	44.566674	-1329.353641	176.751151
801				900.000000	200.000000	0.000000	0.459610	0.563000	-1.651100	-95.121576	-47.787037	144.627040	298.964474	200.923104	0.000000	300.000000	200.000000	0.000000	7.599480	10.071600	2231.523132	2059.927254	2310.799919	-1367.183975				-505.000000	200.000000	0.000000	2.535540	2.322710	7.865400	141.176413	-1088.879832	354.466001
802				900.000000	200.000000	0.000000	0.336300	0.686860	-1.390400	-69.648285	-88.545311	147.279639	299.042889	200.965576	0.000000	300.000000	200.000000	0.000000	7.416360	9.705360	2232.133484	2155.294256	2136.399925	-1354.976975				-505.000000	200.000000	0.000000	1.448880	0.000000	13.371180	-462.194313	960.199085	58.628188
803				900.000000	200.000000	0.000000	0.482030	0.574260	-1.346950	-98.363320	-28.729272	166.301226	299.076693	200.983069	0.000000	300.000000	200.000000	0.000000	7.446880	10.315760	2231.217956	2193.441057	2060.099928	-1373.287475				-505.000000	200.000000	0.000000	0.905550	0.536010	7.078860	843.712287	-591.792695	-469.516560
804				900.000000	200.000000	0.000000	0.313880	0.698120	-1.651100	-41.310972	-26.587965	149.722998	299.023423	200.956966	0.000000	300.000000	200.000000	0.000000	7.294280	10.224200	2232.286072	2136.220856	2179.999924	-1269.527977				-505.000000	200.000000	0.000000	0.362220	-0.714680	7.865400	-505.880062	-957.372247	-118.195406
805				900.000000	200.000000	0.000000	0.392350	0.675600	-1.390400	-86.194092	-50.325691	171.307701	298.999077	200.948356	0.000000	300.000000	200.000000	0.000000	7.111160	10.926160	2232.438660	2117.147455	2234.499922	-1336.666476				-505.000000	200.000000	0.000000	1.267770	3.216060	7.865400	774.313031	180.962992	296.671113
806				900.000000	200.000000	0.000000	0.291460	0.664340	-1.433850	-110.825975	-41.064662	173.811411	299.057635	200.931301	0.000000	300.000000	200.000000	0.000000	7.721560	11.231360	2232.362366	2079.000654	2103.699926	-1391.597975				-505.000000	200.000000	0.000000	1.629990	0.536010	7.865400	380.511203	-636.374983	587.819261
807				900.000000	200.000000	0.000000	0.414770	0.596780	-1.216600	-53.075071	-51.410581	171.211171	299.022855	201.000268	0.000000	300.000000	200.000000	0.000000	7.477400	11.383960	2230.989074	2231.587858	2179.999924	-1379.390975				-505.000000	200.000000	0.000000	0.724440	1.429360	7.865400	-1071.040214	213.839888	236.274902
808				900.000000	200.000000	0.000000	0.313880	0.540480	-0.912450	-38.996285	-77.934609	190.540615	298.998974	200.956998	0.000000	300.000000	200.000000	0.000000	7.721560	11.658640	2232.209778	2136.220856	2234.499922	-1324.459476				-505.000000	200.000000	0.000000	0.543330	-0.357340	11.798100	-368.126801	-574.353322	-235.358977
809				900.000000	200.000000	0.000000	0.325090	0.472920	-1.868350	-74.932960	-102.837100	166.369569	299.018104	200.901828	0.000000	300.000000	200.000000	0.000000	7.507920	11.139800	2231.294250	2012.243752	2190.899923	-1373.287475				-505.000000	200.000000	0.000000	-1.811100	0.178670	11.798100	1169.915189	-1492.446830	294.034939
810				900.000000	200.000000	0.000000	0.482030	0.641820	-1.260050	-79.409050	-64.271879	178.412357	298.984290	200.965576	0.000000	300.000000	200.000000	0.000000	7.507920	10.407320	2232.133484	2155.294256	2267.199921	-1379.390975				-505.000000	200.000000	0.000000	3.078870	1.608030	8.651940	-712.717963	-1387.643170	118.767908
811				900.000000	200.000000	0.000000	0.369930	0.596780	-1.303500	-109.452523	-125.472801	176.076945	299.008537	200.970014	0.000000	300.000000	200.000000	0.000000	7.507920	10.712520	2231.752014	2164.830956	2212.699923	-1361.080475				-505.000000	200.000000	0.000000	0.362220	2.322710	-1.573080	24.605333	-1876.405181	-526.521614
812				900.000000	200.000000	0.000000	0.392350	0.540480	-1.433850	-123.967590	-136.406771	173.591699	299.042987	200.986837	0.000000	300.000000	200.000000	0.000000	7.141680	10.376800	2232.362366	2202.977757	2136.399925	-1367.183975				-505.000000	200.000000	0.000000	0.181110	0.893350	7.865400	-871.842175	-1211.553296	59.577399
813				900.000000	200.000000	0.000000	0.381140	0.664340	-1.260050	-54.358495	-95.579018	173.718502	299.050058	200.942518	0.000000	300.000000	200.000000	0.000000	7.599480	10.376800	2226.029964	2098.074055	2114.599926	-1367.183975				-505.000000	200.000000	0.000000	0.362220	1.786700	11.011560	919.706154	-32.367901	-115.821597
814				900.000000	200.000000	0.000000	0.392350	0.529220	-0.955900	-79.710288	-126.719325	161.532927	299.033354	200.961073	0.000000	300.000000	200.000000	0.000000	7.263760	10.254720	2232.667542	2145.757556	2158.199924	-1373.287475				-505.000000	200.000000	0.000000	2.535540	1.429360	14.157719	-375.640817	-1094.851244	529.850507
815				900.000000	200.000000	0.000000	0.504450	0.619300	-1.651100	-52.597840	-100.293247	147.042605	299.008808	200.969749	0.000000	300.000000	200.000000	0.000000	7.385840	10.010560	2232.362366	2164.830956	2212.699923	-1367.183975				-505.000000	200.000000	0.000000	1.267770	0.000000	15.730799	-577.821546	-1417.341360	-528.798310
816				900.000000	200.000000	0.000000	0.313880	0.698120	-1.433850	-49.126961	-62.251798	161.771299	299.071744	200.957489	0.000000	300.000000	200.000000	0.000000	7.416360	10.224200	2231.065368	2136.220856	2070.999928	-1348.873476				-505.000000	200.000000	0.000000	-0.181110	2.501380	5.505780	-543.097046	-391.976042	766.061581
817				900.000000	200.000000	0.000000	0.392350	0.731900	-1.738000	-60.112591	-70.266303	183.408360	299.018204	200.961566	0.000000	300.000000	200.000000	0.000000	7.416360	11.933320	2231.523132	2145.757556	2190.899923	-1409.908474	-475.966872	195.014171	0.000000	-505.000000	200.000000	0.000000	0.362220	1.786700	24.382739	-121.568168	-707.907187	-879.494879
818				900.000000	200.000000	0.000000	0.470820	0.585520	-1.477300	-61.849904	-78.806118	144.636370	298.993953	200.901581	0.000000	300.000000	200.000000	0.000000	7.691040	11.322920	2231.904602	2012.243752	2245.399921	-1361.080475				-505.000000	200.000000	0.000000	0.724440	1.072020	18.876959	-49.437915	-1652.590184	-116.528806
819				900.000000	200.000000	0.000000	0.291460	0.743160	-1.477300	-135.768893	-101.815893	154.607433	299.023323	201.004062	0.000000	300.000000	200.000000	0.000000	7.630000	11.139800	2232.057190	2241.124558	2179.999924	-1391.597975				-505.000000	200.000000	0.000000	1.267770	0.714680	4.719240	-651.273186	-1274.321383	0.576810
820				900.000000	200.000000	0.000000	0.358720	0.540480	-1.607650	-124.147647	-144.992194	161.578239	299.037808	200.940134	0.000000	300.000000	200.000000	0.000000	7.721560	10.956680	2231.675720	2098.074055	2147.299925	-1385.494475				-505.000000	200.000000	0.000000	2.354430	0.000000	2.359620	695.084781	-1205.265889	-822.605736
821				900.000000	200.000000	0.000000	0.381140	0.664340	-1.738000	-82.997363	-54.606765	188.176463	298.979163	200.978627	0.000000	300.000000	200.000000	0.000000	7.385840	10.865120	2231.599426	2183.904357	2278.099920	-1409.908474				-505.000000	200.000000	0.000000	0.724440	0.000000	18.876959	928.038172	-61.750096	-293.778449
822				900.000000	200.000000	0.000000	0.235410	0.608040	-1.086250	-136.907476	-89.739491	156.949499	298.989553	200.926775	0.000000	300.000000	200.000000	0.000000	7.660520	11.383960	2232.972718	2069.463954	2256.299921	-1354.976975				-505.000000	200.000000	0.000000	-0.362220	0.178670	15.730799	127.885787	6.989402	-117.289662
823				900.000000	200.000000	0.000000	0.437190	0.517960	-0.999350	-100.321640	-67.733788	168.704981	299.101303	200.871761	0.000000	300.000000	200.000000	0.000000	7.568960	10.559920	2231.675720	1945.486851	2005.599930	-1434.322474				-505.000000	200.000000	0.000000	0.181110	-0.178670	1.573080	336.762530	-12.451818	293.536447
824				900.000000	200.000000	0.000000	0.201780	0.743160	-1.520750	-63.444363	-62.620672	183.616262	299.028272	200.948454	0.000000	300.000000	200.000000	0.000000	7.233240	10.620960	2232.209778	2117.147455	2169.099924	-1330.562976				-505.000000	200.000000	0.000000	2.173320	1.429360	5.505780	1592.539060	-269.302578	-57.561502
825				900.000000	200.000000	0.000000	0.358720	0.675600	-1.781450	-42.373388	-119.500710	185.800502	298.994297	200.973888	0.000000	300.000000	200.000000	0.000000	7.111160	10.712520	2232.667542	2174.367657	2245.399921	-1440.425974				-505.000000	200.000000	0.000000	-0.181110	0.893350	6.292320	865.272007	-1453.282527	-116.625919
826				900.000000	200.000000	0.000000	0.504450	0.427880	-1.129700	-92.104587	-115.976059	132.406624	299.008571	200.961435	0.000000	300.000000	200.000000	0.000000	7.507920	10.132640	2231.828308	2145.757556	2212.699923	-1458.736474				-505.000000	200.000000	0.000000	-1.086660	3.216060	9.438480	-152.089138	454.506698	120.627171
827				900.000000	200.000000	0.000000	0.504450	0.540480	-0.999350	-115.476388	-40.107736	175.885224	298.974839	200.952466	0.000000	300.000000	200.000000	0.000000	7.721560	10.285240	2232.820130	2126.684155	2288.999920	-1409.908474				-505.000000	200.000000	0.000000	-0.543330	0.357340	12.584640	22.629414	-1039.625985	-175.849714
828				900.000000	200.000000	0.000000	0.392350	0.788200	-1.390400	-29.290331	-45.259721	171.412419	298.984290	200.961303	0.000000	300.000000	200.000000	0.000000	7.233240	10.010560	2232.133484	2145.757556	2267.199921	-1440.425974				-505.000000	200.000000	0.000000	2.354430	2.680050	3.146160	-185.026488	-675.732286	-115.133184
829				900.000000	200.000000	0.000000	0.336300	0.630560	-1.520750	-60.040171	-47.896326	173.733541	299.047772	200.918579	0.000000	300.000000	200.000000	0.000000	7.538440	11.506040	2232.133484	2050.390553	2125.499926	-1342.769976				-505.000000	200.000000	0.000000	1.448880	1.429360	13.371180	-491.519742	-1823.771068	1.240552
830				900.000000	200.000000	0.000000	0.257830	0.608040	-1.694550	-57.127071	-34.371358	154.516612	299.013623	200.905730	0.000000	300.000000	200.000000	0.000000	7.813120	11.292400	2232.209778	2021.780453	2201.799923	-1318.355976				-505.000000	200.000000	0.000000	-0.362220	0.357340	11.011560	-556.576441	-121.102046	587.809080
831				900.000000	200.000000	0.000000	0.302670	0.506700	-1.651100	-89.398949	-112.247827	151.966251	298.940450	200.965477	0.000000	300.000000	200.000000	0.000000	7.355320	11.506040	2232.362366	2155.294256	2365.299917	-1428.218974				-505.000000	200.000000	0.000000	-0.724440	-2.501380	14.944259	-1887.402991	-765.766284	-531.012742
832				900.000000	200.000000	0.000000	0.437190	0.450400	-1.738000	-43.561049	-46.782964	178.280791	299.008537	200.999926	0.000000	300.000000	200.000000	0.000000	7.080640	11.353440	2231.752014	2231.587858	2212.699923	-1373.287475				-505.000000	200.000000	0.000000	0.000000	1.429360	4.719240	434.316118	-402.188581	-527.340425
833				900.000000	200.000000	0.000000	0.347510	0.653080	-1.346950	-79.035391	-38.387648	173.742871	299.013387	200.999961	0.000000	300.000000	200.000000	0.000000	7.538440	11.353440	2231.675720	2231.587858	2201.799923	-1330.562976				-505.000000	200.000000	0.000000	1.086660	0.178670	19.663499	-103.431600	843.575598	293.803118
834				900.000000	200.000000	0.000000	0.235410	0.574260	-1.390400	-94.387804	-69.192751	147.279443	299.052817	200.879976	0.000000	300.000000	200.000000	0.000000	7.385840	10.437840	2232.514954	1964.560251	2114.599926	-1385.494475				-505.000000	200.000000	0.000000	0.905550	-1.608030	4.719240	366.339652	-59.273386	115.889733
835				900.000000	200.000000	0.000000	0.291460	0.585520	-1.086250	-125.773259	-112.311509	176.147768	298.955134	200.961172	0.000000	300.000000	200.000000	0.000000	7.446880	9.949520	2232.438660	2145.757556	2332.599918	-1342.769976				-505.000000	200.000000	0.000000	2.354430	0.357340	12.584640	-209.002589	-552.119396	0.150761
836				900.000000	200.000000	0.000000	0.358720	0.619300	-1.520750	-100.709160	-58.951522	178.519163	299.062326	200.965675	0.000000	300.000000	200.000000	0.000000	7.416360	10.346280	2231.904602	2155.294256	2092.799927	-1348.873476				-505.000000	200.000000	0.000000	0.905550	-0.536010	11.798100	-263.122121	861.998827	-822.998499
837				900.000000	200.000000	0.000000	0.392350	0.641820	-1.477300	-67.572530	-90.772633	188.143906	299.116379	200.871344	0.000000	300.000000	200.000000	0.000000	7.233240	10.773560	2232.743836	1945.486851	1972.899931	-1306.148976				-505.000000	200.000000	0.000000	2.354430	-0.178670	14.157719	569.401305	-155.902227	-235.334307
838				900.000000	200.000000	0.000000	0.459610	0.585520	-2.302850	-58.684643	-72.510759	166.334925	299.008503	200.935861	0.000000	300.000000	200.000000	0.000000	7.630000	10.437840	2231.675720	2088.537354	2212.699923	-1367.183975				-505.000000	200.000000	0.000000	0.543330	0.000000	11.798100	-1041.400169	-839.493337	-235.019861
839				900.000000	200.000000	0.000000	0.358720	0.641820	-1.086250	-103.352174	-110.015306	152.033845	299.008605	200.905854	0.000000	300.000000	200.000000	0.000000	7.416360	10.498880	2231.904602	2021.780453	2212.699923	-1373.287475				-505.000000	200.000000	0.000000	0.362220	2.144040	6.292320	-333.024762	-1221.019408	-291.714777
840				900.000000	200.000000	0.000000	0.403560	0.675600	-1.520750	-58.185423	-106.391763	168.886427	299.042922	200.995449	0.000000	300.000000	200.000000	0.000000	7.660520	10.926160	2232.209778	2222.051158	2136.399925	-1391.597975				-505.000000	200.000000	0.000000	1.629990	1.072020	11.011560	-1208.227166	686.339385	294.607441
841				900.000000	200.000000	0.000000	0.538080	0.630560	-1.998700	-48.473736	-76.025013	183.163138	299.042463	200.970279	0.000000	300.000000	200.000000	0.000000	7.263760	10.041080	2231.141662	2164.830956	2136.399925	-1330.562976				-505.000000	200.000000	0.000000	0.181110	0.893350	13.371180	-523.953707	-1216.778281	-292.887193
842				900.000000	200.000000	0.000000	0.437190	0.630560	-1.390400	-67.946188	-31.908322	171.219359	298.993747	200.995789	0.000000	300.000000	200.000000	0.000000	7.355320	10.376800	2231.446838	2222.051158	2245.399921	-1422.115474				-505.000000	200.000000	0.000000	1.629990	-0.536010	7.078860	-1537.475681	424.931502	116.849125
843				900.000000	200.000000	0.000000	0.369930	0.686860	-1.911800	-106.373227	-114.775143	183.389700	298.983839	200.914713	0.000000	300.000000	200.000000	0.000000	7.294280	9.644320	2231.141662	2040.853853	2267.199921	-1361.080475				-505.000000	200.000000	0.000000	-0.181110	2.322710	14.157719	-437.400211	-135.046718	2.218741
844				900.000000	200.000000	0.000000	0.459610	0.540480	-1.303500	-107.750427	-88.638064	187.979978	298.974384	200.935797	0.000000	300.000000	200.000000	0.000000	7.507920	10.529400	2231.828308	2088.537354	2288.999920	-1379.390975				-505.000000	200.000000	0.000000	2.354430	-0.714680	7.865400	73.199947	-2271.050933	-59.610684
845				900.000000	200.000000	0.000000	0.448400	0.529220	-1.564200	-132.607380	-87.933986	149.426558	299.032626	200.884853	0.000000	300.000000	200.000000	0.000000	7.416360	11.231360	2230.989074	1974.096951	2158.199924	-1354.976975				-505.000000	200.000000	0.000000	0.724440	-0.357340	7.078860	1137.103684	-580.833729	175.835225
846				900.000000	200.000000	0.000000	0.392350	0.596780	-1.607650	-57.500729	-121.047228	188.102019	299.061909	200.944730	0.000000	300.000000	200.000000	0.000000	7.477400	10.437840	2230.912780	2107.610755	2092.799927	-1409.908474				-505.000000	200.000000	0.000000	3.984420	1.072020	16.517339	-1323.602706	-256.772196	-410.510097
847				900.000000	200.000000	0.000000	0.470820	0.653080	-0.825550	-78.495221	-109.808065	166.386142	298.979616	200.909847	0.000000	300.000000	200.000000	0.000000	7.660520	10.834600	2232.591248	2031.317153	2278.099920	-1409.908474				-505.000000	200.000000	0.000000	2.354430	1.429360	13.371180	435.008273	-1613.425881	118.656306
848				900.000000	200.000000	0.000000	0.538080	0.529220	-1.260050	-128.271750	-86.843898	183.068891	298.989450	200.978126	0.000000	300.000000	200.000000	0.000000	7.538440	10.468360	2232.743836	2183.904357	2256.299921	-1391.597975				-505.000000	200.000000	0.000000	0.181110	1.429360	7.865400	-144.512199	-150.993237	-174.890322
849				900.000000	200.000000	0.000000	0.269040	0.698120	-1.216600	-85.086662	-85.937179	171.456393	299.018473	200.957031	0.000000	300.000000	200.000000	0.000000	7.355320	10.682000	2232.133484	2136.220856	2190.899923	-1354.976975				-505.000000	200.000000	0.000000	0.362220	1.429360	4.719240	-376.395895	-1749.806585	236.303880
850				900.000000	200.000000	0.000000	0.369930	0.821980	-1.781450	-80.571292	-145.292188	176.286381	299.028538	200.939652	0.000000	300.000000	200.000000	0.000000	7.080640	10.407320	2232.820130	2098.074055	2169.099924	-1281.734977				-505.000000	200.000000	0.000000	2.897760	1.429360	13.371180	782.456279	-453.172712	-57.619457
851				900.000000	200.000000	0.000000	0.493240	0.641820	-1.260050	-63.326929	-74.865446	144.665502	299.023323	201.012608	0.000000	300.000000	200.000000	0.000000	7.691040	10.682000	2232.057190	2260.197959	2179.999924	-1330.562976	-515.721601	228.311370	0.000000	-505.000000	200.000000	0.000000	2.173320	1.072020	22.809659	645.772712	244.556070	294.563975
852				900.000000	200.000000	0.000000	0.470820	0.540480	-1.607650	-83.942345	-68.552953	168.691084	298.974454	200.940005	0.000000	300.000000	200.000000	0.000000	7.660520	10.834600	2231.980896	2098.074055	2288.999920	-1397.701475				-505.000000	200.000000	0.000000	0.543330	1.072020	6.292320	644.451325	226.291707	-116.514317
853				900.000000	200.000000	0.000000	0.414770	0.709380	-1.651100	-93.114178	-121.930075	142.399968	299.047284	200.957522	0.000000	300.000000	200.000000	0.000000	7.294280	10.376800	2230.989074	2136.220856	2125.499926	-1342.769976				-505.000000	200.000000	0.000000	1.267770	2.144040	14.157719	-100.763527	-1283.278500	236.909667
854				900.000000	200.000000	0.000000	0.493240	0.540480	-1.303500	-99.709366	-14.033399	154.209896	299.052558	200.952856	0.000000	300.000000	200.000000	0.000000	7.294280	10.071600	2231.904602	2126.684155	2114.599926	-1342.769976				-505.000000	200.000000	0.000000	1.448880	-1.250690	18.876959	-1811.409123	-2624.416097	116.185382
855				900.000000	200.000000	0.000000	0.313880	0.664340	-1.607650	-115.026562	-112.749863	178.607504	298.998734	201.004234	0.000000	300.000000	200.000000	0.000000	7.782600	11.292400	2231.675720	2241.124558	2234.499922	-1446.529474				-505.000000	200.000000	0.000000	-1.086660	0.536010	13.371180	-1703.736369	-477.215486	-410.613084
856				900.000000	200.000000	0.000000	0.437190	0.506700	-1.694550	-121.608205	-87.351132	178.333150	298.969535	200.987039	0.000000	300.000000	200.000000	0.000000	7.721560	9.674840	2231.904602	2202.977757	2299.899920	-1470.943473				-505.000000	200.000000	0.000000	0.000000	-1.250690	3.932700	-886.076649	-1727.142227	233.789490
857				900.000000	200.000000	0.000000	0.269040	0.551740	-1.564200	-107.556825	-34.954211	183.368560	298.993644	200.961698	0.000000	300.000000	200.000000	0.000000	7.477400	11.078760	2231.217956	2145.757556	2245.399921	-1354.976975				-505.000000	200.000000	0.000000	1.267770	1.608030	17.303879	-596.209806	-1021.124191	765.097882
858				900.000000	200.000000	0.000000	0.381140	0.608040	-1.694550	-93.311843	-100.240903	164.027503	299.013286	201.025706	0.000000	300.000000	200.000000	0.000000	7.782600	11.475520	2231.446838	2288.808060	2201.799923	-1354.976975				-505.000000	200.000000	0.000000	2.354430	-1.072020	18.876959	-758.253784	-955.800830	-353.670293
859				900.000000	200.000000	0.000000	0.257830	0.596780	-1.607650	-81.623911	-49.650085	154.506140	299.028339	200.965477	0.000000	300.000000	200.000000	0.000000	7.660520	11.445000	2232.362366	2155.294256	2169.099924	-1342.769976				-505.000000	200.000000	0.000000	2.716650	0.893350	11.798100	-176.631548	-1236.140937	118.118655
860				900.000000	200.000000	0.000000	0.313880	0.686860	-1.520750	-85.865448	-92.566800	178.628448	299.028438	200.931205	0.000000	300.000000	200.000000	0.000000	7.111160	10.895640	2232.591248	2079.000654	2169.099924	-1379.390975				-505.000000	200.000000	0.000000	3.259980	0.000000	1.573080	-463.138161	-1259.314290	234.715596
861				900.000000	200.000000	0.000000	0.392350	0.608040	-1.086250	-40.414751	-55.674520	161.606229	299.008774	200.922788	0.000000	300.000000	200.000000	0.000000	7.141680	10.987200	2232.286072	2059.927254	2212.699923	-1324.459476				-505.000000	200.000000	0.000000	0.724440	1.072020	1.573080	528.257784	-443.038737	294.679885
862				900.000000	200.000000	0.000000	0.369930	0.596780	-1.564200	-49.414655	-125.230350	164.028645	298.998598	200.978728	0.000000	300.000000	200.000000	0.000000	7.568960	10.529400	2231.370544	2183.904357	2234.499922	-1361.080475				-505.000000	200.000000	0.000000	-0.905550	2.501380	13.371180	-310.835810	704.955615	2.446254
863				900.000000	200.000000	0.000000	0.381140	0.585520	-1.477300	-49.788313	-115.640855	197.741801	298.969464	200.965741	0.000000	300.000000	200.000000	0.000000	7.477400	10.712520	2231.752014	2155.294256	2299.899920	-1342.769976				-505.000000	200.000000	0.000000	1.811100	1.429360	11.798100	434.882427	-253.356059	-409.997116
864				900.000000	200.000000	0.000000	0.414770	0.619300	-1.868350	-64.884501	-136.925942	139.906533	298.993678	200.910376	0.000000	300.000000	200.000000	0.000000	7.691040	9.552760	2231.294250	2031.317153	2245.399921	-1367.183975				-505.000000	200.000000	0.000000	0.181110	-0.178670	7.865400	221.449914	114.146778	-411.392737
865				900.000000	200.000000	0.000000	0.403560	0.439140	-2.302850	-137.082116	-181.653959	137.340938	298.974699	200.999585	0.000000	300.000000	200.000000	0.000000	7.782600	9.888480	2232.514954	2231.587858	2288.999920	-1397.701475				-505.000000	200.000000	0.000000	-0.724440	1.429360	0.000000	86.490573	-1281.864211	-116.073779
866				900.000000	200.000000	0.000000	0.369930	0.529220	-1.564200	-52.196775	-135.362290	195.291395	299.037479	200.966104	0.000000	300.000000	200.000000	0.000000	7.599480	10.987200	2230.912780	2155.294256	2147.299925	-1330.562976				-505.000000	200.000000	0.000000	-2.173320	0.357340	16.517339	-208.687973	-679.587413	470.465771
867				900.000000	200.000000	0.000000	0.325090	0.664340	-1.607650	-94.923911	-42.287912	168.957250	299.008435	200.953019	0.000000	300.000000	200.000000	0.000000	7.752080	11.353440	2231.523132	2126.684155	2212.699923	-1409.908474	-414.800711	159.482025	0.000000	-505.000000	200.000000	0.000000	1.811100	0.536010	22.023119	-892.332201	-1986.469697	235.340180
868				900.000000	200.000000	0.000000	0.336300	0.517960	-1.390400	-116.808889	-63.215462	144.712902	299.058182	200.896604	0.000000	300.000000	200.000000	0.000000	7.446880	9.766400	2233.659364	2002.707052	2103.699926	-1428.218974				-505.000000	200.000000	0.000000	1.992210	0.357340	9.438480	22.377722	-1190.065796	-117.308458
869				900.000000	200.000000	0.000000	0.280250	0.596780	-1.173150	-85.194299	-147.230854	144.844272	299.023289	200.969915	0.000000	300.000000	200.000000	0.000000	7.355320	10.804080	2231.980896	2164.830956	2179.999924	-1452.632974				-505.000000	200.000000	0.000000	0.181110	1.429360	7.865400	318.751809	-681.273266	-351.122618
870				900.000000	200.000000	0.000000	0.336300	0.540480	-1.651100	-83.987359	-83.236890	185.698067	299.047577	200.974321	0.000000	300.000000	200.000000	0.000000	7.416360	11.322920	2231.675720	2174.367657	2125.499926	-1354.976975				-505.000000	200.000000	0.000000	0.905550	-0.536010	16.517339	-1189.272597	-865.889826	58.162981
871				900.000000	200.000000	0.000000	0.291460	0.686860	-1.564200	-81.889932	-147.328805	149.735753	299.052429	200.952987	0.000000	300.000000	200.000000	0.000000	7.050120	10.682000	2231.599426	2126.684155	2114.599926	-1354.976975				-505.000000	200.000000	0.000000	0.724440	-0.178670	6.292320	916.220079	215.332741	-763.900796
872				900.000000	200.000000	0.000000	0.358720	0.574260	-1.477300	-82.416242	-129.915510	176.067615	298.979163	200.948713	0.000000	300.000000	200.000000	0.000000	7.141680	10.224200	2231.599426	2117.147455	2278.099920	-1422.115474				-505.000000	200.000000	0.000000	3.078870	0.178670	14.157719	-567.136070	330.541940	-293.797245
873				900.000000	200.000000	0.000000	0.425980	0.630560	-1.086250	-103.815861	-72.257314	164.001992	299.037677	200.910345	0.000000	300.000000	200.000000	0.000000	7.019600	10.163160	2231.370544	2031.317153	2147.299925	-1342.769976				-505.000000	200.000000	0.000000	3.078870	-0.357340	11.011560	95.074283	-1522.452456	-176.817721
874				900.000000	200.000000	0.000000	0.482030	0.867020	-1.173150	-82.106876	-49.154786	181.031453	299.013556	200.905792	0.000000	300.000000	200.000000	0.000000	7.721560	10.743040	2232.057190	2021.780453	2201.799923	-1275.631477				-505.000000	200.000000	0.000000	0.543330	1.250690	2.359620	886.580034	-167.686183	177.375734
875				900.000000	200.000000	0.000000	0.369930	0.619300	-1.477300	-76.540964	-59.453558	168.868909	299.066954	200.936021	0.000000	300.000000	200.000000	0.000000	7.416360	11.017720	2231.294250	2088.537354	2081.899927	-1318.355976				-505.000000	200.000000	0.000000	1.448880	2.680050	15.730799	395.060292	-235.170260	-467.525332
876				900.000000	200.000000	0.000000	0.392350	0.720640	-1.173150	-100.196395	-151.847132	152.072307	298.994091	200.969815	0.000000	300.000000	200.000000	0.000000	7.568960	10.956680	2232.209778	2164.830956	2245.399921	-1434.322474				-505.000000	200.000000	0.000000	0.724440	1.250690	16.517339	656.080648	205.629198	177.361246
877				900.000000	200.000000	0.000000	0.448400	0.574260	-1.607650	-98.633405	-72.695667	168.745726	298.940196	200.987073	0.000000	300.000000	200.000000	0.000000	7.721560	10.743040	2231.828308	2202.977757	2365.299917	-1403.804975				-505.000000	200.000000	0.000000	0.905550	-0.178670	14.944259	-936.143796	-731.826966	763.431281
878				900.000000	200.000000	0.000000	0.403560	0.540480	-1.042800	-103.459811	-56.176557	156.712465	299.022989	200.970213	0.000000	300.000000	200.000000	0.000000	7.630000	10.224200	2231.294250	2164.830956	2179.999924	-1373.287475				-505.000000	200.000000	0.000000	-0.181110	1.965370	12.584640	235.747311	131.586150	-174.352671
879				900.000000	200.000000	0.000000	0.425980	0.608040	-1.824900	-85.405825	-71.570369	163.981049	298.984533	200.973888	0.000000	300.000000	200.000000	0.000000	7.416360	10.193680	2232.667542	2174.367657	2267.199921	-1422.115474				-505.000000	200.000000	0.000000	0.724440	0.536010	5.505780	148.690429	481.219182	587.891705
880				900.000000	200.000000	0.000000	0.403560	0.585520	-1.824900	-74.271608	-146.636663	195.308914	298.998529	200.884762	0.000000	300.000000	200.000000	0.000000	7.843640	10.041080	2231.217956	1974.096951	2234.499922	-1397.701475				-505.000000	200.000000	0.000000	0.724440	0.714680	12.584640	-998.091959	-1646.618773	235.596671
881				900.000000	200.000000	0.000000	0.313880	0.619300	-1.129700	-104.324562	-143.590176	166.517316	298.984776	200.943762	0.000000	300.000000	200.000000	0.000000	7.691040	9.583280	2233.201600	2107.610755	2267.199921	-1330.562976				-505.000000	200.000000	0.000000	1.992210	-0.893350	10.225020	410.025401	-527.962186	-412.215857
882				900.000000	200.000000	0.000000	0.358720	0.608040	-1.433850	-117.164939	-124.889948	168.870050	299.008910	200.931205	0.000000	300.000000	200.000000	0.000000	7.263760	11.200840	2232.591248	2079.000654	2212.699923	-1342.769976				-505.000000	200.000000	0.000000	2.173320	4.645420	5.505780	628.982831	128.407444	591.675625
883				900.000000	200.000000	0.000000	0.358720	0.551740	-1.346950	-34.962210	-135.102705	163.998371	299.057635	200.982565	0.000000	300.000000	200.000000	0.000000	7.019600	11.292400	2232.362366	2193.441057	2103.699926	-1379.390975				-505.000000	200.000000	0.000000	-0.543330	1.786700	17.303879	-6.318475	281.595530	-233.237350
884				900.000000	200.000000	0.000000	0.381140	0.731900	-1.129700	-107.728754	-90.634274	154.504052	299.047739	200.961336	0.000000	300.000000	200.000000	0.000000	7.385840	10.559920	2232.057190	2145.757556	2125.499926	-1361.080475				-505.000000	200.000000	0.000000	2.173320	1.608030	11.011560	-17.633182	-1997.937658	177.584451
885				900.000000	200.000000	0.000000	0.257830	0.585520	-1.390400	-85.883057	-85.313917	140.037708	298.998803	200.901612	0.000000	300.000000	200.000000	0.000000	7.630000	10.193680	2231.828308	2012.243752	2234.499922	-1403.804975				-505.000000	200.000000	0.000000	1.992210	-0.536010	15.730799	200.456503	-1063.467200	-118.156248
886				900.000000	200.000000	0.000000	0.470820	0.563000	-1.824900	-83.240042	-48.087031	132.567126	299.018942	200.939492	0.000000	300.000000	200.000000	0.000000	7.813120	10.498880	2233.201600	2098.074055	2190.899923	-1397.701475				-505.000000	200.000000	0.000000	1.448880	0.893350	13.371180	-1218.849718	-1558.631054	294.452372
887				900.000000	200.000000	0.000000	0.313880	0.641820	-1.738000	-55.781025	-61.968938	183.405881	299.037808	201.029874	0.000000	300.000000	200.000000	0.000000	7.141680	10.712520	2231.675720	2298.344760	2147.299925	-1306.148976				-505.000000	200.000000	0.000000	2.173320	-0.178670	7.865400	-589.262099	-271.541857	-176.575719
888				900.000000	200.000000	0.000000	0.358720	0.686860	-1.520750	-81.844918	-23.489732	140.027432	298.993885	201.004200	0.000000	300.000000	200.000000	0.000000	7.172200	10.559920	2231.752014	2241.124558	2245.399921	-1342.769976				-505.000000	200.000000	0.000000	2.354430	0.893350	5.505780	-408.766937	117.448478	588.100421
889				900.000000	200.000000	0.000000	0.291460	0.664340	-1.520750	-74.731231	-51.115785	132.847189	299.037775	200.948713	0.000000	300.000000	200.000000	0.000000	7.507920	10.498880	2231.599426	2117.147455	2147.299925	-1391.597975				-505.000000	200.000000	0.000000	-0.543330	1.429360	3.146160	202.558268	-898.098861	-233.576466
890				900.000000	200.000000	0.000000	0.369930	0.596780	-0.999350	-76.973182	-90.293871	149.570684	298.949677	201.025811	0.000000	300.000000	200.000000	0.000000	7.324800	10.376800	2231.217956	2288.808060	2343.499918	-1397.701475				-505.000000	200.000000	0.000000	0.362220	-0.714680	13.371180	1000.168425	97.962827	-59.451308
891				900.000000	200.000000	0.000000	0.414770	0.563000	-1.911800	-87.350601	-60.895984	183.228056	299.086744	200.995585	0.000000	300.000000	200.000000	0.000000	8.057280	10.224200	2231.904602	2222.051158	2038.299929	-1367.183975				-505.000000	200.000000	0.000000	0.362220	1.965370	9.438480	1625.287641	-826.295092	119.324356
892				900.000000	200.000000	0.000000	0.414770	0.686860	-1.651100	-73.938900	-91.534255	173.704605	299.013387	200.982867	0.000000	300.000000	200.000000	0.000000	7.477400	11.261880	2231.675720	2193.441057	2201.799923	-1446.529474				-505.000000	200.000000	0.000000	1.267770	0.536010	18.090419	612.961208	-2347.570691	0.407252
893				900.000000	200.000000	0.000000	0.257830	0.630560	-1.738000	-120.573195	-79.924679	147.308575	298.984603	200.973821	0.000000	300.000000	200.000000	0.000000	7.630000	11.292400	2232.820130	2174.367657	2267.199921	-1391.597975				-505.000000	200.000000	0.000000	1.811100	-0.536010	18.090419	895.541284	-789.607499	-235.629956
894				900.000000	200.000000	0.000000	0.425980	0.574260	-0.912450	-150.180071	-62.287008	135.033712	298.989381	200.948292	0.000000	300.000000	200.000000	0.000000	6.989080	10.712520	2232.591248	2117.147455	2256.299921	-1324.459476				-505.000000	200.000000	0.000000	1.811100	0.357340	4.719240	-2525.951859	-1439.768287	58.938326
895				900.000000	200.000000	0.000000	0.336300	0.653080	-1.738000	-123.666352	-67.958164	152.067544	298.974243	200.974387	0.000000	300.000000	200.000000	0.000000	7.691040	11.536560	2231.523132	2174.367657	2288.999920	-1367.183975				-505.000000	200.000000	0.000000	2.716650	-1.965370	13.371180	577.041168	-2828.473878	-648.267553
896				900.000000	200.000000	0.000000	0.313880	0.686860	-1.433850	-73.713829	-21.724038	178.628448	299.062005	200.927536	0.000000	300.000000	200.000000	0.000000	7.263760	11.139800	2231.141662	2069.463954	2092.799927	-1464.839973				-505.000000	200.000000	0.000000	0.362220	0.536010	3.932700	-198.883423	-423.360085	-175.752600
897				900.000000	200.000000	0.000000	0.269040	0.608040	-1.477300	-81.025181	-50.232938	190.649900	299.023523	200.986770	0.000000	300.000000	200.000000	0.000000	7.111160	10.346280	2232.514954	2202.977757	2179.999924	-1330.562976				-505.000000	200.000000	0.000000	3.984420	1.072020	7.078860	-513.645771	-380.385086	118.186791
898				900.000000	200.000000	0.000000	0.582920	0.630560	-1.303500	-104.040932	-88.650000	134.923481	299.077071	200.939941	0.000000	300.000000	200.000000	0.000000	7.507920	11.017720	2232.133484	2098.074055	2060.099928	-1416.011974				-505.000000	200.000000	0.000000	1.267770	1.072020	4.719240	991.773484	-81.191317	-234.060469
899				900.000000	200.000000	0.000000	0.414770	0.698120	-1.998700	-57.753206	-101.342927	188.173038	299.018875	200.995075	0.000000	300.000000	200.000000	0.000000	7.568960	10.620960	2233.049012	2222.051158	2190.899923	-1336.666476				-505.000000	200.000000	0.000000	1.086660	1.786700	5.505780	224.369681	-2192.098895	354.073238
900				900.000000	200.000000	0.000000	0.448400	0.585520	-1.303500	-57.649317	-62.846587	163.936878	299.008910	200.944020	0.000000	300.000000	200.000000	0.000000	7.782600	10.529400	2232.591248	2107.610755	2212.699923	-1342.769976				-505.000000	200.000000	0.000000	2.354430	1.608030	7.078860	-17.947798	-812.034426	-57.406433
901				900.000000	200.000000	0.000000	0.414770	0.709380	-1.738000	-4.752541	-167.442987	154.448268	299.027674	200.906288	0.000000	300.000000	200.000000	0.000000	7.782600	10.346280	2230.836486	2021.780453	2169.099924	-1409.908474				-505.000000	200.000000	0.000000	1.629990	-1.072020	10.225020	-64.049928	-1566.604313	-1.147746
902				900.000000	200.000000	0.000000	0.549290	0.754420	-1.303500	-131.104619	-148.056756	154.350793	298.974524	200.935669	0.000000	300.000000	200.000000	0.000000	7.691040	9.735880	2232.133484	2088.537354	2288.999920	-1391.597975				-505.000000	200.000000	0.000000	0.905550	0.000000	3.932700	1274.290637	-456.236982	822.344937
903				900.000000	200.000000	0.000000	0.246620	0.506700	-1.520750	-81.222846	-69.533154	180.940240	299.091628	200.978494	0.000000	300.000000	200.000000	0.000000	7.782600	9.949520	2231.904602	2183.904357	2027.399929	-1464.839973				-505.000000	200.000000	0.000000	0.181110	-1.072020	7.078860	-875.013634	-813.096847	-294.752329
904				900.000000	200.000000	0.000000	0.369930	0.709380	-1.390400	-137.069925	-94.996165	183.410644	299.008401	200.944504	0.000000	300.000000	200.000000	0.000000	7.294280	9.827440	2231.446838	2107.610755	2212.699923	-1354.976975				-505.000000	200.000000	0.000000	2.716650	-0.357340	11.798100	-1063.022812	-2031.560981	58.187651
905				900.000000	200.000000	0.000000	0.257830	0.743160	-1.607650	-59.513861	-145.903514	164.280914	298.974278	200.948713	0.000000	300.000000	200.000000	0.000000	7.538440	11.689160	2231.599426	2117.147455	2288.999920	-1324.459476				-505.000000	200.000000	0.000000	2.897760	0.357340	11.011560	-324.944438	-981.213462	0.107295
906				900.000000	200.000000	0.000000	0.482030	0.585520	-1.346950	-73.776452	-104.718821	156.673057	299.052882	200.871373	0.000000	300.000000	200.000000	0.000000	7.355320	10.895640	2232.667542	1945.486851	2114.599926	-1324.459476				-505.000000	200.000000	0.000000	1.086660	-0.714680	1.573080	-738.015452	-332.386660	-176.997460
907				900.000000	200.000000	0.000000	0.336300	0.574260	-0.912450	-77.810527	-63.659955	161.632882	299.091907	200.944020	0.000000	300.000000	200.000000	0.000000	7.691040	10.865120	2232.591248	2107.610755	2027.399929	-1324.459476				-505.000000	200.000000	0.000000	1.086660	0.357340	4.719240	-209.631821	-1130.792410	-469.700606
908				900.000000	200.000000	0.000000	0.414770	0.619300	-2.215950	-73.285675	-126.470734	142.316193	299.072378	200.991007	0.000000	300.000000	200.000000	0.000000	7.141680	11.200840	2232.591248	2212.514458	2070.999928	-1416.011974				-505.000000	200.000000	0.000000	1.629990	-0.536010	9.438480	663.217125	-372.727821	-176.871369
909				900.000000	200.000000	0.000000	0.448400	0.574260	-1.477300	-82.416242	-113.344652	171.155387	299.057410	200.922977	0.000000	300.000000	200.000000	0.000000	7.721560	11.231360	2231.828308	2059.927254	2103.699926	-1361.080475				-505.000000	200.000000	0.000000	1.629990	0.178670	13.371180	706.777027	-774.169975	58.783257
910				900.000000	200.000000	0.000000	0.425980	0.731900	-2.085600	-116.760127	-45.998068	147.228618	299.043543	200.922221	0.000000	300.000000	200.000000	0.000000	7.996240	10.620960	2233.659364	2059.927254	2136.399925	-1342.769976				-505.000000	200.000000	0.000000	1.267770	-0.714680	9.438480	-1084.834225	-218.239883	-235.756048
911				900.000000	200.000000	0.000000	0.336300	0.630560	-1.390400	-120.213081	-27.753672	188.191502	299.023289	200.999824	0.000000	300.000000	200.000000	0.000000	7.050120	11.322920	2231.980896	2231.587858	2179.999924	-1385.494475				-505.000000	200.000000	0.000000	1.992210	-0.536010	11.011560	894.974975	-1324.128656	58.076048
912				900.000000	200.000000	0.000000	0.381140	0.619300	-2.042150	-77.126149	-59.389875	178.495935	298.974664	200.956900	0.000000	300.000000	200.000000	0.000000	7.477400	10.804080	2232.438660	2136.220856	2288.999920	-1379.390975				-505.000000	200.000000	0.000000	-1.086660	0.178670	13.371180	-219.750988	-3393.755647	411.465181
913				900.000000	200.000000	0.000000	0.347510	0.709380	-1.955250	-65.285565	-108.745508	159.337270	299.038137	201.046610	0.000000	300.000000	200.000000	0.000000	7.385840	10.651480	2232.438660	2336.491561	2147.299925	-1306.148976				-505.000000	200.000000	0.000000	1.448880	-1.072020	19.663499	-1800.534878	-901.752429	-118.621455
914				900.000000	200.000000	0.000000	0.168150	0.743160	-1.868350	-108.030309	-126.770130	193.289743	298.969535	200.969948	0.000000	300.000000	200.000000	0.000000	7.507920	10.529400	2231.904602	2164.830956	2299.899920	-1416.011974				-505.000000	200.000000	0.000000	-0.543330	0.357340	10.225020	-556.639365	-241.966662	294.103075
915				900.000000	200.000000	0.000000	0.459610	0.529220	-1.129700	-136.177768	-119.195518	159.053585	298.950036	200.978460	0.000000	300.000000	200.000000	0.000000	7.538440	10.132640	2231.980896	2183.904357	2343.499918	-1409.908474				-505.000000	200.000000	0.000000	-0.181110	0.893350	11.798100	749.896468	-397.947453	-410.346413
916				900.000000	200.000000	0.000000	0.459610	0.484180	-1.129700	-134.011985	-73.601789	142.144077	299.101518	200.991177	0.000000	300.000000	200.000000	0.000000	7.141680	9.949520	2232.209778	2212.514458	2005.599930	-1373.287475				-505.000000	200.000000	0.000000	1.629990	-0.178670	14.157719	685.217307	-1570.336446	-294.020450
917				900.000000	200.000000	0.000000	0.403560	0.608040	-1.781450	-49.176039	-101.083342	168.823596	299.077198	200.944085	0.000000	300.000000	200.000000	0.000000	7.324800	11.231360	2232.438660	2107.610755	2060.099928	-1300.045476				-505.000000	200.000000	0.000000	0.543330	1.608030	16.517339	446.071288	-578.831881	412.691245
918				900.000000	200.000000	0.000000	0.212990	0.596780	-1.390400	-77.378309	-68.269496	183.468515	298.974524	200.905761	0.000000	300.000000	200.000000	0.000000	7.477400	10.010560	2232.133484	2021.780453	2288.999920	-1397.701475				-505.000000	200.000000	0.000000	1.992210	2.680050	15.730799	626.692296	-1196.037207	237.360385
919				900.000000	200.000000	0.000000	0.560500	0.540480	-1.303500	-119.812017	-107.990624	178.236816	299.043379	200.973622	0.000000	300.000000	200.000000	0.000000	7.660520	10.773560	2233.277894	2174.367657	2136.399925	-1409.908474				-505.000000	200.000000	0.000000	2.716650	0.178670	2.359620	-683.895920	-166.623761	-1292.417945
920				900.000000	200.000000	0.000000	0.381140	0.585520	-1.303500	-65.690377	-105.670549	154.367919	299.008706	200.918579	0.000000	300.000000	200.000000	0.000000	7.355320	11.109280	2232.133484	2050.390553	2212.699923	-1336.666476				-505.000000	200.000000	0.000000	0.181110	-0.178670	-4.719240	-937.716876	-1067.040465	-0.184047
921				900.000000	200.000000	0.000000	0.235410	0.517960	-1.520750	-64.677039	-109.599285	190.600966	299.023089	200.918830	0.000000	300.000000	200.000000	0.000000	7.355320	10.682000	2231.523132	2050.390553	2179.999924	-1403.804975				-505.000000	200.000000	0.000000	0.905550	-0.178670	7.078860	105.570989	-459.222687	-293.962495
922				900.000000	200.000000	0.000000	0.448400	0.641820	-2.172500	-80.354348	-122.830056	156.760257	299.067114	200.965774	0.000000	300.000000	200.000000	0.000000	7.477400	11.139800	2231.675720	2155.294256	2081.899927	-1446.529474				-505.000000	200.000000	0.000000	1.629990	1.429360	14.944259	-607.209897	-1703.652879	-292.494430
923				900.000000	200.000000	0.000000	0.437190	0.664340	-1.390400	-66.555128	-67.370112	154.383154	299.028405	200.952596	0.000000	300.000000	200.000000	0.000000	7.355320	10.407320	2232.514954	2126.684155	2169.099924	-1379.390975				-505.000000	200.000000	0.000000	3.078870	1.965370	11.011560	-922.538554	-594.462405	295.339320
924				900.000000	200.000000	0.000000	0.459610	0.529220	-1.607650	-100.488152	-118.751024	187.969507	298.989277	200.952661	0.000000	300.000000	200.000000	0.000000	7.599480	10.712520	2232.362366	2126.684155	2256.299921	-1379.390975				-505.000000	200.000000	0.000000	1.448880	-0.357340	8.651940	-947.458503	-1421.582488	352.009566
925				900.000000	200.000000	0.000000	0.403560	0.585520	-1.694550	-62.074975	-131.559978	173.621973	299.027907	200.978728	0.000000	300.000000	200.000000	0.000000	7.568960	10.834600	2231.370544	2183.904357	2169.099924	-1361.080475				-505.000000	200.000000	0.000000	1.992210	1.429360	10.225020	-607.587437	-660.532193	236.173481
926				900.000000	200.000000	0.000000	0.291460	0.810720	-1.520750	-28.498000	-40.983845	181.176525	299.008910	200.952563	0.000000	300.000000	200.000000	0.000000	7.477400	10.376800	2232.591248	2126.684155	2212.699923	-1458.736474				-505.000000	200.000000	0.000000	-0.905550	1.786700	16.517339	1035.962619	-491.160157	1.768022
927				900.000000	200.000000	0.000000	0.358720	0.641820	-1.694550	-87.900252	-109.449587	185.769086	298.960052	200.952596	0.000000	300.000000	200.000000	0.000000	7.568960	10.285240	2232.514954	2126.684155	2321.699919	-1464.839973				-505.000000	200.000000	0.000000	1.992210	1.608030	13.371180	-364.892418	-265.807877	-57.377455
928				900.000000	200.000000	0.000000	0.358720	0.653080	-1.651100	-79.350491	-114.555966	161.682957	299.028007	200.952987	0.000000	300.000000	200.000000	0.000000	7.660520	9.491720	2231.599426	2126.684155	2169.099924	-1367.183975				-505.000000	200.000000	0.000000	2.354430	0.893350	3.932700	-524.708785	-1339.328749	353.124027
929				900.000000	200.000000	0.000000	0.313880	0.641820	-1.694550	-99.961843	-122.800986	161.718940	299.096388	200.952987	0.000000	300.000000	200.000000	0.000000	6.744920	10.132640	2231.599426	2126.684155	2016.499929	-1379.390975				-505.000000	200.000000	0.000000	0.362220	2.322710	14.157719	25.863797	-433.063629	413.383965
930				900.000000	200.000000	0.000000	0.313880	0.551740	-1.955250	-99.920892	-137.756445	183.322106	298.969852	200.969649	0.000000	300.000000	200.000000	0.000000	7.416360	10.987200	2232.591248	2164.830956	2299.899920	-1300.045476				-505.000000	200.000000	0.000000	2.173320	1.965370	18.090419	-1037.788247	-148.675394	-350.773321
931				900.000000	200.000000	0.000000	0.414770	0.709380	-1.520750	-109.061256	-91.655481	168.906229	299.038367	200.986567	0.000000	300.000000	200.000000	0.000000	7.263760	9.491720	2232.972718	2202.977757	2147.299925	-1361.080475				-505.000000	200.000000	0.000000	0.905550	1.250690	3.932700	423.441873	-1384.227033	294.834954
932				900.000000	200.000000	0.000000	0.437190	0.743160	-1.129700	-83.141886	-82.810473	180.962718	299.067337	200.969815	0.000000	300.000000	200.000000	0.000000	7.416360	11.353440	2232.209778	2164.830956	2081.899927	-1373.287475				-505.000000	200.000000	0.000000	1.992210	-1.072020	10.225020	-643.129938	-925.672208	-588.617710
933				900.000000	200.000000	0.000000	0.392350	0.641820	-1.260050	-67.347459	-75.776766	144.770024	299.018171	200.953052	0.000000	300.000000	200.000000	0.000000	7.507920	11.261880	2231.446838	2126.684155	2190.899923	-1300.045476				-505.000000	200.000000	0.000000	2.173320	0.178670	3.146160	-104.752987	-1990.473394	-646.189393
934				900.000000	200.000000	0.000000	0.358720	0.641820	-1.173150	-75.298491	-135.264339	168.901466	299.028438	201.037995	0.000000	300.000000	200.000000	0.000000	7.355320	11.658640	2232.591248	2317.418160	2169.099924	-1385.494475				-505.000000	200.000000	0.000000	0.724440	3.216060	14.157719	79.920405	473.008492	-173.238210
935				900.000000	200.000000	0.000000	0.470820	0.664340	-1.433850	-118.867035	-104.176376	185.673894	298.974699	200.973954	0.000000	300.000000	200.000000	0.000000	7.355320	10.804080	2232.514954	2174.367657	2288.999920	-1379.390975				-505.000000	200.000000	0.000000	1.629990	-0.714680	0.786540	-506.446371	-762.227152	-235.785025
936				900.000000	200.000000	0.000000	0.414770	0.653080	-1.260050	-103.068544	24.619377	154.395909	299.018640	200.948324	0.000000	300.000000	200.000000	0.000000	7.385840	10.376800	2232.514954	2117.147455	2190.899923	-1361.080475				-505.000000	200.000000	0.000000	0.362220	0.000000	12.584640	116.822773	-1889.840856	293.691516
937				900.000000	200.000000	0.000000	0.571710	0.574260	-1.173150	-90.142203	-103.507508	175.846958	299.052590	201.008369	0.000000	300.000000	200.000000	0.000000	7.568960	10.590440	2231.980896	2250.661259	2114.599926	-1318.355976				-505.000000	200.000000	0.000000	1.811100	-0.536010	17.303879	-957.577670	-1716.851124	-0.653561
938				900.000000	200.000000	0.000000	0.291460	0.484180	-1.346950	-90.011224	-132.332938	176.053522	299.057442	200.957129	0.000000	300.000000	200.000000	0.000000	7.294280	10.620960	2231.904602	2136.220856	2103.699926	-1300.045476				-505.000000	200.000000	0.000000	1.629990	0.714680	15.730799	276.135754	-113.559218	-293.172661
939				900.000000	200.000000	0.000000	0.459610	0.484180	-1.260050	-146.208618	-32.952803	154.192378	298.984290	200.931396	0.000000	300.000000	200.000000	0.000000	7.599480	10.682000	2232.133484	2079.000654	2267.199921	-1409.908474				-505.000000	200.000000	0.000000	-0.181110	1.965370	9.438480	-459.400393	-528.278181	-409.329066
940				900.000000	200.000000	0.000000	0.381140	0.608040	-1.738000	-93.356857	-14.079005	171.256483	298.979442	200.927092	0.000000	300.000000	200.000000	0.000000	7.630000	9.857960	2232.209778	2069.463954	2278.099920	-1397.701475				-505.000000	200.000000	0.000000	1.448880	1.608030	10.225020	-1060.040123	-892.795311	-527.286778
941				900.000000	200.000000	0.000000	0.347510	0.664340	-1.694550	-119.137120	-32.998410	149.656742	299.003585	200.935893	0.000000	300.000000	200.000000	0.000000	7.019600	10.529400	2231.599426	2088.537354	2223.599922	-1373.287475				-505.000000	200.000000	0.000000	2.354430	0.893350	3.146160	633.388310	-675.732286	-410.549256
942				900.000000	200.000000	0.000000	0.482030	0.641820	-1.738000	-55.781025	-139.816934	185.641337	299.042889	200.978393	0.000000	300.000000	200.000000	0.000000	7.080640	10.193680	2232.133484	2183.904357	2136.399925	-1361.080475				-505.000000	200.000000	0.000000	0.543330	-0.893350	14.157719	989.420026	218.827442	-294.611749
943				900.000000	200.000000	0.000000	0.414770	0.472920	-1.607650	-138.991358	-86.508694	178.324961	298.994263	200.935477	0.000000	300.000000	200.000000	0.000000	7.111160	11.139800	2232.591248	2088.537354	2245.399921	-1300.045476				-505.000000	200.000000	0.000000	3.803310	2.144040	6.292320	246.055247	-1826.949774	236.706824
944				900.000000	200.000000	0.000000	0.459610	0.551740	-1.303500	-115.327800	-58.242245	178.351810	299.043118	200.888459	0.000000	300.000000	200.000000	0.000000	7.477400	10.529400	2232.667542	1983.633652	2136.399925	-1367.183975				-505.000000	200.000000	0.000000	1.992210	1.429360	9.438480	-28.570350	-1587.775818	-292.523407
945				900.000000	200.000000	0.000000	0.369930	0.529220	-1.824900	-100.713223	-99.658050	178.423775	299.052849	200.931205	0.000000	300.000000	200.000000	0.000000	7.477400	11.445000	2232.591248	2079.000654	2114.599926	-1342.769976				-505.000000	200.000000	0.000000	1.629990	1.429360	9.438480	203.061653	-903.007850	59.970162
946				900.000000	200.000000	0.000000	0.280250	0.517960	-1.781450	-32.782882	-80.807526	197.783492	299.067145	200.965741	0.000000	300.000000	200.000000	0.000000	7.324800	11.353440	2231.752014	2155.294256	2081.899927	-1373.287475				-505.000000	200.000000	0.000000	1.448880	2.680050	14.944259	1089.893381	-101.853826	-526.269431
947				900.000000	200.000000	0.000000	0.414770	0.529220	-1.129700	-99.992996	-97.085127	188.015961	298.989415	200.888459	0.000000	300.000000	200.000000	0.000000	7.538440	11.353440	2232.667542	1983.633652	2256.299921	-1367.183975				-505.000000	200.000000	0.000000	2.173320	-1.072020	7.865400	-411.686704	-1464.671923	175.041083
948				900.000000	200.000000	0.000000	0.549290	0.596780	-1.520750	-41.328580	-71.865165	163.842828	298.964616	200.922977	0.000000	300.000000	200.000000	0.000000	7.568960	11.139800	2231.828308	2059.927254	2310.799919	-1391.597975				-505.000000	200.000000	0.000000	1.086660	0.536010	6.292320	-893.590665	-734.575241	-58.322358
949				900.000000	200.000000	0.000000	0.347510	0.630560	-1.781450	-64.330786	-129.171022	195.408869	299.018540	200.952693	0.000000	300.000000	200.000000	0.000000	7.538440	10.468360	2232.286072	2126.684155	2190.899923	-1409.908474				-505.000000	200.000000	0.000000	0.543330	-0.536010	19.663499	-262.492889	-1377.237631	528.144748
950				900.000000	200.000000	0.000000	0.291460	0.686860	-1.129700	-81.439790	-61.611401	166.603374	298.998837	200.974221	0.000000	300.000000	200.000000	0.000000	7.416360	10.468360	2231.904602	2174.367657	2234.499922	-1409.908474				-505.000000	200.000000	0.000000	0.181110	0.536010	13.371180	-1008.840358	-156.218222	59.238283
951				900.000000	200.000000	0.000000	0.425980	0.585520	-1.607650	-78.067067	-117.366141	173.598746	299.043118	200.952531	0.000000	300.000000	200.000000	0.000000	7.385840	10.743040	2232.667542	2126.684155	2136.399925	-1428.218974				-505.000000	200.000000	0.000000	2.535540	1.429360	11.011560	-723.340515	-1357.005553	-175.078677
952				900.000000	200.000000	0.000000	0.347510	0.630560	-1.216600	-39.622420	-73.970663	183.360568	298.998871	200.931460	0.000000	300.000000	200.000000	0.000000	7.263760	9.430680	2231.980896	2079.000654	2234.499922	-1458.736474				-505.000000	200.000000	0.000000	2.173320	-0.893350	14.157719	-1326.900011	-1072.933313	-294.742148
953				900.000000	200.000000	0.000000	0.425980	0.641820	-1.173150	-63.236900	-56.978587	166.422124	299.106248	200.833244	0.000000	300.000000	200.000000	0.000000	7.324800	10.254720	2231.828308	1859.656549	1994.699930	-1403.804975				-505.000000	200.000000	0.000000	4.527750	0.357340	-1.573080	-1020.847220	-537.621299	352.441488
954				900.000000	200.000000	0.000000	0.257830	0.641820	-1.346950	-119.704380	-24.562686	147.319047	299.023323	200.978427	0.000000	300.000000	200.000000	0.000000	7.538440	11.628120	2232.057190	2183.904357	2179.999924	-1385.494475				-505.000000	200.000000	0.000000	0.543330	2.322710	14.944259	141.742722	-47.058999	-291.559708
955				900.000000	200.000000	0.000000	0.414770	0.675600	-1.564200	-86.374149	-96.681042	205.019715	299.057603	200.969782	0.000000	300.000000	200.000000	0.000000	7.446880	11.261880	2232.286072	2164.830956	2103.699926	-1409.908474				-505.000000	200.000000	0.000000	1.267770	0.893350	5.505780	401.945076	315.772279	-116.741830
956				900.000000	200.000000	0.000000	0.302670	0.585520	-1.694550	-98.259747	-91.943538	190.594115	299.028306	200.845889	0.000000	300.000000	200.000000	0.000000	7.599480	9.644320	2232.286072	1888.266649	2169.099924	-1367.183975				-505.000000	200.000000	0.000000	2.354430	-0.178670	9.438480	-820.768257	-1344.553734	587.083074
957				900.000000	200.000000	0.000000	0.470820	0.765680	-1.173150	-86.280057	-114.550767	188.177801	298.994297	200.965345	0.000000	300.000000	200.000000	0.000000	7.385840	10.773560	2232.667542	2155.294256	2245.399921	-1391.597975				-505.000000	200.000000	0.000000	1.811100	1.429360	7.865400	434.567811	280.656103	706.140759
958				900.000000	200.000000	0.000000	0.358720	0.574260	-1.694550	-70.579722	-104.383617	149.561354	299.057184	200.995858	0.000000	300.000000	200.000000	0.000000	7.141680	10.682000	2231.294250	2222.051158	2103.699926	-1440.425974				-505.000000	200.000000	0.000000	0.181110	2.322710	13.371180	257.432878	-1216.778281	237.166158
959				900.000000	200.000000	0.000000	0.313880	0.776940	-1.781450	-86.446569	-137.918079	176.302562	299.042823	200.927187	0.000000	300.000000	200.000000	0.000000	7.294280	11.536560	2231.980896	2069.463954	2136.399925	-1416.011974				-505.000000	200.000000	0.000000	0.543330	1.429360	11.798100	434.882427	353.636729	-409.895694
960				900.000000	200.000000	0.000000	0.493240	0.540480	-1.086250	-111.545886	-95.290960	175.896837	299.033255	200.922725	0.000000	300.000000	200.000000	0.000000	7.416360	11.200840	2232.438660	2059.927254	2158.199924	-1403.804975				-505.000000	200.000000	0.000000	2.716650	2.322710	8.651940	-437.840673	490.254864	178.219216
961				900.000000	200.000000	0.000000	0.526870	0.686860	-1.868350	-62.102380	-136.476250	127.804928	299.028638	200.909661	0.000000	300.000000	200.000000	0.000000	7.630000	10.773560	2233.049012	2031.317153	2169.099924	-1409.908474				-505.000000	200.000000	0.000000	1.992210	0.357340	11.798100	-672.329520	-1457.445090	235.156134
962				900.000000	200.000000	0.000000	0.325090	0.731900	-1.433850	-51.756431	-67.779395	183.478041	299.017969	201.051564	0.000000	300.000000	200.000000	0.000000	7.630000	10.956680	2230.989074	2346.028261	2190.899923	-1434.322474				-505.000000	200.000000	0.000000	0.905550	1.072020	13.371180	297.569628	-1393.184150	588.385890
963				900.000000	200.000000	0.000000	0.302670	0.596780	-1.911800	-94.000601	-127.203285	190.604587	298.969711	200.995415	0.000000	300.000000	200.000000	0.000000	7.446880	10.895640	2232.286072	2222.051158	2299.899920	-1391.597975				-505.000000	200.000000	0.000000	-1.992210	1.072020	14.944259	645.143480	-423.913511	118.664921
964				900.000000	200.000000	0.000000	0.459610	0.540480	-1.520750	-99.934437	-83.370052	163.883377	299.004334	200.952270	0.000000	300.000000	200.000000	0.000000	7.416360	10.468360	2233.277894	2126.684155	2223.599922	-1403.804975				-505.000000	200.000000	0.000000	2.716650	1.250690	9.438480	192.250332	-1233.901658	412.178263
965				900.000000	200.000000	0.000000	0.414770	0.472920	-1.868350	-82.974020	-76.134303	161.457341	298.989553	200.888338	0.000000	300.000000	200.000000	0.000000	7.904680	9.735880	2232.972718	1983.633652	2256.299921	-1409.908474				-505.000000	200.000000	0.000000	1.811100	-0.357340	5.505780	-368.630187	-114.814640	469.468786
966				900.000000	200.000000	0.000000	0.381140	0.472920	-1.520750	-138.901330	-95.336567	168.721162	298.993885	200.918736	0.000000	300.000000	200.000000	0.000000	7.630000	9.705360	2231.752014	2050.390553	2245.399921	-1434.322474				-505.000000	200.000000	0.000000	1.448880	1.250690	15.730799	76.937715	-765.450289	-645.114091
967				900.000000	200.000000	0.000000	0.448400	0.551740	-1.781450	-95.720305	-133.325673	183.182743	299.013556	201.042516	0.000000	300.000000	200.000000	0.000000	7.355320	10.132640	2232.057190	2326.954861	2201.799923	-1300.045476				-505.000000	200.000000	0.000000	1.629990	0.357340	12.584640	-556.450595	-773.423549	-117.279481
968				900.000000	200.000000	0.000000	0.313880	0.551740	-1.477300	-63.240964	-102.739149	156.815845	299.013927	200.901181	0.000000	300.000000	200.000000	0.000000	7.141680	9.919000	2232.896424	2012.243752	2201.799923	-1318.355976				-505.000000	200.000000	0.000000	1.086660	0.714680	11.011560	-419.137796	-739.053800	176.823595
969				900.000000	200.000000	0.000000	0.437190	0.641820	-0.955900	-67.032360	-118.433896	164.000851	298.989346	200.892791	0.000000	300.000000	200.000000	0.000000	7.904680	11.048240	2232.514954	1993.170352	2256.299921	-1336.666476				-505.000000	200.000000	0.000000	1.267770	-0.357340	7.078860	210.575669	446.849433	-235.416932
970				900.000000	200.000000	0.000000	0.369930	0.630560	-1.346950	-104.085946	-110.234483	164.060060	299.082080	200.991075	0.000000	300.000000	200.000000	0.000000	7.019600	11.383960	2232.438660	2212.514458	2049.199928	-1330.562976				-505.000000	200.000000	0.000000	0.000000	1.429360	1.573080	-839.911596	-531.772882	-703.572721
971				900.000000	200.000000	0.000000	0.381140	0.596780	-1.346950	-85.374356	-54.970442	151.968731	298.998940	200.991211	0.000000	300.000000	200.000000	0.000000	7.904680	11.353440	2232.133484	2212.514458	2234.499922	-1379.390975				-505.000000	200.000000	0.000000	-0.724440	1.786700	14.944259	109.308757	-633.196277	-644.431552
972				900.000000	200.000000	0.000000	0.425980	0.585520	-1.738000	-134.489533	-91.915066	154.321465	298.974454	200.982733	0.000000	300.000000	200.000000	0.000000	7.782600	10.956680	2231.980896	2193.441057	2288.999920	-1361.080475				-505.000000	200.000000	0.000000	1.086660	0.357340	7.865400	-1367.540147	-470.928079	-175.980113
973				900.000000	200.000000	0.000000	0.347510	0.596780	-1.216600	-93.280373	-119.564393	180.919493	298.999042	200.969749	0.000000	300.000000	200.000000	0.000000	7.630000	11.109280	2232.362366	2164.830956	2234.499922	-1416.011974				-505.000000	200.000000	0.000000	0.724440	1.786700	10.225020	919.643231	211.600609	-292.082870
974				900.000000	200.000000	0.000000	0.313880	0.461660	-0.999350	-58.414242	-118.381552	190.467312	299.028372	200.926997	0.000000	300.000000	200.000000	0.000000	7.813120	10.529400	2232.438660	2069.463954	2169.099924	-1336.666476				-505.000000	200.000000	0.000000	1.448880	0.000000	13.371180	1.069694	429.919056	528.580978
975				900.000000	200.000000	0.000000	0.459610	0.641820	-1.260050	-71.367989	-88.678473	168.796944	299.042365	200.953280	0.000000	300.000000	200.000000	0.000000	7.507920	10.773560	2230.912780	2126.684155	2136.399925	-1391.597975				-505.000000	200.000000	0.000000	3.803310	0.536010	11.011560	-777.397124	819.971814	235.180803
976				900.000000	200.000000	0.000000	0.291460	0.585520	-1.651100	-58.009430	-61.126499	144.822187	299.047902	200.939813	0.000000	300.000000	200.000000	0.000000	7.416360	10.407320	2232.438660	2098.074055	2125.499926	-1464.839973				-505.000000	200.000000	0.000000	0.724440	0.357340	11.011560	369.951574	608.564205	-469.671629
977				900.000000	200.000000	0.000000	0.358720	0.540480	-1.607650	-59.819163	-33.540855	135.071978	299.062293	200.901612	0.000000	300.000000	200.000000	0.000000	7.324800	10.498880	2231.828308	2012.243752	2092.799927	-1452.632974				-505.000000	200.000000	0.000000	0.362220	-1.250690	18.090419	273.215988	-171.655746	-471.168672
978				900.000000	200.000000	0.000000	0.414770	0.619300	-1.042800	-124.337185	-87.034004	178.461095	298.984394	200.948389	0.000000	300.000000	200.000000	0.000000	7.691040	10.529400	2232.362366	2117.147455	2267.199921	-1416.011974	-409.007083	155.830434	0.000000	-505.000000	200.000000	0.000000	1.448880	0.357340	20.450039	-903.269369	-1963.058914	-645.961880
979				900.000000	200.000000	0.000000	0.392350	0.675600	-1.260050	-110.182231	-40.314976	139.982119	299.047739	200.982699	0.000000	300.000000	200.000000	0.000000	7.568960	10.041080	2232.057190	2193.441057	2125.499926	-1397.701475				-505.000000	200.000000	0.000000	0.362220	-2.144040	18.090419	566.607385	-701.935776	-178.295968
980				900.000000	200.000000	0.000000	0.347510	0.754420	-1.781450	-51.189171	-93.709233	154.559837	299.033717	200.922284	0.000000	300.000000	200.000000	0.000000	7.263760	11.139800	2233.506776	2059.927254	2158.199924	-1385.494475				-505.000000	200.000000	0.000000	2.716650	0.000000	4.719240	232.009543	-1229.423099	58.526767
981				900.000000	200.000000	0.000000	0.414770	0.653080	-1.173150	-78.855335	-71.714869	176.082850	298.998906	200.974154	0.000000	300.000000	200.000000	0.000000	7.630000	9.705360	2232.057190	2174.367657	2234.499922	-1403.804975				-505.000000	200.000000	0.000000	1.267770	0.178670	7.078860	127.193632	49.139411	117.556334
982				900.000000	200.000000	0.000000	0.526870	0.799460	-2.302850	-61.936185	-75.280526	183.331828	299.067305	200.931396	0.000000	300.000000	200.000000	0.000000	7.355320	10.987200	2232.133484	2079.000654	2081.899927	-1354.976975				-505.000000	200.000000	0.000000	0.724440	1.072020	14.157719	-49.815455	-587.551567	177.191688
983				900.000000	200.000000	0.000000	0.347510	0.551740	-1.651100	-87.544202	-73.566578	166.419645	298.964368	200.987309	0.000000	300.000000	200.000000	0.000000	7.233240	11.078760	2231.294250	2202.977757	2310.799919	-1361.080475				-505.000000	200.000000	0.000000	-1.267770	1.250690	7.078860	423.693566	-725.425124	118.776524
984				900.000000	200.000000	0.000000	0.392350	0.698120	-0.999350	-36.615228	-101.349067	180.967285	298.993919	201.059715	0.000000	300.000000	200.000000	0.000000	7.507920	11.200840	2231.828308	2365.101662	2245.399921	-1416.011974				-505.000000	200.000000	0.000000	1.992210	-0.893350	14.157719	-516.187998	-929.404340	-59.751265
985				900.000000	200.000000	0.000000	0.257830	0.698120	-1.216600	-109.209843	-136.135250	128.094125	298.979756	200.960975	0.000000	300.000000	200.000000	0.000000	7.355320	11.078760	2232.896424	2145.757556	2278.099920	-1361.080475				-505.000000	200.000000	0.000000	2.716650	-0.357340	14.157719	-1062.834043	-2166.370268	-59.300546
986				900.000000	200.000000	0.000000	0.448400	0.585520	-1.564200	-114.206825	-22.076376	142.249937	298.950144	200.931364	0.000000	300.000000	200.000000	0.000000	7.568960	10.193680	2232.209778	2079.000654	2343.499918	-1342.769976				-505.000000	200.000000	0.000000	-0.362220	0.357340	-0.786540	716.455731	-109.905650	-410.840597
987				900.000000	200.000000	0.000000	0.336300	0.540480	-1.260050	-79.561701	-68.402657	183.288407	298.994091	200.978360	0.000000	300.000000	200.000000	0.000000	7.324800	10.834600	2232.209778	2183.904357	2245.399921	-1379.390975				-505.000000	200.000000	0.000000	-0.362220	0.714680	5.505780	738.581760	-1441.577135	59.451308
988				900.000000	200.000000	0.000000	0.369930	0.574260	-1.520750	-86.481786	-94.874939	188.104302	298.978988	200.995892	0.000000	300.000000	200.000000	0.000000	7.050120	10.651480	2231.217956	2222.051158	2278.099920	-1428.218974				-505.000000	200.000000	0.000000	1.992210	-0.178670	14.157719	-588.758714	-1459.684369	58.415164
989				900.000000	200.000000	0.000000	0.358720	0.551740	-1.433850	-71.237010	-129.955918	159.179051	298.998906	200.922883	0.000000	300.000000	200.000000	0.000000	7.477400	10.529400	2232.057190	2059.927254	2234.499922	-1373.287475				-505.000000	200.000000	0.000000	1.086660	1.072020	10.225020	644.765941	-1003.447388	-292.790079
990				900.000000	200.000000	0.000000	0.381140	0.585520	-1.086250	-65.465306	-55.212893	156.777579	299.033651	200.939427	0.000000	300.000000	200.000000	0.000000	7.385840	9.278080	2233.354188	2098.074055	2158.199924	-1446.529474				-505.000000	200.000000	0.000000	1.992210	3.930740	2.359620	-804.306171	-1183.347958	121.059093
991				900.000000	200.000000	0.000000	0.358720	0.540480	-1.651100	-63.884708	-114.555966	195.313481	299.023523	200.986770	0.000000	300.000000	200.000000	0.000000	7.263760	9.949520	2232.514954	2202.977757	2179.999924	-1440.425974				-505.000000	200.000000	0.000000	-0.543330	2.680050	10.225020	394.619830	-1037.386706	-56.157265
992				900.000000	200.000000	0.000000	0.493240	0.540480	-1.651100	-124.192661	-28.908040	161.438877	299.023456	200.978293	0.000000	300.000000	200.000000	0.000000	7.355320	10.041080	2232.362366	2183.904357	2179.999924	-1330.562976				-505.000000	200.000000	0.000000	1.448880	1.072020	17.303879	413.700246	558.756931	118.389634
993				900.000000	200.000000	0.000000	0.437190	0.540480	-1.260050	-115.746473	-47.227458	190.412866	299.052623	200.905792	0.000000	300.000000	200.000000	0.000000	7.324800	9.796920	2232.057190	2021.780453	2114.599926	-1324.459476				-505.000000	200.000000	0.000000	3.259980	0.714680	0.786540	390.756215	464.842232	0.417433
994				900.000000	200.000000	0.000000	0.246620	0.551740	-1.477300	-67.261494	-120.233262	149.656546	299.032891	200.927346	0.000000	300.000000	200.000000	0.000000	7.538440	11.353440	2231.599426	2069.463954	2158.199924	-1391.597975				-505.000000	200.000000	0.000000	1.629990	0.357340	11.011560	254.135572	-1699.920747	-293.511777
995				900.000000	200.000000	0.000000	0.403560	0.630560	-1.911800	-100.650601	-70.566296	135.109298	298.974874	200.948162	0.000000	300.000000	200.000000	0.000000	7.294280	10.773560	2232.896424	2117.147455	2288.999920	-1409.908474				-505.000000	200.000000	0.000000	-1.086660	2.858720	4.719240	-58.273318	-866.714817	179.032154
996				900.000000	200.000000	0.000000	0.336300	0.517960	-1.564200	-60.701523	-93.449647	168.809503	299.037874	201.008438	0.000000	300.000000	200.000000	0.000000	7.477400	10.956680	2231.828308	2250.661259	2147.299925	-1373.287475				-505.000000	200.000000	0.000000	1.811100	0.178670	6.292320	937.842722	-115.561066	-293.695823
997				900.000000	200.000000	0.000000	0.336300	0.630560	-1.738000	-60.265242	-67.958164	152.046600	299.038334	200.948162	0.000000	300.000000	200.000000	0.000000	7.355320	11.139800	2232.896424	2117.147455	2147.299925	-1318.355976				-505.000000	200.000000	0.000000	1.811100	0.178670	17.303879	-103.620370	-921.431080	58.768769
998				900.000000	200.000000	0.000000	0.425980	0.709380	-1.781450	-113.351871	-107.072567	166.484955	298.998563	200.880458	0.000000	300.000000	200.000000	0.000000	7.294280	10.651480	2231.294250	1964.560251	2234.499922	-1361.080475				-505.000000	200.000000	0.000000	-0.724440	2.322710	13.371180	257.432878	-366.563409	-761.411076
999				900.000000	200.000000	0.000000	0.459610	0.540480	-1.607650	-71.880754	-73.157295	161.473717	299.018775	200.939652	0.000000	300.000000	200.000000	0.000000	7.599480	10.559920	2232.820130	2098.074055	2190.899923	-1409.908474				-505.000000	200.000000	0.000000	0.362220	-0.714680	14.944259	-505.313753	-2422.360165	-411.915900
1000				900.000000	200.000000	0.000000	0.470820	0.540480	-1.868350	-64.109779	-68.310502	192.787685	298.993575	200.970313	0.000000	300.000000	200.000000	0.000000	7.630000	10.773560	2231.065368	2164.830956	2245.399921	-1409.908474				-505.000000	200.000000	0.000000	1.448880	-0.178670	3.932700	1147.663313	-1151.963915	-411.494159
1001				900.000000	200.000000	0.000000	0.369930	0.630560	-1.173150	-71.741648	-135.725967	149.602100	299.027807	200.944633	0.000000	300.000000	200.000000	0.000000	7.019600	10.804080	2231.141662	2107.610755	2169.099924	-1379.390975				-505.000000	200.000000	0.000000	1.992210	2.322710	15.730799	952.517659	-2654.307288	530.741763
1002				900.000000	200.000000	0.000000	0.448400	0.630560	-1.303500	-55.794569	-154.034046	137.472504	298.938054	200.924843	0.000000	300.000000	200.000000	0.000000	7.385840	10.468360	2227.326962	2059.927254	2365.299917	-1373.287475				-505.000000	200.000000	0.000000	0.724440	2.322710	8.651940	-90.392667	-1642.886641	-702.782887
1003				900.000000	200.000000	0.000000	0.425980	0.608040	-1.694550	-65.168131	-102.087414	168.800369	299.018573	200.918485	0.000000	300.000000	200.000000	0.000000	7.263760	10.651480	2232.362366	2050.390553	2190.899923	-1318.355976				-505.000000	200.000000	0.000000	0.543330	0.714680	8.651940	-535.142568	-1631.927675	59.378864
1004				900.000000	200.000000	0.000000	0.381140	0.664340	-1.260050	-86.522737	-110.776928	173.718502	298.989242	200.978326	0.000000	300.000000	200.000000	0.000000	7.446880	9.857960	2232.286072	2183.904357	2256.299921	-1300.045476				-505.000000	200.000000	0.000000	1.992210	-0.536010	6.292320	1010.413438	-1054.510083	175.564246
1005				900.000000	200.000000	0.000000	0.280250	0.709380	-1.824900	-53.088932	-101.030997	190.732532	299.027707	200.919081	0.000000	300.000000	200.000000	0.000000	6.867000	11.383960	2230.912780	2050.390553	2169.099924	-1379.390975				-505.000000	200.000000	0.000000	1.267770	0.357340	14.944259	1296.794205	-886.314904	0.237694
1006				900.000000	200.000000	0.000000	0.403560	0.664340	-1.955250	-59.099252	-70.525888	164.056635	299.003959	200.897094	0.000000	300.000000	200.000000	0.000000	7.416360	10.620960	2232.438660	2002.707052	2223.599922	-1318.355976				-505.000000	200.000000	0.000000	0.000000	1.250690	4.719240	76.056791	525.801471	177.419201
1007				900.000000	200.000000	0.000000	0.392350	0.574260	-1.346950	-66.199078	-60.498039	137.478213	299.096635	200.935637	0.000000	300.000000	200.000000	0.000000	7.721560	10.987200	2232.209778	2088.537354	2016.499929	-1361.080475				-505.000000	200.000000	0.000000	-0.181110	1.608030	7.078860	213.684205	-1454.028953	-57.203589
1008				900.000000	200.000000	0.000000	0.336300	0.574260	-0.912450	-33.584694	-33.264136	147.174921	299.052202	201.017332	0.000000	300.000000	200.000000	0.000000	7.294280	11.780720	2231.065368	2269.734659	2114.599926	-1379.390975				-505.000000	200.000000	0.000000	-1.086660	1.965370	13.371180	-1385.613792	583.344573	-291.768424
1009				900.000000	200.000000	0.000000	0.392350	0.563000	-1.390400	-46.605128	-85.787480	168.793322	299.077198	200.995347	0.000000	300.000000	200.000000	0.000000	7.233240	11.292400	2232.438660	2222.051158	2060.099928	-1403.804975				-505.000000	200.000000	0.000000	2.354430	0.178670	13.371180	706.777027	-155.155801	293.701697
1010				900.000000	200.000000	0.000000	0.403560	0.686860	-1.260050	-97.656954	-55.974514	168.896899	298.983978	200.948778	0.000000	300.000000	200.000000	0.000000	7.324800	11.261880	2231.446838	2117.147455	2267.199921	-1416.011974				-505.000000	200.000000	0.000000	2.897760	1.786700	15.730799	456.819686	-1515.972049	-233.512637
1011				900.000000	200.000000	0.000000	0.302670	0.731900	-1.303500	-67.703509	-72.043335	195.549569	298.906869	200.977758	0.000000	300.000000	200.000000	0.000000	7.996240	10.102120	2233.583070	2183.904357	2441.599915	-1446.529474				-505.000000	200.000000	0.000000	0.724440	-0.357340	8.651940	-947.458503	-582.326582	58.347028
1012				900.000000	200.000000	0.000000	0.381140	0.563000	-1.433850	-38.609082	-75.153504	188.082217	299.047772	200.999756	0.000000	300.000000	200.000000	0.000000	7.538440	10.346280	2232.133484	2231.587858	2125.499926	-1367.183975				-505.000000	200.000000	0.000000	1.267770	-1.250690	11.011560	620.097685	-617.442758	527.408562
1013				900.000000	200.000000	0.000000	0.358720	0.743160	-1.781450	-43.611797	-99.236830	156.947411	299.067496	200.986736	0.000000	300.000000	200.000000	0.000000	7.202720	10.682000	2232.591248	2202.977757	2081.899927	-1428.218974				-505.000000	200.000000	0.000000	1.086660	0.357340	7.865400	601.331885	-868.638101	176.484479
1014				900.000000	200.000000	0.000000	0.347510	0.675600	-1.303500	-78.063004	-99.219696	156.896194	299.109214	200.929252	0.000000	300.000000	200.000000	0.000000	7.019600	10.865120	2227.021786	2069.463954	1983.799931	-1416.011974				-505.000000	200.000000	0.000000	2.354430	0.357340	14.157719	717.651272	-2011.882329	176.383057
1015				900.000000	200.000000	0.000000	0.392350	0.596780	-1.390400	-97.480960	-50.325691	149.547457	298.974594	200.914244	0.000000	300.000000	200.000000	0.000000	7.660520	9.278080	2232.286072	2040.853853	2288.999920	-1409.908474				-505.000000	200.000000	0.000000	0.905550	1.786700	3.146160	-586.531102	-455.490555	60.367233
1016				900.000000	200.000000	0.000000	0.403560	0.585520	-0.912450	-101.470021	-86.693602	180.850953	299.008876	200.948324	0.000000	300.000000	200.000000	0.000000	7.477400	9.430680	2232.514954	2117.147455	2212.699923	-1330.562976				-505.000000	200.000000	0.000000	0.724440	1.429360	14.944259	203.502116	74.552043	-57.445591
1017				900.000000	200.000000	0.000000	0.347510	0.551740	-1.173150	-107.151697	-119.604801	161.600325	299.052558	200.969948	0.000000	300.000000	200.000000	0.000000	7.538440	11.139800	2231.904602	2164.830956	2114.599926	-1336.666476				-505.000000	200.000000	0.000000	2.535540	1.429360	16.517339	435.259966	-699.380501	1.153619
1018				900.000000	200.000000	0.000000	0.358720	0.664340	-0.955900	-70.125516	-125.334442	171.332069	298.998426	200.978895	0.000000	300.000000	200.000000	0.000000	7.446880	10.315760	2230.989074	2183.904357	2234.499922	-1336.666476				-505.000000	200.000000	0.000000	0.000000	-0.536010	9.438480	199.953117	-141.527125	-59.252772
1019				900.000000	200.000000	0.000000	0.347510	0.720640	-1.607650	-80.543886	-98.936837	195.492643	298.989381	200.965378	0.000000	300.000000	200.000000	0.000000	7.385840	11.078760	2232.591248	2155.294256	2256.299921	-1336.666476				-505.000000	200.000000	0.000000	1.992210	-0.536010	4.719240	-958.584441	-787.877215	469.284739
1020				900.000000	200.000000	0.000000	0.302670	0.506700	-1.824900	-77.517416	-56.360523	168.833872	299.027940	200.987242	0.000000	300.000000	200.000000	0.000000	7.507920	11.322920	2231.446838	2202.977757	2169.099924	-1428.218974				-505.000000	200.000000	0.000000	-0.543330	-0.714680	3.932700	-274.562674	-1826.835338	-176.867061
1021				900.000000	200.000000	0.000000	0.392350	0.585520	-1.781450	-106.390836	-95.555744	166.404606	299.018104	201.042872	0.000000	300.000000	200.000000	0.000000	7.630000	11.322920	2231.294250	2326.954861	2190.899923	-1306.148976				-505.000000	200.000000	0.000000	-0.543330	2.680050	4.719240	-1227.244659	426.108360	-408.621857
1022				900.000000	200.000000	0.000000	0.336300	0.709380	-1.998700	-53.268989	-113.309442	152.119903	298.911265	201.016637	0.000000	300.000000	200.000000	0.000000	6.897520	11.689160	2232.591248	2269.734659	2430.699915	-1470.943473				-505.000000	200.000000	0.000000	1.086660	-0.178670	13.371180	221.890376	584.406994	175.975805
1023				900.000000	200.000000	0.000000	0.381140	0.563000	-1.260050	-82.654857	-70.249168	156.756636	298.969781	200.931269	0.000000	300.000000	200.000000	0.000000	7.843640	10.376800	2232.438660	2079.000654	2299.899920	-1440.425974				-505.000000	200.000000	0.000000	1.629990	0.178670	7.865400	243.072557	1352.175127	352.503751
1024				900.000000	200.000000	0.000000	0.325090	0.619300	-1.564200	-120.856825	-67.658170	156.867062	298.959945	200.944149	0.000000	300.000000	200.000000	0.000000	7.538440	11.170320	2232.286072	2107.610755	2321.699919	-1361.080475				-505.000000	200.000000	0.000000	1.629990	0.536010	4.719240	727.707515	-1959.089350	-58.365824
1025				900.000000	200.000000	0.000000	0.224200	0.461660	-1.738000	-79.282134	-68.407855	188.150560	299.037677	200.983002	0.000000	300.000000	200.000000	0.000000	7.233240	10.468360	2231.370544	2193.441057	2147.299925	-1379.390975				-505.000000	200.000000	0.000000	0.905550	1.072020	3.932700	991.710561	-1384.227033	-292.775590
1026				900.000000	200.000000	0.000000	0.403560	0.574260	-1.433850	-54.227516	-76.076760	166.382521	299.008910	201.029452	0.000000	300.000000	200.000000	0.000000	6.744920	10.468360	2232.591248	2298.344760	2212.699923	-1416.011974				-505.000000	200.000000	0.000000	4.165530	-1.072020	17.303879	-526.747627	-666.187609	-236.326984
1027				900.000000	200.000000	0.000000	0.392350	0.585520	-1.216600	-93.744060	-106.212994	168.814266	299.008571	200.952889	0.000000	300.000000	200.000000	0.000000	7.294280	9.949520	2231.828308	2126.684155	2212.699923	-1373.287475				-505.000000	200.000000	0.000000	-0.543330	0.893350	14.944259	-176.379855	-2632.705352	470.844045
1028				900.000000	200.000000	0.000000	0.403560	0.653080	-1.955250	-67.604000	-60.393948	151.997863	298.999145	200.901304	0.000000	300.000000	200.000000	0.000000	7.630000	9.766400	2232.591248	2012.243752	2234.499922	-1379.390975				-505.000000	200.000000	0.000000	0.000000	1.429360	13.371180	1014.088283	-277.829264	-468.596327
1029				900.000000	200.000000	0.000000	0.582920	0.641820	-1.781450	-55.826039	-88.205507	178.307835	299.071998	200.952954	0.000000	300.000000	200.000000	0.000000	7.446880	10.529400	2231.675720	2126.684155	2070.999928	-1330.562976				-505.000000	200.000000	0.000000	1.811100	0.714680	11.011560	1781.366240	675.380419	-116.954854
1030				900.000000	200.000000	0.000000	0.291460	0.517960	-1.042800	-88.305064	-112.351918	176.084938	299.052267	200.953149	0.000000	300.000000	200.000000	0.000000	7.202720	9.857960	2231.217956	2126.684155	2114.599926	-1306.148976				-505.000000	200.000000	0.000000	0.905550	1.608030	16.517339	-133.008722	-733.319819	177.685872
1031				900.000000	200.000000	0.000000	0.369930	0.653080	-1.433850	-34.899587	-125.351576	173.719644	299.003823	200.986938	0.000000	300.000000	200.000000	0.000000	7.385840	10.132640	2232.133484	2202.977757	2223.599922	-1403.804975				-505.000000	200.000000	0.000000	1.086660	1.072020	8.651940	-976.783932	-1134.524542	412.139105
1032				900.000000	200.000000	0.000000	0.313880	0.563000	-1.086250	-70.413210	-57.509096	159.235977	298.988862	200.931683	0.000000	300.000000	200.000000	0.000000	7.507920	11.048240	2231.446838	2079.000654	2256.299921	-1361.080475				-505.000000	200.000000	0.000000	1.992210	-1.250690	7.865400	967.293997	-1056.002936	292.374212
1033				900.000000	200.000000	0.000000	0.392350	0.641820	-1.651100	-140.122131	-45.017270	171.276285	298.959874	200.892944	0.000000	300.000000	200.000000	0.000000	7.080640	11.109280	2232.133484	1993.170352	2321.699919	-1373.287475				-505.000000	200.000000	0.000000	1.448880	-0.714680	14.157719	189.519335	164.032615	469.158648
1034				900.000000	200.000000	0.000000	0.336300	0.551740	-1.564200	-87.454174	-83.317707	188.118199	299.018540	200.965510	0.000000	300.000000	200.000000	0.000000	7.446880	11.139800	2232.286072	2155.294256	2190.899923	-1409.908474				-505.000000	200.000000	0.000000	1.267770	-0.714680	16.517339	-157.739901	-1152.947772	292.940840
1035				900.000000	200.000000	0.000000	0.448400	0.619300	-1.998700	-81.101665	-62.200051	195.293875	299.008672	200.961336	0.000000	300.000000	200.000000	0.000000	7.416360	11.567080	2232.057190	2145.757556	2212.699923	-1391.597975				-505.000000	200.000000	0.000000	0.362220	-0.536010	13.371180	-610.444280	-432.317202	58.206448
1036				900.000000	200.000000	0.000000	0.403560	0.630560	-1.607650	-80.232850	-70.849156	168.844540	298.998906	200.927155	0.000000	300.000000	200.000000	0.000000	7.630000	10.407320	2232.057190	2069.463954	2234.499922	-1361.080475				-505.000000	200.000000	0.000000	1.267770	1.072020	7.865400	181.313164	-1409.877096	940.821504
1037				900.000000	200.000000	0.000000	0.291460	0.574260	-0.869000	-69.724452	-107.447582	209.872538	298.999282	200.999414	0.000000	300.000000	200.000000	0.000000	7.599480	10.224200	2232.896424	2231.587858	2234.499922	-1440.425974				-505.000000	200.000000	0.000000	0.543330	3.573400	2.359620	-15.216801	-300.256190	179.579986
1038				900.000000	200.000000	0.000000	0.392350	0.675600	-1.216600	-110.137217	-111.278964	178.536681	299.086869	200.935637	0.000000	300.000000	200.000000	0.000000	7.263760	10.254720	2232.209778	2088.537354	2038.299929	-1330.562976				-505.000000	200.000000	0.000000	0.724440	2.322710	7.865400	488.624419	-846.720170	60.890395
1039				900.000000	200.000000	0.000000	0.291460	0.619300	-1.651100	-72.700491	-40.862620	149.672923	298.988517	200.949102	0.000000	300.000000	200.000000	0.000000	7.691040	10.529400	2230.683898	2117.147455	2256.299921	-1397.701475				-505.000000	200.000000	0.000000	-0.362220	-0.714680	12.584640	-158.054517	-1183.154958	-59.393352
1040				900.000000	200.000000	0.000000	0.437190	0.472920	-1.564200	-102.761572	-82.406388	180.711394	299.018506	200.875824	0.000000	300.000000	200.000000	0.000000	7.752080	10.559920	2232.209778	1955.023551	2190.899923	-1336.666476				-505.000000	200.000000	0.000000	0.905550	-0.178670	17.303879	1148.733008	-1264.346275	-235.218396
1041				900.000000	200.000000	0.000000	0.515660	0.619300	-1.260050	-112.500665	-111.250492	154.259972	298.979233	200.914463	0.000000	300.000000	200.000000	0.000000	7.050120	10.529400	2231.752014	2040.853853	2278.099920	-1293.941977				-505.000000	200.000000	0.000000	1.267770	1.608030	18.876959	2067.684084	-1685.467081	-57.319500
1042				900.000000	200.000000	0.000000	0.448400	0.574260	-1.477300	-102.518893	-108.278682	175.974707	299.047674	200.978494	0.000000	300.000000	200.000000	0.000000	7.965720	9.857960	2231.904602	2183.904357	2125.499926	-1367.183975				-505.000000	200.000000	0.000000	0.905550	-2.501380	17.303879	81.657811	-601.496238	291.274240
1043				900.000000	200.000000	0.000000	0.369930	0.833240	-1.694550	-84.038107	-33.921666	154.609912	298.954741	200.961533	0.000000	300.000000	200.000000	0.000000	7.477400	11.231360	2231.599426	2145.757556	2332.599918	-1342.769976				-505.000000	200.000000	0.000000	1.811100	0.000000	9.438480	-809.956935	676.873272	-411.353579
1044				900.000000	200.000000	0.000000	0.369930	0.585520	-1.781450	-126.493487	6.686911	192.934094	299.009011	200.982364	0.000000	300.000000	200.000000	0.000000	7.752080	10.010560	2232.820130	2193.441057	2212.699923	-1422.115474				-505.000000	200.000000	0.000000	2.716650	-1.250690	17.303879	852.233074	216.904158	292.316256
1045				900.000000	200.000000	0.000000	0.437190	0.720640	-1.433850	-68.302238	-112.923433	173.712794	299.003891	200.974054	0.000000	300.000000	200.000000	0.000000	7.782600	10.987200	2232.286072	2174.367657	2223.599922	-1464.839973				-505.000000	200.000000	0.000000	1.992210	0.178670	14.944259	-103.809140	-2653.560862	-58.733918
1046				900.000000	200.000000	0.000000	0.347510	0.686860	-1.173150	-73.443744	-84.143012	144.858365	299.047479	201.008611	0.000000	300.000000	200.000000	0.000000	7.141680	11.567080	2231.446838	2250.661259	2125.499926	-1354.976975				-505.000000	200.000000	0.000000	0.181110	2.322710	16.517339	-553.027443	-689.483957	-409.018928
1047				900.000000	200.000000	0.000000	0.437190	0.675600	-1.520750	-46.123833	-158.436345	176.080567	299.062454	200.948454	0.000000	300.000000	200.000000	0.000000	7.294280	11.597600	2232.209778	2117.147455	2092.799927	-1416.011974				-505.000000	200.000000	0.000000	1.448880	1.786700	17.303879	-701.214486	-1429.793179	-115.908529
1048				900.000000	200.000000	0.000000	0.280250	0.585520	-1.433850	-69.845950	-76.064824	193.027003	298.959839	200.910065	0.000000	300.000000	200.000000	0.000000	7.599480	10.437840	2232.057190	2031.317153	2321.699919	-1312.252476				-505.000000	200.000000	0.000000	2.354430	0.000000	15.730799	-230.373540	107.744935	293.532139
1049				900.000000	200.000000	0.000000	0.459610	0.540480	-1.390400	-115.881515	-93.623217	183.160658	299.033188	200.871522	0.000000	300.000000	200.000000	0.000000	7.507920	10.315760	2232.286072	1945.486851	2158.199924	-1458.736474				-505.000000	200.000000	0.000000	0.724440	2.501380	11.798100	615.566359	-983.022310	-56.428244
1050				900.000000	200.000000	0.000000	0.358720	0.889540	-1.346950	-81.359559	-64.179126	183.589806	299.052752	200.978293	0.000000	300.000000	200.000000	0.000000	7.568960	10.468360	2232.362366	2183.904357	2114.599926	-1330.562976				-505.000000	200.000000	0.000000	2.897760	1.786700	3.932700	-818.100183	86.064435	-527.233130
1051				900.000000	200.000000	0.000000	0.392350	0.653080	-1.042800	-78.720292	-106.374628	183.335057	299.072252	200.931333	0.000000	300.000000	200.000000	0.000000	7.019600	10.773560	2232.286072	2079.000654	2070.999928	-1330.562976				-505.000000	200.000000	0.000000	-0.181110	1.072020	8.651940	181.376087	798.168319	-527.665052
1052				900.000000	200.000000	0.000000	0.470820	0.653080	-1.607650	-59.202825	-114.146682	176.024782	299.033023	200.974221	0.000000	300.000000	200.000000	0.000000	6.928040	10.804080	2231.904602	2174.367657	2158.199924	-1281.734977				-505.000000	200.000000	0.000000	2.535540	-0.178670	15.730799	-9.552858	-1096.344097	-235.348796
1053				900.000000	200.000000	0.000000	0.470820	0.731900	-0.912450	-103.483153	-129.991128	142.362843	299.052817	200.965411	0.000000	300.000000	200.000000	0.000000	7.172200	10.132640	2232.514954	2155.294256	2114.599926	-1348.873476				-505.000000	200.000000	0.000000	-0.543330	1.429360	11.011560	-491.708512	-1700.983169	-233.576466
1054				900.000000	200.000000	0.000000	0.437190	0.551740	-1.216600	-87.094060	-42.201896	159.097756	298.999145	200.952563	0.000000	300.000000	200.000000	0.000000	7.721560	9.766400	2232.591248	2126.684155	2234.499922	-1348.873476				-505.000000	200.000000	0.000000	0.362220	2.144040	1.573080	129.861706	241.729231	-291.714777
1055				900.000000	200.000000	0.000000	0.425980	0.686860	-1.173150	-49.320563	-62.044557	185.741292	299.037644	200.957391	0.000000	300.000000	200.000000	0.000000	7.446880	11.597600	2231.294250	2136.220856	2147.299925	-1391.597975				-505.000000	200.000000	0.000000	0.724440	-0.357340	13.371180	-599.632958	-321.665126	-529.093959
1056				900.000000	200.000000	0.000000	0.448400	0.574260	-1.651100	-70.534708	-92.919138	183.203687	299.052429	200.944440	0.000000	300.000000	200.000000	0.000000	7.477400	11.231360	2231.599426	2107.610755	2114.599926	-1367.183975				-505.000000	200.000000	0.000000	1.811100	1.250690	9.438480	-1197.541691	544.303265	59.786116
1057				900.000000	200.000000	0.000000	0.291460	0.619300	-1.477300	-68.499904	-122.079773	147.263263	299.057667	200.999619	0.000000	300.000000	200.000000	0.000000	7.416360	11.994360	2232.438660	2231.587858	2103.699926	-1434.322474				-505.000000	200.000000	0.000000	0.905550	1.429360	15.730799	-375.514970	-1130.283415	-174.948277
1058				900.000000	200.000000	0.000000	0.414770	0.675600	-1.260050	-45.853748	-76.700022	159.236173	299.052396	200.957293	0.000000	300.000000	200.000000	0.000000	7.385840	11.078760	2231.523132	2136.220856	2114.599926	-1428.218974				-505.000000	200.000000	0.000000	2.535540	1.250690	10.225020	-1081.662766	-958.549104	-116.504136
1059				900.000000	200.000000	0.000000	0.369930	0.540480	-1.607650	-67.860224	-84.662182	139.879685	299.038301	200.978092	0.000000	300.000000	200.000000	0.000000	7.050120	10.895640	2232.820130	2183.904357	2147.299925	-1416.011974				-505.000000	200.000000	0.000000	-0.362220	1.072020	18.090419	-396.948844	667.600160	-703.882859
1060				900.000000	200.000000	0.000000	0.448400	0.776940	-1.564200	-78.180438	-87.933986	183.392179	299.067209	200.961402	0.000000	300.000000	200.000000	0.000000	7.385840	10.468360	2231.904602	2145.757556	2081.899927	-1464.839973				-505.000000	200.000000	0.000000	2.354430	0.357340	14.944259	22.818184	-819.498690	-939.754817
1061				900.000000	200.000000	0.000000	0.358720	0.472920	-1.303500	-78.368306	-104.747294	175.973369	298.940631	200.939684	0.000000	300.000000	200.000000	0.000000	7.660520	10.620960	2232.743836	2098.074055	2365.299917	-1373.287475				-505.000000	200.000000	0.000000	2.716650	1.608030	9.438480	-481.023036	-173.341599	-527.388199
1062				900.000000	200.000000	0.000000	0.482030	0.686860	-1.346950	-61.562210	-69.257032	159.176963	299.013556	200.965609	0.000000	300.000000	200.000000	0.000000	7.416360	10.682000	2232.057190	2155.294256	2201.799923	-1397.701475				-505.000000	200.000000	0.000000	0.905550	1.250690	7.865400	655.388493	-194.829099	471.067250
1063				900.000000	200.000000	0.000000	0.403560	0.619300	-1.173150	-32.000032	-116.846970	190.521009	299.033188	200.931333	0.000000	300.000000	200.000000	0.000000	7.019600	10.163160	2232.286072	2079.000654	2158.199924	-1391.597975	-444.401017	188.089602	0.000000	-505.000000	200.000000	0.000000	1.992210	-0.536010	22.023119	-262.304119	-1334.578626	116.820147
1064				900.000000	200.000000	0.000000	0.493240	0.709380	-1.477300	-60.769879	-79.729374	188.102215	299.011562	200.864810	0.000000	300.000000	200.000000	0.000000	7.263760	10.559920	2227.555844	1926.413450	2201.799923	-1434.322474				-505.000000	200.000000	0.000000	1.448880	1.072020	3.146160	296.751626	-90.657430	-351.563155
1065				900.000000	200.000000	0.000000	0.504450	0.641820	-1.651100	-111.978419	-80.029368	178.389130	299.028339	200.888580	0.000000	300.000000	200.000000	0.000000	7.294280	10.315760	2232.362366	1983.633652	2169.099924	-1452.632974				-505.000000	200.000000	0.000000	3.622200	0.000000	1.573080	-115.690155	-1016.092206	117.198421
1066				900.000000	200.000000	0.000000	0.392350	0.619300	-1.651100	-96.823672	-90.610999	171.255342	299.023823	200.973655	0.000000	300.000000	200.000000	0.000000	7.538440	10.559920	2233.201600	2174.367657	2179.999924	-1354.976975				-505.000000	200.000000	0.000000	2.354430	-0.536010	13.371180	316.083735	-818.005837	-588.138015
1067				900.000000	200.000000	0.000000	0.302670	0.653080	-1.738000	-79.440519	-86.837160	181.018306	299.111041	200.974354	0.000000	300.000000	200.000000	0.000000	7.141680	10.224200	2231.599426	2174.367657	1983.799931	-1269.527977				-505.000000	200.000000	0.000000	-0.905550	1.965370	14.944259	-111.511925	-91.957282	-409.271110
1068				900.000000	200.000000	0.000000	0.358720	0.731900	-1.477300	-100.047808	-64.057900	166.575580	299.003551	200.923104	0.000000	300.000000	200.000000	0.000000	7.691040	11.353440	2231.523132	2059.927254	2223.599922	-1422.115474				-505.000000	200.000000	0.000000	2.716650	1.072020	17.303879	-1439.355784	-180.805864	118.288212
1069				900.000000	200.000000	0.000000	0.437190	0.709380	-1.607650	-72.966512	-67.168069	164.063681	298.998803	200.995619	0.000000	300.000000	200.000000	0.000000	7.813120	10.926160	2231.828308	2222.051158	2234.499922	-1409.908474				-505.000000	200.000000	0.000000	1.267770	-0.357340	13.371180	442.711059	-487.112030	528.256351
1070				900.000000	200.000000	0.000000	0.403560	0.472920	-1.173150	-70.192203	-81.385181	166.288274	299.013657	200.931333	0.000000	300.000000	200.000000	0.000000	7.630000	11.078760	2232.286072	2079.000654	2201.799923	-1428.218974				-505.000000	200.000000	0.000000	0.181110	2.322710	-0.786540	1182.828275	-540.492568	-174.042533
1071				900.000000	200.000000	0.000000	0.582920	0.675600	-1.216600	-81.993505	-98.862757	171.110270	298.959767	201.012677	0.000000	300.000000	200.000000	0.000000	7.721560	11.445000	2231.904602	2260.197959	2321.699919	-1397.701475				-505.000000	200.000000	0.000000	0.905550	0.893350	7.078860	-524.457092	-989.502717	-116.712852
1072				900.000000	200.000000	0.000000	0.347510	0.619300	-1.738000	-68.769989	-73.485761	168.892136	298.989381	200.901304	0.000000	300.000000	200.000000	0.000000	7.263760	11.261880	2232.591248	2012.243752	2256.299921	-1257.320977	-481.245099	158.487486	0.000000	-505.000000	200.000000	0.000000	3.622200	0.714680	21.236579	-881.583802	-504.472838	-410.820235
1073				900.000000	200.000000	0.000000	0.369930	0.698120	-1.651100	-105.639455	-49.159984	137.616630	299.003925	200.918485	0.000000	300.000000	200.000000	0.000000	7.324800	10.987200	2232.362366	2050.390553	2223.599922	-1434.322474				-505.000000	200.000000	0.000000	1.629990	1.250690	6.292320	-387.081370	1883.948009	-645.128580
1074				900.000000	200.000000	0.000000	0.336300	0.461660	-1.346950	-147.226020	-88.585720	195.263405	299.009451	200.943504	0.000000	300.000000	200.000000	0.000000	7.294280	10.346280	2233.811952	2107.610755	2212.699923	-1367.183975				-505.000000	200.000000	0.000000	1.267770	0.357340	-1.573080	368.944803	-1268.349971	-175.994602
1075				900.000000	200.000000	0.000000	0.347510	0.585520	-1.346950	-57.694331	-89.047348	125.486838	299.067337	200.905730	0.000000	300.000000	200.000000	0.000000	7.477400	10.285240	2232.209778	2021.780453	2081.899927	-1336.666476				-505.000000	200.000000	0.000000	1.086660	0.714680	7.865400	-419.389489	-1001.208108	353.055891
1076				900.000000	200.000000	0.000000	0.336300	0.664340	-1.477300	-90.768338	-108.728374	161.716656	299.052558	200.922946	0.000000	300.000000	200.000000	0.000000	7.141680	10.590440	2231.904602	2059.927254	2114.599926	-1330.562976				-505.000000	200.000000	0.000000	1.086660	0.536010	7.865400	496.327204	191.921957	-234.554654
1077				900.000000	200.000000	0.000000	0.313880	0.585520	-1.651100	-90.173672	-127.907364	183.353522	299.033222	200.922757	0.000000	300.000000	200.000000	0.000000	7.416360	10.804080	2232.362366	2059.927254	2158.199924	-1434.322474				-505.000000	200.000000	0.000000	1.267770	-1.965370	14.157719	-465.239926	-222.718441	-236.942952
1078				900.000000	200.000000	0.000000	0.414770	0.574260	-1.781450	-90.772401	-15.423480	161.551587	298.979791	200.918234	0.000000	300.000000	200.000000	0.000000	7.385840	10.529400	2232.972718	2050.390553	2278.099920	-1361.080475				-505.000000	200.000000	0.000000	0.362220	1.429360	14.944259	319.318118	96.469974	118.815682
1079				900.000000	200.000000	0.000000	0.526870	0.585520	-1.520750	-81.997569	-96.271759	163.855583	299.101856	200.960909	0.000000	300.000000	200.000000	0.000000	7.355320	9.705360	2233.049012	2145.757556	2005.599930	-1385.494475				-505.000000	200.000000	0.000000	-1.267770	-0.714680	17.303879	768.851037	723.141413	645.608276
1080				900.000000	200.000000	0.000000	0.358720	0.619300	-1.520750	-92.668099	-99.479281	168.880522	299.057184	201.008680	0.000000	300.000000	200.000000	0.000000	7.294280	11.689160	2231.294250	2250.661259	2103.699926	-1428.218974				-505.000000	200.000000	0.000000	0.543330	-0.714680	14.157719	-621.192678	-1239.442638	-294.442191
1081				900.000000	200.000000	0.000000	0.392350	0.506700	-1.824900	-37.312113	21.001973	147.054023	298.998084	200.932193	0.000000	300.000000	200.000000	0.000000	7.324800	11.445000	2230.226134	2079.000654	2234.499922	-1409.908474				-505.000000	200.000000	0.000000	-0.362220	0.357340	2.359620	-788.900600	682.528688	-117.120104
1082				900.000000	200.000000	0.000000	0.302670	0.743160	-1.607650	-87.657573	-61.628536	152.186159	299.003823	200.931396	0.000000	300.000000	200.000000	0.000000	7.630000	10.712520	2232.133484	2079.000654	2223.599922	-1409.908474				-505.000000	200.000000	0.000000	0.724440	0.714680	6.292320	854.460685	1275.892800	-293.100217
1083				900.000000	200.000000	0.000000	0.280250	0.574260	-1.086250	-65.928993	-20.662423	144.823329	299.101119	200.880488	0.000000	300.000000	200.000000	0.000000	7.782600	10.865120	2231.217956	1964.560251	2005.599930	-1342.769976				-505.000000	200.000000	0.000000	2.535540	2.501380	8.651940	-79.581346	236.073815	2.170966
1084				900.000000	200.000000	0.000000	0.392350	0.619300	-1.564200	-36.425690	-126.153606	168.845681	299.023323	200.986972	0.000000	300.000000	200.000000	0.000000	7.355320	11.200840	2232.057190	2202.977757	2179.999924	-1434.322474				-505.000000	200.000000	0.000000	2.173320	-1.429360	17.303879	146.525741	-413.068982	-236.506723
1085				900.000000	200.000000	0.000000	0.302670	0.608040	-1.129700	-96.747188	-102.600789	188.205399	299.067145	200.965741	0.000000	300.000000	200.000000	0.000000	7.385840	11.048240	2231.752014	2155.294256	2081.899927	-1385.494475				-505.000000	200.000000	0.000000	2.535540	-0.893350	14.944259	-516.125075	-300.177626	-59.794731
1086				900.000000	200.000000	0.000000	0.493240	0.472920	-1.086250	-49.999523	-110.488870	173.424346	299.018372	200.952856	0.000000	300.000000	200.000000	0.000000	7.385840	10.834600	2231.904602	2126.684155	2190.899923	-1409.908474				-505.000000	200.000000	0.000000	1.629990	0.357340	11.011560	833.215581	-1965.060762	0.208716
1087				900.000000	200.000000	0.000000	0.526870	0.675600	-1.477300	-94.325181	-136.839927	159.120037	299.096419	200.948681	0.000000	300.000000	200.000000	0.000000	7.996240	10.224200	2231.675720	2117.147455	2016.499929	-1403.804975				-505.000000	200.000000	0.000000	-0.362220	-1.072020	7.865400	-64.238698	-1046.106392	-294.708863
1088				900.000000	200.000000	0.000000	0.403560	0.641820	-1.520750	-87.720195	-101.325793	183.312972	299.141082	200.964982	0.000000	300.000000	200.000000	0.000000	7.111160	10.682000	2233.506776	2155.294256	1918.399933	-1373.287475				-505.000000	200.000000	0.000000	0.905550	-0.714680	2.359620	767.655496	340.675915	586.690311
1089				900.000000	200.000000	0.000000	0.392350	0.585520	-1.738000	-46.037868	-29.738543	166.404606	299.023389	200.905730	0.000000	300.000000	200.000000	0.000000	7.263760	10.620960	2232.209778	2021.780453	2179.999924	-1293.941977				-505.000000	200.000000	0.000000	2.535540	0.536010	7.865400	380.511203	-823.739818	881.467310
1090				900.000000	200.000000	0.000000	0.425980	0.788200	-1.303500	-61.364545	-97.385121	168.967918	299.071934	200.880367	0.000000	300.000000	200.000000	0.000000	7.630000	10.437840	2231.523132	1964.560251	2070.999928	-1391.597975				-505.000000	200.000000	0.000000	-0.181110	0.000000	8.651940	-115.123847	-1588.091813	176.246785
1091				900.000000	200.000000	0.000000	0.526870	0.641820	-1.738000	-83.924736	-9.948227	161.498282	299.045554	200.903589	0.000000	300.000000	200.000000	0.000000	7.477400	10.498880	2226.945492	2012.243752	2125.499926	-1373.287475				-505.000000	200.000000	0.000000	-0.543330	0.000000	14.944259	1390.987563	-1307.005279	704.972650
1092				900.000000	200.000000	0.000000	0.358720	0.686860	-1.694550	-73.983914	-58.789888	161.714373	299.008537	201.004200	0.000000	300.000000	200.000000	0.000000	7.599480	10.010560	2231.752014	2241.124558	2212.699923	-1367.183975				-505.000000	200.000000	0.000000	0.000000	0.357340	14.157719	601.835270	-2001.985786	-234.637279
1093				900.000000	200.000000	0.000000	0.257830	0.731900	-2.172500	-80.665384	-104.850443	195.596023	298.969394	200.961533	0.000000	300.000000	200.000000	0.000000	7.538440	11.353440	2231.599426	2145.757556	2299.899920	-1458.736474				-505.000000	200.000000	0.000000	0.181110	0.178670	18.090419	-219.373449	-2016.676883	411.363760
1094				900.000000	200.000000	0.000000	0.358720	0.653080	-1.390400	-62.998285	-79.336627	193.008539	299.009248	200.952238	0.000000	300.000000	200.000000	0.000000	7.416360	11.048240	2233.354188	2126.684155	2212.699923	-1385.494475				-505.000000	200.000000	0.000000	0.181110	2.501380	11.011560	-79.392576	-2009.959045	-291.361172
1095				900.000000	200.000000	0.000000	0.336300	0.675600	-1.607650	-54.254922	-98.475209	132.811207	299.013421	200.965741	0.000000	300.000000	200.000000	0.000000	7.263760	11.200840	2231.752014	2155.294256	2201.799923	-1428.218974				-505.000000	200.000000	0.000000	-0.181110	-0.714680	7.078860	73.137024	-1586.598960	-0.663743
1096				900.000000	200.000000	0.000000	0.392350	0.574260	-1.477300	-78.395711	-95.838603	154.345834	299.057828	200.943923	0.000000	300.000000	200.000000	0.000000	7.660520	11.078760	2232.820130	2107.610755	2103.699926	-1428.218974				-505.000000	200.000000	0.000000	2.354430	1.250690	1.573080	-387.458910	-806.809441	470.951340
1097				900.000000	200.000000	0.000000	0.269040	0.574260	-1.564200	-58.383089	-85.613911	164.112223	299.106737	200.935285	0.000000	300.000000	200.000000	0.000000	7.141680	10.956680	2233.049012	2088.537354	1994.699930	-1385.494475				-505.000000	200.000000	0.000000	2.897760	2.144040	12.584640	-448.337379	-2043.266373	236.779268
1098				900.000000	200.000000	0.000000	0.257830	0.630560	-1.564200	-92.249427	-85.152283	193.092117	299.023623	200.956769	0.000000	300.000000	200.000000	0.000000	7.355320	11.200840	2232.743836	2136.220856	2179.999924	-1367.183975				-505.000000	200.000000	0.000000	1.629990	-0.178670	7.865400	-10.182090	-1299.225020	-763.973240
1099				900.000000	200.000000	0.000000	0.201780	0.630560	-1.520750	-84.163352	-42.356793	178.692224	299.047512	200.935925	0.000000	300.000000	200.000000	0.000000	7.263760	11.078760	2231.523132	2088.537354	2125.499926	-1330.562976				-505.000000	200.000000	0.000000	2.897760	-0.178670	9.438480	-473.320251	-2570.560697	-117.889576
1100				900.000000	200.000000	0.000000	0.403560	0.596780	-1.433850	-113.608096	-50.746910	139.897203	298.984464	200.944052	0.000000	300.000000	200.000000	0.000000	7.385840	10.590440	2232.514954	2107.610755	2267.199921	-1391.597975				-505.000000	200.000000	0.000000	1.267770	1.250690	9.438480	539.698337	312.040146	-233.890911
1101				900.000000	200.000000	0.000000	0.538080	0.461660	-1.260050	-127.033341	-107.107777	168.548100	299.062293	201.029804	0.000000	300.000000	200.000000	0.000000	7.263760	10.651480	2231.828308	2298.344760	2092.799927	-1342.769976				-505.000000	200.000000	0.000000	2.535540	1.429360	8.651940	1013.710743	368.643822	-175.078677
1102				900.000000	200.000000	0.000000	0.392350	0.641820	-1.868350	-55.916067	-19.485378	166.456965	299.042987	200.991109	0.000000	300.000000	200.000000	0.000000	6.989080	10.620960	2232.362366	2212.514458	2136.399925	-1269.527977				-505.000000	200.000000	0.000000	1.629990	4.109410	10.225020	-329.601610	-2096.884343	-524.927457
1103				900.000000	200.000000	0.000000	0.425980	0.585520	-1.477300	-110.096266	-142.817216	149.502145	298.979651	200.943988	0.000000	300.000000	200.000000	0.000000	7.324800	10.376800	2232.667542	2107.610755	2278.099920	-1385.494475				-505.000000	200.000000	0.000000	1.267770	1.250690	15.730799	887.649729	-2212.761404	118.573681
1104				900.000000	200.000000	0.000000	0.403560	0.675600	-1.390400	-82.173562	-91.315078	156.838126	298.999077	200.982531	0.000000	300.000000	200.000000	0.000000	8.148840	9.583280	2232.438660	2193.441057	2234.499922	-1446.529474				-505.000000	200.000000	0.000000	-0.181110	-1.072020	7.078860	-643.381631	-1056.318931	-1.002858
1105				900.000000	200.000000	0.000000	0.358720	0.608040	-1.477300	-32.778818	-69.123870	156.821750	299.071680	200.991753	0.000000	300.000000	200.000000	0.000000	7.446880	10.132640	2230.912780	2212.514458	2070.999928	-1354.976975				-505.000000	200.000000	0.000000	1.086660	0.714680	13.371180	275.946985	-873.863086	353.055891
1106				900.000000	200.000000	0.000000	0.313880	0.641820	-1.651100	-31.567815	-21.521995	190.634861	299.047805	200.948454	0.000000	300.000000	200.000000	0.000000	7.324800	10.285240	2232.209778	2117.147455	2125.499926	-1361.080475				-505.000000	200.000000	0.000000	1.448880	0.893350	2.359620	1212.405397	-1548.181084	529.428767
1107				900.000000	200.000000	0.000000	0.257830	0.495440	-1.433850	-81.596505	-130.867238	130.315293	298.993885	200.944375	0.000000	300.000000	200.000000	0.000000	7.874160	11.078760	2231.752014	2107.610755	2245.399921	-1409.908474				-505.000000	200.000000	0.000000	1.448880	-0.178670	10.225020	-2094.681354	-229.945275	-176.517764
1108				900.000000	200.000000	0.000000	0.459610	0.551740	-1.651100	-87.544202	-128.842556	159.074529	299.071839	200.931747	0.000000	300.000000	200.000000	0.000000	7.568960	11.017720	2231.294250	2079.000654	2070.999928	-1416.011974				-505.000000	200.000000	0.000000	1.086660	1.250690	11.798100	655.703109	-872.370233	-233.876423
1109				900.000000	200.000000	0.000000	0.246620	0.709380	-1.433850	-100.930167	-84.811880	178.719073	298.998940	200.978393	0.000000	300.000000	200.000000	0.000000	7.477400	10.865120	2232.133484	2183.904357	2234.499922	-1416.011974				-505.000000	200.000000	0.000000	1.448880	0.893350	15.730799	866.027085	427.679777	588.172865
1110				900.000000	200.000000	0.000000	0.425980	0.664340	-1.520750	-94.833882	-142.776808	183.310689	299.013455	200.935797	0.000000	300.000000	200.000000	0.000000	7.172200	10.956680	2231.828308	2088.537354	2201.799923	-1379.390975				-505.000000	200.000000	0.000000	3.259980	0.357340	11.011560	254.135572	-1400.841414	-58.665781
1111				900.000000	200.000000	0.000000	0.403560	0.585520	-1.694550	-45.992854	-70.768339	161.573672	299.013589	200.918579	0.000000	300.000000	200.000000	0.000000	7.691040	10.895640	2232.133484	2050.390553	2201.799923	-1428.218974				-505.000000	200.000000	0.000000	1.267770	-0.357340	0.000000	-1295.598664	-1402.412832	-235.416932
1112				900.000000	200.000000	0.000000	0.493240	0.608040	-1.738000	-105.418448	-64.289013	159.092047	299.058182	200.926490	0.000000	300.000000	200.000000	0.000000	7.538440	10.437840	2233.659364	2069.463954	2103.699926	-1403.804975				-505.000000	200.000000	0.000000	0.362220	0.714680	3.146160	159.312981	-1483.173717	-821.768128
1113				900.000000	200.000000	0.000000	0.369930	0.664340	-2.129050	-63.299839	-43.649521	185.778416	299.071617	201.043122	0.000000	300.000000	200.000000	0.000000	7.233240	10.651480	2230.760192	2326.954861	2070.999928	-1379.390975				-505.000000	200.000000	0.000000	3.441090	0.357340	7.865400	253.883879	-348.254616	352.528420
1114				900.000000	200.000000	0.000000	0.470820	0.585520	-1.607650	-78.067067	-190.136232	188.010252	299.101334	200.952921	0.000000	300.000000	200.000000	0.000000	7.660520	10.651480	2231.752014	2126.684155	2005.599930	-1397.701475				-505.000000	200.000000	0.000000	1.629990	0.536010	8.651940	-777.585893	1351.428701	-704.550910
1115				900.000000	200.000000	0.000000	0.381140	0.563000	-1.346950	-10.375342	-54.970442	176.033916	299.028571	200.960975	0.000000	300.000000	200.000000	0.000000	7.538440	10.712520	2232.896424	2145.757556	2169.099924	-1403.804975				-505.000000	200.000000	0.000000	1.992210	0.178670	15.730799	127.885787	-930.897193	176.242477
1116				900.000000	200.000000	0.000000	0.582920	0.709380	-0.869000	-68.180741	-68.790206	161.503045	298.989450	200.939684	0.000000	300.000000	200.000000	0.000000	7.691040	9.705360	2232.743836	2098.074055	2256.299921	-1391.597975				-505.000000	200.000000	0.000000	-0.181110	0.714680	4.719240	-303.825180	-523.799622	294.413213
1117				900.000000	200.000000	0.000000	0.493240	0.619300	-1.216600	-56.168228	-39.444065	156.692859	299.062326	200.982766	0.000000	300.000000	200.000000	0.000000	7.538440	9.888480	2231.904602	2193.441057	2092.799927	-1416.011974				-505.000000	200.000000	0.000000	1.086660	-2.144040	3.932700	333.842764	-1130.045984	-648.306712
1118				900.000000	200.000000	0.000000	0.448400	0.675600	-1.564200	-106.476800	-143.659655	197.755894	298.993541	200.966071	0.000000	300.000000	200.000000	0.000000	7.294280	10.010560	2230.989074	2155.294256	2245.399921	-1440.425974				-505.000000	200.000000	0.000000	0.000000	-0.178670	13.371180	569.338382	-277.829264	-352.634150
1119				900.000000	200.000000	0.000000	0.381140	0.608040	-1.303500	-60.742473	-60.076820	166.437163	298.959767	201.021223	0.000000	300.000000	200.000000	0.000000	7.507920	10.254720	2231.904602	2279.271359	2321.699919	-1397.701475	-439.276667	144.655713	0.000000	-505.000000	200.000000	0.000000	2.173320	2.322710	20.450039	-1131.792836	-1344.044739	-409.178304
1120				900.000000	200.000000	0.000000	0.414770	0.596780	-1.260050	-81.263797	-96.963901	176.030491	299.003721	200.927219	0.000000	300.000000	200.000000	0.000000	7.568960	11.383960	2231.904602	2069.463954	2223.599922	-1477.046973				-505.000000	200.000000	0.000000	2.173320	1.250690	11.011560	-386.703831	-2263.077673	412.221730
1121				900.000000	200.000000	0.000000	0.425980	0.686860	-0.782100	-69.018086	-133.331812	166.464011	299.033255	200.905638	0.000000	300.000000	200.000000	0.000000	7.843640	11.383960	2232.438660	2021.780453	2158.199924	-1409.908474				-505.000000	200.000000	0.000000	1.267770	1.965370	3.146160	-807.351784	-79.698464	-233.212680
1122				900.000000	200.000000	0.000000	0.414770	0.709380	-1.433850	-64.745395	-91.736298	168.906229	299.067496	200.961106	0.000000	300.000000	200.000000	0.000000	7.721560	11.536560	2232.591248	2145.757556	2081.899927	-1373.287475				-505.000000	200.000000	0.000000	2.354430	3.752070	10.225020	227.855756	-1477.870168	355.836952
1123				900.000000	200.000000	0.000000	0.336300	0.664340	-1.477300	-118.912049	-98.596434	149.668356	299.018707	200.973888	0.000000	300.000000	200.000000	0.000000	7.568960	10.895640	2232.667542	2174.367657	2190.899923	-1330.562976				-505.000000	200.000000	0.000000	0.181110	1.965370	5.505780	466.813006	116.386057	354.315239
1124				900.000000	200.000000	0.000000	0.224200	0.585520	-1.520750	-130.243932	-78.741838	166.578809	298.974454	200.914369	0.000000	300.000000	200.000000	0.000000	7.416360	10.346280	2231.980896	2040.853853	2288.999920	-1385.494475				-505.000000	200.000000	0.000000	0.362220	-0.714680	8.651940	189.078872	-692.978658	-588.148196
1125				900.000000	200.000000	0.000000	0.425980	0.686860	-1.564200	-97.972053	-87.010730	156.825371	298.959839	200.922883	0.000000	300.000000	200.000000	0.000000	7.599480	10.407320	2232.057190	2059.927254	2321.699919	-1354.976975				-505.000000	200.000000	0.000000	1.992210	0.178670	9.438480	11.566400	-792.355774	-117.478016
1126				900.000000	200.000000	0.000000	0.392350	0.675600	-1.390400	-118.358334	-75.655541	185.765661	298.991817	200.984854	0.000000	300.000000	200.000000	0.000000	7.202720	10.834600	2227.174374	2193.441057	2245.399921	-1391.597975				-505.000000	200.000000	0.000000	1.267770	0.357340	11.798100	-672.329520	-618.189184	293.958187
1127				900.000000	200.000000	0.000000	0.190570	0.540480	-1.955250	-132.548821	-56.688990	154.523462	298.993885	200.952921	0.000000	300.000000	200.000000	0.000000	7.630000	10.498880	2231.752014	2126.684155	2245.399921	-1361.080475	-469.178929	184.711224	0.000000	-505.000000	200.000000	0.000000	0.000000	-1.965370	22.809659	-348.731769	-817.066411	56.878962
1128				900.000000	200.000000	0.000000	0.369930	0.529220	-1.781450	-72.524498	-54.104729	178.423775	299.028538	200.982364	0.000000	300.000000	200.000000	0.000000	7.294280	9.949520	2232.820130	2193.441057	2169.099924	-1336.666476				-505.000000	200.000000	0.000000	0.905550	1.965370	9.438480	-1270.112406	-196.321952	178.024988
1129				900.000000	200.000000	0.000000	0.313880	0.450400	-1.824900	-71.794789	-72.020061	175.998880	299.032858	200.935925	0.000000	300.000000	200.000000	0.000000	7.782600	9.949520	2231.523132	2088.537354	2158.199924	-1336.666476				-505.000000	200.000000	0.000000	1.086660	0.893350	3.146160	170.124303	-2189.859616	-175.471440
1130				900.000000	200.000000	0.000000	0.280250	0.484180	-1.477300	-98.187327	-141.882025	164.016835	299.037841	200.974287	0.000000	300.000000	200.000000	0.000000	7.202720	9.980040	2231.752014	2174.367657	2147.299925	-1336.666476				-505.000000	200.000000	0.000000	0.362220	1.429360	-3.146160	-145.393123	-549.212255	60.071584
1131				900.000000	200.000000	0.000000	0.392350	0.596780	-0.912450	-52.759972	-86.231974	144.728137	298.998837	200.978494	0.000000	300.000000	200.000000	0.000000	7.324800	9.827440	2231.904602	2183.904357	2234.499922	-1342.769976	-506.782401	252.259616	0.000000	-505.000000	200.000000	0.000000	1.267770	2.322710	20.450039	1068.711200	36.450162	-232.873564
1132				900.000000	200.000000	0.000000	0.437190	0.596780	-1.694550	-77.693409	-92.417102	178.416924	298.989104	200.901551	0.000000	300.000000	200.000000	0.000000	7.568960	11.261880	2231.980896	2012.243752	2256.299921	-1379.390975				-505.000000	200.000000	0.000000	1.448880	2.144040	11.011560	-795.911231	-1158.681752	-291.801710
1133				900.000000	200.000000	0.000000	0.291460	0.495440	-1.303500	-69.399872	-81.713647	171.244674	299.009079	200.982296	0.000000	300.000000	200.000000	0.000000	7.324800	11.261880	2232.972718	2193.441057	2212.699923	-1385.494475				-505.000000	200.000000	0.000000	1.629990	-0.357340	13.371180	-947.080964	-2630.150078	-0.469515
1134				900.000000	200.000000	0.000000	0.235410	0.551740	-1.781450	-103.761366	-109.356834	142.439179	299.066986	200.931715	0.000000	300.000000	200.000000	0.000000	7.568960	11.322920	2231.370544	2079.000654	2081.899927	-1367.183975				-505.000000	200.000000	0.000000	0.724440	2.144040	5.505780	709.256332	-1374.760920	236.953133
1135				900.000000	200.000000	0.000000	0.224200	0.517960	-1.346950	-104.702284	-78.903472	161.696658	299.023856	200.935189	0.000000	300.000000	200.000000	0.000000	7.568960	11.689160	2233.277894	2088.537354	2179.999924	-1361.080475	-445.854080	177.247384	0.000000	-505.000000	200.000000	0.000000	2.897760	-0.357340	21.236579	-483.187725	-1256.057020	-235.547331
1136				900.000000	200.000000	0.000000	0.291460	0.630560	-1.390400	-31.761416	-66.434920	154.502715	299.008774	200.952693	0.000000	300.000000	200.000000	0.000000	7.294280	10.315760	2232.286072	2126.684155	2212.699923	-1416.011974				-505.000000	200.000000	0.000000	1.448880	0.893350	1.573080	1443.974477	-619.444606	411.940569
1137				900.000000	200.000000	0.000000	0.291460	0.427880	-1.346950	-36.042235	-61.409359	171.181843	299.028339	200.914213	0.000000	300.000000	200.000000	0.000000	7.507920	10.376800	2232.362366	2040.853853	2169.099924	-1367.183975				-505.000000	200.000000	0.000000	0.905550	0.714680	11.011560	507.390219	-728.094834	0.605787
1138				900.000000	200.000000	0.000000	0.257830	0.698120	-1.520750	-81.381231	-105.456571	161.829366	299.106371	200.867309	0.000000	300.000000	200.000000	0.000000	7.477400	10.804080	2232.133484	1935.950150	1994.699930	-1452.632974				-505.000000	200.000000	0.000000	3.078870	1.786700	9.438480	687.948304	-195.259530	-233.527126
1139				900.000000	200.000000	0.000000	0.448400	0.686860	-1.738000	-45.885217	-128.300111	171.260105	298.979128	200.923104	0.000000	300.000000	200.000000	0.000000	7.172200	10.468360	2231.523132	2059.927254	2278.099920	-1361.080475				-505.000000	200.000000	0.000000	-0.905550	1.429360	10.225020	898.020588	-1545.748804	177.661203
1140				900.000000	200.000000	0.000000	0.246620	0.675600	-1.303500	-45.898762	-100.131016	149.771736	298.984325	200.939909	0.000000	300.000000	200.000000	0.000000	7.721560	10.712520	2232.209778	2098.074055	2267.199921	-1373.287475				-505.000000	200.000000	0.000000	1.267770	0.000000	11.011560	695.776936	-1943.142831	176.130874
1141				900.000000	200.000000	0.000000	0.459610	0.540480	-1.477300	-79.786772	-88.476430	168.702697	298.959981	200.931301	0.000000	300.000000	200.000000	0.000000	7.874160	10.163160	2232.362366	2079.000654	2321.699919	-1403.804975				-505.000000	200.000000	0.000000	1.992210	2.322710	5.505780	-438.092366	-125.773605	354.509467
1142				900.000000	200.000000	0.000000	0.369930	0.709380	-1.955250	-97.449807	-104.602794	161.723703	298.999282	200.973788	0.000000	300.000000	200.000000	0.000000	6.928040	9.980040	2232.896424	2174.367657	2234.499922	-1361.080475				-505.000000	200.000000	0.000000	1.267770	-0.178670	8.651940	-125.935168	-1543.193530	998.378698
1143				900.000000	200.000000	0.000000	0.336300	0.574260	-1.824900	-62.673704	-83.075256	195.368123	299.027707	200.970379	0.000000	300.000000	200.000000	0.000000	7.111160	9.980040	2230.912780	2164.830956	2169.099924	-1434.322474				-505.000000	200.000000	0.000000	1.448880	0.893350	15.730799	55.315072	-1560.870333	-234.244516
1144				900.000000	200.000000	0.000000	0.246620	0.596780	-1.433850	-97.525975	-69.613971	164.156394	298.950144	200.935637	0.000000	300.000000	200.000000	0.000000	7.416360	11.231360	2232.209778	2088.537354	2343.499918	-1477.046973				-505.000000	200.000000	0.000000	1.448880	0.000000	9.438480	-230.876925	-1157.188900	-293.836404
1145				900.000000	200.000000	0.000000	0.269040	0.686860	-1.173150	-81.484804	-70.779677	166.626601	299.067464	200.888520	0.000000	300.000000	200.000000	0.000000	7.630000	11.353440	2232.514954	1983.633652	2081.899927	-1379.390975				-505.000000	200.000000	0.000000	6.157740	2.680050	11.011560	1089.578765	-250.484789	-350.413844
1146				900.000000	200.000000	0.000000	0.470820	0.619300	-1.129700	-52.057669	-129.789086	173.583707	299.032957	200.952921	0.000000	300.000000	200.000000	0.000000	7.630000	11.017720	2231.752014	2126.684155	2158.199924	-1361.080475				-505.000000	200.000000	0.000000	0.905550	1.429360	8.651940	1708.606755	-990.995569	-586.156968
1147				900.000000	200.000000	0.000000	0.269040	0.596780	-1.303500	-49.144569	-101.054271	197.868408	299.042954	200.969782	0.000000	300.000000	200.000000	0.000000	7.446880	10.773560	2232.286072	2164.830956	2136.399925	-1336.666476				-505.000000	200.000000	0.000000	0.362220	1.250690	11.011560	-849.967839	-430.077923	-292.562566
1148				900.000000	200.000000	0.000000	0.347510	0.664340	-1.477300	-130.973640	-129.453882	173.753343	299.052364	200.940230	0.000000	300.000000	200.000000	0.000000	7.233240	10.376800	2231.446838	2098.074055	2114.599926	-1324.459476				-505.000000	200.000000	0.000000	1.811100	-2.144040	9.438480	-128.980781	411.733257	-413.388273
1149				900.000000	200.000000	0.000000	0.459610	0.585520	-1.260050	-162.138088	-73.480563	168.744585	298.979721	200.867043	0.000000	300.000000	200.000000	0.000000	7.599480	10.224200	2232.820130	1935.950150	2278.099920	-1416.011974				-505.000000	200.000000	0.000000	2.354430	1.965370	4.719240	119.302077	-677.225139	295.397275
1150				900.000000	200.000000	0.000000	0.504450	0.630560	-1.564200	-80.187836	-80.110185	166.330358	299.077261	200.914119	0.000000	300.000000	200.000000	0.000000	7.446880	10.498880	2232.591248	2040.853853	2060.099928	-1342.769976				-505.000000	200.000000	0.000000	0.724440	2.501380	8.651940	499.498664	-1510.316633	-173.916442
1151				900.000000	200.000000	0.000000	0.437190	0.596780	-1.303500	-25.021388	-97.846749	180.826584	299.037282	200.919270	0.000000	300.000000	200.000000	0.000000	7.111160	10.773560	2230.455016	2050.390553	2147.299925	-1330.562976				-505.000000	200.000000	0.000000	0.000000	1.250690	19.663499	-38.563670	-946.650712	294.907398
1152				900.000000	200.000000	0.000000	0.369930	0.619300	-1.303500	-64.299317	-49.483252	183.326869	298.920402	200.991583	0.000000	300.000000	200.000000	0.000000	7.385840	10.651480	2231.294250	2212.514458	2408.899916	-1446.529474				-505.000000	200.000000	0.000000	1.811100	0.000000	17.303879	1506.992335	-391.151051	293.575605
1153				900.000000	200.000000	0.000000	0.425980	0.619300	-1.260050	-84.356954	-61.963740	154.352880	299.013893	201.003719	0.000000	300.000000	200.000000	0.000000	7.996240	10.407320	2232.820130	2241.124558	2201.799923	-1409.908474	-392.774536	147.523720	0.000000	-505.000000	200.000000	0.000000	0.362220	-0.536010	20.450039	-1073.141979	-2295.015143	528.159237
1154				900.000000	200.000000	0.000000	0.403560	0.675600	-1.781450	-130.825053	-126.413191	159.247786	298.993850	200.999961	0.000000	300.000000	200.000000	0.000000	7.477400	10.620960	2231.675720	2231.587858	2245.399921	-1403.804975				-505.000000	200.000000	0.000000	1.992210	1.250690	7.078860	307.877564	-1187.826517	529.724416
1155				900.000000	200.000000	0.000000	0.246620	0.551740	-2.259400	-100.235992	-73.912179	149.656546	299.057345	201.012781	0.000000	300.000000	200.000000	0.000000	7.324800	9.980040	2231.675720	2260.197959	2103.699926	-1293.941977				-505.000000	200.000000	0.000000	1.629990	0.357340	11.798100	-93.249511	-1435.527159	58.952815
1156				900.000000	200.000000	0.000000	0.201780	0.608040	-1.216600	-76.734566	-113.563231	169.032640	299.003891	200.948421	0.000000	300.000000	200.000000	0.000000	6.867000	10.193680	2232.286072	2117.147455	2223.599922	-1391.597975				-505.000000	200.000000	0.000000	1.448880	-2.144040	11.011560	-1171.198952	299.588328	350.313988
1157				900.000000	200.000000	0.000000	0.280250	0.517960	-1.260050	-76.468544	-76.226458	171.277231	299.013320	200.935925	0.000000	300.000000	200.000000	0.000000	7.752080	11.261880	2231.523132	2088.537354	2201.799923	-1373.287475				-505.000000	200.000000	0.000000	2.354430	0.357340	17.303879	-324.441052	-556.597955	58.894860
1158				900.000000	200.000000	0.000000	0.459610	0.585520	-1.564200	-98.124704	-42.801884	173.563905	298.994022	200.935701	0.000000	300.000000	200.000000	0.000000	7.568960	10.956680	2232.057190	2088.537354	2245.399921	-1452.632974				-505.000000	200.000000	0.000000	1.448880	-0.536010	2.359620	1010.098822	307.799019	-411.833275
1159				900.000000	200.000000	0.000000	0.437190	0.641820	-1.477300	-111.798363	-112.883024	183.278131	299.043118	200.901273	0.000000	300.000000	200.000000	0.000000	7.416360	11.231360	2232.667542	2012.243752	2136.399925	-1367.183975				-505.000000	200.000000	0.000000	1.086660	-0.893350	7.078860	-53.490299	-2723.871777	234.041673
1160				900.000000	200.000000	0.000000	0.291460	0.585520	-1.607650	-70.026007	-71.298848	164.099468	299.179899	200.901181	0.000000	300.000000	200.000000	0.000000	6.958560	10.620960	2232.896424	2012.243752	1831.199936	-1330.562976				-505.000000	200.000000	0.000000	2.173320	0.357340	11.011560	138.319570	-1202.517614	176.397546
1161				900.000000	200.000000	0.000000	0.358720	0.765680	-1.303500	-118.579342	-84.483414	169.016656	298.965111	200.969517	0.000000	300.000000	200.000000	0.000000	7.172200	11.109280	2232.896424	2164.830956	2310.799919	-1409.908474				-505.000000	200.000000	0.000000	0.362220	1.965370	4.719240	119.302077	1431.873591	-174.396137
1162				900.000000	200.000000	0.000000	0.325090	0.619300	-1.738000	-88.872640	-87.760416	139.999442	298.949785	200.965873	0.000000	300.000000	200.000000	0.000000	7.477400	10.559920	2231.446838	2155.294256	2343.499918	-1428.218974				-505.000000	200.000000	0.000000	1.629990	3.037390	3.932700	-279.156924	-765.212858	-467.200705
1163				900.000000	200.000000	0.000000	0.459610	0.686860	-1.520750	-162.255522	-123.897811	168.838831	299.047251	200.936181	0.000000	300.000000	200.000000	0.000000	7.294280	10.865120	2230.912780	2088.537354	2125.499926	-1367.183975				-505.000000	200.000000	0.000000	2.535540	2.144040	11.798100	-1722.376323	-827.471950	295.552344
1164				900.000000	200.000000	0.000000	0.246620	0.608040	-1.346950	-32.643776	-69.694788	149.708905	298.974138	200.970213	0.000000	300.000000	200.000000	0.000000	7.233240	10.865120	2231.294250	2164.830956	2288.999920	-1373.287475				-505.000000	200.000000	0.000000	1.811100	-0.536010	18.090419	1474.621293	-259.327470	-411.862252
1165				900.000000	200.000000	0.000000	0.448400	0.596780	-1.651100	-93.730515	-97.985108	161.537690	299.042823	200.922914	0.000000	300.000000	200.000000	0.000000	7.202720	9.888480	2231.980896	2059.927254	2136.399925	-1354.976975				-505.000000	200.000000	0.000000	0.543330	1.072020	11.011560	529.012862	-1501.596947	177.206177
1166				900.000000	200.000000	0.000000	0.280250	0.731900	-1.173150	-47.465815	-40.845485	157.018235	299.018473	200.854492	0.000000	300.000000	200.000000	0.000000	7.324800	9.491720	2232.133484	1907.340050	2190.899923	-1440.425974				-505.000000	200.000000	0.000000	2.716650	-0.357340	14.944259	95.388899	-576.276606	-646.741533
1167				900.000000	200.000000	0.000000	0.470820	0.630560	-1.260050	-87.913797	-119.535920	154.316898	299.008571	200.931524	0.000000	300.000000	200.000000	0.000000	7.263760	9.552760	2231.828308	2079.000654	2212.699923	-1446.529474				-505.000000	200.000000	0.000000	-0.543330	-0.357340	6.292320	-484.383265	1087.465544	-294.016143
1168				900.000000	200.000000	0.000000	0.313880	0.540480	-1.607650	-43.737042	-97.551953	168.853674	299.091317	200.931810	0.000000	300.000000	200.000000	0.000000	7.233240	10.407320	2231.141662	2079.000654	2027.399929	-1403.804975				-505.000000	200.000000	0.000000	1.992210	-0.357340	0.786540	210.072284	-121.295047	-764.171775
1169				900.000000	200.000000	0.000000	0.358720	0.563000	-1.303500	-66.617751	-13.559835	173.647483	299.023556	200.922662	0.000000	300.000000	200.000000	0.000000	7.477400	11.322920	2232.591248	2059.927254	2179.999924	-1336.666476				-505.000000	200.000000	0.000000	1.992210	1.965370	10.225020	-575.153472	665.167880	119.193957
1170				900.000000	200.000000	0.000000	0.392350	0.585520	-1.694550	-114.341868	-105.768501	166.404606	298.994297	200.922631	0.000000	300.000000	200.000000	0.000000	7.324800	10.865120	2232.667542	2059.927254	2245.399921	-1391.597975	-496.776385	173.976510	0.000000	-505.000000	200.000000	0.000000	0.362220	2.322710	21.236579	-552.649904	-174.641452	354.639866
1171				900.000000	200.000000	0.000000	0.425980	0.675600	-1.433850	-82.218576	-127.659715	192.959801	299.067337	200.935637	0.000000	300.000000	200.000000	0.000000	7.294280	11.231360	2232.209778	2088.537354	2081.899927	-1379.390975				-505.000000	200.000000	0.000000	1.267770	0.357340	18.090419	1297.045898	-624.160596	-117.250503
1172				900.000000	200.000000	0.000000	0.448400	0.664340	-1.173150	-90.453238	-83.231692	166.419841	298.993885	200.952921	0.000000	300.000000	200.000000	0.000000	7.630000	11.109280	2231.752014	2126.684155	2245.399921	-1324.459476				-505.000000	200.000000	0.000000	2.716650	0.536010	4.719240	264.443508	-1361.993107	-58.452757
1173				900.000000	200.000000	0.000000	0.269040	0.698120	-1.998700	-89.917448	-90.275795	178.685374	299.057313	201.017089	0.000000	300.000000	200.000000	0.000000	7.294280	10.773560	2231.599426	2269.734659	2103.699926	-1397.701475				-505.000000	200.000000	0.000000	0.905550	-0.536010	13.371180	-1421.156293	-67.484077	410.627573
1174				900.000000	200.000000	0.000000	0.302670	0.596780	-1.390400	-41.193537	-51.698638	130.363085	299.067464	200.926965	0.000000	300.000000	200.000000	0.000000	7.294280	10.498880	2232.514954	2069.463954	2081.899927	-1367.183975				-505.000000	200.000000	0.000000	1.448880	0.000000	13.371180	927.597709	-365.500988	-411.324601
1175				900.000000	200.000000	0.000000	0.526870	0.608040	-1.346950	-72.849078	-116.697272	190.382788	299.042758	200.995619	0.000000	300.000000	200.000000	0.000000	7.752080	10.254720	2231.828308	2222.051158	2136.399925	-1446.529474				-505.000000	200.000000	0.000000	0.724440	2.322710	11.011560	-206.019900	-2175.405949	-56.597802
1176				900.000000	200.000000	0.000000	0.403560	0.675600	-1.129700	-65.821356	-147.283199	188.163708	299.027641	200.996096	0.000000	300.000000	200.000000	0.000000	7.416360	10.865120	2230.760192	2222.051158	2169.099924	-1348.873476				-505.000000	200.000000	0.000000	1.086660	-0.178670	12.584640	1148.355468	320.013406	58.487608
1177				900.000000	200.000000	0.000000	0.448400	0.529220	-1.781450	-76.545028	-113.061793	166.294179	298.949820	200.991482	0.000000	300.000000	200.000000	0.000000	7.446880	10.804080	2231.523132	2212.514458	2343.499918	-1397.701475				-505.000000	200.000000	0.000000	0.905550	-0.178670	16.517339	453.774073	327.240239	410.966689
1178				900.000000	200.000000	0.000000	0.336300	0.551740	-1.694550	-103.671337	-67.998572	190.527859	298.915740	200.978560	0.000000	300.000000	200.000000	0.000000	7.172200	10.559920	2231.752014	2183.904357	2419.799915	-1391.597975				-505.000000	200.000000	0.000000	0.000000	1.786700	11.011560	1382.970162	122.120037	-527.001310
1179				900.000000	200.000000	0.000000	0.313880	0.664340	-1.694550	-95.013939	-107.603076	154.510903	299.008639	200.914369	0.000000	300.000000	200.000000	0.000000	7.599480	10.529400	2231.980896	2040.853853	2212.699923	-1428.218974				-505.000000	200.000000	0.000000	2.354430	1.072020	14.157719	-744.711466	-23.332220	-939.076586
1180				900.000000	200.000000	0.000000	0.493240	0.641820	-1.607650	-91.830754	-54.278299	154.304142	299.057345	201.012781	0.000000	300.000000	200.000000	0.000000	7.660520	9.919000	2231.675720	2260.197959	2103.699926	-1422.115474				-505.000000	200.000000	0.000000	1.267770	1.786700	7.865400	1035.270464	313.532999	119.082354
1181				900.000000	200.000000	0.000000	0.381140	0.630560	-1.607650	-96.314971	-49.662021	164.048447	299.150233	200.952856	0.000000	300.000000	200.000000	0.000000	7.080640	9.583280	2231.904602	2126.684155	1896.599934	-1361.080475				-505.000000	200.000000	0.000000	1.267770	0.714680	7.865400	-1461.733506	-349.317037	-234.399585
1182				900.000000	200.000000	0.000000	0.257830	0.529220	-1.433850	-84.225975	-9.283959	154.443309	299.008943	200.982431	0.000000	300.000000	200.000000	0.000000	7.538440	11.139800	2232.667542	2193.441057	2212.699923	-1422.115474				-505.000000	200.000000	0.000000	2.716650	1.608030	2.359620	676.570674	-431.763776	-57.435410
1183				900.000000	200.000000	0.000000	0.437190	0.495440	-2.259400	-90.492835	-102.023732	144.587436	298.989035	200.974254	0.000000	300.000000	200.000000	0.000000	7.782600	11.383960	2231.828308	2174.367657	2256.299921	-1293.941977				-505.000000	200.000000	0.000000	1.629990	1.429360	2.359620	-29.136659	-1028.860020	-175.006233
1184				900.000000	200.000000	0.000000	0.403560	0.585520	-1.433850	-61.804889	-65.944820	161.573672	299.052752	200.956933	0.000000	300.000000	200.000000	0.000000	7.416360	10.956680	2232.362366	2136.220856	2114.599926	-1397.701475				-505.000000	200.000000	0.000000	0.543330	1.965370	10.225020	-690.969474	-1765.990535	882.983150
1185				900.000000	200.000000	0.000000	0.302670	0.563000	-1.781450	-107.318209	-26.005112	164.066911	299.057184	200.974487	0.000000	300.000000	200.000000	0.000000	7.324800	11.139800	2231.294250	2174.367657	2103.699926	-1300.045476				-505.000000	200.000000	0.000000	-0.362220	0.893350	6.292320	633.640003	678.796556	0.876767
1186				900.000000	200.000000	0.000000	0.325090	0.630560	-1.216600	-75.807192	-108.509197	159.287194	298.964616	200.957162	0.000000	300.000000	200.000000	0.000000	7.446880	11.383960	2231.828308	2136.220856	2310.799919	-1391.597975				-505.000000	200.000000	0.000000	1.267770	0.357340	17.303879	-92.809048	-623.414169	117.725891
1187				900.000000	200.000000	0.000000	0.470820	0.619300	-1.129700	-88.242441	-8.205807	178.403027	298.935567	200.948389	0.000000	300.000000	200.000000	0.000000	7.202720	10.590440	2232.362366	2117.147455	2376.199917	-1434.322474				-505.000000	200.000000	0.000000	2.173320	-0.536010	13.371180	-378.812276	-1867.606930	-411.891230
1188				900.000000	200.000000	0.000000	0.224200	0.653080	-1.651100	-63.268370	-119.148372	176.280281	298.950681	200.956508	0.000000	300.000000	200.000000	0.000000	7.172200	10.712520	2233.354188	2136.220856	2343.499918	-1397.701475				-505.000000	200.000000	0.000000	1.448880	1.965370	14.157719	-459.022854	-1691.947487	60.493324
1189				900.000000	200.000000	0.000000	0.313880	0.619300	-1.520750	-76.585978	-21.643221	195.433237	299.091131	200.923451	0.000000	300.000000	200.000000	0.000000	7.630000	11.322920	2230.683898	2059.927254	2027.399929	-1385.494475				-505.000000	200.000000	0.000000	1.267770	0.714680	12.584640	739.148069	-751.505618	118.065007
1190				900.000000	200.000000	0.000000	0.313880	0.675600	-1.346950	-25.841125	-112.992314	171.388995	298.949964	200.961435	0.000000	300.000000	200.000000	0.000000	7.538440	10.682000	2231.828308	2145.757556	2343.499918	-1367.183975				-505.000000	200.000000	0.000000	1.448880	2.680050	12.584640	1205.520613	-99.614547	119.915654
1191				900.000000	200.000000	0.000000	0.369930	0.461660	-1.607650	-75.126562	-49.200393	168.722303	298.974594	200.922788	0.000000	300.000000	200.000000	0.000000	7.752080	10.651480	2232.286072	2059.927254	2288.999920	-1367.183975				-505.000000	200.000000	0.000000	1.448880	1.608030	0.786540	97.364818	-88.418150	588.851097
1192				900.000000	200.000000	0.000000	0.291460	0.619300	-1.564200	-88.692583	-51.075377	142.443942	298.974138	200.961665	0.000000	300.000000	200.000000	0.000000	7.843640	10.285240	2231.294250	2145.757556	2288.999920	-1477.046973				-505.000000	200.000000	0.000000	3.078870	-2.501380	7.078860	-266.608196	-2181.570361	819.797262
1193				900.000000	200.000000	0.000000	0.470820	0.641820	-1.738000	-59.801555	-73.497697	195.291591	298.964403	200.953084	0.000000	300.000000	200.000000	0.000000	7.416360	11.292400	2231.370544	2126.684155	2310.799919	-1452.632974				-505.000000	200.000000	0.000000	3.259980	0.357340	17.303879	370.454959	-1671.952841	-58.665781
1194				900.000000	200.000000	0.000000	0.470820	0.563000	-1.216600	-62.507192	-114.510359	180.760328	298.998734	200.931587	0.000000	300.000000	200.000000	0.000000	7.446880	10.132640	2231.675720	2079.000654	2234.499922	-1409.908474				-505.000000	200.000000	0.000000	3.622200	2.322710	18.090419	-1131.981606	-1296.907176	-468.038313
1195				900.000000	200.000000	0.000000	0.369930	0.653080	-1.346950	-50.891680	-34.244934	144.803723	298.999248	200.918296	0.000000	300.000000	200.000000	0.000000	7.416360	11.109280	2232.820130	2050.390553	2234.499922	-1452.632974				-505.000000	200.000000	0.000000	3.441090	0.536010	10.225020	-893.276049	-1808.763976	-293.487107
1196				900.000000	200.000000	0.000000	0.302670	0.664340	-1.260050	-90.543267	-112.611503	200.306058	298.998940	200.905761	0.000000	300.000000	200.000000	0.000000	7.477400	10.956680	2232.133484	2021.780453	2234.499922	-1470.943473				-505.000000	200.000000	0.000000	2.173320	1.429360	7.865400	897.831818	-669.251879	177.414893
1197				900.000000	200.000000	0.000000	0.369930	0.698120	-1.520750	-97.463352	-64.479120	156.893911	299.042332	200.983237	0.000000	300.000000	200.000000	0.000000	7.477400	11.353440	2230.836486	2193.441057	2136.399925	-1391.597975				-505.000000	200.000000	0.000000	4.346640	1.965370	17.303879	699.388858	-2665.696685	1.517405
1198				900.000000	200.000000	0.000000	0.347510	0.698120	-1.738000	-57.483121	-98.815611	178.604079	299.047512	200.953019	0.000000	300.000000	200.000000	0.000000	7.355320	11.017720	2231.523132	2126.684155	2125.499926	-1324.459476				-505.000000	200.000000	0.000000	1.448880	3.216060	5.505780	658.308260	-2214.016826	531.633019
1199				900.000000	200.000000	0.000000	0.347510	0.799460	-1.520750	-57.105399	-129.413473	176.288665	299.052590	200.884460	0.000000	300.000000	200.000000	0.000000	7.660520	10.346280	2231.980896	1974.096951	2114.599926	-1458.736474				-505.000000	200.000000	0.000000	1.086660	1.250690	11.798100	-270.824906	1248.749884	-233.876423
1200				900.000000	200.000000	0.000000	0.425980	0.686860	-1.651100	-94.041551	-122.391703	185.741292	299.023256	200.957129	0.000000	300.000000	200.000000	0.000000	7.874160	10.712520	2231.904602	2136.220856	2179.999924	-1397.701475				-505.000000	200.000000	0.000000	1.811100	1.965370	1.573080	-112.581619	-1171.642566	706.649432
1201				900.000000	200.000000	0.000000	0.392350	0.630560	-1.129700	-51.593982	-70.832022	183.314114	298.988931	200.961533	0.000000	300.000000	200.000000	0.000000	7.324800	10.804080	2231.599426	2145.757556	2256.299921	-1416.011974				-505.000000	200.000000	0.000000	0.362220	0.000000	14.944259	-925.332474	-1759.510128	-58.773076
1202				900.000000	200.000000	0.000000	0.414770	0.563000	-1.694550	-58.981818	-61.098027	178.408736	299.062486	200.961238	0.000000	300.000000	200.000000	0.000000	7.294280	10.620960	2232.286072	2145.757556	2092.799927	-1373.287475				-505.000000	200.000000	0.000000	1.267770	0.536010	14.157719	-777.145431	174.991581	0.407252
[truncated: 4,798 more rows]
